# Supplementary material for: Multiscale Simulations Identify Origins of Differential Carbapenem Hydrolysis by the OXA-48 β-Lactamase
Source: ACS Catal. 2022 Apr 4;12(8):4534–44. doi: 10.1021/acscatal.1c05694 (PMC9097296; doi:10.1021/acscatal.1c05694)
Supplement: Supplementary file 2 — cs1c05694_si_002.zip [file cs1c05694_si_002.zip]

Archive with 118 entries (97 files):
- SI_files/
- __MACOSX/._SI_files
- SI_files/.DS_Store
- __MACOSX/SI_files/._.DS_Store
- SI_files/input_files/
- __MACOSX/SI_files/._input_files
- SI_files/ts_struct/
- __MACOSX/SI_files/._ts_struct
- SI_files/parameter_files/
- __MACOSX/SI_files/._parameter_files
- SI_files/starting_structures/
- __MACOSX/SI_files/._starting_structures
- SI_files/input_files/min.i
- __MACOSX/SI_files/input_files/._min.i
- SI_files/input_files/md.i
- __MACOSX/SI_files/input_files/._md.i
- SI_files/input_files/US_2ps.i
- __MACOSX/SI_files/input_files/._US_2ps.i
- SI_files/input_files/heat.i
- __MACOSX/SI_files/input_files/._heat.i
- SI_files/ts_struct/us/
- __MACOSX/SI_files/ts_struct/._us
- SI_files/ts_struct/.DS_Store
- __MACOSX/SI_files/ts_struct/._.DS_Store
- SI_files/ts_struct/small_molecule_benchmark/
- __MACOSX/SI_files/ts_struct/._small_molecule_benchmark
- SI_files/ts_struct/README
- __MACOSX/SI_files/ts_struct/._README
- SI_files/ts_struct/pes/
- __MACOSX/SI_files/ts_struct/._pes
- SI_files/parameter_files/README
- __MACOSX/SI_files/parameter_files/._README
- SI_files/parameter_files/carboxy_K73/
- __MACOSX/SI_files/parameter_files/._carboxy_K73
- SI_files/parameter_files/imipenem/
- __MACOSX/SI_files/parameter_files/._imipenem
- SI_files/parameter_files/meropenem/
- __MACOSX/SI_files/parameter_files/._meropenem
- SI_files/starting_structures/.DS_Store
- __MACOSX/SI_files/starting_structures/._.DS_Store
- SI_files/starting_structures/oxa-48_imipenem/
- __MACOSX/SI_files/starting_structures/._oxa-48_imipenem
- SI_files/starting_structures/oxa-48_meropenem/
- __MACOSX/SI_files/starting_structures/._oxa-48_meropenem
- SI_files/ts_struct/us/ime/
- __MACOSX/SI_files/ts_struct/us/._ime
- SI_files/ts_struct/us/mer/
- __MACOSX/SI_files/ts_struct/us/._mer
- SI_files/ts_struct/small_molecule_benchmark/freq.log
- __MACOSX/SI_files/ts_struct/small_molecule_benchmark/._freq.log
- SI_files/ts_struct/small_molecule_benchmark/freq.com
- __MACOSX/SI_files/ts_struct/small_molecule_benchmark/._freq.com
- SI_files/ts_struct/small_molecule_benchmark/ts_opt_qst3.com
- __MACOSX/SI_files/ts_struct/small_molecule_benchmark/._ts_opt_qst3.com
- SI_files/ts_struct/small_molecule_benchmark/ts_opt_qst3.log
- __MACOSX/SI_files/ts_struct/small_molecule_benchmark/._ts_opt_qst3.log
- SI_files/ts_struct/pes/PES2.rc-0.1_1.7.rst
- __MACOSX/SI_files/ts_struct/pes/._PES2.rc-0.1_1.7.rst
- SI_files/parameter_files/carboxy_K73/KCX.frcmod
- __MACOSX/SI_files/parameter_files/carboxy_K73/._KCX.frcmod
- SI_files/parameter_files/carboxy_K73/KCX.off
- __MACOSX/SI_files/parameter_files/carboxy_K73/._KCX.off
- SI_files/parameter_files/imipenem/IME.frcmod
- __MACOSX/SI_files/parameter_files/imipenem/._IME.frcmod
- SI_files/parameter_files/imipenem/IME.off
- __MACOSX/SI_files/parameter_files/imipenem/._IME.off
- SI_files/parameter_files/meropenem/ACA.frcmod
- __MACOSX/SI_files/parameter_files/meropenem/._ACA.frcmod
- SI_files/parameter_files/meropenem/ACA.off
- __MACOSX/SI_files/parameter_files/meropenem/._ACA.off
- SI_files/starting_structures/oxa-48_imipenem/oxa48_ime_6p97.rst
- __MACOSX/SI_files/starting_structures/oxa-48_imipenem/._oxa48_ime_6p97.rst
- SI_files/starting_structures/oxa-48_imipenem/oxa48_ime_6p97.top
- __MACOSX/SI_files/starting_structures/oxa-48_imipenem/._oxa48_ime_6p97.top
- SI_files/starting_structures/oxa-48_imipenem/oxa48_ime_6p97.pdb
- __MACOSX/SI_files/starting_structures/oxa-48_imipenem/._oxa48_ime_6p97.pdb
- SI_files/starting_structures/oxa-48_meropenem/oxa48_aca_6p98.pdb
- __MACOSX/SI_files/starting_structures/oxa-48_meropenem/._oxa48_aca_6p98.pdb
- SI_files/starting_structures/oxa-48_meropenem/oxa48_aca_6p98.top
- __MACOSX/SI_files/starting_structures/oxa-48_meropenem/._oxa48_aca_6p98.top
- SI_files/starting_structures/oxa-48_meropenem/oxa48_aca_6p98.rst
- __MACOSX/SI_files/starting_structures/oxa-48_meropenem/._oxa48_aca_6p98.rst
- SI_files/ts_struct/us/ime/orientationII/
- __MACOSX/SI_files/ts_struct/us/ime/._orientationII
- SI_files/ts_struct/us/ime/orientationI/
- __MACOSX/SI_files/ts_struct/us/ime/._orientationI
- SI_files/ts_struct/us/ime/orientationIII/
- __MACOSX/SI_files/ts_struct/us/ime/._orientationIII
- SI_files/ts_struct/us/mer/orientationII/
- __MACOSX/SI_files/ts_struct/us/mer/._orientationII
- SI_files/ts_struct/us/mer/orientationI/
- __MACOSX/SI_files/ts_struct/us/mer/._orientationI
- SI_files/ts_struct/us/mer/orientationIII/
- __MACOSX/SI_files/ts_struct/us/mer/._orientationIII
- SI_files/ts_struct/us/ime/orientationII/oxa48_ime_6p97.top
- __MACOSX/SI_files/ts_struct/us/ime/orientationII/._oxa48_ime_6p97.top
- SI_files/ts_struct/us/ime/orientationII/ime_orientationII_ts.crd
- __MACOSX/SI_files/ts_struct/us/ime/orientationII/._ime_orientationII_ts.crd
- SI_files/ts_struct/us/ime/orientationI/ime_orientationI_ts.crd
- __MACOSX/SI_files/ts_struct/us/ime/orientationI/._ime_orientationI_ts.crd
- SI_files/ts_struct/us/ime/orientationI/oxa48_ime_6p97.top
- __MACOSX/SI_files/ts_struct/us/ime/orientationI/._oxa48_ime_6p97.top
- SI_files/ts_struct/us/ime/orientationIII/oxa48_ime_6p97.top
- __MACOSX/SI_files/ts_struct/us/ime/orientationIII/._oxa48_ime_6p97.top
- SI_files/ts_struct/us/ime/orientationIII/ime_orientationIII_ts.crd
- __MACOSX/SI_files/ts_struct/us/ime/orientationIII/._ime_orientationIII_ts.crd
- SI_files/ts_struct/us/mer/orientationII/mer_orientationII_ts.crd
- __MACOSX/SI_files/ts_struct/us/mer/orientationII/._mer_orientationII_ts.crd
- SI_files/ts_struct/us/mer/orientationII/oxa48_aca_6p98.top
- __MACOSX/SI_files/ts_struct/us/mer/orientationII/._oxa48_aca_6p98.top
- SI_files/ts_struct/us/mer/orientationI/mer_orientationI_ts.crd
- __MACOSX/SI_files/ts_struct/us/mer/orientationI/._mer_orientationI_ts.crd
- SI_files/ts_struct/us/mer/orientationI/oxa48_aca_6p98.top
- __MACOSX/SI_files/ts_struct/us/mer/orientationI/._oxa48_aca_6p98.top
- SI_files/ts_struct/us/mer/orientationIII/oxa48_aca_6p98.top
- __MACOSX/SI_files/ts_struct/us/mer/orientationIII/._oxa48_aca_6p98.top
- SI_files/ts_struct/us/mer/orientationIII/mer_orientationIII_ts.crd
- __MACOSX/SI_files/ts_struct/us/mer/orientationIII/._mer_orientationIII_ts.crd
