# Supplementary material for: Multiscale Simulations Identify Origins of Differential Carbapenem Hydrolysis by the OXA-48 β-Lactamase
Source: ACS Catal. 2022 Apr 4;12(8):4534–44. doi: 10.1021/acscatal.1c05694 (PMC9097296; doi:10.1021/acscatal.1c05694)
Supplement: Supplementary file 2 — cs1c05694_si_002.zip [file cs1c05694_si_002.zip › SI_files/input_files/min.i]

Quick MM Minimization of system
&cntrl
 imin=1, ! Minimization
 maxcyc=2000, ! How many minimization cycles performed
 ncyc=1000, ! How many cycles of steepest descent
 ntmin=1, ! Minimization method
 ntpr=100, ! Print energies every ntpr steps
 cut=8, ! Non-bonded cutoff
&end
