# Supplementary material for: Multiscale Simulations Identify Origins of Differential Carbapenem Hydrolysis by the OXA-48 β-Lactamase
Source: ACS Catal. 2022 Apr 4;12(8):4534–44. doi: 10.1021/acscatal.1c05694 (PMC9097296; doi:10.1021/acscatal.1c05694)
Supplement: Supplementary file 2 — cs1c05694_si_002.zip [file cs1c05694_si_002.zip › SI_files/input_files/md.i]

e MD temperature equilibration of system
&cntrl
 imin=0, ! Not minimization
 irest=1, ! Restart simulation
 ntx=5, ! Read coords and velocities
 ig=-1, ! Random seed
 nstlim=100000000, 
 dt=0.002, ! Timestep
 ntpr=1000, ! Write energies every ntpr steps
 ntwx=10000, ! Write coords every ntwx steps
 ioutfm=1, ! NetCDF  
 ntwr=-500000, ! Write .rst every ntwr steps
 ntb=2, ! Periodic box
 cut=8.0, ! Non-bonded cutoff
 ntc=2, ! SHAKE for bonds with H
 ntf=2, ! Omit bonds with H
 ntp=1, ! Constant pressure with isotropic scaling
 ntt=3, ! Langevin
 gamma_ln=0.2, ! Langevin
 tempi=300.0, 
 temp0=300.0, ! T_i = T_end = 300K
 ifqnt=0 ! No QM/MM
/
