# Supplementary material for: Multiscale Simulations Identify Origins of Differential Carbapenem Hydrolysis by the OXA-48 β-Lactamase
Source: ACS Catal. 2022 Apr 4;12(8):4534–44. doi: 10.1021/acscatal.1c05694 (PMC9097296; doi:10.1021/acscatal.1c05694)
Supplement: Supplementary file 2 — cs1c05694_si_002.zip [file cs1c05694_si_002.zip › SI_files/input_files/US_2ps.i]

2 ps NPT MD production
&cntrl
 imin=0, irest=1, ntx=5,
 nstlim=2000, dt=0.001,
 ntpr=100, ntwx=500, ioutfm=1,
 ntc=2, ntf=2,
 ntb=2, cut=10.0,
 ntp=1, pres0=1.0, taup=5.0,
 ntt=3, tempi=300.0, temp0=300.0, gamma_ln=5, ig=-1,
 ifqnt=1, nmropt=1,
/
&qmmm
 qmmask='@775-795,808-815,859-866,23926-23928',
 qmcharge=-2,
 qm_theory='DFTB2',
 qmshake=0,
 qm_ewald=1, qm_pme=1, writepdb=1,
/
*ADD WINDOW SPECIFIC RESTRAINTS*
