# Supplementary material for: Multiscale Simulations Identify Origins of Differential Carbapenem Hydrolysis by the OXA-48 β-Lactamase
Source: ACS Catal. 2022 Apr 4;12(8):4534–44. doi: 10.1021/acscatal.1c05694 (PMC9097296; doi:10.1021/acscatal.1c05694)
Supplement: Supplementary file 2 — cs1c05694_si_002.zip [file cs1c05694_si_002.zip › SI_files/input_files/heat.i]

MM MD (quick) heating of system
&cntrl
 imin=0, ! Not minimization 
 irest=0, ! Do not restart with velocities 
 ntx=1, ! Read restart coordinates but not velocities
 ig=-1, ! Random seed 
 nstlim=10000, ! Number of steps
 dt=0.002, ! Timestep 
 ntpr=200, ! Energy output every ntpr steps 
 ntwx=1000, ! Write coordinates every ntwx steps to mdcrd file
 ioutfm=1, ! NetCDF output
 ntb=2, ! Periodic box used
 cut=8.0, ! Non-bonded cutoff
 ntc=2, ! SHAKE for bonds with H
 ntf=2, ! Omit bonds with H atoms
 ntp=1, ! Constant pressure dynamics with isotropic scaling
 ntt=3, ! Langevin dynamics 
 gamma_ln=0.2, ! Collision frequency for Langevin 
 tempi=50.0, ! Initial temperature 
 temp0=300.0, ! End temperature
 ifqnt=0, ! No QM/MM
/
