# Supplementary material for: Multiscale Simulations Identify Origins of Differential Carbapenem Hydrolysis by the OXA-48 β-Lactamase
Source: ACS Catal. 2022 Apr 4;12(8):4534–44. doi: 10.1021/acscatal.1c05694 (PMC9097296; doi:10.1021/acscatal.1c05694)
Supplement: Supplementary file 2 — cs1c05694_si_002.zip [file cs1c05694_si_002.zip › SI_files/ts_struct/README]

README

Contents of the sub-directories:
small molecule opt: Input and output files of optimization of the small molecule gas-phase model of imipenem in orientation III + frequency calculation.
PES: structure of imipenem in orientation I optimized using DFTB2/ff14SB (PES).
us: Trajectories from the umbrella sampling (US) window corresponding to the transition state ensemble (highest free energy on the free energy surface), for the lowest energy conformations for imipenem and meropenem in all three orientations. Sampling from the three separate US runs is combined into one ASCII amber formatted file. The corresponding topology files are also included. 
