# Supplementary material for: Multiscale Simulations Identify Origins of Differential Carbapenem Hydrolysis by the OXA-48 β-Lactamase
Source: ACS Catal. 2022 Apr 4;12(8):4534–44. doi: 10.1021/acscatal.1c05694 (PMC9097296; doi:10.1021/acscatal.1c05694)
Supplement: Supplementary file 2 — cs1c05694_si_002.zip [file cs1c05694_si_002.zip › SI_files/parameter_files/README]

Force field parameter files for all non-standard residues. 

- ff14SB-compatible
- Partial charges derived using the contrained-charge derivation for non-standard residues as implemented in the R.E.D. Server
- .off Amber18-compatible library file for atom types & charges
- .frcmod Amber18-compatible force field modification file containing any missing parameters (bonds, angles, dihedrals, impropers). Taken from analogous GAFF parameters. 
