# Supplementary material for: Multiscale Simulations Identify Origins of Differential Carbapenem Hydrolysis by the OXA-48 β-Lactamase
Source: ACS Catal. 2022 Apr 4;12(8):4534–44. doi: 10.1021/acscatal.1c05694 (PMC9097296; doi:10.1021/acscatal.1c05694)
Supplement: Supplementary file 2 — cs1c05694_si_002.zip [file cs1c05694_si_002.zip › SI_files/ts_struct/small_molecule_benchmark/freq.log]

 Entering Gaussian System, Link 0=g16
 Input=freq.com
 Output=freq.log
 Initial command:
 /sw/apps/gaussian-16/g16/l1.exe "/tmp/Gau-232440.inp" -scrdir="/tmp/"
 Entering Link 1 = /sw/apps/gaussian-16/g16/l1.exe PID=    232441.
  
 Copyright (c) 1988,1990,1992,1993,1995,1998,2003,2009,2016,
            Gaussian, Inc.  All Rights Reserved.
  
 This is part of the Gaussian(R) 16 program.  It is based on
 the Gaussian(R) 09 system (copyright 2009, Gaussian, Inc.),
 the Gaussian(R) 03 system (copyright 2003, Gaussian, Inc.),
 the Gaussian(R) 98 system (copyright 1998, Gaussian, Inc.),
 the Gaussian(R) 94 system (copyright 1995, Gaussian, Inc.),
 the Gaussian 92(TM) system (copyright 1992, Gaussian, Inc.),
 the Gaussian 90(TM) system (copyright 1990, Gaussian, Inc.),
 the Gaussian 88(TM) system (copyright 1988, Gaussian, Inc.),
 the Gaussian 86(TM) system (copyright 1986, Carnegie Mellon
 University), and the Gaussian 82(TM) system (copyright 1983,
 Carnegie Mellon University). Gaussian is a federally registered
 trademark of Gaussian, Inc.
  
 This software contains proprietary and confidential information,
 including trade secrets, belonging to Gaussian, Inc.
  
 This software is provided under written license and may be
 used, copied, transmitted, or stored only in accord with that
 written license.
  
 The following legend is applicable only to US Government
 contracts under FAR:
  
                    RESTRICTED RIGHTS LEGEND
  
 Use, reproduction and disclosure by the US Government is
 subject to restrictions as set forth in subparagraphs (a)
 and (c) of the Commercial Computer Software - Restricted
 Rights clause in FAR 52.227-19.
  
 Gaussian, Inc.
 340 Quinnipiac St., Bldg. 40, Wallingford CT 06492
  
  
 ---------------------------------------------------------------
 Warning -- This program may not be used in any manner that
 competes with the business of Gaussian, Inc. or will provide
 assistance to any competitor of Gaussian, Inc.  The licensee
 of this program is prohibited from giving any competitor of
 Gaussian, Inc. access to this program.  By using this program,
 the user acknowledges that Gaussian, Inc. is engaged in the
 business of creating and licensing software in the field of
 computational chemistry and represents and warrants to the
 licensee that it is not a competitor of Gaussian, Inc. and that
 it will not use this program in any manner prohibited above.
 ---------------------------------------------------------------
  

 Cite this work as:
 Gaussian 16, Revision A.03,
 M. J. Frisch, G. W. Trucks, H. B. Schlegel, G. E. Scuseria, 
 M. A. Robb, J. R. Cheeseman, G. Scalmani, V. Barone, 
 G. A. Petersson, H. Nakatsuji, X. Li, M. Caricato, A. V. Marenich, 
 J. Bloino, B. G. Janesko, R. Gomperts, B. Mennucci, H. P. Hratchian, 
 J. V. Ortiz, A. F. Izmaylov, J. L. Sonnenberg, D. Williams-Young, 
 F. Ding, F. Lipparini, F. Egidi, J. Goings, B. Peng, A. Petrone, 
 T. Henderson, D. Ranasinghe, V. G. Zakrzewski, J. Gao, N. Rega, 
 G. Zheng, W. Liang, M. Hada, M. Ehara, K. Toyota, R. Fukuda, 
 J. Hasegawa, M. Ishida, T. Nakajima, Y. Honda, O. Kitao, H. Nakai, 
 T. Vreven, K. Throssell, J. A. Montgomery, Jr., J. E. Peralta, 
 F. Ogliaro, M. J. Bearpark, J. J. Heyd, E. N. Brothers, K. N. Kudin, 
 V. N. Staroverov, T. A. Keith, R. Kobayashi, J. Normand, 
 K. Raghavachari, A. P. Rendell, J. C. Burant, S. S. Iyengar, 
 J. Tomasi, M. Cossi, J. M. Millam, M. Klene, C. Adamo, R. Cammi, 
 J. W. Ochterski, R. L. Martin, K. Morokuma, O. Farkas, 
 J. B. Foresman, and D. J. Fox, Gaussian, Inc., Wallingford CT, 2016.
 
 ******************************************
 Gaussian 16:  ES64L-G16RevA.03 25-Dec-2016
                16-May-2020 
 ******************************************
 %mem=7000mb
 %oldchk=opt2_ts.chk
 %nproc=16
 Will use up to   16 processors via shared memory.
 Copying data from "opt2_ts.chk" to current chk file "/tmp/Gau-232441.chk"
 IOpt=  2 FromEx=T IUOpen= 4 IOptOp= 5 NList=   0 IFRang= 0 IUIn= 4 IUOut= 2.
 ------------------------------------------------
 #p M062X/6-31+G(d) Freq Int=UltraFine Geom=Check
 ------------------------------------------------
 1/10=4,29=2,30=1,38=1/1,3;
 2/12=2,40=1/2;
 3/5=1,6=6,7=11,11=2,14=-4,25=1,30=1,71=2,74=-55,75=-5,140=1/1,2,3;
 4//1;
 5/5=2,38=5,98=1/2;
 8/6=4,10=90,11=11/1;
 11/6=1,8=1,9=11,15=111,16=1/1,2,10;
 10/6=1/2;
 6/7=2,8=2,9=2,10=2,28=1/1;
 7/8=1,10=1,25=1/1,2,3,16;
 1/10=4,30=1/3;
 99//99;
 Leave Link    1 at Sat May 16 15:44:40 2020, MaxMem=   917504000 cpu:              41.5 elap:               2.8
 (Enter /sw/apps/gaussian-16/g16/l101.exe)
 -----------------------
 QM region in AE, TS opt
 -----------------------
 Structure from the checkpoint file:  "/tmp/Gau-232441.chk"
 Charge = -2 Multiplicity = 1
 Redundant internal coordinates found in file.  (old form).
 C,0,39.6151603239,33.9192457722,44.0402822452
 H,0,38.8412494044,33.5515637693,44.7202470935
 C,0,40.9286322531,34.1679470421,44.7697729635
 H,0,41.7078496569,34.4599930779,44.0575731246
 H,0,40.8091136596,34.9646079163,45.5140482315
 O,0,41.3913877545,33.0477274933,45.5158969798
 C,0,45.247063137,31.0569879983,46.4713892737
 H,0,45.172132504,29.9549028259,46.4969618904
 H,0,45.1593561064,31.4365592878,47.4955036374
 C,0,46.5057916537,31.4596964089,45.7381294341
 C,0,46.1953410706,31.664407768,44.4428790171
 C,0,47.1401776507,31.9782309193,43.2858921027
 O,0,46.5899956872,32.3600624247,42.2276097465
 O,0,48.3572643953,31.8231842698,43.5508421733
 N,0,44.8173678335,31.4981003287,44.2322610212
 H,0,44.4309533482,32.0274202931,43.4554437878
 C,0,44.1739774539,31.6569923939,45.5418783996
 H,0,44.1157174699,32.7338694441,45.7932099009
 C,0,42.7539176806,31.0625278956,45.6080118045
 H,0,42.7686910682,30.0823695657,45.1196620689
 C,0,41.8540022775,31.9515657023,44.7327873975
 O,0,42.0765969185,32.1351059869,43.5382765433
 S,0,48.1271640331,31.2979382538,46.4207539682
 C,0,42.1812722588,30.9003468079,47.0315154509
 H,0,41.0994832363,30.7736831575,46.9098864155
 C,0,42.6736748667,29.6851928683,47.8061848841
 H,0,42.5511531872,28.777234835,47.2065596942
 H,0,42.0763499264,29.5817423864,48.7192682317
 H,0,43.7213200492,29.7816662854,48.096441101
 O,0,42.437659857,32.0403718593,47.8587820839
 H,0,42.1690908594,32.8105668205,47.3300897367
 C,0,39.5274067341,34.4324891597,48.3415828167
 H,0,39.6956367256,34.8237330127,49.3547381542
 H,0,40.4871009468,34.5123627783,47.8129554158
 N,0,38.9851438609,32.3382694339,47.1494663186
 H,0,39.7954361604,32.300329722,46.5345542484
 C,0,37.8016028247,31.8023019575,46.706041162
 O,0,37.8820746275,31.1942009577,45.5339859283
 O,0,36.7536350454,31.8916890602,47.3430573911
 C,0,39.1452951674,32.9530710549,48.4452408852
 H,0,39.9206174576,32.4188356262,49.0106762036
 H,0,38.1895567396,32.8427529733,48.967226278
 O,0,40.266594401,30.9229909667,44.8070544139
 H,0,38.8906953574,31.0839227329,45.2048972782
 H,0,40.2704288496,30.6795918253,43.8703476811
 H,0,47.6939329123,31.3259398375,47.7008284286
 H,0,39.7591104146,33.1773920628,43.2528907504
 H,0,39.2703850512,34.8596847118,43.5904990524
 C,0,38.4674308431,35.2611637086,47.6203557319
 H,0,38.300918635,34.8713128739,46.6110668622
 H,0,37.5088415478,35.2127912433,48.1504310433
 H,0,38.7663500861,36.3127439612,47.5370866479
 Recover connectivity data from disk.
 ITRead=  0  0  0  0  0  0  0  0  0  0  0  0  0  0  0  0  0  0  0  0
 ITRead=  0  0  0  0  0  0  0  0  0  0  0  0  0  0  0  0  0  0  0  0
 ITRead=  0  0  0  0  0  0  0  0  0  0  0  0
 MicOpt= -1 -1 -1 -1 -1 -1 -1 -1 -1 -1 -1 -1 -1 -1 -1 -1 -1 -1 -1 -1
 MicOpt= -1 -1 -1 -1 -1 -1 -1 -1 -1 -1 -1 -1 -1 -1 -1 -1 -1 -1 -1 -1
 MicOpt= -1 -1 -1 -1 -1 -1 -1 -1 -1 -1 -1 -1
 NAtoms=     52 NQM=       52 NQMF=       0 NMMI=      0 NMMIF=      0
                NMic=       0 NMicF=      0.
                    Isotopes and Nuclear Properties:
 (Nuclear quadrupole moments (NQMom) in fm**2, nuclear magnetic moments (NMagM)
  in nuclear magnetons)

  Atom         1           2           3           4           5           6           7           8           9          10
 IAtWgt=          12           1          12           1           1          16          12           1           1          12
 AtmWgt=  12.0000000   1.0078250  12.0000000   1.0078250   1.0078250  15.9949146  12.0000000   1.0078250   1.0078250  12.0000000
 NucSpn=           0           1           0           1           1           0           0           1           1           0
 AtZEff=   3.6000000   1.0000000   3.6000000   1.0000000   1.0000000   5.6000000   3.6000000   1.0000000   1.0000000   3.6000000
 NQMom=    0.0000000   0.0000000   0.0000000   0.0000000   0.0000000   0.0000000   0.0000000   0.0000000   0.0000000   0.0000000
 NMagM=    0.0000000   2.7928460   0.0000000   2.7928460   2.7928460   0.0000000   0.0000000   2.7928460   2.7928460   0.0000000
 AtZNuc=   6.0000000   1.0000000   6.0000000   1.0000000   1.0000000   8.0000000   6.0000000   1.0000000   1.0000000   6.0000000

  Atom        11          12          13          14          15          16          17          18          19          20
 IAtWgt=          12          12          16          16          14           1          12           1          12           1
 AtmWgt=  12.0000000  12.0000000  15.9949146  15.9949146  14.0030740   1.0078250  12.0000000   1.0078250  12.0000000   1.0078250
 NucSpn=           0           0           0           0           2           1           0           1           0           1
 AtZEff=   3.6000000   3.6000000   5.6000000   5.6000000   4.5500000   1.0000000   3.6000000   1.0000000   3.6000000   1.0000000
 NQMom=    0.0000000   0.0000000   0.0000000   0.0000000   2.0440000   0.0000000   0.0000000   0.0000000   0.0000000   0.0000000
 NMagM=    0.0000000   0.0000000   0.0000000   0.0000000   0.4037610   2.7928460   0.0000000   2.7928460   0.0000000   2.7928460
 AtZNuc=   6.0000000   6.0000000   8.0000000   8.0000000   7.0000000   1.0000000   6.0000000   1.0000000   6.0000000   1.0000000

  Atom        21          22          23          24          25          26          27          28          29          30
 IAtWgt=          12          16          32          12           1          12           1           1           1          16
 AtmWgt=  12.0000000  15.9949146  31.9720718  12.0000000   1.0078250  12.0000000   1.0078250   1.0078250   1.0078250  15.9949146
 NucSpn=           0           0           0           0           1           0           1           1           1           0
 AtZEff=   3.6000000   5.6000000  13.6000000   3.6000000   1.0000000   3.6000000   1.0000000   1.0000000   1.0000000   5.6000000
 NQMom=    0.0000000   0.0000000   0.0000000   0.0000000   0.0000000   0.0000000   0.0000000   0.0000000   0.0000000   0.0000000
 NMagM=    0.0000000   0.0000000   0.0000000   0.0000000   2.7928460   0.0000000   2.7928460   2.7928460   2.7928460   0.0000000
 AtZNuc=   6.0000000   8.0000000  16.0000000   6.0000000   1.0000000   6.0000000   1.0000000   1.0000000   1.0000000   8.0000000

  Atom        31          32          33          34          35          36          37          38          39          40
 IAtWgt=           1          12           1           1          14           1          12          16          16          12
 AtmWgt=   1.0078250  12.0000000   1.0078250   1.0078250  14.0030740   1.0078250  12.0000000  15.9949146  15.9949146  12.0000000
 NucSpn=           1           0           1           1           2           1           0           0           0           0
 AtZEff=   1.0000000   3.6000000   1.0000000   1.0000000   4.5500000   1.0000000   3.6000000   5.6000000   5.6000000   3.6000000
 NQMom=    0.0000000   0.0000000   0.0000000   0.0000000   2.0440000   0.0000000   0.0000000   0.0000000   0.0000000   0.0000000
 NMagM=    2.7928460   0.0000000   2.7928460   2.7928460   0.4037610   2.7928460   0.0000000   0.0000000   0.0000000   0.0000000
 AtZNuc=   1.0000000   6.0000000   1.0000000   1.0000000   7.0000000   1.0000000   6.0000000   8.0000000   8.0000000   6.0000000

  Atom        41          42          43          44          45          46          47          48          49          50
 IAtWgt=           1           1          16           1           1           1           1           1          12           1
 AtmWgt=   1.0078250   1.0078250  15.9949146   1.0078250   1.0078250   1.0078250   1.0078250   1.0078250  12.0000000   1.0078250
 NucSpn=           1           1           0           1           1           1           1           1           0           1
 AtZEff=   1.0000000   1.0000000   5.6000000   1.0000000   1.0000000   1.0000000   1.0000000   1.0000000   3.6000000   1.0000000
 NQMom=    0.0000000   0.0000000   0.0000000   0.0000000   0.0000000   0.0000000   0.0000000   0.0000000   0.0000000   0.0000000
 NMagM=    2.7928460   2.7928460   0.0000000   2.7928460   2.7928460   2.7928460   2.7928460   2.7928460   0.0000000   2.7928460
 AtZNuc=   1.0000000   1.0000000   8.0000000   1.0000000   1.0000000   1.0000000   1.0000000   1.0000000   6.0000000   1.0000000

  Atom        51          52
 IAtWgt=           1           1
 AtmWgt=   1.0078250   1.0078250
 NucSpn=           1           1
 AtZEff=   1.0000000   1.0000000
 NQMom=    0.0000000   0.0000000
 NMagM=    2.7928460   2.7928460
 AtZNuc=   1.0000000   1.0000000
 Leave Link  101 at Sat May 16 15:44:41 2020, MaxMem=   917504000 cpu:               5.3 elap:               0.3
 (Enter /sw/apps/gaussian-16/g16/l103.exe)

 GradGradGradGradGradGradGradGradGradGradGradGradGradGradGradGradGradGrad
 Berny optimization.
 Initialization pass.
                           ----------------------------
                           !    Initial Parameters    !
                           ! (Angstroms and Degrees)  !
 --------------------------                            --------------------------
 ! Name  Definition              Value          Derivative Info.                !
 --------------------------------------------------------------------------------
 ! R1    R(1,2)                  1.0938         calculate D2E/DX2 analytically  !
 ! R2    R(1,3)                  1.5229         calculate D2E/DX2 analytically  !
 ! R3    R(1,47)                 1.0914         calculate D2E/DX2 analytically  !
 ! R4    R(1,48)                 1.098          calculate D2E/DX2 analytically  !
 ! R5    R(3,4)                  1.0953         calculate D2E/DX2 analytically  !
 ! R6    R(3,5)                  1.0968         calculate D2E/DX2 analytically  !
 ! R7    R(3,6)                  1.4233         calculate D2E/DX2 analytically  !
 ! R8    R(6,21)                 1.4244         calculate D2E/DX2 analytically  !
 ! R9    R(6,36)                 2.0355         calculate D2E/DX2 analytically  !
 ! R10   R(7,8)                  1.1049         calculate D2E/DX2 analytically  !
 ! R11   R(7,9)                  1.0957         calculate D2E/DX2 analytically  !
 ! R12   R(7,10)                 1.5114         calculate D2E/DX2 analytically  !
 ! R13   R(7,17)                 1.5413         calculate D2E/DX2 analytically  !
 ! R14   R(10,11)                1.3476         calculate D2E/DX2 analytically  !
 ! R15   R(10,23)                1.7666         calculate D2E/DX2 analytically  !
 ! R16   R(11,12)                1.5264         calculate D2E/DX2 analytically  !
 ! R17   R(11,15)                1.4039         calculate D2E/DX2 analytically  !
 ! R18   R(12,13)                1.2524         calculate D2E/DX2 analytically  !
 ! R19   R(12,14)                1.2552         calculate D2E/DX2 analytically  !
 ! R20   R(15,16)                1.0163         calculate D2E/DX2 analytically  !
 ! R21   R(15,17)                1.4678         calculate D2E/DX2 analytically  !
 ! R22   R(17,18)                1.1074         calculate D2E/DX2 analytically  !
 ! R23   R(17,19)                1.5409         calculate D2E/DX2 analytically  !
 ! R24   R(19,20)                1.0952         calculate D2E/DX2 analytically  !
 ! R25   R(19,21)                1.5383         calculate D2E/DX2 analytically  !
 ! R26   R(19,24)                1.5429         calculate D2E/DX2 analytically  !
 ! R27   R(21,22)                1.2289         calculate D2E/DX2 analytically  !
 ! R28   R(21,43)                1.893          calculate D2E/DX2 analytically  !
 ! R29   R(23,46)                1.3517         calculate D2E/DX2 analytically  !
 ! R30   R(24,25)                1.0959         calculate D2E/DX2 analytically  !
 ! R31   R(24,26)                1.5229         calculate D2E/DX2 analytically  !
 ! R32   R(24,30)                1.4317         calculate D2E/DX2 analytically  !
 ! R33   R(25,43)                2.2667         calculate D2E/DX2 analytically  !
 ! R34   R(26,27)                1.095          calculate D2E/DX2 analytically  !
 ! R35   R(26,28)                1.096          calculate D2E/DX2 analytically  !
 ! R36   R(26,29)                1.0914         calculate D2E/DX2 analytically  !
 ! R37   R(30,31)                0.972          calculate D2E/DX2 analytically  !
 ! R38   R(30,36)                2.9669         calculate D2E/DX2 analytically  !
 ! R39   R(32,33)                1.099          calculate D2E/DX2 analytically  !
 ! R40   R(32,34)                1.0986         calculate D2E/DX2 analytically  !
 ! R41   R(32,40)                1.5315         calculate D2E/DX2 analytically  !
 ! R42   R(32,49)                1.5266         calculate D2E/DX2 analytically  !
 ! R43   R(35,36)                1.0179         calculate D2E/DX2 analytically  !
 ! R44   R(35,37)                1.3728         calculate D2E/DX2 analytically  !
 ! R45   R(35,40)                1.4431         calculate D2E/DX2 analytically  !
 ! R46   R(37,38)                1.3229         calculate D2E/DX2 analytically  !
 ! R47   R(37,39)                1.2296         calculate D2E/DX2 analytically  !
 ! R48   R(38,44)                1.0667         calculate D2E/DX2 analytically  !
 ! R49   R(40,41)                1.0983         calculate D2E/DX2 analytically  !
 ! R50   R(40,42)                1.0946         calculate D2E/DX2 analytically  !
 ! R51   R(43,44)                1.4413         calculate D2E/DX2 analytically  !
 ! R52   R(43,45)                0.9678         calculate D2E/DX2 analytically  !
 ! R53   R(45,47)                2.6233         calculate D2E/DX2 analytically  !
 ! R54   R(49,50)                1.0947         calculate D2E/DX2 analytically  !
 ! R55   R(49,51)                1.0965         calculate D2E/DX2 analytically  !
 ! R56   R(49,52)                1.0964         calculate D2E/DX2 analytically  !
 ! A1    A(2,1,3)              111.552          calculate D2E/DX2 analytically  !
 ! A2    A(2,1,47)             108.2598         calculate D2E/DX2 analytically  !
 ! A3    A(2,1,48)             108.6863         calculate D2E/DX2 analytically  !
 ! A4    A(3,1,47)             110.0505         calculate D2E/DX2 analytically  !
 ! A5    A(3,1,48)             109.0972         calculate D2E/DX2 analytically  !
 ! A6    A(47,1,48)            109.1524         calculate D2E/DX2 analytically  !
 ! A7    A(1,3,4)              110.2219         calculate D2E/DX2 analytically  !
 ! A8    A(1,3,5)              110.4688         calculate D2E/DX2 analytically  !
 ! A9    A(1,3,6)              113.7658         calculate D2E/DX2 analytically  !
 ! A10   A(4,3,5)              108.9716         calculate D2E/DX2 analytically  !
 ! A11   A(4,3,6)              108.628          calculate D2E/DX2 analytically  !
 ! A12   A(5,3,6)              104.5597         calculate D2E/DX2 analytically  !
 ! A13   A(3,6,21)             115.0297         calculate D2E/DX2 analytically  !
 ! A14   A(3,6,36)             107.2426         calculate D2E/DX2 analytically  !
 ! A15   A(21,6,36)            104.3128         calculate D2E/DX2 analytically  !
 ! A16   A(8,7,9)              108.5702         calculate D2E/DX2 analytically  !
 ! A17   A(8,7,10)             109.4798         calculate D2E/DX2 analytically  !
 ! A18   A(8,7,17)             110.7956         calculate D2E/DX2 analytically  !
 ! A19   A(9,7,10)             115.3295         calculate D2E/DX2 analytically  !
 ! A20   A(9,7,17)             111.9062         calculate D2E/DX2 analytically  !
 ! A21   A(10,7,17)            100.5755         calculate D2E/DX2 analytically  !
 ! A22   A(7,10,11)            108.3568         calculate D2E/DX2 analytically  !
 ! A23   A(7,10,23)            123.5384         calculate D2E/DX2 analytically  !
 ! A24   A(11,10,23)           126.6367         calculate D2E/DX2 analytically  !
 ! A25   A(10,11,12)           128.1114         calculate D2E/DX2 analytically  !
 ! A26   A(10,11,15)           110.6302         calculate D2E/DX2 analytically  !
 ! A27   A(12,11,15)           121.2134         calculate D2E/DX2 analytically  !
 ! A28   A(11,12,13)           115.5481         calculate D2E/DX2 analytically  !
 ! A29   A(11,12,14)           114.5076         calculate D2E/DX2 analytically  !
 ! A30   A(13,12,14)           129.9408         calculate D2E/DX2 analytically  !
 ! A31   A(11,15,16)           115.2244         calculate D2E/DX2 analytically  !
 ! A32   A(11,15,17)           106.4739         calculate D2E/DX2 analytically  !
 ! A33   A(16,15,17)           117.3187         calculate D2E/DX2 analytically  !
 ! A34   A(7,17,15)            100.9976         calculate D2E/DX2 analytically  !
 ! A35   A(7,17,18)            106.1606         calculate D2E/DX2 analytically  !
 ! A36   A(7,17,19)            117.7472         calculate D2E/DX2 analytically  !
 ! A37   A(15,17,18)           109.3205         calculate D2E/DX2 analytically  !
 ! A38   A(15,17,19)           113.61           calculate D2E/DX2 analytically  !
 ! A39   A(18,17,19)           108.4785         calculate D2E/DX2 analytically  !
 ! A40   A(17,19,20)           108.2828         calculate D2E/DX2 analytically  !
 ! A41   A(17,19,21)           106.9632         calculate D2E/DX2 analytically  !
 ! A42   A(17,19,24)           114.973          calculate D2E/DX2 analytically  !
 ! A43   A(20,19,21)           105.7496         calculate D2E/DX2 analytically  !
 ! A44   A(20,19,24)           108.804          calculate D2E/DX2 analytically  !
 ! A45   A(21,19,24)           111.6267         calculate D2E/DX2 analytically  !
 ! A46   A(6,21,19)            108.7818         calculate D2E/DX2 analytically  !
 ! A47   A(6,21,22)            118.5753         calculate D2E/DX2 analytically  !
 ! A48   A(6,21,43)             97.1364         calculate D2E/DX2 analytically  !
 ! A49   A(19,21,22)           122.2367         calculate D2E/DX2 analytically  !
 ! A50   A(19,21,43)            98.8719         calculate D2E/DX2 analytically  !
 ! A51   A(22,21,43)           105.7352         calculate D2E/DX2 analytically  !
 ! A52   A(10,23,46)            94.0067         calculate D2E/DX2 analytically  !
 ! A53   A(19,24,25)           106.028          calculate D2E/DX2 analytically  !
 ! A54   A(19,24,26)           115.6699         calculate D2E/DX2 analytically  !
 ! A55   A(19,24,30)           112.5158         calculate D2E/DX2 analytically  !
 ! A56   A(25,24,26)           106.4628         calculate D2E/DX2 analytically  !
 ! A57   A(25,24,30)           109.4462         calculate D2E/DX2 analytically  !
 ! A58   A(26,24,30)           106.4715         calculate D2E/DX2 analytically  !
 ! A59   A(24,25,43)           117.2609         calculate D2E/DX2 analytically  !
 ! A60   A(24,26,27)           110.2982         calculate D2E/DX2 analytically  !
 ! A61   A(24,26,28)           108.8375         calculate D2E/DX2 analytically  !
 ! A62   A(24,26,29)           112.0324         calculate D2E/DX2 analytically  !
 ! A63   A(27,26,28)           108.4799         calculate D2E/DX2 analytically  !
 ! A64   A(27,26,29)           109.0474         calculate D2E/DX2 analytically  !
 ! A65   A(28,26,29)           108.0556         calculate D2E/DX2 analytically  !
 ! A66   A(24,30,31)           105.4962         calculate D2E/DX2 analytically  !
 ! A67   A(24,30,36)            69.6585         calculate D2E/DX2 analytically  !
 ! A68   A(31,30,36)            56.0652         calculate D2E/DX2 analytically  !
 ! A69   A(33,32,34)           106.4989         calculate D2E/DX2 analytically  !
 ! A70   A(33,32,40)           108.6439         calculate D2E/DX2 analytically  !
 ! A71   A(33,32,49)           110.4003         calculate D2E/DX2 analytically  !
 ! A72   A(34,32,40)           108.7095         calculate D2E/DX2 analytically  !
 ! A73   A(34,32,49)           109.8628         calculate D2E/DX2 analytically  !
 ! A74   A(40,32,49)           112.5267         calculate D2E/DX2 analytically  !
 ! A75   A(36,35,37)           118.4639         calculate D2E/DX2 analytically  !
 ! A76   A(36,35,40)           118.0309         calculate D2E/DX2 analytically  !
 ! A77   A(37,35,40)           123.5051         calculate D2E/DX2 analytically  !
 ! A78   A(6,36,30)             63.7228         calculate D2E/DX2 analytically  !
 ! A79   A(6,36,35)            155.8904         calculate D2E/DX2 analytically  !
 ! A80   A(30,36,35)           116.2676         calculate D2E/DX2 analytically  !
 ! A81   A(35,37,38)           114.406          calculate D2E/DX2 analytically  !
 ! A82   A(35,37,39)           122.6179         calculate D2E/DX2 analytically  !
 ! A83   A(38,37,39)           122.9735         calculate D2E/DX2 analytically  !
 ! A84   A(37,38,44)           112.2343         calculate D2E/DX2 analytically  !
 ! A85   A(32,40,35)           112.2376         calculate D2E/DX2 analytically  !
 ! A86   A(32,40,41)           109.1838         calculate D2E/DX2 analytically  !
 ! A87   A(32,40,42)           110.3344         calculate D2E/DX2 analytically  !
 ! A88   A(35,40,41)           109.4737         calculate D2E/DX2 analytically  !
 ! A89   A(35,40,42)           106.7595         calculate D2E/DX2 analytically  !
 ! A90   A(41,40,42)           108.7752         calculate D2E/DX2 analytically  !
 ! A91   A(21,43,25)            76.3527         calculate D2E/DX2 analytically  !
 ! A92   A(21,43,44)           138.651          calculate D2E/DX2 analytically  !
 ! A93   A(21,43,45)            95.4719         calculate D2E/DX2 analytically  !
 ! A94   A(25,43,44)            95.8574         calculate D2E/DX2 analytically  !
 ! A95   A(44,43,45)           107.399          calculate D2E/DX2 analytically  !
 ! A96   A(38,44,43)           178.0103         calculate D2E/DX2 analytically  !
 ! A97   A(43,45,47)            89.2881         calculate D2E/DX2 analytically  !
 ! A98   A(1,47,45)            120.2071         calculate D2E/DX2 analytically  !
 ! A99   A(32,49,50)           110.358          calculate D2E/DX2 analytically  !
 ! A100  A(32,49,51)           110.7747         calculate D2E/DX2 analytically  !
 ! A101  A(32,49,52)           111.5441         calculate D2E/DX2 analytically  !
 ! A102  A(50,49,51)           107.2794         calculate D2E/DX2 analytically  !
 ! A103  A(50,49,52)           108.2409         calculate D2E/DX2 analytically  !
 ! A104  A(51,49,52)           108.5048         calculate D2E/DX2 analytically  !
 ! A105  L(25,43,45,21,-1)     171.8246         calculate D2E/DX2 analytically  !
 ! A106  L(25,43,45,21,-2)     152.4134         calculate D2E/DX2 analytically  !
 ! D1    D(2,1,3,4)            175.6083         calculate D2E/DX2 analytically  !
 ! D2    D(2,1,3,5)            -63.9075         calculate D2E/DX2 analytically  !
 ! D3    D(2,1,3,6)             53.3221         calculate D2E/DX2 analytically  !
 ! D4    D(47,1,3,4)            55.4255         calculate D2E/DX2 analytically  !
 ! D5    D(47,1,3,5)           175.9096         calculate D2E/DX2 analytically  !
 ! D6    D(47,1,3,6)           -66.8608         calculate D2E/DX2 analytically  !
 ! D7    D(48,1,3,4)           -64.3071         calculate D2E/DX2 analytically  !
 ! D8    D(48,1,3,5)            56.177          calculate D2E/DX2 analytically  !
 ! D9    D(48,1,3,6)           173.4066         calculate D2E/DX2 analytically  !
 ! D10   D(2,1,47,45)          -53.6785         calculate D2E/DX2 analytically  !
 ! D11   D(3,1,47,45)           68.4757         calculate D2E/DX2 analytically  !
 ! D12   D(48,1,47,45)        -171.8253         calculate D2E/DX2 analytically  !
 ! D13   D(1,3,6,21)            70.3086         calculate D2E/DX2 analytically  !
 ! D14   D(1,3,6,36)           -45.197          calculate D2E/DX2 analytically  !
 ! D15   D(4,3,6,21)           -52.8524         calculate D2E/DX2 analytically  !
 ! D16   D(4,3,6,36)          -168.358          calculate D2E/DX2 analytically  !
 ! D17   D(5,3,6,21)          -169.0843         calculate D2E/DX2 analytically  !
 ! D18   D(5,3,6,36)            75.41           calculate D2E/DX2 analytically  !
 ! D19   D(3,6,21,19)          160.2035         calculate D2E/DX2 analytically  !
 ! D20   D(3,6,21,22)           14.4327         calculate D2E/DX2 analytically  !
 ! D21   D(3,6,21,43)          -97.8646         calculate D2E/DX2 analytically  !
 ! D22   D(36,6,21,19)         -82.6188         calculate D2E/DX2 analytically  !
 ! D23   D(36,6,21,22)         131.6105         calculate D2E/DX2 analytically  !
 ! D24   D(36,6,21,43)          19.3132         calculate D2E/DX2 analytically  !
 ! D25   D(3,6,36,30)         -147.6839         calculate D2E/DX2 analytically  !
 ! D26   D(3,6,36,35)          -51.6551         calculate D2E/DX2 analytically  !
 ! D27   D(21,6,36,30)          89.879          calculate D2E/DX2 analytically  !
 ! D28   D(21,6,36,35)        -174.0923         calculate D2E/DX2 analytically  !
 ! D29   D(8,7,10,11)           93.4035         calculate D2E/DX2 analytically  !
 ! D30   D(8,7,10,23)          -73.5688         calculate D2E/DX2 analytically  !
 ! D31   D(9,7,10,11)         -143.834          calculate D2E/DX2 analytically  !
 ! D32   D(9,7,10,23)           49.1937         calculate D2E/DX2 analytically  !
 ! D33   D(17,7,10,11)         -23.285          calculate D2E/DX2 analytically  !
 ! D34   D(17,7,10,23)         169.7427         calculate D2E/DX2 analytically  !
 ! D35   D(8,7,17,15)          -82.1506         calculate D2E/DX2 analytically  !
 ! D36   D(8,7,17,18)          163.819          calculate D2E/DX2 analytically  !
 ! D37   D(8,7,17,19)           42.1301         calculate D2E/DX2 analytically  !
 ! D38   D(9,7,17,15)          156.5249         calculate D2E/DX2 analytically  !
 ! D39   D(9,7,17,18)           42.4944         calculate D2E/DX2 analytically  !
 ! D40   D(9,7,17,19)          -79.1945         calculate D2E/DX2 analytically  !
 ! D41   D(10,7,17,15)          33.5573         calculate D2E/DX2 analytically  !
 ! D42   D(10,7,17,18)         -80.4732         calculate D2E/DX2 analytically  !
 ! D43   D(10,7,17,19)         157.8379         calculate D2E/DX2 analytically  !
 ! D44   D(7,10,11,12)        -174.7928         calculate D2E/DX2 analytically  !
 ! D45   D(7,10,11,15)           2.7605         calculate D2E/DX2 analytically  !
 ! D46   D(23,10,11,12)         -8.3345         calculate D2E/DX2 analytically  !
 ! D47   D(23,10,11,15)        169.2188         calculate D2E/DX2 analytically  !
 ! D48   D(7,10,23,46)         -24.0198         calculate D2E/DX2 analytically  !
 ! D49   D(11,10,23,46)        171.4439         calculate D2E/DX2 analytically  !
 ! D50   D(10,11,12,13)       -167.6871         calculate D2E/DX2 analytically  !
 ! D51   D(10,11,12,14)         11.7            calculate D2E/DX2 analytically  !
 ! D52   D(15,11,12,13)         14.9905         calculate D2E/DX2 analytically  !
 ! D53   D(15,11,12,14)       -165.6224         calculate D2E/DX2 analytically  !
 ! D54   D(10,11,15,16)        152.5341         calculate D2E/DX2 analytically  !
 ! D55   D(10,11,15,17)         20.5951         calculate D2E/DX2 analytically  !
 ! D56   D(12,11,15,16)        -29.7167         calculate D2E/DX2 analytically  !
 ! D57   D(12,11,15,17)       -161.6558         calculate D2E/DX2 analytically  !
 ! D58   D(11,15,17,7)         -33.8417         calculate D2E/DX2 analytically  !
 ! D59   D(11,15,17,18)         77.7871         calculate D2E/DX2 analytically  !
 ! D60   D(11,15,17,19)       -160.8946         calculate D2E/DX2 analytically  !
 ! D61   D(16,15,17,7)        -164.6062         calculate D2E/DX2 analytically  !
 ! D62   D(16,15,17,18)        -52.9773         calculate D2E/DX2 analytically  !
 ! D63   D(16,15,17,19)         68.341          calculate D2E/DX2 analytically  !
 ! D64   D(7,17,19,20)         -73.7655         calculate D2E/DX2 analytically  !
 ! D65   D(7,17,19,21)         172.6786         calculate D2E/DX2 analytically  !
 ! D66   D(7,17,19,24)          48.1286         calculate D2E/DX2 analytically  !
 ! D67   D(15,17,19,20)         43.9568         calculate D2E/DX2 analytically  !
 ! D68   D(15,17,19,21)        -69.5991         calculate D2E/DX2 analytically  !
 ! D69   D(15,17,19,24)        165.8509         calculate D2E/DX2 analytically  !
 ! D70   D(18,17,19,20)        165.7445         calculate D2E/DX2 analytically  !
 ! D71   D(18,17,19,21)         52.1886         calculate D2E/DX2 analytically  !
 ! D72   D(18,17,19,24)        -72.3614         calculate D2E/DX2 analytically  !
 ! D73   D(17,19,21,6)         -85.6986         calculate D2E/DX2 analytically  !
 ! D74   D(17,19,21,22)         58.5683         calculate D2E/DX2 analytically  !
 ! D75   D(17,19,21,43)        173.5883         calculate D2E/DX2 analytically  !
 ! D76   D(20,19,21,6)         159.0371         calculate D2E/DX2 analytically  !
 ! D77   D(20,19,21,22)        -56.696          calculate D2E/DX2 analytically  !
 ! D78   D(20,19,21,43)         58.3239         calculate D2E/DX2 analytically  !
 ! D79   D(24,19,21,6)          40.8678         calculate D2E/DX2 analytically  !
 ! D80   D(24,19,21,22)       -174.8653         calculate D2E/DX2 analytically  !
 ! D81   D(24,19,21,43)        -59.8453         calculate D2E/DX2 analytically  !
 ! D82   D(17,19,24,25)        162.9407         calculate D2E/DX2 analytically  !
 ! D83   D(17,19,24,26)        -79.3354         calculate D2E/DX2 analytically  !
 ! D84   D(17,19,24,30)         43.3333         calculate D2E/DX2 analytically  !
 ! D85   D(20,19,24,25)        -75.4477         calculate D2E/DX2 analytically  !
 ! D86   D(20,19,24,26)         42.2761         calculate D2E/DX2 analytically  !
 ! D87   D(20,19,24,30)        164.9448         calculate D2E/DX2 analytically  !
 ! D88   D(21,19,24,25)         40.8765         calculate D2E/DX2 analytically  !
 ! D89   D(21,19,24,26)        158.6004         calculate D2E/DX2 analytically  !
 ! D90   D(21,19,24,30)        -78.7309         calculate D2E/DX2 analytically  !
 ! D91   D(6,21,43,25)         -71.2024         calculate D2E/DX2 analytically  !
 ! D92   D(6,21,43,44)          12.0825         calculate D2E/DX2 analytically  !
 ! D93   D(6,21,43,45)         136.3841         calculate D2E/DX2 analytically  !
 ! D94   D(19,21,43,25)         39.1596         calculate D2E/DX2 analytically  !
 ! D95   D(19,21,43,44)        122.4445         calculate D2E/DX2 analytically  !
 ! D96   D(19,21,43,45)       -113.2538         calculate D2E/DX2 analytically  !
 ! D97   D(22,21,43,25)        166.3796         calculate D2E/DX2 analytically  !
 ! D98   D(22,21,43,44)       -110.3355         calculate D2E/DX2 analytically  !
 ! D99   D(22,21,43,45)         13.9661         calculate D2E/DX2 analytically  !
 ! D100  D(19,24,25,43)         -3.3353         calculate D2E/DX2 analytically  !
 ! D101  D(26,24,25,43)       -127.0367         calculate D2E/DX2 analytically  !
 ! D102  D(30,24,25,43)        118.2626         calculate D2E/DX2 analytically  !
 ! D103  D(19,24,26,27)        -51.4489         calculate D2E/DX2 analytically  !
 ! D104  D(19,24,26,28)       -170.3483         calculate D2E/DX2 analytically  !
 ! D105  D(19,24,26,29)         70.223          calculate D2E/DX2 analytically  !
 ! D106  D(25,24,26,27)         66.0326         calculate D2E/DX2 analytically  !
 ! D107  D(25,24,26,28)        -52.8667         calculate D2E/DX2 analytically  !
 ! D108  D(25,24,26,29)       -172.2954         calculate D2E/DX2 analytically  !
 ! D109  D(30,24,26,27)       -177.2632         calculate D2E/DX2 analytically  !
 ! D110  D(30,24,26,28)         63.8374         calculate D2E/DX2 analytically  !
 ! D111  D(30,24,26,29)        -55.5913         calculate D2E/DX2 analytically  !
 ! D112  D(19,24,30,31)         48.9281         calculate D2E/DX2 analytically  !
 ! D113  D(19,24,30,36)         92.822          calculate D2E/DX2 analytically  !
 ! D114  D(25,24,30,31)        -68.674          calculate D2E/DX2 analytically  !
 ! D115  D(25,24,30,36)        -24.7801         calculate D2E/DX2 analytically  !
 ! D116  D(26,24,30,31)        176.6309         calculate D2E/DX2 analytically  !
 ! D117  D(26,24,30,36)       -139.4752         calculate D2E/DX2 analytically  !
 ! D118  D(24,25,43,21)        -25.7402         calculate D2E/DX2 analytically  !
 ! D119  D(24,25,43,44)       -164.4742         calculate D2E/DX2 analytically  !
 ! D120  D(24,25,45,47)        -91.02           calculate D2E/DX2 analytically  !
 ! D121  D(24,30,36,6)         -89.2996         calculate D2E/DX2 analytically  !
 ! D122  D(24,30,36,35)        117.6369         calculate D2E/DX2 analytically  !
 ! D123  D(31,30,36,6)          37.0629         calculate D2E/DX2 analytically  !
 ! D124  D(31,30,36,35)       -116.0007         calculate D2E/DX2 analytically  !
 ! D125  D(33,32,40,35)       -176.4753         calculate D2E/DX2 analytically  !
 ! D126  D(33,32,40,41)        -54.902          calculate D2E/DX2 analytically  !
 ! D127  D(33,32,40,42)         64.5941         calculate D2E/DX2 analytically  !
 ! D128  D(34,32,40,35)        -60.9627         calculate D2E/DX2 analytically  !
 ! D129  D(34,32,40,41)         60.6106         calculate D2E/DX2 analytically  !
 ! D130  D(34,32,40,42)       -179.8933         calculate D2E/DX2 analytically  !
 ! D131  D(49,32,40,35)         60.9631         calculate D2E/DX2 analytically  !
 ! D132  D(49,32,40,41)       -177.4636         calculate D2E/DX2 analytically  !
 ! D133  D(49,32,40,42)        -57.9675         calculate D2E/DX2 analytically  !
 ! D134  D(33,32,49,50)        179.9605         calculate D2E/DX2 analytically  !
 ! D135  D(33,32,49,51)        -61.379          calculate D2E/DX2 analytically  !
 ! D136  D(33,32,49,52)         59.5999         calculate D2E/DX2 analytically  !
 ! D137  D(34,32,49,50)         62.7978         calculate D2E/DX2 analytically  !
 ! D138  D(34,32,49,51)       -178.5417         calculate D2E/DX2 analytically  !
 ! D139  D(34,32,49,52)        -57.5628         calculate D2E/DX2 analytically  !
 ! D140  D(40,32,49,50)        -58.472          calculate D2E/DX2 analytically  !
 ! D141  D(40,32,49,51)         60.1884         calculate D2E/DX2 analytically  !
 ! D142  D(40,32,49,52)       -178.8326         calculate D2E/DX2 analytically  !
 ! D143  D(37,35,36,6)         128.312          calculate D2E/DX2 analytically  !
 ! D144  D(37,35,36,30)       -147.7618         calculate D2E/DX2 analytically  !
 ! D145  D(40,35,36,6)         -51.786          calculate D2E/DX2 analytically  !
 ! D146  D(40,35,36,30)         32.1402         calculate D2E/DX2 analytically  !
 ! D147  D(36,35,37,38)          4.8289         calculate D2E/DX2 analytically  !
 ! D148  D(36,35,37,39)       -174.6032         calculate D2E/DX2 analytically  !
 ! D149  D(40,35,37,38)       -175.0673         calculate D2E/DX2 analytically  !
 ! D150  D(40,35,37,39)          5.5006         calculate D2E/DX2 analytically  !
 ! D151  D(36,35,40,32)         62.1769         calculate D2E/DX2 analytically  !
 ! D152  D(36,35,40,41)        -59.2304         calculate D2E/DX2 analytically  !
 ! D153  D(36,35,40,42)       -176.8122         calculate D2E/DX2 analytically  !
 ! D154  D(37,35,40,32)       -117.9265         calculate D2E/DX2 analytically  !
 ! D155  D(37,35,40,41)        120.6662         calculate D2E/DX2 analytically  !
 ! D156  D(37,35,40,42)          3.0844         calculate D2E/DX2 analytically  !
 ! D157  D(35,37,38,44)          9.4286         calculate D2E/DX2 analytically  !
 ! D158  D(39,37,38,44)       -171.1415         calculate D2E/DX2 analytically  !
 ! D159  D(37,38,44,43)         41.1485         calculate D2E/DX2 analytically  !
 ! D160  D(21,43,44,38)        -86.5694         calculate D2E/DX2 analytically  !
 ! D161  D(25,43,44,38)        -10.6002         calculate D2E/DX2 analytically  !
 ! D162  D(45,43,44,38)        152.9439         calculate D2E/DX2 analytically  !
 ! D163  D(21,43,45,47)        -68.6753         calculate D2E/DX2 analytically  !
 ! D164  D(44,43,45,47)         76.4409         calculate D2E/DX2 analytically  !
 ! D165  D(43,45,47,1)          -2.1976         calculate D2E/DX2 analytically  !
 --------------------------------------------------------------------------------
 Trust Radius=3.00D-01 FncErr=1.00D-07 GrdErr=1.00D-07 EigMax=2.50D+02 EigMin=1.00D-04
 Number of steps in this run=      2 maximum allowed number of steps=      2.
 GradGradGradGradGradGradGradGradGradGradGradGradGradGradGradGradGradGrad

 Leave Link  103 at Sat May 16 15:44:41 2020, MaxMem=   917504000 cpu:               0.2 elap:               0.0
 (Enter /sw/apps/gaussian-16/g16/l202.exe)
 Stoichiometry    C15H26N2O8S(2-)
 Framework group  C1[X(C15H26N2O8S)]
 Deg. of freedom   150
 Full point group                 C1      NOp   1
 RotChk:  IX=1 Diff= 3.89D-16
 Largest Abelian subgroup         C1      NOp   1
 Largest concise Abelian subgroup C1      NOp   1
                         Standard orientation:                         
 ---------------------------------------------------------------------
 Center     Atomic      Atomic             Coordinates (Angstroms)
 Number     Number       Type             X           Y           Z
 ---------------------------------------------------------------------
      1          6           0       -2.620254   -2.703750   -0.673674
      2          1           0       -3.467170   -2.096288   -0.341706
      3          6           0       -1.562664   -1.856720   -1.368844
      4          1           0       -0.691997   -2.471078   -1.622222
      5          1           0       -1.967568   -1.415834   -2.287850
      6          8           0       -1.124293   -0.741948   -0.600176
      7          6           0        2.657164    1.437346    0.232588
      8          1           0        2.742364    1.774068    1.281501
      9          1           0        2.279919    2.269927   -0.371624
     10          6           0        3.977410    0.856748   -0.219186
     11          6           0        3.947958   -0.474765   -0.013841
     12          6           0        5.077466   -1.483023   -0.207351
     13          8           0        4.736496   -2.687797   -0.180584
     14          8           0        6.209520   -0.969608   -0.381698
     15          7           0        2.696215   -0.871038    0.483085
     16          1           0        2.425829   -1.825964    0.264110
     17          6           0        1.751311    0.194714    0.128652
     18          1           0        1.477766    0.101252   -0.940303
     19          6           0        0.458518    0.177220    0.966932
     20          1           0        0.730712    0.011885    2.014782
     21          6           0       -0.336156   -1.068883    0.540348
     22          8           0        0.126813   -2.203723    0.629180
     23         16           0        5.402674    1.836705   -0.578765
     24          6           0       -0.397147    1.457573    0.871431
     25          1           0       -1.390520    1.186333    1.246590
     26          6           0        0.077189    2.632557    1.716173
     27          1           0        0.232392    2.316763    2.753060
     28          1           0       -0.692926    3.412265    1.702051
     29          1           0        1.003223    3.064778    1.333076
     30          8           0       -0.510600    1.942309   -0.470926
     31          1           0       -0.760679    1.170052   -1.005644
     32          6           0       -3.774816    1.163557   -2.249501
     33          1           0       -3.905150    2.028450   -2.914956
     34          1           0       -2.741623    0.816679   -2.387436
     35          7           0       -3.710661    0.567563    0.146667
     36          1           0       -2.783745    0.147734    0.173138
     37          6           0       -4.666901    0.097295    1.012178
     38          8           0       -4.228585   -0.807726    1.871709
     39          8           0       -5.835089    0.479869    0.980727
     40          6           0       -3.947184    1.629952   -0.800986
     41          1           0       -3.253242    2.458008   -0.603458
     42          1           0       -4.970532    1.980322   -0.633428
     43          8           0       -1.727479   -0.980361    1.820867
     44          1           0       -3.166313   -0.902331    1.851587
     45          1           0       -1.471248   -1.786342    2.291417
     46          1           0        4.686063    2.951297   -0.845628
     47          1           0       -2.190006   -3.196910    0.199673
     48          1           0       -2.987056   -3.466086   -1.373603
     49          6           0       -4.750061    0.050987   -2.625673
     50          1           0       -4.619175   -0.810382   -1.962886
     51          1           0       -5.787190    0.390097   -2.518066
     52          1           0       -4.599061   -0.284611   -3.658476
 ---------------------------------------------------------------------
 Rotational constants (GHZ):           0.3645321           0.0895867           0.0835229
 Leave Link  202 at Sat May 16 15:44:41 2020, MaxMem=   917504000 cpu:               0.6 elap:               0.0
 (Enter /sw/apps/gaussian-16/g16/l301.exe)
 Standard basis: 6-31+G(d) (6D, 7F)
 Ernie: Thresh=  0.10000D-02 Tol=  0.10000D-05 Strict=F.
 There are   550 symmetry adapted cartesian basis functions of A   symmetry.
 There are   550 symmetry adapted basis functions of A   symmetry.
   550 basis functions,   960 primitive gaussians,   550 cartesian basis functions
   106 alpha electrons      106 beta electrons
       nuclear repulsion energy      2806.3320653664 Hartrees.
 IExCor= 4336 DFT=T Ex+Corr=M062X ExCW=0 ScaHFX=  0.540000
 ScaDFX=  1.000000  1.000000  1.000000  1.000000 ScalE2=  1.000000  1.000000
 IRadAn=      5 IRanWt=     -1 IRanGd=            0 ICorTp=0 IEmpDi=  4
 NAtoms=   52 NActive=   52 NUniq=   52 SFac= 1.00D+00 NAtFMM=   60 NAOKFM=F Big=F
 Integral buffers will be    131072 words long.
 Raffenetti 2 integral format.
 Two-electron integral symmetry is turned on.
 Leave Link  301 at Sat May 16 15:44:41 2020, MaxMem=   917504000 cpu:               1.3 elap:               0.1
 (Enter /sw/apps/gaussian-16/g16/l302.exe)
 NPDir=0 NMtPBC=     1 NCelOv=     1 NCel=       1 NClECP=     1 NCelD=      1
         NCelK=      1 NCelE2=     1 NClLst=     1 CellRange=     0.0.
 One-electron integrals computed using PRISM.
 One-electron integral symmetry used in STVInt
 NBasis=   550 RedAO= T EigKep=  1.89D-06  NBF=   550
 NBsUse=   550 1.00D-06 EigRej= -1.00D+00 NBFU=   550
 Precomputing XC quadrature grid using
 IXCGrd= 4 IRadAn=           5 IRanWt=          -1 IRanGd=           0 AccXCQ= 0.00D+00.
 Generated NRdTot=       0 NPtTot=           0 NUsed=           0 NTot=          32
 NSgBfM=   542   542   542   542   542 MxSgAt=    52 MxSgA2=    52.
 Leave Link  302 at Sat May 16 15:44:42 2020, MaxMem=   917504000 cpu:              11.6 elap:               0.7
 (Enter /sw/apps/gaussian-16/g16/l303.exe)
 DipDrv:  MaxL=1.
 Leave Link  303 at Sat May 16 15:44:42 2020, MaxMem=   917504000 cpu:               1.3 elap:               0.1
 (Enter /sw/apps/gaussian-16/g16/l401.exe)
 ExpMin= 4.05D-02 ExpMax= 2.19D+04 ExpMxC= 3.30D+03 IAcc=3 IRadAn=         5 AccDes= 0.00D+00
 Harris functional with IExCor= 1009 and IRadAn=       5 diagonalized for initial guess.
 HarFok:  IExCor= 1009 AccDes= 0.00D+00 IRadAn=         5 IDoV= 1 UseB2=F ITyADJ=14
 ICtDFT=  3500011 ScaDFX=  1.000000  1.000000  1.000000  1.000000
 FoFCou: FMM=F IPFlag=           0 FMFlag=      100000 FMFlg1=           0
         NFxFlg=           0 DoJE=T BraDBF=F KetDBF=T FulRan=T
         wScrn=  0.000000 ICntrl=       500 IOpCl=  0 I1Cent=   200000004 NGrid=           0
         NMat0=    1 NMatS0=      1 NMatT0=    0 NMatD0=    1 NMtDS0=    0 NMtDT0=    0
 Petite list used in FoFCou.
 Harris En= -1695.86123081535    
 JPrj=0 DoOrth=F DoCkMO=F.
 Leave Link  401 at Sat May 16 15:44:45 2020, MaxMem=   917504000 cpu:              38.1 elap:               2.4
 (Enter /sw/apps/gaussian-16/g16/l502.exe)
 Integral symmetry usage will be decided dynamically.
 Closed shell SCF:
 Using DIIS extrapolation, IDIIS=  1040.
 NGot=   917504000 LenX=   916884383 LenY=   916581333
 Requested convergence on RMS density matrix=1.00D-08 within 128 cycles.
 Requested convergence on MAX density matrix=1.00D-06.
 Requested convergence on             energy=1.00D-06.
 No special actions if energy rises.
 Fock matrices will be formed incrementally for  20 cycles.

 Cycle   1  Pass 1  IDiag  1:
 FoFJK:  IHMeth= 1 ICntrl=       0 DoSepK=F KAlg= 0 I1Cent=           0 FoldK=F
 IRaf= 820000000 NMat=       1 IRICut=       1 DoRegI=T DoRafI=F ISym2E= 0 IDoP0=0 IntGTp=1.
 FoFCou: FMM=F IPFlag=           0 FMFlag=      100000 FMFlg1=           0
         NFxFlg=           0 DoJE=F BraDBF=F KetDBF=F FulRan=T
         wScrn=  0.000000 ICntrl=         0 IOpCl=  0 I1Cent=           0 NGrid=           0
         NMat0=    1 NMatS0=      1 NMatT0=    0 NMatD0=    1 NMtDS0=    0 NMtDT0=    0
 Symmetry not used in FoFCou.
 E= -1695.44414163137    
 DIIS: error= 1.98D-02 at cycle   1 NSaved=   1.
 NSaved= 1 IEnMin= 1 EnMin= -1695.44414163137     IErMin= 1 ErrMin= 1.98D-02
 ErrMax= 1.98D-02  0.00D+00 EMaxC= 1.00D-01 BMatC= 1.01D+00 BMatP= 1.01D+00
 IDIUse=3 WtCom= 8.02D-01 WtEn= 1.98D-01
 Coeff-Com:  0.100D+01
 Coeff-En:   0.100D+01
 Coeff:      0.100D+01
 Gap=     0.351 Goal=   None    Shift=    0.000
 GapD=    0.351 DampG=1.000 DampE=0.500 DampFc=0.5000 IDamp=-1.
 Damping current iteration by 5.00D-01
 RMSDP=1.62D-01 MaxDP=2.78D+01              OVMax= 2.64D-01

 Cycle   2  Pass 1  IDiag  1:
 RMSU=  6.09D-02    CP:  1.76D+00
 E= -1695.82610500647     Delta-E=       -0.381963375103 Rises=F Damp=T
 DIIS: error= 8.39D-03 at cycle   2 NSaved=   2.
 NSaved= 2 IEnMin= 2 EnMin= -1695.82610500647     IErMin= 2 ErrMin= 8.39D-03
 ErrMax= 8.39D-03  0.00D+00 EMaxC= 1.00D-01 BMatC= 7.55D-02 BMatP= 1.01D+00
 IDIUse=3 WtCom= 9.16D-01 WtEn= 8.39D-02
 Coeff-Com:  0.233D-01 0.977D+00
 Coeff-En:   0.531D-01 0.947D+00
 Coeff:      0.258D-01 0.974D+00
 Gap=     0.246 Goal=   None    Shift=    0.000
 RMSDP=6.83D-02 MaxDP=9.83D+00 DE=-3.82D-01 OVMax= 1.95D-01

 Cycle   3  Pass 1  IDiag  1:
 RMSU=  2.09D-02    CP:  1.07D+00  2.82D-01
 E= -1696.27176047554     Delta-E=       -0.445655469066 Rises=F Damp=F
 DIIS: error= 3.79D-03 at cycle   3 NSaved=   3.
 NSaved= 3 IEnMin= 3 EnMin= -1696.27176047554     IErMin= 3 ErrMin= 3.79D-03
 ErrMax= 3.79D-03  0.00D+00 EMaxC= 1.00D-01 BMatC= 2.90D-02 BMatP= 7.55D-02
 IDIUse=3 WtCom= 9.62D-01 WtEn= 3.79D-02
 Coeff-Com: -0.494D-01 0.359D+00 0.691D+00
 Coeff-En:   0.000D+00 0.000D+00 0.100D+01
 Coeff:     -0.475D-01 0.345D+00 0.702D+00
 Gap=     0.173 Goal=   None    Shift=    0.000
 RMSDP=4.69D-03 MaxDP=5.60D-01 DE=-4.46D-01 OVMax= 4.04D-02

 Cycle   4  Pass 1  IDiag  1:
 RMSU=  4.33D-03    CP:  1.06D+00  2.95D-01  1.06D+00
 E= -1696.28919319117     Delta-E=       -0.017432715636 Rises=F Damp=F
 DIIS: error= 1.68D-03 at cycle   4 NSaved=   4.
 NSaved= 4 IEnMin= 4 EnMin= -1696.28919319117     IErMin= 4 ErrMin= 1.68D-03
 ErrMax= 1.68D-03  0.00D+00 EMaxC= 1.00D-01 BMatC= 7.23D-03 BMatP= 2.90D-02
 IDIUse=3 WtCom= 9.83D-01 WtEn= 1.68D-02
 Coeff-Com: -0.257D-01 0.647D-01 0.363D+00 0.598D+00
 Coeff-En:   0.000D+00 0.000D+00 0.175D+00 0.825D+00
 Coeff:     -0.253D-01 0.636D-01 0.360D+00 0.602D+00
 Gap=     0.169 Goal=   None    Shift=    0.000
 RMSDP=2.47D-03 MaxDP=4.91D-01 DE=-1.74D-02 OVMax= 1.10D-02

 Cycle   5  Pass 1  IDiag  1:
 RMSU=  2.02D-03    CP:  1.08D+00  3.00D-01  1.07D+00  8.16D-01
 E= -1696.29503467186     Delta-E=       -0.005841480683 Rises=F Damp=F
 DIIS: error= 4.00D-04 at cycle   5 NSaved=   5.
 NSaved= 5 IEnMin= 5 EnMin= -1696.29503467186     IErMin= 5 ErrMin= 4.00D-04
 ErrMax= 4.00D-04  0.00D+00 EMaxC= 1.00D-01 BMatC= 3.31D-04 BMatP= 7.23D-03
 IDIUse=3 WtCom= 9.96D-01 WtEn= 4.00D-03
 Coeff-Com: -0.934D-02 0.149D-01 0.132D+00 0.275D+00 0.587D+00
 Coeff-En:   0.000D+00 0.000D+00 0.000D+00 0.000D+00 0.100D+01
 Coeff:     -0.930D-02 0.149D-01 0.131D+00 0.274D+00 0.589D+00
 Gap=     0.170 Goal=   None    Shift=    0.000
 RMSDP=9.75D-04 MaxDP=2.19D-01 DE=-5.84D-03 OVMax= 4.07D-03

 Cycle   6  Pass 1  IDiag  1:
 RMSU=  5.88D-04    CP:  1.07D+00  2.93D-01  1.07D+00  8.62D-01  7.56D-01
 E= -1696.29531211530     Delta-E=       -0.000277443442 Rises=F Damp=F
 DIIS: error= 1.33D-04 at cycle   6 NSaved=   6.
 NSaved= 6 IEnMin= 6 EnMin= -1696.29531211530     IErMin= 6 ErrMin= 1.33D-04
 ErrMax= 1.33D-04  0.00D+00 EMaxC= 1.00D-01 BMatC= 3.73D-05 BMatP= 3.31D-04
 IDIUse=3 WtCom= 9.99D-01 WtEn= 1.33D-03
 Coeff-Com: -0.469D-03-0.221D-02 0.730D-02 0.353D-01 0.263D+00 0.697D+00
 Coeff-En:   0.000D+00 0.000D+00 0.000D+00 0.000D+00 0.000D+00 0.100D+01
 Coeff:     -0.468D-03-0.221D-02 0.729D-02 0.353D-01 0.262D+00 0.698D+00
 Gap=     0.171 Goal=   None    Shift=    0.000
 RMSDP=3.62D-04 MaxDP=7.22D-02 DE=-2.77D-04 OVMax= 1.98D-03

 Cycle   7  Pass 1  IDiag  1:
 RMSU=  1.73D-04    CP:  1.07D+00  2.90D-01  1.07D+00  8.79D-01  7.46D-01
                    CP:  1.28D+00
 E= -1696.29534832182     Delta-E=       -0.000036206522 Rises=F Damp=F
 DIIS: error= 5.51D-05 at cycle   7 NSaved=   7.
 NSaved= 7 IEnMin= 7 EnMin= -1696.29534832182     IErMin= 7 ErrMin= 5.51D-05
 ErrMax= 5.51D-05  0.00D+00 EMaxC= 1.00D-01 BMatC= 4.75D-06 BMatP= 3.73D-05
 IDIUse=1 WtCom= 1.00D+00 WtEn= 0.00D+00
 Coeff-Com:  0.113D-02-0.315D-02-0.145D-01-0.229D-01 0.419D-01 0.299D+00
 Coeff-Com:  0.698D+00
 Coeff:      0.113D-02-0.315D-02-0.145D-01-0.229D-01 0.419D-01 0.299D+00
 Coeff:      0.698D+00
 Gap=     0.170 Goal=   None    Shift=    0.000
 RMSDP=1.43D-04 MaxDP=1.86D-02 DE=-3.62D-05 OVMax= 1.17D-03

 Cycle   8  Pass 1  IDiag  1:
 RMSU=  6.79D-05    CP:  1.07D+00  2.89D-01  1.07D+00  8.91D-01  8.01D-01
                    CP:  1.29D+00  8.68D-01
 E= -1696.29535375255     Delta-E=       -0.000005430729 Rises=F Damp=F
 DIIS: error= 2.21D-05 at cycle   8 NSaved=   8.
 NSaved= 8 IEnMin= 8 EnMin= -1696.29535375255     IErMin= 8 ErrMin= 2.21D-05
 ErrMax= 2.21D-05  0.00D+00 EMaxC= 1.00D-01 BMatC= 9.25D-07 BMatP= 4.75D-06
 IDIUse=1 WtCom= 1.00D+00 WtEn= 0.00D+00
 Coeff-Com:  0.592D-03-0.106D-02-0.738D-02-0.164D-01-0.194D-01 0.232D-01
 Coeff-Com:  0.337D+00 0.683D+00
 Coeff:      0.592D-03-0.106D-02-0.738D-02-0.164D-01-0.194D-01 0.232D-01
 Coeff:      0.337D+00 0.683D+00
 Gap=     0.171 Goal=   None    Shift=    0.000
 RMSDP=5.20D-05 MaxDP=1.26D-02 DE=-5.43D-06 OVMax= 5.28D-04

 Cycle   9  Pass 1  IDiag  1:
 RMSU=  2.18D-05    CP:  1.07D+00  2.89D-01  1.07D+00  8.91D-01  7.96D-01
                    CP:  1.33D+00  9.78D-01  9.43D-01
 E= -1696.29535476508     Delta-E=       -0.000001012532 Rises=F Damp=F
 DIIS: error= 7.47D-06 at cycle   9 NSaved=   9.
 NSaved= 9 IEnMin= 9 EnMin= -1696.29535476508     IErMin= 9 ErrMin= 7.47D-06
 ErrMax= 7.47D-06  0.00D+00 EMaxC= 1.00D-01 BMatC= 1.05D-07 BMatP= 9.25D-07
 IDIUse=1 WtCom= 1.00D+00 WtEn= 0.00D+00
 Coeff-Com:  0.138D-03-0.131D-03-0.156D-02-0.492D-02-0.125D-01-0.250D-01
 Coeff-Com:  0.695D-01 0.298D+00 0.676D+00
 Coeff:      0.138D-03-0.131D-03-0.156D-02-0.492D-02-0.125D-01-0.250D-01
 Coeff:      0.695D-01 0.298D+00 0.676D+00
 Gap=     0.170 Goal=   None    Shift=    0.000
 RMSDP=1.31D-05 MaxDP=2.08D-03 DE=-1.01D-06 OVMax= 1.23D-04

 Cycle  10  Pass 1  IDiag  1:
 RMSU=  6.54D-06    CP:  1.07D+00  2.89D-01  1.07D+00  8.91D-01  7.99D-01
                    CP:  1.33D+00  9.75D-01  1.04D+00  1.09D+00
 E= -1696.29535486906     Delta-E=       -0.000000103978 Rises=F Damp=F
 DIIS: error= 4.48D-06 at cycle  10 NSaved=  10.
 NSaved=10 IEnMin=10 EnMin= -1696.29535486906     IErMin=10 ErrMin= 4.48D-06
 ErrMax= 4.48D-06  0.00D+00 EMaxC= 1.00D-01 BMatC= 1.96D-08 BMatP= 1.05D-07
 IDIUse=1 WtCom= 1.00D+00 WtEn= 0.00D+00
 Coeff-Com: -0.471D-04 0.137D-03 0.745D-03 0.752D-03-0.144D-02-0.154D-01
 Coeff-Com: -0.266D-01 0.175D-01 0.327D+00 0.697D+00
 Coeff:     -0.471D-04 0.137D-03 0.745D-03 0.752D-03-0.144D-02-0.154D-01
 Coeff:     -0.266D-01 0.175D-01 0.327D+00 0.697D+00
 Gap=     0.170 Goal=   None    Shift=    0.000
 RMSDP=8.71D-06 MaxDP=1.49D-03 DE=-1.04D-07 OVMax= 8.93D-05

 Cycle  11  Pass 1  IDiag  1:
 RMSU=  3.16D-06    CP:  1.07D+00  2.89D-01  1.07D+00  8.91D-01  8.01D-01
                    CP:  1.33D+00  9.73D-01  1.09D+00  1.18D+00  1.11D+00
 E= -1696.29535488901     Delta-E=       -0.000000019952 Rises=F Damp=F
 DIIS: error= 1.07D-06 at cycle  11 NSaved=  11.
 NSaved=11 IEnMin=11 EnMin= -1696.29535488901     IErMin=11 ErrMin= 1.07D-06
 ErrMax= 1.07D-06  0.00D+00 EMaxC= 1.00D-01 BMatC= 2.97D-09 BMatP= 1.96D-08
 IDIUse=1 WtCom= 1.00D+00 WtEn= 0.00D+00
 Coeff-Com: -0.384D-04 0.769D-04 0.557D-03 0.951D-03 0.946D-03-0.467D-02
 Coeff-Com: -0.228D-01-0.323D-01 0.694D-01 0.346D+00 0.642D+00
 Coeff:     -0.384D-04 0.769D-04 0.557D-03 0.951D-03 0.946D-03-0.467D-02
 Coeff:     -0.228D-01-0.323D-01 0.694D-01 0.346D+00 0.642D+00
 Gap=     0.170 Goal=   None    Shift=    0.000
 RMSDP=2.19D-06 MaxDP=3.55D-04 DE=-2.00D-08 OVMax= 1.99D-05

 Cycle  12  Pass 1  IDiag  1:
 RMSU=  1.31D-06    CP:  1.07D+00  2.89D-01  1.07D+00  8.90D-01  8.01D-01
                    CP:  1.33D+00  9.76D-01  1.09D+00  1.22D+00  1.19D+00
                    CP:  8.62D-01
 E= -1696.29535489196     Delta-E=       -0.000000002953 Rises=F Damp=F
 DIIS: error= 3.19D-07 at cycle  12 NSaved=  12.
 NSaved=12 IEnMin=12 EnMin= -1696.29535489196     IErMin=12 ErrMin= 3.19D-07
 ErrMax= 3.19D-07  0.00D+00 EMaxC= 1.00D-01 BMatC= 2.95D-10 BMatP= 2.97D-09
 IDIUse=1 WtCom= 1.00D+00 WtEn= 0.00D+00
 Coeff-Com: -0.108D-04 0.182D-04 0.162D-03 0.315D-03 0.598D-03-0.317D-03
 Coeff-Com: -0.673D-02-0.163D-01-0.704D-02 0.739D-01 0.288D+00 0.667D+00
 Coeff:     -0.108D-04 0.182D-04 0.162D-03 0.315D-03 0.598D-03-0.317D-03
 Coeff:     -0.673D-02-0.163D-01-0.704D-02 0.739D-01 0.288D+00 0.667D+00
 Gap=     0.170 Goal=   None    Shift=    0.000
 RMSDP=5.85D-07 MaxDP=7.56D-05 DE=-2.95D-09 OVMax= 7.09D-06

 Cycle  13  Pass 1  IDiag  1:
 RMSU=  3.61D-07    CP:  1.07D+00  2.89D-01  1.07D+00  8.90D-01  8.01D-01
                    CP:  1.33D+00  9.76D-01  1.09D+00  1.24D+00  1.19D+00
                    CP:  8.93D-01  1.15D+00
 E= -1696.29535489228     Delta-E=       -0.000000000318 Rises=F Damp=F
 DIIS: error= 1.15D-07 at cycle  13 NSaved=  13.
 NSaved=13 IEnMin=13 EnMin= -1696.29535489228     IErMin=13 ErrMin= 1.15D-07
 ErrMax= 1.15D-07  0.00D+00 EMaxC= 1.00D-01 BMatC= 4.42D-11 BMatP= 2.95D-10
 IDIUse=1 WtCom= 1.00D+00 WtEn= 0.00D+00
 Coeff-Com:  0.145D-05-0.413D-05-0.101D-04-0.615D-05 0.139D-03 0.570D-03
 Coeff-Com:  0.529D-03-0.253D-02-0.138D-01-0.210D-01 0.321D-01 0.299D+00
 Coeff-Com:  0.705D+00
 Coeff:      0.145D-05-0.413D-05-0.101D-04-0.615D-05 0.139D-03 0.570D-03
 Coeff:      0.529D-03-0.253D-02-0.138D-01-0.210D-01 0.321D-01 0.299D+00
 Coeff:      0.705D+00
 Gap=     0.170 Goal=   None    Shift=    0.000
 RMSDP=4.88D-07 MaxDP=8.37D-05 DE=-3.18D-10 OVMax= 3.07D-06

 Cycle  14  Pass 1  IDiag  1:
 RMSU=  1.40D-07    CP:  1.07D+00  2.89D-01  1.07D+00  8.90D-01  8.01D-01
                    CP:  1.33D+00  9.75D-01  1.10D+00  1.24D+00  1.21D+00
                    CP:  9.26D-01  1.23D+00  1.08D+00
 E= -1696.29535489230     Delta-E=       -0.000000000022 Rises=F Damp=F
 DIIS: error= 5.07D-08 at cycle  14 NSaved=  14.
 NSaved=14 IEnMin=14 EnMin= -1696.29535489230     IErMin=14 ErrMin= 5.07D-08
 ErrMax= 5.07D-08  0.00D+00 EMaxC= 1.00D-01 BMatC= 6.18D-12 BMatP= 4.42D-11
 IDIUse=1 WtCom= 1.00D+00 WtEn= 0.00D+00
 Coeff-Com:  0.215D-05-0.446D-05-0.251D-04-0.439D-04-0.108D-04 0.284D-03
 Coeff-Com:  0.110D-02 0.867D-03-0.517D-02-0.197D-01-0.223D-01 0.433D-01
 Coeff-Com:  0.315D+00 0.687D+00
 Coeff:      0.215D-05-0.446D-05-0.251D-04-0.439D-04-0.108D-04 0.284D-03
 Coeff:      0.110D-02 0.867D-03-0.517D-02-0.197D-01-0.223D-01 0.433D-01
 Coeff:      0.315D+00 0.687D+00
 Gap=     0.170 Goal=   None    Shift=    0.000
 RMSDP=1.70D-07 MaxDP=5.75D-05 DE=-2.18D-11 OVMax= 9.45D-07

 Cycle  15  Pass 1  IDiag  1:
 RMSU=  4.98D-08    CP:  1.07D+00  2.89D-01  1.07D+00  8.90D-01  8.01D-01
                    CP:  1.33D+00  9.76D-01  1.10D+00  1.24D+00  1.21D+00
                    CP:  9.34D-01  1.26D+00  1.19D+00  1.06D+00
 E= -1696.29535489225     Delta-E=        0.000000000053 Rises=F Damp=F
 DIIS: error= 1.45D-08 at cycle  15 NSaved=  15.
 NSaved=15 IEnMin=14 EnMin= -1696.29535489230     IErMin=15 ErrMin= 1.45D-08
 ErrMax= 1.45D-08  0.00D+00 EMaxC= 1.00D-01 BMatC= 6.47D-13 BMatP= 6.18D-12
 IDIUse=1 WtCom= 1.00D+00 WtEn= 0.00D+00
 Coeff-Com:  0.525D-06-0.986D-06-0.684D-05-0.135D-04-0.189D-04 0.194D-04
 Coeff-Com:  0.321D-03 0.607D-03 0.128D-03-0.425D-02-0.114D-01-0.256D-01
 Coeff-Com:  0.206D-01 0.257D+00 0.763D+00
 Coeff:      0.525D-06-0.986D-06-0.684D-05-0.135D-04-0.189D-04 0.194D-04
 Coeff:      0.321D-03 0.607D-03 0.128D-03-0.425D-02-0.114D-01-0.256D-01
 Coeff:      0.206D-01 0.257D+00 0.763D+00
 Gap=     0.170 Goal=   None    Shift=    0.000
 RMSDP=7.37D-08 MaxDP=2.43D-05 DE= 5.28D-11 OVMax= 4.50D-07

 Cycle  16  Pass 1  IDiag  1:
 RMSU=  1.98D-08    CP:  1.07D+00  2.89D-01  1.07D+00  8.90D-01  8.01D-01
                    CP:  1.33D+00  9.76D-01  1.10D+00  1.24D+00  1.21D+00
                    CP:  9.34D-01  1.28D+00  1.23D+00  1.15D+00  1.23D+00
 E= -1696.29535489227     Delta-E=       -0.000000000022 Rises=F Damp=F
 DIIS: error= 6.57D-09 at cycle  16 NSaved=  16.
 NSaved=16 IEnMin=14 EnMin= -1696.29535489230     IErMin=16 ErrMin= 6.57D-09
 ErrMax= 6.57D-09  0.00D+00 EMaxC= 1.00D-01 BMatC= 1.03D-13 BMatP= 6.47D-13
 IDIUse=1 WtCom= 1.00D+00 WtEn= 0.00D+00
 Coeff-Com: -0.114D-06 0.268D-06 0.651D-06 0.903D-06-0.545D-05-0.312D-04
 Coeff-Com: -0.241D-04 0.107D-03 0.758D-03 0.994D-03-0.131D-02-0.170D-01
 Coeff-Com: -0.374D-01-0.344D-02 0.297D+00 0.760D+00
 Coeff:     -0.114D-06 0.268D-06 0.651D-06 0.903D-06-0.545D-05-0.312D-04
 Coeff:     -0.241D-04 0.107D-03 0.758D-03 0.994D-03-0.131D-02-0.170D-01
 Coeff:     -0.374D-01-0.344D-02 0.297D+00 0.760D+00
 Gap=     0.170 Goal=   None    Shift=    0.000
 RMSDP=1.71D-08 MaxDP=2.34D-06 DE=-2.18D-11 OVMax= 2.39D-07

 Cycle  17  Pass 1  IDiag  1:
 RMSU=  6.69D-09    CP:  1.07D+00  2.89D-01  1.07D+00  8.90D-01  8.01D-01
                    CP:  1.33D+00  9.76D-01  1.10D+00  1.24D+00  1.21D+00
                    CP:  9.35D-01  1.28D+00  1.24D+00  1.21D+00  1.31D+00
                    CP:  1.20D+00
 E= -1696.29535489234     Delta-E=       -0.000000000067 Rises=F Damp=F
 DIIS: error= 2.47D-09 at cycle  17 NSaved=  17.
 NSaved=17 IEnMin=17 EnMin= -1696.29535489234     IErMin=17 ErrMin= 2.47D-09
 ErrMax= 2.47D-09  0.00D+00 EMaxC= 1.00D-01 BMatC= 1.32D-14 BMatP= 1.03D-13
 IDIUse=1 WtCom= 1.00D+00 WtEn= 0.00D+00
 Coeff-Com: -0.113D-06 0.228D-06 0.977D-06 0.194D-05 0.227D-06-0.137D-04
 Coeff-Com: -0.466D-04-0.382D-04 0.264D-03 0.935D-03 0.119D-02-0.241D-02
 Coeff-Com: -0.152D-01-0.371D-01 0.726D-03 0.268D+00 0.784D+00
 Coeff:     -0.113D-06 0.228D-06 0.977D-06 0.194D-05 0.227D-06-0.137D-04
 Coeff:     -0.466D-04-0.382D-04 0.264D-03 0.935D-03 0.119D-02-0.241D-02
 Coeff:     -0.152D-01-0.371D-01 0.726D-03 0.268D+00 0.784D+00
 Gap=     0.170 Goal=   None    Shift=    0.000
 RMSDP=8.32D-09 MaxDP=1.93D-06 DE=-6.73D-11 OVMax= 9.67D-08

 Cycle  18  Pass 1  IDiag  1:
 RMSU=  2.70D-09    CP:  1.07D+00  2.89D-01  1.07D+00  8.90D-01  8.01D-01
                    CP:  1.33D+00  9.76D-01  1.10D+00  1.24D+00  1.21D+00
                    CP:  9.36D-01  1.28D+00  1.25D+00  1.22D+00  1.34D+00
                    CP:  1.25D+00  1.30D+00
 E= -1696.29535489230     Delta-E=        0.000000000038 Rises=F Damp=F
 DIIS: error= 8.00D-10 at cycle  18 NSaved=  18.
 NSaved=18 IEnMin=17 EnMin= -1696.29535489234     IErMin=18 ErrMin= 8.00D-10
 ErrMax= 8.00D-10  0.00D+00 EMaxC= 1.00D-01 BMatC= 2.39D-15 BMatP= 1.32D-14
 IDIUse=1 WtCom= 1.00D+00 WtEn= 0.00D+00
 Large coefficients: NSaved= 18 BigCof=    0.00 CofMax=   10.00 Det=-7.56D-15
 Inversion failed.  Reducing to 17 matrices.
 Coeff-Com: -0.556D-09-0.102D-06-0.378D-07-0.483D-07 0.100D-05-0.203D-05
 Coeff-Com: -0.131D-04-0.377D-04 0.425D-04 0.346D-03 0.119D-02 0.348D-03
 Coeff-Com: -0.114D-01-0.387D-01 0.554D-04 0.317D+00 0.731D+00
 Coeff:     -0.556D-09-0.102D-06-0.378D-07-0.483D-07 0.100D-05-0.203D-05
 Coeff:     -0.131D-04-0.377D-04 0.425D-04 0.346D-03 0.119D-02 0.348D-03
 Coeff:     -0.114D-01-0.387D-01 0.554D-04 0.317D+00 0.731D+00
 Gap=     0.170 Goal=   None    Shift=    0.000
 RMSDP=2.56D-09 MaxDP=3.56D-07 DE= 3.82D-11 OVMax= 3.95D-08

 SCF Done:  E(RM062X) =  -1696.29535489     A.U. after   18 cycles
            NFock= 18  Conv=0.26D-08     -V/T= 2.0071
 KE= 1.684293995679D+03 PE=-9.637844110265D+03 EE= 3.450922694327D+03
 Leave Link  502 at Sat May 16 15:47:45 2020, MaxMem=   917504000 cpu:            2885.9 elap:             180.4
 (Enter /sw/apps/gaussian-16/g16/l801.exe)
 DoSCS=F DFT=T ScalE2(SS,OS)=  1.000000  1.000000
 Range of M.O.s used for correlation:     1   550
 NBasis=   550 NAE=   106 NBE=   106 NFC=     0 NFV=     0
 NROrb=    550 NOA=   106 NOB=   106 NVA=   444 NVB=   444

 **** Warning!!: The largest alpha MO coefficient is  0.10524524D+03

 Leave Link  801 at Sat May 16 15:47:45 2020, MaxMem=   917504000 cpu:               0.6 elap:               0.0
 (Enter /sw/apps/gaussian-16/g16/l1101.exe)
 Using compressed storage, NAtomX=    52.
 Will process     53 centers per pass.
 Leave Link 1101 at Sat May 16 15:47:46 2020, MaxMem=   917504000 cpu:              14.2 elap:               0.9
 (Enter /sw/apps/gaussian-16/g16/l1102.exe)
 Symmetrizing basis deriv contribution to polar:
 IMax=3 JMax=2 DiffMx= 0.00D+00
 Leave Link 1102 at Sat May 16 15:47:47 2020, MaxMem=   917504000 cpu:               1.7 elap:               0.1
 (Enter /sw/apps/gaussian-16/g16/l1110.exe)
 Forming Gx(P) for the SCF density, NAtomX=    52.
 Integral derivatives from FoFJK, PRISM(SPDF).
 Do as many integral derivatives as possible in FoFJK.
 G2DrvN: MDV=     917500120.
 G2DrvN: will do    53 centers at a time, making    1 passes.
 Calling FoFCou, ICntrl=  3107 FMM=F I1Cent=   0 AccDes= 0.00D+00.
 FoFJK:  IHMeth= 1 ICntrl=    3107 DoSepK=F KAlg= 0 I1Cent=           0 FoldK=F
 IRaf=         0 NMat=       1 IRICut=       1 DoRegI=T DoRafI=F ISym2E= 0 IDoP0=0 IntGTp=1.
 FoFCou: FMM=F IPFlag=           0 FMFlag=      100000 FMFlg1=           0
         NFxFlg=           0 DoJE=F BraDBF=F KetDBF=F FulRan=T
         wScrn=  0.000000 ICntrl=      3107 IOpCl=  0 I1Cent=           0 NGrid=           0
         NMat0=    1 NMatS0=      1 NMatT0=    0 NMatD0=    1 NMtDS0=    0 NMtDT0=    0
 Symmetry not used in FoFCou.
 End of G2Drv F.D. properties file   721 does not exist.
 End of G2Drv F.D. properties file   722 does not exist.
 End of G2Drv F.D. properties file   788 does not exist.
 Leave Link 1110 at Sat May 16 15:55:16 2020, MaxMem=   917504000 cpu:            7179.9 elap:             448.8
 (Enter /sw/apps/gaussian-16/g16/l1002.exe)
 Minotr:  Closed shell wavefunction.
          IDoAtm=11111111111111111111111111111111111111111111111111
          IDoAtm=11
          Direct CPHF calculation.
          Differentiating once with respect to electric field.
                with respect to dipole field.
          Differentiating once with respect to nuclear coordinates.
          Requested convergence is 1.0D-08 RMS, and 1.0D-07 maximum.
          Secondary convergence is 1.0D-12 RMS, and 1.0D-12 maximum.
          NewPWx=T KeepS1=F KeepF1=F KeepIn=T MapXYZ=F SortEE=F KeepMc=T.
        16134 words used for storage of precomputed grid.
 Two-electron integrals replicated using symmetry.
          MDV=     917504000 using IRadAn=       1.
          Solving linear equations simultaneously, MaxMat=     384.
 FoF2E skips out because all densities are zero.
 CalDSu exits because no D1Ps are significant.
 FoFJK:  IHMeth= 1 ICntrl=       0 DoSepK=F KAlg= 0 I1Cent=           0 FoldK=F
 IRaf= 790000000 NMat=     156 IRICut=     390 DoRegI=T DoRafI=T ISym2E= 2 IDoP0=0 IntGTp=1.
 FoFCou: FMM=F IPFlag=           0 FMFlag=      100000 FMFlg1=           0
         NFxFlg=           0 DoJE=F BraDBF=F KetDBF=F FulRan=T
         wScrn=  0.000000 ICntrl=         0 IOpCl=  0 I1Cent=           0 NGrid=           0
         NMat0=  156 NMatS0=    156 NMatT0=    0 NMatD0=  156 NMtDS0=    0 NMtDT0=    0
 Integrals replicated using symmetry in FoFCou.
 Raff kept on since  78.15% of shell-pairs survive, threshold=   0.20 IRatSp=78.
          There are   159 degrees of freedom in the 1st order CPHF.  IDoFFX=6 NUNeed=     3.
    156 vectors produced by pass  0 Test12= 4.71D-14 1.00D-09 XBig12= 1.54D+02 2.79D+00.
 AX will form   156 AO Fock derivatives at one time.
    156 vectors produced by pass  1 Test12= 4.71D-14 1.00D-09 XBig12= 2.41D+01 4.64D-01.
    156 vectors produced by pass  2 Test12= 4.71D-14 1.00D-09 XBig12= 5.85D-01 9.07D-02.
    156 vectors produced by pass  3 Test12= 4.71D-14 1.00D-09 XBig12= 6.49D-03 7.86D-03.
    156 vectors produced by pass  4 Test12= 4.71D-14 1.00D-09 XBig12= 5.80D-05 5.52D-04.
    156 vectors produced by pass  5 Test12= 4.71D-14 1.00D-09 XBig12= 3.60D-07 5.41D-05.
    116 vectors produced by pass  6 Test12= 4.71D-14 1.00D-09 XBig12= 1.63D-09 3.49D-06.
     16 vectors produced by pass  7 Test12= 4.71D-14 1.00D-09 XBig12= 6.20D-12 1.65D-07.
      3 vectors produced by pass  8 Test12= 4.71D-14 1.00D-09 XBig12= 3.10D-14 1.33D-08.
      3 vectors produced by pass  9 Test12= 4.71D-14 1.00D-09 XBig12= 5.24D-15 5.96D-09.
      3 vectors produced by pass 10 Test12= 4.71D-14 1.00D-09 XBig12= 2.16D-15 3.37D-09.
      3 vectors produced by pass 11 Test12= 4.71D-14 1.00D-09 XBig12= 2.99D-15 3.98D-09.
      3 vectors produced by pass 12 Test12= 4.71D-14 1.00D-09 XBig12= 1.45D-15 3.56D-09.
      2 vectors produced by pass 13 Test12= 4.71D-14 1.00D-09 XBig12= 1.05D-15 1.85D-09.
 InvSVY:  IOpt=1 It=  1 EMax= 7.11D-15
 Solved reduced A of dimension  1085 with   159 vectors.
 FullF1:  Do perturbations      1 to       3.
 Isotropic polarizability for W=    0.000000      261.97 Bohr**3.
 End of Minotr F.D. properties file   721 does not exist.
 End of Minotr F.D. properties file   722 does not exist.
 End of Minotr F.D. properties file   788 does not exist.
 Leave Link 1002 at Sat May 16 16:17:28 2020, MaxMem=   917504000 cpu:           21315.0 elap:            1332.3
 (Enter /sw/apps/gaussian-16/g16/l601.exe)
 Copying SCF densities to generalized density rwf, IOpCl= 0 IROHF=0.

 **********************************************************************

            Population analysis using the SCF density.

 **********************************************************************

 Orbital symmetries:
       Occupied  (A) (A) (A) (A) (A) (A) (A) (A) (A) (A) (A) (A)
                 (A) (A) (A) (A) (A) (A) (A) (A) (A) (A) (A) (A)
                 (A) (A) (A) (A) (A) (A) (A) (A) (A) (A) (A) (A)
                 (A) (A) (A) (A) (A) (A) (A) (A) (A) (A) (A) (A)
                 (A) (A) (A) (A) (A) (A) (A) (A) (A) (A) (A) (A)
                 (A) (A) (A) (A) (A) (A) (A) (A) (A) (A) (A) (A)
                 (A) (A) (A) (A) (A) (A) (A) (A) (A) (A) (A) (A)
                 (A) (A) (A) (A) (A) (A) (A) (A) (A) (A) (A) (A)
                 (A) (A) (A) (A) (A) (A) (A) (A) (A) (A)
       Virtual   (A) (A) (A) (A) (A) (A) (A) (A) (A) (A) (A) (A)
                 (A) (A) (A) (A) (A) (A) (A) (A) (A) (A) (A) (A)
                 (A) (A) (A) (A) (A) (A) (A) (A) (A) (A) (A) (A)
                 (A) (A) (A) (A) (A) (A) (A) (A) (A) (A) (A) (A)
                 (A) (A) (A) (A) (A) (A) (A) (A) (A) (A) (A) (A)
                 (A) (A) (A) (A) (A) (A) (A) (A) (A) (A) (A) (A)
                 (A) (A) (A) (A) (A) (A) (A) (A) (A) (A) (A) (A)
                 (A) (A) (A) (A) (A) (A) (A) (A) (A) (A) (A) (A)
                 (A) (A) (A) (A) (A) (A) (A) (A) (A) (A) (A) (A)
                 (A) (A) (A) (A) (A) (A) (A) (A) (A) (A) (A) (A)
                 (A) (A) (A) (A) (A) (A) (A) (A) (A) (A) (A) (A)
                 (A) (A) (A) (A) (A) (A) (A) (A) (A) (A) (A) (A)
                 (A) (A) (A) (A) (A) (A) (A) (A) (A) (A) (A) (A)
                 (A) (A) (A) (A) (A) (A) (A) (A) (A) (A) (A) (A)
                 (A) (A) (A) (A) (A) (A) (A) (A) (A) (A) (A) (A)
                 (A) (A) (A) (A) (A) (A) (A) (A) (A) (A) (A) (A)
                 (A) (A) (A) (A) (A) (A) (A) (A) (A) (A) (A) (A)
                 (A) (A) (A) (A) (A) (A) (A) (A) (A) (A) (A) (A)
                 (A) (A) (A) (A) (A) (A) (A) (A) (A) (A) (A) (A)
                 (A) (A) (A) (A) (A) (A) (A) (A) (A) (A) (A) (A)
                 (A) (A) (A) (A) (A) (A) (A) (A) (A) (A) (A) (A)
                 (A) (A) (A) (A) (A) (A) (A) (A) (A) (A) (A) (A)
                 (A) (A) (A) (A) (A) (A) (A) (A) (A) (A) (A) (A)
                 (A) (A) (A) (A) (A) (A) (A) (A) (A) (A) (A) (A)
                 (A) (A) (A) (A) (A) (A) (A) (A) (A) (A) (A) (A)
                 (A) (A) (A) (A) (A) (A) (A) (A) (A) (A) (A) (A)
                 (A) (A) (A) (A) (A) (A) (A) (A) (A) (A) (A) (A)
                 (A) (A) (A) (A) (A) (A) (A) (A) (A) (A) (A) (A)
                 (A) (A) (A) (A) (A) (A) (A) (A) (A) (A) (A) (A)
                 (A) (A) (A) (A) (A) (A) (A) (A) (A) (A) (A) (A)
                 (A) (A) (A) (A) (A) (A) (A) (A) (A) (A) (A) (A)
                 (A) (A) (A) (A) (A) (A) (A) (A) (A) (A) (A) (A)
                 (A) (A) (A) (A) (A) (A) (A) (A) (A) (A) (A) (A)
                 (A) (A) (A) (A) (A) (A) (A) (A) (A) (A) (A) (A)
                 (A) (A) (A) (A) (A) (A) (A) (A) (A) (A) (A) (A)
                 (A) (A) (A) (A) (A) (A) (A) (A) (A) (A) (A) (A)
                 (A) (A) (A) (A) (A) (A) (A) (A) (A) (A) (A) (A)
 The electronic state is 1-A.
 Alpha  occ. eigenvalues --  -89.72631 -19.48127 -19.45481 -19.44894 -19.41337
 Alpha  occ. eigenvalues --  -19.40440 -19.40130 -19.34243 -19.34208 -14.58649
 Alpha  occ. eigenvalues --  -14.54132 -10.49892 -10.49009 -10.42204 -10.40968
 Alpha  occ. eigenvalues --  -10.40644 -10.39765 -10.39024 -10.38504 -10.38350
 Alpha  occ. eigenvalues --  -10.36222 -10.36098 -10.35873 -10.35536 -10.35095
 Alpha  occ. eigenvalues --  -10.34911  -8.07037  -5.99115  -5.98856  -5.98452
 Alpha  occ. eigenvalues --   -1.01444  -1.01081  -0.95509  -0.91887  -0.91478
 Alpha  occ. eigenvalues --   -0.90489  -0.85051  -0.83794  -0.83470  -0.81159
 Alpha  occ. eigenvalues --   -0.71542  -0.70677  -0.68377  -0.67674  -0.64313
 Alpha  occ. eigenvalues --   -0.61426  -0.61033  -0.57358  -0.54542  -0.52220
 Alpha  occ. eigenvalues --   -0.49915  -0.48687  -0.46569  -0.45246  -0.44547
 Alpha  occ. eigenvalues --   -0.43394  -0.40433  -0.39309  -0.39032  -0.38160
 Alpha  occ. eigenvalues --   -0.37056  -0.36450  -0.35265  -0.35133  -0.34155
 Alpha  occ. eigenvalues --   -0.32597  -0.32192  -0.31886  -0.31355  -0.30402
 Alpha  occ. eigenvalues --   -0.30225  -0.29867  -0.28506  -0.27833  -0.27507
 Alpha  occ. eigenvalues --   -0.27153  -0.26961  -0.26268  -0.25892  -0.25710
 Alpha  occ. eigenvalues --   -0.25211  -0.24944  -0.24219  -0.24115  -0.23707
 Alpha  occ. eigenvalues --   -0.23410  -0.22878  -0.22661  -0.22126  -0.21414
 Alpha  occ. eigenvalues --   -0.20415  -0.18207  -0.17376  -0.17145  -0.16635
 Alpha  occ. eigenvalues --   -0.16120  -0.14764  -0.14022  -0.13081  -0.12335
 Alpha  occ. eigenvalues --   -0.11862  -0.10949  -0.06844  -0.06805  -0.06627
 Alpha  occ. eigenvalues --   -0.01677
 Alpha virt. eigenvalues --    0.15370   0.16102   0.16919   0.17335   0.17955
 Alpha virt. eigenvalues --    0.18644   0.19067   0.20252   0.20551   0.21254
 Alpha virt. eigenvalues --    0.21505   0.21861   0.21974   0.22998   0.23410
 Alpha virt. eigenvalues --    0.24010   0.24271   0.24510   0.24743   0.24972
 Alpha virt. eigenvalues --    0.25314   0.25491   0.25705   0.26175   0.26230
 Alpha virt. eigenvalues --    0.26749   0.26896   0.27532   0.27630   0.27748
 Alpha virt. eigenvalues --    0.28227   0.28774   0.28829   0.29114   0.29366
 Alpha virt. eigenvalues --    0.29579   0.29677   0.30127   0.30394   0.30696
 Alpha virt. eigenvalues --    0.31252   0.31559   0.31805   0.32480   0.32812
 Alpha virt. eigenvalues --    0.33357   0.33862   0.34181   0.34761   0.35208
 Alpha virt. eigenvalues --    0.35648   0.35896   0.36109   0.36461   0.36737
 Alpha virt. eigenvalues --    0.37404   0.37795   0.38343   0.38700   0.38871
 Alpha virt. eigenvalues --    0.39233   0.39712   0.39872   0.40007   0.40284
 Alpha virt. eigenvalues --    0.40916   0.41031   0.41408   0.41807   0.42070
 Alpha virt. eigenvalues --    0.42127   0.42382   0.42702   0.43337   0.43711
 Alpha virt. eigenvalues --    0.44119   0.44380   0.44716   0.45128   0.45557
 Alpha virt. eigenvalues --    0.45823   0.46099   0.46113   0.46476   0.46785
 Alpha virt. eigenvalues --    0.47004   0.47740   0.47943   0.48103   0.48362
 Alpha virt. eigenvalues --    0.48712   0.49243   0.49667   0.49972   0.50248
 Alpha virt. eigenvalues --    0.50580   0.50731   0.51033   0.51424   0.51724
 Alpha virt. eigenvalues --    0.51961   0.52116   0.52409   0.52609   0.53114
 Alpha virt. eigenvalues --    0.53308   0.53514   0.53749   0.53934   0.54192
 Alpha virt. eigenvalues --    0.54658   0.55287   0.55621   0.55946   0.56330
 Alpha virt. eigenvalues --    0.56957   0.57344   0.57377   0.57749   0.57966
 Alpha virt. eigenvalues --    0.58461   0.58901   0.59415   0.59762   0.60125
 Alpha virt. eigenvalues --    0.60460   0.60740   0.61052   0.61456   0.61930
 Alpha virt. eigenvalues --    0.62165   0.63020   0.64058   0.64202   0.64239
 Alpha virt. eigenvalues --    0.64488   0.65453   0.65555   0.66124   0.66904
 Alpha virt. eigenvalues --    0.66986   0.67301   0.68113   0.68729   0.69285
 Alpha virt. eigenvalues --    0.69891   0.71350   0.71571   0.72149   0.73176
 Alpha virt. eigenvalues --    0.73720   0.75927   0.76390   0.77761   0.78876
 Alpha virt. eigenvalues --    0.79916   0.80608   0.80773   0.82762   0.83535
 Alpha virt. eigenvalues --    0.87066   0.87766   0.87957   0.91088   0.91597
 Alpha virt. eigenvalues --    0.92515   0.92858   0.93671   0.94532   0.95337
 Alpha virt. eigenvalues --    0.96575   0.97290   0.97766   0.98093   0.99482
 Alpha virt. eigenvalues --    0.99745   1.00659   1.01253   1.02921   1.03073
 Alpha virt. eigenvalues --    1.03682   1.04661   1.05088   1.05280   1.06606
 Alpha virt. eigenvalues --    1.06650   1.07250   1.07753   1.08511   1.10000
 Alpha virt. eigenvalues --    1.10659   1.11838   1.12626   1.12947   1.13564
 Alpha virt. eigenvalues --    1.14265   1.15469   1.16540   1.17142   1.18167
 Alpha virt. eigenvalues --    1.18725   1.19112   1.20159   1.20726   1.21097
 Alpha virt. eigenvalues --    1.21896   1.23310   1.23789   1.24317   1.24528
 Alpha virt. eigenvalues --    1.25247   1.26108   1.26706   1.27743   1.28354
 Alpha virt. eigenvalues --    1.28715   1.29015   1.31339   1.31850   1.33191
 Alpha virt. eigenvalues --    1.33848   1.34280   1.34750   1.36099   1.37713
 Alpha virt. eigenvalues --    1.37901   1.38637   1.38718   1.38979   1.39982
 Alpha virt. eigenvalues --    1.41129   1.41457   1.42002   1.42258   1.44261
 Alpha virt. eigenvalues --    1.45282   1.45936   1.46253   1.47526   1.47947
 Alpha virt. eigenvalues --    1.48283   1.49821   1.50026   1.51257   1.52669
 Alpha virt. eigenvalues --    1.53773   1.54500   1.55020   1.55275   1.56372
 Alpha virt. eigenvalues --    1.56490   1.57393   1.57799   1.59047   1.59844
 Alpha virt. eigenvalues --    1.60563   1.60699   1.61286   1.62247   1.62702
 Alpha virt. eigenvalues --    1.63675   1.64117   1.64903   1.65240   1.65610
 Alpha virt. eigenvalues --    1.66682   1.67506   1.68221   1.68527   1.69937
 Alpha virt. eigenvalues --    1.70139   1.70377   1.71825   1.72287   1.73107
 Alpha virt. eigenvalues --    1.73332   1.73707   1.75023   1.76181   1.76493
 Alpha virt. eigenvalues --    1.77228   1.79262   1.80214   1.80810   1.82855
 Alpha virt. eigenvalues --    1.83589   1.84166   1.84788   1.86949   1.87622
 Alpha virt. eigenvalues --    1.89093   1.90497   1.91424   1.92681   1.93467
 Alpha virt. eigenvalues --    1.94699   1.96976   1.97708   1.98994   1.99121
 Alpha virt. eigenvalues --    1.99994   2.01345   2.02518   2.03257   2.04319
 Alpha virt. eigenvalues --    2.04768   2.05560   2.06199   2.07016   2.07497
 Alpha virt. eigenvalues --    2.08109   2.08752   2.09851   2.11107   2.11715
 Alpha virt. eigenvalues --    2.12079   2.13549   2.14412   2.15314   2.15908
 Alpha virt. eigenvalues --    2.16201   2.17703   2.18420   2.19213   2.19504
 Alpha virt. eigenvalues --    2.20159   2.21036   2.22053   2.22917   2.23430
 Alpha virt. eigenvalues --    2.24365   2.24881   2.25413   2.25455   2.27993
 Alpha virt. eigenvalues --    2.28342   2.28522   2.29714   2.29978   2.31350
 Alpha virt. eigenvalues --    2.32402   2.32699   2.33825   2.34625   2.36071
 Alpha virt. eigenvalues --    2.37138   2.38284   2.39155   2.39683   2.40682
 Alpha virt. eigenvalues --    2.41838   2.42492   2.43023   2.45420   2.46329
 Alpha virt. eigenvalues --    2.47837   2.48544   2.49854   2.52074   2.53065
 Alpha virt. eigenvalues --    2.53908   2.54339   2.55459   2.56457   2.56973
 Alpha virt. eigenvalues --    2.58836   2.60232   2.61390   2.62914   2.63711
 Alpha virt. eigenvalues --    2.65289   2.65605   2.65903   2.66749   2.68344
 Alpha virt. eigenvalues --    2.70310   2.71475   2.71939   2.75627   2.77353
 Alpha virt. eigenvalues --    2.77998   2.80072   2.81507   2.83108   2.85973
 Alpha virt. eigenvalues --    2.86735   2.87653   2.89531   2.90198   2.91852
 Alpha virt. eigenvalues --    2.92855   2.94150   2.94862   2.95800   2.97267
 Alpha virt. eigenvalues --    2.98307   3.00882   3.02250   3.03702   3.04889
 Alpha virt. eigenvalues --    3.07591   3.09431   3.14756   3.16428   3.18797
 Alpha virt. eigenvalues --    3.20119   3.21801   3.27193   3.28885   3.30864
 Alpha virt. eigenvalues --    3.35944   3.38455   3.39803   3.40506   3.46125
 Alpha virt. eigenvalues --    3.47943   3.51348   3.52596   4.21346   4.44186
 Alpha virt. eigenvalues --    4.45453   4.47102   4.52512   4.53723   4.55037
 Alpha virt. eigenvalues --    4.57278   4.61171   4.63508   4.64629   4.66106
 Alpha virt. eigenvalues --    4.70220   4.74128   4.76192   4.77375   4.79915
 Alpha virt. eigenvalues --    4.84896   4.88445   4.89908   4.94905   4.98405
 Alpha virt. eigenvalues --    5.00200   5.07516   5.09621   5.27302
          Condensed to atoms (all electrons):
 Mulliken charges:
               1
     1  C   -0.671655
     2  H    0.248130
     3  C   -0.067995
     4  H    0.230614
     5  H    0.182564
     6  O   -0.432748
     7  C   -1.063032
     8  H    0.224107
     9  H    0.221506
    10  C    0.875299
    11  C   -0.539407
    12  C    0.449818
    13  O   -0.653116
    14  O   -0.638550
    15  N   -0.239781
    16  H    0.456917
    17  C   -0.566894
    18  H    0.230506
    19  C    0.533025
    20  H    0.252518
    21  C   -0.451418
    22  O   -0.530650
    23  S   -0.051158
    24  C   -0.227726
    25  H    0.250346
    26  C   -0.523951
    27  H    0.215378
    28  H    0.199176
    29  H    0.225469
    30  O   -0.575711
    31  H    0.570865
    32  C   -0.202837
    33  H    0.181861
    34  H    0.224360
    35  N   -0.753998
    36  H    0.571624
    37  C    0.742547
    38  O   -0.644958
    39  O   -0.586847
    40  C   -0.588199
    41  H    0.238509
    42  H    0.239036
    43  O   -1.026371
    44  H    0.600959
    45  H    0.500962
    46  H    0.039247
    47  H    0.258803
    48  H    0.179324
    49  C   -0.756034
    50  H    0.252010
    51  H    0.209829
    52  H    0.187725
 Sum of Mulliken charges =  -2.00000
 Mulliken charges with hydrogens summed into heavy atoms:
               1
     1  C    0.014604
     3  C    0.345183
     6  O   -0.432748
     7  C   -0.617419
    10  C    0.875299
    11  C   -0.539407
    12  C    0.449818
    13  O   -0.653116
    14  O   -0.638550
    15  N    0.217136
    17  C   -0.336388
    19  C    0.785543
    21  C   -0.451418
    22  O   -0.530650
    23  S   -0.011910
    24  C    0.022620
    26  C    0.116072
    30  O   -0.004846
    32  C    0.203385
    35  N   -0.182373
    37  C    0.742547
    38  O   -0.043999
    39  O   -0.586847
    40  C   -0.110654
    43  O   -0.525409
    49  C   -0.106471
 APT charges:
               1
     1  C   -0.014152
     2  H    0.008914
     3  C    0.540892
     4  H   -0.031014
     5  H   -0.062809
     6  O   -1.021451
     7  C    0.085686
     8  H   -0.079249
     9  H   -0.024078
    10  C   -0.086703
    11  C    0.258273
    12  C    1.356682
    13  O   -1.052460
    14  O   -1.020810
    15  N   -0.741570
    16  H    0.258174
    17  C    0.300819
    18  H   -0.084922
    19  C   -0.095584
    20  H   -0.010164
    21  C    1.622041
    22  O   -0.962434
    23  S   -0.077866
    24  C    0.431566
    25  H   -0.035859
    26  C    0.028377
    27  H   -0.010811
    28  H   -0.045821
    29  H   -0.004019
    30  O   -0.677303
    31  H    0.327920
    32  C    0.110134
    33  H   -0.080261
    34  H   -0.039665
    35  N   -0.869183
    36  H    0.303896
    37  C    1.592967
    38  O   -1.101785
    39  O   -0.997422
    40  C    0.342296
    41  H   -0.043756
    42  H    0.007277
    43  O   -1.159157
    44  H    0.773140
    45  H    0.193374
    46  H   -0.062613
    47  H    0.026802
    48  H   -0.054938
    49  C    0.046510
    50  H    0.009163
    51  H   -0.030862
    52  H   -0.046184
 Sum of APT charges =  -2.00000
 APT charges with hydrogens summed into heavy atoms:
               1
     1  C   -0.033375
     3  C    0.447069
     6  O   -1.021451
     7  C   -0.017640
    10  C   -0.086703
    11  C    0.258273
    12  C    1.356682
    13  O   -1.052460
    14  O   -1.020810
    15  N   -0.483397
    17  C    0.215897
    19  C   -0.105748
    21  C    1.622041
    22  O   -0.962434
    23  S   -0.140479
    24  C    0.395707
    26  C   -0.032274
    30  O   -0.349382
    32  C   -0.009792
    35  N   -0.565287
    37  C    1.592967
    38  O   -0.328644
    39  O   -0.997422
    40  C    0.305817
    43  O   -0.965782
    49  C   -0.021373
 Electronic spatial extent (au):  <R**2>=          13029.8031
 Charge=             -2.0000 electrons
 Dipole moment (field-independent basis, Debye):
    X=            -13.2140    Y=              7.1174    Z=             -3.7281  Tot=             15.4650
 Quadrupole moment (field-independent basis, Debye-Ang):
   XX=           -426.5594   YY=           -208.4596   ZZ=           -185.2706
   XY=             33.8103   XZ=             29.9064   YZ=              3.0201
 Traceless Quadrupole moment (field-independent basis, Debye-Ang):
   XX=           -153.1295   YY=             64.9703   ZZ=             88.1593
   XY=             33.8103   XZ=             29.9064   YZ=              3.0201
 Octapole moment (field-independent basis, Debye-Ang**2):
  XXX=           -503.2160  YYY=             41.2493  ZZZ=              4.9774  XYY=           -121.5255
  XXY=            158.1808  XXZ=            -47.8789  XZZ=             17.5900  YZZ=             -9.1515
  YYZ=              3.6901  XYZ=            -11.6825
 Hexadecapole moment (field-independent basis, Debye-Ang**3):
 XXXX=         -22563.8059 YYYY=          -2930.9572 ZZZZ=          -1659.1889 XXXY=            926.5683
 XXXZ=            926.2610 YYYX=            254.1042 YYYZ=            -38.3838 ZZZX=              3.5650
 ZZZY=            -15.9814 XXYY=          -3350.6877 XXZZ=          -2858.1187 YYZZ=           -718.7606
 XXYZ=            -65.3797 YYXZ=             -8.7393 ZZXY=            -33.3512
 N-N= 2.806332065366D+03 E-N=-9.637844110263D+03  KE= 1.684293995679D+03
  Exact polarizability: 305.982   8.657 263.471  -8.384  -3.318 216.445
 Approx polarizability: 308.211   6.612 323.763 -11.148 -13.956 270.008
 No NMR shielding tensors so no spin-rotation constants.
 Leave Link  601 at Sat May 16 16:17:29 2020, MaxMem=   917504000 cpu:               5.1 elap:               0.4
 (Enter /sw/apps/gaussian-16/g16/l701.exe)
 ... and contract with generalized density number  0.
 Compute integral second derivatives.
 Leave Link  701 at Sat May 16 16:17:29 2020, MaxMem=   917504000 cpu:               5.3 elap:               0.3
 (Enter /sw/apps/gaussian-16/g16/l702.exe)
 L702 exits ... SP integral derivatives will be done elsewhere.
 Leave Link  702 at Sat May 16 16:17:30 2020, MaxMem=   917504000 cpu:               0.5 elap:               0.0
 (Enter /sw/apps/gaussian-16/g16/l703.exe)
 Integral derivatives from FoFJK, PRISM(SPDF).
 Compute integral second derivatives, UseDBF=F ICtDFT=           0.
 Calling FoFJK, ICntrl=    100127 FMM=F ISym2X=0 I1Cent= 0 IOpClX= 0 NMat=1 NMatS=1 NMatT=0.
 FoFJK:  IHMeth= 1 ICntrl=  100127 DoSepK=F KAlg= 0 I1Cent=           0 FoldK=F
 IRaf=         0 NMat=       1 IRICut=       1 DoRegI=T DoRafI=F ISym2E= 0 IDoP0=0 IntGTp=1.
 FoFCou: FMM=F IPFlag=           0 FMFlag=      100000 FMFlg1=         800
         NFxFlg=           0 DoJE=F BraDBF=F KetDBF=F FulRan=T
         wScrn=  0.000000 ICntrl=    100127 IOpCl=  0 I1Cent=           0 NGrid=           0
         NMat0=    1 NMatS0=      1 NMatT0=    0 NMatD0=    1 NMtDS0=    0 NMtDT0=    0
 Symmetry not used in FoFCou.
 Leave Link  703 at Sat May 16 16:25:36 2020, MaxMem=   917504000 cpu:            7783.8 elap:             486.5
 (Enter /sw/apps/gaussian-16/g16/l716.exe)
 Dipole        =-5.19880357D+00 2.80018158D+00-1.46674534D+00
 Polarizability= 3.05981818D+02 8.65692447D+00 2.63471053D+02
                -8.38357839D+00-3.31820194D+00 2.16444621D+02
 Full mass-weighted force constant matrix:
 Low frequencies --- -296.5902   -6.5940   -1.8101   -0.0022   -0.0019   -0.0013
 Low frequencies ---    3.6738   20.6978   28.5266
 ******    1 imaginary frequencies (negative Signs) ****** 
 Diagonal vibrational polarizability:
      419.1047083     183.2317534     337.7078183
 Harmonic frequencies (cm**-1), IR intensities (KM/Mole), Raman scattering
 activities (A**4/AMU), depolarization ratios for plane and unpolarized
 incident light, reduced masses (AMU), force constants (mDyne/A),
 and normal coordinates:
                      1                      2                      3
                      A                      A                      A
 Frequencies --   -296.5902                20.6457                28.5249
 Red. masses --      7.8604                 5.3820                 8.6402
 Frc consts  --      0.4074                 0.0014                 0.0041
 IR Inten    --    609.5230                 3.0567                 4.8983
  Atom  AN      X      Y      Z        X      Y      Z        X      Y      Z
     1   6     0.00  -0.01  -0.03     0.02  -0.01   0.06    -0.06  -0.04   0.01
     2   1    -0.05  -0.05  -0.09     0.02  -0.01   0.07    -0.03  -0.03   0.07
     3   6     0.02   0.03   0.03     0.02  -0.01   0.07    -0.09  -0.05  -0.05
     4   1     0.05   0.04   0.11     0.02  -0.01   0.07    -0.10  -0.06  -0.08
     5   1     0.06  -0.03  -0.02     0.03  -0.01   0.06    -0.13  -0.06  -0.03
     6   8    -0.10   0.05   0.04     0.02  -0.01   0.07    -0.05  -0.05  -0.08
     7   6    -0.03  -0.02  -0.02    -0.02   0.00   0.06    -0.03  -0.01  -0.00
     8   1    -0.03  -0.01  -0.02     0.02  -0.03   0.07    -0.08  -0.03   0.01
     9   1    -0.02  -0.02  -0.02    -0.04   0.02   0.10    -0.02  -0.00   0.00
    10   6    -0.02  -0.01  -0.01    -0.04   0.01  -0.00    -0.01   0.02   0.03
    11   6    -0.02  -0.01  -0.00    -0.04   0.01  -0.04     0.00   0.01  -0.01
    12   6    -0.01  -0.00   0.00    -0.05   0.01  -0.13     0.02   0.03   0.01
    13   8     0.01  -0.01   0.00    -0.06   0.01  -0.16     0.03   0.03  -0.07
    14   8    -0.01   0.01   0.00    -0.05   0.00  -0.15     0.03   0.05   0.10
    15   7    -0.02  -0.01   0.00    -0.02  -0.01  -0.00    -0.01  -0.02  -0.08
    16   1    -0.06  -0.01   0.05    -0.02   0.00  -0.02     0.01  -0.02  -0.11
    17   6    -0.04  -0.03   0.01    -0.03   0.01   0.06    -0.01  -0.02  -0.07
    18   1    -0.06  -0.06   0.02    -0.05   0.04   0.06     0.01   0.01  -0.07
    19   6    -0.02   0.01   0.04    -0.01  -0.01   0.09    -0.03  -0.04  -0.09
    20   1     0.06   0.12   0.04     0.02  -0.03   0.08    -0.03  -0.05  -0.09
    21   6    -0.25  -0.00   0.34    -0.01  -0.01   0.08    -0.02  -0.05  -0.09
    22   8     0.00  -0.00   0.03    -0.02  -0.01   0.10    -0.00  -0.05  -0.12
    23  16    -0.01  -0.01   0.00    -0.05   0.02  -0.04     0.00   0.05   0.15
    24   6     0.01   0.03   0.01    -0.01  -0.01   0.12    -0.04  -0.05  -0.09
    25   1    -0.00   0.07   0.02    -0.01  -0.02   0.11    -0.04  -0.07  -0.11
    26   6     0.01   0.04  -0.01    -0.01  -0.03   0.14    -0.07  -0.05  -0.07
    27   1    -0.00   0.06  -0.00    -0.02  -0.05   0.14    -0.08  -0.06  -0.07
    28   1     0.02   0.06  -0.02     0.00  -0.02   0.14    -0.09  -0.07  -0.07
    29   1     0.02   0.02  -0.00     0.01  -0.04   0.16    -0.08  -0.03  -0.06
    30   8    -0.02  -0.01  -0.00    -0.02   0.01   0.13    -0.03  -0.05  -0.09
    31   1     0.14  -0.09   0.03     0.01   0.02   0.11    -0.02  -0.05  -0.09
    32   6     0.01  -0.01   0.00     0.18  -0.05  -0.06     0.09  -0.06  -0.02
    33   1     0.02  -0.01   0.00     0.19  -0.07  -0.09     0.10  -0.05  -0.02
    34   1     0.00  -0.02   0.02     0.20  -0.00   0.02     0.11  -0.02   0.04
    35   7     0.00   0.01   0.00     0.02   0.01  -0.05    -0.05  -0.09  -0.04
    36   1    -0.01  -0.07  -0.12     0.02   0.02  -0.01    -0.06  -0.11  -0.05
    37   6    -0.00   0.05  -0.06    -0.00   0.05  -0.05     0.03   0.14   0.16
    38   8    -0.03  -0.01   0.01    -0.03   0.08  -0.01     0.04   0.17   0.19
    39   8     0.00  -0.00   0.02    -0.00   0.05  -0.08     0.07   0.28   0.30
    40   6     0.00   0.01  -0.01     0.04  -0.02  -0.09    -0.02  -0.07  -0.03
    41   1     0.02  -0.01   0.00    -0.02   0.02  -0.06    -0.06  -0.05   0.01
    42   1     0.01   0.03  -0.01     0.01  -0.07  -0.18    -0.04  -0.11  -0.09
    43   8     0.43  -0.08  -0.32    -0.03   0.00   0.06     0.02  -0.07  -0.07
    44   1    -0.40  -0.02  -0.15    -0.03   0.05   0.02     0.02   0.06   0.08
    45   1     0.38  -0.01  -0.16    -0.07  -0.02   0.04     0.01  -0.10  -0.10
    46   1    -0.01  -0.01  -0.01    -0.06   0.02   0.00     0.00   0.05   0.14
    47   1    -0.01   0.01  -0.01     0.01  -0.03   0.05    -0.01  -0.07  -0.03
    48   1     0.06  -0.04  -0.04     0.01   0.00   0.05    -0.12  -0.02   0.02
    49   6    -0.00  -0.00   0.00     0.26  -0.10  -0.12     0.15  -0.09  -0.10
    50   1     0.01  -0.01  -0.02     0.25  -0.08  -0.08     0.14  -0.09  -0.10
    51   1    -0.00  -0.00   0.00     0.24  -0.15  -0.21     0.13  -0.12  -0.16
    52   1    -0.00   0.01  -0.00     0.36  -0.12  -0.10     0.23  -0.07  -0.09
                      4                      5                      6
                      A                      A                      A
 Frequencies --     33.0052                36.3764                48.8379
 Red. masses --      6.5950                 4.1792                 4.2685
 Frc consts  --      0.0042                 0.0033                 0.0060
 IR Inten    --      1.5059                 2.0898                 2.1917
  Atom  AN      X      Y      Z        X      Y      Z        X      Y      Z
     1   6     0.02   0.03   0.05     0.00   0.05  -0.04     0.02  -0.06   0.06
     2   1     0.03   0.02   0.09     0.00   0.01   0.03    -0.03  -0.05  -0.06
     3   6    -0.01   0.04   0.02    -0.04   0.10  -0.04     0.05  -0.09   0.06
     4   1    -0.01   0.06   0.00    -0.04   0.13  -0.10     0.06  -0.10   0.13
     5   1    -0.04   0.03   0.03    -0.09   0.13  -0.01     0.08  -0.13   0.03
     6   8    -0.01   0.06   0.01    -0.04   0.08  -0.02     0.01  -0.05   0.03
     7   6     0.06   0.02   0.06     0.02   0.01  -0.04    -0.00   0.02   0.00
     8   1     0.04  -0.03   0.08     0.02   0.03  -0.05    -0.02   0.02   0.00
     9   1     0.11   0.06   0.09     0.03   0.01  -0.05     0.01   0.02  -0.00
    10   6     0.05   0.00   0.06     0.01  -0.02  -0.03    -0.00   0.01   0.01
    11   6    -0.00  -0.01  -0.04    -0.01  -0.01   0.01    -0.02   0.01  -0.01
    12   6    -0.05  -0.05  -0.10    -0.02  -0.03   0.05    -0.04  -0.01  -0.05
    13   8    -0.12  -0.03  -0.26    -0.03  -0.03   0.10    -0.08  -0.00  -0.14
    14   8    -0.01  -0.09   0.02    -0.01  -0.05   0.03    -0.02  -0.03   0.01
    15   7    -0.02   0.00  -0.09    -0.02   0.02   0.01    -0.02   0.01  -0.02
    16   1    -0.05   0.02  -0.14    -0.03   0.02   0.03    -0.03   0.02  -0.03
    17   6     0.02   0.06  -0.02     0.00   0.02  -0.02    -0.01   0.02  -0.01
    18   1     0.01   0.13  -0.03     0.01   0.00  -0.02    -0.01   0.04  -0.01
    19   6     0.02   0.06  -0.02    -0.01   0.04  -0.03    -0.01   0.04  -0.01
    20   1     0.03   0.07  -0.02    -0.01   0.03  -0.03    -0.01   0.10   0.00
    21   6     0.01   0.07   0.00    -0.02   0.06  -0.04     0.00   0.01   0.05
    22   8     0.00   0.06   0.00    -0.01   0.05  -0.08     0.01   0.02   0.11
    23  16     0.11  -0.02   0.19     0.03  -0.05  -0.05     0.01   0.00   0.05
    24   6     0.03   0.07  -0.03     0.01   0.05  -0.02    -0.03   0.03  -0.09
    25   1     0.03   0.08  -0.02     0.01   0.06  -0.02    -0.03   0.03  -0.10
    26   6     0.04   0.07  -0.04     0.03   0.04  -0.01    -0.06   0.08  -0.14
    27   1     0.04   0.08  -0.04     0.03   0.03  -0.01    -0.11   0.14  -0.12
    28   1     0.05   0.08  -0.05     0.04   0.05  -0.01    -0.06   0.08  -0.22
    29   1     0.04   0.06  -0.05     0.03   0.03  -0.01    -0.04   0.05  -0.13
    30   8     0.02   0.06  -0.03     0.01   0.06  -0.01    -0.00  -0.05  -0.12
    31   1    -0.00   0.06  -0.02     0.00   0.07  -0.02     0.02  -0.08  -0.08
    32   6    -0.13  -0.14  -0.03     0.08   0.04   0.07     0.11   0.11   0.06
    33   1    -0.21  -0.19  -0.09     0.04   0.05   0.09     0.21   0.17   0.12
    34   1    -0.11  -0.08  -0.05     0.14   0.17   0.16     0.09   0.04   0.09
    35   7    -0.02   0.04   0.01    -0.07  -0.03   0.05    -0.01  -0.10   0.00
    36   1    -0.00   0.07   0.01    -0.04   0.03   0.06    -0.00  -0.09   0.03
    37   6    -0.01  -0.02  -0.01    -0.04  -0.08   0.06    -0.01  -0.07   0.01
    38   8     0.03   0.02   0.01     0.01  -0.07   0.04    -0.03  -0.09  -0.00
    39   8    -0.04  -0.11  -0.05    -0.06  -0.14   0.07    -0.00  -0.05   0.02
    40   6    -0.10  -0.04  -0.06    -0.12  -0.03   0.07     0.06  -0.01   0.09
    41   1    -0.13   0.00  -0.14    -0.25   0.06   0.15     0.08  -0.05   0.18
    42   1    -0.11  -0.07  -0.05    -0.18  -0.17  -0.02     0.07   0.01   0.07
    43   8     0.04   0.09   0.01     0.01   0.03  -0.01    -0.00   0.05   0.04
    44   1     0.03   0.06   0.01     0.01  -0.03   0.02    -0.03  -0.05   0.02
    45   1     0.04   0.09   0.02     0.04   0.04  -0.01     0.04   0.10   0.11
    46   1     0.16   0.01   0.19     0.04  -0.04  -0.07     0.03   0.01   0.03
    47   1     0.06   0.02   0.03     0.05   0.01  -0.08    -0.03   0.04   0.14
    48   1     0.00   0.03   0.06    -0.01   0.07  -0.06     0.10  -0.13   0.11
    49   6    -0.07  -0.22   0.08     0.26  -0.07  -0.07     0.05   0.21  -0.09
    50   1     0.01  -0.17   0.13     0.29  -0.07  -0.08    -0.06   0.15  -0.15
    51   1    -0.09  -0.28   0.11     0.21  -0.20  -0.17     0.07   0.28  -0.14
    52   1    -0.10  -0.28   0.10     0.42  -0.02  -0.06     0.09   0.28  -0.11
                      7                      8                      9
                      A                      A                      A
 Frequencies --     60.0135                72.5069                73.8030
 Red. masses --      5.6484                 8.9051                 4.6777
 Frc consts  --      0.0120                 0.0276                 0.0150
 IR Inten    --      1.1719                 3.0913                 1.8743
  Atom  AN      X      Y      Z        X      Y      Z        X      Y      Z
     1   6    -0.16   0.01   0.15     0.08  -0.01  -0.08     0.09  -0.05  -0.10
     2   1    -0.12   0.04   0.19     0.07  -0.03  -0.08     0.10  -0.06  -0.05
     3   6    -0.17  -0.03   0.07     0.09   0.02  -0.04     0.07  -0.01  -0.08
     4   1    -0.21  -0.07   0.02     0.11   0.05  -0.02     0.10   0.01  -0.07
     5   1    -0.21  -0.03   0.09     0.11   0.03  -0.04     0.08  -0.02  -0.09
     6   8    -0.08  -0.04   0.02     0.04   0.01   0.00     0.02  -0.00  -0.07
     7   6    -0.04  -0.04  -0.09    -0.02   0.03  -0.08    -0.02   0.03   0.01
     8   1    -0.06  -0.02  -0.10     0.01   0.07  -0.10    -0.02   0.03   0.01
     9   1    -0.05  -0.06  -0.11    -0.04  -0.00  -0.11    -0.01   0.03   0.01
    10   6    -0.02  -0.01  -0.05    -0.03   0.00  -0.08    -0.02   0.01   0.01
    11   6     0.01  -0.01  -0.05    -0.02   0.02  -0.00    -0.04   0.01   0.02
    12   6     0.07   0.04   0.02    -0.02  -0.01   0.08    -0.06  -0.01   0.00
    13   8     0.11   0.03  -0.07    -0.12   0.01  -0.30    -0.09  -0.00   0.03
    14   8     0.07   0.09   0.15     0.07  -0.05   0.54    -0.05  -0.04  -0.03
    15   7     0.01  -0.04  -0.09    -0.01   0.03   0.01    -0.04   0.03   0.02
    16   1     0.03  -0.05  -0.11    -0.00   0.03   0.02    -0.04   0.03   0.02
    17   6    -0.01  -0.06  -0.08    -0.02   0.02  -0.01    -0.03   0.03   0.00
    18   1    -0.04  -0.07  -0.08    -0.04  -0.02   0.00    -0.01   0.03  -0.00
    19   6     0.01  -0.05  -0.05     0.00   0.01   0.03    -0.04   0.03  -0.02
    20   1     0.04  -0.06  -0.06     0.03  -0.01   0.02    -0.06   0.03  -0.01
    21   6    -0.03  -0.04  -0.01     0.02   0.01   0.01    -0.01   0.01  -0.05
    22   8    -0.05  -0.05  -0.02     0.02   0.01   0.01     0.01   0.02  -0.03
    23  16    -0.02   0.04   0.04    -0.03  -0.02  -0.16    -0.02   0.00   0.01
    24   6     0.02  -0.04  -0.01    -0.01   0.01   0.08    -0.04   0.02  -0.04
    25   1     0.04  -0.03   0.05     0.00  -0.01   0.10    -0.04   0.03  -0.03
    26   6     0.07  -0.03  -0.05     0.02  -0.02   0.09    -0.05   0.04  -0.06
    27   1     0.20  -0.02  -0.07     0.06  -0.04   0.08    -0.05   0.05  -0.05
    28   1     0.03  -0.06   0.04     0.02  -0.01   0.14    -0.05   0.03  -0.07
    29   1     0.00   0.02  -0.16     0.00  -0.01   0.06    -0.05   0.03  -0.06
    30   8    -0.05  -0.06  -0.01    -0.05   0.04   0.09    -0.04   0.00  -0.04
    31   1    -0.05  -0.07   0.01    -0.05   0.05   0.08    -0.02  -0.01  -0.04
    32   6     0.07   0.06   0.06    -0.00  -0.02  -0.01     0.13  -0.10   0.11
    33   1     0.04   0.02   0.02     0.01  -0.01  -0.00     0.15  -0.15   0.04
    34   1     0.09   0.10   0.09    -0.01  -0.04  -0.03     0.11  -0.16   0.11
    35   7     0.07   0.18   0.10     0.01  -0.04  -0.02     0.10   0.07   0.15
    36   1     0.05   0.14   0.06     0.01  -0.04  -0.00     0.05  -0.05   0.12
    37   6     0.01   0.01  -0.06     0.01   0.00   0.01     0.01   0.03   0.01
    38   8    -0.00  -0.02  -0.08     0.00   0.00   0.01    -0.09  -0.05  -0.02
    39   8    -0.02  -0.09  -0.15     0.02   0.04   0.03     0.02   0.08  -0.05
    40   6     0.03   0.12   0.04     0.02  -0.03  -0.01     0.19   0.02   0.08
    41   1    -0.00   0.15   0.01     0.04  -0.05  -0.01     0.27  -0.04   0.01
    42   1     0.02   0.08   0.01     0.03  -0.00   0.00     0.22   0.13   0.06
    43   8     0.01   0.00   0.03    -0.01  -0.02   0.00    -0.06  -0.04  -0.07
    44   1    -0.00   0.01  -0.03     0.00  -0.01   0.01    -0.11  -0.07   0.00
    45   1     0.00   0.00   0.04    -0.02  -0.04  -0.03    -0.02  -0.03  -0.08
    46   1    -0.04   0.02  -0.01    -0.03  -0.11  -0.53    -0.00   0.01   0.01
    47   1    -0.12   0.01   0.13     0.07  -0.03  -0.09     0.10  -0.09  -0.13
    48   1    -0.23   0.02   0.18     0.11   0.00  -0.11     0.07  -0.01  -0.13
    49   6     0.13  -0.01   0.10    -0.03   0.00  -0.01     0.08  -0.10   0.23
    50   1     0.17   0.03   0.15    -0.04  -0.00  -0.02     0.08  -0.06   0.29
    51   1     0.12  -0.06   0.07    -0.02   0.03   0.01     0.10  -0.06   0.26
    52   1     0.17  -0.06   0.12    -0.05   0.01  -0.02     0.02  -0.18   0.25
                     10                     11                     12
                      A                      A                      A
 Frequencies --     88.7760                95.6344               103.2639
 Red. masses --      6.5295                 3.8182                 3.9300
 Frc consts  --      0.0303                 0.0206                 0.0247
 IR Inten    --      6.2333                 0.0572                 1.7682
  Atom  AN      X      Y      Z        X      Y      Z        X      Y      Z
     1   6    -0.06   0.10  -0.10     0.03  -0.04   0.03    -0.13   0.07   0.12
     2   1    -0.05   0.14  -0.17     0.04  -0.07   0.13    -0.13   0.06   0.12
     3   6     0.03   0.04  -0.03    -0.03   0.01   0.01    -0.16   0.05   0.04
     4   1     0.02  -0.00   0.05    -0.03   0.04  -0.07    -0.20   0.02  -0.02
     5   1     0.12   0.04  -0.07    -0.10   0.04   0.05    -0.22   0.04   0.07
     6   8     0.02   0.03  -0.02    -0.01  -0.01   0.02    -0.06   0.05  -0.01
     7   6     0.02  -0.07   0.08     0.00  -0.00   0.11     0.00   0.02   0.04
     8   1     0.02  -0.08   0.08    -0.00  -0.01   0.11     0.01  -0.01   0.05
     9   1    -0.00  -0.07   0.08    -0.00  -0.01   0.11     0.00   0.04   0.06
    10   6     0.02  -0.04   0.06     0.00   0.00   0.09    -0.00   0.02   0.02
    11   6     0.06  -0.03   0.06     0.01   0.00   0.10    -0.01   0.02   0.02
    12   6     0.10   0.03  -0.04    -0.01  -0.00  -0.00    -0.03  -0.00   0.01
    13   8     0.17   0.01  -0.17    -0.04   0.00  -0.09    -0.07   0.01   0.00
    14   8     0.07   0.12   0.01    -0.01  -0.02  -0.00    -0.02  -0.03   0.02
    15   7     0.07  -0.07   0.10     0.03   0.00   0.14    -0.01   0.03   0.03
    16   1     0.08  -0.06   0.05     0.03   0.00   0.12    -0.01   0.03   0.02
    17   6     0.04  -0.08   0.07     0.02  -0.01   0.09     0.00   0.03   0.01
    18   1     0.07  -0.10   0.07     0.08  -0.03   0.08     0.03   0.03   0.00
    19   6     0.01  -0.03   0.03    -0.02  -0.01   0.02    -0.01   0.01  -0.02
    20   1    -0.04  -0.01   0.05    -0.08   0.02   0.04    -0.04  -0.00  -0.02
    21   6    -0.05   0.00   0.03     0.01  -0.02  -0.00    -0.01   0.02  -0.05
    22   8    -0.09  -0.02   0.06     0.03  -0.01  -0.03     0.00   0.02  -0.11
    23  16    -0.04   0.00  -0.05    -0.04   0.00  -0.06    -0.01   0.01  -0.03
    24   6     0.07   0.01  -0.08    -0.03  -0.02  -0.07    -0.01   0.01  -0.04
    25   1     0.02   0.05  -0.19    -0.05  -0.02  -0.14    -0.05   0.01  -0.15
    26   6     0.01  -0.00  -0.03    -0.12  -0.00  -0.05    -0.09  -0.04   0.09
    27   1    -0.17   0.00   0.00    -0.28   0.03  -0.02    -0.32  -0.10   0.11
    28   1     0.06   0.04  -0.16    -0.10   0.01  -0.20    -0.03   0.01  -0.04
    29   1     0.10  -0.06   0.12    -0.05  -0.04   0.07     0.02  -0.10   0.29
    30   8     0.25  -0.01  -0.10     0.08  -0.05  -0.09     0.14   0.08  -0.02
    31   1     0.19   0.01  -0.09     0.10  -0.06  -0.09     0.12   0.12  -0.07
    32   6     0.03  -0.09   0.06    -0.09   0.11  -0.02     0.08  -0.08  -0.02
    33   1     0.13  -0.10   0.03    -0.28   0.09  -0.01     0.15  -0.06  -0.01
    34   1     0.02  -0.16   0.14    -0.04   0.28  -0.08     0.04  -0.18  -0.05
    35   7    -0.09  -0.02   0.08     0.02   0.10  -0.02     0.08  -0.11  -0.02
    36   1    -0.09  -0.02   0.14     0.01   0.07  -0.14     0.07  -0.11   0.02
    37   6    -0.14   0.01   0.03     0.05   0.02  -0.02     0.06  -0.05  -0.02
    38   8    -0.17   0.03   0.08     0.08  -0.04  -0.11     0.04  -0.01   0.04
    39   8    -0.14   0.00  -0.03     0.05   0.03   0.06     0.06  -0.05  -0.06
    40   6    -0.02  -0.04   0.04    -0.08   0.09  -0.01     0.15  -0.08  -0.01
    41   1    -0.01  -0.05   0.04    -0.13   0.14  -0.03     0.23  -0.15  -0.02
    42   1    -0.02  -0.00  -0.02    -0.10   0.02   0.03     0.19   0.02   0.01
    43   8    -0.09   0.07  -0.06     0.03  -0.04   0.02     0.06  -0.02   0.01
    44   1    -0.21   0.03   0.06     0.11  -0.03  -0.09     0.03  -0.02   0.05
    45   1    -0.06   0.13   0.02     0.00  -0.06   0.00     0.09  -0.01  -0.00
    46   1    -0.10  -0.02  -0.01    -0.08  -0.02  -0.07    -0.02   0.00  -0.06
    47   1    -0.14   0.10  -0.05     0.09  -0.09  -0.03    -0.09   0.10   0.12
    48   1    -0.04   0.10  -0.11    -0.02  -0.00   0.01    -0.14   0.04   0.16
    49   6    -0.02  -0.03   0.03     0.07  -0.05   0.05    -0.05   0.02  -0.01
    50   1    -0.14  -0.01   0.07     0.30  -0.06   0.00    -0.13   0.01  -0.01
    51   1    -0.00   0.05  -0.07     0.02  -0.25   0.18    -0.01   0.14   0.02
    52   1     0.04  -0.09   0.05     0.02   0.01   0.02    -0.11   0.01  -0.01
                     13                     14                     15
                      A                      A                      A
 Frequencies --    114.3690               124.5567               129.7560
 Red. masses --      3.9099                 2.7365                 4.7232
 Frc consts  --      0.0301                 0.0250                 0.0469
 IR Inten    --      2.4382                 3.9217                 7.2203
  Atom  AN      X      Y      Z        X      Y      Z        X      Y      Z
     1   6     0.12  -0.10   0.01    -0.09   0.11  -0.10     0.14  -0.13   0.10
     2   1     0.08  -0.19   0.07    -0.09   0.21  -0.27     0.18  -0.15   0.23
     3   6     0.02   0.02   0.01     0.08  -0.04  -0.01     0.04  -0.07   0.00
     4   1     0.06   0.10  -0.05     0.07  -0.13   0.16     0.04  -0.03  -0.08
     5   1    -0.05   0.03   0.05     0.26  -0.06  -0.10    -0.07  -0.09   0.04
     6   8    -0.03   0.02   0.04     0.05  -0.04  -0.00     0.05  -0.04  -0.05
     7   6    -0.03  -0.03  -0.09    -0.02   0.00  -0.03     0.01   0.02  -0.01
     8   1    -0.01  -0.05  -0.08    -0.01  -0.01  -0.03     0.03  -0.01  -0.00
     9   1    -0.05  -0.02  -0.06    -0.03   0.01  -0.02     0.01   0.03   0.02
    10   6    -0.04  -0.02  -0.10    -0.02   0.01  -0.04     0.01   0.02  -0.03
    11   6    -0.04  -0.03  -0.11    -0.01   0.01  -0.04     0.01   0.02  -0.04
    12   6     0.01   0.00  -0.00    -0.02  -0.02   0.01    -0.01  -0.01   0.00
    13   8     0.06  -0.01   0.06    -0.07  -0.01   0.05    -0.04  -0.00   0.04
    14   8    -0.00   0.04   0.04    -0.01  -0.06   0.02     0.01  -0.05   0.01
    15   7    -0.04  -0.03  -0.13    -0.00   0.01  -0.05     0.01   0.02  -0.04
    16   1    -0.05  -0.03  -0.12     0.01  -0.00  -0.03     0.01   0.02  -0.02
    17   6    -0.04  -0.02  -0.08    -0.01   0.00  -0.03     0.01   0.02  -0.02
    18   1    -0.10  -0.00  -0.06    -0.03   0.01  -0.03     0.01   0.03  -0.03
    19   6    -0.00   0.01  -0.01     0.01  -0.01  -0.00     0.01  -0.02  -0.02
    20   1     0.05   0.02  -0.02     0.04   0.01  -0.01     0.02  -0.02  -0.02
    21   6    -0.03   0.02   0.04     0.02  -0.03   0.02     0.03  -0.03  -0.03
    22   8    -0.06   0.01   0.06    -0.00  -0.03   0.07     0.06  -0.02  -0.02
    23  16    -0.02  -0.00   0.05    -0.02   0.05   0.02     0.03   0.02  -0.01
    24   6     0.02   0.02  -0.03    -0.01  -0.03  -0.02    -0.02  -0.04  -0.02
    25   1    -0.03   0.03  -0.15    -0.02  -0.04  -0.09    -0.04  -0.08  -0.10
    26   6    -0.05  -0.05   0.10    -0.08  -0.05   0.04    -0.12  -0.08   0.08
    27   1    -0.31  -0.10   0.12    -0.26  -0.06   0.06    -0.38  -0.12   0.11
    28   1     0.03   0.03  -0.04    -0.05  -0.01  -0.08    -0.07  -0.03  -0.08
    29   1     0.08  -0.13   0.32    -0.00  -0.09   0.18    -0.00  -0.14   0.30
    30   8     0.17   0.09  -0.02     0.06  -0.01  -0.02     0.06   0.01  -0.01
    31   1     0.13   0.13  -0.06     0.09   0.00  -0.05     0.11   0.02  -0.06
    32   6    -0.04   0.04  -0.01     0.02  -0.05   0.02    -0.02   0.08   0.03
    33   1    -0.16   0.04   0.02     0.13  -0.08  -0.04    -0.02   0.08   0.04
    34   1    -0.02   0.13  -0.10     0.01  -0.11   0.14    -0.01   0.09   0.06
    35   7    -0.00  -0.04  -0.03     0.02   0.11   0.05    -0.05   0.07   0.04
    36   1    -0.02  -0.08  -0.07     0.01   0.09  -0.04    -0.03   0.10   0.08
    37   6    -0.00  -0.01  -0.02     0.04   0.01   0.02    -0.07   0.04   0.00
    38   8    -0.03  -0.09  -0.09     0.08  -0.01  -0.03    -0.02   0.21   0.16
    39   8     0.03   0.09   0.05     0.02  -0.04   0.05    -0.11  -0.11  -0.14
    40   6     0.02   0.00   0.01    -0.07   0.03  -0.02    -0.06   0.06   0.03
    41   1     0.06  -0.03   0.02    -0.16   0.12  -0.05    -0.09   0.08   0.06
    42   1     0.04   0.04   0.05    -0.11  -0.06  -0.06    -0.07   0.03   0.01
    43   8    -0.02   0.08   0.06     0.04   0.02   0.03     0.01  -0.04  -0.10
    44   1    -0.03  -0.04  -0.04     0.11   0.01  -0.03    -0.06   0.15   0.08
    45   1     0.00   0.12   0.11     0.02   0.01   0.02    -0.04  -0.07  -0.11
    46   1    -0.00   0.01   0.05    -0.03   0.03  -0.04     0.04   0.01  -0.06
    47   1     0.19  -0.11  -0.03    -0.26   0.15   0.01     0.26  -0.16   0.02
    48   1     0.15  -0.10  -0.01    -0.06   0.07  -0.08     0.07  -0.10   0.11
    49   6     0.03  -0.04   0.05    -0.01  -0.01  -0.01     0.00   0.07   0.02
    50   1     0.23  -0.08  -0.05    -0.22   0.07   0.13     0.00   0.08   0.03
    51   1     0.01  -0.16   0.24     0.00   0.10  -0.27    -0.00   0.05  -0.01
    52   1    -0.09   0.07  -0.00     0.16  -0.18   0.07     0.03   0.06   0.03
                     16                     17                     18
                      A                      A                      A
 Frequencies --    130.6378               138.8577               144.1838
 Red. masses --      4.5480                 6.7479                 2.0057
 Frc consts  --      0.0457                 0.0767                 0.0246
 IR Inten    --      3.9950                 3.2177                 4.0647
  Atom  AN      X      Y      Z        X      Y      Z        X      Y      Z
     1   6     0.03   0.02  -0.17     0.02  -0.04   0.11    -0.11   0.12  -0.01
     2   1     0.06  -0.01  -0.06     0.01  -0.06   0.11    -0.09   0.20  -0.11
     3   6     0.03   0.10  -0.06    -0.03  -0.03   0.02     0.01  -0.02   0.01
     4   1     0.05   0.15  -0.10    -0.05  -0.03  -0.02    -0.03  -0.12   0.11
     5   1     0.05   0.18  -0.03    -0.10  -0.06   0.04     0.12  -0.03  -0.04
     6   8    -0.02   0.03   0.06     0.02  -0.01  -0.03     0.07  -0.02  -0.02
     7   6    -0.06  -0.05  -0.02     0.00  -0.02  -0.02     0.02   0.02  -0.02
     8   1    -0.07  -0.03  -0.03    -0.01  -0.00  -0.02     0.03   0.03  -0.02
     9   1    -0.07  -0.07  -0.04    -0.02  -0.03  -0.03     0.01   0.03  -0.01
    10   6    -0.05  -0.02  -0.01     0.03   0.04  -0.01     0.02   0.02  -0.02
    11   6    -0.02  -0.03  -0.00     0.08   0.03   0.01     0.01   0.02  -0.02
    12   6    -0.02  -0.03   0.00    -0.01  -0.08   0.01     0.00   0.00  -0.00
    13   8    -0.03  -0.02   0.01    -0.19  -0.03   0.05    -0.02   0.01   0.02
    14   8    -0.02  -0.03   0.00     0.05  -0.24  -0.02     0.01  -0.02   0.00
    15   7    -0.02  -0.04  -0.00     0.09   0.01   0.02     0.02   0.02  -0.02
    16   1     0.00  -0.05  -0.00     0.15  -0.01   0.04     0.02   0.02  -0.01
    17   6    -0.03  -0.06  -0.00     0.05  -0.04  -0.00     0.01   0.02  -0.01
    18   1    -0.05  -0.08   0.00     0.06  -0.07  -0.00     0.00   0.03  -0.00
    19   6    -0.00  -0.02   0.02     0.05  -0.04  -0.01     0.02  -0.00   0.01
    20   1     0.00   0.01   0.02     0.04  -0.07  -0.02     0.03   0.01   0.00
    21   6    -0.02  -0.01   0.04     0.00  -0.01  -0.02     0.02  -0.02   0.02
    22   8    -0.06  -0.02   0.02     0.00  -0.02  -0.02     0.02  -0.02   0.05
    23  16    -0.11   0.07   0.04    -0.10   0.24   0.02     0.04   0.00  -0.00
    24   6     0.03  -0.00  -0.03     0.12   0.00   0.01    -0.02  -0.02   0.01
    25   1     0.02   0.04  -0.01     0.11   0.06   0.04    -0.01  -0.04   0.01
    26   6     0.05   0.04  -0.09     0.23  -0.01  -0.01    -0.04  -0.02   0.01
    27   1     0.13   0.08  -0.09     0.48  -0.06  -0.06    -0.10  -0.01   0.02
    28   1     0.02   0.01  -0.06     0.18  -0.06   0.20    -0.04  -0.01  -0.04
    29   1     0.01   0.06  -0.17     0.11   0.07  -0.19    -0.02  -0.03   0.05
    30   8     0.03  -0.05  -0.04     0.12  -0.00   0.01    -0.03  -0.02   0.01
    31   1    -0.01  -0.07  -0.01     0.04   0.01   0.03     0.00  -0.03   0.01
    32   6    -0.02   0.05  -0.02    -0.02   0.01   0.00    -0.05   0.06  -0.01
    33   1    -0.16   0.08   0.04    -0.03   0.01   0.01    -0.23   0.08   0.05
    34   1    -0.01   0.14  -0.15    -0.02   0.02  -0.00    -0.02   0.20  -0.14
    35   7     0.06  -0.07  -0.03    -0.05  -0.03  -0.01    -0.01  -0.07  -0.03
    36   1     0.09   0.00   0.05    -0.05  -0.03   0.01    -0.00  -0.04   0.03
    37   6     0.07  -0.02   0.01    -0.06   0.00  -0.01    -0.03  -0.01  -0.01
    38   8     0.10   0.15   0.16    -0.10  -0.07  -0.06    -0.05   0.00   0.02
    39   8     0.04  -0.11  -0.10    -0.04   0.07   0.04    -0.01   0.02  -0.02
    40   6     0.07  -0.03   0.01    -0.03  -0.01   0.00     0.03  -0.01   0.03
    41   1     0.12  -0.06   0.02    -0.02  -0.02   0.02     0.09  -0.07   0.05
    42   1     0.10   0.01   0.07    -0.02   0.01   0.00     0.06   0.04   0.07
    43   8     0.04   0.03   0.13    -0.03   0.01  -0.10    -0.02  -0.01  -0.05
    44   1     0.12   0.13   0.15    -0.12  -0.06  -0.06    -0.08  -0.01   0.01
    45   1    -0.02  -0.06   0.01     0.01   0.10   0.02    -0.00   0.01  -0.02
    46   1    -0.17   0.02   0.01    -0.24   0.09  -0.17     0.07   0.01  -0.03
    47   1     0.04  -0.12  -0.25     0.07   0.01   0.11    -0.22   0.15   0.06
    48   1    -0.00   0.13  -0.27     0.02  -0.08   0.15    -0.12   0.10   0.02
    49   6     0.02   0.00   0.02    -0.00  -0.00  -0.01     0.06  -0.05   0.04
    50   1     0.24  -0.07  -0.12     0.04  -0.03  -0.05     0.41  -0.16  -0.18
    51   1     0.01  -0.12   0.26    -0.01  -0.03   0.03     0.02  -0.27   0.41
    52   1    -0.14   0.15  -0.06    -0.02   0.04  -0.03    -0.17   0.19  -0.07
                     19                     20                     21
                      A                      A                      A
 Frequencies --    173.5925               189.0786               196.7589
 Red. masses --      4.2788                 3.9609                 4.6864
 Frc consts  --      0.0760                 0.0834                 0.1069
 IR Inten    --      1.5228                 0.8753                 1.0701
  Atom  AN      X      Y      Z        X      Y      Z        X      Y      Z
     1   6     0.00  -0.01  -0.08    -0.06  -0.13  -0.12    -0.01  -0.08  -0.06
     2   1     0.02  -0.10   0.11    -0.12  -0.16  -0.22    -0.09  -0.13  -0.19
     3   6    -0.07   0.15   0.02    -0.02  -0.10  -0.03    -0.02  -0.04  -0.03
     4   1    -0.05   0.23  -0.11     0.02  -0.07   0.06     0.02  -0.01   0.01
     5   1    -0.13   0.26   0.10     0.04  -0.12  -0.07     0.00  -0.07  -0.05
     6   8    -0.09   0.05   0.16    -0.12  -0.07  -0.00    -0.09  -0.01  -0.02
     7   6     0.03   0.03  -0.08    -0.03   0.06  -0.12     0.10  -0.03   0.20
     8   1     0.04   0.09  -0.10    -0.11   0.18  -0.15     0.08  -0.23   0.27
     9   1     0.01  -0.00  -0.11    -0.04  -0.03  -0.23     0.14   0.09   0.35
    10   6     0.06   0.04  -0.07     0.03   0.06   0.03     0.09  -0.00   0.11
    11   6     0.07   0.04  -0.04     0.04   0.08   0.12     0.07  -0.03  -0.02
    12   6     0.04  -0.01  -0.01    -0.02   0.06   0.02     0.07  -0.06  -0.00
    13   8    -0.04   0.01   0.01    -0.09   0.08  -0.04     0.06  -0.05   0.03
    14   8     0.08  -0.09  -0.02    -0.00   0.01  -0.06     0.09  -0.09   0.02
    15   7     0.08   0.04  -0.01     0.04   0.07   0.12     0.02  -0.04  -0.10
    16   1     0.11   0.02   0.02     0.10   0.05   0.14     0.02  -0.02  -0.16
    17   6     0.04   0.00   0.00     0.01  -0.01  -0.02     0.05   0.03  -0.02
    18   1    -0.00  -0.03   0.01     0.06  -0.13  -0.03     0.10   0.17  -0.05
    19   6     0.04  -0.02   0.05    -0.02  -0.03  -0.06     0.00   0.01  -0.07
    20   1     0.07   0.02   0.05    -0.01  -0.05  -0.06    -0.01  -0.00  -0.07
    21   6     0.01  -0.02   0.08    -0.07  -0.03  -0.01    -0.05   0.02  -0.02
    22   8     0.01  -0.02  -0.03    -0.10  -0.04   0.02    -0.10   0.00   0.01
    23  16     0.09   0.04   0.00     0.10  -0.03   0.00    -0.01   0.07  -0.07
    24   6    -0.02  -0.06   0.01     0.01  -0.02  -0.01    -0.05  -0.01  -0.00
    25   1    -0.01  -0.11   0.01    -0.00  -0.01  -0.05    -0.01  -0.08   0.05
    26   6    -0.11   0.01  -0.04     0.04  -0.09   0.07    -0.08  -0.03   0.03
    27   1    -0.29   0.10   0.01     0.29  -0.24  -0.01    -0.22  -0.04   0.05
    28   1    -0.10   0.02  -0.25    -0.04  -0.17   0.36    -0.05   0.00  -0.06
    29   1    -0.04  -0.06   0.06    -0.08   0.06  -0.05    -0.02  -0.06   0.14
    30   8    -0.03  -0.12  -0.01     0.06   0.04   0.00    -0.18   0.03   0.02
    31   1    -0.03  -0.16   0.03     0.00   0.08  -0.03    -0.14   0.02   0.01
    32   6     0.02  -0.04  -0.00     0.00   0.01   0.00     0.02  -0.00   0.01
    33   1     0.08  -0.04  -0.02    -0.02   0.01   0.00     0.02  -0.01   0.00
    34   1     0.01  -0.08   0.03     0.00   0.02  -0.01     0.02  -0.01   0.00
    35   7    -0.04  -0.01   0.00     0.00   0.01   0.00    -0.00  -0.01  -0.00
    36   1    -0.05  -0.03   0.03    -0.01  -0.03  -0.04    -0.01  -0.03  -0.01
    37   6    -0.06   0.02  -0.02     0.00   0.01  -0.00    -0.00   0.00  -0.00
    38   8    -0.10  -0.02  -0.03     0.02   0.03   0.02     0.00   0.00   0.00
    39   8    -0.05   0.06  -0.01    -0.00  -0.02  -0.01    -0.00  -0.00   0.01
    40   6     0.01  -0.01  -0.01     0.00   0.01   0.00     0.02   0.00   0.00
    41   1     0.04  -0.03  -0.01     0.01   0.01   0.01     0.05  -0.02   0.01
    42   1     0.02   0.03  -0.03     0.01   0.01   0.00     0.03   0.03  -0.00
    43   8    -0.01  -0.09   0.13     0.03   0.10   0.05     0.06   0.20   0.04
    44   1    -0.12  -0.04   0.03     0.01   0.05   0.02    -0.02   0.06   0.01
    45   1    -0.06  -0.15   0.05     0.04   0.13   0.09     0.10   0.26   0.13
    46   1     0.12   0.04  -0.09     0.17   0.02   0.02    -0.10   0.00  -0.09
    47   1     0.08  -0.19  -0.22    -0.12  -0.08  -0.05    -0.04   0.03   0.01
    48   1    -0.04   0.13  -0.22     0.06  -0.17  -0.13     0.13  -0.17  -0.03
    49   6    -0.02   0.00  -0.01     0.01  -0.00   0.02     0.01  -0.00   0.02
    50   1    -0.15   0.04   0.07     0.08  -0.02  -0.02     0.06  -0.02  -0.02
    51   1    -0.01   0.09  -0.13     0.01  -0.04   0.09     0.01  -0.02   0.10
    52   1     0.05  -0.09   0.03    -0.04   0.04  -0.00    -0.05   0.04   0.00
                     22                     23                     24
                      A                      A                      A
 Frequencies --    205.5369               219.0317               231.9267
 Red. masses --      4.2979                 2.1617                 1.4666
 Frc consts  --      0.1070                 0.0611                 0.0465
 IR Inten    --      1.8257                 2.3429                 4.2293
  Atom  AN      X      Y      Z        X      Y      Z        X      Y      Z
     1   6    -0.07  -0.08  -0.08     0.03   0.04   0.04     0.04   0.04   0.03
     2   1    -0.07  -0.09  -0.08     0.22   0.09   0.45    -0.04   0.01  -0.13
     3   6    -0.02  -0.05   0.02    -0.04   0.06  -0.04     0.03   0.05   0.01
     4   1    -0.00  -0.04   0.06    -0.09   0.04  -0.19     0.03   0.05   0.01
     5   1     0.03  -0.04  -0.00    -0.15   0.12   0.04     0.02   0.04   0.01
     6   8    -0.07  -0.06   0.05     0.09   0.01  -0.05     0.01   0.03   0.03
     7   6     0.05   0.05   0.22    -0.01   0.02   0.03    -0.01  -0.00   0.02
     8   1     0.13  -0.17   0.29    -0.02  -0.00   0.04    -0.07   0.00   0.03
     9   1     0.05   0.18   0.40    -0.01   0.03   0.05     0.00  -0.00   0.01
    10   6    -0.01   0.07   0.03    -0.00   0.03   0.02     0.00   0.00   0.05
    11   6    -0.06   0.05  -0.11    -0.01   0.03  -0.01    -0.00  -0.00  -0.00
    12   6    -0.06   0.06  -0.00    -0.02   0.03   0.00    -0.00  -0.00   0.00
    13   8    -0.06   0.06   0.08    -0.04   0.03   0.02     0.00  -0.00   0.01
    14   8    -0.05   0.06   0.07    -0.01   0.01   0.01    -0.00  -0.00   0.01
    15   7    -0.05   0.03  -0.15    -0.01   0.01  -0.03    -0.02  -0.02  -0.05
    16   1    -0.08   0.04  -0.19     0.01   0.01  -0.05    -0.01  -0.01  -0.08
    17   6    -0.02   0.09   0.03    -0.00   0.01  -0.00    -0.00  -0.00  -0.02
    18   1    -0.02   0.30   0.01    -0.00   0.04  -0.01    -0.01   0.03  -0.02
    19   6    -0.01  -0.02   0.03     0.01  -0.03   0.00     0.02  -0.01  -0.00
    20   1    -0.01  -0.04   0.03     0.02  -0.02   0.00     0.04   0.01  -0.01
    21   6    -0.01  -0.04   0.02    -0.02  -0.03   0.02     0.03  -0.00   0.01
    22   8     0.02  -0.03  -0.01    -0.11  -0.06   0.09     0.03  -0.00  -0.03
    23  16     0.04  -0.03  -0.06     0.02  -0.01  -0.02    -0.01  -0.01  -0.02
    24   6     0.06   0.01  -0.00    -0.00  -0.04  -0.00    -0.01  -0.03  -0.03
    25   1     0.02   0.10  -0.01     0.00  -0.05  -0.01    -0.02  -0.08  -0.08
    26   6     0.16   0.01  -0.05    -0.02  -0.04  -0.01    -0.09  -0.03   0.01
    27   1     0.23   0.02  -0.06     0.13  -0.06  -0.04     0.38  -0.14  -0.10
    28   1     0.19   0.04  -0.01    -0.08  -0.10   0.11    -0.32  -0.24   0.41
    29   1     0.15  -0.03  -0.13    -0.10   0.06  -0.09    -0.35   0.29  -0.27
    30   8     0.15  -0.06  -0.03     0.00  -0.06  -0.01     0.04  -0.01  -0.03
    31   1     0.08  -0.06   0.00     0.03  -0.07  -0.00     0.02   0.00  -0.03
    32   6    -0.01   0.01  -0.00    -0.00   0.01   0.00     0.01  -0.01   0.00
    33   1    -0.02   0.01   0.00    -0.00   0.01   0.00     0.01  -0.01  -0.00
    34   1    -0.01   0.02  -0.00    -0.00   0.01  -0.00     0.00  -0.01   0.01
    35   7    -0.01   0.01   0.01     0.01  -0.04  -0.03    -0.01   0.01   0.00
    36   1    -0.01  -0.00  -0.01     0.02   0.00   0.00    -0.02  -0.01   0.00
    37   6    -0.01   0.01  -0.00     0.02  -0.02  -0.00    -0.02   0.01  -0.00
    38   8    -0.02   0.01   0.01     0.02  -0.02  -0.01    -0.02   0.00  -0.00
    39   8    -0.01   0.01  -0.01     0.02  -0.01   0.02    -0.02   0.01  -0.00
    40   6    -0.01   0.00  -0.00     0.01  -0.01   0.01     0.00   0.00  -0.00
    41   1    -0.02   0.01  -0.01     0.03  -0.02   0.02     0.01  -0.00  -0.00
    42   1    -0.02  -0.00  -0.00     0.02   0.00   0.02     0.00   0.02  -0.01
    43   8    -0.01  -0.10   0.04     0.01   0.09  -0.06     0.03  -0.01   0.03
    44   1    -0.01  -0.02   0.01     0.02   0.03  -0.02    -0.04  -0.00   0.01
    45   1    -0.04  -0.14  -0.02    -0.03   0.08  -0.07     0.04   0.03   0.08
    46   1     0.10   0.02  -0.03     0.05   0.01  -0.00    -0.01  -0.01   0.02
    47   1    -0.12  -0.14  -0.09     0.19  -0.28  -0.22     0.01   0.21   0.13
    48   1    -0.04  -0.03  -0.14    -0.31   0.30  -0.07     0.18  -0.09   0.10
    49   6     0.00  -0.00  -0.01    -0.01   0.01   0.02     0.00  -0.00   0.00
    50   1     0.02  -0.01  -0.02    -0.12   0.08   0.14     0.01  -0.01  -0.01
    51   1    -0.00  -0.02   0.01    -0.00   0.07  -0.15     0.00  -0.01   0.02
    52   1    -0.00   0.02  -0.02     0.10  -0.13   0.08    -0.01   0.01  -0.00
                     25                     26                     27
                      A                      A                      A
 Frequencies --    236.6613               243.3156               270.4498
 Red. masses --      1.4503                 2.1541                 4.0808
 Frc consts  --      0.0479                 0.0751                 0.1759
 IR Inten    --      2.9687                 5.7456                 4.2132
  Atom  AN      X      Y      Z        X      Y      Z        X      Y      Z
     1   6    -0.01  -0.00  -0.01    -0.08  -0.04  -0.05    -0.03   0.03  -0.02
     2   1    -0.10  -0.03  -0.17     0.11   0.04   0.27     0.14   0.13   0.21
     3   6    -0.00  -0.00   0.00    -0.00  -0.06   0.04     0.04  -0.03   0.01
     4   1    -0.00  -0.01   0.02    -0.00  -0.08   0.08     0.03  -0.05   0.06
     5   1     0.01  -0.00  -0.00     0.05  -0.05   0.01     0.10  -0.03  -0.01
     6   8    -0.01  -0.00   0.01    -0.02  -0.04   0.03     0.01  -0.03   0.02
     7   6     0.00  -0.00  -0.00     0.02  -0.01  -0.01     0.00  -0.00  -0.00
     8   1     0.01  -0.00  -0.00    -0.03   0.00  -0.00     0.01  -0.01  -0.00
     9   1     0.00   0.00   0.00     0.05  -0.01  -0.02     0.02   0.01  -0.00
    10   6     0.00  -0.00  -0.00     0.03  -0.02   0.04    -0.02  -0.02   0.01
    11   6     0.00  -0.00  -0.00     0.02  -0.03   0.02    -0.03  -0.02   0.03
    12   6     0.00  -0.00  -0.00     0.03  -0.04  -0.00    -0.04   0.00   0.01
    13   8     0.00  -0.00  -0.00     0.05  -0.04  -0.01    -0.01  -0.01  -0.01
    14   8     0.00  -0.00  -0.00     0.03  -0.03  -0.01    -0.06   0.04   0.01
    15   7     0.00   0.00   0.00    -0.00  -0.01  -0.02    -0.03   0.00   0.03
    16   1    -0.00   0.00   0.01    -0.01  -0.01  -0.02    -0.05   0.01   0.04
    17   6     0.00   0.00   0.00     0.00   0.00  -0.03     0.00   0.01  -0.01
    18   1     0.00  -0.00   0.00     0.01   0.01  -0.03     0.03   0.00  -0.02
    19   6    -0.00   0.00   0.00    -0.01   0.05  -0.03     0.02   0.00  -0.03
    20   1    -0.00   0.00   0.00    -0.01   0.08  -0.03     0.03   0.01  -0.03
    21   6     0.00   0.00  -0.00    -0.00   0.02   0.02     0.08  -0.01  -0.02
    22   8     0.01   0.01  -0.00     0.05   0.04   0.07     0.15   0.02  -0.09
    23  16    -0.00   0.00   0.00    -0.01   0.02  -0.01    -0.04  -0.01   0.01
    24   6     0.00   0.00   0.00    -0.01   0.06  -0.03     0.01  -0.02  -0.02
    25   1    -0.00   0.01   0.00    -0.02   0.03  -0.07     0.02  -0.03   0.00
    26   6     0.01   0.00   0.00    -0.05   0.04   0.03     0.06  -0.07   0.01
    27   1    -0.00   0.01   0.00     0.16  -0.04  -0.03    -0.02  -0.10   0.01
    28   1     0.02   0.01  -0.01    -0.15  -0.05   0.23     0.14   0.00  -0.01
    29   1     0.02  -0.01   0.01    -0.16   0.19  -0.09     0.12  -0.14   0.07
    30   8    -0.00   0.01   0.00     0.01   0.14  -0.01    -0.02  -0.02  -0.01
    31   1    -0.01   0.01   0.00     0.01   0.17  -0.06     0.01  -0.04  -0.01
    32   6    -0.06   0.08  -0.00    -0.01   0.02  -0.00     0.10  -0.00  -0.02
    33   1    -0.19   0.07   0.01    -0.02   0.02   0.00     0.18  -0.06  -0.10
    34   1    -0.03   0.18  -0.08    -0.01   0.02  -0.01     0.08  -0.09   0.06
    35   7    -0.01  -0.09  -0.07     0.00  -0.01  -0.01    -0.16  -0.06  -0.13
    36   1     0.01  -0.05  -0.03    -0.00  -0.02  -0.03    -0.13   0.01  -0.01
    37   6     0.01  -0.01  -0.02     0.00  -0.01  -0.00    -0.11   0.01  -0.04
    38   8    -0.01   0.02   0.02    -0.00  -0.00  -0.00     0.00   0.02  -0.06
    39   8     0.02   0.02  -0.03     0.00   0.00  -0.01    -0.12  -0.02   0.07
    40   6     0.01   0.01   0.03    -0.00   0.00   0.00     0.03   0.05  -0.05
    41   1     0.05  -0.04   0.07    -0.01   0.00   0.01     0.12  -0.04   0.06
    42   1     0.03   0.03   0.09    -0.00  -0.00   0.01     0.05   0.16  -0.14
    43   8    -0.01  -0.01  -0.00    -0.02  -0.09   0.01     0.14   0.10   0.09
    44   1    -0.02  -0.00   0.01     0.01  -0.01   0.00    -0.01   0.08  -0.03
    45   1     0.02   0.02   0.03    -0.08  -0.21  -0.17     0.09   0.09   0.11
    46   1    -0.00  -0.00  -0.00    -0.05  -0.01   0.00    -0.06  -0.01   0.06
    47   1    -0.07   0.13   0.09    -0.06  -0.41  -0.26    -0.01  -0.22  -0.17
    48   1     0.12  -0.11   0.04    -0.36   0.26  -0.23    -0.28   0.24  -0.12
    49   6     0.04  -0.02   0.08     0.00   0.00   0.01     0.02   0.03   0.15
    50   1    -0.18   0.22   0.44    -0.02   0.03   0.05     0.05   0.07   0.20
    51   1     0.00   0.03  -0.37    -0.00   0.01  -0.05     0.05   0.09   0.26
    52   1     0.35  -0.41   0.25     0.04  -0.04   0.03    -0.14  -0.06   0.15
                     28                     29                     30
                      A                      A                      A
 Frequencies --    283.1022               289.0601               304.5078
 Red. masses --      3.5350                 3.3523                 3.3677
 Frc consts  --      0.1669                 0.1650                 0.1840
 IR Inten    --     10.0513                26.3229                 2.4199
  Atom  AN      X      Y      Z        X      Y      Z        X      Y      Z
     1   6    -0.02  -0.04  -0.00    -0.06  -0.05  -0.05    -0.04  -0.04  -0.02
     2   1    -0.10  -0.08  -0.13     0.04  -0.01   0.12    -0.00  -0.02   0.03
     3   6    -0.02  -0.03  -0.00    -0.02  -0.05  -0.00    -0.00  -0.06   0.01
     4   1    -0.01  -0.02   0.02    -0.02  -0.06   0.02     0.00  -0.07   0.06
     5   1    -0.02  -0.06  -0.02     0.00  -0.05  -0.01     0.03  -0.08  -0.01
     6   8    -0.03   0.01  -0.04    -0.02  -0.04  -0.01    -0.02  -0.02  -0.02
     7   6     0.01   0.01   0.02     0.02   0.01   0.03    -0.05  -0.00  -0.07
     8   1     0.12   0.01   0.02     0.18  -0.01   0.03    -0.22   0.13  -0.10
     9   1    -0.05   0.01   0.06    -0.04   0.03   0.10     0.00  -0.08  -0.22
    10   6    -0.03   0.00  -0.13    -0.06  -0.02  -0.17     0.04   0.01   0.17
    11   6     0.00  -0.00  -0.11    -0.03  -0.02  -0.11     0.02   0.00   0.09
    12   6     0.03  -0.02  -0.04    -0.00  -0.02  -0.04    -0.00   0.01   0.03
    13   8     0.04  -0.01   0.01     0.04  -0.03   0.01    -0.03   0.02  -0.00
    14   8     0.05  -0.04   0.01    -0.01   0.00   0.02    -0.01   0.00  -0.01
    15   7     0.05   0.02   0.03     0.03   0.03   0.08    -0.04  -0.05  -0.11
    16   1     0.02   0.01   0.09    -0.03   0.03   0.17     0.01  -0.04  -0.23
    17   6     0.00   0.01   0.09     0.02   0.03   0.10    -0.02  -0.03  -0.07
    18   1    -0.02   0.01   0.10     0.02   0.02   0.10    -0.09  -0.02  -0.05
    19   6    -0.03   0.00   0.08     0.00   0.01   0.05     0.05  -0.01   0.04
    20   1    -0.09  -0.06   0.09    -0.06  -0.04   0.06     0.14  -0.12   0.00
    21   6    -0.05   0.03  -0.02     0.03   0.01  -0.04     0.02   0.01  -0.03
    22   8    -0.09   0.02   0.01     0.11   0.04  -0.08     0.03   0.02  -0.07
    23  16     0.02   0.00   0.02    -0.02  -0.01   0.04    -0.00  -0.01  -0.04
    24   6    -0.01   0.02   0.06    -0.01  -0.01   0.04     0.07   0.01   0.14
    25   1    -0.02   0.02   0.02    -0.00  -0.02   0.02     0.08  -0.01   0.14
    26   6    -0.08   0.10  -0.00    -0.07   0.03   0.02    -0.08   0.18   0.01
    27   1     0.12   0.17  -0.02     0.12   0.02  -0.01    -0.18   0.41   0.09
    28   1    -0.21  -0.02   0.08    -0.18  -0.08   0.16    -0.17   0.09  -0.25
    29   1    -0.20   0.24  -0.16    -0.18   0.17  -0.09    -0.09   0.21   0.03
    30   8     0.06  -0.04   0.04     0.04  -0.07   0.02     0.10  -0.09   0.11
    31   1     0.03  -0.04   0.05     0.02  -0.08   0.05     0.03  -0.10   0.16
    32   6     0.11  -0.01  -0.02    -0.07   0.01   0.01    -0.00   0.00  -0.00
    33   1     0.19  -0.06  -0.10    -0.12   0.04   0.07    -0.01   0.01   0.00
    34   1     0.09  -0.10   0.06    -0.05   0.07  -0.04    -0.00   0.01  -0.00
    35   7    -0.08  -0.02  -0.11     0.06   0.01   0.07     0.00  -0.01  -0.01
    36   1    -0.07   0.01  -0.10     0.05  -0.01   0.05     0.01   0.01   0.01
    37   6    -0.00  -0.02  -0.00     0.02   0.01   0.01     0.00  -0.00   0.00
    38   8     0.12   0.04  -0.03    -0.05  -0.02   0.02     0.01   0.00   0.00
    39   8    -0.03  -0.08   0.08     0.03   0.04  -0.05     0.00  -0.00   0.00
    40   6     0.02   0.04  -0.05    -0.00  -0.03   0.04    -0.00  -0.00   0.00
    41   1     0.02   0.02   0.03    -0.01  -0.01  -0.02    -0.00  -0.00   0.01
    42   1     0.01   0.06  -0.13     0.00  -0.04   0.09    -0.00  -0.00   0.00
    43   8    -0.08  -0.02  -0.07     0.04   0.15  -0.03    -0.02   0.06  -0.05
    44   1     0.18   0.06  -0.09    -0.08  -0.00   0.04     0.01   0.01  -0.01
    45   1    -0.16  -0.12  -0.19     0.16   0.36   0.27     0.02   0.15   0.09
    46   1     0.06  -0.02  -0.18     0.01  -0.04  -0.17    -0.04   0.04   0.24
    47   1    -0.05   0.07   0.07    -0.04  -0.24  -0.15    -0.06  -0.13  -0.06
    48   1     0.11  -0.13   0.04    -0.21   0.11  -0.14    -0.09   0.03  -0.07
    49   6     0.01   0.03   0.13    -0.01  -0.02  -0.08     0.00   0.00   0.00
    50   1     0.07   0.05   0.13    -0.04  -0.03  -0.08     0.00   0.01   0.01
    51   1     0.05   0.09   0.30    -0.03  -0.06  -0.18    -0.00  -0.00  -0.00
    52   1    -0.18  -0.01   0.11     0.11   0.01  -0.07     0.00  -0.01   0.01
                     31                     32                     33
                      A                      A                      A
 Frequencies --    320.9297               334.8821               338.7748
 Red. masses --      2.7257                 3.6325                 2.6067
 Frc consts  --      0.1654                 0.2400                 0.1763
 IR Inten    --     11.9356                 1.1536                 5.9337
  Atom  AN      X      Y      Z        X      Y      Z        X      Y      Z
     1   6     0.05   0.06   0.07    -0.00   0.01  -0.01    -0.01  -0.01  -0.01
     2   1     0.21   0.23   0.17     0.01   0.01   0.01    -0.04  -0.04  -0.04
     3   6     0.13  -0.10   0.01    -0.01   0.01  -0.01    -0.02   0.01  -0.00
     4   1     0.18  -0.12   0.26    -0.02   0.01  -0.05    -0.03   0.01  -0.05
     5   1     0.26  -0.26  -0.12    -0.03   0.05   0.02    -0.04   0.04   0.02
     6   8    -0.03   0.03  -0.07     0.02  -0.02   0.02     0.01  -0.01   0.01
     7   6    -0.02  -0.01   0.02    -0.11  -0.08   0.08    -0.03  -0.02   0.02
     8   1    -0.00  -0.04   0.03    -0.12  -0.23   0.13    -0.04  -0.06   0.03
     9   1    -0.05  -0.01   0.05    -0.20  -0.04   0.20    -0.05  -0.01   0.05
    10   6    -0.02   0.02  -0.02    -0.09   0.05  -0.02    -0.02   0.01   0.00
    11   6     0.01   0.02  -0.02     0.03   0.06  -0.03     0.01   0.01  -0.00
    12   6     0.02   0.02  -0.01     0.04   0.10  -0.02     0.01   0.03  -0.00
    13   8    -0.01   0.03   0.01    -0.10   0.14   0.03    -0.03   0.04   0.01
    14   8     0.03  -0.02  -0.01     0.10  -0.03  -0.03     0.03  -0.01  -0.01
    15   7     0.02  -0.01   0.00     0.08  -0.07  -0.02     0.02  -0.02  -0.01
    16   1     0.05  -0.01  -0.00     0.20  -0.10  -0.04     0.05  -0.03  -0.01
    17   6    -0.00  -0.03   0.02     0.01  -0.13  -0.01     0.00  -0.03  -0.01
    18   1     0.00  -0.03   0.01     0.02  -0.14  -0.02     0.01  -0.03  -0.01
    19   6    -0.01  -0.02   0.00     0.01  -0.03  -0.03     0.00  -0.01  -0.01
    20   1    -0.05  -0.05   0.01     0.01   0.01  -0.02     0.01   0.01  -0.01
    21   6    -0.07   0.04  -0.03     0.02  -0.04   0.00     0.02  -0.01   0.00
    22   8    -0.13  -0.00  -0.11     0.06  -0.03  -0.00     0.03  -0.00   0.03
    23  16     0.01  -0.01   0.01    -0.02  -0.09   0.03    -0.01  -0.02   0.01
    24   6     0.01   0.00   0.02     0.04   0.03  -0.02     0.01   0.01  -0.00
    25   1     0.00   0.01   0.02     0.05  -0.00   0.00     0.02   0.00   0.00
    26   6    -0.01   0.04  -0.01    -0.02   0.07  -0.03    -0.00   0.02  -0.00
    27   1    -0.01   0.07   0.00    -0.07   0.14  -0.01    -0.02   0.03   0.00
    28   1    -0.04   0.01  -0.04    -0.06   0.03  -0.13    -0.01   0.01  -0.02
    29   1    -0.03   0.05  -0.03    -0.02   0.10  -0.00    -0.00   0.03   0.02
    30   8     0.01  -0.00   0.01    -0.05   0.14   0.02    -0.01   0.03   0.00
    31   1     0.01   0.00   0.01    -0.02   0.17  -0.04    -0.03   0.04  -0.00
    32   6    -0.04   0.02  -0.00     0.03  -0.01   0.03    -0.06   0.02  -0.09
    33   1    -0.10   0.04   0.03     0.09  -0.02  -0.00    -0.20   0.05  -0.03
    34   1    -0.04   0.06  -0.05     0.03  -0.05   0.10    -0.05   0.10  -0.26
    35   7    -0.00  -0.01   0.02     0.00  -0.03  -0.03    -0.03   0.08   0.07
    36   1    -0.02  -0.05   0.01     0.03   0.03  -0.02    -0.07   0.01   0.11
    37   6    -0.02   0.00  -0.01     0.01  -0.00  -0.02    -0.05   0.01   0.05
    38   8    -0.04  -0.02  -0.01    -0.01   0.01   0.00     0.03  -0.00  -0.01
    39   8    -0.02   0.02  -0.01     0.03   0.03  -0.04    -0.09  -0.09   0.12
    40   6     0.02  -0.00   0.02    -0.07  -0.01   0.01     0.19   0.05  -0.04
    41   1     0.08  -0.05  -0.00    -0.18   0.07   0.06     0.48  -0.17  -0.16
    42   1     0.05   0.06   0.06    -0.12  -0.15  -0.03     0.32   0.41   0.04
    43   8     0.09  -0.02   0.14     0.01   0.00   0.00    -0.02  -0.00  -0.03
    44   1    -0.06   0.02   0.06    -0.02  -0.02   0.01     0.04   0.01  -0.03
    45   1    -0.08  -0.37  -0.38     0.11   0.17   0.24    -0.01   0.04   0.04
    46   1     0.04  -0.02  -0.12     0.09  -0.13  -0.47     0.02  -0.04  -0.13
    47   1     0.04  -0.04   0.02     0.01   0.00  -0.02    -0.01   0.01   0.00
    48   1    -0.19   0.15   0.11    -0.01   0.02  -0.01     0.04  -0.04  -0.01
    49   6     0.01  -0.01  -0.03    -0.00   0.02   0.04     0.01  -0.04  -0.10
    50   1    -0.01   0.00  -0.01     0.01   0.00   0.02    -0.02   0.01  -0.03
    51   1    -0.02  -0.05  -0.12     0.01   0.05   0.11    -0.03  -0.09  -0.25
    52   1     0.10  -0.03  -0.01    -0.08   0.04   0.03     0.15  -0.10  -0.06
                     34                     35                     36
                      A                      A                      A
 Frequencies --    349.5927               361.1672               379.9225
 Red. masses --      3.8181                 1.2792                 2.2487
 Frc consts  --      0.2749                 0.0983                 0.1912
 IR Inten    --     45.4706                15.1820                31.2169
  Atom  AN      X      Y      Z        X      Y      Z        X      Y      Z
     1   6    -0.02  -0.04  -0.03     0.00   0.00   0.00     0.04   0.04   0.02
     2   1    -0.14  -0.13  -0.15     0.02   0.01   0.02     0.13   0.13   0.10
     3   6    -0.12   0.01  -0.11     0.01  -0.00   0.01     0.07  -0.01   0.02
     4   1    -0.21  -0.02  -0.39     0.02  -0.00   0.03     0.09  -0.01   0.10
     5   1    -0.29   0.15   0.03     0.03  -0.01  -0.00     0.13  -0.03  -0.01
     6   8     0.14  -0.09  -0.09    -0.01   0.00   0.01    -0.02  -0.01   0.06
     7   6     0.04   0.03  -0.01    -0.00  -0.03   0.01     0.02   0.02  -0.01
     8   1     0.06   0.05  -0.02     0.04  -0.08   0.03     0.02   0.06  -0.02
     9   1     0.05   0.02  -0.02    -0.05  -0.02   0.06     0.04   0.00  -0.04
    10   6     0.01  -0.02  -0.03    -0.01  -0.00  -0.06     0.03  -0.00   0.00
    11   6    -0.02  -0.02  -0.01     0.00   0.00  -0.04    -0.01  -0.01   0.00
    12   6    -0.03  -0.03  -0.00    -0.01   0.01  -0.01    -0.02  -0.03   0.00
    13   8     0.02  -0.04  -0.01    -0.04   0.02   0.01     0.03  -0.05  -0.01
    14   8    -0.05   0.02   0.01     0.01  -0.00   0.04    -0.05   0.02   0.00
    15   7    -0.01   0.03   0.04     0.03  -0.02   0.03    -0.02   0.02   0.01
    16   1    -0.05   0.03   0.08     0.05  -0.02   0.01    -0.04   0.02   0.01
    17   6     0.02   0.04   0.01     0.02  -0.04   0.02    -0.02   0.02   0.02
    18   1     0.04   0.03   0.01     0.02  -0.06   0.02    -0.03   0.03   0.02
    19   6     0.02  -0.02  -0.01     0.00  -0.01   0.00    -0.03  -0.04   0.02
    20   1     0.01  -0.03  -0.01    -0.02   0.01   0.01    -0.02   0.01   0.02
    21   6     0.04  -0.09  -0.01    -0.00  -0.01   0.00    -0.02  -0.09   0.01
    22   8    -0.03  -0.13   0.05    -0.00  -0.01  -0.01    -0.07  -0.12  -0.08
    23  16    -0.00   0.02   0.00     0.01   0.01  -0.03     0.04   0.04  -0.00
    24   6     0.02   0.03   0.04     0.00   0.00  -0.01    -0.03  -0.01  -0.00
    25   1     0.02   0.01   0.03     0.01  -0.01  -0.01    -0.04   0.01  -0.02
    26   6    -0.04   0.13  -0.04    -0.01   0.01  -0.01    -0.01   0.02  -0.05
    27   1    -0.01   0.29   0.00     0.00   0.01  -0.01     0.02   0.12  -0.03
    28   1    -0.11   0.06  -0.16    -0.03  -0.01  -0.01    -0.00   0.03  -0.11
    29   1    -0.08   0.16  -0.12    -0.02   0.03  -0.02    -0.02  -0.01  -0.12
    30   8     0.03   0.12   0.07    -0.02   0.04  -0.00     0.01   0.10   0.03
    31   1     0.12   0.15  -0.02    -0.01   0.05  -0.02    -0.00   0.16  -0.05
    32   6    -0.01  -0.01   0.02     0.00   0.00  -0.00     0.01   0.01  -0.03
    33   1     0.00  -0.01   0.01    -0.00   0.00  -0.00    -0.00   0.01  -0.03
    34   1    -0.01  -0.01   0.03    -0.00   0.00  -0.01     0.01   0.01  -0.04
    35   7    -0.02   0.00   0.02    -0.00   0.00  -0.00    -0.00   0.01  -0.01
    36   1    -0.02   0.01   0.06    -0.00   0.00  -0.00     0.00   0.02  -0.01
    37   6    -0.05   0.02  -0.01     0.00  -0.00   0.00     0.01  -0.00   0.01
    38   8    -0.05  -0.01  -0.01     0.00   0.00   0.00     0.00   0.01   0.01
    39   8    -0.04   0.04  -0.01    -0.00  -0.00   0.00     0.00  -0.02   0.01
    40   6    -0.01   0.00   0.01     0.00   0.00  -0.00     0.01   0.01  -0.02
    41   1     0.00  -0.01   0.01     0.01  -0.00  -0.00     0.02   0.00  -0.02
    42   1    -0.00   0.02   0.01     0.01   0.01  -0.00     0.01   0.02  -0.03
    43   8     0.16  -0.02   0.14    -0.01  -0.00  -0.01    -0.04  -0.05  -0.03
    44   1    -0.09   0.01   0.04     0.00  -0.01  -0.00    -0.00  -0.08   0.00
    45   1     0.06  -0.22  -0.16     0.02   0.05   0.06     0.25   0.44   0.64
    46   1    -0.02   0.02   0.09     0.04   0.25   0.94     0.01  -0.03  -0.20
    47   1     0.03   0.15   0.05    -0.00  -0.01  -0.00     0.04  -0.02  -0.01
    48   1     0.14  -0.20   0.07    -0.02   0.02  -0.00    -0.10   0.11   0.02
    49   6    -0.00  -0.01  -0.01     0.00  -0.00  -0.00     0.00   0.01   0.01
    50   1    -0.01  -0.03  -0.03     0.00   0.00   0.00     0.01   0.03   0.03
    51   1    -0.01  -0.01  -0.02     0.00  -0.00  -0.00     0.00   0.01   0.01
    52   1     0.01   0.02  -0.02     0.00  -0.00   0.00    -0.01  -0.02   0.01
                     37                     38                     39
                      A                      A                      A
 Frequencies --    397.5184               420.0949               445.0800
 Red. masses --      4.1667                 4.0346                 3.0503
 Frc consts  --      0.3879                 0.4195                 0.3560
 IR Inten    --     31.0920                 2.0400                12.3059
  Atom  AN      X      Y      Z        X      Y      Z        X      Y      Z
     1   6     0.02   0.04   0.01     0.04   0.07   0.01    -0.01  -0.01  -0.00
     2   1     0.08   0.09   0.06     0.15   0.18   0.10    -0.06  -0.05  -0.04
     3   6    -0.02  -0.02  -0.09    -0.04  -0.03  -0.18    -0.00   0.01   0.03
     4   1    -0.03  -0.02  -0.16    -0.04  -0.02  -0.24    -0.03   0.00  -0.01
     5   1    -0.06   0.02  -0.06    -0.10  -0.00  -0.14    -0.02   0.04   0.05
     6   8     0.01  -0.05  -0.05    -0.06  -0.06  -0.11     0.04  -0.01   0.02
     7   6    -0.08   0.12  -0.02    -0.04  -0.11   0.01    -0.07  -0.03  -0.01
     8   1    -0.08   0.26  -0.07    -0.08  -0.17   0.04    -0.10   0.13  -0.07
     9   1    -0.04   0.06  -0.14    -0.10  -0.09   0.07    -0.13  -0.13  -0.12
    10   6    -0.07   0.05   0.06     0.04   0.00  -0.00     0.00   0.03   0.05
    11   6     0.01   0.04  -0.00    -0.01  -0.01  -0.00    -0.02   0.00  -0.02
    12   6     0.13  -0.01  -0.02    -0.04  -0.01   0.00    -0.00  -0.01  -0.01
    13   8     0.09   0.01  -0.02    -0.01  -0.02   0.00     0.02  -0.02   0.01
    14   8     0.21  -0.17  -0.03    -0.06   0.04   0.01    -0.00  -0.01   0.00
    15   7    -0.05   0.08  -0.05     0.01  -0.07  -0.00    -0.02  -0.07  -0.05
    16   1    -0.11   0.10  -0.07     0.08  -0.09  -0.00     0.02  -0.06  -0.12
    17   6    -0.09   0.11   0.05    -0.05  -0.12   0.01    -0.07  -0.06   0.11
    18   1    -0.14   0.14   0.06    -0.06  -0.15   0.02    -0.18  -0.05   0.14
    19   6    -0.12   0.02   0.06    -0.09   0.01   0.01    -0.10  -0.03   0.11
    20   1    -0.15   0.01   0.06    -0.13  -0.04   0.01    -0.20   0.01   0.14
    21   6    -0.04  -0.03   0.01    -0.09   0.03   0.00     0.01  -0.03   0.03
    22   8     0.03  -0.00   0.01     0.10   0.12   0.10     0.08  -0.01  -0.06
    23  16    -0.06  -0.07  -0.00     0.12   0.08  -0.03     0.08   0.05  -0.02
    24   6    -0.09   0.03   0.02    -0.02   0.05   0.02    -0.11  -0.01  -0.00
    25   1    -0.13   0.12  -0.02    -0.03   0.09   0.03    -0.14   0.06  -0.06
    26   6     0.05  -0.02   0.01     0.00   0.03   0.07     0.02  -0.05  -0.06
    27   1     0.06  -0.05  -0.00     0.01  -0.05   0.04     0.07  -0.00  -0.05
    28   1     0.16   0.09   0.06     0.01   0.04   0.15     0.12   0.05  -0.05
    29   1     0.09  -0.13  -0.03     0.01   0.05   0.10     0.04  -0.18  -0.16
    30   8     0.04  -0.03  -0.02     0.01  -0.07  -0.02     0.00   0.07   0.01
    31   1     0.07  -0.05   0.00     0.07  -0.15   0.05     0.07   0.11  -0.08
    32   6     0.00   0.00  -0.01     0.01   0.01  -0.03    -0.04  -0.04   0.10
    33   1     0.00   0.00  -0.01    -0.01   0.01  -0.03     0.06  -0.06   0.05
    34   1     0.01   0.01  -0.01     0.02   0.02  -0.04    -0.05  -0.09   0.19
    35   7    -0.01   0.01  -0.00    -0.00   0.01  -0.01    -0.02  -0.03  -0.02
    36   1    -0.01  -0.00  -0.02    -0.00   0.01  -0.02    -0.03  -0.06  -0.07
    37   6    -0.00   0.00   0.00     0.01  -0.00   0.00    -0.01   0.00  -0.02
    38   8    -0.01   0.00   0.01    -0.02  -0.01   0.02     0.05   0.03  -0.04
    39   8    -0.00  -0.01   0.00     0.00  -0.01   0.01    -0.00   0.02  -0.02
    40   6    -0.00   0.01  -0.01    -0.00   0.00  -0.03     0.01   0.03   0.07
    41   1    -0.00   0.01  -0.01    -0.02   0.01  -0.02     0.12  -0.05   0.04
    42   1    -0.00   0.01  -0.02    -0.01  -0.01  -0.05     0.05   0.13   0.14
    43   8     0.02  -0.03   0.06     0.00  -0.06   0.09     0.00   0.11  -0.02
    44   1    -0.03  -0.04   0.03    -0.04  -0.08   0.06     0.08   0.13  -0.07
    45   1     0.20   0.20   0.34     0.28   0.18   0.36    -0.33  -0.17  -0.31
    46   1     0.04   0.09   0.40     0.09   0.03  -0.16     0.08   0.03  -0.11
    47   1     0.09   0.09   0.01     0.17   0.19   0.01    -0.04  -0.02   0.01
    48   1    -0.08   0.01   0.10    -0.16  -0.01   0.20     0.06  -0.02  -0.02
    49   6    -0.00   0.00   0.00     0.00   0.01   0.01    -0.00  -0.03  -0.03
    50   1     0.00   0.01   0.01     0.01   0.03   0.04    -0.03  -0.11  -0.13
    51   1     0.00   0.01   0.01     0.01   0.03   0.03    -0.03  -0.09  -0.09
    52   1    -0.01  -0.01   0.01    -0.04  -0.03   0.02     0.11   0.10  -0.06
                     40                     41                     42
                      A                      A                      A
 Frequencies --    459.4493               476.5948               489.9669
 Red. masses --      2.5607                 2.8605                 3.7121
 Frc consts  --      0.3185                 0.3828                 0.5251
 IR Inten    --     44.1958                16.9793                 9.4426
  Atom  AN      X      Y      Z        X      Y      Z        X      Y      Z
     1   6     0.03   0.04   0.01    -0.05  -0.08  -0.02     0.02   0.03   0.00
     2   1     0.09   0.10   0.05    -0.12  -0.17  -0.03     0.08   0.10   0.05
     3   6     0.00  -0.00  -0.05    -0.02  -0.01   0.06    -0.01  -0.02  -0.08
     4   1     0.03   0.02  -0.03    -0.05  -0.05   0.05     0.02   0.01  -0.05
     5   1     0.01  -0.00  -0.05    -0.03  -0.03   0.06    -0.00  -0.04  -0.09
     6   8    -0.07  -0.02   0.01     0.13   0.05  -0.07    -0.10  -0.01  -0.03
     7   6     0.02   0.00   0.01     0.06  -0.00  -0.04     0.19   0.01  -0.06
     8   1     0.03  -0.11   0.05     0.08   0.23  -0.12     0.27   0.27  -0.15
     9   1     0.05   0.07   0.09     0.03  -0.12  -0.19     0.24  -0.09  -0.23
    10   6    -0.00  -0.01  -0.03     0.04  -0.04   0.02     0.09  -0.10  -0.01
    11   6     0.01   0.00   0.01     0.01  -0.03  -0.02     0.03  -0.06   0.00
    12   6     0.00  -0.00   0.01    -0.00   0.03  -0.01     0.01   0.07   0.01
    13   8     0.00  -0.00  -0.01    -0.06   0.05   0.02    -0.12   0.11   0.02
    14   8    -0.00   0.00  -0.00     0.01   0.03   0.00     0.02   0.06  -0.01
    15   7     0.00   0.04   0.03     0.01  -0.09  -0.05     0.02  -0.08  -0.06
    16   1    -0.00   0.03   0.09     0.00  -0.05  -0.20    -0.03  -0.03  -0.19
    17   6     0.02   0.02  -0.07     0.04  -0.01   0.11     0.08   0.04   0.09
    18   1     0.08   0.01  -0.08    -0.04   0.02   0.12     0.03   0.11   0.10
    19   6     0.02   0.00  -0.06     0.01   0.05   0.07    -0.01  -0.01   0.03
    20   1     0.09  -0.02  -0.08    -0.10   0.09   0.11    -0.11  -0.06   0.05
    21   6    -0.01  -0.00  -0.01     0.01   0.04  -0.00    -0.03   0.03  -0.01
    22   8    -0.01   0.01   0.05    -0.09  -0.00  -0.05     0.03   0.07   0.07
    23  16    -0.02  -0.02   0.01    -0.01   0.00   0.00    -0.06  -0.02   0.02
    24   6     0.03   0.00   0.02     0.01   0.09  -0.04    -0.08  -0.10   0.03
    25   1     0.04  -0.02   0.03     0.01   0.08  -0.02    -0.10  -0.13  -0.04
    26   6    -0.01   0.03   0.02     0.01   0.02   0.08    -0.03  -0.09  -0.11
    27   1    -0.01   0.04   0.02    -0.02  -0.18   0.03     0.08   0.09  -0.07
    28   1    -0.05  -0.01  -0.00     0.03   0.04   0.23     0.02  -0.04  -0.19
    29   1    -0.02   0.07   0.03     0.04   0.06   0.19    -0.06  -0.23  -0.32
    30   8     0.01  -0.03   0.01    -0.06  -0.03  -0.09     0.04   0.06   0.09
    31   1     0.04  -0.05   0.03     0.07  -0.13  -0.01     0.04   0.16  -0.06
    32   6    -0.07  -0.06   0.17    -0.02  -0.01   0.04     0.00   0.00  -0.01
    33   1     0.15  -0.13   0.05     0.06  -0.04  -0.01    -0.01   0.01  -0.00
    34   1    -0.08  -0.18   0.36    -0.02  -0.06   0.11     0.00   0.01  -0.01
    35   7    -0.06  -0.05  -0.08    -0.03  -0.00  -0.03     0.01   0.01   0.01
    36   1    -0.04  -0.01  -0.09    -0.00   0.06   0.01    -0.03  -0.08  -0.10
    37   6    -0.01   0.01  -0.04    -0.00   0.01  -0.01     0.00  -0.00  -0.00
    38   8     0.08   0.06  -0.06     0.01   0.01  -0.01    -0.00  -0.00   0.01
    39   8    -0.01   0.03  -0.04    -0.01   0.00  -0.01     0.00  -0.00  -0.00
    40   6     0.01   0.08   0.11    -0.00   0.04   0.02     0.00  -0.00  -0.00
    41   1     0.24  -0.09   0.05     0.07  -0.02   0.00    -0.00   0.00  -0.00
    42   1     0.11   0.30   0.23     0.03   0.11   0.05     0.00  -0.00  -0.01
    43   8    -0.02  -0.05  -0.01     0.02  -0.08   0.04     0.00  -0.00   0.00
    44   1     0.12   0.03  -0.07    -0.00  -0.07   0.02    -0.01  -0.00   0.02
    45   1     0.09   0.11   0.21     0.32   0.20   0.35     0.05   0.01   0.00
    46   1    -0.02  -0.00   0.05    -0.08  -0.05  -0.05    -0.21  -0.13  -0.02
    47   1     0.08   0.08   0.01    -0.12  -0.18  -0.04     0.09   0.10   0.01
    48   1    -0.07   0.02   0.08     0.07   0.00  -0.17    -0.10  -0.01   0.11
    49   6    -0.01  -0.06  -0.05    -0.00  -0.02  -0.01     0.00   0.00   0.00
    50   1    -0.03  -0.19  -0.22    -0.00  -0.05  -0.06     0.00   0.01   0.01
    51   1    -0.05  -0.16  -0.16    -0.01  -0.05  -0.04     0.00   0.00   0.00
    52   1     0.19   0.17  -0.10     0.05   0.04  -0.02    -0.00  -0.01   0.00
                     43                     44                     45
                      A                      A                      A
 Frequencies --    504.4817               517.8320               534.9480
 Red. masses --      2.8902                 3.6442                 1.2225
 Frc consts  --      0.4334                 0.5758                 0.2061
 IR Inten    --      2.4419                11.7382               154.2063
  Atom  AN      X      Y      Z        X      Y      Z        X      Y      Z
     1   6    -0.05  -0.07  -0.01     0.01   0.01   0.00     0.00   0.00  -0.00
     2   1    -0.14  -0.19  -0.02     0.01   0.03  -0.02     0.01   0.02  -0.01
     3   6    -0.01   0.02   0.09     0.01   0.00   0.00     0.00  -0.00  -0.00
     4   1    -0.03  -0.03   0.14    -0.01   0.00  -0.06     0.01   0.00   0.00
     5   1     0.00  -0.07   0.05    -0.02   0.07   0.05    -0.00   0.00   0.00
     6   8     0.10   0.11  -0.09     0.03  -0.05   0.05    -0.02  -0.00   0.01
     7   6    -0.04  -0.05   0.02     0.10  -0.10  -0.01    -0.00   0.02  -0.00
     8   1    -0.03  -0.29   0.10     0.25  -0.40   0.08    -0.05   0.06  -0.02
     9   1    -0.03   0.08   0.20     0.14   0.11   0.26     0.01  -0.01  -0.05
    10   6    -0.03   0.00  -0.05     0.02  -0.11  -0.17     0.01   0.02   0.05
    11   6     0.00   0.01   0.06     0.02  -0.04   0.19     0.00   0.01  -0.05
    12   6     0.01  -0.00   0.03     0.06   0.05   0.12    -0.01  -0.01  -0.03
    13   8     0.02  -0.00  -0.02    -0.06   0.09  -0.04     0.00  -0.01   0.01
    14   8     0.01  -0.02  -0.02     0.06   0.00  -0.06    -0.01   0.01   0.01
    15   7    -0.03   0.03   0.02    -0.10  -0.00  -0.03     0.02   0.01   0.01
    16   1    -0.00   0.01   0.10    -0.08  -0.01  -0.01     0.01   0.01   0.03
    17   6    -0.05  -0.01  -0.09    -0.06   0.04  -0.07     0.02  -0.01  -0.00
    18   1    -0.02  -0.05  -0.09    -0.07   0.04  -0.07     0.06  -0.03  -0.02
    19   6    -0.02  -0.00  -0.02    -0.07   0.04   0.02     0.01  -0.00  -0.02
    20   1     0.07  -0.04  -0.05     0.02   0.07  -0.00     0.01  -0.00  -0.02
    21   6    -0.01   0.08  -0.02    -0.00  -0.06   0.03    -0.02  -0.00  -0.00
    22   8    -0.02   0.09   0.03     0.01  -0.07  -0.08     0.01   0.00  -0.01
    23  16     0.02   0.01  -0.01     0.01   0.02   0.00    -0.01  -0.01   0.00
    24   6    -0.08  -0.10   0.05    -0.09   0.08   0.03     0.00  -0.00   0.01
    25   1    -0.09  -0.12   0.01    -0.11   0.14   0.00     0.02  -0.03   0.03
    26   6    -0.01  -0.09  -0.11    -0.00   0.07   0.06     0.01   0.00   0.00
    27   1     0.09   0.10  -0.07     0.09  -0.02   0.02     0.01   0.01   0.00
    28   1     0.04  -0.03  -0.19     0.04   0.11   0.21     0.00  -0.00   0.00
    29   1    -0.04  -0.22  -0.31    -0.00   0.04   0.01    -0.00   0.01  -0.01
    30   8     0.05   0.00   0.09     0.00  -0.04  -0.03    -0.04   0.01   0.01
    31   1     0.25   0.06  -0.07     0.45  -0.18  -0.03     0.93  -0.17  -0.18
    32   6    -0.01  -0.00   0.00     0.00   0.00  -0.01    -0.00   0.00  -0.01
    33   1     0.03  -0.02  -0.02    -0.01   0.01   0.00     0.02  -0.01  -0.03
    34   1    -0.01  -0.02   0.04     0.01   0.02  -0.01     0.00  -0.00   0.05
    35   7    -0.01   0.01  -0.01     0.01   0.00   0.00     0.00   0.00  -0.02
    36   1    -0.01   0.02  -0.03     0.02   0.02   0.01     0.05   0.12   0.03
    37   6     0.00   0.00  -0.00     0.01  -0.00   0.00     0.02  -0.00   0.00
    38   8    -0.01  -0.00   0.01    -0.00  -0.00   0.00    -0.03  -0.02   0.02
    39   8     0.00  -0.00  -0.00     0.00  -0.01   0.01     0.02  -0.01   0.01
    40   6    -0.00   0.03  -0.00    -0.00  -0.01  -0.01    -0.00   0.02  -0.01
    41   1     0.03   0.00  -0.01    -0.01  -0.00  -0.01     0.03  -0.01  -0.02
    42   1     0.01   0.06   0.01    -0.01  -0.02  -0.01     0.01   0.05  -0.00
    43   8     0.02  -0.05   0.04    -0.02   0.05  -0.01    -0.02   0.01   0.00
    44   1    -0.03  -0.07   0.04    -0.01   0.04  -0.02    -0.04  -0.02   0.02
    45   1     0.30   0.15   0.22    -0.22  -0.07  -0.10    -0.05  -0.02  -0.04
    46   1     0.05   0.03   0.01    -0.08  -0.03   0.03    -0.00  -0.01  -0.01
    47   1    -0.12  -0.20  -0.05    -0.00   0.03   0.02     0.00   0.01   0.01
    48   1     0.10   0.03  -0.20     0.01  -0.01   0.02     0.00  -0.00   0.01
    49   6    -0.00  -0.01  -0.00    -0.00   0.00   0.00    -0.00  -0.00  -0.00
    50   1     0.01  -0.01  -0.01    -0.00   0.01   0.01     0.01  -0.00  -0.00
    51   1    -0.01  -0.02  -0.01     0.00   0.01   0.01    -0.00  -0.01   0.01
    52   1     0.01   0.01  -0.01    -0.01  -0.01   0.00    -0.01  -0.01  -0.00
                     46                     47                     48
                      A                      A                      A
 Frequencies --    580.1409               585.9908               621.0468
 Red. masses --      4.6726                 3.1540                 2.6042
 Frc consts  --      0.9266                 0.6381                 0.5918
 IR Inten    --      3.1606                75.4538                24.5484
  Atom  AN      X      Y      Z        X      Y      Z        X      Y      Z
     1   6     0.00  -0.00  -0.00    -0.00   0.00  -0.00     0.01   0.00  -0.00
     2   1     0.02   0.03   0.01    -0.01  -0.00  -0.01     0.03   0.03  -0.02
     3   6    -0.01  -0.01  -0.03    -0.00   0.00   0.00     0.01   0.01   0.02
     4   1     0.01  -0.00  -0.01    -0.02  -0.01  -0.04     0.04   0.04   0.05
     5   1    -0.00  -0.03  -0.04    -0.02   0.02   0.02     0.02   0.00   0.01
     6   8    -0.04   0.00  -0.02     0.03  -0.02   0.00    -0.04   0.00   0.04
     7   6    -0.05   0.10   0.04     0.03  -0.04  -0.01    -0.02   0.01   0.01
     8   1     0.16   0.18  -0.01    -0.04  -0.08   0.01     0.02   0.12  -0.03
     9   1    -0.25   0.02   0.06     0.12   0.00  -0.01    -0.04  -0.04  -0.05
    10   6    -0.11   0.06  -0.18     0.05  -0.03   0.07    -0.04  -0.06  -0.01
    11   6     0.06   0.08   0.23    -0.03  -0.03  -0.08    -0.11  -0.07  -0.01
    12   6    -0.01  -0.05   0.17     0.00   0.02  -0.06     0.02   0.05  -0.01
    13   8     0.05  -0.08  -0.06    -0.02   0.03   0.02     0.00   0.06   0.00
    14   8    -0.07  -0.01  -0.04     0.03   0.00   0.01     0.07  -0.04  -0.01
    15   7     0.03  -0.05  -0.15    -0.02   0.03   0.06    -0.15  -0.07   0.07
    16   1     0.12  -0.02  -0.38    -0.06   0.02   0.17    -0.26  -0.01  -0.05
    17   6     0.05   0.02   0.13    -0.03  -0.00  -0.05    -0.03   0.02   0.05
    18   1    -0.01   0.17   0.12    -0.03  -0.05  -0.04     0.00   0.06   0.04
    19   6     0.06  -0.05   0.05    -0.01   0.01  -0.01     0.01  -0.03  -0.04
    20   1    -0.08  -0.04   0.09     0.05   0.03  -0.02    -0.06  -0.09  -0.03
    21   6    -0.01   0.01  -0.00    -0.01  -0.02   0.04     0.03   0.01  -0.10
    22   8     0.01   0.02   0.02     0.02  -0.02  -0.04    -0.01   0.00   0.06
    23  16    -0.01  -0.01   0.00     0.00   0.00  -0.00     0.05   0.05  -0.01
    24   6     0.12  -0.04  -0.04    -0.02   0.01   0.01     0.09  -0.03  -0.02
    25   1     0.15  -0.08  -0.01    -0.04   0.03  -0.01     0.12  -0.03   0.06
    26   6     0.00  -0.03  -0.02    -0.00   0.01   0.01    -0.00  -0.01  -0.01
    27   1    -0.06  -0.03  -0.02     0.01   0.00   0.00    -0.06   0.01   0.00
    28   1    -0.10  -0.13  -0.07     0.02   0.03   0.02    -0.10  -0.11  -0.08
    29   1    -0.02   0.11   0.08     0.01  -0.02  -0.01    -0.03   0.10   0.06
    30   8    -0.04   0.04  -0.02     0.03  -0.01  -0.00    -0.01   0.01   0.01
    31   1    -0.01   0.06  -0.06    -0.45   0.07   0.10     0.03   0.02  -0.03
    32   6    -0.01   0.00  -0.01    -0.02   0.01  -0.01    -0.00   0.00  -0.02
    33   1     0.15  -0.07  -0.14     0.25  -0.12  -0.22     0.02  -0.00  -0.03
    34   1    -0.03  -0.11   0.16    -0.05  -0.18   0.24    -0.01  -0.02   0.01
    35   7    -0.01   0.02  -0.07    -0.01   0.04  -0.11    -0.05  -0.02  -0.02
    36   1     0.05   0.15  -0.03     0.01   0.07  -0.20     0.18   0.54   0.56
    37   6     0.05  -0.03   0.00     0.08  -0.05   0.00     0.00   0.01   0.05
    38   8    -0.08  -0.05   0.08    -0.13  -0.08   0.14     0.02  -0.04   0.01
    39   8     0.07  -0.03   0.02     0.11  -0.06   0.03     0.01   0.03  -0.04
    40   6    -0.02   0.12  -0.03    -0.03   0.19  -0.05    -0.01   0.01  -0.01
    41   1     0.09   0.03  -0.05     0.13   0.07  -0.08     0.04  -0.03   0.01
    42   1     0.02   0.22   0.01     0.03   0.34   0.02     0.01   0.06  -0.02
    43   8    -0.01   0.01   0.01    -0.02   0.04   0.01     0.04  -0.01  -0.03
    44   1    -0.13  -0.08   0.10    -0.20  -0.09   0.16     0.03  -0.10  -0.03
    45   1     0.02  -0.04  -0.09    -0.08  -0.08  -0.15     0.14  -0.02  -0.10
    46   1     0.14   0.09   0.03    -0.06  -0.04  -0.01    -0.02  -0.01  -0.04
    47   1     0.02   0.03   0.00    -0.00   0.00   0.00    -0.01  -0.00   0.00
    48   1    -0.03  -0.02   0.04     0.01  -0.00   0.00     0.02   0.01  -0.01
    49   6    -0.00  -0.01  -0.01    -0.00  -0.02  -0.01    -0.00  -0.00  -0.01
    50   1     0.05  -0.02  -0.02     0.07  -0.03  -0.04     0.03   0.01   0.01
    51   1    -0.02  -0.07  -0.01    -0.03  -0.11  -0.01    -0.00  -0.01   0.01
    52   1     0.02   0.01  -0.01     0.04   0.02  -0.02    -0.01  -0.01  -0.00
                     49                     50                     51
                      A                      A                      A
 Frequencies --    644.3195               662.8776               684.3645
 Red. masses --      2.4907                 2.2002                 4.5650
 Frc consts  --      0.6092                 0.5696                 1.2597
 IR Inten    --     18.5547                87.6054                44.0569
  Atom  AN      X      Y      Z        X      Y      Z        X      Y      Z
     1   6     0.01   0.00  -0.00    -0.01  -0.01  -0.00     0.02   0.02   0.00
     2   1     0.02   0.02  -0.04     0.01   0.03  -0.03    -0.01  -0.02   0.01
     3   6     0.01   0.01   0.03    -0.00  -0.02  -0.01     0.01   0.04   0.05
     4   1     0.02   0.04   0.02    -0.02  -0.02  -0.07     0.04   0.05   0.13
     5   1     0.00   0.02   0.04    -0.05  -0.00   0.01     0.07  -0.00   0.00
     6   8    -0.01  -0.01   0.04     0.04  -0.01  -0.03    -0.05   0.01   0.04
     7   6     0.01  -0.03  -0.01     0.03  -0.02  -0.01    -0.02   0.03   0.02
     8   1    -0.01  -0.07   0.00     0.02  -0.06   0.01    -0.01   0.11  -0.01
     9   1     0.02  -0.01   0.01     0.10   0.03   0.02    -0.09  -0.04  -0.04
    10   6     0.04   0.04   0.01     0.04  -0.01   0.01    -0.04   0.02  -0.02
    11   6     0.09   0.05   0.00     0.03   0.00  -0.00    -0.01   0.01   0.00
    12   6    -0.01  -0.03   0.01     0.00  -0.01   0.00    -0.01  -0.00  -0.01
    13   8    -0.01  -0.04  -0.00    -0.01  -0.00  -0.00     0.01  -0.01   0.01
    14   8    -0.05   0.04   0.01    -0.00   0.01  -0.00    -0.01  -0.01   0.00
    15   7     0.12   0.03  -0.06     0.02   0.07  -0.03     0.02  -0.10   0.03
    16   1     0.22  -0.01   0.04     0.01   0.02   0.21     0.05  -0.03  -0.33
    17   6     0.01  -0.02  -0.01    -0.03   0.00  -0.01     0.05  -0.00   0.01
    18   1    -0.00  -0.04  -0.01    -0.11  -0.00   0.01     0.20   0.00  -0.03
    19   6    -0.08   0.01  -0.01    -0.01  -0.03   0.05    -0.05   0.03  -0.12
    20   1    -0.13  -0.05  -0.01     0.00   0.02   0.06    -0.10  -0.08  -0.12
    21   6     0.02  -0.00  -0.08    -0.11  -0.00   0.09     0.11  -0.01  -0.15
    22   8    -0.02  -0.01   0.03     0.03   0.04  -0.05    -0.02  -0.05   0.08
    23  16    -0.03  -0.03   0.01    -0.02  -0.01   0.00     0.01   0.01  -0.00
    24   6    -0.14   0.05   0.03     0.07  -0.03  -0.03    -0.14   0.05   0.04
    25   1    -0.16   0.11   0.01     0.08   0.01   0.03    -0.15   0.06   0.02
    26   6    -0.01   0.03   0.02    -0.01  -0.03  -0.02    -0.00   0.05   0.03
    27   1     0.07   0.01   0.00    -0.05  -0.04  -0.02     0.07   0.06   0.03
    28   1     0.11   0.15   0.09    -0.09  -0.11  -0.05     0.13   0.18   0.08
    29   1     0.02  -0.13  -0.09    -0.03   0.05   0.03     0.03  -0.12  -0.08
    30   8     0.04  -0.02   0.00    -0.01   0.02  -0.00     0.05  -0.04   0.01
    31   1    -0.12  -0.00   0.05    -0.14   0.07  -0.01    -0.06  -0.04   0.06
    32   6     0.00   0.00  -0.03    -0.01  -0.01   0.03    -0.02  -0.01   0.06
    33   1     0.03  -0.00  -0.04    -0.03  -0.00   0.04    -0.01  -0.03   0.02
    34   1    -0.00  -0.03   0.00    -0.01  -0.01  -0.00    -0.02  -0.03   0.05
    35   7    -0.08  -0.01  -0.00     0.06  -0.04  -0.05     0.16  -0.02  -0.09
    36   1     0.14   0.53   0.55     0.28   0.51   0.58     0.18   0.03   0.12
    37   6    -0.00  -0.00   0.07     0.03   0.08  -0.03     0.05   0.09  -0.12
    38   8     0.04  -0.06   0.03    -0.03   0.05  -0.07    -0.16   0.11  -0.08
    39   8     0.02   0.05  -0.07    -0.01  -0.06   0.07    -0.02  -0.13   0.16
    40   6    -0.01   0.02  -0.01     0.02  -0.03   0.02     0.04   0.00   0.02
    41   1     0.06  -0.05   0.01    -0.08   0.05   0.05    -0.16   0.17   0.02
    42   1     0.02   0.11  -0.04    -0.02  -0.15   0.04    -0.05  -0.26   0.10
    43   8     0.05  -0.00  -0.03    -0.05   0.01   0.03     0.04  -0.01  -0.02
    44   1     0.08  -0.10  -0.03    -0.11  -0.04  -0.08    -0.25  -0.05   0.06
    45   1     0.12  -0.02  -0.10    -0.12  -0.01   0.05     0.22  -0.02  -0.14
    46   1     0.02   0.01   0.03    -0.04  -0.02   0.02     0.05   0.03  -0.02
    47   1    -0.02  -0.01   0.01    -0.02  -0.01   0.01     0.01  -0.02  -0.01
    48   1     0.04   0.01  -0.03    -0.01  -0.03   0.01     0.06   0.05  -0.06
    49   6    -0.00  -0.00  -0.01    -0.01  -0.01   0.00    -0.01  -0.01   0.01
    50   1     0.04   0.03   0.02    -0.02  -0.03  -0.03    -0.04  -0.07  -0.06
    51   1    -0.00  -0.01   0.02    -0.01  -0.01  -0.03    -0.03  -0.03  -0.06
    52   1    -0.02  -0.03  -0.00     0.03   0.04  -0.01     0.08   0.08  -0.01
                     52                     53                     54
                      A                      A                      A
 Frequencies --    715.0010               731.4862               756.8384
 Red. masses --      2.6430                 2.5696                 2.5818
 Frc consts  --      0.7961                 0.8101                 0.8713
 IR Inten    --     36.8131                38.5751               101.0283
  Atom  AN      X      Y      Z        X      Y      Z        X      Y      Z
     1   6    -0.00   0.01   0.01     0.01  -0.00  -0.01    -0.04  -0.04  -0.01
     2   1    -0.12  -0.21   0.12     0.09   0.15  -0.08    -0.01  -0.10   0.18
     3   6    -0.02   0.07   0.04     0.01  -0.04  -0.02    -0.05  -0.02  -0.10
     4   1     0.03  -0.02   0.42     0.02   0.06  -0.23     0.00  -0.09   0.25
     5   1     0.22  -0.18  -0.18    -0.13   0.11   0.11     0.22  -0.19  -0.30
     6   8    -0.05   0.12  -0.08    -0.03  -0.06   0.08    -0.09   0.09  -0.07
     7   6     0.02  -0.03  -0.01    -0.04  -0.09  -0.02    -0.02  -0.05  -0.03
     8   1     0.03   0.01  -0.02    -0.09  -0.14   0.01    -0.06  -0.21   0.03
     9   1     0.06  -0.03  -0.04    -0.05  -0.07   0.02    -0.00   0.04   0.09
    10   6     0.05  -0.03   0.01     0.02  -0.01   0.03     0.00   0.02   0.01
    11   6     0.02  -0.02  -0.00     0.01  -0.01  -0.00    -0.01   0.02  -0.00
    12   6     0.02  -0.01   0.02     0.02  -0.01   0.03    -0.02   0.02  -0.01
    13   8    -0.03   0.00  -0.01    -0.02  -0.00  -0.01     0.03   0.01   0.00
    14   8     0.01   0.03  -0.01     0.01   0.02  -0.01    -0.01  -0.02   0.00
    15   7     0.00   0.09  -0.07    -0.01   0.09  -0.08    -0.02   0.00   0.03
    16   1     0.00  -0.02   0.45    -0.02  -0.05   0.61     0.01   0.04  -0.18
    17   6    -0.06  -0.00   0.04    -0.05  -0.01   0.05    -0.00   0.01  -0.02
    18   1    -0.12   0.06   0.04    -0.27  -0.00   0.09    -0.15  -0.08   0.03
    19   6    -0.09  -0.13   0.00     0.06   0.04   0.12     0.14   0.09   0.14
    20   1    -0.22  -0.22   0.02    -0.06  -0.01   0.14     0.24   0.21   0.13
    21   6     0.01  -0.09  -0.09     0.12   0.09  -0.12     0.15  -0.02   0.05
    22   8     0.08  -0.07   0.09    -0.09   0.03   0.01    -0.00  -0.08   0.02
    23  16    -0.00  -0.00   0.00     0.00  -0.00  -0.00    -0.00  -0.00   0.00
    24   6     0.05  -0.00  -0.01     0.03  -0.01  -0.01    -0.05   0.02  -0.01
    25   1     0.04   0.08   0.01     0.04  -0.07  -0.03    -0.03  -0.06  -0.04
    26   6     0.02   0.05   0.03    -0.00  -0.03  -0.02    -0.01  -0.01  -0.01
    27   1    -0.05   0.05   0.04    -0.01  -0.06  -0.03     0.05  -0.07  -0.04
    28   1    -0.09  -0.06  -0.01    -0.01  -0.04  -0.00     0.10   0.10   0.08
    29   1    -0.00   0.19   0.13     0.00  -0.02   0.00     0.02  -0.14  -0.07
    30   8    -0.03   0.00  -0.03    -0.02   0.02  -0.01    -0.01   0.02  -0.02
    31   1     0.04  -0.01  -0.04     0.09   0.02  -0.06     0.05  -0.00  -0.02
    32   6    -0.00   0.00  -0.00    -0.00  -0.00   0.01    -0.01   0.01  -0.01
    33   1     0.01   0.00  -0.00    -0.00  -0.02  -0.01     0.08   0.02  -0.02
    34   1    -0.00  -0.01   0.01     0.00   0.01   0.01    -0.03  -0.07   0.05
    35   7     0.01   0.01   0.00     0.03   0.01  -0.01     0.00  -0.02  -0.01
    36   1    -0.04  -0.12  -0.13    -0.03  -0.14  -0.12     0.08   0.17   0.19
    37   6    -0.00  -0.01  -0.02    -0.00  -0.00  -0.03     0.01   0.03   0.02
    38   8    -0.01   0.00   0.01    -0.04   0.02  -0.00    -0.01  -0.01  -0.01
    39   8     0.00  -0.00   0.01    -0.01  -0.01   0.02    -0.00  -0.01  -0.00
    40   6    -0.00   0.00  -0.00     0.01   0.01  -0.00    -0.00  -0.01   0.00
    41   1    -0.00   0.01  -0.01    -0.03   0.04  -0.01     0.01  -0.02   0.00
    42   1    -0.00  -0.01   0.01    -0.01  -0.04   0.01     0.00   0.00   0.02
    43   8     0.02   0.01   0.01     0.04  -0.02  -0.04    -0.00  -0.00  -0.01
    44   1    -0.01   0.03   0.03    -0.02  -0.04   0.06    -0.01  -0.01  -0.03
    45   1    -0.05  -0.00   0.02     0.32   0.02  -0.14    -0.13  -0.01   0.06
    46   1    -0.06  -0.03   0.03    -0.02  -0.01   0.02     0.01   0.00  -0.01
    47   1     0.11  -0.06  -0.08    -0.08   0.05   0.06     0.24   0.10  -0.06
    48   1     0.15   0.03  -0.09    -0.11  -0.00   0.05    -0.11  -0.17   0.18
    49   6     0.00   0.00   0.00    -0.00  -0.00   0.00    -0.00   0.01  -0.01
    50   1     0.01   0.01   0.00    -0.02  -0.02  -0.02     0.08   0.04   0.03
    51   1    -0.00  -0.01  -0.00     0.00   0.00  -0.01    -0.02  -0.06   0.01
    52   1     0.00  -0.00   0.00     0.01   0.02  -0.00     0.01  -0.03   0.01
                     55                     56                     57
                      A                      A                      A
 Frequencies --    788.5095               790.5927               802.4219
 Red. masses --      1.3782                 5.4817                 5.4775
 Frc consts  --      0.5049                 2.0187                 2.0780
 IR Inten    --     19.6428                41.1867                30.2611
  Atom  AN      X      Y      Z        X      Y      Z        X      Y      Z
     1   6    -0.00   0.00  -0.00    -0.02  -0.01  -0.00    -0.00   0.01   0.00
     2   1    -0.01  -0.01   0.01    -0.01  -0.05   0.07    -0.03  -0.05   0.03
     3   6    -0.00   0.00   0.00    -0.01  -0.00  -0.03    -0.00   0.01   0.01
     4   1    -0.01  -0.01  -0.01    -0.01  -0.05   0.08    -0.02  -0.02   0.01
     5   1     0.00   0.02   0.00     0.08  -0.04  -0.09     0.03   0.03   0.00
     6   8     0.01  -0.01   0.01    -0.00   0.02  -0.02     0.02  -0.02   0.01
     7   6    -0.02   0.02   0.01    -0.15   0.09   0.07     0.02   0.01   0.02
     8   1    -0.02   0.04   0.00    -0.17   0.18   0.03     0.02   0.14  -0.02
     9   1    -0.03  -0.01  -0.01    -0.21  -0.01  -0.03    -0.05  -0.08  -0.07
    10   6    -0.02  -0.01  -0.00    -0.12  -0.06  -0.00    -0.01   0.00   0.00
    11   6     0.01  -0.02  -0.00     0.07  -0.13  -0.01    -0.04  -0.01  -0.00
    12   6     0.04  -0.03  -0.00     0.24  -0.20  -0.01    -0.03   0.04   0.05
    13   8    -0.04  -0.02   0.00    -0.23  -0.13   0.03     0.04   0.03  -0.02
    14   8     0.02   0.04  -0.00     0.11   0.25  -0.02    -0.02  -0.05  -0.01
    15   7     0.00  -0.00  -0.00     0.00  -0.02  -0.00     0.00  -0.02  -0.05
    16   1    -0.03  -0.01   0.05    -0.18  -0.00   0.18    -0.00  -0.12   0.43
    17   6     0.00   0.01  -0.00     0.03   0.06  -0.01     0.03  -0.02   0.01
    18   1     0.03   0.02  -0.01     0.11   0.12  -0.04     0.09   0.05  -0.01
    19   6    -0.00   0.01  -0.02     0.05   0.05  -0.03     0.00  -0.00  -0.04
    20   1     0.00   0.01  -0.02     0.16   0.13  -0.05     0.00   0.00  -0.04
    21   6    -0.01   0.01   0.01     0.02  -0.00   0.06    -0.02   0.00   0.01
    22   8    -0.00   0.01  -0.01    -0.00  -0.02  -0.02    -0.00   0.00  -0.01
    23  16     0.01   0.00  -0.00     0.03   0.02  -0.01     0.00   0.00  -0.00
    24   6    -0.00  -0.00  -0.00    -0.03   0.01   0.00    -0.02   0.00   0.00
    25   1     0.00   0.00   0.01    -0.02  -0.03  -0.00    -0.02  -0.03  -0.03
    26   6     0.00  -0.00  -0.00     0.00  -0.01  -0.00     0.00   0.01   0.01
    27   1    -0.00  -0.00  -0.00     0.02  -0.01  -0.01     0.02   0.03   0.01
    28   1    -0.00  -0.01  -0.01     0.06   0.05   0.01     0.03   0.04   0.01
    29   1    -0.00   0.00   0.00     0.01  -0.08  -0.04     0.01  -0.02  -0.02
    30   8     0.00  -0.00   0.01     0.01  -0.01   0.01     0.00  -0.01   0.00
    31   1     0.00   0.00  -0.00    -0.02  -0.01   0.03     0.02  -0.02   0.01
    32   6    -0.05   0.06  -0.07     0.03  -0.04   0.04    -0.02   0.02  -0.01
    33   1     0.51   0.10  -0.12    -0.29  -0.05   0.07     0.16   0.04  -0.02
    34   1    -0.14  -0.36   0.25     0.08   0.20  -0.15    -0.05  -0.11   0.06
    35   7     0.05  -0.02   0.05    -0.04  -0.00  -0.03    -0.02  -0.08  -0.06
    36   1     0.03  -0.05   0.06    -0.01   0.07   0.00    -0.14  -0.37  -0.31
    37   6    -0.02  -0.02  -0.02     0.03   0.05   0.05     0.12   0.40   0.36
    38   8     0.01   0.02  -0.02    -0.00  -0.02   0.00    -0.02  -0.09  -0.08
    39   8    -0.02   0.01   0.01     0.01  -0.02  -0.02    -0.04  -0.12  -0.11
    40   6    -0.02  -0.04   0.01     0.01   0.02  -0.01     0.01  -0.01   0.00
    41   1     0.03  -0.07  -0.01    -0.01   0.03   0.01    -0.01   0.01  -0.00
    42   1     0.02  -0.01   0.15    -0.01   0.01  -0.09    -0.00  -0.05   0.02
    43   8     0.00  -0.00   0.00    -0.01  -0.00   0.00    -0.01   0.00  -0.00
    44   1     0.02   0.02  -0.02    -0.02  -0.01  -0.01    -0.02  -0.01   0.05
    45   1    -0.02   0.00   0.02    -0.11  -0.01   0.04     0.02  -0.00  -0.02
    46   1     0.01   0.01  -0.00     0.09   0.06  -0.02    -0.01  -0.00   0.01
    47   1     0.01   0.01  -0.00     0.10   0.04  -0.03     0.04   0.01  -0.02
    48   1     0.01  -0.00   0.00    -0.03  -0.07   0.07     0.04   0.00  -0.01
    49   6    -0.01   0.03  -0.03     0.01  -0.02   0.01    -0.01   0.01  -0.01
    50   1     0.40   0.23   0.16    -0.22  -0.13  -0.09     0.12   0.07   0.05
    51   1    -0.13  -0.35   0.07     0.07   0.20  -0.04    -0.05  -0.13   0.02
    52   1     0.02  -0.22   0.06    -0.01   0.12  -0.03     0.02  -0.05   0.01
                     58                     59                     60
                      A                      A                      A
 Frequencies --    808.6921               818.6505               824.7729
 Red. masses --      1.7312                 1.5077                 7.2590
 Frc consts  --      0.6671                 0.5953                 2.9093
 IR Inten    --    109.2782                25.7978                14.6176
  Atom  AN      X      Y      Z        X      Y      Z        X      Y      Z
     1   6    -0.02   0.00  -0.01    -0.03   0.04  -0.02    -0.00   0.01  -0.00
     2   1    -0.05  -0.11   0.12    -0.14  -0.30   0.30    -0.02  -0.05   0.04
     3   6    -0.02   0.01  -0.02    -0.04   0.04  -0.02    -0.01   0.01   0.01
     4   1    -0.04  -0.08   0.13    -0.12  -0.21   0.31    -0.02  -0.03   0.04
     5   1     0.15   0.00  -0.10     0.40   0.10  -0.17     0.05   0.02  -0.01
     6   8     0.02  -0.01   0.01     0.06  -0.09   0.07     0.01  -0.02   0.01
     7   6     0.00   0.03   0.05     0.00  -0.01  -0.01    -0.01  -0.02  -0.02
     8   1    -0.00   0.23  -0.02     0.01  -0.06   0.00    -0.08  -0.12   0.01
     9   1    -0.11  -0.14  -0.11     0.03   0.03   0.03     0.07   0.06   0.03
    10   6    -0.04  -0.00   0.01     0.01   0.00  -0.00     0.06   0.04   0.09
    11   6    -0.05  -0.03  -0.01     0.02   0.01   0.02    -0.06  -0.01  -0.37
    12   6    -0.03   0.04   0.08    -0.00  -0.01  -0.04     0.10  -0.02   0.58
    13   8     0.03   0.04  -0.03    -0.00  -0.01   0.01    -0.03  -0.00  -0.14
    14   8    -0.02  -0.05  -0.02     0.00   0.01   0.01    -0.02   0.01  -0.14
    15   7     0.01  -0.04  -0.07    -0.00   0.01   0.01     0.03   0.03   0.11
    16   1    -0.02  -0.20   0.72     0.01   0.05  -0.19    -0.08   0.20  -0.57
    17   6     0.07  -0.03   0.01    -0.02   0.00   0.01    -0.01   0.00   0.00
    18   1     0.16   0.08  -0.03    -0.04  -0.02   0.01    -0.03  -0.12   0.02
    19   6     0.03   0.04  -0.06    -0.03   0.01   0.00    -0.02  -0.01   0.00
    20   1     0.07   0.10  -0.06    -0.08  -0.03   0.01    -0.04  -0.03   0.00
    21   6    -0.01   0.01   0.04    -0.03   0.04  -0.03    -0.01   0.00  -0.01
    22   8    -0.01  -0.00  -0.02    -0.03   0.04  -0.02    -0.00   0.01  -0.00
    23  16     0.01   0.01  -0.00    -0.00  -0.00   0.00    -0.01  -0.01   0.00
    24   6    -0.05   0.02   0.00     0.03  -0.01  -0.00     0.01  -0.01  -0.00
    25   1    -0.03  -0.03   0.00     0.03   0.01   0.02     0.01   0.02   0.01
    26   6    -0.01   0.00   0.00     0.00  -0.02  -0.01     0.00  -0.00  -0.00
    27   1     0.04   0.00  -0.00    -0.03  -0.02  -0.01    -0.02  -0.00   0.00
    28   1     0.08   0.09   0.03    -0.05  -0.07  -0.04    -0.03  -0.03  -0.02
    29   1     0.01  -0.11  -0.07    -0.01   0.05   0.03    -0.00   0.03   0.02
    30   8     0.02  -0.01   0.02    -0.00   0.00   0.01    -0.00   0.00  -0.00
    31   1    -0.04  -0.01   0.04     0.02   0.00  -0.00     0.00   0.00  -0.00
    32   6     0.00  -0.01   0.00     0.00  -0.00   0.00    -0.00  -0.00   0.00
    33   1    -0.04  -0.01   0.01    -0.02  -0.00   0.00    -0.00  -0.00  -0.00
    34   1     0.01   0.03  -0.02     0.00   0.01  -0.01    -0.00  -0.00  -0.00
    35   7    -0.00   0.01   0.01    -0.00   0.00  -0.00     0.00  -0.00  -0.00
    36   1     0.04   0.12   0.11    -0.02  -0.03  -0.02    -0.01  -0.02  -0.02
    37   6    -0.02  -0.06  -0.06    -0.00   0.00   0.00     0.00   0.00   0.00
    38   8     0.01   0.01   0.01    -0.00   0.00  -0.00    -0.00   0.00  -0.00
    39   8     0.01   0.02   0.02    -0.00  -0.00  -0.00    -0.00  -0.00  -0.00
    40   6    -0.00  -0.00  -0.00     0.00   0.00  -0.00     0.00   0.00  -0.00
    41   1     0.01  -0.01   0.00    -0.01   0.01  -0.00    -0.00   0.00  -0.00
    42   1     0.00   0.02  -0.01    -0.00  -0.01  -0.01    -0.00  -0.00  -0.00
    43   8    -0.01  -0.00   0.00     0.00  -0.00  -0.01     0.00   0.00  -0.00
    44   1    -0.00   0.01  -0.03     0.01  -0.02   0.03     0.00  -0.01   0.01
    45   1    -0.10  -0.00   0.06     0.15   0.00  -0.09     0.06  -0.00  -0.04
    46   1     0.01   0.01   0.02    -0.00  -0.00  -0.00     0.00  -0.01  -0.03
    47   1     0.17   0.06  -0.07     0.45   0.16  -0.18     0.06   0.02  -0.03
    48   1     0.01  -0.08   0.06     0.12  -0.14   0.09     0.03  -0.01  -0.00
    49   6     0.00  -0.00   0.00    -0.00  -0.00   0.00    -0.00  -0.00   0.00
    50   1    -0.03  -0.01  -0.01    -0.01  -0.01  -0.01    -0.00  -0.00  -0.00
    51   1     0.01   0.03  -0.01     0.00   0.01  -0.01    -0.00   0.00  -0.00
    52   1    -0.00   0.01  -0.00     0.01   0.01  -0.00     0.00   0.00  -0.00
                     61                     62                     63
                      A                      A                      A
 Frequencies --    878.6391               891.9818               915.7239
 Red. masses --      2.4238                 2.7569                 1.4641
 Frc consts  --      1.1025                 1.2923                 0.7233
 IR Inten    --      6.1042                 6.0368                 1.4742
  Atom  AN      X      Y      Z        X      Y      Z        X      Y      Z
     1   6    -0.00  -0.00   0.00     0.01   0.00   0.00    -0.00  -0.00  -0.00
     2   1     0.00   0.00  -0.00     0.00   0.02  -0.03     0.00   0.00  -0.00
     3   6    -0.00  -0.00  -0.00     0.00   0.00   0.01    -0.00   0.00   0.00
     4   1     0.00   0.00   0.01     0.01   0.02   0.00    -0.00   0.00  -0.01
     5   1     0.00  -0.01  -0.01    -0.04  -0.05  -0.00    -0.01  -0.00   0.00
     6   8    -0.00   0.00  -0.00    -0.02   0.01  -0.02    -0.00   0.00  -0.00
     7   6     0.00  -0.00   0.00    -0.01  -0.08  -0.01     0.00   0.00  -0.00
     8   1     0.00   0.00  -0.00    -0.01  -0.01  -0.03     0.00  -0.00   0.00
     9   1    -0.00  -0.00  -0.00    -0.07  -0.13  -0.04     0.00   0.01   0.00
    10   6     0.00   0.00  -0.00     0.02   0.01  -0.00    -0.00  -0.00   0.00
    11   6     0.00   0.00  -0.00     0.02   0.02  -0.00    -0.00  -0.00   0.00
    12   6    -0.00   0.00   0.00    -0.00   0.00  -0.00     0.00  -0.00   0.00
    13   8     0.00  -0.00  -0.00     0.00  -0.00   0.00    -0.00  -0.00  -0.00
    14   8    -0.00  -0.00  -0.00    -0.01  -0.00   0.00     0.00   0.00  -0.00
    15   7     0.00  -0.00  -0.00     0.01   0.02  -0.02     0.00  -0.00   0.00
    16   1     0.00  -0.00   0.00     0.04   0.01  -0.03     0.00  -0.00   0.00
    17   6    -0.00  -0.00   0.00    -0.02   0.02   0.07     0.00  -0.00  -0.00
    18   1     0.00  -0.00   0.00    -0.01   0.02   0.06     0.00  -0.00  -0.00
    19   6    -0.01   0.01  -0.01    -0.10   0.19  -0.10     0.00  -0.00   0.00
    20   1    -0.01   0.03  -0.00    -0.28   0.42  -0.02     0.01  -0.01   0.00
    21   6    -0.00  -0.00   0.01     0.05  -0.02   0.01    -0.00   0.00   0.00
    22   8    -0.00   0.00  -0.00    -0.01  -0.05   0.00    -0.00   0.00  -0.00
    23  16    -0.00  -0.00   0.00    -0.00  -0.00   0.00     0.00   0.00  -0.00
    24   6     0.00   0.01  -0.01     0.06   0.07  -0.07    -0.00  -0.00  -0.00
    25   1     0.01   0.01   0.01     0.12   0.12   0.16    -0.00   0.00  -0.00
    26   6     0.00  -0.00  -0.01     0.01  -0.07  -0.11     0.00   0.00   0.00
    27   1    -0.02  -0.02  -0.01    -0.22  -0.31  -0.15     0.00   0.00   0.00
    28   1    -0.01  -0.02  -0.00    -0.20  -0.28  -0.06     0.00   0.00   0.00
    29   1    -0.00   0.02   0.02    -0.00   0.22   0.19     0.00   0.00   0.00
    30   8     0.00  -0.01   0.01     0.03  -0.06   0.17    -0.00  -0.00  -0.00
    31   1     0.04  -0.01   0.00     0.04  -0.05   0.16     0.03  -0.00  -0.02
    32   6     0.10   0.06  -0.09    -0.01  -0.01   0.01    -0.04  -0.01   0.05
    33   1     0.05  -0.07  -0.25    -0.02  -0.00   0.01    -0.01  -0.03   0.02
    34   1     0.06  -0.01  -0.17    -0.00   0.00   0.02    -0.16  -0.26  -0.19
    35   7     0.04  -0.05  -0.01     0.00   0.00  -0.00     0.00   0.01  -0.03
    36   1     0.03  -0.08   0.05    -0.00  -0.02  -0.03    -0.01  -0.01   0.03
    37   6    -0.05  -0.02   0.02     0.00   0.01   0.01    -0.03  -0.02   0.01
    38   8     0.03  -0.02   0.02    -0.01  -0.01   0.00     0.02  -0.04   0.04
    39   8    -0.05   0.03  -0.01     0.00  -0.00   0.00    -0.03   0.02  -0.01
    40   6     0.09   0.18   0.14    -0.01  -0.01  -0.02     0.09   0.01  -0.09
    41   1    -0.32   0.45   0.43     0.03  -0.03  -0.05    -0.19   0.23  -0.01
    42   1    -0.11  -0.32   0.00     0.01   0.04  -0.00    -0.04  -0.27  -0.31
    43   8     0.01  -0.00  -0.00     0.02  -0.01  -0.00     0.00  -0.00  -0.00
    44   1     0.07   0.05  -0.01    -0.00   0.06  -0.00     0.05   0.01   0.01
    45   1    -0.09   0.00   0.07    -0.25  -0.01   0.15    -0.05   0.00   0.03
    46   1     0.00   0.00   0.00     0.02   0.01  -0.00    -0.00   0.00  -0.00
    47   1     0.00  -0.00  -0.00    -0.05  -0.03   0.01    -0.00   0.00   0.00
    48   1    -0.01  -0.00   0.00     0.02   0.04  -0.04    -0.00  -0.00   0.00
    49   6    -0.10  -0.13  -0.07     0.01   0.01   0.01    -0.02   0.06   0.08
    50   1    -0.13  -0.13  -0.06     0.00   0.00  -0.00     0.15  -0.06  -0.12
    51   1    -0.09  -0.11  -0.05     0.01   0.02   0.00    -0.17  -0.31  -0.22
    52   1    -0.18  -0.18  -0.07     0.02   0.03   0.01     0.48   0.34   0.06
                     64                     65                     66
                      A                      A                      A
 Frequencies --    926.4109               936.6815               946.6463
 Red. masses --      2.1460                 1.8199                 1.5035
 Frc consts  --      1.0852                 0.9408                 0.7938
 IR Inten    --     11.3109                20.1517                33.7697
  Atom  AN      X      Y      Z        X      Y      Z        X      Y      Z
     1   6     0.12   0.16   0.00     0.02   0.02   0.00    -0.01  -0.02   0.01
     2   1    -0.11  -0.13  -0.09    -0.01  -0.01  -0.02     0.01   0.01  -0.00
     3   6    -0.07  -0.01   0.10    -0.01  -0.00   0.01     0.01   0.01  -0.01
     4   1    -0.19  -0.19   0.08    -0.01  -0.01   0.02     0.03   0.03   0.00
     5   1    -0.15  -0.18   0.05    -0.02  -0.04  -0.01     0.01  -0.01  -0.02
     6   8    -0.07  -0.11  -0.08    -0.02  -0.00  -0.01    -0.00   0.02  -0.01
     7   6    -0.02  -0.04  -0.00     0.05   0.14  -0.04    -0.03  -0.09   0.04
     8   1    -0.03  -0.04  -0.00     0.04  -0.11   0.05    -0.03   0.12  -0.04
     9   1    -0.08  -0.06  -0.00     0.23   0.35   0.14    -0.16  -0.25  -0.11
    10   6    -0.00  -0.00   0.00    -0.03   0.02   0.02     0.02  -0.02  -0.02
    11   6     0.00   0.00   0.00    -0.03  -0.01  -0.00     0.02   0.00   0.00
    12   6    -0.00  -0.00  -0.00     0.01  -0.00   0.01    -0.01   0.00  -0.00
    13   8     0.00   0.00   0.00    -0.01  -0.01  -0.00     0.00   0.01   0.00
    14   8     0.00  -0.00   0.00     0.00   0.01  -0.00    -0.00  -0.00   0.00
    15   7    -0.01   0.02  -0.01     0.03  -0.11   0.01    -0.02   0.07  -0.01
    16   1    -0.06   0.04  -0.02     0.13  -0.19   0.24    -0.07   0.11  -0.12
    17   6     0.03   0.01   0.02    -0.03  -0.03  -0.07     0.03   0.01   0.03
    18   1    -0.03   0.02   0.03    -0.09  -0.14  -0.03     0.08   0.11   0.00
    19   6     0.08   0.04   0.03    -0.02   0.00   0.07     0.01   0.02  -0.04
    20   1     0.09   0.05   0.03     0.03   0.05   0.07     0.08   0.12  -0.04
    21   6    -0.02  -0.01   0.01    -0.00  -0.02   0.00    -0.04  -0.03   0.05
    22   8     0.00  -0.00  -0.00     0.02  -0.04  -0.00     0.04  -0.05  -0.01
    23  16     0.00   0.00  -0.00    -0.00   0.00  -0.00     0.00  -0.00   0.00
    24   6     0.00   0.00   0.01     0.01   0.05  -0.02    -0.01  -0.00  -0.01
    25   1     0.02  -0.09  -0.03     0.01   0.11   0.04     0.01  -0.04  -0.01
    26   6    -0.02  -0.00   0.00    -0.00  -0.01  -0.07    -0.00   0.00   0.01
    27   1     0.05  -0.01  -0.01    -0.11  -0.26  -0.13     0.02   0.03   0.01
    28   1     0.07   0.09   0.04    -0.05  -0.05   0.08     0.02   0.03   0.00
    29   1     0.01  -0.11  -0.06     0.03   0.08   0.13    -0.00  -0.02  -0.02
    30   8    -0.00   0.01  -0.01     0.00  -0.01   0.05     0.00  -0.01   0.01
    31   1    -0.00   0.01  -0.01     0.03   0.01   0.02     0.00  -0.01   0.02
    32   6     0.00   0.00  -0.00     0.00   0.00   0.00     0.01   0.00   0.00
    33   1    -0.01   0.01   0.01     0.00   0.01   0.01     0.01   0.03   0.04
    34   1    -0.00  -0.01  -0.02    -0.00  -0.01  -0.02    -0.01  -0.03  -0.05
    35   7    -0.01   0.00   0.00    -0.01   0.00   0.00    -0.02   0.01   0.00
    36   1     0.00   0.03   0.03    -0.02  -0.03  -0.03    -0.03  -0.01  -0.01
    37   6     0.00  -0.00  -0.00    -0.00  -0.00  -0.00     0.00  -0.01  -0.01
    38   8     0.00   0.00  -0.00     0.01   0.01  -0.00     0.02   0.02  -0.01
    39   8     0.00   0.00  -0.00    -0.00   0.00  -0.00     0.00   0.00  -0.00
    40   6     0.00   0.00   0.01     0.01  -0.00   0.01     0.01  -0.00   0.01
    41   1    -0.01   0.00   0.02    -0.01   0.01   0.02    -0.03   0.02   0.06
    42   1    -0.00  -0.01  -0.01    -0.00  -0.01  -0.01    -0.01  -0.03  -0.05
    43   8    -0.01  -0.00   0.01    -0.04   0.02   0.01    -0.07   0.03   0.02
    44   1    -0.01  -0.02  -0.02     0.00  -0.14   0.01    -0.02  -0.21  -0.02
    45   1    -0.01   0.00   0.01     0.52   0.01  -0.32     0.69   0.00  -0.44
    46   1     0.01   0.00  -0.00     0.09   0.06  -0.01    -0.07  -0.05   0.01
    47   1     0.03  -0.15  -0.13    -0.02  -0.03  -0.01    -0.04  -0.01   0.02
    48   1     0.53   0.36  -0.44     0.06   0.05  -0.05    -0.06  -0.03   0.04
    49   6    -0.00  -0.00  -0.00    -0.01  -0.00  -0.00    -0.02  -0.00  -0.00
    50   1     0.00   0.00  -0.00     0.01   0.00   0.00     0.03   0.00   0.00
    51   1    -0.01  -0.01  -0.00    -0.01  -0.02  -0.00    -0.04  -0.07  -0.02
    52   1    -0.00  -0.01   0.00     0.00  -0.01   0.00     0.02  -0.02   0.01
                     67                     68                     69
                      A                      A                      A
 Frequencies --    968.6749               980.6843               986.5225
 Red. masses --      1.6681                 1.6522                 2.0647
 Frc consts  --      0.9222                 0.9362                 1.1839
 IR Inten    --      9.5818                12.7664                 4.3389
  Atom  AN      X      Y      Z        X      Y      Z        X      Y      Z
     1   6     0.00  -0.00   0.00     0.01   0.01  -0.00     0.00   0.00   0.00
     2   1     0.00   0.00  -0.00    -0.00  -0.00  -0.01    -0.00   0.00  -0.01
     3   6     0.00   0.00  -0.00    -0.01  -0.00   0.00    -0.01  -0.00  -0.00
     4   1     0.00   0.00   0.00    -0.01  -0.01   0.00    -0.00  -0.00   0.02
     5   1    -0.00  -0.01  -0.01    -0.01  -0.03  -0.01    -0.01  -0.02  -0.01
     6   8    -0.00   0.00  -0.00    -0.01  -0.00  -0.01    -0.01   0.00  -0.01
     7   6     0.11  -0.06  -0.01    -0.03   0.05  -0.03    -0.00  -0.00   0.01
     8   1     0.14   0.06  -0.05    -0.04  -0.12   0.04    -0.00   0.03  -0.00
     9   1     0.13  -0.10  -0.08     0.04   0.18   0.11    -0.00  -0.02  -0.02
    10   6     0.00   0.10   0.01    -0.01  -0.02   0.01     0.00  -0.00  -0.00
    11   6    -0.03   0.06   0.00     0.01  -0.02  -0.00     0.00   0.00  -0.00
    12   6     0.03  -0.03  -0.00    -0.01   0.01   0.00    -0.00   0.00   0.00
    13   8    -0.02  -0.04   0.00     0.01   0.01  -0.00     0.00   0.00  -0.00
    14   8     0.03   0.03  -0.00    -0.01  -0.01   0.00    -0.00  -0.00   0.00
    15   7    -0.08  -0.03   0.01     0.06  -0.04  -0.01     0.00  -0.00   0.00
    16   1    -0.01  -0.07   0.11     0.11  -0.08   0.07     0.02  -0.01   0.00
    17   6    -0.02  -0.05   0.01    -0.04   0.03   0.01    -0.00   0.00  -0.00
    18   1    -0.05  -0.01   0.01    -0.09  -0.07   0.04     0.00   0.01  -0.00
    19   6    -0.01   0.04  -0.03    -0.06   0.10  -0.03    -0.01   0.01  -0.00
    20   1    -0.04   0.11  -0.01    -0.16   0.31   0.03     0.03   0.07  -0.00
    21   6     0.01  -0.00   0.01     0.04   0.00   0.03    -0.01  -0.01   0.02
    22   8     0.00  -0.01  -0.00    -0.01  -0.02  -0.01     0.01  -0.01  -0.01
    23  16    -0.04  -0.00   0.00     0.01   0.00  -0.00     0.00  -0.00   0.00
    24   6     0.02  -0.03   0.01     0.02  -0.06   0.02     0.00  -0.01   0.01
    25   1     0.02  -0.07  -0.02     0.02  -0.08  -0.02    -0.00   0.01  -0.00
    26   6     0.01  -0.01   0.05     0.05  -0.05   0.10     0.01  -0.01   0.02
    27   1     0.07   0.22   0.11     0.11   0.53   0.26     0.02   0.09   0.04
    28   1    -0.02  -0.05  -0.12    -0.12  -0.22  -0.34    -0.02  -0.04  -0.06
    29   1    -0.05  -0.02  -0.10    -0.12   0.06  -0.17    -0.02   0.01  -0.03
    30   8    -0.00   0.00  -0.03    -0.00   0.00  -0.06    -0.00   0.00  -0.01
    31   1    -0.01  -0.02   0.00    -0.01  -0.04   0.00    -0.01  -0.01   0.01
    32   6     0.00   0.00   0.00     0.01   0.00   0.01    -0.08  -0.01  -0.06
    33   1     0.00   0.01   0.01     0.01   0.04   0.05    -0.06  -0.32  -0.46
    34   1    -0.00  -0.00  -0.01     0.00  -0.01  -0.04    -0.02   0.05   0.28
    35   7    -0.01   0.00   0.00    -0.02   0.01   0.00     0.15  -0.07   0.00
    36   1    -0.00   0.01   0.00    -0.01   0.02   0.01     0.15  -0.07   0.07
    37   6     0.00  -0.00  -0.00     0.01  -0.00  -0.00    -0.06  -0.00   0.04
    38   8     0.00   0.00  -0.00    -0.00   0.01  -0.00     0.05  -0.04   0.03
    39   8     0.00  -0.00  -0.00     0.01  -0.00  -0.00    -0.12   0.04  -0.00
    40   6     0.00  -0.00   0.00     0.01  -0.01   0.01    -0.04   0.05  -0.05
    41   1    -0.00   0.00   0.01    -0.00  -0.00   0.03     0.02   0.05  -0.23
    42   1    -0.00  -0.00  -0.01    -0.00  -0.01  -0.04     0.01   0.01   0.32
    43   8    -0.01   0.00   0.00    -0.01   0.00   0.00    -0.01   0.01   0.00
    44   1    -0.00  -0.02  -0.00    -0.01  -0.04  -0.01     0.08  -0.04  -0.04
    45   1     0.05  -0.00  -0.03     0.07  -0.00  -0.05     0.15   0.01  -0.09
    46   1     0.72   0.46  -0.13    -0.26  -0.16   0.05    -0.02  -0.01   0.00
    47   1    -0.01  -0.00   0.00    -0.00  -0.01  -0.00    -0.00  -0.01  -0.00
    48   1    -0.00   0.00   0.00     0.02   0.02  -0.02     0.02   0.01  -0.01
    49   6    -0.00  -0.00  -0.00    -0.01  -0.00  -0.01     0.09   0.03   0.05
    50   1     0.01   0.00   0.00     0.02   0.01   0.01    -0.19  -0.10  -0.07
    51   1    -0.01  -0.02  -0.00    -0.02  -0.04  -0.00     0.19   0.35   0.01
    52   1     0.00  -0.01   0.00     0.00  -0.03   0.00     0.01   0.24  -0.03
                     70                     71                     72
                      A                      A                      A
 Frequencies --   1028.5532              1033.3734              1059.0426
 Red. masses --      1.8847                 2.3058                 2.0288
 Frc consts  --      1.1747                 1.4507                 1.3406
 IR Inten    --     35.9776                63.9946                 1.7908
  Atom  AN      X      Y      Z        X      Y      Z        X      Y      Z
     1   6     0.02   0.02  -0.01    -0.01  -0.01   0.00     0.00  -0.00   0.00
     2   1     0.01   0.00  -0.01    -0.00  -0.00   0.00    -0.00   0.00  -0.01
     3   6    -0.02  -0.03   0.00     0.01   0.01  -0.00    -0.00  -0.00  -0.00
     4   1    -0.05  -0.06  -0.01     0.02   0.02   0.00     0.01   0.00   0.01
     5   1    -0.04  -0.04  -0.00     0.01   0.02   0.00     0.00  -0.00  -0.00
     6   8    -0.01  -0.00  -0.00     0.01   0.00   0.00     0.00   0.00   0.00
     7   6     0.02  -0.03   0.14    -0.09  -0.03  -0.05    -0.00  -0.00  -0.01
     8   1    -0.11   0.47  -0.03    -0.15  -0.22   0.02     0.01  -0.05   0.00
     9   1     0.21  -0.27  -0.33     0.12   0.11   0.03    -0.06   0.01   0.03
    10   6    -0.03  -0.05  -0.05    -0.07  -0.13   0.05     0.01   0.01   0.00
    11   6     0.03  -0.01  -0.01     0.07  -0.15   0.00    -0.00   0.00   0.00
    12   6    -0.01   0.01   0.01    -0.04   0.04   0.00     0.00  -0.00  -0.00
    13   8     0.01   0.02  -0.00     0.03   0.07  -0.00    -0.00  -0.00   0.00
    14   8    -0.02  -0.01   0.00    -0.06  -0.04   0.01     0.00   0.00  -0.00
    15   7     0.04   0.00   0.03     0.10   0.01  -0.02    -0.01  -0.00  -0.00
    16   1     0.26  -0.04  -0.07    -0.15   0.09  -0.06    -0.05   0.01   0.01
    17   6    -0.09   0.01  -0.11     0.06   0.14   0.02     0.03  -0.00   0.00
    18   1     0.03   0.16  -0.14     0.06   0.05   0.03     0.03  -0.01   0.00
    19   6    -0.04  -0.02   0.07    -0.00  -0.00   0.01    -0.00   0.00   0.00
    20   1     0.29  -0.05  -0.02    -0.08  -0.04   0.03     0.00  -0.02   0.00
    21   6     0.07   0.02   0.02    -0.03  -0.01  -0.01    -0.01  -0.01   0.00
    22   8    -0.02   0.01  -0.00     0.01  -0.00   0.00     0.00  -0.00   0.00
    23  16     0.00   0.00  -0.00    -0.01   0.02  -0.01    -0.00  -0.00   0.00
    24   6    -0.02   0.03   0.05    -0.01  -0.00   0.01    -0.00   0.01   0.02
    25   1    -0.06   0.22   0.07    -0.02   0.04   0.02    -0.01   0.04   0.02
    26   6     0.04  -0.05  -0.02     0.01  -0.01  -0.01    -0.00  -0.01  -0.01
    27   1    -0.12   0.01   0.02    -0.02  -0.00   0.00    -0.01  -0.00  -0.00
    28   1    -0.16  -0.24  -0.14    -0.03  -0.05  -0.02    -0.02  -0.03  -0.02
    29   1    -0.04   0.18   0.06    -0.00   0.05   0.03    -0.01  -0.01  -0.01
    30   8    -0.00   0.02  -0.04    -0.00   0.00  -0.01     0.00   0.01  -0.01
    31   1     0.03  -0.04   0.02    -0.00   0.01  -0.01    -0.03  -0.02   0.04
    32   6     0.01   0.00   0.01    -0.00  -0.00  -0.00     0.01   0.03   0.15
    33   1     0.00   0.03   0.05     0.00  -0.01  -0.01     0.08   0.32   0.51
    34   1     0.01   0.01  -0.00    -0.00  -0.00   0.00     0.10   0.24   0.25
    35   7    -0.00   0.00  -0.01     0.00  -0.00   0.00     0.09   0.02  -0.09
    36   1     0.00   0.01  -0.00    -0.00  -0.01  -0.00     0.12   0.07  -0.06
    37   6     0.00   0.00  -0.00    -0.00   0.00   0.00    -0.04   0.00   0.00
    38   8    -0.01  -0.00   0.00     0.00   0.00  -0.00     0.03  -0.06   0.06
    39   8     0.00  -0.00   0.00    -0.00   0.00  -0.00    -0.09   0.03   0.00
    40   6     0.00  -0.00  -0.00    -0.00   0.00   0.00     0.04   0.01  -0.10
    41   1     0.00   0.00  -0.01    -0.00  -0.00   0.00    -0.02   0.12  -0.35
    42   1     0.00   0.00  -0.02    -0.00  -0.00   0.00     0.02  -0.04  -0.09
    43   8     0.01  -0.00  -0.01    -0.00   0.00   0.00    -0.00   0.00   0.00
    44   1     0.01   0.00   0.01    -0.00  -0.00  -0.01     0.07  -0.03  -0.02
    45   1    -0.01   0.00   0.01     0.01  -0.00  -0.00     0.01  -0.00  -0.01
    46   1     0.07   0.05  -0.01     0.71   0.45  -0.14    -0.00  -0.00   0.00
    47   1     0.03   0.01  -0.02    -0.01  -0.01   0.01    -0.01  -0.01   0.00
    48   1     0.05   0.03  -0.04    -0.01  -0.01   0.01     0.01   0.00  -0.00
    49   6    -0.01  -0.00  -0.01     0.00   0.00   0.00    -0.04  -0.05  -0.08
    50   1     0.01   0.01   0.01    -0.00  -0.00  -0.00     0.03   0.12   0.13
    51   1    -0.01  -0.02   0.00     0.00   0.00  -0.00    -0.02  -0.04   0.14
    52   1    -0.01  -0.03   0.00     0.00   0.00   0.00    -0.26  -0.33  -0.02
                     73                     74                     75
                      A                      A                      A
 Frequencies --   1066.9815              1080.2387              1109.9651
 Red. masses --      1.8375                 2.6829                 2.5344
 Frc consts  --      1.2325                 1.8446                 1.8397
 IR Inten    --      7.8227                18.3614                21.7110
  Atom  AN      X      Y      Z        X      Y      Z        X      Y      Z
     1   6     0.01   0.01  -0.00    -0.03  -0.02   0.05    -0.11  -0.01   0.15
     2   1     0.01   0.00  -0.01    -0.08  -0.06   0.01    -0.38  -0.35   0.12
     3   6    -0.01  -0.01  -0.00     0.05   0.06  -0.02     0.19   0.14  -0.09
     4   1    -0.02  -0.02  -0.00     0.10   0.11   0.02     0.14   0.10  -0.21
     5   1    -0.02  -0.02  -0.00     0.08   0.08  -0.02     0.15   0.18  -0.07
     6   8    -0.00   0.00  -0.00     0.01  -0.01   0.00    -0.06  -0.09  -0.05
     7   6    -0.00  -0.01  -0.06    -0.00  -0.02  -0.00     0.00  -0.02   0.00
     8   1     0.01  -0.19   0.01     0.00  -0.01  -0.00    -0.04   0.01  -0.00
     9   1    -0.40  -0.04   0.15     0.04  -0.01  -0.02    -0.04  -0.05  -0.02
    10   6     0.04   0.05   0.01    -0.02   0.01   0.00     0.01   0.02  -0.01
    11   6    -0.02   0.01   0.00    -0.00   0.01  -0.00    -0.00   0.01  -0.00
    12   6     0.00  -0.01  -0.01     0.00  -0.00   0.00     0.00  -0.00   0.00
    13   8    -0.01  -0.01   0.00    -0.00  -0.01  -0.00    -0.00  -0.01  -0.00
    14   8     0.01   0.01  -0.00     0.00   0.00  -0.00     0.00   0.00  -0.00
    15   7    -0.05  -0.00  -0.01     0.01  -0.02   0.01     0.00  -0.03   0.01
    16   1    -0.26   0.04   0.08     0.06  -0.03   0.02     0.07  -0.05   0.04
    17   6     0.16  -0.01  -0.02    -0.02   0.02   0.01    -0.01   0.04  -0.01
    18   1     0.27  -0.01  -0.05    -0.02   0.04   0.01    -0.04   0.07  -0.00
    19   6    -0.03  -0.02   0.06     0.02   0.08   0.02     0.03   0.03   0.02
    20   1     0.03  -0.15   0.02     0.12  -0.23  -0.05     0.10   0.06   0.01
    21   6     0.01   0.01   0.02    -0.10  -0.05  -0.09    -0.00  -0.01  -0.01
    22   8    -0.00  -0.00  -0.00     0.03  -0.03   0.02    -0.01   0.02   0.00
    23  16    -0.01  -0.01   0.00     0.01  -0.00  -0.00    -0.00  -0.00   0.00
    24   6    -0.07   0.04   0.09     0.13   0.18   0.14    -0.05  -0.07   0.01
    25   1    -0.14   0.36   0.14     0.12   0.05   0.02    -0.03  -0.03   0.08
    26   6     0.06  -0.07  -0.04    -0.11  -0.13  -0.04     0.04   0.03  -0.01
    27   1    -0.15   0.03   0.02     0.09  -0.06  -0.06    -0.07  -0.03  -0.00
    28   1    -0.24  -0.36  -0.19     0.04   0.00  -0.14    -0.05  -0.05   0.05
    29   1    -0.05   0.27   0.10    -0.11  -0.45  -0.38     0.04   0.18   0.16
    30   8     0.00   0.03  -0.05    -0.01   0.04  -0.07     0.01  -0.00  -0.01
    31   1    -0.01  -0.06   0.06     0.02  -0.30   0.40    -0.00   0.13  -0.19
    32   6     0.00  -0.00  -0.02     0.00   0.01  -0.01    -0.02  -0.04   0.00
    33   1    -0.01  -0.03  -0.06     0.02  -0.02  -0.05    -0.05  -0.02   0.03
    34   1    -0.01  -0.02  -0.03     0.01   0.01   0.01    -0.03  -0.04  -0.07
    35   7    -0.01  -0.00   0.01    -0.01  -0.00   0.01    -0.00   0.00  -0.01
    36   1    -0.01  -0.01   0.01    -0.04  -0.06   0.01     0.01   0.04   0.01
    37   6     0.01   0.00   0.00     0.00   0.00  -0.00    -0.00  -0.00   0.00
    38   8    -0.00   0.01  -0.01    -0.00   0.00  -0.01    -0.00   0.00   0.01
    39   8     0.01  -0.00  -0.00     0.01  -0.00   0.00    -0.00   0.00  -0.00
    40   6    -0.01  -0.00   0.01    -0.00  -0.00  -0.00     0.01   0.02   0.02
    41   1     0.01  -0.02   0.04     0.00  -0.01   0.02    -0.02   0.05  -0.01
    42   1    -0.00   0.01   0.00    -0.00  -0.01   0.01    -0.01  -0.02   0.01
    43   8     0.00   0.00   0.00     0.00  -0.00   0.00     0.01  -0.00   0.00
    44   1    -0.01  -0.03  -0.03    -0.00   0.08   0.07    -0.01  -0.10  -0.12
    45   1     0.01   0.00  -0.01    -0.04  -0.00   0.03    -0.06   0.00   0.04
    46   1    -0.02  -0.02   0.00    -0.07  -0.04   0.01    -0.03  -0.02   0.01
    47   1     0.01   0.00  -0.01    -0.11  -0.09   0.05    -0.24  -0.32   0.05
    48   1     0.01   0.01  -0.01    -0.00   0.01  -0.01     0.17   0.08  -0.12
    49   6    -0.00   0.00   0.01    -0.00  -0.00   0.01     0.02   0.02  -0.02
    50   1    -0.00  -0.02  -0.02    -0.01  -0.03  -0.02     0.07   0.08   0.05
    51   1    -0.01  -0.01  -0.02    -0.01  -0.02  -0.02     0.03   0.04   0.05
    52   1     0.04   0.04   0.00     0.03   0.03   0.00    -0.03  -0.06   0.00
                     76                     77                     78
                      A                      A                      A
 Frequencies --   1114.2966              1123.1547              1138.0606
 Red. masses --      2.2114                 2.2888                 1.2306
 Frc consts  --      1.6178                 1.7011                 0.9391
 IR Inten    --      8.7213                22.5667                51.3084
  Atom  AN      X      Y      Z        X      Y      Z        X      Y      Z
     1   6    -0.02  -0.00   0.03     0.03  -0.01  -0.05    -0.00  -0.00  -0.00
     2   1    -0.07  -0.06   0.02     0.12   0.12  -0.03     0.02   0.01   0.02
     3   6     0.03   0.02  -0.02    -0.04  -0.01   0.04    -0.00   0.00   0.01
     4   1     0.02   0.01  -0.04    -0.01   0.02   0.08     0.03   0.04   0.02
     5   1     0.02   0.03  -0.01    -0.02  -0.01   0.04     0.01   0.02   0.01
     6   8    -0.01  -0.02  -0.01     0.02   0.01   0.00     0.00   0.00   0.00
     7   6     0.00  -0.00   0.00    -0.02  -0.06  -0.06     0.00  -0.02   0.00
     8   1    -0.00   0.00  -0.00     0.21  -0.09  -0.06    -0.11  -0.01   0.01
     9   1     0.00  -0.00  -0.00    -0.18  -0.02   0.10    -0.06  -0.07  -0.03
    10   6     0.00  -0.00  -0.00     0.04   0.04   0.02     0.01   0.02  -0.01
    11   6    -0.00   0.00  -0.00    -0.00   0.04  -0.01    -0.01   0.01   0.00
    12   6     0.00  -0.00   0.00    -0.00   0.00   0.00     0.00  -0.00   0.00
    13   8     0.00  -0.00  -0.00    -0.00  -0.02  -0.00    -0.00  -0.01  -0.00
    14   8     0.00   0.00  -0.00     0.00   0.01  -0.00     0.00   0.00  -0.00
    15   7     0.00  -0.00   0.00     0.04  -0.10   0.03     0.00  -0.03   0.01
    16   1     0.01  -0.00   0.00     0.24  -0.19   0.15     0.00  -0.03   0.03
    17   6    -0.00   0.00   0.00    -0.11   0.14   0.08     0.02   0.04  -0.03
    18   1    -0.02   0.00   0.00    -0.16   0.32   0.09     0.04   0.07  -0.04
    19   6     0.00  -0.00  -0.00     0.05   0.04  -0.08     0.00   0.03   0.05
    20   1     0.00   0.01   0.00     0.41  -0.11  -0.19     0.02   0.13   0.06
    21   6     0.01   0.00   0.01    -0.05  -0.02  -0.01    -0.06  -0.02  -0.04
    22   8    -0.01   0.01  -0.00     0.01  -0.00   0.00     0.02  -0.01   0.00
    23  16    -0.00  -0.00   0.00    -0.00  -0.01   0.00    -0.00  -0.00   0.00
    24   6    -0.01  -0.02  -0.01    -0.03  -0.06   0.11    -0.01  -0.04  -0.02
    25   1    -0.01  -0.01   0.00     0.02  -0.09   0.22    -0.01  -0.01  -0.02
    26   6     0.01   0.01  -0.00     0.02   0.03  -0.05     0.01   0.01   0.01
    27   1    -0.01  -0.01  -0.00    -0.10  -0.18  -0.09    -0.00   0.02   0.01
    28   1    -0.00  -0.00   0.02    -0.06  -0.04   0.11     0.00  -0.00   0.01
    29   1     0.01   0.04   0.04     0.07   0.11   0.18     0.01   0.05   0.04
    30   8     0.00  -0.00   0.00     0.01   0.01  -0.06    -0.00  -0.01   0.01
    31   1    -0.02   0.02  -0.02    -0.01   0.12  -0.19    -0.01   0.06  -0.09
    32   6     0.08   0.21   0.00     0.00   0.00  -0.00    -0.01   0.01   0.01
    33   1     0.25   0.13  -0.13     0.00   0.00  -0.00     0.02   0.01   0.00
    34   1     0.13   0.20   0.35     0.00  -0.01  -0.01    -0.00   0.02   0.06
    35   7     0.01  -0.00   0.04     0.01   0.00  -0.00    -0.01  -0.00   0.00
    36   1    -0.01  -0.04   0.07     0.01   0.01  -0.05    -0.03  -0.03   0.15
    37   6     0.01   0.01   0.00    -0.00   0.00   0.00     0.00   0.00  -0.02
    38   8     0.00   0.01  -0.01     0.00   0.00   0.00     0.00  -0.03  -0.03
    39   8     0.01  -0.00   0.00    -0.00   0.00  -0.00     0.01   0.00   0.01
    40   6    -0.03  -0.08  -0.11    -0.00  -0.00   0.00     0.01   0.00  -0.02
    41   1     0.10  -0.23   0.05     0.01  -0.02   0.01    -0.02   0.02  -0.03
    42   1     0.05   0.10  -0.06     0.00   0.01  -0.00    -0.00  -0.03  -0.00
    43   8    -0.00   0.00   0.00    -0.00   0.00   0.01    -0.01  -0.01  -0.01
    44   1    -0.02  -0.05  -0.05    -0.02  -0.07  -0.10     0.07   0.62   0.69
    45   1    -0.01   0.00   0.01    -0.03  -0.01   0.00     0.11   0.02  -0.03
    46   1     0.00   0.00   0.00    -0.04  -0.02   0.01    -0.03  -0.02   0.01
    47   1    -0.04  -0.06   0.00     0.07   0.11  -0.00    -0.02   0.02   0.02
    48   1     0.04   0.01  -0.02    -0.10  -0.05   0.07     0.02  -0.01  -0.01
    49   6    -0.09  -0.13   0.08    -0.00  -0.00   0.00     0.00  -0.01  -0.00
    50   1    -0.32  -0.41  -0.24    -0.01  -0.01  -0.01    -0.02  -0.00   0.00
    51   1    -0.12  -0.09  -0.24    -0.00  -0.01  -0.01     0.02   0.03   0.01
    52   1     0.12   0.26  -0.02     0.01   0.01   0.00    -0.03  -0.01  -0.01
                     79                     80                     81
                      A                      A                      A
 Frequencies --   1145.5438              1153.0811              1164.2826
 Red. masses --      2.2685                 2.3966                 3.2691
 Frc consts  --      1.7539                 1.8774                 2.6109
 IR Inten    --     53.3467                14.8618               169.9766
  Atom  AN      X      Y      Z        X      Y      Z        X      Y      Z
     1   6    -0.02   0.02   0.04     0.01  -0.03  -0.03    -0.00  -0.06  -0.09
     2   1    -0.12  -0.11   0.03     0.11   0.10  -0.03     0.23   0.18   0.09
     3   6     0.02  -0.04  -0.06    -0.02   0.05   0.06     0.04   0.19   0.20
     4   1    -0.03  -0.09  -0.12     0.04   0.10   0.12     0.08   0.27   0.13
     5   1    -0.03  -0.04  -0.04     0.04   0.04   0.03     0.11   0.15   0.13
     6   8    -0.01   0.02   0.02     0.01  -0.03  -0.02    -0.05  -0.15  -0.16
     7   6    -0.08   0.10   0.00    -0.04   0.06   0.06    -0.01   0.07   0.02
     8   1     0.37   0.09  -0.03    -0.36   0.08   0.06     0.17   0.09   0.00
     9   1    -0.48   0.09   0.23    -0.42  -0.14   0.01     0.03   0.10   0.05
    10   6     0.19  -0.04  -0.01     0.19   0.01  -0.08     0.01  -0.05   0.01
    11   6     0.07  -0.05  -0.02     0.03  -0.02  -0.01     0.03  -0.03  -0.00
    12   6    -0.01   0.01  -0.00    -0.01   0.01   0.00     0.00  -0.00  -0.00
    13   8     0.01   0.03   0.00     0.00   0.01  -0.00     0.01   0.02  -0.00
    14   8    -0.02  -0.01   0.00    -0.01  -0.00   0.00    -0.01  -0.01   0.00
    15   7    -0.03  -0.01   0.01    -0.03  -0.07   0.05    -0.02   0.07  -0.03
    16   1     0.02  -0.02   0.00    -0.02  -0.08   0.07    -0.05   0.09  -0.08
    17   6    -0.09  -0.05   0.04     0.03   0.04  -0.12    -0.03  -0.12   0.04
    18   1    -0.09   0.07   0.02     0.01   0.17  -0.12    -0.11  -0.28   0.07
    19   6    -0.02  -0.06  -0.06    -0.04   0.06   0.11     0.04   0.02  -0.03
    20   1     0.27  -0.04  -0.13    -0.25   0.14   0.17     0.16  -0.01  -0.06
    21   6     0.08   0.03   0.06    -0.05  -0.03  -0.07     0.04  -0.00   0.03
    22   8    -0.02   0.01  -0.01     0.01  -0.01   0.01    -0.01   0.01  -0.01
    23  16    -0.03  -0.01   0.00    -0.03  -0.01   0.01    -0.00   0.00  -0.00
    24   6     0.01   0.05  -0.02     0.06  -0.04  -0.03    -0.04   0.02   0.05
    25   1    -0.01   0.04  -0.07     0.06  -0.10  -0.08    -0.01   0.00   0.12
    26   6    -0.02  -0.01   0.00    -0.02   0.01   0.01     0.02  -0.01  -0.02
    27   1     0.05   0.03   0.00     0.07   0.01  -0.00    -0.06  -0.03  -0.01
    28   1     0.02   0.02  -0.03     0.10   0.13   0.04    -0.06  -0.09  -0.02
    29   1    -0.02  -0.07  -0.07     0.01  -0.10  -0.04    -0.00   0.05   0.03
    30   8    -0.00   0.00   0.01    -0.01  -0.01   0.02     0.01   0.01  -0.02
    31   1     0.03  -0.11   0.15    -0.00   0.07  -0.09     0.01   0.01  -0.04
    32   6    -0.00  -0.00   0.00     0.00   0.00  -0.00    -0.01   0.00   0.00
    33   1    -0.01  -0.00   0.00     0.01   0.00  -0.00     0.01   0.01   0.01
    34   1     0.00   0.01   0.02    -0.00  -0.01  -0.01    -0.01  -0.00   0.02
    35   7    -0.01  -0.00   0.00     0.01   0.01  -0.00    -0.01  -0.00   0.00
    36   1    -0.01  -0.00   0.09     0.00  -0.00  -0.10    -0.01  -0.01   0.05
    37   6     0.00   0.00  -0.01    -0.00  -0.00   0.01    -0.00   0.00  -0.00
    38   8     0.00  -0.01  -0.01    -0.01   0.01   0.01     0.01  -0.01  -0.01
    39   8     0.00   0.00   0.00    -0.00  -0.00  -0.00     0.00   0.00  -0.00
    40   6     0.00   0.01  -0.00    -0.00  -0.01   0.00     0.01   0.00  -0.00
    41   1    -0.01   0.02  -0.01     0.01  -0.02   0.01    -0.01   0.02  -0.01
    42   1    -0.00  -0.01  -0.01     0.01   0.01   0.01     0.00  -0.02   0.01
    43   8    -0.01  -0.01  -0.01     0.02   0.01   0.01    -0.01  -0.01   0.00
    44   1     0.02   0.21   0.25    -0.02  -0.27  -0.31    -0.00   0.14   0.16
    45   1     0.08   0.01  -0.03    -0.09  -0.01   0.04     0.04   0.01  -0.00
    46   1     0.22   0.14  -0.04     0.12   0.07  -0.02     0.07   0.04  -0.01
    47   1    -0.03  -0.09  -0.02     0.02   0.08   0.03     0.05   0.26   0.07
    48   1     0.14   0.05  -0.09    -0.14  -0.05   0.09    -0.31  -0.21   0.27
    49   6     0.00   0.00  -0.00    -0.00  -0.00   0.00     0.00  -0.00  -0.00
    50   1     0.01   0.01   0.01    -0.01  -0.01  -0.01    -0.00   0.00   0.00
    51   1     0.00   0.00   0.01    -0.00  -0.00  -0.01     0.01   0.03   0.01
    52   1    -0.01  -0.01  -0.00     0.01   0.01   0.00    -0.02  -0.01  -0.00
                     82                     83                     84
                      A                      A                      A
 Frequencies --   1175.5882              1183.0392              1193.3193
 Red. masses --      2.5025                 2.0114                 1.6763
 Frc consts  --      2.0377                 1.6586                 1.4065
 IR Inten    --     46.3518                60.5173                45.7579
  Atom  AN      X      Y      Z        X      Y      Z        X      Y      Z
     1   6     0.02   0.00   0.03     0.02  -0.01   0.01     0.06  -0.05   0.05
     2   1    -0.03  -0.00  -0.08     0.01   0.03  -0.06     0.10   0.15  -0.22
     3   6    -0.04  -0.05  -0.07    -0.02  -0.00  -0.02    -0.09   0.07  -0.06
     4   1     0.00  -0.04   0.06    -0.01  -0.01   0.07     0.04   0.09   0.33
     5   1     0.00  -0.06  -0.09     0.02  -0.02  -0.05     0.15  -0.10  -0.24
     6   8     0.03   0.05   0.06     0.02   0.01   0.02     0.04  -0.04   0.03
     7   6    -0.00   0.09   0.07    -0.00   0.02   0.01     0.00  -0.00  -0.02
     8   1    -0.18   0.12   0.07     0.00   0.03   0.01     0.50   0.08  -0.08
     9   1     0.10   0.07  -0.03     0.02   0.02   0.00    -0.20  -0.01   0.10
    10   6     0.05  -0.04  -0.04     0.01  -0.01  -0.00    -0.06  -0.02   0.06
    11   6     0.03  -0.03   0.00     0.01  -0.01   0.00     0.02  -0.01  -0.01
    12   6    -0.00   0.00  -0.00    -0.00   0.00  -0.00     0.00   0.00  -0.00
    13   8     0.00   0.02   0.00     0.00   0.00   0.00     0.00   0.01   0.00
    14   8    -0.01  -0.01   0.00    -0.00  -0.00   0.00    -0.01  -0.00   0.00
    15   7    -0.03   0.06  -0.03    -0.00   0.01  -0.01     0.01   0.03   0.00
    16   1    -0.17   0.12  -0.09    -0.04   0.03  -0.02     0.04   0.03  -0.05
    17   6    -0.01  -0.13   0.02    -0.01  -0.03   0.01    -0.01  -0.04  -0.03
    18   1    -0.11  -0.45   0.08    -0.03  -0.10   0.02     0.09   0.09  -0.07
    19   6     0.02   0.11  -0.03     0.02   0.02  -0.00     0.00   0.02   0.06
    20   1    -0.03   0.19   0.00     0.11   0.05  -0.02     0.27   0.19   0.01
    21   6    -0.07  -0.02  -0.06    -0.04  -0.01  -0.03    -0.05  -0.02  -0.07
    22   8     0.02  -0.03   0.01     0.01  -0.00   0.01    -0.00   0.02   0.01
    23  16    -0.01  -0.00   0.00    -0.00  -0.00   0.00     0.01   0.00  -0.00
    24   6    -0.03  -0.08   0.15    -0.02  -0.00   0.00    -0.01  -0.00  -0.06
    25   1     0.10  -0.23   0.40    -0.02  -0.01   0.00    -0.05   0.05  -0.13
    26   6     0.01   0.02  -0.05     0.02  -0.00  -0.00     0.02  -0.00   0.02
    27   1    -0.10  -0.18  -0.08    -0.03   0.01   0.01     0.02   0.10   0.05
    28   1    -0.03  -0.02   0.12    -0.03  -0.04  -0.01    -0.02  -0.04  -0.04
    29   1     0.07   0.05   0.14     0.00   0.06   0.03    -0.02   0.06  -0.00
    30   8     0.02   0.02  -0.08     0.00  -0.00  -0.00    -0.01  -0.01   0.03
    31   1    -0.05   0.13  -0.20     0.01   0.01  -0.01    -0.00   0.03  -0.03
    32   6     0.03  -0.01  -0.01    -0.14   0.06   0.03     0.02  -0.01  -0.00
    33   1    -0.02   0.00   0.01     0.16  -0.01  -0.10    -0.02   0.00   0.02
    34   1     0.02  -0.00  -0.09    -0.12  -0.04   0.38     0.02   0.01  -0.07
    35   7     0.02  -0.00  -0.01    -0.11   0.02   0.02     0.02  -0.00  -0.00
    36   1     0.05   0.05  -0.09    -0.21  -0.18   0.19     0.03   0.02  -0.07
    37   6    -0.00   0.00   0.00     0.00  -0.02   0.01    -0.00  -0.01   0.01
    38   8     0.00  -0.01   0.00    -0.02   0.03  -0.01    -0.01   0.01  -0.00
    39   8    -0.02   0.00   0.00     0.08  -0.02  -0.01    -0.01   0.00   0.00
    40   6    -0.03  -0.00   0.01     0.15  -0.02  -0.05    -0.02   0.00   0.01
    41   1     0.05  -0.07   0.03    -0.18   0.25  -0.05     0.03  -0.04  -0.01
    42   1    -0.00   0.08   0.00     0.01  -0.39  -0.05     0.00   0.07   0.00
    43   8     0.01   0.00  -0.00     0.01   0.00   0.00     0.02   0.00  -0.00
    44   1     0.02   0.06   0.04    -0.04  -0.16  -0.15     0.02  -0.02  -0.05
    45   1    -0.03  -0.00   0.00    -0.07  -0.01   0.03    -0.05  -0.01   0.02
    46   1     0.07   0.04  -0.01     0.01   0.01  -0.00    -0.01  -0.01  -0.00
    47   1    -0.07  -0.09   0.02    -0.04  -0.03   0.02    -0.26  -0.11   0.16
    48   1     0.07   0.09  -0.09    -0.02   0.04  -0.02    -0.10   0.14  -0.08
    49   6    -0.02   0.01   0.01     0.08  -0.04  -0.03    -0.01   0.01   0.01
    50   1     0.03  -0.01  -0.02    -0.18  -0.00   0.07     0.02  -0.00  -0.01
    51   1    -0.04  -0.07  -0.03     0.19   0.29   0.12    -0.03  -0.06  -0.02
    52   1     0.05   0.02   0.01    -0.24  -0.04  -0.07     0.04   0.01   0.01
                     85                     86                     87
                      A                      A                      A
 Frequencies --   1196.3603              1200.7517              1218.7329
 Red. masses --      1.7266                 2.1217                 3.0997
 Frc consts  --      1.4560                 1.8023                 2.7126
 IR Inten    --      7.6151               119.2178                 0.7523
  Atom  AN      X      Y      Z        X      Y      Z        X      Y      Z
     1   6    -0.05   0.04  -0.04    -0.05   0.04  -0.03     0.00  -0.00   0.00
     2   1    -0.07  -0.11   0.17    -0.06  -0.09   0.14     0.00   0.00   0.00
     3   6     0.06  -0.06   0.05     0.06  -0.07   0.05    -0.00   0.00  -0.01
     4   1    -0.01  -0.04  -0.23     0.04   0.01  -0.18     0.01   0.01   0.01
     5   1    -0.11   0.11   0.21    -0.08   0.17   0.23     0.01  -0.01  -0.02
     6   8    -0.02   0.04  -0.01    -0.00   0.04   0.01     0.00  -0.00   0.00
     7   6     0.01  -0.00  -0.02    -0.01   0.02   0.01    -0.00  -0.00  -0.00
     8   1     0.59   0.09  -0.10    -0.07   0.02   0.02    -0.02  -0.01   0.00
     9   1    -0.28  -0.05   0.10     0.09   0.05   0.00     0.03   0.01  -0.00
    10   6    -0.08  -0.02   0.07     0.03   0.00  -0.02     0.00   0.00  -0.00
    11   6     0.02  -0.02  -0.01     0.01   0.00   0.00     0.00   0.00   0.00
    12   6     0.00  -0.00  -0.00    -0.00   0.00   0.00    -0.00  -0.00   0.00
    13   8     0.00   0.01   0.00     0.00   0.00   0.00    -0.00  -0.00  -0.00
    14   8    -0.01  -0.00   0.00    -0.00   0.00   0.00    -0.00   0.00   0.00
    15   7     0.01   0.04   0.00    -0.00   0.00  -0.01    -0.00  -0.00  -0.00
    16   1     0.08   0.03  -0.06    -0.11   0.03  -0.01    -0.03   0.00   0.01
    17   6     0.01  -0.05  -0.07    -0.03  -0.02   0.05    -0.00   0.00   0.01
    18   1     0.17   0.15  -0.14    -0.07  -0.18   0.08     0.00  -0.01   0.01
    19   6    -0.07   0.05   0.06     0.09   0.02   0.02     0.00  -0.01  -0.00
    20   1    -0.06   0.21   0.08     0.54   0.16  -0.07     0.06  -0.03  -0.02
    21   6    -0.01  -0.01  -0.04    -0.13  -0.04  -0.13     0.00   0.00  -0.00
    22   8     0.01  -0.02   0.01     0.03  -0.02   0.03    -0.00   0.00  -0.00
    23  16     0.01   0.01  -0.00    -0.00  -0.00   0.00    -0.00  -0.00   0.00
    24   6     0.05  -0.05   0.04    -0.07   0.05  -0.10    -0.00   0.02  -0.02
    25   1     0.08  -0.10   0.10    -0.14   0.18  -0.20    -0.01   0.04  -0.00
    26   6    -0.03   0.02  -0.01     0.05  -0.03   0.03     0.00  -0.01   0.01
    27   1     0.04  -0.07  -0.04    -0.02   0.19   0.11     0.01   0.03   0.02
    28   1     0.02   0.06   0.08    -0.06  -0.13  -0.15    -0.01  -0.01  -0.04
    29   1     0.03  -0.09   0.01    -0.06   0.15  -0.03    -0.02  -0.00  -0.03
    30   8    -0.00   0.00  -0.02    -0.00  -0.03   0.06    -0.00  -0.01   0.01
    31   1    -0.01   0.08  -0.12    -0.01   0.02   0.00    -0.01   0.01  -0.01
    32   6    -0.01   0.01  -0.00     0.02  -0.01  -0.00    -0.03   0.03  -0.07
    33   1     0.02   0.00  -0.01    -0.01   0.00   0.02     0.18   0.08  -0.03
    34   1    -0.02  -0.02   0.02     0.02   0.02  -0.06    -0.11  -0.22  -0.07
    35   7    -0.01   0.01  -0.01     0.02  -0.00  -0.00    -0.02   0.20  -0.17
    36   1    -0.01   0.01  -0.02     0.02   0.01  -0.05     0.04   0.35  -0.33
    37   6     0.00   0.00  -0.00    -0.00  -0.01   0.01     0.00   0.05  -0.05
    38   8    -0.00  -0.00   0.01    -0.01   0.01   0.00     0.02  -0.09   0.09
    39   8     0.00  -0.00  -0.00    -0.01  -0.00   0.00    -0.07   0.02   0.00
    40   6     0.01  -0.01   0.00    -0.02   0.00   0.00     0.06  -0.18   0.14
    41   1    -0.01   0.01   0.02     0.02  -0.03  -0.02     0.01  -0.16   0.26
    42   1     0.00  -0.04   0.01     0.00   0.07   0.02     0.07  -0.26   0.43
    43   8     0.01   0.00  -0.00     0.01   0.00   0.01    -0.00  -0.00  -0.00
    44   1     0.00  -0.05  -0.04     0.02  -0.09  -0.13     0.06   0.04   0.12
    45   1    -0.02  -0.00   0.01    -0.09  -0.01   0.04    -0.00  -0.00  -0.00
    46   1    -0.01  -0.01  -0.00     0.01   0.01  -0.00    -0.00  -0.00   0.00
    47   1     0.21   0.09  -0.13     0.22   0.10  -0.13    -0.03  -0.01   0.02
    48   1     0.08  -0.11   0.06     0.07  -0.10   0.06     0.02   0.01  -0.01
    49   6     0.01  -0.01   0.00    -0.01   0.01   0.00     0.04  -0.03   0.04
    50   1    -0.02  -0.01   0.00     0.03  -0.00  -0.01    -0.15  -0.14  -0.07
    51   1     0.02   0.04   0.01    -0.03  -0.05  -0.02     0.09   0.16  -0.05
    52   1    -0.02   0.00  -0.01     0.04   0.01   0.01    -0.02   0.11  -0.02
                     88                     89                     90
                      A                      A                      A
 Frequencies --   1232.8967              1254.9327              1282.9250
 Red. masses --      2.0309                 1.6090                 1.2948
 Frc consts  --      1.8188                 1.4930                 1.2556
 IR Inten    --     43.2300                10.8439                10.0938
  Atom  AN      X      Y      Z        X      Y      Z        X      Y      Z
     1   6     0.00  -0.00  -0.00     0.00  -0.00   0.00     0.01  -0.00  -0.00
     2   1     0.00   0.00  -0.00     0.01   0.01  -0.00     0.00  -0.00  -0.01
     3   6    -0.00   0.01   0.00    -0.00   0.01   0.00    -0.00   0.00   0.00
     4   1    -0.00   0.00   0.00    -0.02  -0.01   0.00    -0.01  -0.01   0.01
     5   1     0.00  -0.01  -0.01     0.02  -0.01  -0.02     0.01   0.02   0.01
     6   8    -0.00  -0.00  -0.01    -0.01  -0.01  -0.01    -0.00  -0.00  -0.00
     7   6    -0.06  -0.03   0.01    -0.00  -0.01  -0.02    -0.01  -0.00  -0.00
     8   1     0.21   0.06  -0.05    -0.19  -0.09   0.03    -0.00  -0.01  -0.00
     9   1     0.42   0.13  -0.08     0.12   0.04  -0.02     0.04   0.01  -0.01
    10   6    -0.02   0.08  -0.02     0.02   0.01  -0.01     0.00   0.00  -0.00
    11   6     0.23   0.05  -0.04    -0.04   0.01   0.01    -0.00   0.00   0.00
    12   6    -0.01  -0.01   0.00    -0.00   0.00   0.00    -0.00   0.00   0.00
    13   8     0.01   0.03  -0.00    -0.00  -0.01   0.00    -0.00  -0.00   0.00
    14   8    -0.05  -0.01   0.01     0.01   0.00  -0.00     0.00   0.00  -0.00
    15   7    -0.06  -0.09   0.03     0.02  -0.00  -0.04    -0.00  -0.00  -0.00
    16   1    -0.74   0.07   0.20    -0.12   0.03   0.02    -0.00  -0.00   0.00
    17   6     0.01  -0.02  -0.01     0.01   0.03   0.07     0.00   0.00   0.00
    18   1    -0.02   0.20  -0.03     0.47  -0.28  -0.02     0.05   0.01  -0.01
    19   6    -0.02   0.00   0.01    -0.16  -0.01   0.03    -0.01  -0.02   0.00
    20   1     0.03  -0.01  -0.01     0.64   0.21  -0.14     0.03   0.15   0.02
    21   6     0.02   0.01   0.01     0.05   0.01  -0.00    -0.00  -0.00  -0.01
    22   8    -0.00  -0.01  -0.00    -0.02   0.01  -0.00    -0.00   0.01   0.00
    23  16     0.00  -0.01   0.00    -0.00  -0.00   0.00    -0.00  -0.00   0.00
    24   6     0.02  -0.01   0.00     0.09  -0.04   0.01    -0.00  -0.02   0.01
    25   1     0.01   0.01   0.00     0.04   0.07  -0.04    -0.01  -0.05  -0.03
    26   6    -0.01   0.01   0.00    -0.04   0.02   0.00     0.00   0.01  -0.01
    27   1     0.01  -0.02  -0.01     0.07  -0.06  -0.04    -0.01  -0.01  -0.01
    28   1     0.00   0.01   0.01     0.06   0.11   0.05     0.00   0.01   0.04
    29   1     0.01  -0.02  -0.00     0.02  -0.14  -0.04     0.02   0.02   0.04
    30   8    -0.00  -0.00  -0.00    -0.01  -0.00  -0.00     0.00   0.01  -0.01
    31   1    -0.00   0.02  -0.03    -0.02   0.09  -0.13    -0.00  -0.07   0.11
    32   6    -0.00   0.00   0.00    -0.00   0.00   0.00     0.06  -0.04  -0.01
    33   1    -0.00  -0.00  -0.00     0.01   0.01   0.00    -0.17  -0.18  -0.14
    34   1    -0.00   0.00   0.00    -0.01  -0.02  -0.01     0.22   0.36   0.24
    35   7    -0.00  -0.00   0.00     0.00  -0.00   0.00    -0.05   0.03  -0.01
    36   1    -0.00  -0.01   0.00     0.01   0.01  -0.03    -0.17  -0.20   0.23
    37   6     0.00  -0.00   0.00    -0.00  -0.01   0.01     0.01   0.04  -0.05
    38   8     0.00   0.00  -0.00    -0.01   0.01  -0.01     0.02  -0.02   0.03
    39   8     0.00  -0.00  -0.00     0.00  -0.00  -0.00     0.01  -0.00  -0.00
    40   6    -0.00   0.00  -0.00    -0.00   0.00  -0.00     0.02  -0.01  -0.02
    41   1    -0.00   0.00  -0.00     0.00   0.00   0.00    -0.01   0.04  -0.14
    42   1    -0.00   0.00  -0.01    -0.00   0.02  -0.04     0.02  -0.23   0.51
    43   8    -0.00   0.00   0.00     0.01   0.00  -0.00    -0.00   0.00  -0.00
    44   1    -0.00   0.00   0.00     0.02  -0.00  -0.02    -0.03  -0.12   0.01
    45   1     0.00   0.00  -0.00     0.00  -0.00  -0.01    -0.04  -0.00   0.01
    46   1    -0.14  -0.09   0.02     0.00   0.00   0.00     0.00   0.00   0.00
    47   1    -0.01   0.00   0.00    -0.02  -0.00   0.01    -0.01   0.00   0.01
    48   1    -0.00  -0.00   0.00    -0.01   0.00   0.00    -0.02   0.00   0.01
    49   6     0.00  -0.00  -0.00     0.00  -0.00  -0.00    -0.06   0.05  -0.00
    50   1    -0.00   0.00   0.00    -0.01  -0.00   0.00     0.18   0.07  -0.03
    51   1     0.00   0.00   0.00     0.01   0.01   0.00    -0.14  -0.21  -0.02
    52   1    -0.00  -0.00  -0.00    -0.01   0.00  -0.00     0.14  -0.05   0.06
                     91                     92                     93
                      A                      A                      A
 Frequencies --   1295.5989              1309.0814              1314.5619
 Red. masses --      1.4985                 1.5902                 1.3106
 Frc consts  --      1.4820                 1.6055                 1.3344
 IR Inten    --     10.6319                61.8865                57.5637
  Atom  AN      X      Y      Z        X      Y      Z        X      Y      Z
     1   6    -0.00  -0.00   0.00    -0.00  -0.00   0.00     0.00  -0.00  -0.00
     2   1     0.01   0.01  -0.00     0.01   0.01  -0.00     0.00  -0.00   0.00
     3   6    -0.00   0.00   0.00    -0.00   0.00   0.00    -0.00  -0.00   0.00
     4   1     0.01   0.02   0.01    -0.00  -0.00  -0.00     0.01   0.02   0.01
     5   1     0.02   0.03   0.01     0.03   0.04   0.01     0.01   0.02   0.00
     6   8    -0.00  -0.01  -0.00    -0.00  -0.01  -0.01     0.00  -0.00   0.00
     7   6    -0.12  -0.02  -0.01     0.12   0.02  -0.01     0.01   0.00  -0.00
     8   1     0.11  -0.02  -0.03    -0.27  -0.08   0.05    -0.02  -0.01   0.00
     9   1     0.43   0.20  -0.05    -0.34  -0.17   0.02    -0.04  -0.02   0.00
    10   6     0.07  -0.01  -0.02    -0.07   0.02   0.01    -0.01   0.00   0.00
    11   6    -0.05   0.02   0.01     0.05  -0.01  -0.01     0.00  -0.00  -0.00
    12   6    -0.02   0.02   0.00     0.02  -0.02  -0.00     0.00  -0.00  -0.00
    13   8    -0.01  -0.03   0.00     0.01   0.03  -0.00     0.00   0.00   0.00
    14   8     0.03   0.01  -0.00    -0.03  -0.01   0.00    -0.00  -0.00   0.00
    15   7    -0.02   0.01   0.00     0.01  -0.01   0.02     0.00  -0.00   0.00
    16   1     0.20  -0.05  -0.01    -0.15   0.04   0.00    -0.02   0.01  -0.00
    17   6     0.03  -0.03   0.02    -0.01   0.03  -0.00    -0.00   0.00  -0.00
    18   1     0.23   0.36  -0.07    -0.36  -0.00   0.09    -0.03  -0.01   0.01
    19   6     0.04  -0.09   0.00     0.00  -0.12  -0.04     0.00  -0.02  -0.00
    20   1    -0.11   0.59   0.14     0.07   0.64   0.06     0.03   0.09   0.01
    21   6    -0.01  -0.01  -0.03     0.01  -0.01  -0.02     0.00  -0.00  -0.01
    22   8    -0.00   0.03   0.00    -0.01   0.03   0.00    -0.00   0.01   0.00
    23  16    -0.00  -0.00   0.00     0.00   0.00  -0.00     0.00   0.00  -0.00
    24   6    -0.03   0.01   0.03     0.00  -0.00   0.03    -0.00   0.01  -0.00
    25   1     0.03  -0.02   0.17    -0.01   0.10   0.10     0.01   0.01   0.03
    26   6    -0.00  -0.00  -0.01    -0.02   0.00  -0.02    -0.00  -0.00   0.00
    27   1    -0.04  -0.01  -0.01     0.00  -0.02  -0.02    -0.00   0.01   0.00
    28   1    -0.01  -0.01   0.05     0.03   0.05   0.07     0.00   0.00   0.00
    29   1     0.01  -0.00   0.01     0.01  -0.03   0.02    -0.01   0.00  -0.01
    30   8     0.01   0.02  -0.02     0.01   0.02  -0.01     0.00   0.00   0.00
    31   1     0.01  -0.12   0.18     0.02  -0.16   0.22    -0.01  -0.01   0.03
    32   6    -0.01   0.01  -0.00    -0.00  -0.00  -0.01    -0.02   0.02   0.08
    33   1     0.04   0.03   0.02     0.04   0.05   0.04    -0.21  -0.34  -0.36
    34   1    -0.03  -0.05  -0.04    -0.01  -0.02  -0.03    -0.01   0.05   0.15
    35   7     0.01  -0.00  -0.00     0.00   0.00  -0.01     0.02   0.01   0.01
    36   1     0.03   0.04  -0.06     0.02   0.05  -0.06     0.02  -0.02  -0.01
    37   6    -0.00  -0.01   0.02    -0.01  -0.02   0.03     0.02   0.06  -0.07
    38   8    -0.01   0.01  -0.01    -0.01   0.01  -0.01     0.02  -0.03   0.03
    39   8    -0.00   0.00  -0.00     0.00   0.00  -0.00    -0.03   0.00   0.01
    40   6    -0.00  -0.00   0.01     0.00  -0.00   0.01     0.01  -0.03  -0.03
    41   1     0.00  -0.01   0.01    -0.00   0.03  -0.06     0.05  -0.23   0.57
    42   1    -0.00   0.03  -0.08    -0.00  -0.00   0.00    -0.01   0.09  -0.43
    43   8     0.01  -0.00  -0.00     0.01  -0.00  -0.00    -0.00   0.00   0.00
    44   1     0.02   0.02  -0.02     0.02   0.02  -0.02    -0.03  -0.06   0.03
    45   1    -0.01  -0.00   0.00     0.00  -0.00  -0.00    -0.03  -0.00   0.01
    46   1     0.03   0.02  -0.00    -0.03  -0.02   0.00    -0.00  -0.00   0.00
    47   1     0.01   0.00  -0.00     0.00   0.00   0.00    -0.01   0.01   0.01
    48   1     0.00  -0.00  -0.00     0.00  -0.00  -0.00    -0.01   0.01  -0.00
    49   6     0.01  -0.01   0.00     0.01  -0.01   0.01     0.00   0.02  -0.05
    50   1    -0.03  -0.01   0.00    -0.02  -0.02  -0.01     0.05   0.13   0.08
    51   1     0.02   0.03   0.00     0.01   0.02  -0.01    -0.01  -0.06   0.11
    52   1    -0.02   0.01  -0.01    -0.00   0.02  -0.00    -0.07  -0.14  -0.00
                     94                     95                     96
                      A                      A                      A
 Frequencies --   1321.3367              1341.8385              1346.1938
 Red. masses --      1.8898                 1.5251                 1.1014
 Frc consts  --      1.9440                 1.6179                 1.1760
 IR Inten    --    195.8328               112.6543                 4.9287
  Atom  AN      X      Y      Z        X      Y      Z        X      Y      Z
     1   6    -0.01  -0.00   0.00    -0.00   0.01  -0.00    -0.04   0.04  -0.02
     2   1     0.00   0.02  -0.01    -0.02  -0.02   0.02    -0.08  -0.09   0.11
     3   6     0.00   0.00  -0.00    -0.00  -0.00  -0.00     0.00  -0.00  -0.01
     4   1    -0.00  -0.01  -0.00     0.05   0.07   0.02     0.40   0.51   0.14
     5   1     0.01   0.02   0.01    -0.08  -0.10  -0.02    -0.40  -0.50  -0.08
     6   8    -0.01   0.00  -0.01     0.01  -0.00   0.01     0.03  -0.03   0.02
     7   6    -0.01   0.00  -0.00     0.05   0.05  -0.05     0.00  -0.00   0.00
     8   1    -0.01  -0.01   0.00    -0.42  -0.23   0.08     0.02   0.02  -0.00
     9   1     0.03   0.01  -0.00     0.03   0.07  -0.01    -0.01  -0.01   0.00
    10   6     0.00  -0.00  -0.00    -0.04  -0.03   0.00     0.00   0.00   0.00
    11   6    -0.00   0.00  -0.00     0.05  -0.01  -0.02    -0.00   0.00   0.00
    12   6     0.00   0.00  -0.00     0.03  -0.02  -0.01    -0.00   0.00   0.00
    13   8     0.00  -0.00  -0.00     0.01   0.03  -0.00    -0.00  -0.00   0.00
    14   8    -0.00  -0.00  -0.00    -0.04  -0.01   0.01     0.00   0.00  -0.00
    15   7    -0.01   0.00   0.00    -0.07   0.04   0.02     0.01  -0.00  -0.00
    16   1     0.04  -0.01   0.00     0.30  -0.06  -0.03    -0.04   0.01   0.00
    17   6     0.01  -0.01   0.00     0.03  -0.12   0.06    -0.01   0.01  -0.00
    18   1    -0.03   0.05   0.01    -0.01   0.71  -0.02     0.06  -0.09  -0.01
    19   6     0.00   0.01  -0.01    -0.03   0.04   0.00    -0.01  -0.00   0.01
    20   1    -0.03  -0.09  -0.01     0.20  -0.12  -0.08     0.00   0.00   0.00
    21   6     0.00   0.00   0.02    -0.00  -0.00   0.00     0.00   0.00   0.00
    22   8     0.00  -0.01  -0.00     0.00  -0.00  -0.00    -0.01   0.01  -0.00
    23  16     0.00   0.00   0.00     0.00   0.00   0.00    -0.00  -0.00  -0.00
    24   6     0.01   0.01  -0.00     0.01  -0.00  -0.00    -0.01  -0.01   0.00
    25   1     0.00   0.07   0.04     0.00   0.01  -0.01    -0.01  -0.13  -0.09
    26   6    -0.01  -0.00   0.01     0.00  -0.00   0.01     0.01   0.01  -0.01
    27   1     0.01  -0.01   0.00     0.01  -0.01   0.00    -0.02   0.01  -0.01
    28   1    -0.00   0.00  -0.03     0.00   0.00  -0.02    -0.00  -0.00   0.04
    29   1    -0.01  -0.03  -0.03    -0.01  -0.01  -0.02     0.02   0.04   0.06
    30   8    -0.00  -0.01   0.00    -0.00  -0.01   0.00     0.00   0.02  -0.00
    31   1    -0.02   0.07  -0.10    -0.00   0.08  -0.11     0.01  -0.11   0.16
    32   6     0.02   0.02   0.04     0.00   0.00   0.00     0.00   0.00   0.00
    33   1    -0.17  -0.32  -0.36    -0.01   0.00   0.01    -0.01  -0.01  -0.01
    34   1     0.13   0.26   0.26    -0.00  -0.01  -0.01    -0.01  -0.01  -0.00
    35   7     0.01   0.04  -0.04    -0.00  -0.00   0.00     0.00   0.00  -0.00
    36   1     0.16   0.38  -0.38    -0.02  -0.04   0.04     0.01   0.03  -0.02
    37   6    -0.05  -0.13   0.16     0.01   0.01  -0.01    -0.00  -0.01   0.01
    38   8    -0.06   0.06  -0.06     0.00  -0.00   0.00    -0.00   0.00  -0.00
    39   8     0.03   0.00  -0.01    -0.00  -0.00   0.00     0.00   0.00  -0.00
    40   6     0.06  -0.07   0.02    -0.00   0.00  -0.00     0.00  -0.00   0.00
    41   1    -0.03   0.05  -0.11     0.00  -0.00   0.01     0.00   0.00  -0.01
    42   1     0.05  -0.10  -0.02    -0.00  -0.00   0.02     0.00  -0.01   0.00
    43   8     0.01  -0.00  -0.00     0.00   0.00  -0.00     0.00  -0.00  -0.00
    44   1     0.10   0.24  -0.06     0.00  -0.02   0.01     0.01   0.00  -0.01
    45   1     0.09   0.01  -0.03    -0.01  -0.00   0.00     0.01   0.00  -0.00
    46   1     0.00   0.00  -0.00    -0.00  -0.00  -0.01    -0.00  -0.00   0.00
    47   1     0.03  -0.01  -0.02     0.01   0.01  -0.01     0.11   0.04  -0.09
    48   1     0.03  -0.01  -0.01     0.00  -0.00   0.00     0.05  -0.04   0.02
    49   6    -0.04   0.03  -0.02    -0.00  -0.00  -0.00     0.00   0.00  -0.00
    50   1     0.10   0.08   0.01     0.00   0.00   0.00    -0.01  -0.00   0.00
    51   1    -0.09  -0.14   0.02     0.00   0.00   0.00    -0.00  -0.01   0.00
    52   1     0.03  -0.09   0.02     0.00   0.00  -0.00    -0.01  -0.01  -0.00
                     97                     98                     99
                      A                      A                      A
 Frequencies --   1358.5226              1377.4792              1387.0807
 Red. masses --      1.1781                 1.3968                 1.3515
 Frc consts  --      1.2810                 1.5615                 1.5321
 IR Inten    --     85.1744                40.8618                 2.2471
  Atom  AN      X      Y      Z        X      Y      Z        X      Y      Z
     1   6    -0.01   0.01  -0.01     0.00   0.00  -0.00     0.00   0.00  -0.00
     2   1    -0.03  -0.05   0.04    -0.01  -0.02   0.01    -0.00  -0.01   0.02
     3   6     0.00   0.01  -0.01     0.00   0.01  -0.00    -0.00  -0.01  -0.00
     4   1     0.08   0.09   0.04    -0.01  -0.01   0.00     0.04   0.05   0.02
     5   1    -0.15  -0.21  -0.05    -0.02  -0.04  -0.01    -0.01   0.00   0.00
     6   8     0.01  -0.01   0.01     0.00  -0.00   0.00     0.00  -0.00   0.00
     7   6    -0.02  -0.01   0.01     0.04  -0.00  -0.02    -0.00  -0.00   0.00
     8   1     0.08   0.04  -0.01    -0.10  -0.02   0.00     0.00   0.00  -0.00
     9   1     0.03   0.00  -0.00    -0.11  -0.02   0.04     0.00   0.00   0.00
    10   6     0.01  -0.00  -0.00    -0.01   0.02   0.00     0.00  -0.00  -0.00
    11   6    -0.02   0.00   0.00     0.01  -0.00   0.00    -0.00   0.00   0.00
    12   6    -0.01   0.01   0.00     0.01  -0.01  -0.00    -0.00   0.00   0.00
    13   8    -0.00  -0.01   0.00     0.00   0.01   0.00    -0.00  -0.00   0.00
    14   8     0.01   0.00  -0.00    -0.01  -0.00   0.00     0.00   0.00  -0.00
    15   7     0.01  -0.00   0.00     0.02  -0.01  -0.00    -0.00   0.00   0.00
    16   1    -0.01   0.01  -0.01    -0.12   0.03   0.00     0.00  -0.00  -0.00
    17   6     0.03   0.01  -0.01    -0.07   0.01   0.01     0.00  -0.00  -0.00
    18   1    -0.24  -0.01   0.06     0.34   0.01  -0.10    -0.01   0.00   0.00
    19   6     0.03  -0.03  -0.03     0.01  -0.05   0.03    -0.00   0.00   0.00
    20   1    -0.04   0.13   0.02    -0.02  -0.04   0.04     0.01  -0.01  -0.00
    21   6     0.00   0.01   0.00     0.00   0.00   0.00     0.00   0.00  -0.00
    22   8    -0.00   0.00  -0.00    -0.00   0.01  -0.00     0.00  -0.00   0.00
    23  16    -0.00   0.00  -0.00    -0.00  -0.00   0.00     0.00   0.00  -0.00
    24   6     0.03   0.03   0.00    -0.05   0.11  -0.07     0.00  -0.00  -0.00
    25   1     0.00   0.53   0.32     0.34  -0.47   0.61     0.00   0.03   0.03
    26   6    -0.04  -0.02   0.04     0.01  -0.03   0.03    -0.00  -0.00   0.00
    27   1     0.06  -0.03   0.01    -0.04   0.06   0.06     0.01   0.00   0.00
    28   1     0.01   0.03  -0.10     0.02  -0.01  -0.10     0.01   0.01  -0.01
    29   1    -0.06  -0.16  -0.17    -0.08   0.04  -0.11    -0.01  -0.00  -0.01
    30   8    -0.00  -0.04   0.01     0.02  -0.01  -0.00     0.00  -0.00   0.00
    31   1    -0.01   0.32  -0.47    -0.02   0.11  -0.15    -0.02   0.02  -0.02
    32   6     0.01   0.00   0.00     0.00  -0.00  -0.00    -0.06  -0.10  -0.11
    33   1    -0.02  -0.01   0.00    -0.00  -0.00   0.00     0.08   0.24   0.29
    34   1     0.01  -0.00  -0.00     0.01   0.02   0.01     0.17   0.35   0.48
    35   7    -0.01  -0.00   0.01    -0.01  -0.00   0.01     0.01  -0.00   0.00
    36   1    -0.05  -0.09   0.04    -0.01  -0.02  -0.02     0.04   0.06  -0.09
    37   6     0.01   0.02  -0.02    -0.00   0.00  -0.00     0.00  -0.00   0.00
    38   8     0.00  -0.01   0.01     0.00   0.00  -0.00    -0.00   0.00  -0.00
    39   8     0.00  -0.00   0.00     0.00  -0.00  -0.00    -0.01   0.00   0.00
    40   6    -0.00   0.01  -0.01     0.00   0.00  -0.00     0.03   0.02   0.02
    41   1    -0.01   0.02  -0.04    -0.01   0.02  -0.04    -0.02  -0.02   0.36
    42   1     0.00  -0.02   0.07     0.00  -0.01   0.04    -0.01   0.03  -0.23
    43   8    -0.00  -0.00  -0.00     0.00   0.00  -0.00    -0.00  -0.00   0.00
    44   1    -0.00  -0.04   0.01    -0.01   0.01  -0.00     0.00   0.02  -0.02
    45   1    -0.01   0.00   0.01    -0.00  -0.00  -0.00     0.01   0.00  -0.00
    46   1     0.01   0.00  -0.00    -0.01  -0.01   0.00     0.00   0.00  -0.00
    47   1     0.00   0.01  -0.01    -0.02  -0.00   0.00    -0.01   0.00   0.00
    48   1    -0.01  -0.01   0.02    -0.01  -0.01   0.01     0.01  -0.00  -0.00
    49   6    -0.00   0.00  -0.00    -0.00  -0.00   0.00    -0.04  -0.02   0.02
    50   1     0.01   0.00  -0.00     0.01   0.00  -0.00     0.25   0.08   0.08
    51   1    -0.01  -0.01   0.00    -0.00  -0.00  -0.00     0.04   0.22  -0.02
    52   1     0.01  -0.00   0.00     0.01   0.00   0.00     0.24   0.24  -0.02
                    100                    101                    102
                      A                      A                      A
 Frequencies --   1400.3092              1402.2673              1408.0371
 Red. masses --      2.2782                 1.3032                 1.4460
 Frc consts  --      2.6321                 1.5098                 1.6891
 IR Inten    --    220.7617                17.4443                10.3857
  Atom  AN      X      Y      Z        X      Y      Z        X      Y      Z
     1   6     0.03   0.02  -0.03    -0.08  -0.05   0.07    -0.01  -0.01   0.00
     2   1    -0.05  -0.15   0.09     0.12   0.35  -0.21     0.02   0.04  -0.01
     3   6     0.02   0.02  -0.00    -0.04  -0.05  -0.00     0.00   0.00  -0.00
     4   1    -0.11  -0.16   0.00     0.23   0.33  -0.01    -0.02  -0.02  -0.02
     5   1    -0.12  -0.13  -0.01     0.24   0.26   0.02     0.00  -0.02  -0.02
     6   8     0.00   0.00   0.01    -0.00  -0.01  -0.02    -0.00   0.00   0.00
     7   6    -0.01  -0.02  -0.01    -0.00  -0.01  -0.00    -0.00  -0.00   0.00
     8   1     0.03   0.03  -0.02     0.01   0.01  -0.01     0.00   0.00  -0.00
     9   1     0.03   0.03   0.03     0.01   0.01   0.01     0.00  -0.00  -0.00
    10   6     0.01   0.02  -0.00     0.00   0.01  -0.00     0.00   0.00  -0.00
    11   6     0.02   0.01  -0.02     0.00   0.00  -0.00    -0.00   0.00   0.00
    12   6     0.16  -0.13  -0.03     0.04  -0.03  -0.01     0.00  -0.00  -0.00
    13   8     0.02   0.12  -0.00     0.00   0.03  -0.00     0.00   0.00  -0.00
    14   8    -0.13  -0.04   0.02    -0.03  -0.01   0.01    -0.00  -0.00   0.00
    15   7    -0.08  -0.01  -0.01    -0.02  -0.00  -0.00    -0.00  -0.00  -0.00
    16   1     0.32  -0.13   0.03     0.08  -0.03   0.00     0.00  -0.00   0.00
    17   6    -0.06   0.05   0.03    -0.01   0.01   0.01    -0.00   0.00  -0.00
    18   1     0.51  -0.32  -0.08     0.12  -0.07  -0.02     0.01  -0.01  -0.00
    19   6     0.08  -0.00  -0.00     0.02  -0.00  -0.00     0.00  -0.00  -0.00
    20   1    -0.24   0.06   0.09    -0.06  -0.01   0.02    -0.01   0.01   0.00
    21   6    -0.02  -0.02  -0.01     0.01   0.02   0.02     0.00   0.00   0.00
    22   8     0.00   0.01   0.00     0.00  -0.01  -0.00     0.00  -0.00  -0.00
    23  16    -0.00  -0.00   0.00    -0.00  -0.00   0.00    -0.00  -0.00   0.00
    24   6     0.01  -0.03   0.02     0.00  -0.01  -0.00     0.00   0.00   0.00
    25   1    -0.13   0.34  -0.09    -0.01   0.13   0.07    -0.00  -0.01  -0.02
    26   6    -0.01  -0.00  -0.01    -0.01  -0.00   0.00     0.00   0.00  -0.00
    27   1     0.04   0.03  -0.00     0.02   0.01   0.00    -0.01  -0.00  -0.00
    28   1     0.01   0.02   0.04     0.01   0.02  -0.00    -0.00  -0.00   0.00
    29   1     0.01  -0.02   0.04    -0.01  -0.02  -0.00     0.00  -0.00  -0.00
    30   8    -0.01  -0.00  -0.00    -0.00  -0.00  -0.00    -0.00  -0.00  -0.00
    31   1    -0.02   0.02  -0.02    -0.00   0.03  -0.05     0.01  -0.00  -0.00
    32   6     0.00   0.00   0.00    -0.00  -0.00  -0.00     0.02   0.00   0.06
    33   1    -0.00  -0.01  -0.01     0.00   0.01   0.02     0.00   0.02   0.08
    34   1     0.00   0.00   0.01     0.00   0.00   0.01    -0.07  -0.14  -0.24
    35   7     0.00   0.00  -0.00    -0.01  -0.00   0.01     0.00   0.01   0.01
    36   1     0.00   0.00  -0.00    -0.01  -0.03   0.00     0.01   0.04  -0.03
    37   6     0.00  -0.00   0.00     0.00   0.01  -0.01    -0.00  -0.04   0.05
    38   8    -0.00   0.00  -0.00     0.00  -0.00   0.00    -0.02   0.02  -0.02
    39   8    -0.00   0.00  -0.00     0.00  -0.00   0.00     0.00   0.00  -0.00
    40   6     0.00  -0.00   0.00     0.00   0.00  -0.00    -0.01   0.03  -0.15
    41   1     0.00   0.00  -0.01     0.00   0.00  -0.00     0.00  -0.14   0.52
    42   1    -0.00   0.00  -0.02    -0.00  -0.02   0.01     0.04  -0.12   0.57
    43   8    -0.00  -0.00  -0.00    -0.00   0.00   0.00     0.00  -0.00  -0.00
    44   1     0.01   0.00  -0.00    -0.01  -0.01   0.00     0.02   0.06  -0.03
    45   1     0.01   0.00   0.00    -0.00  -0.00  -0.00     0.02   0.00  -0.01
    46   1    -0.03  -0.02   0.02    -0.01  -0.01   0.00    -0.00  -0.00   0.00
    47   1    -0.18  -0.06   0.03     0.42   0.15  -0.07     0.03   0.02  -0.00
    48   1    -0.12  -0.08   0.15     0.27   0.19  -0.36     0.03   0.01  -0.03
    49   6    -0.00  -0.00  -0.00     0.01   0.01   0.00    -0.03  -0.06  -0.04
    50   1     0.02   0.01   0.01    -0.04  -0.03  -0.04     0.14   0.15   0.19
    51   1     0.00   0.02  -0.00    -0.01  -0.04  -0.00     0.09   0.24   0.15
    52   1     0.01   0.02  -0.01    -0.02  -0.04   0.01     0.16   0.15  -0.06
                    103                    104                    105
                      A                      A                      A
 Frequencies --   1411.9964              1427.3180              1432.1027
 Red. masses --      1.2630                 2.0355                 1.3449
 Frc consts  --      1.4836                 2.4432                 1.6251
 IR Inten    --     12.6606               150.8442                 1.1851
  Atom  AN      X      Y      Z        X      Y      Z        X      Y      Z
     1   6     0.00   0.00  -0.00     0.00   0.00  -0.00     0.01   0.01   0.00
     2   1    -0.00  -0.01   0.01    -0.01  -0.01   0.01    -0.04  -0.06  -0.00
     3   6     0.00   0.00   0.00    -0.00  -0.00  -0.00    -0.03  -0.03   0.00
     4   1    -0.00  -0.01   0.00    -0.00  -0.00   0.01     0.10   0.15   0.01
     5   1    -0.00   0.00   0.00    -0.00   0.01   0.01     0.10   0.13   0.02
     6   8    -0.00   0.00  -0.00     0.00   0.00   0.00     0.00  -0.00  -0.01
     7   6    -0.00  -0.00   0.00    -0.07  -0.02   0.03    -0.00  -0.00   0.00
     8   1    -0.00   0.04  -0.01     0.22   0.05  -0.02     0.00   0.00  -0.00
     9   1     0.02   0.02   0.02     0.15   0.01  -0.05     0.00   0.00  -0.00
    10   6    -0.01  -0.01   0.00     0.02   0.01  -0.01     0.00   0.00  -0.00
    11   6     0.01   0.00  -0.00    -0.05   0.02   0.00    -0.00   0.00   0.00
    12   6    -0.02   0.02   0.00     0.10  -0.08  -0.02     0.00  -0.00  -0.00
    13   8    -0.00  -0.01  -0.00     0.01   0.07  -0.00     0.00   0.00   0.00
    14   8     0.01   0.00  -0.00    -0.07  -0.02   0.01    -0.00  -0.00   0.00
    15   7    -0.01   0.00  -0.00    -0.04  -0.00   0.01     0.00   0.00   0.00
    16   1     0.04  -0.02   0.01     0.26  -0.09   0.02     0.00  -0.00  -0.00
    17   6     0.01  -0.00   0.00     0.18   0.05  -0.04     0.00   0.00  -0.00
    18   1    -0.03  -0.02   0.01    -0.61  -0.17   0.19    -0.01  -0.00   0.00
    19   6    -0.01   0.02   0.00    -0.10  -0.02   0.02    -0.00  -0.00  -0.00
    20   1     0.04  -0.09  -0.03     0.29  -0.05  -0.09     0.00  -0.00  -0.00
    21   6     0.00   0.00   0.00    -0.00  -0.00  -0.00     0.00   0.00   0.00
    22   8     0.00  -0.00  -0.00    -0.00   0.01   0.00     0.00  -0.00  -0.00
    23  16     0.00   0.00  -0.00    -0.00  -0.00  -0.00    -0.00  -0.00  -0.00
    24   6     0.01  -0.01  -0.02    -0.02   0.03  -0.05     0.00  -0.00  -0.00
    25   1     0.05   0.17   0.23     0.18  -0.37   0.21     0.00  -0.00   0.00
    26   6    -0.06  -0.11  -0.07     0.01  -0.00   0.01    -0.00   0.00  -0.00
    27   1     0.19   0.55   0.10    -0.03   0.00   0.01     0.00  -0.00  -0.00
    28   1     0.31   0.29   0.32     0.01   0.01  -0.04    -0.00   0.00   0.00
    29   1    -0.02   0.27   0.41    -0.03   0.04  -0.04     0.00  -0.00   0.00
    30   8     0.00   0.01  -0.00     0.01   0.01   0.00     0.00   0.00  -0.00
    31   1     0.01  -0.03   0.05     0.01  -0.05   0.08     0.01  -0.01   0.01
    32   6     0.00   0.00   0.00    -0.00  -0.00   0.00     0.03   0.05   0.03
    33   1     0.00  -0.00  -0.00     0.01   0.00   0.00     0.01  -0.13  -0.21
    34   1    -0.00  -0.00  -0.01    -0.00   0.00  -0.01    -0.02  -0.04  -0.14
    35   7    -0.00   0.00   0.00     0.00  -0.00   0.00    -0.01  -0.00  -0.01
    36   1    -0.00  -0.01  -0.01    -0.00  -0.01  -0.01    -0.02  -0.04   0.04
    37   6    -0.00  -0.00   0.00     0.00  -0.00   0.00    -0.00   0.02  -0.03
    38   8    -0.00   0.00  -0.00    -0.00   0.00  -0.00     0.01  -0.01   0.01
    39   8     0.00  -0.00  -0.00    -0.00   0.00   0.00     0.00  -0.00   0.00
    40   6    -0.00   0.00  -0.00    -0.00   0.00  -0.00    -0.01  -0.04   0.07
    41   1    -0.00   0.00   0.00     0.00  -0.00   0.00    -0.03   0.10  -0.40
    42   1     0.00  -0.00   0.02    -0.00  -0.01   0.01     0.00   0.10  -0.16
    43   8    -0.00  -0.00   0.00     0.01   0.00  -0.00    -0.00   0.00  -0.00
    44   1     0.00   0.00  -0.00     0.01  -0.00  -0.00    -0.01  -0.04   0.02
    45   1     0.00  -0.00  -0.00    -0.01  -0.00  -0.00    -0.01  -0.00   0.00
    46   1     0.00   0.00  -0.00    -0.01  -0.01   0.01    -0.00  -0.00   0.00
    47   1    -0.01  -0.01   0.00    -0.02  -0.01   0.00    -0.04  -0.03   0.00
    48   1    -0.01  -0.01   0.01    -0.01  -0.01   0.01    -0.02   0.02   0.02
    49   6     0.00  -0.00  -0.00     0.00   0.00   0.00    -0.08  -0.09  -0.04
    50   1    -0.00   0.00   0.00    -0.02  -0.01  -0.01     0.33   0.21   0.27
    51   1     0.00  -0.00   0.00    -0.00  -0.02  -0.00     0.11   0.40   0.14
    52   1    -0.00  -0.00  -0.00    -0.01  -0.01   0.00     0.30   0.28  -0.09
                    106                    107                    108
                      A                      A                      A
 Frequencies --   1437.0440              1443.5231              1479.8240
 Red. masses --      1.3469                 2.5909                 1.4951
 Frc consts  --      1.6388                 3.1809                 1.9290
 IR Inten    --     23.8353                56.1034                34.8955
  Atom  AN      X      Y      Z        X      Y      Z        X      Y      Z
     1   6     0.07   0.08  -0.01    -0.01  -0.01  -0.00    -0.00  -0.01  -0.00
     2   1    -0.18  -0.28   0.03     0.01   0.02   0.00     0.02   0.01   0.02
     3   6    -0.08  -0.09   0.00     0.01   0.01  -0.00     0.01   0.01  -0.00
     4   1     0.29   0.43   0.05    -0.03  -0.04  -0.00    -0.03  -0.07   0.07
     5   1     0.31   0.41   0.08    -0.04  -0.05  -0.01    -0.08   0.01   0.04
     6   8     0.00  -0.00  -0.03    -0.00  -0.00   0.00    -0.00  -0.00  -0.00
     7   6     0.00  -0.00  -0.00     0.00  -0.02  -0.01     0.00  -0.01  -0.00
     8   1    -0.01   0.01  -0.00    -0.02   0.13  -0.05    -0.03   0.06  -0.02
     9   1    -0.00   0.01   0.01     0.05   0.09   0.10     0.00   0.04   0.05
    10   6     0.00   0.00  -0.00     0.06   0.03  -0.02     0.00  -0.00  -0.00
    11   6    -0.01   0.00   0.00    -0.20   0.00   0.07    -0.02  -0.00   0.01
    12   6     0.01  -0.01  -0.00     0.11  -0.10  -0.02     0.00  -0.00  -0.00
    13   8     0.00   0.01   0.00     0.01   0.08   0.00    -0.00   0.00   0.00
    14   8    -0.00  -0.00   0.00    -0.05  -0.02   0.01     0.00  -0.00  -0.00
    15   7     0.01   0.00  -0.00     0.19   0.00  -0.00     0.02   0.00  -0.00
    16   1    -0.03   0.01  -0.01    -0.65   0.26  -0.07    -0.07   0.03  -0.01
    17   6    -0.01  -0.01  -0.00    -0.05  -0.08  -0.02    -0.01  -0.02   0.00
    18   1     0.01   0.03  -0.01    -0.14   0.47  -0.05     0.01   0.06  -0.01
    19   6     0.00   0.00  -0.00     0.00   0.02  -0.01     0.01   0.05   0.02
    20   1    -0.02  -0.03  -0.00    -0.01   0.00  -0.01     0.06  -0.16  -0.03
    21   6     0.01   0.02   0.02     0.01   0.02  -0.00    -0.01  -0.00  -0.01
    22   8     0.00  -0.01  -0.00     0.00  -0.02   0.00     0.00  -0.00   0.00
    23  16    -0.00  -0.00   0.00    -0.01  -0.00  -0.00    -0.00   0.00  -0.00
    24   6     0.00  -0.01  -0.01     0.01   0.01   0.03    -0.03  -0.13  -0.10
    25   1     0.00   0.06   0.05    -0.06   0.01  -0.17     0.05   0.35   0.51
    26   6    -0.00   0.00   0.01    -0.00  -0.02  -0.03    -0.03   0.06   0.05
    27   1     0.01  -0.02  -0.00     0.02   0.13   0.02     0.27  -0.22  -0.08
    28   1    -0.00   0.00  -0.02     0.02   0.01   0.11    -0.04   0.03  -0.27
    29   1    -0.00  -0.02  -0.01     0.03   0.04   0.11     0.05  -0.11   0.03
    30   8     0.00   0.00  -0.00    -0.01  -0.01   0.00     0.02   0.05  -0.01
    31   1     0.00   0.01  -0.01     0.01   0.04  -0.07     0.04  -0.28   0.42
    32   6    -0.00  -0.01   0.00     0.00   0.00  -0.00    -0.01  -0.00   0.01
    33   1     0.01   0.03   0.05    -0.00  -0.00  -0.00     0.07  -0.01  -0.02
    34   1    -0.01  -0.00  -0.01     0.00   0.00   0.01     0.00   0.04  -0.06
    35   7    -0.00  -0.00   0.01     0.00   0.00  -0.00     0.00   0.00  -0.00
    36   1     0.01   0.03  -0.01     0.00   0.01   0.00    -0.00  -0.01  -0.03
    37   6     0.00  -0.01   0.01    -0.00   0.00   0.00    -0.00  -0.00   0.00
    38   8    -0.00   0.00  -0.00     0.00  -0.00   0.00    -0.00   0.00  -0.00
    39   8     0.00   0.00  -0.00     0.00  -0.00   0.00     0.00  -0.00  -0.00
    40   6     0.00   0.01  -0.03     0.00  -0.00   0.00    -0.00  -0.00  -0.00
    41   1     0.01  -0.02   0.10     0.00   0.00  -0.01    -0.00  -0.00   0.01
    42   1     0.00  -0.04   0.10    -0.00   0.00  -0.01     0.00   0.00   0.00
    43   8    -0.00  -0.00  -0.00    -0.00  -0.00   0.00    -0.00   0.00   0.00
    44   1     0.01   0.03  -0.02    -0.01   0.01  -0.00    -0.00   0.01  -0.01
    45   1     0.01   0.00   0.00    -0.00   0.00   0.00     0.01   0.00  -0.00
    46   1     0.00   0.00   0.00     0.01   0.01   0.01     0.00   0.00  -0.00
    47   1    -0.28  -0.27  -0.04     0.02   0.03   0.01     0.00   0.03   0.01
    48   1    -0.11  -0.10   0.26     0.00   0.01  -0.02     0.00  -0.00  -0.01
    49   6     0.02   0.02   0.01    -0.00  -0.00  -0.00     0.00  -0.00  -0.00
    50   1    -0.08  -0.06  -0.07     0.01   0.00   0.00    -0.02   0.01   0.02
    51   1    -0.02  -0.09  -0.03     0.00   0.00  -0.00     0.00  -0.01   0.02
    52   1    -0.08  -0.08   0.02     0.00   0.00  -0.00     0.01   0.02  -0.01
                    109                    110                    111
                      A                      A                      A
 Frequencies --   1496.2981              1501.1314              1502.1722
 Red. masses --      1.0883                 1.0726                 1.0506
 Frc consts  --      1.4357                 1.4240                 1.3968
 IR Inten    --     12.2498                14.6740                 8.0569
  Atom  AN      X      Y      Z        X      Y      Z        X      Y      Z
     1   6    -0.00   0.00   0.01     0.01   0.00   0.01    -0.04   0.02  -0.02
     2   1    -0.03   0.01  -0.10    -0.07  -0.04  -0.11     0.32   0.33   0.29
     3   6     0.02   0.00  -0.04     0.01   0.00  -0.01    -0.02   0.01   0.00
     4   1     0.06  -0.11   0.38     0.01  -0.04   0.11    -0.03   0.02  -0.08
     5   1    -0.28   0.20   0.20    -0.09   0.06   0.06     0.10  -0.06  -0.09
     6   8    -0.00  -0.01  -0.01    -0.00  -0.00  -0.00     0.00   0.00   0.01
     7   6    -0.00   0.00   0.00    -0.00   0.00   0.00     0.00  -0.00  -0.00
     8   1     0.01  -0.02   0.01     0.01  -0.03   0.01    -0.01   0.03  -0.01
     9   1    -0.00  -0.01  -0.02     0.00  -0.02  -0.03     0.00   0.02   0.03
    10   6    -0.00  -0.00   0.00     0.00  -0.00   0.00    -0.00   0.00  -0.00
    11   6     0.00   0.00  -0.00    -0.00   0.00  -0.00     0.00  -0.00   0.00
    12   6    -0.00   0.00   0.00     0.00  -0.00  -0.00     0.00  -0.00  -0.00
    13   8    -0.00  -0.00  -0.00     0.00   0.00   0.00    -0.00   0.00   0.00
    14   8     0.00   0.00  -0.00    -0.00  -0.00   0.00    -0.00  -0.00   0.00
    15   7    -0.00  -0.00   0.00    -0.00  -0.00  -0.00    -0.00   0.00   0.00
    16   1     0.01  -0.00  -0.00     0.00  -0.00  -0.00     0.00   0.00   0.00
    17   6    -0.00   0.00   0.00    -0.00   0.00   0.00     0.00  -0.00  -0.00
    18   1     0.01  -0.00   0.00     0.00  -0.00   0.00    -0.00   0.00   0.00
    19   6    -0.00  -0.01  -0.00    -0.00  -0.00  -0.00     0.00   0.00   0.00
    20   1    -0.01   0.01   0.00    -0.00   0.01   0.00    -0.00  -0.00   0.00
    21   6     0.01   0.01   0.01     0.00   0.01   0.00     0.00  -0.01  -0.00
    22   8     0.00  -0.01   0.00     0.00  -0.00   0.00    -0.00   0.01  -0.00
    23  16     0.00  -0.00   0.00    -0.00  -0.00   0.00     0.00  -0.00  -0.00
    24   6     0.00   0.01   0.01     0.00   0.00   0.00     0.00   0.00   0.00
    25   1    -0.00  -0.02  -0.04     0.00  -0.01  -0.01    -0.00   0.00  -0.01
    26   6     0.01  -0.01  -0.00    -0.00   0.00  -0.00     0.00  -0.00   0.00
    27   1    -0.07   0.03   0.02     0.01   0.01  -0.00    -0.00  -0.01  -0.00
    28   1     0.00  -0.00   0.06    -0.01  -0.01   0.01     0.01   0.01  -0.01
    29   1    -0.01   0.00  -0.04     0.01  -0.01   0.02    -0.01   0.01  -0.00
    30   8    -0.00  -0.01   0.00    -0.00  -0.00  -0.00    -0.00  -0.00   0.00
    31   1    -0.01   0.04  -0.05     0.01  -0.00  -0.00     0.00   0.01  -0.01
    32   6    -0.04  -0.03   0.03    -0.00  -0.00  -0.01    -0.01  -0.00   0.01
    33   1     0.49  -0.04  -0.13    -0.00   0.01   0.02     0.13  -0.01  -0.04
    34   1     0.07   0.39  -0.31    -0.01  -0.01   0.02     0.01   0.10  -0.08
    35   7    -0.00  -0.00   0.01     0.00  -0.00  -0.01    -0.00  -0.01   0.01
    36   1     0.02   0.04  -0.02    -0.01  -0.03   0.04     0.00   0.00  -0.03
    37   6     0.01   0.00  -0.01    -0.01   0.00  -0.00     0.00   0.01  -0.01
    38   8     0.00  -0.00   0.00     0.00  -0.00   0.00     0.00  -0.00   0.00
    39   8    -0.01   0.00   0.00     0.01  -0.00  -0.00     0.00  -0.00   0.00
    40   6    -0.00   0.01   0.00     0.01  -0.06  -0.02     0.00  -0.01  -0.00
    41   1     0.10  -0.08  -0.02    -0.47   0.33   0.12    -0.06   0.05  -0.00
    42   1    -0.06  -0.13  -0.04     0.24   0.55   0.12     0.03   0.06   0.01
    43   8    -0.00  -0.00  -0.00    -0.00  -0.00  -0.00     0.00   0.00  -0.00
    44   1    -0.00   0.01   0.02    -0.00   0.00   0.01     0.00  -0.04  -0.01
    45   1    -0.00   0.00   0.00    -0.00   0.00   0.00    -0.00   0.00   0.01
    46   1    -0.00  -0.00  -0.00    -0.00  -0.00  -0.00    -0.00  -0.00   0.00
    47   1     0.06  -0.05  -0.05     0.08  -0.01  -0.04    -0.25  -0.29  -0.08
    48   1    -0.04  -0.01   0.03    -0.10   0.03   0.02     0.52  -0.37   0.12
    49   6     0.00   0.00  -0.01    -0.01   0.02  -0.01    -0.01   0.01  -0.01
    50   1    -0.16   0.02   0.05    -0.11  -0.09  -0.13    -0.02  -0.05  -0.07
    51   1    -0.01  -0.10   0.16     0.02   0.01   0.26     0.02   0.03   0.11
    52   1     0.10   0.04   0.00     0.23  -0.16   0.08     0.11  -0.09   0.05
                    112                    113                    114
                      A                      A                      A
 Frequencies --   1504.9954              1508.8908              1509.4636
 Red. masses --      1.1161                 1.0821                 1.0765
 Frc consts  --      1.4895                 1.4515                 1.4451
 IR Inten    --      3.6373                 2.5344                10.5425
  Atom  AN      X      Y      Z        X      Y      Z        X      Y      Z
     1   6     0.00   0.00   0.00    -0.00   0.01   0.00    -0.01   0.01   0.01
     2   1    -0.03  -0.02  -0.04     0.02   0.06  -0.04     0.06   0.16  -0.10
     3   6     0.00  -0.00  -0.00     0.00   0.00  -0.02     0.02   0.01  -0.05
     4   1     0.01   0.00   0.01     0.02  -0.04   0.14     0.05  -0.14   0.44
     5   1    -0.01   0.01   0.01    -0.09   0.08   0.07    -0.30   0.26   0.23
     6   8    -0.00   0.00  -0.00    -0.00  -0.00  -0.00    -0.00  -0.01  -0.01
     7   6     0.02  -0.07  -0.02    -0.01   0.03   0.01     0.00  -0.01  -0.00
     8   1    -0.23   0.53  -0.18     0.08  -0.19   0.07    -0.03   0.07  -0.02
     9   1    -0.01   0.33   0.52     0.02  -0.13  -0.20    -0.01   0.05   0.07
    10   6    -0.01   0.00  -0.00     0.00  -0.00  -0.00    -0.00   0.00  -0.00
    11   6     0.02  -0.01  -0.00    -0.00   0.01   0.00     0.00  -0.00  -0.00
    12   6    -0.01   0.01   0.00     0.00  -0.00  -0.00    -0.00   0.00   0.00
    13   8    -0.00  -0.01  -0.00     0.00   0.00   0.00    -0.00  -0.00  -0.00
    14   8     0.00   0.00  -0.00    -0.00  -0.00   0.00     0.00   0.00  -0.00
    15   7    -0.02   0.01   0.00     0.00  -0.00  -0.00    -0.00   0.00  -0.00
    16   1     0.06  -0.02   0.01    -0.01  -0.00  -0.00     0.00  -0.00   0.00
    17   6     0.02   0.00  -0.00    -0.00   0.00  -0.00     0.00   0.00   0.00
    18   1    -0.02  -0.01   0.01     0.00  -0.01  -0.00     0.00   0.00   0.00
    19   6    -0.00  -0.01  -0.00     0.00  -0.02  -0.00    -0.00   0.00  -0.00
    20   1    -0.01   0.05   0.01    -0.01   0.05   0.01     0.00  -0.01  -0.00
    21   6     0.00  -0.00   0.00     0.00   0.00   0.00     0.00   0.01   0.00
    22   8    -0.00   0.00  -0.00     0.00  -0.00   0.00     0.00  -0.01   0.00
    23  16     0.00  -0.00  -0.00    -0.00  -0.00   0.00     0.00   0.00  -0.00
    24   6    -0.00   0.02   0.03    -0.02   0.05   0.02     0.01  -0.01  -0.00
    25   1    -0.03  -0.10  -0.12    -0.01  -0.14  -0.10     0.00   0.04   0.03
    26   6    -0.01  -0.01   0.01    -0.04   0.00  -0.01     0.01  -0.00   0.00
    27   1     0.20  -0.16  -0.07     0.60  -0.04  -0.11    -0.17   0.01   0.03
    28   1     0.10   0.09  -0.28    -0.11  -0.09  -0.36     0.03   0.03   0.10
    29   1    -0.05   0.16   0.10     0.18  -0.04   0.45    -0.05   0.02  -0.13
    30   8    -0.00  -0.01  -0.00    -0.00  -0.01   0.00     0.00   0.00  -0.00
    31   1    -0.00   0.04  -0.06    -0.00   0.07  -0.10    -0.00  -0.01   0.02
    32   6    -0.00  -0.00   0.00     0.01   0.00  -0.00     0.03   0.02  -0.02
    33   1     0.03  -0.00  -0.00    -0.07   0.01   0.02    -0.34   0.03   0.09
    34   1     0.00   0.02  -0.01    -0.01  -0.06   0.05    -0.05  -0.29   0.21
    35   7     0.00  -0.00  -0.00     0.00   0.00  -0.00     0.00   0.01  -0.01
    36   1     0.00   0.01   0.01    -0.01  -0.01   0.02    -0.02  -0.05   0.04
    37   6     0.00  -0.00  -0.00     0.00  -0.00   0.00    -0.00  -0.00   0.01
    38   8     0.00  -0.00  -0.00     0.00   0.00  -0.00    -0.00   0.00  -0.00
    39   8    -0.00   0.00   0.00    -0.00   0.00   0.00     0.00  -0.00  -0.00
    40   6     0.00  -0.00   0.00    -0.00   0.00   0.00    -0.00   0.00   0.00
    41   1    -0.01   0.01   0.00     0.04  -0.03  -0.01     0.01  -0.01  -0.01
    42   1     0.01   0.01  -0.00    -0.02  -0.03  -0.01    -0.00  -0.00   0.00
    43   8     0.00  -0.00  -0.00     0.00  -0.00  -0.00    -0.00  -0.00  -0.00
    44   1    -0.00   0.00   0.01     0.00  -0.01   0.01     0.00  -0.01   0.01
    45   1    -0.00  -0.00  -0.00    -0.00   0.00   0.00    -0.00   0.00   0.01
    46   1    -0.00  -0.00   0.00    -0.00   0.00  -0.00     0.00  -0.00   0.00
    47   1     0.03   0.01  -0.01     0.01  -0.09  -0.06     0.03  -0.23  -0.15
    48   1    -0.04   0.02   0.00     0.04  -0.06   0.05     0.12  -0.17   0.12
    49   6    -0.00   0.00  -0.00     0.00  -0.00   0.00    -0.00  -0.01   0.01
    50   1    -0.02  -0.00  -0.00     0.02   0.01   0.02     0.11   0.04   0.05
    51   1     0.00  -0.01   0.02    -0.00   0.01  -0.04     0.00   0.04  -0.15
    52   1     0.02  -0.01   0.00    -0.03   0.02  -0.01    -0.11   0.06  -0.04
                    115                    116                    117
                      A                      A                      A
 Frequencies --   1515.7914              1523.2039              1526.9061
 Red. masses --      1.0624                 1.0638                 1.0591
 Frc consts  --      1.4382                 1.4542                 1.4549
 IR Inten    --     27.4094                 4.7826                 6.2081
  Atom  AN      X      Y      Z        X      Y      Z        X      Y      Z
     1   6     0.00   0.01   0.02     0.01  -0.03  -0.03     0.00   0.01   0.01
     2   1    -0.08   0.02  -0.24     0.10  -0.12   0.43    -0.07   0.03  -0.20
     3   6     0.00   0.01   0.01     0.00  -0.02  -0.04     0.00   0.01   0.01
     4   1    -0.04  -0.01  -0.07     0.08  -0.01   0.22    -0.02  -0.02  -0.02
     5   1     0.02  -0.07  -0.04    -0.12   0.19   0.12    -0.01  -0.05  -0.02
     6   8     0.00   0.00   0.00    -0.00  -0.00  -0.00     0.00  -0.00   0.00
     7   6    -0.00   0.00   0.00     0.00  -0.00  -0.00    -0.00   0.00   0.00
     8   1     0.00  -0.01   0.00    -0.00   0.00  -0.00     0.00  -0.00   0.00
     9   1    -0.00  -0.00  -0.00    -0.00   0.00   0.00     0.00  -0.00  -0.00
    10   6     0.00  -0.00   0.00    -0.00  -0.00   0.00     0.00  -0.00   0.00
    11   6    -0.00   0.00   0.00     0.00  -0.00  -0.00    -0.00   0.00   0.00
    12   6     0.00   0.00  -0.00    -0.00   0.00   0.00     0.00  -0.00  -0.00
    13   8    -0.00  -0.00   0.00     0.00  -0.00  -0.00    -0.00   0.00   0.00
    14   8     0.00  -0.00   0.00     0.00   0.00  -0.00    -0.00  -0.00   0.00
    15   7     0.00  -0.00  -0.00    -0.00   0.00   0.00     0.00   0.00  -0.00
    16   1    -0.01   0.00   0.00     0.01  -0.00  -0.00    -0.00   0.00  -0.00
    17   6    -0.00  -0.00  -0.00     0.00   0.00   0.00     0.00  -0.00  -0.00
    18   1    -0.00   0.00  -0.00     0.00  -0.00   0.00    -0.00   0.00   0.00
    19   6     0.00   0.00   0.00    -0.00  -0.00  -0.00    -0.00   0.00   0.00
    20   1     0.00  -0.01  -0.00    -0.00   0.00   0.00     0.00   0.00  -0.00
    21   6    -0.00  -0.00  -0.00     0.00   0.01   0.00    -0.00   0.00  -0.00
    22   8    -0.00   0.00   0.00     0.00  -0.01   0.00     0.00   0.00   0.00
    23  16    -0.00   0.00   0.00     0.00   0.00  -0.00    -0.00   0.00   0.00
    24   6    -0.00  -0.01  -0.01     0.00   0.00   0.00    -0.00  -0.00  -0.00
    25   1     0.00   0.01   0.02    -0.00  -0.01  -0.02     0.00   0.01   0.01
    26   6     0.00   0.00   0.00    -0.00  -0.00  -0.00    -0.00   0.00   0.00
    27   1    -0.01  -0.00   0.00     0.01   0.00  -0.00    -0.00  -0.00  -0.00
    28   1     0.00   0.00   0.01    -0.00  -0.00  -0.01     0.00   0.00  -0.00
    29   1    -0.00  -0.00  -0.01     0.00   0.00   0.01    -0.00   0.00  -0.00
    30   8     0.00   0.00   0.00    -0.00  -0.00   0.00     0.00   0.00  -0.00
    31   1    -0.00  -0.01   0.02    -0.01   0.01  -0.01     0.00  -0.01   0.01
    32   6     0.01   0.02  -0.02     0.00   0.01  -0.00    -0.02  -0.00   0.04
    33   1    -0.13   0.06   0.06    -0.07   0.02   0.02     0.17  -0.05  -0.07
    34   1    -0.04  -0.15   0.11    -0.04  -0.10   0.04    -0.01   0.11  -0.15
    35   7     0.00   0.00  -0.00    -0.01  -0.01   0.01     0.00   0.00  -0.00
    36   1    -0.00   0.00   0.00     0.02   0.05  -0.05    -0.00  -0.01   0.01
    37   6     0.01  -0.01   0.00    -0.00   0.00  -0.00    -0.00   0.00   0.00
    38   8    -0.00   0.00  -0.00     0.00  -0.00   0.00     0.00  -0.00  -0.00
    39   8    -0.01   0.00   0.00     0.00  -0.00   0.00     0.00  -0.00  -0.00
    40   6    -0.01   0.03   0.02     0.00   0.01  -0.01     0.00  -0.00  -0.01
    41   1     0.24  -0.16  -0.07     0.06  -0.04  -0.02    -0.00  -0.01   0.04
    42   1    -0.12  -0.26  -0.09    -0.03  -0.09   0.00     0.00   0.01  -0.01
    43   8     0.00  -0.00  -0.00    -0.00   0.00   0.00    -0.00  -0.00   0.00
    44   1     0.01   0.00   0.03    -0.01   0.02  -0.06    -0.00   0.01   0.01
    45   1     0.00   0.00   0.00     0.00  -0.01  -0.01     0.00   0.00   0.00
    46   1     0.00   0.00  -0.00    -0.00  -0.00   0.00     0.00   0.00  -0.00
    47   1     0.13  -0.15  -0.15    -0.24   0.36   0.31     0.12  -0.12  -0.12
    48   1    -0.10  -0.05   0.12     0.09   0.16  -0.25    -0.08  -0.03   0.09
    49   6    -0.02   0.01  -0.03    -0.02   0.01   0.00    -0.03   0.01   0.04
    50   1    -0.15  -0.15  -0.20     0.11  -0.16  -0.24     0.49  -0.20  -0.35
    51   1     0.06   0.10   0.47     0.05   0.18   0.08     0.07   0.38  -0.35
    52   1     0.44  -0.25   0.13     0.15  -0.27   0.11    -0.14  -0.33   0.11
                    118                    119                    120
                      A                      A                      A
 Frequencies --   1532.0688              1596.1594              1643.6979
 Red. masses --      1.0602                 1.8099                 1.5158
 Frc consts  --      1.4662                 2.7168                 2.4128
 IR Inten    --      2.8449               287.9401               627.4761
  Atom  AN      X      Y      Z        X      Y      Z        X      Y      Z
     1   6     0.00  -0.00  -0.00    -0.00  -0.00  -0.01    -0.00   0.00   0.00
     2   1    -0.00  -0.00   0.00     0.03  -0.02   0.10     0.01   0.02  -0.02
     3   6     0.00   0.00  -0.00    -0.01  -0.01  -0.00     0.00   0.01   0.00
     4   1     0.00  -0.00   0.00     0.03   0.03  -0.00    -0.01  -0.00  -0.02
     5   1    -0.00   0.00   0.00     0.02   0.02   0.00     0.00  -0.03  -0.02
     6   8    -0.00  -0.00  -0.00    -0.00   0.00  -0.01    -0.00  -0.01   0.00
     7   6    -0.01   0.02   0.01     0.00  -0.00  -0.00     0.00   0.00  -0.00
     8   1     0.11  -0.20   0.06    -0.00   0.00  -0.00    -0.00  -0.00   0.00
     9   1     0.01  -0.12  -0.18     0.00   0.00   0.00    -0.00  -0.00  -0.00
    10   6     0.00  -0.00   0.00     0.00   0.00  -0.00    -0.00  -0.00   0.00
    11   6    -0.01   0.01   0.00    -0.00   0.00   0.00     0.00   0.00  -0.00
    12   6     0.01  -0.01  -0.00     0.00   0.00  -0.00    -0.00  -0.00   0.00
    13   8     0.00   0.00   0.00    -0.00  -0.00  -0.00     0.00   0.00  -0.00
    14   8    -0.00  -0.00   0.00    -0.00  -0.00   0.00     0.00   0.00  -0.00
    15   7     0.01  -0.00  -0.00     0.00  -0.00  -0.00    -0.00   0.00   0.00
    16   1    -0.03   0.01  -0.00    -0.01   0.00   0.00     0.02  -0.01  -0.01
    17   6    -0.01  -0.00   0.00    -0.00   0.00   0.00     0.00   0.00   0.00
    18   1     0.02   0.01  -0.01     0.00  -0.00   0.00     0.00  -0.00   0.00
    19   6     0.00   0.00  -0.00     0.00   0.00  -0.00    -0.00  -0.01   0.00
    20   1    -0.02   0.03   0.01    -0.02  -0.02   0.00     0.01   0.03   0.00
    21   6     0.00  -0.00  -0.00    -0.00  -0.01   0.02    -0.01   0.06  -0.01
    22   8    -0.00   0.00  -0.00    -0.00   0.00  -0.00     0.01  -0.03   0.00
    23  16    -0.00   0.00   0.00    -0.00  -0.00  -0.00     0.00  -0.00  -0.00
    24   6     0.01  -0.02   0.03     0.00   0.00   0.00    -0.00  -0.00  -0.00
    25   1    -0.04   0.00  -0.07     0.02  -0.01   0.04    -0.00  -0.00  -0.00
    26   6    -0.00  -0.04   0.03    -0.00  -0.00  -0.00     0.00   0.00   0.00
    27   1    -0.05  -0.31  -0.06    -0.01  -0.00   0.00     0.00  -0.00  -0.00
    28   1     0.39   0.36  -0.33     0.00   0.00   0.01    -0.00  -0.00  -0.00
    29   1    -0.32   0.52  -0.14    -0.00  -0.00  -0.01     0.00   0.00   0.00
    30   8    -0.00   0.00  -0.00    -0.00  -0.00  -0.00     0.00  -0.00   0.00
    31   1     0.00  -0.01   0.01     0.03   0.01  -0.03     0.00   0.00  -0.00
    32   6     0.00   0.00  -0.00    -0.01  -0.01   0.00     0.00  -0.00   0.00
    33   1    -0.00   0.00  -0.00     0.08   0.01   0.00     0.01   0.00   0.01
    34   1    -0.00  -0.00   0.00    -0.00   0.05  -0.08    -0.00   0.00  -0.02
    35   7     0.00   0.00  -0.00     0.08   0.11  -0.13     0.02   0.01  -0.02
    36   1     0.00   0.00   0.00    -0.24  -0.55   0.61    -0.02  -0.09   0.12
    37   6    -0.00  -0.00   0.00    -0.06  -0.09   0.11    -0.12   0.06  -0.02
    38   8     0.00   0.00  -0.00    -0.02   0.03  -0.03     0.00  -0.04   0.04
    39   8     0.00  -0.00  -0.00     0.02   0.00  -0.01     0.09  -0.03   0.00
    40   6    -0.00  -0.00   0.00    -0.05  -0.02   0.04    -0.01   0.00   0.01
    41   1    -0.00   0.00  -0.00     0.09  -0.16   0.15     0.04  -0.05   0.02
    42   1     0.00   0.00  -0.00    -0.05   0.10  -0.18    -0.02  -0.00  -0.02
    43   8    -0.00  -0.00  -0.00     0.01   0.00  -0.01    -0.02  -0.02   0.02
    44   1    -0.00   0.00  -0.00     0.08  -0.16   0.10    -0.06   0.67  -0.66
    45   1     0.00   0.00  -0.00    -0.03  -0.00   0.01     0.17   0.03  -0.02
    46   1     0.00   0.00  -0.00     0.00  -0.00   0.00    -0.00   0.00  -0.00
    47   1     0.00   0.00   0.00    -0.05   0.06   0.06     0.00  -0.04  -0.02
    48   1    -0.00   0.00  -0.00     0.04   0.02  -0.04     0.01  -0.02   0.02
    49   6    -0.00  -0.00  -0.00     0.00   0.00   0.00     0.00  -0.00  -0.00
    50   1    -0.00   0.00   0.00    -0.01  -0.02  -0.02    -0.02   0.00   0.01
    51   1     0.00  -0.00   0.00     0.00   0.01   0.03    -0.00  -0.01   0.02
    52   1     0.00   0.00  -0.00     0.03  -0.02   0.01     0.01   0.01  -0.00
                    121                    122                    123
                      A                      A                      A
 Frequencies --   1705.3688              1712.1793              1737.7141
 Red. masses --      8.9221                 7.4468                12.1626
 Frc consts  --     15.2880                12.8623                21.6388
 IR Inten    --    136.9371               151.9356               519.6170
  Atom  AN      X      Y      Z        X      Y      Z        X      Y      Z
     1   6     0.00  -0.00  -0.00     0.00  -0.00  -0.01     0.00  -0.00  -0.00
     2   1     0.01   0.01   0.02     0.04   0.02   0.06     0.01   0.00   0.01
     3   6     0.00   0.01   0.00     0.00   0.04   0.01     0.00   0.01   0.00
     4   1    -0.03  -0.00  -0.04    -0.09  -0.01  -0.13    -0.02  -0.00  -0.02
     5   1     0.01  -0.06  -0.04     0.04  -0.18  -0.13     0.01  -0.04  -0.02
     6   8    -0.00  -0.01  -0.00    -0.01  -0.04  -0.01    -0.00  -0.01  -0.00
     7   6     0.01   0.03   0.00     0.00  -0.01  -0.01    -0.00  -0.02   0.00
     8   1    -0.16   0.06  -0.02     0.02  -0.02   0.00     0.06  -0.02   0.01
     9   1    -0.19   0.05   0.16     0.03  -0.02  -0.03     0.08  -0.02  -0.07
    10   6     0.00  -0.51   0.06    -0.01   0.10  -0.01     0.02   0.23  -0.03
    11   6    -0.01   0.56  -0.07     0.02  -0.11   0.01    -0.01  -0.27   0.03
    12   6     0.17   0.13  -0.02    -0.11  -0.10   0.01     0.48   0.62  -0.07
    13   8    -0.02  -0.11   0.00     0.02   0.06  -0.00    -0.09  -0.29   0.01
    14   8    -0.09  -0.03   0.01     0.05   0.02  -0.01    -0.26  -0.13   0.04
    15   7    -0.00  -0.06  -0.00    -0.02   0.01   0.00    -0.00   0.03   0.00
    16   1    -0.29  -0.01   0.15     0.23  -0.05  -0.07     0.03   0.04  -0.10
    17   6     0.01   0.02  -0.01    -0.01   0.02   0.01    -0.02  -0.01   0.01
    18   1     0.04  -0.07  -0.01     0.01  -0.01   0.01    -0.00   0.03   0.00
    19   6    -0.01  -0.03   0.00    -0.01  -0.08  -0.01    -0.00  -0.01  -0.00
    20   1     0.00   0.06   0.01     0.05   0.16   0.00     0.01   0.03  -0.01
    21   6    -0.04   0.18  -0.01    -0.12   0.56  -0.03    -0.02   0.11  -0.01
    22   8     0.04  -0.11   0.01     0.12  -0.33   0.02     0.02  -0.07   0.00
    23  16     0.00   0.01  -0.00     0.00  -0.00   0.00    -0.00  -0.01   0.00
    24   6    -0.00   0.00  -0.00    -0.01  -0.02  -0.01    -0.00  -0.01   0.00
    25   1     0.01  -0.03   0.00    -0.00  -0.02   0.01    -0.01   0.01  -0.00
    26   6     0.00   0.00   0.00     0.00   0.01   0.00    -0.00   0.00   0.00
    27   1    -0.00  -0.00  -0.00    -0.00  -0.02  -0.00     0.00  -0.00  -0.00
    28   1    -0.01  -0.01   0.00     0.01   0.01  -0.01     0.01   0.01  -0.00
    29   1     0.01  -0.02  -0.00    -0.00   0.02   0.00    -0.00   0.01   0.00
    30   8     0.00   0.00  -0.00     0.00   0.01  -0.00     0.00   0.00  -0.00
    31   1    -0.00  -0.01   0.02     0.01  -0.06   0.09     0.00  -0.01   0.01
    32   6    -0.00   0.00  -0.00    -0.00   0.00  -0.00    -0.00   0.00  -0.00
    33   1    -0.00  -0.00  -0.00    -0.00  -0.01  -0.01     0.00  -0.00  -0.00
    34   1     0.00   0.00   0.00     0.00   0.00   0.01     0.00   0.00   0.00
    35   7    -0.00   0.00   0.00    -0.00   0.00  -0.00    -0.00  -0.00  -0.00
    36   1    -0.00   0.00  -0.01    -0.01   0.02  -0.02    -0.00   0.00  -0.00
    37   6     0.02  -0.01   0.01     0.06  -0.04   0.02     0.01  -0.01   0.00
    38   8     0.00   0.01  -0.01     0.01   0.02  -0.02     0.00   0.00  -0.00
    39   8    -0.02   0.01  -0.00    -0.05   0.02  -0.00    -0.01   0.00  -0.00
    40   6     0.00  -0.00   0.00     0.00  -0.00   0.00     0.00  -0.00   0.00
    41   1    -0.00   0.00  -0.00    -0.01   0.01  -0.01    -0.00   0.00  -0.00
    42   1     0.00   0.00  -0.00     0.01   0.01  -0.01     0.00   0.00  -0.00
    43   8    -0.00  -0.00   0.00    -0.00  -0.01   0.00    -0.00  -0.00   0.00
    44   1    -0.02  -0.08   0.09    -0.10  -0.28   0.30    -0.02  -0.03   0.03
    45   1    -0.07   0.00   0.05    -0.23   0.01   0.16    -0.04   0.00   0.03
    46   1     0.19   0.09  -0.04    -0.04  -0.01   0.01    -0.08  -0.07   0.05
    47   1    -0.03  -0.01   0.01    -0.10  -0.04   0.02    -0.02  -0.01   0.00
    48   1     0.01  -0.02   0.01     0.03  -0.05   0.04     0.00  -0.01   0.01
    49   6     0.00   0.00  -0.00    -0.00   0.00  -0.00     0.00  -0.00  -0.00
    50   1     0.00   0.00   0.00     0.00   0.00   0.00    -0.00   0.00   0.00
    51   1    -0.00  -0.00  -0.00    -0.00  -0.00  -0.00    -0.00  -0.00  -0.00
    52   1    -0.00   0.00  -0.00    -0.00   0.00  -0.00    -0.00   0.00  -0.00
                    124                    125                    126
                      A                      A                      A
 Frequencies --   1810.9198              2090.4175              2657.5428
 Red. masses --      2.8560                 1.1704                 1.0376
 Frc consts  --      5.5183                 3.0133                 4.3176
 IR Inten    --    687.9151              2571.7493                86.7617
  Atom  AN      X      Y      Z        X      Y      Z        X      Y      Z
     1   6    -0.00  -0.00  -0.00     0.00  -0.00  -0.00    -0.00  -0.00   0.00
     2   1     0.02   0.02   0.01    -0.00   0.00  -0.01     0.00  -0.00  -0.00
     3   6    -0.00   0.00   0.00     0.00   0.00   0.00     0.00  -0.00  -0.00
     4   1     0.00   0.00   0.00    -0.01  -0.01   0.00     0.00  -0.00   0.00
     5   1     0.00  -0.00   0.00     0.00  -0.01   0.00     0.00  -0.00   0.00
     6   8     0.00   0.00  -0.00    -0.00  -0.00  -0.01    -0.00   0.00  -0.00
     7   6     0.00  -0.00  -0.00     0.00  -0.00  -0.00     0.00   0.00  -0.00
     8   1    -0.00   0.00  -0.00    -0.00  -0.00  -0.00    -0.00  -0.00  -0.00
     9   1    -0.00  -0.00   0.00     0.00  -0.00   0.00    -0.01  -0.00   0.00
    10   6    -0.00   0.00  -0.00    -0.00   0.00  -0.00     0.00  -0.00   0.00
    11   6    -0.00  -0.00   0.00    -0.00  -0.00   0.00     0.00   0.00   0.00
    12   6    -0.00  -0.00   0.00    -0.00   0.00   0.00     0.00   0.00  -0.00
    13   8     0.00   0.00  -0.00     0.00  -0.00  -0.00    -0.00  -0.00   0.00
    14   8     0.00   0.00  -0.00     0.00   0.00  -0.00    -0.00  -0.00   0.00
    15   7     0.00   0.00  -0.00     0.00  -0.00  -0.00    -0.00   0.00  -0.00
    16   1    -0.01   0.00   0.00    -0.01   0.00   0.00    -0.00   0.00   0.00
    17   6    -0.00   0.00   0.00    -0.00   0.00   0.00     0.00  -0.00  -0.00
    18   1     0.00  -0.00  -0.00     0.00  -0.00   0.00     0.00   0.00   0.00
    19   6     0.00   0.00  -0.00     0.00  -0.00  -0.00    -0.00   0.00  -0.00
    20   1    -0.00  -0.00   0.00    -0.01  -0.01   0.00     0.00  -0.00   0.00
    21   6    -0.00  -0.01   0.00    -0.01   0.01   0.02     0.00  -0.00   0.00
    22   8     0.00   0.00  -0.00     0.01  -0.01  -0.00    -0.00   0.00   0.00
    23  16     0.00   0.00  -0.00     0.00   0.00  -0.00     0.02  -0.03   0.01
    24   6    -0.00  -0.00   0.00     0.00  -0.00   0.00     0.00  -0.00   0.00
    25   1     0.00  -0.01  -0.00     0.00  -0.01   0.01     0.00   0.00  -0.00
    26   6     0.00   0.00  -0.00    -0.00   0.00  -0.00    -0.00   0.00  -0.00
    27   1    -0.00  -0.00  -0.00    -0.00  -0.00  -0.00     0.00  -0.00   0.00
    28   1     0.00  -0.00  -0.00     0.00   0.00   0.00     0.00  -0.00   0.00
    29   1    -0.00   0.00   0.00    -0.00   0.00   0.00     0.00  -0.00  -0.00
    30   8     0.00   0.00  -0.00    -0.00   0.00  -0.00    -0.00   0.00  -0.00
    31   1     0.00  -0.00  -0.00     0.01  -0.01   0.01     0.00  -0.00   0.00
    32   6    -0.00   0.01  -0.00    -0.00  -0.00  -0.00     0.00  -0.00  -0.00
    33   1     0.00  -0.02  -0.03    -0.00   0.00   0.00    -0.00  -0.00   0.00
    34   1    -0.00   0.00   0.01     0.00  -0.00   0.00    -0.00  -0.00   0.00
    35   7    -0.04   0.02  -0.01    -0.00  -0.01   0.01     0.00   0.00  -0.00
    36   1    -0.14  -0.19   0.25    -0.02   0.01   0.01    -0.00  -0.00  -0.00
    37   6     0.33  -0.10   0.00    -0.02   0.04  -0.04     0.00  -0.00   0.00
    38   8    -0.06  -0.00   0.01    -0.08  -0.00   0.01    -0.00   0.00  -0.00
    39   8    -0.16   0.05  -0.00     0.02  -0.01   0.01    -0.00   0.00  -0.00
    40   6     0.00  -0.01   0.01    -0.00   0.00  -0.00    -0.00  -0.00   0.00
    41   1    -0.05   0.04  -0.04     0.01  -0.00   0.01    -0.00  -0.00  -0.00
    42   1     0.03   0.06  -0.06    -0.00   0.01  -0.00     0.00  -0.00  -0.00
    43   8    -0.00  -0.01   0.01     0.02   0.00  -0.01    -0.00   0.00   0.00
    44   1     0.14   0.57  -0.59     0.99  -0.10  -0.02     0.00  -0.00   0.00
    45   1     0.14   0.02  -0.02     0.02   0.00  -0.01     0.00   0.00  -0.00
    46   1     0.00  -0.00  -0.00     0.00  -0.00   0.00    -0.53   0.83  -0.19
    47   1     0.00   0.00  -0.00     0.01   0.01   0.01     0.00   0.00   0.00
    48   1     0.02  -0.01  -0.00    -0.01   0.01  -0.00     0.00   0.00   0.00
    49   6    -0.00  -0.00   0.00    -0.00   0.00   0.00    -0.00  -0.00  -0.00
    50   1     0.02   0.00  -0.00     0.00  -0.00  -0.00     0.00  -0.00   0.00
    51   1     0.00   0.01  -0.02     0.00   0.00  -0.00     0.00  -0.00  -0.00
    52   1    -0.02  -0.00  -0.00     0.00  -0.00  -0.00     0.00  -0.00  -0.00
                    127                    128                    129
                      A                      A                      A
 Frequencies --   2962.4605              2992.6348              3050.7073
 Red. masses --      1.0806                 1.0702                 1.0625
 Frc consts  --      5.5873                 5.6471                 5.8261
 IR Inten    --     52.6112                88.9435                23.3907
  Atom  AN      X      Y      Z        X      Y      Z        X      Y      Z
     1   6    -0.00  -0.00   0.00    -0.00  -0.00  -0.00     0.00   0.00   0.00
     2   1     0.00  -0.00  -0.00     0.00  -0.00  -0.00    -0.00   0.00   0.00
     3   6     0.00   0.00   0.00    -0.00   0.00   0.00    -0.00   0.00  -0.00
     4   1    -0.00   0.00   0.00     0.00  -0.00  -0.00    -0.01   0.01   0.00
     5   1     0.00   0.00   0.00     0.00  -0.00   0.00     0.01  -0.01   0.02
     6   8    -0.00  -0.00   0.00    -0.00   0.00   0.00    -0.00  -0.00  -0.00
     7   6     0.00   0.00   0.01    -0.00  -0.04  -0.06    -0.00   0.00   0.00
     8   1    -0.01  -0.05  -0.14     0.08   0.29   0.92    -0.00  -0.00  -0.00
     9   1    -0.01   0.02  -0.01    -0.07   0.13  -0.13     0.00  -0.00   0.00
    10   6    -0.00   0.00   0.00     0.00  -0.00  -0.00    -0.00   0.00  -0.00
    11   6     0.00   0.00   0.00     0.00   0.00  -0.00    -0.00  -0.00   0.00
    12   6     0.00  -0.00  -0.00    -0.00   0.00   0.00    -0.00  -0.00   0.00
    13   8    -0.00   0.00   0.00     0.00  -0.00   0.00     0.00   0.00  -0.00
    14   8    -0.00   0.00   0.00     0.00   0.00  -0.00     0.00   0.00  -0.00
    15   7    -0.00   0.00  -0.00    -0.00   0.00   0.00     0.00  -0.00  -0.00
    16   1    -0.00   0.00   0.01    -0.00  -0.00  -0.00    -0.00   0.00   0.00
    17   6    -0.02  -0.01  -0.08    -0.00  -0.00  -0.01     0.00   0.00   0.00
    18   1     0.24   0.09   0.95     0.03   0.01   0.14    -0.00  -0.00  -0.00
    19   6     0.00  -0.00   0.00     0.00  -0.00   0.00    -0.00   0.00  -0.00
    20   1    -0.01   0.01  -0.03    -0.01   0.00  -0.02     0.00  -0.00   0.00
    21   6    -0.00  -0.00  -0.00     0.00  -0.00  -0.00    -0.00  -0.00   0.00
    22   8     0.00   0.00   0.00    -0.00   0.00   0.00     0.00   0.00  -0.00
    23  16    -0.00  -0.00  -0.00     0.00  -0.00  -0.00     0.00  -0.00   0.00
    24   6     0.00   0.00  -0.00    -0.00  -0.00  -0.00    -0.00  -0.00   0.00
    25   1    -0.00  -0.00   0.00     0.00   0.00  -0.00     0.00   0.00  -0.00
    26   6    -0.00  -0.00   0.00     0.00   0.00  -0.00     0.00   0.00  -0.00
    27   1    -0.00   0.00  -0.00    -0.00   0.00  -0.00    -0.00   0.00  -0.00
    28   1    -0.00   0.00  -0.00     0.00   0.00  -0.00     0.00  -0.00  -0.00
    29   1     0.00   0.00  -0.00    -0.03  -0.01   0.01    -0.00  -0.00   0.00
    30   8    -0.00   0.00   0.00    -0.00   0.00   0.00     0.00  -0.00  -0.00
    31   1     0.01   0.00  -0.00     0.00   0.00   0.00    -0.00   0.00   0.00
    32   6    -0.00   0.00   0.00    -0.00   0.00   0.00    -0.03  -0.04   0.04
    33   1    -0.00   0.00  -0.00    -0.00   0.00  -0.00    -0.11   0.62  -0.47
    34   1     0.00  -0.00  -0.00     0.00  -0.00  -0.00     0.43  -0.16  -0.05
    35   7     0.00  -0.00   0.00     0.00  -0.00   0.00    -0.00   0.00  -0.00
    36   1    -0.00   0.00  -0.00    -0.00  -0.00  -0.00    -0.00  -0.00  -0.00
    37   6     0.00   0.00  -0.00     0.00  -0.00  -0.00    -0.00   0.00   0.00
    38   8     0.00  -0.00   0.00    -0.00   0.00   0.00     0.00  -0.00   0.00
    39   8    -0.00  -0.00   0.00    -0.00   0.00   0.00     0.00  -0.00   0.00
    40   6    -0.00   0.00  -0.00     0.00   0.00   0.00     0.01   0.02   0.01
    41   1     0.00   0.00   0.00    -0.00  -0.00  -0.00    -0.24  -0.27  -0.06
    42   1     0.00  -0.00   0.00     0.00  -0.00  -0.00     0.10  -0.03  -0.01
    43   8     0.00   0.00   0.00    -0.00   0.00   0.00     0.00  -0.00  -0.00
    44   1    -0.00   0.00  -0.00     0.00  -0.00  -0.00    -0.00   0.00   0.00
    45   1    -0.00  -0.00  -0.00     0.00  -0.00  -0.00    -0.00  -0.00  -0.00
    46   1     0.00  -0.00   0.00    -0.00   0.00  -0.00    -0.00   0.00   0.00
    47   1    -0.00   0.00  -0.00    -0.00   0.00  -0.00     0.00  -0.00   0.00
    48   1     0.00   0.00   0.00     0.00   0.00   0.00    -0.00  -0.01  -0.01
    49   6    -0.00   0.00   0.00    -0.00   0.00   0.00    -0.00  -0.00  -0.01
    50   1    -0.00   0.00  -0.00     0.00  -0.00   0.00    -0.00   0.01  -0.01
    51   1     0.00  -0.00  -0.00     0.00  -0.00  -0.00     0.06  -0.02  -0.01
    52   1     0.00   0.00   0.00     0.00  -0.00  -0.00    -0.02   0.04   0.14
                    130                    131                    132
                      A                      A                      A
 Frequencies --   3064.2002              3066.3218              3066.6641
 Red. masses --      1.0549                 1.0502                 1.0481
 Frc consts  --      5.8356                 5.8180                 5.8075
 IR Inten    --     67.5533                48.1698                45.4758
  Atom  AN      X      Y      Z        X      Y      Z        X      Y      Z
     1   6     0.00   0.00   0.00     0.02   0.02   0.01    -0.03  -0.04  -0.01
     2   1    -0.02   0.02   0.01    -0.12   0.09   0.05     0.21  -0.17  -0.09
     3   6     0.00   0.00  -0.00     0.00   0.00  -0.01    -0.00  -0.00   0.02
     4   1    -0.03   0.02   0.01    -0.07   0.05   0.02     0.13  -0.09  -0.03
     5   1     0.02  -0.03   0.05     0.06  -0.06   0.12    -0.10   0.10  -0.21
     6   8     0.00  -0.00  -0.00    -0.00  -0.00  -0.00     0.00   0.00   0.00
     7   6    -0.00   0.00  -0.00     0.00  -0.00   0.00    -0.00   0.00   0.00
     8   1     0.00   0.00   0.00     0.00  -0.00  -0.00    -0.00  -0.00  -0.00
     9   1     0.00  -0.00   0.00    -0.00   0.00  -0.00    -0.00   0.00  -0.00
    10   6     0.00   0.00  -0.00     0.00  -0.00   0.00     0.00  -0.00   0.00
    11   6    -0.00   0.00   0.00     0.00   0.00  -0.00     0.00   0.00  -0.00
    12   6     0.00  -0.00  -0.00     0.00   0.00  -0.00     0.00  -0.00  -0.00
    13   8     0.00   0.00   0.00    -0.00  -0.00   0.00    -0.00   0.00   0.00
    14   8    -0.00   0.00   0.00    -0.00  -0.00   0.00    -0.00   0.00   0.00
    15   7     0.00  -0.00  -0.00    -0.00   0.00   0.00    -0.00  -0.00   0.00
    16   1    -0.00   0.00   0.00    -0.00  -0.00  -0.00     0.00  -0.00   0.00
    17   6     0.00   0.00   0.00    -0.00  -0.00  -0.00     0.00  -0.00   0.00
    18   1    -0.00  -0.00  -0.00     0.00   0.00   0.00    -0.00   0.00  -0.00
    19   6     0.00   0.00  -0.00    -0.00  -0.00   0.00    -0.00  -0.00   0.00
    20   1     0.00  -0.00   0.00    -0.00  -0.00   0.00     0.00   0.00   0.00
    21   6    -0.00  -0.00   0.00     0.00  -0.00   0.00    -0.00   0.00  -0.00
    22   8     0.00   0.00   0.00    -0.00   0.00   0.00     0.00  -0.00  -0.00
    23  16     0.00  -0.00   0.00    -0.00   0.00   0.00    -0.00  -0.00  -0.00
    24   6     0.00   0.00  -0.00    -0.00  -0.00   0.00    -0.00  -0.00   0.00
    25   1    -0.02  -0.01   0.01     0.01   0.00  -0.00     0.01   0.00  -0.00
    26   6    -0.00  -0.00  -0.00     0.00   0.00   0.00     0.00  -0.00  -0.00
    27   1     0.00  -0.00   0.00    -0.00   0.00  -0.00     0.00  -0.00   0.00
    28   1    -0.00   0.00   0.00     0.00  -0.00  -0.00    -0.00   0.00  -0.00
    29   1     0.00   0.00  -0.00    -0.00  -0.00   0.00     0.00   0.00  -0.00
    30   8    -0.00   0.00  -0.00     0.00  -0.00   0.00     0.00   0.00   0.00
    31   1     0.00  -0.00   0.00    -0.00   0.00  -0.00    -0.00  -0.00  -0.00
    32   6    -0.01  -0.01   0.01     0.02   0.01  -0.01     0.01   0.00  -0.00
    33   1    -0.02   0.13  -0.10     0.03  -0.16   0.13     0.01  -0.05   0.03
    34   1     0.13  -0.05  -0.01    -0.24   0.08   0.03    -0.14   0.05   0.02
    35   7    -0.00  -0.00   0.00     0.00   0.00  -0.00     0.00   0.00  -0.00
    36   1     0.01  -0.00   0.00    -0.01   0.00  -0.00    -0.00   0.00  -0.00
    37   6     0.00   0.00  -0.00    -0.00  -0.00   0.00    -0.00   0.00   0.00
    38   8     0.00  -0.00   0.00    -0.00   0.00  -0.00    -0.00   0.00  -0.00
    39   8    -0.00   0.00  -0.00     0.00  -0.00   0.00     0.00  -0.00   0.00
    40   6    -0.02  -0.05  -0.01     0.01   0.03   0.01     0.00   0.01   0.00
    41   1     0.45   0.52   0.13    -0.29  -0.33  -0.09    -0.11  -0.13  -0.03
    42   1    -0.25   0.08   0.03     0.18  -0.06  -0.03     0.08  -0.03  -0.01
    43   8     0.00   0.00   0.00    -0.00   0.00  -0.00     0.00  -0.00  -0.00
    44   1    -0.00   0.00  -0.00     0.00  -0.00   0.00     0.00  -0.00   0.00
    45   1     0.00   0.00   0.00    -0.00  -0.00  -0.00    -0.00   0.00   0.00
    46   1    -0.00   0.00  -0.00     0.00  -0.00   0.00     0.00  -0.00   0.00
    47   1     0.01  -0.01   0.02     0.06  -0.05   0.11    -0.10   0.10  -0.19
    48   1    -0.02  -0.05  -0.05    -0.13  -0.28  -0.26     0.23   0.50   0.46
    49   6    -0.02  -0.02  -0.02    -0.02  -0.02  -0.01    -0.02  -0.01  -0.01
    50   1    -0.04   0.20  -0.16    -0.04   0.22  -0.18    -0.03   0.15  -0.12
    51   1     0.35  -0.12  -0.04     0.39  -0.13  -0.04     0.27  -0.09  -0.03
    52   1    -0.07   0.12   0.40    -0.06   0.12   0.37    -0.04   0.08   0.26
                    133                    134                    135
                      A                      A                      A
 Frequencies --   3077.7395              3078.3670              3089.8848
 Red. masses --      1.0450                 1.0544                 1.0994
 Frc consts  --      5.8320                 5.8870                 6.1841
 IR Inten    --     81.7118                45.0148                34.2240
  Atom  AN      X      Y      Z        X      Y      Z        X      Y      Z
     1   6     0.01   0.01  -0.00    -0.01  -0.01   0.00     0.00  -0.00  -0.00
     2   1    -0.06   0.05   0.02     0.12  -0.09  -0.05    -0.01   0.01   0.00
     3   6    -0.00  -0.00   0.03     0.01   0.00  -0.06    -0.00   0.00   0.01
     4   1     0.18  -0.13  -0.05    -0.34   0.24   0.09     0.07  -0.05  -0.02
     5   1    -0.14   0.15  -0.31     0.26  -0.28   0.57    -0.03   0.03  -0.07
     6   8     0.00   0.00   0.00    -0.00  -0.00  -0.00     0.00   0.00   0.00
     7   6    -0.00   0.00  -0.00     0.00   0.00   0.00    -0.00   0.00   0.00
     8   1     0.00  -0.00  -0.01     0.00  -0.00  -0.00    -0.00  -0.00  -0.00
     9   1     0.00  -0.01   0.00     0.00  -0.00   0.00     0.00  -0.00   0.00
    10   6    -0.00   0.00  -0.00    -0.00  -0.00   0.00     0.00   0.00  -0.00
    11   6    -0.00   0.00   0.00     0.00   0.00  -0.00     0.00   0.00  -0.00
    12   6     0.00  -0.00   0.00     0.00  -0.00  -0.00     0.00   0.00  -0.00
    13   8    -0.00   0.00  -0.00    -0.00   0.00   0.00    -0.00  -0.00   0.00
    14   8    -0.00  -0.00  -0.00    -0.00   0.00   0.00    -0.00  -0.00   0.00
    15   7    -0.00  -0.00   0.00    -0.00   0.00   0.00    -0.00   0.00   0.00
    16   1    -0.00   0.00   0.00     0.00  -0.00  -0.00     0.00  -0.00   0.00
    17   6    -0.00   0.00  -0.00     0.00  -0.00  -0.00     0.00   0.00   0.00
    18   1     0.00   0.00   0.00    -0.00   0.00   0.00    -0.00  -0.00  -0.00
    19   6    -0.00   0.00  -0.00    -0.00   0.00  -0.00    -0.00   0.00  -0.00
    20   1     0.01  -0.00   0.03     0.01  -0.00   0.02     0.00  -0.00   0.00
    21   6    -0.00   0.00  -0.00     0.00  -0.00   0.00    -0.00   0.00  -0.00
    22   8     0.00  -0.00  -0.00    -0.00   0.00   0.00    -0.00  -0.00  -0.00
    23  16    -0.00   0.00  -0.00    -0.00  -0.00   0.00    -0.00  -0.00  -0.00
    24   6     0.00   0.00  -0.00     0.00   0.00  -0.00    -0.00  -0.00   0.00
    25   1    -0.07  -0.02   0.03    -0.03  -0.01   0.01     0.00   0.00  -0.00
    26   6    -0.01   0.04   0.03    -0.01   0.02   0.02    -0.00   0.00   0.00
    27   1    -0.07   0.15  -0.46    -0.04   0.08  -0.25    -0.00   0.00  -0.01
    28   1     0.47  -0.46   0.02     0.26  -0.25   0.01     0.01  -0.01   0.00
    29   1    -0.26  -0.11   0.11    -0.14  -0.06   0.06    -0.00  -0.00   0.00
    30   8    -0.00   0.00  -0.00     0.00  -0.00   0.00     0.00   0.00  -0.00
    31   1     0.00  -0.00   0.00    -0.00   0.00  -0.00     0.00  -0.00   0.00
    32   6     0.00  -0.00   0.00    -0.01   0.01  -0.00    -0.07   0.05  -0.02
    33   1    -0.00   0.03  -0.03     0.01  -0.05   0.04     0.06  -0.41   0.32
    34   1    -0.04   0.01   0.01     0.05  -0.02  -0.01     0.73  -0.25  -0.10
    35   7     0.00  -0.00   0.00    -0.00   0.00  -0.00     0.00  -0.00  -0.00
    36   1    -0.00   0.00  -0.00     0.01  -0.00   0.00     0.00  -0.00   0.00
    37   6     0.00  -0.00   0.00    -0.00   0.00   0.00    -0.00  -0.00   0.00
    38   8     0.00   0.00  -0.00     0.00  -0.00   0.00    -0.00   0.00  -0.00
    39   8    -0.00   0.00  -0.00     0.00  -0.00  -0.00     0.00   0.00  -0.00
    40   6    -0.00  -0.00  -0.00     0.00   0.00   0.00     0.02   0.01   0.00
    41   1     0.01   0.01   0.00    -0.02  -0.02  -0.01    -0.10  -0.11  -0.03
    42   1     0.00  -0.00  -0.00    -0.00   0.00   0.00    -0.12   0.04   0.02
    43   8     0.00   0.00  -0.00     0.00   0.00  -0.00     0.00  -0.00  -0.00
    44   1    -0.00   0.00  -0.00    -0.00   0.00   0.00     0.00  -0.00   0.00
    45   1     0.00  -0.00   0.00     0.00   0.00   0.00    -0.00   0.00   0.00
    46   1     0.00  -0.00   0.00     0.00  -0.00   0.00     0.00  -0.00   0.00
    47   1     0.03  -0.04   0.06    -0.06   0.07  -0.12     0.00  -0.00   0.01
    48   1    -0.04  -0.09  -0.08     0.08   0.17   0.15    -0.00  -0.00  -0.00
    49   6    -0.00   0.00  -0.00     0.00  -0.00   0.00     0.01  -0.02  -0.01
    50   1    -0.00  -0.00   0.00    -0.00   0.01  -0.01    -0.02   0.11  -0.09
    51   1     0.01  -0.00  -0.00    -0.01   0.00   0.00    -0.09   0.03   0.01
    52   1    -0.00   0.00   0.01     0.00  -0.00  -0.01    -0.02   0.04   0.14
                    136                    137                    138
                      A                      A                      A
 Frequencies --   3106.3798              3111.9470              3118.7565
 Red. masses --      1.0828                 1.0912                 1.0850
 Frc consts  --      6.1560                 6.2264                 6.2180
 IR Inten    --     11.6317                22.0640                10.8485
  Atom  AN      X      Y      Z        X      Y      Z        X      Y      Z
     1   6     0.00   0.00  -0.00     0.00  -0.00  -0.00    -0.00   0.00   0.00
     2   1    -0.00   0.00   0.00    -0.00   0.00   0.00     0.00  -0.00  -0.00
     3   6     0.00  -0.00   0.00    -0.00   0.00   0.00     0.00  -0.00   0.00
     4   1    -0.00   0.00   0.00     0.00  -0.00  -0.00    -0.02   0.01   0.01
     5   1    -0.00   0.00  -0.01    -0.00  -0.00  -0.00    -0.01   0.01  -0.02
     6   8     0.00   0.00   0.00    -0.00   0.00  -0.00     0.00  -0.00   0.00
     7   6    -0.00   0.00  -0.00     0.03  -0.06   0.06    -0.00   0.01  -0.01
     8   1     0.00   0.00   0.00    -0.01  -0.07  -0.15     0.00   0.01   0.03
     9   1     0.02  -0.04   0.03    -0.33   0.74  -0.54     0.04  -0.08   0.06
    10   6     0.00  -0.00  -0.00    -0.00  -0.00   0.00     0.00   0.00  -0.00
    11   6     0.00   0.00  -0.00    -0.00   0.00   0.00     0.00  -0.00   0.00
    12   6     0.00  -0.00  -0.00    -0.00   0.00   0.00     0.00   0.00  -0.00
    13   8    -0.00   0.00   0.00     0.00  -0.00  -0.00    -0.00  -0.00   0.00
    14   8    -0.00   0.00   0.00     0.00   0.00  -0.00     0.00  -0.00   0.00
    15   7    -0.00  -0.00   0.00     0.00   0.00  -0.00     0.00   0.00   0.00
    16   1    -0.00   0.00   0.00     0.00  -0.00   0.00     0.00  -0.00  -0.00
    17   6     0.00  -0.00  -0.00     0.00   0.00   0.00    -0.00  -0.00  -0.00
    18   1     0.00   0.00   0.01    -0.01  -0.00  -0.04     0.01   0.00   0.04
    19   6    -0.00   0.00  -0.01    -0.00   0.00  -0.01    -0.02   0.01  -0.08
    20   1     0.03  -0.01   0.11     0.03  -0.02   0.11     0.24  -0.14   0.93
    21   6    -0.00   0.00  -0.00     0.00   0.00  -0.00     0.00   0.00  -0.00
    22   8     0.00   0.00   0.00    -0.00  -0.00   0.00     0.00  -0.00   0.00
    23  16    -0.00  -0.00   0.00     0.00   0.00  -0.00    -0.00  -0.00   0.00
    24   6    -0.07  -0.02   0.02    -0.00  -0.00   0.00     0.01   0.00  -0.00
    25   1     0.89   0.25  -0.31     0.03   0.01  -0.01    -0.11  -0.03   0.04
    26   6     0.01   0.00   0.00    -0.00   0.00  -0.00     0.00  -0.01   0.01
    27   1    -0.01   0.02  -0.07     0.00   0.00  -0.00    -0.01   0.02  -0.05
    28   1    -0.01   0.02  -0.00     0.00  -0.00  -0.00    -0.07   0.07   0.00
    29   1    -0.13  -0.06   0.06    -0.00  -0.00   0.00     0.03   0.01  -0.01
    30   8     0.00  -0.00   0.00     0.00  -0.00  -0.00    -0.00  -0.00   0.00
    31   1     0.00  -0.00   0.01     0.00   0.00   0.00     0.00  -0.00   0.00
    32   6     0.00  -0.00   0.00    -0.00  -0.00   0.00     0.00   0.00  -0.00
    33   1    -0.00   0.00  -0.00    -0.00   0.00  -0.00     0.00  -0.00   0.00
    34   1    -0.00  -0.00   0.00     0.00  -0.00  -0.00    -0.00   0.00   0.00
    35   7    -0.00  -0.00  -0.00     0.00  -0.00  -0.00     0.00  -0.00   0.00
    36   1     0.00  -0.00  -0.00    -0.00  -0.00  -0.00    -0.00   0.00   0.00
    37   6     0.00   0.00  -0.00     0.00  -0.00   0.00     0.00   0.00  -0.00
    38   8     0.00  -0.00   0.00    -0.00   0.00  -0.00     0.00  -0.00   0.00
    39   8    -0.00   0.00   0.00    -0.00   0.00  -0.00    -0.00  -0.00   0.00
    40   6     0.00  -0.00  -0.00     0.00  -0.00  -0.00    -0.00   0.00   0.00
    41   1     0.01   0.02   0.01     0.00   0.00   0.00    -0.00  -0.00  -0.00
    42   1    -0.02   0.01   0.00    -0.00   0.00   0.00     0.01  -0.00  -0.00
    43   8     0.00  -0.00   0.00    -0.00  -0.00   0.00     0.00   0.00   0.00
    44   1    -0.00  -0.00   0.00     0.00  -0.00   0.00    -0.00   0.00   0.00
    45   1    -0.00  -0.00  -0.00    -0.00  -0.00  -0.00    -0.00  -0.00   0.00
    46   1    -0.00  -0.00   0.00     0.00   0.00   0.00    -0.00  -0.00   0.00
    47   1     0.00  -0.00   0.00     0.00  -0.00   0.00     0.00  -0.00   0.00
    48   1    -0.00  -0.00  -0.00    -0.00  -0.00  -0.00    -0.00  -0.00  -0.00
    49   6     0.00   0.00  -0.00    -0.00   0.00  -0.00    -0.00   0.00   0.00
    50   1     0.00  -0.00   0.00     0.00  -0.00   0.00    -0.00  -0.00   0.00
    51   1    -0.00   0.00   0.00     0.00  -0.00  -0.00     0.00  -0.00  -0.00
    52   1    -0.00   0.00   0.00    -0.00   0.00   0.00     0.00  -0.00  -0.00
                    139                    140                    141
                      A                      A                      A
 Frequencies --   3123.3180              3129.2620              3139.3452
 Red. masses --      1.1042                 1.1019                 1.0970
 Frc consts  --      6.3467                 6.3575                 6.3697
 IR Inten    --     24.0108                37.7385                22.8245
  Atom  AN      X      Y      Z        X      Y      Z        X      Y      Z
     1   6     0.01  -0.01  -0.00    -0.00   0.00  -0.00    -0.00  -0.00  -0.00
     2   1    -0.13   0.09   0.05     0.00  -0.00  -0.00    -0.00   0.00   0.00
     3   6    -0.07   0.05  -0.02     0.00  -0.00   0.00     0.00  -0.00   0.00
     4   1     0.66  -0.46  -0.19    -0.04   0.03   0.01    -0.01   0.01   0.00
     5   1     0.19  -0.21   0.43    -0.02   0.02  -0.04    -0.00   0.01  -0.01
     6   8     0.00   0.00   0.00    -0.00  -0.00  -0.00    -0.00   0.00  -0.00
     7   6    -0.00   0.00  -0.00     0.00  -0.00   0.00     0.00  -0.00   0.00
     8   1     0.00   0.00   0.00    -0.00  -0.00  -0.00    -0.00  -0.00  -0.00
     9   1     0.00  -0.01   0.00    -0.00   0.00  -0.00    -0.00   0.00  -0.00
    10   6     0.00  -0.00   0.00    -0.00   0.00  -0.00    -0.00  -0.00  -0.00
    11   6     0.00  -0.00  -0.00    -0.00  -0.00  -0.00     0.00   0.00  -0.00
    12   6     0.00   0.00  -0.00     0.00   0.00   0.00     0.00  -0.00  -0.00
    13   8    -0.00  -0.00  -0.00    -0.00  -0.00  -0.00    -0.00   0.00   0.00
    14   8    -0.00  -0.00   0.00    -0.00  -0.00  -0.00    -0.00   0.00   0.00
    15   7    -0.00   0.00   0.00     0.00   0.00  -0.00    -0.00  -0.00   0.00
    16   1     0.00  -0.00  -0.00    -0.00  -0.00   0.00     0.00   0.00   0.00
    17   6    -0.00  -0.00  -0.00     0.00   0.00   0.00     0.00  -0.00   0.00
    18   1     0.00   0.00   0.00    -0.00  -0.00  -0.00    -0.00  -0.00  -0.00
    19   6    -0.00   0.00  -0.00     0.00  -0.00   0.00     0.00  -0.00   0.00
    20   1     0.01  -0.00   0.03    -0.00   0.00  -0.00    -0.00   0.00  -0.01
    21   6    -0.00   0.00  -0.00    -0.00  -0.00   0.00     0.00  -0.00   0.00
    22   8     0.00  -0.00  -0.00    -0.00   0.00  -0.00    -0.00   0.00  -0.00
    23  16    -0.00   0.00  -0.00     0.00  -0.00  -0.00    -0.00  -0.00   0.00
    24   6    -0.00  -0.00   0.00    -0.00  -0.00   0.00    -0.00  -0.00   0.00
    25   1     0.00   0.00  -0.00     0.00   0.00  -0.00     0.01   0.00  -0.00
    26   6     0.00  -0.00   0.00     0.00  -0.00   0.00     0.00   0.00   0.00
    27   1    -0.00   0.00  -0.01    -0.00   0.00  -0.00    -0.00   0.00  -0.00
    28   1    -0.00   0.00  -0.00    -0.00   0.00  -0.00     0.00  -0.00   0.00
    29   1    -0.00  -0.00   0.00    -0.00  -0.00   0.00    -0.00  -0.00   0.00
    30   8    -0.00  -0.00  -0.00     0.00   0.00   0.00    -0.00   0.00  -0.00
    31   1    -0.00   0.00   0.00    -0.00  -0.00  -0.00     0.00  -0.00   0.00
    32   6     0.00  -0.00   0.00    -0.01   0.01   0.00    -0.02   0.01  -0.00
    33   1    -0.00   0.01  -0.01     0.00  -0.02   0.01     0.01  -0.04   0.04
    34   1    -0.01   0.00   0.00     0.14  -0.05  -0.02     0.17  -0.06  -0.03
    35   7     0.00  -0.00   0.00    -0.00   0.00  -0.00     0.00  -0.00  -0.00
    36   1    -0.00   0.00  -0.00     0.01  -0.00   0.00    -0.01   0.00   0.00
    37   6     0.00   0.00  -0.00    -0.00   0.00  -0.00    -0.00   0.00   0.00
    38   8     0.00  -0.00   0.00     0.00  -0.00   0.00     0.00   0.00  -0.00
    39   8    -0.00  -0.00   0.00     0.00   0.00   0.00     0.00  -0.00   0.00
    40   6    -0.00  -0.00  -0.00     0.02  -0.00  -0.00    -0.09   0.01   0.01
    41   1     0.00   0.01   0.00    -0.04  -0.05  -0.01     0.19   0.23   0.06
    42   1     0.01  -0.00  -0.00    -0.16   0.06   0.02     0.85  -0.30  -0.13
    43   8     0.00  -0.00  -0.00     0.00  -0.00  -0.00     0.00  -0.00  -0.00
    44   1    -0.00   0.00  -0.00    -0.00   0.00   0.00    -0.00   0.00  -0.00
    45   1    -0.00   0.00   0.00    -0.00   0.00   0.00     0.00   0.00  -0.00
    46   1     0.00  -0.00   0.00     0.00  -0.00   0.00     0.00  -0.00   0.00
    47   1    -0.02   0.02  -0.05     0.01  -0.01   0.01     0.00  -0.00   0.00
    48   1     0.02   0.03   0.03    -0.00  -0.00  -0.00     0.00   0.00   0.00
    49   6    -0.00   0.00   0.00    -0.06   0.03   0.06    -0.01  -0.00   0.02
    50   1    -0.00   0.00   0.00    -0.03   0.07  -0.04    -0.02   0.08  -0.06
    51   1     0.04  -0.01  -0.00     0.65  -0.22  -0.05     0.07  -0.02  -0.00
    52   1     0.01  -0.02  -0.05     0.09  -0.20  -0.64     0.02  -0.04  -0.12
                    142                    143                    144
                      A                      A                      A
 Frequencies --   3142.4670              3152.2730              3154.5219
 Red. masses --      1.0993                 1.0986                 1.0899
 Frc consts  --      6.3961                 6.4317                 6.3902
 IR Inten    --     37.5291                30.5128                22.6725
  Atom  AN      X      Y      Z        X      Y      Z        X      Y      Z
     1   6     0.00  -0.00   0.00     0.01  -0.02  -0.02    -0.02   0.04   0.06
     2   1    -0.00   0.00   0.00    -0.22   0.16   0.08     0.55  -0.40  -0.20
     3   6    -0.00   0.00  -0.00     0.00  -0.00  -0.00    -0.01   0.01   0.00
     4   1     0.00  -0.00  -0.00    -0.05   0.03   0.01     0.11  -0.08  -0.03
     5   1     0.00  -0.00   0.00    -0.00   0.00   0.00    -0.00   0.00  -0.01
     6   8     0.00  -0.00   0.00     0.00   0.00   0.00     0.00  -0.00  -0.00
     7   6    -0.00   0.00  -0.00     0.00  -0.00   0.00     0.00  -0.00   0.00
     8   1     0.00   0.01   0.01     0.00   0.00   0.00    -0.00  -0.00  -0.00
     9   1     0.00  -0.01   0.01    -0.00   0.00  -0.00    -0.00   0.00  -0.00
    10   6     0.00   0.00   0.00    -0.00   0.00  -0.00     0.00   0.00  -0.00
    11   6     0.00  -0.00   0.00    -0.00  -0.00   0.00    -0.00  -0.00   0.00
    12   6     0.00  -0.00  -0.00    -0.00  -0.00   0.00    -0.00   0.00   0.00
    13   8    -0.00   0.00   0.00     0.00   0.00   0.00     0.00  -0.00  -0.00
    14   8    -0.00   0.00   0.00     0.00   0.00  -0.00     0.00  -0.00  -0.00
    15   7    -0.00  -0.00   0.00     0.00  -0.00  -0.00     0.00   0.00  -0.00
    16   1     0.00   0.00  -0.00    -0.00   0.00   0.00    -0.00  -0.00   0.00
    17   6    -0.00  -0.00  -0.00    -0.00  -0.00  -0.00    -0.00   0.00   0.00
    18   1     0.00   0.00   0.01     0.00  -0.00   0.00     0.00   0.00  -0.00
    19   6    -0.00   0.00  -0.01    -0.00   0.00  -0.00     0.00  -0.00   0.00
    20   1     0.03  -0.02   0.11     0.00  -0.00   0.00    -0.00   0.00  -0.00
    21   6    -0.00   0.00  -0.00     0.00  -0.00  -0.00    -0.00   0.00   0.00
    22   8     0.00  -0.00   0.00    -0.00   0.00   0.00     0.00  -0.00  -0.00
    23  16    -0.00   0.00   0.00     0.00  -0.00   0.00     0.00   0.00  -0.00
    24   6    -0.01   0.00   0.00     0.00  -0.00  -0.00    -0.00  -0.00   0.00
    25   1     0.08   0.02  -0.03    -0.00   0.00  -0.00     0.00   0.00  -0.00
    26   6    -0.06   0.05  -0.05     0.00  -0.00   0.00     0.00  -0.00  -0.00
    27   1     0.10  -0.21   0.71     0.00   0.00  -0.00     0.00  -0.00   0.00
    28   1     0.44  -0.44   0.00    -0.00   0.00  -0.00    -0.00   0.00  -0.00
    29   1     0.14   0.08  -0.07    -0.00  -0.00   0.00    -0.00  -0.00   0.00
    30   8     0.00  -0.00   0.00     0.00  -0.00  -0.00     0.00  -0.00  -0.00
    31   1    -0.00  -0.00  -0.00    -0.00   0.00   0.00    -0.00   0.00   0.00
    32   6    -0.00   0.00   0.00     0.01  -0.01   0.00     0.00  -0.00   0.00
    33   1     0.00  -0.00   0.00    -0.01   0.09  -0.06    -0.00   0.03  -0.03
    34   1     0.00  -0.00  -0.00    -0.08   0.03   0.01    -0.03   0.01   0.00
    35   7    -0.00  -0.00   0.00    -0.00   0.00   0.00     0.00   0.00   0.00
    36   1     0.00  -0.00  -0.00     0.00  -0.00  -0.00    -0.00  -0.00  -0.00
    37   6     0.00   0.00  -0.00     0.00  -0.00  -0.00     0.00   0.00   0.00
    38   8     0.00  -0.00   0.00     0.00  -0.00   0.00    -0.00   0.00   0.00
    39   8    -0.00  -0.00   0.00    -0.00   0.00  -0.00    -0.00   0.00  -0.00
    40   6    -0.00   0.00   0.00     0.01  -0.00  -0.00     0.00  -0.00  -0.00
    41   1     0.00   0.00   0.00    -0.01  -0.02  -0.00    -0.00  -0.00  -0.00
    42   1     0.00  -0.00  -0.00    -0.07   0.02   0.01    -0.02   0.01   0.00
    43   8     0.00  -0.00   0.00    -0.00  -0.00  -0.00     0.00   0.00   0.00
    44   1    -0.00   0.00  -0.00    -0.00   0.00   0.00     0.00  -0.00  -0.00
    45   1    -0.00  -0.00  -0.00     0.00   0.00  -0.00    -0.00  -0.00   0.00
    46   1     0.00  -0.00   0.00    -0.00   0.00  -0.00     0.00   0.00   0.00
    47   1    -0.00   0.00  -0.00     0.06  -0.07   0.11    -0.17   0.19  -0.31
    48   1     0.00  -0.00   0.00     0.06   0.11   0.10    -0.14  -0.29  -0.26
    49   6    -0.00   0.00   0.00     0.03  -0.06   0.05     0.01  -0.02   0.02
    50   1    -0.00   0.00  -0.00    -0.10   0.65  -0.50    -0.04   0.25  -0.20
    51   1     0.00  -0.00  -0.00    -0.31   0.10   0.04    -0.11   0.04   0.02
    52   1     0.00  -0.00  -0.00     0.04  -0.08  -0.21     0.02  -0.03  -0.09
                    145                    146                    147
                      A                      A                      A
 Frequencies --   3190.9717              3195.8537              3559.8697
 Red. masses --      1.0976                 1.1019                 1.0791
 Frc consts  --      6.5848                 6.6306                 8.0572
 IR Inten    --     21.2027                11.5218               352.4654
  Atom  AN      X      Y      Z        X      Y      Z        X      Y      Z
     1   6    -0.00   0.00   0.00    -0.06   0.05  -0.05     0.00   0.00  -0.00
     2   1     0.00  -0.00  -0.00     0.38  -0.28  -0.16    -0.00   0.00   0.00
     3   6    -0.00   0.00   0.00    -0.01   0.01  -0.01     0.00   0.00   0.00
     4   1     0.00  -0.00  -0.00     0.07  -0.05  -0.02     0.00  -0.01  -0.00
     5   1    -0.00   0.00  -0.00     0.03  -0.04   0.08    -0.00   0.00  -0.00
     6   8     0.00   0.00  -0.00     0.00  -0.00   0.00    -0.00  -0.00  -0.00
     7   6    -0.00  -0.00  -0.00    -0.00   0.00  -0.00     0.00  -0.00  -0.00
     8   1    -0.00   0.01   0.03     0.00  -0.00  -0.00     0.00   0.00   0.00
     9   1    -0.00   0.00  -0.00     0.00  -0.00   0.00    -0.00   0.00  -0.00
    10   6     0.00   0.00   0.00     0.00  -0.00   0.00    -0.00   0.00  -0.00
    11   6    -0.00  -0.00   0.00     0.00   0.00  -0.00    -0.00  -0.00   0.00
    12   6     0.00  -0.00  -0.00     0.00   0.00  -0.00    -0.00   0.00   0.00
    13   8     0.00   0.00   0.00    -0.00  -0.00   0.00     0.00  -0.00  -0.00
    14   8    -0.00   0.00   0.00    -0.00  -0.00   0.00     0.00   0.00  -0.00
    15   7     0.00   0.00  -0.00    -0.00   0.00   0.00     0.00  -0.00  -0.00
    16   1    -0.00   0.00   0.00     0.00  -0.00  -0.00     0.00   0.00   0.00
    17   6     0.00  -0.00  -0.00    -0.00  -0.00  -0.00    -0.00   0.00  -0.00
    18   1    -0.00  -0.00  -0.00     0.00   0.00   0.00     0.00  -0.00   0.00
    19   6     0.00  -0.00   0.00    -0.00  -0.00  -0.00    -0.00  -0.00  -0.00
    20   1    -0.01   0.00  -0.02     0.00  -0.00   0.00     0.00   0.00   0.00
    21   6    -0.00   0.00   0.00    -0.00   0.00  -0.00    -0.00   0.00  -0.00
    22   8     0.00  -0.00  -0.00    -0.00  -0.00  -0.00     0.00  -0.00   0.00
    23  16     0.00  -0.00   0.00    -0.00  -0.00   0.00     0.00   0.00  -0.00
    24   6    -0.01  -0.00   0.00    -0.00   0.00  -0.00    -0.00  -0.00  -0.00
    25   1     0.11   0.03  -0.04     0.00   0.00  -0.00    -0.00  -0.01  -0.00
    26   6    -0.07  -0.03   0.05     0.00   0.00  -0.00     0.00  -0.00  -0.00
    27   1    -0.06   0.10  -0.32     0.00  -0.00   0.00     0.00  -0.00   0.00
    28   1     0.10  -0.11   0.01     0.00  -0.00  -0.00    -0.00   0.00   0.00
    29   1     0.78   0.35  -0.32    -0.00  -0.00   0.00     0.00   0.00   0.00
    30   8     0.00   0.00  -0.00     0.00  -0.00   0.00    -0.00  -0.00  -0.00
    31   1     0.00   0.00   0.00    -0.00   0.00   0.00     0.00   0.01   0.01
    32   6    -0.00  -0.00   0.00     0.00  -0.00   0.00     0.00   0.00  -0.00
    33   1    -0.00   0.00  -0.00    -0.00   0.00  -0.00     0.00  -0.00   0.00
    34   1     0.00  -0.00  -0.00    -0.00   0.00   0.00    -0.00   0.00   0.00
    35   7    -0.00  -0.00  -0.00    -0.00   0.00   0.00    -0.07   0.03  -0.00
    36   1     0.00  -0.00  -0.00     0.00  -0.00  -0.00     0.91  -0.41   0.04
    37   6     0.00   0.00  -0.00     0.00   0.00  -0.00     0.00  -0.00   0.00
    38   8    -0.00  -0.00  -0.00     0.00  -0.00   0.00    -0.00   0.00  -0.00
    39   8    -0.00   0.00  -0.00    -0.00  -0.00   0.00     0.00  -0.00  -0.00
    40   6    -0.00  -0.00   0.00    -0.00  -0.00  -0.00     0.00  -0.00   0.00
    41   1     0.00   0.00   0.00     0.00   0.00   0.00    -0.00  -0.00  -0.00
    42   1     0.00  -0.00  -0.00     0.00   0.00   0.00     0.02  -0.01   0.00
    43   8     0.00  -0.00  -0.00    -0.00  -0.00  -0.00    -0.00  -0.00   0.00
    44   1     0.00   0.00   0.00    -0.00   0.00   0.00     0.03  -0.00  -0.00
    45   1    -0.00  -0.00  -0.00     0.00   0.00  -0.00    -0.00   0.00  -0.00
    46   1    -0.00   0.00  -0.00     0.00  -0.00   0.00    -0.00   0.00  -0.00
    47   1     0.00  -0.00   0.00     0.33  -0.38   0.68    -0.00   0.00   0.00
    48   1    -0.00  -0.00  -0.00     0.02   0.07   0.05    -0.00  -0.00  -0.00
    49   6     0.00  -0.00   0.00     0.00  -0.00   0.00    -0.00  -0.00  -0.00
    50   1    -0.00   0.00  -0.00    -0.00   0.01  -0.01     0.00  -0.00  -0.00
    51   1     0.00   0.00   0.00    -0.01   0.00   0.00    -0.00   0.00  -0.00
    52   1     0.00  -0.00  -0.00     0.00  -0.00  -0.00    -0.00   0.00   0.00
                    148                    149                    150
                      A                      A                      A
 Frequencies --   3594.6325              3758.2346              3836.6468
 Red. masses --      1.0764                 1.0647                 1.0668
 Frc consts  --      8.1950                 8.8606                 9.2517
 IR Inten    --     59.5196               106.3760                14.7747
  Atom  AN      X      Y      Z        X      Y      Z        X      Y      Z
     1   6    -0.00   0.00  -0.00    -0.00   0.00   0.00     0.00  -0.00   0.00
     2   1     0.00  -0.00  -0.00     0.00  -0.00  -0.00     0.00  -0.00   0.00
     3   6    -0.00   0.00  -0.00    -0.00  -0.00  -0.00     0.00   0.00   0.00
     4   1     0.00  -0.00  -0.00    -0.00   0.00   0.00     0.00  -0.00   0.00
     5   1     0.00  -0.00   0.00    -0.00  -0.00   0.00    -0.00   0.00  -0.00
     6   8     0.00  -0.00   0.00    -0.00  -0.00  -0.00    -0.00   0.00  -0.00
     7   6     0.00   0.00  -0.00    -0.00   0.00  -0.00     0.00  -0.00  -0.00
     8   1    -0.00  -0.00   0.00    -0.00  -0.00  -0.00     0.00   0.00   0.00
     9   1     0.00   0.00  -0.00    -0.00  -0.00   0.00    -0.00   0.00  -0.00
    10   6     0.00   0.00  -0.00     0.00  -0.00   0.00     0.00   0.00   0.00
    11   6     0.00  -0.00  -0.00     0.00  -0.00  -0.00    -0.00  -0.00   0.00
    12   6    -0.00   0.00   0.00    -0.00   0.00   0.00    -0.00   0.00   0.00
    13   8     0.00  -0.00  -0.00    -0.00  -0.00  -0.00     0.00  -0.00   0.00
    14   8    -0.00  -0.00   0.00     0.00  -0.00  -0.00     0.00  -0.00   0.00
    15   7    -0.02  -0.07  -0.01    -0.00  -0.00  -0.00     0.00   0.00   0.00
    16   1     0.27   0.94   0.20     0.00   0.00   0.00    -0.00  -0.00  -0.00
    17   6    -0.00   0.00  -0.00    -0.00   0.00   0.00    -0.00   0.00   0.00
    18   1    -0.00   0.00  -0.00     0.00   0.00  -0.00     0.00  -0.00  -0.00
    19   6     0.00  -0.00   0.00    -0.00   0.00   0.00     0.00  -0.00  -0.00
    20   1     0.00  -0.00   0.00     0.00  -0.00  -0.00    -0.00  -0.00   0.00
    21   6    -0.00   0.00   0.00     0.00   0.00   0.00    -0.00   0.00   0.00
    22   8    -0.00  -0.00  -0.00    -0.00   0.00  -0.00     0.00  -0.00  -0.00
    23  16     0.00   0.00   0.00    -0.00   0.00  -0.00     0.00   0.00  -0.00
    24   6     0.00  -0.00  -0.00    -0.00  -0.00  -0.00     0.00   0.00  -0.00
    25   1    -0.00   0.00   0.00    -0.00  -0.00   0.00    -0.00  -0.00   0.00
    26   6     0.00  -0.00   0.00     0.00   0.00   0.00    -0.00  -0.00   0.00
    27   1     0.00   0.00  -0.00     0.00  -0.00   0.00    -0.00  -0.00  -0.00
    28   1    -0.00   0.00  -0.00     0.00  -0.00  -0.00    -0.00   0.00   0.00
    29   1    -0.00  -0.00   0.00     0.00   0.00  -0.00    -0.00  -0.00  -0.00
    30   8     0.00   0.00   0.00    -0.02  -0.05  -0.04     0.00   0.00   0.00
    31   1    -0.00  -0.00  -0.00     0.26   0.78   0.57    -0.00  -0.00  -0.00
    32   6    -0.00   0.00  -0.00    -0.00   0.00   0.00     0.00  -0.00   0.00
    33   1     0.00  -0.00   0.00     0.00  -0.00   0.00    -0.00   0.00  -0.00
    34   1     0.00   0.00  -0.00    -0.00  -0.00  -0.00    -0.00  -0.00   0.00
    35   7     0.00  -0.00   0.00     0.00  -0.00  -0.00     0.00  -0.00  -0.00
    36   1    -0.00   0.00  -0.00    -0.01   0.01   0.00    -0.00   0.00  -0.00
    37   6    -0.00   0.00  -0.00    -0.00   0.00  -0.00     0.00  -0.00   0.00
    38   8     0.00  -0.00   0.00     0.00  -0.00  -0.00    -0.00   0.00  -0.00
    39   8    -0.00  -0.00   0.00     0.00  -0.00   0.00    -0.00   0.00  -0.00
    40   6     0.00   0.00  -0.00     0.00   0.00   0.00     0.00  -0.00  -0.00
    41   1    -0.00  -0.00  -0.00     0.00  -0.00  -0.00    -0.00   0.00  -0.00
    42   1    -0.00   0.00  -0.00    -0.00  -0.00  -0.00    -0.00   0.00   0.00
    43   8     0.00  -0.00  -0.00     0.00  -0.00  -0.00     0.02  -0.05   0.03
    44   1    -0.00   0.00  -0.00    -0.00   0.00   0.00     0.00  -0.00   0.00
    45   1    -0.00   0.00   0.00    -0.00   0.00  -0.00    -0.27   0.83  -0.49
    46   1     0.00   0.00  -0.00     0.00  -0.00   0.00     0.00  -0.00   0.00
    47   1    -0.00  -0.00   0.00    -0.00   0.00  -0.00    -0.00   0.00  -0.00
    48   1    -0.00  -0.00   0.00     0.00   0.00   0.00    -0.00  -0.00  -0.00
    49   6    -0.00   0.00  -0.00     0.00  -0.00  -0.00     0.00  -0.00   0.00
    50   1    -0.00  -0.00   0.00    -0.00  -0.00   0.00     0.00   0.00  -0.00
    51   1     0.00  -0.00   0.00     0.00   0.00   0.00    -0.00   0.00   0.00
    52   1    -0.00  -0.00  -0.00    -0.00  -0.00  -0.00     0.00  -0.00  -0.00

 -------------------
 - Thermochemistry -
 -------------------
 Temperature   298.150 Kelvin.  Pressure   1.00000 Atm.
 Atom     1 has atomic number  6 and mass  12.00000
 Atom     2 has atomic number  1 and mass   1.00783
 Atom     3 has atomic number  6 and mass  12.00000
 Atom     4 has atomic number  1 and mass   1.00783
 Atom     5 has atomic number  1 and mass   1.00783
 Atom     6 has atomic number  8 and mass  15.99491
 Atom     7 has atomic number  6 and mass  12.00000
 Atom     8 has atomic number  1 and mass   1.00783
 Atom     9 has atomic number  1 and mass   1.00783
 Atom    10 has atomic number  6 and mass  12.00000
 Atom    11 has atomic number  6 and mass  12.00000
 Atom    12 has atomic number  6 and mass  12.00000
 Atom    13 has atomic number  8 and mass  15.99491
 Atom    14 has atomic number  8 and mass  15.99491
 Atom    15 has atomic number  7 and mass  14.00307
 Atom    16 has atomic number  1 and mass   1.00783
 Atom    17 has atomic number  6 and mass  12.00000
 Atom    18 has atomic number  1 and mass   1.00783
 Atom    19 has atomic number  6 and mass  12.00000
 Atom    20 has atomic number  1 and mass   1.00783
 Atom    21 has atomic number  6 and mass  12.00000
 Atom    22 has atomic number  8 and mass  15.99491
 Atom    23 has atomic number 16 and mass  31.97207
 Atom    24 has atomic number  6 and mass  12.00000
 Atom    25 has atomic number  1 and mass   1.00783
 Atom    26 has atomic number  6 and mass  12.00000
 Atom    27 has atomic number  1 and mass   1.00783
 Atom    28 has atomic number  1 and mass   1.00783
 Atom    29 has atomic number  1 and mass   1.00783
 Atom    30 has atomic number  8 and mass  15.99491
 Atom    31 has atomic number  1 and mass   1.00783
 Atom    32 has atomic number  6 and mass  12.00000
 Atom    33 has atomic number  1 and mass   1.00783
 Atom    34 has atomic number  1 and mass   1.00783
 Atom    35 has atomic number  7 and mass  14.00307
 Atom    36 has atomic number  1 and mass   1.00783
 Atom    37 has atomic number  6 and mass  12.00000
 Atom    38 has atomic number  8 and mass  15.99491
 Atom    39 has atomic number  8 and mass  15.99491
 Atom    40 has atomic number  6 and mass  12.00000
 Atom    41 has atomic number  1 and mass   1.00783
 Atom    42 has atomic number  1 and mass   1.00783
 Atom    43 has atomic number  8 and mass  15.99491
 Atom    44 has atomic number  1 and mass   1.00783
 Atom    45 has atomic number  1 and mass   1.00783
 Atom    46 has atomic number  1 and mass   1.00783
 Atom    47 has atomic number  1 and mass   1.00783
 Atom    48 has atomic number  1 and mass   1.00783
 Atom    49 has atomic number  6 and mass  12.00000
 Atom    50 has atomic number  1 and mass   1.00783
 Atom    51 has atomic number  1 and mass   1.00783
 Atom    52 has atomic number  1 and mass   1.00783
 Molecular mass:   394.14099 amu.
 Principal axes and moments of inertia in atomic units:
                           1         2         3
     Eigenvalues --  4950.84296********************
           X            0.99989   0.00579   0.01380
           Y           -0.00621   0.99952   0.03030
           Z           -0.01362  -0.03038   0.99945
 This molecule is an asymmetric top.
 Rotational symmetry number  1.
 Warning -- assumption of classical behavior for rotation
           may cause significant error
 Rotational temperatures (Kelvin)      0.01749     0.00430     0.00401
 Rotational constants (GHZ):           0.36453     0.08959     0.08352
    1 imaginary frequencies ignored.
 Zero-point vibrational energy    1111051.4 (Joules/Mol)
                                  265.54766 (Kcal/Mol)
 Warning -- explicit consideration of  46 degrees of freedom as
           vibrations may cause significant error
 Vibrational temperatures:     29.70    41.04    47.49    52.34    70.27
          (Kelvin)             86.35   104.32   106.19   127.73   137.60
                              148.57   164.55   179.21   186.69   187.96
                              199.79   207.45   249.76   272.04   283.09
                              295.72   315.14   333.69   340.50   350.08
                              389.12   407.32   415.89   438.12   461.75
                              481.82   487.42   502.99   519.64   546.62
                              571.94   604.42   640.37   661.05   685.71
                              704.95   725.84   745.04   769.67   834.69
                              843.11   893.55   927.03   953.73   984.65
                             1028.73  1052.45  1088.92  1134.49  1137.49
                             1154.51  1163.53  1177.86  1186.66  1264.17
                             1283.36  1317.52  1332.90  1347.68  1362.01
                             1393.71  1410.99  1419.39  1479.86  1486.79
                             1523.73  1535.15  1554.22  1596.99  1603.22
                             1615.97  1637.42  1648.18  1659.03  1675.14
                             1691.41  1702.13  1716.92  1721.30  1727.61
                             1753.48  1773.86  1805.57  1845.84  1864.08
                             1883.48  1891.36  1901.11  1930.61  1936.87
                             1954.61  1981.89  1995.70  2014.73  2017.55
                             2025.85  2031.55  2053.59  2060.48  2067.59
                             2076.91  2129.14  2152.84  2159.79  2161.29
                             2165.35  2170.96  2171.78  2180.89  2191.55
                             2196.88  2204.31  2296.52  2364.91  2453.65
                             2463.44  2500.18  2605.51  3007.64  3823.61
                             4262.32  4305.73  4389.29  4408.70  4411.75
                             4412.25  4428.18  4429.08  4445.66  4469.39
                             4477.40  4487.19  4493.76  4502.31  4516.82
                             4521.31  4535.42  4538.65  4591.10  4598.12
                             5121.86  5171.87  5407.26  5520.08
 
 Zero-point correction=                           0.423177 (Hartree/Particle)
 Thermal correction to Energy=                    0.452269
 Thermal correction to Enthalpy=                  0.453213
 Thermal correction to Gibbs Free Energy=         0.361804
 Sum of electronic and zero-point Energies=          -1695.872178
 Sum of electronic and thermal Energies=             -1695.843086
 Sum of electronic and thermal Enthalpies=           -1695.842142
 Sum of electronic and thermal Free Energies=        -1695.933551
 
                     E (Thermal)             CV                S
                      KCal/Mol        Cal/Mol-Kelvin    Cal/Mol-Kelvin
 Total                  283.803            106.012            192.387
 Electronic               0.000              0.000              0.000
 Translational            0.889              2.981             43.806
 Rotational               0.889              2.981             36.020
 Vibrational            282.026            100.051            112.560
 Vibration     1          0.593              1.986              6.571
 Vibration     2          0.593              1.984              5.929
 Vibration     3          0.594              1.983              5.640
 Vibration     4          0.594              1.982              5.447
 Vibration     5          0.595              1.978              4.864
 Vibration     6          0.597              1.973              4.457
 Vibration     7          0.599              1.967              4.084
 Vibration     8          0.599              1.966              4.049
 Vibration     9          0.602              1.957              3.687
 Vibration    10          0.603              1.952              3.541
 Vibration    11          0.605              1.947              3.392
 Vibration    12          0.607              1.938              3.193
 Vibration    13          0.610              1.928              3.028
 Vibration    14          0.612              1.924              2.950
 Vibration    15          0.612              1.923              2.937
 Vibration    16          0.614              1.914              2.820
 Vibration    17          0.616              1.909              2.748
 Vibration    18          0.627              1.875              2.396
 Vibration    19          0.633              1.855              2.237
 Vibration    20          0.636              1.844              2.163
 Vibration    21          0.640              1.832              2.083
 Vibration    22          0.647              1.812              1.967
 Vibration    23          0.653              1.792              1.864
 Vibration    24          0.656              1.785              1.828
 Vibration    25          0.659              1.774              1.779
 Vibration    26          0.674              1.728              1.593
 Vibration    27          0.682              1.705              1.515
 Vibration    28          0.686              1.694              1.479
 Vibration    29          0.695              1.665              1.392
 Vibration    30          0.706              1.633              1.305
 Vibration    31          0.716              1.606              1.236
 Vibration    32          0.719              1.598              1.218
 Vibration    33          0.727              1.576              1.168
 Vibration    34          0.735              1.552              1.117
 Vibration    35          0.750              1.513              1.039
 Vibration    36          0.764              1.475              0.972
 Vibration    37          0.783              1.427              0.892
 Vibration    38          0.804              1.372              0.811
 Vibration    39          0.817              1.340              0.768
 Vibration    40          0.833              1.302              0.719
 Vibration    41          0.846              1.272              0.684
 Vibration    42          0.860              1.240              0.647
 Vibration    43          0.873              1.210              0.615
 Vibration    44          0.890              1.173              0.576
 Vibration    45          0.937              1.074              0.485
 Vibration    46          0.943              1.062              0.474
                       Q            Log10(Q)             Ln(Q)
 Total Bot       0.381711-166       -166.418266       -383.192218
 Total V=0       0.169642D+29         28.229533         65.000902
 Vib (Bot)       0.746840-182       -182.126772       -419.362391
 Vib (Bot)    1  0.100330D+02          1.001432          2.305881
 Vib (Bot)    2  0.725895D+01          0.860874          1.982235
 Vib (Bot)    3  0.627191D+01          0.797399          1.836080
 Vib (Bot)    4  0.568937D+01          0.755064          1.738599
 Vib (Bot)    5  0.423330D+01          0.626679          1.442983
 Vib (Bot)    6  0.344093D+01          0.536676          1.235741
 Vib (Bot)    7  0.284347D+01          0.453849          1.045026
 Vib (Bot)    8  0.279302D+01          0.446074          1.027124
 Vib (Bot)    9  0.231649D+01          0.364830          0.840052
 Vib (Bot)   10  0.214773D+01          0.331980          0.764412
 Vib (Bot)   11  0.198613D+01          0.298009          0.686190
 Vib (Bot)   12  0.178910D+01          0.252635          0.581714
 Vib (Bot)   13  0.163891D+01          0.214556          0.494033
 Vib (Bot)   14  0.157124D+01          0.196242          0.451864
 Vib (Bot)   15  0.156029D+01          0.193205          0.444870
 Vib (Bot)   16  0.146479D+01          0.165777          0.381715
 Vib (Bot)   17  0.140864D+01          0.148799          0.342623
 Vib (Bot)   18  0.115954D+01          0.064285          0.148023
 Vib (Bot)   19  0.105886D+01          0.024837          0.057189
 Vib (Bot)   20  0.101464D+01          0.006314          0.014538
 Vib (Bot)   21  0.968040D+00         -0.014107         -0.032482
 Vib (Bot)   22  0.903447D+00         -0.044097         -0.101537
 Vib (Bot)   23  0.848508D+00         -0.071344         -0.164276
 Vib (Bot)   24  0.829781D+00         -0.081036         -0.186593
 Vib (Bot)   25  0.804645D+00         -0.094396         -0.217354
 Vib (Bot)   26  0.714428D+00         -0.146041         -0.336273
 Vib (Bot)   27  0.678008D+00         -0.168765         -0.388596
 Vib (Bot)   28  0.661907D+00         -0.179203         -0.412630
 Vib (Bot)   29  0.622944D+00         -0.205551         -0.473299
 Vib (Bot)   30  0.585417D+00         -0.232535         -0.535431
 Vib (Bot)   31  0.556262D+00         -0.254721         -0.586516
 Vib (Bot)   32  0.548531D+00         -0.260799         -0.600512
 Vib (Bot)   33  0.527894D+00         -0.277453         -0.638859
 Vib (Bot)   34  0.507100D+00         -0.294907         -0.679048
 Vib (Bot)   35  0.475926D+00         -0.322460         -0.742492
 Vib (Bot)   36  0.449185D+00         -0.347575         -0.800321
 Vib (Bot)   37  0.417945D+00         -0.378881         -0.872406
 Vib (Bot)   38  0.386829D+00         -0.412481         -0.949773
 Vib (Bot)   39  0.370368D+00         -0.431367         -0.993259
 Vib (Bot)   40  0.351943D+00         -0.453528         -1.044287
 Vib (Bot)   41  0.338412D+00         -0.470555         -1.083492
 Vib (Bot)   42  0.324487D+00         -0.488802         -1.125509
 Vib (Bot)   43  0.312330D+00         -0.505387         -1.163696
 Vib (Bot)   44  0.297581D+00         -0.526394         -1.212068
 Vib (Bot)   45  0.262626D+00         -0.580661         -1.337022
 Vib (Bot)   46  0.258479D+00         -0.587574         -1.352939
 Vib (V=0)       0.331914D+13         12.521026         28.830728
 Vib (V=0)    1  0.105455D+02          1.023066          2.355696
 Vib (V=0)    2  0.777615D+01          0.890764          2.051061
 Vib (V=0)    3  0.679180D+01          0.831985          1.915717
 Vib (V=0)    4  0.621129D+01          0.793182          1.826369
 Vib (V=0)    5  0.476273D+01          0.677856          1.560821
 Vib (V=0)    6  0.397707D+01          0.599563          1.380544
 Vib (V=0)    7  0.338710D+01          0.529828          1.219974
 Vib (V=0)    8  0.333742D+01          0.523411          1.205199
 Vib (V=0)    9  0.286983D+01          0.457857          1.054254
 Vib (V=0)   10  0.270516D+01          0.432194          0.995163
 Vib (V=0)   11  0.254810D+01          0.406217          0.935349
 Vib (V=0)   12  0.235766D+01          0.372480          0.857668
 Vib (V=0)   13  0.221349D+01          0.345077          0.794569
 Vib (V=0)   14  0.214887D+01          0.332211          0.764944
 Vib (V=0)   15  0.213844D+01          0.330098          0.760078
 Vib (V=0)   16  0.204778D+01          0.311283          0.716756
 Vib (V=0)   17  0.199474D+01          0.299887          0.690516
 Vib (V=0)   18  0.176275D+01          0.246190          0.566874
 Vib (V=0)   19  0.167097D+01          0.222969          0.513406
 Vib (V=0)   20  0.163115D+01          0.212494          0.489286
 Vib (V=0)   21  0.158954D+01          0.201272          0.463446
 Vib (V=0)   22  0.153258D+01          0.185423          0.426951
 Vib (V=0)   23  0.148487D+01          0.171688          0.395326
 Vib (V=0)   24  0.146878D+01          0.166957          0.384433
 Vib (V=0)   25  0.144734D+01          0.160571          0.369727
 Vib (V=0)   26  0.137201D+01          0.137358          0.316279
 Vib (V=0)   27  0.134243D+01          0.127893          0.294484
 Vib (V=0)   28  0.132953D+01          0.123698          0.284826
 Vib (V=0)   29  0.129879D+01          0.113538          0.261430
 Vib (V=0)   30  0.126988D+01          0.103762          0.238921
 Vib (V=0)   31  0.124795D+01          0.096197          0.221501
 Vib (V=0)   32  0.124222D+01          0.094197          0.216898
 Vib (V=0)   33  0.122710D+01          0.088879          0.204653
 Vib (V=0)   34  0.121214D+01          0.083554          0.192391
 Vib (V=0)   35  0.119029D+01          0.075654          0.174200
 Vib (V=0)   36  0.117214D+01          0.068978          0.158828
 Vib (V=0)   37  0.115167D+01          0.061329          0.141216
 Vib (V=0)   38  0.113217D+01          0.053911          0.124135
 Vib (V=0)   39  0.112223D+01          0.050083          0.115319
 Vib (V=0)   40  0.111144D+01          0.045888          0.105660
 Vib (V=0)   41  0.110376D+01          0.042873          0.098720
 Vib (V=0)   42  0.109606D+01          0.039836          0.091725
 Vib (V=0)   43  0.108953D+01          0.037241          0.085750
 Vib (V=0)   44  0.108185D+01          0.034169          0.078677
 Vib (V=0)   45  0.106478D+01          0.027259          0.062765
 Vib (V=0)   46  0.106286D+01          0.026476          0.060964
 Electronic      0.100000D+01          0.000000          0.000000
 Translational   0.307561D+09          8.487931         19.544184
 Rotational      0.166179D+08          7.220575         16.625989
 ***** Axes restored to original set *****
 -------------------------------------------------------------------
 Center     Atomic                   Forces (Hartrees/Bohr)
 Number     Number              X              Y              Z
 -------------------------------------------------------------------
      1        6           0.000000913    0.000002447    0.000001173
      2        1           0.000000053    0.000000735   -0.000001007
      3        6          -0.000002080    0.000002672   -0.000002787
      4        1           0.000000724    0.000000837    0.000000701
      5        1           0.000000015    0.000000333    0.000000562
      6        8           0.000003593   -0.000004273    0.000004082
      7        6          -0.000000531   -0.000000275   -0.000000349
      8        1          -0.000000343   -0.000000186   -0.000000396
      9        1          -0.000000036   -0.000000445    0.000000363
     10        6           0.000000535   -0.000000495    0.000000392
     11        6          -0.000000446    0.000000985    0.000000149
     12        6          -0.000007441    0.000003148   -0.000003756
     13        8           0.000001771   -0.000000842    0.000003662
     14        8           0.000006652   -0.000000658    0.000000402
     15        7           0.000000663   -0.000000146    0.000000700
     16        1           0.000000234    0.000000568   -0.000000232
     17        6          -0.000000486   -0.000000197   -0.000000438
     18        1           0.000000290   -0.000000636   -0.000000127
     19        6          -0.000000755    0.000001911    0.000000592
     20        1          -0.000000637    0.000000437   -0.000000892
     21        6          -0.000001750    0.000000129   -0.000002114
     22        8           0.000000962    0.000000784    0.000001636
     23       16          -0.000000136   -0.000000414    0.000000503
     24        6          -0.000000545   -0.000000861    0.000000756
     25        1           0.000000085    0.000000150   -0.000001567
     26        6          -0.000000213   -0.000000539   -0.000000920
     27        1          -0.000000332   -0.000000362   -0.000001046
     28        1          -0.000000392   -0.000000729   -0.000000826
     29        1          -0.000000416   -0.000000722   -0.000000542
     30        8          -0.000000134    0.000000526   -0.000000445
     31        1           0.000000158   -0.000001566    0.000000040
     32        6          -0.000000690   -0.000000597    0.000000689
     33        1          -0.000000008   -0.000000861    0.000000623
     34        1           0.000000171   -0.000000459    0.000000796
     35        7           0.000001414   -0.000000518    0.000001702
     36        1          -0.000001524   -0.000000275    0.000000619
     37        6           0.000000345    0.000002903    0.000001150
     38        8          -0.000002090   -0.000006603   -0.000003941
     39        8          -0.000001770    0.000000007    0.000000177
     40        6          -0.000000648    0.000000443    0.000000888
     41        1           0.000000336   -0.000000179   -0.000000620
     42        1           0.000000240   -0.000001061    0.000000341
     43        8           0.000001135   -0.000004265   -0.000005726
     44        1           0.000003064    0.000006688   -0.000002504
     45        1          -0.000000243    0.000001714    0.000004065
     46        1          -0.000000344   -0.000001606    0.000000897
     47        1          -0.000000453    0.000001010    0.000000578
     48        1           0.000000289    0.000000799    0.000000048
     49        6          -0.000000280    0.000000514    0.000001198
     50        1           0.000000184    0.000000145   -0.000000006
     51        1           0.000000349    0.000000132   -0.000000001
     52        1           0.000000546   -0.000000245    0.000000759
 -------------------------------------------------------------------
 Cartesian Forces:  Max     0.000007441 RMS     0.000001768
 FormGI is forming the generalized inverse of G from B-inverse, IUseBI=4.
 Leave Link  716 at Sat May 16 16:25:36 2020, MaxMem=   917504000 cpu:               1.4 elap:               0.1
 (Enter /sw/apps/gaussian-16/g16/l103.exe)

 GradGradGradGradGradGradGradGradGradGradGradGradGradGradGradGradGradGrad
 Berny optimization.
 Red2BG is reusing G-inverse.
 Internal  Forces:  Max     0.000006369 RMS     0.000000884
 Search for a local minimum.
 Step number   1 out of a maximum of    2
 All quantities printed in internal units (Hartrees-Bohrs-Radians)
 Second derivative matrix not updated -- analytic derivatives used.
 ITU=  0
     Eigenvalues ---   -0.01246   0.00002   0.00063   0.00100   0.00109
     Eigenvalues ---    0.00138   0.00170   0.00174   0.00236   0.00274
     Eigenvalues ---    0.00342   0.00407   0.00468   0.00480   0.00548
     Eigenvalues ---    0.00646   0.00707   0.00774   0.00890   0.00978
     Eigenvalues ---    0.01102   0.01249   0.01316   0.01419   0.01445
     Eigenvalues ---    0.01488   0.01582   0.01934   0.02038   0.02369
     Eigenvalues ---    0.02446   0.02829   0.02975   0.03316   0.03593
     Eigenvalues ---    0.03601   0.03673   0.03701   0.03831   0.03995
     Eigenvalues ---    0.04185   0.04227   0.04364   0.04429   0.04449
     Eigenvalues ---    0.04512   0.04568   0.04623   0.04702   0.04727
     Eigenvalues ---    0.04880   0.05003   0.05154   0.05228   0.05406
     Eigenvalues ---    0.05715   0.06158   0.06372   0.06563   0.06627
     Eigenvalues ---    0.06856   0.07111   0.07574   0.07712   0.07880
     Eigenvalues ---    0.08411   0.08422   0.08555   0.08898   0.09112
     Eigenvalues ---    0.09292   0.10507   0.10755   0.11093   0.11576
     Eigenvalues ---    0.12430   0.12469   0.12540   0.12630   0.12799
     Eigenvalues ---    0.12921   0.14120   0.14178   0.14302   0.15127
     Eigenvalues ---    0.15894   0.15993   0.16653   0.18608   0.18652
     Eigenvalues ---    0.19188   0.19774   0.20593   0.21816   0.21844
     Eigenvalues ---    0.22248   0.22549   0.23013   0.23352   0.24120
     Eigenvalues ---    0.24616   0.25759   0.26352   0.26423   0.27085
     Eigenvalues ---    0.27367   0.27723   0.28205   0.28641   0.30038
     Eigenvalues ---    0.30103   0.30539   0.30767   0.31508   0.31906
     Eigenvalues ---    0.32248   0.32607   0.33182   0.33427   0.33758
     Eigenvalues ---    0.33795   0.33951   0.34035   0.34196   0.34215
     Eigenvalues ---    0.34458   0.34508   0.34549   0.34636   0.34774
     Eigenvalues ---    0.34784   0.35329   0.35369   0.35542   0.35699
     Eigenvalues ---    0.36663   0.36694   0.38808   0.40167   0.43304
     Eigenvalues ---    0.44923   0.46204   0.47031   0.50927   0.51067
     Eigenvalues ---    0.55417   0.60149   0.77055   0.79005   0.82187
 Eigenvalue     1 is  -1.25D-02 should be greater than     0.000000 Eigenvector:
                          R28       R51       R48       D77       D74
   1                    0.67688  -0.40449   0.16955   0.15946   0.15553
                          D80       R9        D19       D23       D22
   1                    0.14486   0.14218   0.14112  -0.11527   0.11224
 Angle between quadratic step and forces=  88.66 degrees.
 Linear search not attempted -- first point.
 Iteration  1 RMS(Cart)=  0.00008214 RMS(Int)=  0.00000011
 Iteration  2 RMS(Cart)=  0.00000123 RMS(Int)=  0.00000001
 Iteration  3 RMS(Cart)=  0.00000000 RMS(Int)=  0.00000001
 ITry= 1 IFail=0 DXMaxC= 4.15D-04 DCOld= 1.00D+10 DXMaxT= 3.00D-01 DXLimC= 3.00D+00 Rises=F
 Variable       Old X    -DE/DX   Delta X   Delta X   Delta X     New X
                                 (Linear)    (Quad)   (Total)
    R1        2.06705  -0.00000   0.00000  -0.00000  -0.00000   2.06705
    R2        2.87786  -0.00000   0.00000  -0.00000  -0.00000   2.87785
    R3        2.06236  -0.00000   0.00000  -0.00000  -0.00000   2.06236
    R4        2.07492   0.00000   0.00000  -0.00000  -0.00000   2.07492
    R5        2.06983   0.00000   0.00000  -0.00000  -0.00000   2.06983
    R6        2.07259  -0.00000   0.00000   0.00000   0.00000   2.07259
    R7        2.68962   0.00001   0.00000   0.00002   0.00002   2.68963
    R8        2.69168  -0.00000   0.00000  -0.00000  -0.00000   2.69168
    R9        3.84657   0.00000   0.00000  -0.00004  -0.00004   3.84653
   R10        2.08801  -0.00000   0.00000  -0.00000  -0.00000   2.08801
   R11        2.07059   0.00000   0.00000   0.00000   0.00000   2.07059
   R12        2.85608   0.00000   0.00000   0.00000   0.00000   2.85608
   R13        2.91258  -0.00000   0.00000  -0.00000  -0.00000   2.91257
   R14        2.54655   0.00000   0.00000   0.00000   0.00000   2.54655
   R15        3.33845   0.00000   0.00000   0.00000   0.00000   3.33845
   R16        2.88443   0.00000   0.00000   0.00000   0.00000   2.88443
   R17        2.65291  -0.00000   0.00000  -0.00000  -0.00000   2.65291
   R18        2.36666  -0.00000   0.00000  -0.00001  -0.00001   2.36665
   R19        2.37199   0.00001   0.00000   0.00001   0.00001   2.37200
   R20        1.92060   0.00000   0.00000   0.00000   0.00000   1.92060
   R21        2.77365  -0.00000   0.00000  -0.00000  -0.00000   2.77365
   R22        2.09259  -0.00000   0.00000  -0.00000  -0.00000   2.09259
   R23        2.91185  -0.00000   0.00000  -0.00000  -0.00000   2.91185
   R24        2.06959  -0.00000   0.00000   0.00000   0.00000   2.06959
   R25        2.90690  -0.00000   0.00000  -0.00000  -0.00000   2.90689
   R26        2.91569  -0.00000   0.00000  -0.00000  -0.00000   2.91569
   R27        2.32220  -0.00000   0.00000  -0.00000  -0.00000   2.32220
   R28        3.57720  -0.00000   0.00000  -0.00000  -0.00000   3.57720
   R29        2.55432   0.00000   0.00000   0.00000   0.00000   2.55432
   R30        2.07104  -0.00000   0.00000  -0.00000  -0.00000   2.07104
   R31        2.87783  -0.00000   0.00000  -0.00000  -0.00000   2.87783
   R32        2.70552   0.00000   0.00000   0.00000   0.00000   2.70552
   R33        4.28343   0.00000   0.00000  -0.00005  -0.00005   4.28338
   R34        2.06919   0.00000   0.00000  -0.00000  -0.00000   2.06919
   R35        2.07114  -0.00000   0.00000  -0.00000  -0.00000   2.07114
   R36        2.06241  -0.00000   0.00000   0.00000   0.00000   2.06241
   R37        1.83687  -0.00000   0.00000  -0.00000  -0.00000   1.83687
   R38        5.60663  -0.00000   0.00000  -0.00023  -0.00023   5.60640
   R39        2.07686   0.00000   0.00000   0.00000   0.00000   2.07686
   R40        2.07598  -0.00000   0.00000   0.00000   0.00000   2.07598
   R41        2.89408   0.00000   0.00000   0.00000   0.00000   2.89408
   R42        2.88480   0.00000   0.00000  -0.00000  -0.00000   2.88480
   R43        1.92356  -0.00000   0.00000  -0.00000  -0.00000   1.92356
   R44        2.59427   0.00000   0.00000   0.00001   0.00001   2.59428
   R45        2.72714   0.00000   0.00000   0.00000   0.00000   2.72715
   R46        2.49986   0.00001   0.00000  -0.00000  -0.00000   2.49985
   R47        2.32368   0.00000   0.00000   0.00000   0.00000   2.32369
   R48        2.01571   0.00000   0.00000   0.00006   0.00006   2.01577
   R49        2.07547  -0.00000   0.00000   0.00000   0.00000   2.07547
   R50        2.06843  -0.00000   0.00000  -0.00000  -0.00000   2.06843
   R51        2.72362  -0.00000   0.00000  -0.00015  -0.00015   2.72347
   R52        1.82892  -0.00000   0.00000  -0.00001  -0.00001   1.82891
   R53        4.95732   0.00000   0.00000   0.00004   0.00004   4.95736
   R54        2.06869   0.00000   0.00000   0.00000   0.00000   2.06869
   R55        2.07200  -0.00000   0.00000  -0.00000  -0.00000   2.07200
   R56        2.07191   0.00000   0.00000   0.00000   0.00000   2.07191
    A1        1.94695   0.00000   0.00000   0.00001   0.00001   1.94696
    A2        1.88949  -0.00000   0.00000  -0.00001  -0.00001   1.88948
    A3        1.89693  -0.00000   0.00000  -0.00000  -0.00000   1.89693
    A4        1.92074  -0.00000   0.00000   0.00000   0.00000   1.92075
    A5        1.90411   0.00000   0.00000   0.00000   0.00000   1.90411
    A6        1.90507  -0.00000   0.00000  -0.00001  -0.00001   1.90506
    A7        1.92373   0.00000   0.00000   0.00000   0.00000   1.92374
    A8        1.92805  -0.00000   0.00000  -0.00000  -0.00000   1.92804
    A9        1.98559   0.00000   0.00000   0.00001   0.00001   1.98559
   A10        1.90191  -0.00000   0.00000   0.00000   0.00000   1.90191
   A11        1.89592  -0.00000   0.00000  -0.00001  -0.00001   1.89591
   A12        1.82491   0.00000   0.00000  -0.00000  -0.00000   1.82491
   A13        2.00765  -0.00000   0.00000  -0.00000  -0.00000   2.00765
   A14        1.87174   0.00000   0.00000   0.00002   0.00002   1.87175
   A15        1.82060   0.00000   0.00000   0.00009   0.00009   1.82069
   A16        1.89491   0.00000   0.00000   0.00000   0.00000   1.89491
   A17        1.91078   0.00000   0.00000   0.00000   0.00000   1.91078
   A18        1.93375  -0.00000   0.00000  -0.00000  -0.00000   1.93375
   A19        2.01288  -0.00000   0.00000  -0.00000  -0.00000   2.01288
   A20        1.95313   0.00000   0.00000   0.00000   0.00000   1.95313
   A21        1.75537   0.00000   0.00000   0.00000   0.00000   1.75538
   A22        1.89118  -0.00000   0.00000  -0.00000  -0.00000   1.89118
   A23        2.15615  -0.00000   0.00000  -0.00001  -0.00001   2.15615
   A24        2.21023   0.00000   0.00000   0.00000   0.00000   2.21023
   A25        2.23597   0.00000   0.00000   0.00001   0.00001   2.23598
   A26        1.93086  -0.00000   0.00000  -0.00000  -0.00000   1.93086
   A27        2.11557  -0.00000   0.00000  -0.00001  -0.00001   2.11556
   A28        2.01669  -0.00000   0.00000  -0.00000  -0.00000   2.01669
   A29        1.99853   0.00000   0.00000   0.00000   0.00000   1.99854
   A30        2.26789  -0.00000   0.00000  -0.00000  -0.00000   2.26789
   A31        2.01105  -0.00000   0.00000  -0.00000  -0.00000   2.01104
   A32        1.85832   0.00000   0.00000   0.00000   0.00000   1.85832
   A33        2.04760  -0.00000   0.00000   0.00000   0.00000   2.04760
   A34        1.76274  -0.00000   0.00000  -0.00000  -0.00000   1.76274
   A35        1.85285   0.00000   0.00000   0.00000   0.00000   1.85285
   A36        2.05508  -0.00000   0.00000  -0.00000  -0.00000   2.05507
   A37        1.90800  -0.00000   0.00000  -0.00000  -0.00000   1.90800
   A38        1.98287   0.00000   0.00000   0.00000   0.00000   1.98287
   A39        1.89331   0.00000   0.00000   0.00000   0.00000   1.89331
   A40        1.88989   0.00000   0.00000   0.00000   0.00000   1.88989
   A41        1.86686  -0.00000   0.00000   0.00000   0.00000   1.86686
   A42        2.00666  -0.00000   0.00000   0.00001   0.00001   2.00666
   A43        1.84568  -0.00000   0.00000  -0.00001  -0.00001   1.84567
   A44        1.89899   0.00000   0.00000  -0.00000  -0.00000   1.89898
   A45        1.94825   0.00000   0.00000  -0.00000  -0.00000   1.94825
   A46        1.89860  -0.00000   0.00000  -0.00000  -0.00000   1.89860
   A47        2.06953   0.00000   0.00000   0.00000   0.00000   2.06953
   A48        1.69535   0.00000   0.00000   0.00001   0.00001   1.69536
   A49        2.13343  -0.00000   0.00000   0.00000   0.00000   2.13343
   A50        1.72564   0.00000   0.00000  -0.00002  -0.00002   1.72562
   A51        1.84543  -0.00000   0.00000   0.00001   0.00001   1.84544
   A52        1.64073   0.00000   0.00000   0.00000   0.00000   1.64073
   A53        1.85054  -0.00000   0.00000  -0.00001  -0.00001   1.85053
   A54        2.01882   0.00000   0.00000   0.00000   0.00000   2.01882
   A55        1.96377  -0.00000   0.00000  -0.00000  -0.00000   1.96377
   A56        1.85813   0.00000   0.00000   0.00001   0.00001   1.85813
   A57        1.91020   0.00000   0.00000   0.00000   0.00000   1.91020
   A58        1.85828   0.00000   0.00000   0.00000   0.00000   1.85828
   A59        2.04659  -0.00000   0.00000   0.00001   0.00001   2.04660
   A60        1.92507  -0.00000   0.00000   0.00000   0.00000   1.92507
   A61        1.89957  -0.00000   0.00000   0.00000   0.00000   1.89957
   A62        1.95533   0.00000   0.00000  -0.00000  -0.00000   1.95533
   A63        1.89333   0.00000   0.00000   0.00000   0.00000   1.89333
   A64        1.90324   0.00000   0.00000   0.00000   0.00000   1.90324
   A65        1.88593  -0.00000   0.00000  -0.00000  -0.00000   1.88593
   A66        1.84126  -0.00000   0.00000  -0.00000  -0.00000   1.84125
   A67        1.21577   0.00000   0.00000   0.00006   0.00006   1.21583
   A68        0.97852  -0.00000   0.00000  -0.00000  -0.00000   0.97852
   A69        1.85876   0.00000   0.00000  -0.00001  -0.00001   1.85875
   A70        1.89619  -0.00000   0.00000  -0.00000  -0.00000   1.89619
   A71        1.92685  -0.00000   0.00000  -0.00000  -0.00000   1.92685
   A72        1.89734  -0.00000   0.00000  -0.00001  -0.00001   1.89733
   A73        1.91747  -0.00000   0.00000  -0.00000  -0.00000   1.91746
   A74        1.96396   0.00000   0.00000   0.00002   0.00002   1.96398
   A75        2.06759  -0.00000   0.00000  -0.00001  -0.00001   2.06758
   A76        2.06003   0.00000   0.00000  -0.00000  -0.00000   2.06002
   A77        2.15557   0.00000   0.00000   0.00001   0.00001   2.15558
   A78        1.11217  -0.00000   0.00000   0.00004   0.00004   1.11221
   A79        2.72080  -0.00000   0.00000   0.00007   0.00007   2.72087
   A80        2.02925   0.00000   0.00000   0.00010   0.00010   2.02935
   A81        1.99676   0.00000   0.00000   0.00001   0.00001   1.99677
   A82        2.14009  -0.00000   0.00000  -0.00001  -0.00001   2.14007
   A83        2.14629  -0.00000   0.00000   0.00001   0.00001   2.14630
   A84        1.95886   0.00000   0.00000   0.00004   0.00004   1.95890
   A85        1.95892   0.00000   0.00000   0.00001   0.00001   1.95893
   A86        1.90562  -0.00000   0.00000  -0.00002  -0.00002   1.90560
   A87        1.92570   0.00000   0.00000   0.00001   0.00001   1.92571
   A88        1.91068  -0.00000   0.00000  -0.00001  -0.00001   1.91067
   A89        1.86330  -0.00000   0.00000   0.00000   0.00000   1.86331
   A90        1.89849   0.00000   0.00000  -0.00000  -0.00000   1.89848
   A91        1.33261  -0.00000   0.00000   0.00001   0.00001   1.33261
   A92        2.41992  -0.00000   0.00000  -0.00016  -0.00016   2.41976
   A93        1.66630   0.00000   0.00000   0.00003   0.00003   1.66633
   A94        1.67303   0.00000   0.00000  -0.00002  -0.00002   1.67300
   A95        1.87447  -0.00000   0.00000   0.00001   0.00001   1.87448
   A96        3.10687  -0.00000   0.00000  -0.00000  -0.00000   3.10686
   A97        1.55837   0.00000   0.00000   0.00002   0.00002   1.55839
   A98        2.09801   0.00000   0.00000   0.00003   0.00003   2.09804
   A99        1.92611   0.00000   0.00000   0.00000   0.00000   1.92611
   A100       1.93338   0.00000   0.00000   0.00001   0.00001   1.93339
   A101       1.94681  -0.00000   0.00000  -0.00001  -0.00001   1.94680
   A102       1.87238  -0.00000   0.00000   0.00000   0.00000   1.87238
   A103       1.88916  -0.00000   0.00000  -0.00000  -0.00000   1.88916
   A104       1.89377  -0.00000   0.00000   0.00000   0.00000   1.89377
   A105       2.99890   0.00000   0.00000   0.00004   0.00004   2.99894
   A106       2.66012   0.00000   0.00000   0.00004   0.00004   2.66016
    D1        3.06494  -0.00000   0.00000   0.00004   0.00004   3.06499
    D2       -1.11540  -0.00000   0.00000   0.00005   0.00005  -1.11535
    D3        0.93065  -0.00000   0.00000   0.00004   0.00004   0.93069
    D4        0.96736   0.00000   0.00000   0.00005   0.00005   0.96740
    D5        3.07020   0.00000   0.00000   0.00005   0.00005   3.07025
    D6       -1.16694   0.00000   0.00000   0.00005   0.00005  -1.16690
    D7       -1.12237   0.00000   0.00000   0.00005   0.00005  -1.12232
    D8        0.98047   0.00000   0.00000   0.00005   0.00005   0.98053
    D9        3.02652   0.00000   0.00000   0.00005   0.00005   3.02657
   D10       -0.93687  -0.00000   0.00000  -0.00004  -0.00004  -0.93690
   D11        1.19513  -0.00000   0.00000  -0.00003  -0.00003   1.19510
   D12       -2.99892  -0.00000   0.00000  -0.00003  -0.00003  -2.99894
   D13        1.22712   0.00000   0.00000   0.00000   0.00000   1.22712
   D14       -0.78884  -0.00000   0.00000  -0.00012  -0.00012  -0.78895
   D15       -0.92245   0.00000   0.00000  -0.00000  -0.00000  -0.92245
   D16       -2.93840  -0.00000   0.00000  -0.00012  -0.00012  -2.93852
   D17       -2.95108   0.00000   0.00000  -0.00000  -0.00000  -2.95108
   D18        1.31615  -0.00000   0.00000  -0.00012  -0.00012   1.31603
   D19        2.79608  -0.00000   0.00000  -0.00002  -0.00002   2.79606
   D20        0.25190   0.00000   0.00000  -0.00001  -0.00001   0.25189
   D21       -1.70806   0.00000   0.00000  -0.00003  -0.00003  -1.70809
   D22       -1.44197   0.00000   0.00000   0.00006   0.00006  -1.44191
   D23        2.29704   0.00000   0.00000   0.00006   0.00006   2.29710
   D24        0.33708   0.00000   0.00000   0.00005   0.00005   0.33713
   D25       -2.57757  -0.00000   0.00000   0.00002   0.00002  -2.57755
   D26       -0.90155  -0.00000   0.00000   0.00034   0.00034  -0.90121
   D27        1.56868   0.00000   0.00000  -0.00003  -0.00003   1.56865
   D28       -3.03848   0.00000   0.00000   0.00029   0.00029  -3.03820
   D29        1.63020   0.00000   0.00000   0.00001   0.00001   1.63021
   D30       -1.28402  -0.00000   0.00000   0.00001   0.00001  -1.28401
   D31       -2.51038   0.00000   0.00000   0.00001   0.00001  -2.51037
   D32        0.85859  -0.00000   0.00000   0.00001   0.00001   0.85860
   D33       -0.40640   0.00000   0.00000   0.00001   0.00001  -0.40639
   D34        2.96257   0.00000   0.00000   0.00001   0.00001   2.96258
   D35       -1.43380  -0.00000   0.00000  -0.00001  -0.00001  -1.43380
   D36        2.85918   0.00000   0.00000  -0.00000  -0.00000   2.85918
   D37        0.73531  -0.00000   0.00000  -0.00000  -0.00000   0.73530
   D38        2.73187  -0.00000   0.00000  -0.00001  -0.00001   2.73187
   D39        0.74167   0.00000   0.00000  -0.00000  -0.00000   0.74166
   D40       -1.38221   0.00000   0.00000  -0.00000  -0.00000  -1.38221
   D41        0.58569  -0.00000   0.00000  -0.00000  -0.00000   0.58568
   D42       -1.40452   0.00000   0.00000  -0.00000  -0.00000  -1.40452
   D43        2.75479   0.00000   0.00000  -0.00000  -0.00000   2.75479
   D44       -3.05071   0.00000   0.00000  -0.00000  -0.00000  -3.05071
   D45        0.04818  -0.00000   0.00000  -0.00001  -0.00001   0.04817
   D46       -0.14547  -0.00000   0.00000  -0.00001  -0.00001  -0.14547
   D47        2.95342  -0.00000   0.00000  -0.00002  -0.00002   2.95341
   D48       -0.41923   0.00000   0.00000   0.00005   0.00005  -0.41918
   D49        2.99226   0.00000   0.00000   0.00005   0.00005   2.99231
   D50       -2.92669  -0.00000   0.00000  -0.00002  -0.00002  -2.92672
   D51        0.20420   0.00000   0.00000  -0.00002  -0.00002   0.20419
   D52        0.26163  -0.00000   0.00000  -0.00002  -0.00002   0.26162
   D53       -2.89066   0.00000   0.00000  -0.00001  -0.00001  -2.89067
   D54        2.66222   0.00000   0.00000   0.00001   0.00001   2.66223
   D55        0.35945   0.00000   0.00000   0.00001   0.00001   0.35946
   D56       -0.51865   0.00000   0.00000   0.00001   0.00001  -0.51865
   D57       -2.82143   0.00000   0.00000   0.00000   0.00000  -2.82142
   D58       -0.59065  -0.00000   0.00000  -0.00000  -0.00000  -0.59065
   D59        1.35764  -0.00000   0.00000  -0.00000  -0.00000   1.35764
   D60       -2.80814  -0.00000   0.00000  -0.00000  -0.00000  -2.80814
   D61       -2.87292  -0.00000   0.00000  -0.00000  -0.00000  -2.87292
   D62       -0.92463  -0.00000   0.00000  -0.00000  -0.00000  -0.92463
   D63        1.19277   0.00000   0.00000  -0.00000  -0.00000   1.19277
   D64       -1.28745  -0.00000   0.00000  -0.00001  -0.00001  -1.28746
   D65        3.01381   0.00000   0.00000  -0.00000  -0.00000   3.01381
   D66        0.84000  -0.00000   0.00000  -0.00001  -0.00001   0.83999
   D67        0.76719  -0.00000   0.00000  -0.00001  -0.00001   0.76718
   D68       -1.21473   0.00000   0.00000  -0.00000  -0.00000  -1.21474
   D69        2.89464  -0.00000   0.00000  -0.00001  -0.00001   2.89463
   D70        2.89279  -0.00000   0.00000  -0.00001  -0.00001   2.89278
   D71        0.91086   0.00000   0.00000  -0.00001  -0.00001   0.91086
   D72       -1.26295  -0.00000   0.00000  -0.00001  -0.00001  -1.26296
   D73       -1.49572   0.00000   0.00000  -0.00002  -0.00002  -1.49574
   D74        1.02221  -0.00000   0.00000  -0.00002  -0.00002   1.02219
   D75        3.02969  -0.00000   0.00000  -0.00002  -0.00002   3.02967
   D76        2.77572   0.00000   0.00000  -0.00002  -0.00002   2.77570
   D77       -0.98953  -0.00000   0.00000  -0.00002  -0.00002  -0.98955
   D78        1.01794  -0.00000   0.00000  -0.00002  -0.00002   1.01793
   D79        0.71328   0.00000   0.00000  -0.00001  -0.00001   0.71327
   D80       -3.05197  -0.00000   0.00000  -0.00001  -0.00001  -3.05199
   D81       -1.04450  -0.00000   0.00000  -0.00001  -0.00001  -1.04451
   D82        2.84385   0.00000   0.00000   0.00001   0.00001   2.84386
   D83       -1.38466   0.00000   0.00000   0.00001   0.00001  -1.38465
   D84        0.75631  -0.00000   0.00000   0.00001   0.00001   0.75632
   D85       -1.31681   0.00000   0.00000   0.00001   0.00001  -1.31680
   D86        0.73786   0.00000   0.00000   0.00001   0.00001   0.73787
   D87        2.87883  -0.00000   0.00000   0.00002   0.00002   2.87885
   D88        0.71343  -0.00000   0.00000   0.00000   0.00000   0.71343
   D89        2.76810  -0.00000   0.00000   0.00000   0.00000   2.76810
   D90       -1.37411  -0.00000   0.00000   0.00001   0.00001  -1.37411
   D91       -1.24272   0.00000   0.00000   0.00002   0.00002  -1.24270
   D92        0.21088   0.00000   0.00000   0.00005   0.00005   0.21093
   D93        2.38035   0.00000   0.00000  -0.00003  -0.00003   2.38033
   D94        0.68346   0.00000   0.00000   0.00001   0.00001   0.68348
   D95        2.13706   0.00000   0.00000   0.00004   0.00004   2.13710
   D96       -1.97665   0.00000   0.00000  -0.00003  -0.00003  -1.97668
   D97        2.90387  -0.00000   0.00000   0.00001   0.00001   2.90388
   D98       -1.92572  -0.00000   0.00000   0.00004   0.00004  -1.92568
   D99        0.24375  -0.00000   0.00000  -0.00003  -0.00003   0.24372
   D100      -0.05821   0.00000   0.00000   0.00001   0.00001  -0.05820
   D101      -2.21721   0.00000   0.00000   0.00001   0.00001  -2.21719
   D102       2.06407  -0.00000   0.00000   0.00001   0.00001   2.06408
   D103      -0.89795  -0.00000   0.00000   0.00002   0.00002  -0.89794
   D104      -2.97314  -0.00000   0.00000   0.00002   0.00002  -2.97312
   D105       1.22562  -0.00000   0.00000   0.00002   0.00002   1.22564
   D106       1.15249  -0.00000   0.00000   0.00001   0.00001   1.15250
   D107      -0.92270  -0.00000   0.00000   0.00001   0.00001  -0.92269
   D108      -3.00712  -0.00000   0.00000   0.00001   0.00001  -3.00711
   D109      -3.09383   0.00000   0.00000   0.00002   0.00002  -3.09381
   D110       1.11417   0.00000   0.00000   0.00001   0.00001   1.11419
   D111      -0.97025   0.00000   0.00000   0.00002   0.00002  -0.97024
   D112       0.85396  -0.00000   0.00000  -0.00003  -0.00003   0.85393
   D113       1.62005   0.00000   0.00000   0.00002   0.00002   1.62006
   D114      -1.19859   0.00000   0.00000  -0.00001  -0.00001  -1.19860
   D115      -0.43249   0.00000   0.00000   0.00003   0.00003  -0.43247
   D116       3.08279  -0.00000   0.00000  -0.00002  -0.00002   3.08277
   D117      -2.43430   0.00000   0.00000   0.00002   0.00002  -2.43428
   D118      -0.44925  -0.00000   0.00000  -0.00002  -0.00002  -0.44927
   D119      -2.87062   0.00000   0.00000   0.00014   0.00014  -2.87048
   D120      -1.58860   0.00000   0.00000   0.00001   0.00001  -1.58859
   D121      -1.55857   0.00000   0.00000   0.00007   0.00007  -1.55851
   D122       2.05315   0.00000   0.00000  -0.00001  -0.00001   2.05314
   D123       0.64687  -0.00000   0.00000   0.00000   0.00000   0.64687
   D124      -2.02459  -0.00000   0.00000  -0.00007  -0.00007  -2.02467
   D125      -3.08008   0.00000   0.00000  -0.00001  -0.00001  -3.08009
   D126      -0.95822   0.00000   0.00000  -0.00003  -0.00003  -0.95825
   D127       1.12738  -0.00000   0.00000  -0.00003  -0.00003   1.12735
   D128      -1.06400  -0.00000   0.00000  -0.00003  -0.00003  -1.06403
   D129       1.05785  -0.00000   0.00000  -0.00004  -0.00004   1.05781
   D130      -3.13973  -0.00000   0.00000  -0.00005  -0.00005  -3.13978
   D131       1.06401  -0.00000   0.00000  -0.00002  -0.00002   1.06398
   D132      -3.09732  -0.00000   0.00000  -0.00004  -0.00004  -3.09736
   D133      -1.01172  -0.00000   0.00000  -0.00004  -0.00004  -1.01177
   D134       3.14090  -0.00000   0.00000   0.00002   0.00002   3.14092
   D135      -1.07127  -0.00000   0.00000   0.00003   0.00003  -1.07124
   D136       1.04022  -0.00000   0.00000   0.00003   0.00003   1.04024
   D137       1.09603  -0.00000   0.00000   0.00003   0.00003   1.09606
   D138      -3.11614   0.00000   0.00000   0.00004   0.00004  -3.11610
   D139      -1.00466   0.00000   0.00000   0.00004   0.00004  -1.00462
   D140      -1.02053  -0.00000   0.00000   0.00003   0.00003  -1.02050
   D141       1.05049   0.00000   0.00000   0.00003   0.00003   1.05052
   D142      -3.12122   0.00000   0.00000   0.00004   0.00004  -3.12118
   D143       2.23947   0.00000   0.00000  -0.00037  -0.00037   2.23910
   D144      -2.57893   0.00000   0.00000  -0.00003  -0.00003  -2.57896
   D145      -0.90384   0.00000   0.00000  -0.00022  -0.00022  -0.90405
   D146       0.56095   0.00000   0.00000   0.00012   0.00012   0.56107
   D147       0.08428   0.00000   0.00000   0.00008   0.00008   0.08436
   D148      -3.04740  -0.00000   0.00000   0.00006   0.00006  -3.04734
   D149      -3.05550   0.00000   0.00000  -0.00008  -0.00008  -3.05558
   D150       0.09600  -0.00000   0.00000  -0.00010  -0.00010   0.09590
   D151       1.08519  -0.00000   0.00000  -0.00009  -0.00009   1.08510
   D152      -1.03377   0.00000   0.00000  -0.00007  -0.00007  -1.03384
   D153      -3.08596   0.00000   0.00000  -0.00007  -0.00007  -3.08602
   D154      -2.05821  -0.00000   0.00000   0.00007   0.00007  -2.05813
   D155       2.10602   0.00000   0.00000   0.00009   0.00009   2.10611
   D156       0.05383   0.00000   0.00000   0.00010   0.00010   0.05393
   D157       0.16456  -0.00000   0.00000  -0.00012  -0.00012   0.16444
   D158      -2.98698  -0.00000   0.00000  -0.00010  -0.00010  -2.98709
   D159       0.71818   0.00000   0.00000   0.00438   0.00438   0.72255
   D160      -1.51092   0.00000   0.00000  -0.00438  -0.00438  -1.51530
   D161      -0.18501   0.00000   0.00000  -0.00437  -0.00437  -0.18938
   D162       2.66937   0.00000   0.00000  -0.00429  -0.00429   2.66508
   D163      -1.19861   0.00000   0.00000   0.00004   0.00004  -1.19857
   D164       1.33415  -0.00000   0.00000  -0.00013  -0.00013   1.33402
   D165      -0.03836  -0.00000   0.00000  -0.00003  -0.00003  -0.03839
         Item               Value     Threshold  Converged?
 Maximum Force            0.000006     0.000450     YES
 RMS     Force            0.000001     0.000300     YES
 Maximum Displacement     0.000415     0.001800     YES
 RMS     Displacement     0.000082     0.001200     YES
 Predicted change in Energy=-1.635415D-09
 Optimization completed.
    -- Stationary point found.
                           ----------------------------
                           !   Optimized Parameters   !
                           ! (Angstroms and Degrees)  !
 --------------------------                            --------------------------
 ! Name  Definition              Value          Derivative Info.                !
 --------------------------------------------------------------------------------
 ! R1    R(1,2)                  1.0938         -DE/DX =    0.0                 !
 ! R2    R(1,3)                  1.5229         -DE/DX =    0.0                 !
 ! R3    R(1,47)                 1.0914         -DE/DX =    0.0                 !
 ! R4    R(1,48)                 1.098          -DE/DX =    0.0                 !
 ! R5    R(3,4)                  1.0953         -DE/DX =    0.0                 !
 ! R6    R(3,5)                  1.0968         -DE/DX =    0.0                 !
 ! R7    R(3,6)                  1.4233         -DE/DX =    0.0                 !
 ! R8    R(6,21)                 1.4244         -DE/DX =    0.0                 !
 ! R9    R(6,36)                 2.0355         -DE/DX =    0.0                 !
 ! R10   R(7,8)                  1.1049         -DE/DX =    0.0                 !
 ! R11   R(7,9)                  1.0957         -DE/DX =    0.0                 !
 ! R12   R(7,10)                 1.5114         -DE/DX =    0.0                 !
 ! R13   R(7,17)                 1.5413         -DE/DX =    0.0                 !
 ! R14   R(10,11)                1.3476         -DE/DX =    0.0                 !
 ! R15   R(10,23)                1.7666         -DE/DX =    0.0                 !
 ! R16   R(11,12)                1.5264         -DE/DX =    0.0                 !
 ! R17   R(11,15)                1.4039         -DE/DX =    0.0                 !
 ! R18   R(12,13)                1.2524         -DE/DX =    0.0                 !
 ! R19   R(12,14)                1.2552         -DE/DX =    0.0                 !
 ! R20   R(15,16)                1.0163         -DE/DX =    0.0                 !
 ! R21   R(15,17)                1.4678         -DE/DX =    0.0                 !
 ! R22   R(17,18)                1.1074         -DE/DX =    0.0                 !
 ! R23   R(17,19)                1.5409         -DE/DX =    0.0                 !
 ! R24   R(19,20)                1.0952         -DE/DX =    0.0                 !
 ! R25   R(19,21)                1.5383         -DE/DX =    0.0                 !
 ! R26   R(19,24)                1.5429         -DE/DX =    0.0                 !
 ! R27   R(21,22)                1.2289         -DE/DX =    0.0                 !
 ! R28   R(21,43)                1.893          -DE/DX =    0.0                 !
 ! R29   R(23,46)                1.3517         -DE/DX =    0.0                 !
 ! R30   R(24,25)                1.0959         -DE/DX =    0.0                 !
 ! R31   R(24,26)                1.5229         -DE/DX =    0.0                 !
 ! R32   R(24,30)                1.4317         -DE/DX =    0.0                 !
 ! R33   R(25,43)                2.2667         -DE/DX =    0.0                 !
 ! R34   R(26,27)                1.095          -DE/DX =    0.0                 !
 ! R35   R(26,28)                1.096          -DE/DX =    0.0                 !
 ! R36   R(26,29)                1.0914         -DE/DX =    0.0                 !
 ! R37   R(30,31)                0.972          -DE/DX =    0.0                 !
 ! R38   R(30,36)                2.9669         -DE/DX =    0.0                 !
 ! R39   R(32,33)                1.099          -DE/DX =    0.0                 !
 ! R40   R(32,34)                1.0986         -DE/DX =    0.0                 !
 ! R41   R(32,40)                1.5315         -DE/DX =    0.0                 !
 ! R42   R(32,49)                1.5266         -DE/DX =    0.0                 !
 ! R43   R(35,36)                1.0179         -DE/DX =    0.0                 !
 ! R44   R(35,37)                1.3728         -DE/DX =    0.0                 !
 ! R45   R(35,40)                1.4431         -DE/DX =    0.0                 !
 ! R46   R(37,38)                1.3229         -DE/DX =    0.0                 !
 ! R47   R(37,39)                1.2296         -DE/DX =    0.0                 !
 ! R48   R(38,44)                1.0667         -DE/DX =    0.0                 !
 ! R49   R(40,41)                1.0983         -DE/DX =    0.0                 !
 ! R50   R(40,42)                1.0946         -DE/DX =    0.0                 !
 ! R51   R(43,44)                1.4413         -DE/DX =    0.0                 !
 ! R52   R(43,45)                0.9678         -DE/DX =    0.0                 !
 ! R53   R(45,47)                2.6233         -DE/DX =    0.0                 !
 ! R54   R(49,50)                1.0947         -DE/DX =    0.0                 !
 ! R55   R(49,51)                1.0965         -DE/DX =    0.0                 !
 ! R56   R(49,52)                1.0964         -DE/DX =    0.0                 !
 ! A1    A(2,1,3)              111.552          -DE/DX =    0.0                 !
 ! A2    A(2,1,47)             108.2598         -DE/DX =    0.0                 !
 ! A3    A(2,1,48)             108.6863         -DE/DX =    0.0                 !
 ! A4    A(3,1,47)             110.0505         -DE/DX =    0.0                 !
 ! A5    A(3,1,48)             109.0972         -DE/DX =    0.0                 !
 ! A6    A(47,1,48)            109.1524         -DE/DX =    0.0                 !
 ! A7    A(1,3,4)              110.2219         -DE/DX =    0.0                 !
 ! A8    A(1,3,5)              110.4688         -DE/DX =    0.0                 !
 ! A9    A(1,3,6)              113.7658         -DE/DX =    0.0                 !
 ! A10   A(4,3,5)              108.9716         -DE/DX =    0.0                 !
 ! A11   A(4,3,6)              108.628          -DE/DX =    0.0                 !
 ! A12   A(5,3,6)              104.5597         -DE/DX =    0.0                 !
 ! A13   A(3,6,21)             115.0297         -DE/DX =    0.0                 !
 ! A14   A(3,6,36)             107.2426         -DE/DX =    0.0                 !
 ! A15   A(21,6,36)            104.3128         -DE/DX =    0.0                 !
 ! A16   A(8,7,9)              108.5702         -DE/DX =    0.0                 !
 ! A17   A(8,7,10)             109.4798         -DE/DX =    0.0                 !
 ! A18   A(8,7,17)             110.7956         -DE/DX =    0.0                 !
 ! A19   A(9,7,10)             115.3295         -DE/DX =    0.0                 !
 ! A20   A(9,7,17)             111.9062         -DE/DX =    0.0                 !
 ! A21   A(10,7,17)            100.5755         -DE/DX =    0.0                 !
 ! A22   A(7,10,11)            108.3568         -DE/DX =    0.0                 !
 ! A23   A(7,10,23)            123.5384         -DE/DX =    0.0                 !
 ! A24   A(11,10,23)           126.6367         -DE/DX =    0.0                 !
 ! A25   A(10,11,12)           128.1114         -DE/DX =    0.0                 !
 ! A26   A(10,11,15)           110.6302         -DE/DX =    0.0                 !
 ! A27   A(12,11,15)           121.2134         -DE/DX =    0.0                 !
 ! A28   A(11,12,13)           115.5481         -DE/DX =    0.0                 !
 ! A29   A(11,12,14)           114.5076         -DE/DX =    0.0                 !
 ! A30   A(13,12,14)           129.9408         -DE/DX =    0.0                 !
 ! A31   A(11,15,16)           115.2244         -DE/DX =    0.0                 !
 ! A32   A(11,15,17)           106.4739         -DE/DX =    0.0                 !
 ! A33   A(16,15,17)           117.3187         -DE/DX =    0.0                 !
 ! A34   A(7,17,15)            100.9976         -DE/DX =    0.0                 !
 ! A35   A(7,17,18)            106.1606         -DE/DX =    0.0                 !
 ! A36   A(7,17,19)            117.7472         -DE/DX =    0.0                 !
 ! A37   A(15,17,18)           109.3205         -DE/DX =    0.0                 !
 ! A38   A(15,17,19)           113.61           -DE/DX =    0.0                 !
 ! A39   A(18,17,19)           108.4785         -DE/DX =    0.0                 !
 ! A40   A(17,19,20)           108.2828         -DE/DX =    0.0                 !
 ! A41   A(17,19,21)           106.9632         -DE/DX =    0.0                 !
 ! A42   A(17,19,24)           114.973          -DE/DX =    0.0                 !
 ! A43   A(20,19,21)           105.7496         -DE/DX =    0.0                 !
 ! A44   A(20,19,24)           108.804          -DE/DX =    0.0                 !
 ! A45   A(21,19,24)           111.6267         -DE/DX =    0.0                 !
 ! A46   A(6,21,19)            108.7818         -DE/DX =    0.0                 !
 ! A47   A(6,21,22)            118.5753         -DE/DX =    0.0                 !
 ! A48   A(6,21,43)             97.1364         -DE/DX =    0.0                 !
 ! A49   A(19,21,22)           122.2367         -DE/DX =    0.0                 !
 ! A50   A(19,21,43)            98.8719         -DE/DX =    0.0                 !
 ! A51   A(22,21,43)           105.7352         -DE/DX =    0.0                 !
 ! A52   A(10,23,46)            94.0067         -DE/DX =    0.0                 !
 ! A53   A(19,24,25)           106.028          -DE/DX =    0.0                 !
 ! A54   A(19,24,26)           115.6699         -DE/DX =    0.0                 !
 ! A55   A(19,24,30)           112.5158         -DE/DX =    0.0                 !
 ! A56   A(25,24,26)           106.4628         -DE/DX =    0.0                 !
 ! A57   A(25,24,30)           109.4462         -DE/DX =    0.0                 !
 ! A58   A(26,24,30)           106.4715         -DE/DX =    0.0                 !
 ! A59   A(24,25,43)           117.2609         -DE/DX =    0.0                 !
 ! A60   A(24,26,27)           110.2982         -DE/DX =    0.0                 !
 ! A61   A(24,26,28)           108.8375         -DE/DX =    0.0                 !
 ! A62   A(24,26,29)           112.0324         -DE/DX =    0.0                 !
 ! A63   A(27,26,28)           108.4799         -DE/DX =    0.0                 !
 ! A64   A(27,26,29)           109.0474         -DE/DX =    0.0                 !
 ! A65   A(28,26,29)           108.0556         -DE/DX =    0.0                 !
 ! A66   A(24,30,31)           105.4962         -DE/DX =    0.0                 !
 ! A67   A(24,30,36)            69.6585         -DE/DX =    0.0                 !
 ! A68   A(31,30,36)            56.0652         -DE/DX =    0.0                 !
 ! A69   A(33,32,34)           106.4989         -DE/DX =    0.0                 !
 ! A70   A(33,32,40)           108.6439         -DE/DX =    0.0                 !
 ! A71   A(33,32,49)           110.4003         -DE/DX =    0.0                 !
 ! A72   A(34,32,40)           108.7095         -DE/DX =    0.0                 !
 ! A73   A(34,32,49)           109.8628         -DE/DX =    0.0                 !
 ! A74   A(40,32,49)           112.5267         -DE/DX =    0.0                 !
 ! A75   A(36,35,37)           118.4639         -DE/DX =    0.0                 !
 ! A76   A(36,35,40)           118.0309         -DE/DX =    0.0                 !
 ! A77   A(37,35,40)           123.5051         -DE/DX =    0.0                 !
 ! A78   A(6,36,30)             63.7228         -DE/DX =    0.0                 !
 ! A79   A(6,36,35)            155.8904         -DE/DX =    0.0                 !
 ! A80   A(30,36,35)           116.2676         -DE/DX =    0.0                 !
 ! A81   A(35,37,38)           114.406          -DE/DX =    0.0                 !
 ! A82   A(35,37,39)           122.6179         -DE/DX =    0.0                 !
 ! A83   A(38,37,39)           122.9735         -DE/DX =    0.0                 !
 ! A84   A(37,38,44)           112.2343         -DE/DX =    0.0                 !
 ! A85   A(32,40,35)           112.2376         -DE/DX =    0.0                 !
 ! A86   A(32,40,41)           109.1838         -DE/DX =    0.0                 !
 ! A87   A(32,40,42)           110.3344         -DE/DX =    0.0                 !
 ! A88   A(35,40,41)           109.4737         -DE/DX =    0.0                 !
 ! A89   A(35,40,42)           106.7595         -DE/DX =    0.0                 !
 ! A90   A(41,40,42)           108.7752         -DE/DX =    0.0                 !
 ! A91   A(21,43,25)            76.3527         -DE/DX =    0.0                 !
 ! A92   A(21,43,44)           138.651          -DE/DX =    0.0                 !
 ! A93   A(21,43,45)            95.4719         -DE/DX =    0.0                 !
 ! A94   A(25,43,44)            95.8574         -DE/DX =    0.0                 !
 ! A95   A(44,43,45)           107.399          -DE/DX =    0.0                 !
 ! A96   A(38,44,43)           178.0103         -DE/DX =    0.0                 !
 ! A97   A(43,45,47)            89.2881         -DE/DX =    0.0                 !
 ! A98   A(1,47,45)            120.2071         -DE/DX =    0.0                 !
 ! A99   A(32,49,50)           110.358          -DE/DX =    0.0                 !
 ! A100  A(32,49,51)           110.7747         -DE/DX =    0.0                 !
 ! A101  A(32,49,52)           111.5441         -DE/DX =    0.0                 !
 ! A102  A(50,49,51)           107.2794         -DE/DX =    0.0                 !
 ! A103  A(50,49,52)           108.2409         -DE/DX =    0.0                 !
 ! A104  A(51,49,52)           108.5048         -DE/DX =    0.0                 !
 ! A105  L(25,43,45,21,-1)     171.8246         -DE/DX =    0.0                 !
 ! A106  L(25,43,45,21,-2)     152.4134         -DE/DX =    0.0                 !
 ! D1    D(2,1,3,4)            175.6083         -DE/DX =    0.0                 !
 ! D2    D(2,1,3,5)            -63.9075         -DE/DX =    0.0                 !
 ! D3    D(2,1,3,6)             53.3221         -DE/DX =    0.0                 !
 ! D4    D(47,1,3,4)            55.4255         -DE/DX =    0.0                 !
 ! D5    D(47,1,3,5)           175.9096         -DE/DX =    0.0                 !
 ! D6    D(47,1,3,6)           -66.8608         -DE/DX =    0.0                 !
 ! D7    D(48,1,3,4)           -64.3071         -DE/DX =    0.0                 !
 ! D8    D(48,1,3,5)            56.177          -DE/DX =    0.0                 !
 ! D9    D(48,1,3,6)           173.4066         -DE/DX =    0.0                 !
 ! D10   D(2,1,47,45)          -53.6785         -DE/DX =    0.0                 !
 ! D11   D(3,1,47,45)           68.4757         -DE/DX =    0.0                 !
 ! D12   D(48,1,47,45)        -171.8253         -DE/DX =    0.0                 !
 ! D13   D(1,3,6,21)            70.3086         -DE/DX =    0.0                 !
 ! D14   D(1,3,6,36)           -45.197          -DE/DX =    0.0                 !
 ! D15   D(4,3,6,21)           -52.8524         -DE/DX =    0.0                 !
 ! D16   D(4,3,6,36)          -168.358          -DE/DX =    0.0                 !
 ! D17   D(5,3,6,21)          -169.0843         -DE/DX =    0.0                 !
 ! D18   D(5,3,6,36)            75.41           -DE/DX =    0.0                 !
 ! D19   D(3,6,21,19)          160.2035         -DE/DX =    0.0                 !
 ! D20   D(3,6,21,22)           14.4327         -DE/DX =    0.0                 !
 ! D21   D(3,6,21,43)          -97.8646         -DE/DX =    0.0                 !
 ! D22   D(36,6,21,19)         -82.6188         -DE/DX =    0.0                 !
 ! D23   D(36,6,21,22)         131.6105         -DE/DX =    0.0                 !
 ! D24   D(36,6,21,43)          19.3132         -DE/DX =    0.0                 !
 ! D25   D(3,6,36,30)         -147.6839         -DE/DX =    0.0                 !
 ! D26   D(3,6,36,35)          -51.6551         -DE/DX =    0.0                 !
 ! D27   D(21,6,36,30)          89.879          -DE/DX =    0.0                 !
 ! D28   D(21,6,36,35)        -174.0923         -DE/DX =    0.0                 !
 ! D29   D(8,7,10,11)           93.4035         -DE/DX =    0.0                 !
 ! D30   D(8,7,10,23)          -73.5688         -DE/DX =    0.0                 !
 ! D31   D(9,7,10,11)         -143.834          -DE/DX =    0.0                 !
 ! D32   D(9,7,10,23)           49.1937         -DE/DX =    0.0                 !
 ! D33   D(17,7,10,11)         -23.285          -DE/DX =    0.0                 !
 ! D34   D(17,7,10,23)         169.7427         -DE/DX =    0.0                 !
 ! D35   D(8,7,17,15)          -82.1506         -DE/DX =    0.0                 !
 ! D36   D(8,7,17,18)          163.819          -DE/DX =    0.0                 !
 ! D37   D(8,7,17,19)           42.1301         -DE/DX =    0.0                 !
 ! D38   D(9,7,17,15)          156.5249         -DE/DX =    0.0                 !
 ! D39   D(9,7,17,18)           42.4944         -DE/DX =    0.0                 !
 ! D40   D(9,7,17,19)          -79.1945         -DE/DX =    0.0                 !
 ! D41   D(10,7,17,15)          33.5573         -DE/DX =    0.0                 !
 ! D42   D(10,7,17,18)         -80.4732         -DE/DX =    0.0                 !
 ! D43   D(10,7,17,19)         157.8379         -DE/DX =    0.0                 !
 ! D44   D(7,10,11,12)        -174.7928         -DE/DX =    0.0                 !
 ! D45   D(7,10,11,15)           2.7605         -DE/DX =    0.0                 !
 ! D46   D(23,10,11,12)         -8.3345         -DE/DX =    0.0                 !
 ! D47   D(23,10,11,15)        169.2188         -DE/DX =    0.0                 !
 ! D48   D(7,10,23,46)         -24.0198         -DE/DX =    0.0                 !
 ! D49   D(11,10,23,46)        171.4439         -DE/DX =    0.0                 !
 ! D50   D(10,11,12,13)       -167.6871         -DE/DX =    0.0                 !
 ! D51   D(10,11,12,14)         11.7            -DE/DX =    0.0                 !
 ! D52   D(15,11,12,13)         14.9905         -DE/DX =    0.0                 !
 ! D53   D(15,11,12,14)       -165.6224         -DE/DX =    0.0                 !
 ! D54   D(10,11,15,16)        152.5341         -DE/DX =    0.0                 !
 ! D55   D(10,11,15,17)         20.5951         -DE/DX =    0.0                 !
 ! D56   D(12,11,15,16)        -29.7167         -DE/DX =    0.0                 !
 ! D57   D(12,11,15,17)       -161.6558         -DE/DX =    0.0                 !
 ! D58   D(11,15,17,7)         -33.8417         -DE/DX =    0.0                 !
 ! D59   D(11,15,17,18)         77.7871         -DE/DX =    0.0                 !
 ! D60   D(11,15,17,19)       -160.8946         -DE/DX =    0.0                 !
 ! D61   D(16,15,17,7)        -164.6062         -DE/DX =    0.0                 !
 ! D62   D(16,15,17,18)        -52.9773         -DE/DX =    0.0                 !
 ! D63   D(16,15,17,19)         68.341          -DE/DX =    0.0                 !
 ! D64   D(7,17,19,20)         -73.7655         -DE/DX =    0.0                 !
 ! D65   D(7,17,19,21)         172.6786         -DE/DX =    0.0                 !
 ! D66   D(7,17,19,24)          48.1286         -DE/DX =    0.0                 !
 ! D67   D(15,17,19,20)         43.9568         -DE/DX =    0.0                 !
 ! D68   D(15,17,19,21)        -69.5991         -DE/DX =    0.0                 !
 ! D69   D(15,17,19,24)        165.8509         -DE/DX =    0.0                 !
 ! D70   D(18,17,19,20)        165.7445         -DE/DX =    0.0                 !
 ! D71   D(18,17,19,21)         52.1886         -DE/DX =    0.0                 !
 ! D72   D(18,17,19,24)        -72.3614         -DE/DX =    0.0                 !
 ! D73   D(17,19,21,6)         -85.6986         -DE/DX =    0.0                 !
 ! D74   D(17,19,21,22)         58.5683         -DE/DX =    0.0                 !
 ! D75   D(17,19,21,43)        173.5883         -DE/DX =    0.0                 !
 ! D76   D(20,19,21,6)         159.0371         -DE/DX =    0.0                 !
 ! D77   D(20,19,21,22)        -56.696          -DE/DX =    0.0                 !
 ! D78   D(20,19,21,43)         58.3239         -DE/DX =    0.0                 !
 ! D79   D(24,19,21,6)          40.8678         -DE/DX =    0.0                 !
 ! D80   D(24,19,21,22)       -174.8653         -DE/DX =    0.0                 !
 ! D81   D(24,19,21,43)        -59.8453         -DE/DX =    0.0                 !
 ! D82   D(17,19,24,25)        162.9407         -DE/DX =    0.0                 !
 ! D83   D(17,19,24,26)        -79.3354         -DE/DX =    0.0                 !
 ! D84   D(17,19,24,30)         43.3333         -DE/DX =    0.0                 !
 ! D85   D(20,19,24,25)        -75.4477         -DE/DX =    0.0                 !
 ! D86   D(20,19,24,26)         42.2761         -DE/DX =    0.0                 !
 ! D87   D(20,19,24,30)        164.9448         -DE/DX =    0.0                 !
 ! D88   D(21,19,24,25)         40.8765         -DE/DX =    0.0                 !
 ! D89   D(21,19,24,26)        158.6004         -DE/DX =    0.0                 !
 ! D90   D(21,19,24,30)        -78.7309         -DE/DX =    0.0                 !
 ! D91   D(6,21,43,25)         -71.2024         -DE/DX =    0.0                 !
 ! D92   D(6,21,43,44)          12.0825         -DE/DX =    0.0                 !
 ! D93   D(6,21,43,45)         136.3841         -DE/DX =    0.0                 !
 ! D94   D(19,21,43,25)         39.1596         -DE/DX =    0.0                 !
 ! D95   D(19,21,43,44)        122.4445         -DE/DX =    0.0                 !
 ! D96   D(19,21,43,45)       -113.2538         -DE/DX =    0.0                 !
 ! D97   D(22,21,43,25)        166.3796         -DE/DX =    0.0                 !
 ! D98   D(22,21,43,44)       -110.3355         -DE/DX =    0.0                 !
 ! D99   D(22,21,43,45)         13.9661         -DE/DX =    0.0                 !
 ! D100  D(19,24,25,43)         -3.3353         -DE/DX =    0.0                 !
 ! D101  D(26,24,25,43)       -127.0367         -DE/DX =    0.0                 !
 ! D102  D(30,24,25,43)        118.2626         -DE/DX =    0.0                 !
 ! D103  D(19,24,26,27)        -51.4489         -DE/DX =    0.0                 !
 ! D104  D(19,24,26,28)       -170.3483         -DE/DX =    0.0                 !
 ! D105  D(19,24,26,29)         70.223          -DE/DX =    0.0                 !
 ! D106  D(25,24,26,27)         66.0326         -DE/DX =    0.0                 !
 ! D107  D(25,24,26,28)        -52.8667         -DE/DX =    0.0                 !
 ! D108  D(25,24,26,29)       -172.2954         -DE/DX =    0.0                 !
 ! D109  D(30,24,26,27)       -177.2632         -DE/DX =    0.0                 !
 ! D110  D(30,24,26,28)         63.8374         -DE/DX =    0.0                 !
 ! D111  D(30,24,26,29)        -55.5913         -DE/DX =    0.0                 !
 ! D112  D(19,24,30,31)         48.9281         -DE/DX =    0.0                 !
 ! D113  D(19,24,30,36)         92.822          -DE/DX =    0.0                 !
 ! D114  D(25,24,30,31)        -68.674          -DE/DX =    0.0                 !
 ! D115  D(25,24,30,36)        -24.7801         -DE/DX =    0.0                 !
 ! D116  D(26,24,30,31)        176.6309         -DE/DX =    0.0                 !
 ! D117  D(26,24,30,36)       -139.4752         -DE/DX =    0.0                 !
 ! D118  D(24,25,43,21)        -25.7402         -DE/DX =    0.0                 !
 ! D119  D(24,25,43,44)       -164.4742         -DE/DX =    0.0                 !
 ! D120  D(24,25,45,47)        -91.02           -DE/DX =    0.0                 !
 ! D121  D(24,30,36,6)         -89.2996         -DE/DX =    0.0                 !
 ! D122  D(24,30,36,35)        117.6369         -DE/DX =    0.0                 !
 ! D123  D(31,30,36,6)          37.0629         -DE/DX =    0.0                 !
 ! D124  D(31,30,36,35)       -116.0007         -DE/DX =    0.0                 !
 ! D125  D(33,32,40,35)       -176.4753         -DE/DX =    0.0                 !
 ! D126  D(33,32,40,41)        -54.902          -DE/DX =    0.0                 !
 ! D127  D(33,32,40,42)         64.5941         -DE/DX =    0.0                 !
 ! D128  D(34,32,40,35)        -60.9627         -DE/DX =    0.0                 !
 ! D129  D(34,32,40,41)         60.6106         -DE/DX =    0.0                 !
 ! D130  D(34,32,40,42)       -179.8933         -DE/DX =    0.0                 !
 ! D131  D(49,32,40,35)         60.9631         -DE/DX =    0.0                 !
 ! D132  D(49,32,40,41)       -177.4636         -DE/DX =    0.0                 !
 ! D133  D(49,32,40,42)        -57.9675         -DE/DX =    0.0                 !
 ! D134  D(33,32,49,50)        179.9605         -DE/DX =    0.0                 !
 ! D135  D(33,32,49,51)        -61.379          -DE/DX =    0.0                 !
 ! D136  D(33,32,49,52)         59.5999         -DE/DX =    0.0                 !
 ! D137  D(34,32,49,50)         62.7978         -DE/DX =    0.0                 !
 ! D138  D(34,32,49,51)       -178.5417         -DE/DX =    0.0                 !
 ! D139  D(34,32,49,52)        -57.5628         -DE/DX =    0.0                 !
 ! D140  D(40,32,49,50)        -58.472          -DE/DX =    0.0                 !
 ! D141  D(40,32,49,51)         60.1884         -DE/DX =    0.0                 !
 ! D142  D(40,32,49,52)       -178.8326         -DE/DX =    0.0                 !
 ! D143  D(37,35,36,6)         128.312          -DE/DX =    0.0                 !
 ! D144  D(37,35,36,30)       -147.7618         -DE/DX =    0.0                 !
 ! D145  D(40,35,36,6)         -51.786          -DE/DX =    0.0                 !
 ! D146  D(40,35,36,30)         32.1402         -DE/DX =    0.0                 !
 ! D147  D(36,35,37,38)          4.8289         -DE/DX =    0.0                 !
 ! D148  D(36,35,37,39)       -174.6032         -DE/DX =    0.0                 !
 ! D149  D(40,35,37,38)       -175.0673         -DE/DX =    0.0                 !
 ! D150  D(40,35,37,39)          5.5006         -DE/DX =    0.0                 !
 ! D151  D(36,35,40,32)         62.1769         -DE/DX =    0.0                 !
 ! D152  D(36,35,40,41)        -59.2304         -DE/DX =    0.0                 !
 ! D153  D(36,35,40,42)       -176.8122         -DE/DX =    0.0                 !
 ! D154  D(37,35,40,32)       -117.9265         -DE/DX =    0.0                 !
 ! D155  D(37,35,40,41)        120.6662         -DE/DX =    0.0                 !
 ! D156  D(37,35,40,42)          3.0844         -DE/DX =    0.0                 !
 ! D157  D(35,37,38,44)          9.4286         -DE/DX =    0.0                 !
 ! D158  D(39,37,38,44)       -171.1415         -DE/DX =    0.0                 !
 ! D159  D(37,38,44,43)         41.1485         -DE/DX =    0.0                 !
 ! D160  D(21,43,44,38)        -86.5694         -DE/DX =    0.0                 !
 ! D161  D(25,43,44,38)        -10.6002         -DE/DX =    0.0                 !
 ! D162  D(45,43,44,38)        152.9439         -DE/DX =    0.0                 !
 ! D163  D(21,43,45,47)        -68.6753         -DE/DX =    0.0                 !
[truncated: 161,248 more chars]
