# Supplementary material for: Multiscale Simulations Identify Origins of Differential Carbapenem Hydrolysis by the OXA-48 β-Lactamase
Source: ACS Catal. 2022 Apr 4;12(8):4534–44. doi: 10.1021/acscatal.1c05694 (PMC9097296; doi:10.1021/acscatal.1c05694)
Supplement: Supplementary file 2 — cs1c05694_si_002.zip [file cs1c05694_si_002.zip › SI_files/ts_struct/small_molecule_benchmark/ts_opt_qst3.log]

 Entering Gaussian System, Link 0=g16
 Input=ts_opt_qst3.com
 Output=ts_opt_qst3.log
 Initial command:
 /sw/apps/gaussian-16/g16/l1.exe "/tmp/Gau-167007.inp" -scrdir="/tmp/"
 Entering Link 1 = /sw/apps/gaussian-16/g16/l1.exe PID=    167008.
  
 Copyright (c) 1988,1990,1992,1993,1995,1998,2003,2009,2016,
            Gaussian, Inc.  All Rights Reserved.
  
 This is part of the Gaussian(R) 16 program.  It is based on
 the Gaussian(R) 09 system (copyright 2009, Gaussian, Inc.),
 the Gaussian(R) 03 system (copyright 2003, Gaussian, Inc.),
 the Gaussian(R) 98 system (copyright 1998, Gaussian, Inc.),
 the Gaussian(R) 94 system (copyright 1995, Gaussian, Inc.),
 the Gaussian 92(TM) system (copyright 1992, Gaussian, Inc.),
 the Gaussian 90(TM) system (copyright 1990, Gaussian, Inc.),
 the Gaussian 88(TM) system (copyright 1988, Gaussian, Inc.),
 the Gaussian 86(TM) system (copyright 1986, Carnegie Mellon
 University), and the Gaussian 82(TM) system (copyright 1983,
 Carnegie Mellon University). Gaussian is a federally registered
 trademark of Gaussian, Inc.
  
 This software contains proprietary and confidential information,
 including trade secrets, belonging to Gaussian, Inc.
  
 This software is provided under written license and may be
 used, copied, transmitted, or stored only in accord with that
 written license.
  
 The following legend is applicable only to US Government
 contracts under FAR:
  
                    RESTRICTED RIGHTS LEGEND
  
 Use, reproduction and disclosure by the US Government is
 subject to restrictions as set forth in subparagraphs (a)
 and (c) of the Commercial Computer Software - Restricted
 Rights clause in FAR 52.227-19.
  
 Gaussian, Inc.
 340 Quinnipiac St., Bldg. 40, Wallingford CT 06492
  
  
 ---------------------------------------------------------------
 Warning -- This program may not be used in any manner that
 competes with the business of Gaussian, Inc. or will provide
 assistance to any competitor of Gaussian, Inc.  The licensee
 of this program is prohibited from giving any competitor of
 Gaussian, Inc. access to this program.  By using this program,
 the user acknowledges that Gaussian, Inc. is engaged in the
 business of creating and licensing software in the field of
 computational chemistry and represents and warrants to the
 licensee that it is not a competitor of Gaussian, Inc. and that
 it will not use this program in any manner prohibited above.
 ---------------------------------------------------------------
  

 Cite this work as:
 Gaussian 16, Revision A.03,
 M. J. Frisch, G. W. Trucks, H. B. Schlegel, G. E. Scuseria, 
 M. A. Robb, J. R. Cheeseman, G. Scalmani, V. Barone, 
 G. A. Petersson, H. Nakatsuji, X. Li, M. Caricato, A. V. Marenich, 
 J. Bloino, B. G. Janesko, R. Gomperts, B. Mennucci, H. P. Hratchian, 
 J. V. Ortiz, A. F. Izmaylov, J. L. Sonnenberg, D. Williams-Young, 
 F. Ding, F. Lipparini, F. Egidi, J. Goings, B. Peng, A. Petrone, 
 T. Henderson, D. Ranasinghe, V. G. Zakrzewski, J. Gao, N. Rega, 
 G. Zheng, W. Liang, M. Hada, M. Ehara, K. Toyota, R. Fukuda, 
 J. Hasegawa, M. Ishida, T. Nakajima, Y. Honda, O. Kitao, H. Nakai, 
 T. Vreven, K. Throssell, J. A. Montgomery, Jr., J. E. Peralta, 
 F. Ogliaro, M. J. Bearpark, J. J. Heyd, E. N. Brothers, K. N. Kudin, 
 V. N. Staroverov, T. A. Keith, R. Kobayashi, J. Normand, 
 K. Raghavachari, A. P. Rendell, J. C. Burant, S. S. Iyengar, 
 J. Tomasi, M. Cossi, J. M. Millam, M. Klene, C. Adamo, R. Cammi, 
 J. W. Ochterski, R. L. Martin, K. Morokuma, O. Farkas, 
 J. B. Foresman, and D. J. Fox, Gaussian, Inc., Wallingford CT, 2016.
 
 ******************************************
 Gaussian 16:  ES64L-G16RevA.03 25-Dec-2016
                14-May-2020 
 ******************************************
 %mem=7000mb
 %chk=ts_opt_qst3.chk
 %nproc=16
 Will use up to   16 processors via shared memory.
 --------------------------------------------------------------------
 #p M062X/6-31+G(d) Opt=(QST3,calcfc,ReadOpt) SCF=Tight Int=UltraFine
 --------------------------------------------------------------------
 1/5=1,10=4,18=20,26=4,27=203,29=6000,38=1/1,3;
 2/9=110,12=2,17=6,18=5,40=1/2;
 3/5=1,6=6,7=11,11=2,25=1,30=1,71=2,74=-55,75=-5,140=1/1,2,3;
 4//1;
 5/5=2,32=2,38=5/2;
 8/6=4,10=90,11=11/1;
 11/6=1,8=1,9=11,15=111,16=1/1,2,10;
 10/6=1,13=1/2;
 6/7=2,8=2,9=2,10=2,28=1/1;
 7/10=1,18=20,25=1/1,2,3,16;
 1/5=1,10=4,18=20,26=4,27=203/3(2);
 2/9=110/2;
 99//99;
 2/9=110/2;
 3/5=1,6=6,7=11,11=2,25=1,30=1,71=1,74=-55,75=-5/1,2,3;
 4/5=5,16=3,69=1/1;
 5/5=2,32=2,38=5/2;
 7//1,2,3,16;
 1/5=1,18=20,26=4,27=203/3(-5);
 2/9=110/2;
 6/7=2,8=2,9=2,10=2,19=2,28=1/1;
 99/9=1/99;
 Leave Link    1 at Thu May 14 15:39:34 2020, MaxMem=   917504000 cpu:               1.0 elap:               0.1
 (Enter /sw/apps/gaussian-16/g16/l101.exe)
 -----------------------
 QM region in AE, TS opt
 -----------------------
 Symbolic Z-matrix:
 Charge = -2 Multiplicity = 1
 C                     39.72     33.826    43.995 
 H                     39.24256   32.92561   44.38892 
 C                     41.17     33.925    44.506 
 H                     41.848    34.008    43.647 
 H                     41.265    34.82     45.137 
 O                     41.553    32.796    45.335 
 C                     45.364    30.395    46.163 
 H                     45.127    29.431    45.666 
 H                     45.579    30.152    47.223 
 C                     46.504    31.104    45.483 
 C                     46.044    32.263    44.918 
 C                     46.862    33.176    44.099 
 O                     46.302    34.119    43.414 
 O                     48.133    32.94     44.071 
 N                     44.669    32.416    45.105 
 H                     44.322    33.379    45.253 
 C                     44.201    31.392    46.039 
 H                     43.986    31.861    47.034 
 C                     42.882    30.754    45.539 
 H                     43.119    29.884    44.892 
 C                     42.177    31.763    44.677 
 O                     42.167    31.721    43.443 
 S                     48.172    30.594    45.355 
 C                     42.022    30.284    46.72 
 H                     41.       30.015    46.339 
 C                     42.639    29.084    47.408 
 H                     42.808    28.269    46.695 
 H                     41.975    28.708    48.192 
 H                     43.6      29.341    47.871 
 O                     41.916    31.4      47.634 
 H                     41.644    31.068    48.517 
 C                     39.301    35.476    47.784 
 H                     39.524    36.244    48.525 
 H                     40.014    35.583    46.966 
 N                     39.318    33.018    47.505 
 H                     40.186    32.523    47.241 
 C                     38.148    32.225    47.565 
 O                     38.162    31.109    46.892 
 O                     37.141    32.651    48.23 
 C                     39.462    34.099    48.447 
 H                     40.454    34.056    48.929 
 H                     38.694    33.993    49.23 
 O                     39.564    30.298    44.829 
 H                     38.992    30.477    45.654 
 H                     39.748    31.201    44.513 
 H                     48.16872   29.45357   46.03934 
 H                     38.95686   34.49698   43.6292 
 H                     39.73693   33.31401   43.04422 
 H                     38.29381   35.57375   47.40662 
 
 AtmSel:  Line="noatoms atoms=2,4-6,8,9,16,18-23,25,27-29,31,33,34,36-39,41-49"
 AtmSel:  NamVal=Blocks NAtLst=    33 NIVal=     0 NNoVal=     0:
 AtmSel:  IAtLst=      2      4      5      6      8      9     16     18     19     20
 AtmSel:  IAtLst=     21     22     23     25     27     28     29     31     33     34
 AtmSel:  IAtLst=     36     37     38     39     41     42     43     44     45     46
 AtmSel:  IAtLst=     47     48     49
 Add virtual bond connecting atoms H44        and O38        Dist= 3.06D+00.
 Add virtual bond connecting atoms H45        and H2         Dist= 3.40D+00.
 ------------
 TI structure
 ------------
 Symbolic Z-matrix:
 Charge = -2 Multiplicity = 1
 C                     39.718    33.847    43.958 
 H                     38.78741   33.58276   44.45857 
 C                     41.137    33.865    44.56 
 H                     41.87     33.865    43.738 
 H                     41.262    34.797    45.144 
 O                     41.372    32.758    45.456 
 C                     45.245    30.443    46.18 
 H                     45.074    29.435    45.746 
 H                     45.435    30.287    47.261 
 C                     46.381    31.158    45.5 
 C                     45.883    32.248    44.829 
 C                     46.723    33.195    44.07 
 O                     46.178    34.127    43.357 
 O                     48.006    33.025    44.134 
 N                     44.501    32.3      44.915 
 H                     44.008    33.198    44.809 
 C                     44.037    31.371    45.938 
 H                     43.826    31.952    46.882 
 C                     42.756    30.61     45.559 
 H                     43.06     29.738    44.934 
 C                     41.764    31.407    44.673 
 O                     42.095    31.63     43.432 
 S                     48.073    30.706    45.466 
 C                     42.058    30.038    46.805 
 H                     41.103    29.555    46.483 
 C                     42.877    28.991    47.53 
 H                     43.253    28.236    46.829 
 H                     42.265    28.472    48.276 
 H                     43.736    29.435    48.047 
 O                     41.674    31.102    47.716 
 H                     42.452    31.368    48.254 
 C                     39.291    35.461    47.813 
 H                     39.482    36.221    48.567 
 H                     40.027    35.584    47.019 
 N                     39.453    33.013    47.51 
 H                     40.317    32.814    46.949 
 C                     38.344    32.252    47.322 
 O                     38.448    31.245    46.398 
 O                     37.249    32.431    47.91 
 C                     39.456    34.083    48.473 
 H                     40.401    34.072    49.036 
 H                     38.633    33.922    49.184 
 O                     40.457    30.673    44.76 
 H                     39.383    31.148    46.013 
 H                     39.901    31.091    44.061 
 H                     48.32291   29.62863   46.20473 
 H                     39.14198   34.42824   43.25319 
 H                     39.76137   33.00684   43.28076 
 H                     38.29549   35.54921   47.40365 
 
 Add virtual bond connecting atoms H36        and O6         Dist= 3.46D+00.
 Add virtual bond connecting atoms H44        and O43        Dist= 3.25D+00.
 --------------------------------------------------------------
 noatoms atoms=2,4-6,8,9,16,18-23,25,27-29,31,33,34,36-39,41-49
 --------------------------------------------------------------
 Symbolic Z-matrix:
 Charge = -2 Multiplicity = 1
 C                     39.729    33.843    43.962 
 H                     38.78478   33.45998   44.3487 
 C                     41.165    33.89     44.521 
 H                     41.874    33.931    43.683 
 H                     41.277    34.802    45.132 
 O                     41.469    32.772    45.388 
 C                     45.273    30.429    46.171 
 H                     45.08     29.436    45.714 
 H                     45.471    30.243    47.246 
 C                     46.41     31.143    45.495 
 C                     45.925    32.255    44.856 
 C                     46.759    33.192    44.079 
 O                     46.206    34.123    43.372 
 O                     48.039    33.005    44.119 
 N                     44.542    32.337    44.965 
 H                     44.101    33.27     44.953 
 C                     44.081    31.383    45.971 
 H                     43.884    31.937    46.931 
 C                     42.773    30.665    45.575 
 H                     43.037    29.791    44.94 
 C                     41.921    31.579    44.703 
 O                     42.116    31.652    43.463 
 S                     48.098    30.679    45.439 
 C                     42.05     30.134    46.826 
 H                     41.062    29.725    46.515 
 C                     42.828    29.033    47.513 
 H                     43.157    28.279    46.787 
 H                     42.208    28.523    48.257 
 H                     43.717    29.424    48.023 
 O                     41.776    31.225    47.744 
 H                     42.499    31.298    48.406 
 C                     39.297    35.411    47.788 
 H                     39.498    36.153    48.559 
 H                     40.026    35.552    46.99 
 N                     39.42     32.966    47.427 
 H                     40.309    32.629    47.012 
 C                     38.291    32.205    47.277 
 O                     38.326    31.192    46.391 
 O                     37.222    32.452    47.906 
 C                     39.463    34.015    48.413 
 H                     40.424    33.981    48.948 
 H                     38.656    33.853    49.145 
 O                     40.191    30.588    44.86 
 H                     39.251    30.994    45.821 
 H                     39.741    30.927    44.047 
 H                     48.17454   29.92941   46.53497 
 H                     39.96709   32.93935   43.42059 
 H                     39.11749   34.28727   43.19058 
 H                     38.29778   35.51132   47.39064 
 
 ITRead=  2  0  2  0  0  0  2  0  0  2  2  2  2  2  2  0  2  0  0  0
 ITRead=  0  0  0  2  0  2  0  0  0  2  0  2  0  0  2  0  0  0  0  2
 ITRead=  0  0  0  0  0  0  0  0  0
 MicOpt= -2 -1 -2 -1 -1 -1 -2 -1 -1 -2 -2 -2 -2 -2 -2 -1 -2 -1 -1 -1
 MicOpt= -1 -1 -1 -2 -1 -2 -1 -1 -1 -2 -1 -2 -1 -1 -2 -1 -1 -1 -1 -2
 MicOpt= -1 -1 -1 -1 -1 -1 -1 -1 -1
 NAtoms=     49 NQM=       33 NQMF=      16 NMMI=      0 NMMIF=      0
                NMic=       0 NMicF=      0.
                    Isotopes and Nuclear Properties:
 (Nuclear quadrupole moments (NQMom) in fm**2, nuclear magnetic moments (NMagM)
  in nuclear magnetons)

  Atom         1           2           3           4           5           6           7           8           9          10
 IAtWgt=          12           1          12           1           1          16          12           1           1          12
 AtmWgt=  12.0000000   1.0078250  12.0000000   1.0078250   1.0078250  15.9949146  12.0000000   1.0078250   1.0078250  12.0000000
 NucSpn=           0           1           0           1           1           0           0           1           1           0
 AtZEff=  -0.0000000  -0.0000000  -0.0000000  -0.0000000  -0.0000000  -0.0000000  -0.0000000  -0.0000000  -0.0000000  -0.0000000
 NQMom=    0.0000000   0.0000000   0.0000000   0.0000000   0.0000000   0.0000000   0.0000000   0.0000000   0.0000000   0.0000000
 NMagM=    0.0000000   2.7928460   0.0000000   2.7928460   2.7928460   0.0000000   0.0000000   2.7928460   2.7928460   0.0000000
 AtZNuc=   6.0000000   1.0000000   6.0000000   1.0000000   1.0000000   8.0000000   6.0000000   1.0000000   1.0000000   6.0000000

  Atom        11          12          13          14          15          16          17          18          19          20
 IAtWgt=          12          12          16          16          14           1          12           1          12           1
 AtmWgt=  12.0000000  12.0000000  15.9949146  15.9949146  14.0030740   1.0078250  12.0000000   1.0078250  12.0000000   1.0078250
 NucSpn=           0           0           0           0           2           1           0           1           0           1
 AtZEff=  -0.0000000  -0.0000000  -0.0000000  -0.0000000  -0.0000000  -0.0000000  -0.0000000  -0.0000000  -0.0000000  -0.0000000
 NQMom=    0.0000000   0.0000000   0.0000000   0.0000000   2.0440000   0.0000000   0.0000000   0.0000000   0.0000000   0.0000000
 NMagM=    0.0000000   0.0000000   0.0000000   0.0000000   0.4037610   2.7928460   0.0000000   2.7928460   0.0000000   2.7928460
 AtZNuc=   6.0000000   6.0000000   8.0000000   8.0000000   7.0000000   1.0000000   6.0000000   1.0000000   6.0000000   1.0000000

  Atom        21          22          23          24          25          26          27          28          29          30
 IAtWgt=          12          16          32          12           1          12           1           1           1          16
 AtmWgt=  12.0000000  15.9949146  31.9720718  12.0000000   1.0078250  12.0000000   1.0078250   1.0078250   1.0078250  15.9949146
 NucSpn=           0           0           0           0           1           0           1           1           1           0
 AtZEff=  -0.0000000  -0.0000000  -0.0000000  -0.0000000  -0.0000000  -0.0000000  -0.0000000  -0.0000000  -0.0000000  -0.0000000
 NQMom=    0.0000000   0.0000000   0.0000000   0.0000000   0.0000000   0.0000000   0.0000000   0.0000000   0.0000000   0.0000000
 NMagM=    0.0000000   0.0000000   0.0000000   0.0000000   2.7928460   0.0000000   2.7928460   2.7928460   2.7928460   0.0000000
 AtZNuc=   6.0000000   8.0000000  16.0000000   6.0000000   1.0000000   6.0000000   1.0000000   1.0000000   1.0000000   8.0000000

  Atom        31          32          33          34          35          36          37          38          39          40
 IAtWgt=           1          12           1           1          14           1          12          16          16          12
 AtmWgt=   1.0078250  12.0000000   1.0078250   1.0078250  14.0030740   1.0078250  12.0000000  15.9949146  15.9949146  12.0000000
 NucSpn=           1           0           1           1           2           1           0           0           0           0
 AtZEff=  -0.0000000  -0.0000000  -0.0000000  -0.0000000  -0.0000000  -0.0000000  -0.0000000  -0.0000000  -0.0000000  -0.0000000
 NQMom=    0.0000000   0.0000000   0.0000000   0.0000000   2.0440000   0.0000000   0.0000000   0.0000000   0.0000000   0.0000000
 NMagM=    2.7928460   0.0000000   2.7928460   2.7928460   0.4037610   2.7928460   0.0000000   0.0000000   0.0000000   0.0000000
 AtZNuc=   1.0000000   6.0000000   1.0000000   1.0000000   7.0000000   1.0000000   6.0000000   8.0000000   8.0000000   6.0000000

  Atom        41          42          43          44          45          46          47          48          49
 IAtWgt=           1           1          16           1           1           1           1           1           1
 AtmWgt=   1.0078250   1.0078250  15.9949146   1.0078250   1.0078250   1.0078250   1.0078250   1.0078250   1.0078250
 NucSpn=           1           1           0           1           1           1           1           1           1
 AtZEff=  -0.0000000  -0.0000000  -0.0000000  -0.0000000  -0.0000000  -0.0000000  -0.0000000  -0.0000000  -0.0000000
 NQMom=    0.0000000   0.0000000   0.0000000   0.0000000   0.0000000   0.0000000   0.0000000   0.0000000   0.0000000
 NMagM=    2.7928460   2.7928460   0.0000000   2.7928460   2.7928460   2.7928460   2.7928460   2.7928460   2.7928460
 AtZNuc=   1.0000000   1.0000000   8.0000000   1.0000000   1.0000000   1.0000000   1.0000000   1.0000000   1.0000000
 Leave Link  101 at Thu May 14 15:39:34 2020, MaxMem=   917504000 cpu:               8.5 elap:               0.5
 (Enter /sw/apps/gaussian-16/g16/l103.exe)

 GradGradGradGradGradGradGradGradGradGradGradGradGradGradGradGradGradGrad
 Berny optimization.
 Initialization pass.
                           ----------------------------
                           !    Initial Parameters    !
                           ! (Angstroms and Degrees)  !
 --------------------------                            --------------------------
 ! Name  Definition         TS        Reactant Product Derivative Info.         !
 --------------------------------------------------------------------------------
 ! X1    R(1,-1)           39.729    39.72     39.718  frozen, calculate D2E/DX2!
 ! Y1    R(1,-2)           33.843    33.826    33.847  frozen, calculate D2E/DX2!
 ! Z1    R(1,-3)           43.962    43.995    43.958  frozen, calculate D2E/DX2!
 ! X3    R(3,-1)           41.165    41.17     41.137  frozen, calculate D2E/DX2!
 ! Y3    R(3,-2)           33.89     33.925    33.865  frozen, calculate D2E/DX2!
 ! Z3    R(3,-3)           44.521    44.506    44.56   frozen, calculate D2E/DX2!
 ! X7    R(7,-1)           45.273    45.364    45.245  frozen, calculate D2E/DX2!
 ! Y7    R(7,-2)           30.429    30.395    30.443  frozen, calculate D2E/DX2!
 ! Z7    R(7,-3)           46.171    46.163    46.18   frozen, calculate D2E/DX2!
 ! X10   R(10,-1)          46.41     46.504    46.381  frozen, calculate D2E/DX2!
 ! Y10   R(10,-2)          31.143    31.104    31.158  frozen, calculate D2E/DX2!
 ! Z10   R(10,-3)          45.495    45.483    45.5    frozen, calculate D2E/DX2!
 ! X11   R(11,-1)          45.925    46.044    45.883  frozen, calculate D2E/DX2!
 ! Y11   R(11,-2)          32.255    32.263    32.248  frozen, calculate D2E/DX2!
 ! Z11   R(11,-3)          44.856    44.918    44.829  frozen, calculate D2E/DX2!
 ! X12   R(12,-1)          46.759    46.862    46.723  frozen, calculate D2E/DX2!
 ! Y12   R(12,-2)          33.192    33.176    33.195  frozen, calculate D2E/DX2!
 ! Z12   R(12,-3)          44.079    44.099    44.07   frozen, calculate D2E/DX2!
 ! X13   R(13,-1)          46.206    46.302    46.178  frozen, calculate D2E/DX2!
 ! Y13   R(13,-2)          34.123    34.119    34.127  frozen, calculate D2E/DX2!
 ! Z13   R(13,-3)          43.372    43.414    43.357  frozen, calculate D2E/DX2!
 ! X14   R(14,-1)          48.039    48.133    48.006  frozen, calculate D2E/DX2!
 ! Y14   R(14,-2)          33.005    32.94     33.025  frozen, calculate D2E/DX2!
 ! Z14   R(14,-3)          44.119    44.071    44.134  frozen, calculate D2E/DX2!
 ! X15   R(15,-1)          44.542    44.669    44.501  frozen, calculate D2E/DX2!
 ! Y15   R(15,-2)          32.337    32.416    32.3    frozen, calculate D2E/DX2!
 ! Z15   R(15,-3)          44.965    45.105    44.915  frozen, calculate D2E/DX2!
 ! X17   R(17,-1)          44.081    44.201    44.037  frozen, calculate D2E/DX2!
 ! Y17   R(17,-2)          31.383    31.392    31.371  frozen, calculate D2E/DX2!
 ! Z17   R(17,-3)          45.971    46.039    45.938  frozen, calculate D2E/DX2!
 ! X24   R(24,-1)          42.05     42.022    42.058  frozen, calculate D2E/DX2!
 ! Y24   R(24,-2)          30.134    30.284    30.038  frozen, calculate D2E/DX2!
 ! Z24   R(24,-3)          46.826    46.72     46.805  frozen, calculate D2E/DX2!
 ! X26   R(26,-1)          42.828    42.639    42.877  frozen, calculate D2E/DX2!
 ! Y26   R(26,-2)          29.033    29.084    28.991  frozen, calculate D2E/DX2!
 ! Z26   R(26,-3)          47.513    47.408    47.53   frozen, calculate D2E/DX2!
 ! X30   R(30,-1)          41.776    41.916    41.674  frozen, calculate D2E/DX2!
 ! Y30   R(30,-2)          31.225    31.4      31.102  frozen, calculate D2E/DX2!
 ! Z30   R(30,-3)          47.744    47.634    47.716  frozen, calculate D2E/DX2!
 ! X32   R(32,-1)          39.297    39.301    39.291  frozen, calculate D2E/DX2!
 ! Y32   R(32,-2)          35.411    35.476    35.461  frozen, calculate D2E/DX2!
 ! Z32   R(32,-3)          47.788    47.784    47.813  frozen, calculate D2E/DX2!
 ! X35   R(35,-1)          39.42     39.318    39.453  frozen, calculate D2E/DX2!
 ! Y35   R(35,-2)          32.966    33.018    33.013  frozen, calculate D2E/DX2!
 ! Z35   R(35,-3)          47.427    47.505    47.51   frozen, calculate D2E/DX2!
 ! X40   R(40,-1)          39.463    39.462    39.456  frozen, calculate D2E/DX2!
 ! Y40   R(40,-2)          34.015    34.099    34.083  frozen, calculate D2E/DX2!
 ! Z40   R(40,-3)          48.413    48.447    48.473  frozen, calculate D2E/DX2!
 ! R1    R(1,2)             1.0899    1.0926    1.0892 calculate D2E/DX2 analyti!
 ! R2    R(1,47)            1.08      1.08      1.08   calculate D2E/DX2 analyti!
 ! R3    R(1,48)            1.08      1.08      1.08   calculate D2E/DX2 analyti!
 ! R4    R(2,45)            2.7242    1.8014    2.7581 calculate D2E/DX2 analyti!
 ! R5    R(3,4)             1.0985    1.0975    1.1014 calculate D2E/DX2 analyti!
 ! R6    R(3,5)             1.1035    1.0992    1.1069 calculate D2E/DX2 analyti!
 ! R7    R(3,6)             1.4471    1.4521    1.4434 calculate D2E/DX2 analyti!
 ! R8    R(6,21)            1.448     1.3746    1.61   calculate D2E/DX2 analyti!
 ! R9    R(6,36)            2.0009    2.3614    1.829  calculate D2E/DX2 analyti!
 ! R10   R(7,8)             1.11      1.1102    1.1107 calculate D2E/DX2 analyti!
 ! R11   R(7,9)             1.1088    1.1085    1.1086 calculate D2E/DX2 analyti!
 ! R12   R(10,23)           1.7515    1.7489    1.7517 calculate D2E/DX2 analyti!
 ! R13   R(15,16)           1.032     1.0343    1.0299 calculate D2E/DX2 analyti!
 ! R14   R(17,18)           1.1258    1.1208    1.1284 calculate D2E/DX2 analyti!
 ! R15   R(17,19)           1.5438    1.5482    1.5374 calculate D2E/DX2 analyti!
 ! R16   R(19,20)           1.1121    1.1098    1.1151 calculate D2E/DX2 analyti!
 ! R17   R(19,21)           1.5237    1.5027    1.5506 calculate D2E/DX2 analyti!
 ! R18   R(19,24)           1.5394    1.5347    1.5385 calculate D2E/DX2 analyti!
 ! R19   R(21,22)           1.2574    1.2348    1.3036 calculate D2E/DX2 analyti!
 ! R20   R(21,43)           1.9999    2.9995    1.5015 calculate D2E/DX2 analyti!
 ! R21   R(23,46)           1.33      1.33      1.33   calculate D2E/DX2 analyti!
 ! R22   R(24,25)           1.1136    1.1234    1.1176 calculate D2E/DX2 analyti!
 ! R23   R(26,27)           1.0972    1.096     1.0967 calculate D2E/DX2 analyti!
 ! R24   R(26,28)           1.0945    1.094     1.0956 calculate D2E/DX2 analyti!
 ! R25   R(26,29)           1.097     1.0972    1.0965 calculate D2E/DX2 analyti!
 ! R26   R(30,31)           0.983     0.9818    0.9826 calculate D2E/DX2 analyti!
 ! R27   R(32,33)           1.0888    1.0902    1.0875 calculate D2E/DX2 analyti!
 ! R28   R(32,34)           1.09      1.0904    1.0896 calculate D2E/DX2 analyti!
 ! R29   R(32,49)           1.08      1.08      1.08   calculate D2E/DX2 analyti!
 ! R30   R(35,36)           1.0374    1.0335    1.0492 calculate D2E/DX2 analyti!
 ! R31   R(35,37)           1.3698    1.4147    1.3581 calculate D2E/DX2 analyti!
 ! R32   R(37,38)           1.3463    1.3033    1.3706 calculate D2E/DX2 analyti!
 ! R33   R(37,39)           1.2647    1.2797    1.2557 calculate D2E/DX2 analyti!
 ! R34   R(38,44)           1.1044    1.6189    1.0158 calculate D2E/DX2 analyti!
 ! R35   R(40,41)           1.1004    1.1037    1.1001 calculate D2E/DX2 analyti!
 ! R36   R(40,42)           1.1015    1.1019    1.0994 calculate D2E/DX2 analyti!
 ! R37   R(43,44)           1.4043    1.0197    1.7173 calculate D2E/DX2 analyti!
 ! R38   R(43,45)           0.9891    0.9742    0.9861 calculate D2E/DX2 analyti!
 ! A1    A(2,1,3)         133.5541  110.1602  127.5765 calculate D2E/DX2 analyti!
 ! A2    A(2,1,47)         94.2905  108.9846   88.5558 calculate D2E/DX2 analyti!
 ! A3    A(2,1,48)         84.6901   86.1917   97.6877 calculate D2E/DX2 analyti!
 ! A4    A(3,1,47)         90.1111  137.5172  137.6918 calculate D2E/DX2 analyti!
 ! A5    A(3,1,48)        140.7005  107.9216  102.5334 calculate D2E/DX2 analyti!
 ! A6    A(47,1,48)        96.3694   90.4251   91.7683 calculate D2E/DX2 analyti!
 ! A7    A(1,2,45)         89.0471  133.7214   78.9285 calculate D2E/DX2 analyti!
 ! A8    A(1,3,4)         109.0096  109.0685  108.7342 calculate D2E/DX2 analyti!
 ! A9    A(1,3,5)         108.6938  108.9098  108.6517 calculate D2E/DX2 analyti!
 ! A10   A(1,3,6)         112.9151  112.8082  112.5399 calculate D2E/DX2 analyti!
 ! A11   A(4,3,5)         109.0299  109.5329  108.5788 calculate D2E/DX2 analyti!
 ! A12   A(4,3,6)         110.5068  110.0416  110.7898 calculate D2E/DX2 analyti!
 ! A13   A(5,3,6)         106.5869  106.412   107.4482 calculate D2E/DX2 analyti!
 ! A14   A(3,6,21)        114.7508  115.5149  112.4148 calculate D2E/DX2 analyti!
 ! A15   A(3,6,36)        114.8167  113.4536  112.9121 calculate D2E/DX2 analyti!
 ! A16   A(21,6,36)       120.4008  124.2151  124.2736 calculate D2E/DX2 analyti!
 ! A17   A(8,7,9)         106.2685  106.2085  106.242  calculate D2E/DX2 analyti!
 ! A18   A(8,7,10)        111.7949  111.625   111.7704 calculate D2E/DX2 analyti!
 ! A19   A(8,7,17)        111.4798  111.447   111.3547 calculate D2E/DX2 analyti!
 ! A20   A(9,7,10)        112.3718  112.8566  112.2185 calculate D2E/DX2 analyti!
 ! A21   A(9,7,17)        111.5983  111.4766  111.8319 calculate D2E/DX2 analyti!
 ! A22   A(7,10,23)       128.1351  128.1825  127.9817 calculate D2E/DX2 analyti!
 ! A23   A(11,10,23)      122.7403  122.4895  123.0621 calculate D2E/DX2 analyti!
 ! A24   A(11,15,16)      118.5337  116.8499  120.2492 calculate D2E/DX2 analyti!
 ! A25   A(16,15,17)      117.6113  116.941   118.3951 calculate D2E/DX2 analyti!
 ! A26   A(7,17,18)       109.2445  110.1813  108.9648 calculate D2E/DX2 analyti!
 ! A27   A(7,17,19)       113.6447  113.7934  113.168  calculate D2E/DX2 analyti!
 ! A28   A(15,17,18)      108.7265  109.5886  108.572  calculate D2E/DX2 analyti!
 ! A29   A(15,17,19)      113.2288  110.7832  114.0586 calculate D2E/DX2 analyti!
 ! A30   A(18,17,19)      107.4191  107.2009  107.7759 calculate D2E/DX2 analyti!
 ! A31   A(17,19,20)      108.1105  109.2321  107.343  calculate D2E/DX2 analyti!
 ! A32   A(17,19,21)      109.9731  107.9545  114.8025 calculate D2E/DX2 analyti!
 ! A33   A(17,19,24)      110.482   110.7996  111.2478 calculate D2E/DX2 analyti!
 ! A34   A(20,19,21)      106.1044  106.9858  104.8387 calculate D2E/DX2 analyti!
 ! A35   A(20,19,24)      107.7235  109.1608  106.6714 calculate D2E/DX2 analyti!
 ! A36   A(21,19,24)      114.1654  112.5917  111.3228 calculate D2E/DX2 analyti!
 ! A37   A(6,21,19)       113.4547  116.2945  108.0111 calculate D2E/DX2 analyti!
 ! A38   A(6,21,22)       117.8465  120.0192  112.4123 calculate D2E/DX2 analyti!
 ! A39   A(6,21,43)        95.8021   86.9805   99.793  calculate D2E/DX2 analyti!
 ! A40   A(19,21,22)      120.8301  123.6583  117.9984 calculate D2E/DX2 analyti!
 ! A41   A(19,21,43)       98.1364   92.9625  105.8137 calculate D2E/DX2 analyti!
 ! A42   A(22,21,43)      103.9069   91.5458  111.0879 calculate D2E/DX2 analyti!
 ! A43   A(10,23,46)      100.2778  102.1244  112.3181 calculate D2E/DX2 analyti!
 ! A44   A(19,24,25)      108.4469  108.7925  108.3626 calculate D2E/DX2 analyti!
 ! A45   A(19,24,26)      112.2398  111.341   113.5457 calculate D2E/DX2 analyti!
 ! A46   A(19,24,30)      110.0754  106.921   110.8288 calculate D2E/DX2 analyti!
 ! A47   A(25,24,26)      108.405   109.569   107.5372 calculate D2E/DX2 analyti!
 ! A48   A(25,24,30)      106.5659  109.4144  105.7477 calculate D2E/DX2 analyti!
 ! A49   A(24,26,27)      110.7196  110.8836  110.8192 calculate D2E/DX2 analyti!
 ! A50   A(24,26,28)      110.8802  110.522   110.5753 calculate D2E/DX2 analyti!
 ! A51   A(24,26,29)      111.619   111.2777  111.6855 calculate D2E/DX2 analyti!
 ! A52   A(27,26,28)      107.4228  107.7111  107.4941 calculate D2E/DX2 analyti!
 ! A53   A(27,26,29)      108.0335  108.2787  108.1525 calculate D2E/DX2 analyti!
 ! A54   A(28,26,29)      108.0062  108.0397  107.9609 calculate D2E/DX2 analyti!
 ! A55   A(24,30,31)      110.0474  109.1305  109.4152 calculate D2E/DX2 analyti!
 ! A56   A(33,32,34)      107.8669  107.8788  107.9216 calculate D2E/DX2 analyti!
 ! A57   A(33,32,40)      108.1067  108.454   108.061  calculate D2E/DX2 analyti!
 ! A58   A(33,32,49)      111.595   111.3758  111.5689 calculate D2E/DX2 analyti!
 ! A59   A(34,32,40)      110.0367  110.0645  109.9774 calculate D2E/DX2 analyti!
 ! A60   A(34,32,49)      109.7189  109.8034  109.707  calculate D2E/DX2 analyti!
 ! A61   A(40,32,49)      109.4858  109.2419  109.5716 calculate D2E/DX2 analyti!
 ! A62   A(36,35,37)      118.8198  115.9095  119.4826 calculate D2E/DX2 analyti!
 ! A63   A(36,35,40)      119.0053  116.2529  119.7987 calculate D2E/DX2 analyti!
 ! A64   A(37,35,40)      120.2788  118.3859  120.7182 calculate D2E/DX2 analyti!
 ! A65   A(6,36,35)       142.9704  129.5687  156.5316 calculate D2E/DX2 analyti!
 ! A66   A(35,37,38)      117.949   116.6927  116.2988 calculate D2E/DX2 analyti!
 ! A67   A(35,37,39)      122.2577  119.0924  124.5684 calculate D2E/DX2 analyti!
 ! A68   A(38,37,39)      119.7529  124.182   119.1153 calculate D2E/DX2 analyti!
 ! A69   A(37,38,44)      119.7583  137.2786  113.2974 calculate D2E/DX2 analyti!
 ! A70   A(32,40,41)      108.649   108.5101  108.7234 calculate D2E/DX2 analyti!
 ! A71   A(32,40,42)      108.927   108.6479  109.1881 calculate D2E/DX2 analyti!
 ! A72   A(35,40,41)      109.6578  110.2458  109.6777 calculate D2E/DX2 analyti!
 ! A73   A(35,40,42)      109.023   108.8262  108.7964 calculate D2E/DX2 analyti!
 ! A74   A(41,40,42)      108.1908  108.2016  108.0963 calculate D2E/DX2 analyti!
 ! A75   A(21,43,44)      119.3082  116.3539  116.8364 calculate D2E/DX2 analyti!
 ! A76   A(21,43,45)       99.16     50.6786  104.034  calculate D2E/DX2 analyti!
 ! A77   A(44,43,45)       99.1408  101.868    92.7128 calculate D2E/DX2 analyti!
 ! A78   L(38,44,43,1,-1)  181.3826  167.2602  177.6848 calculate D2E/DX2 analyt!
 ! A79   L(38,44,43,1,-2)  195.4278  177.9497  209.4935 calculate D2E/DX2 analyt!
 ! A80   A(2,45,43)       112.7882  148.9494  120.5583 calculate D2E/DX2 analyti!
 ! D1    D(3,1,2,45)      -70.0716  -46.8938  -76.034  calculate D2E/DX2 analyti!
 ! D2    D(47,1,2,45)      24.1728  149.9478  127.8995 calculate D2E/DX2 analyti!
 ! D3    D(48,1,2,45)     120.186    60.8094   36.3097 calculate D2E/DX2 analyti!
 ! D4    D(2,1,3,4)       154.522   124.4478  162.4877 calculate D2E/DX2 analyti!
 ! D5    D(2,1,3,5)       -86.7503 -116.0568  -79.5067 calculate D2E/DX2 analyti!
 ! D6    D(2,1,3,6)        31.2984    1.8513   39.3569 calculate D2E/DX2 analyti!
 ! D7    D(47,1,3,4)       58.4906  -79.4844  -54.5609 calculate D2E/DX2 analyti!
 ! D8    D(47,1,3,5)      177.2183   40.011    63.4447 calculate D2E/DX2 analyti!
 ! D9    D(47,1,3,6)      -64.7329  157.9191 -177.6916 calculate D2E/DX2 analyti!
 ! D10   D(48,1,3,4)      -41.7349   31.9045   52.3691 calculate D2E/DX2 analyti!
 ! D11   D(48,1,3,5)       76.9927  151.4     170.3747 calculate D2E/DX2 analyti!
 ! D12   D(48,1,3,6)     -164.9585  -90.6919  -70.7616 calculate D2E/DX2 analyti!
 ! D13   D(1,2,45,43)      91.5152  174.68     93.0194 calculate D2E/DX2 analyti!
 ! D14   D(1,3,6,21)       85.2746   93.6678   81.8013 calculate D2E/DX2 analyti!
 ! D15   D(1,3,6,36)      -60.5287  -58.7383  -64.8862 calculate D2E/DX2 analyti!
 ! D16   D(4,3,6,21)      -37.1147  -28.3824  -40.1725 calculate D2E/DX2 analyti!
 ! D17   D(4,3,6,36)      177.082   179.2115  173.1401 calculate D2E/DX2 analyti!
 ! D18   D(5,3,6,21)     -155.4509 -146.9675 -158.6338 calculate D2E/DX2 analyti!
 ! D19   D(5,3,6,36)       58.7459   60.6264   54.6788 calculate D2E/DX2 analyti!
 ! D20   D(3,6,21,19)     155.3442  165.2599  146.7423 calculate D2E/DX2 analyti!
 ! D21   D(3,6,21,22)       5.9128  -12.8844   14.8245 calculate D2E/DX2 analyti!
 ! D22   D(3,6,21,43)    -103.168  -102.9256 -102.9594 calculate D2E/DX2 analyti!
 ! D23   D(36,6,21,19)    -60.9163  -45.6619  -71.0046 calculate D2E/DX2 analyti!
 ! D24   D(36,6,21,22)    149.6524  136.1938  157.0776 calculate D2E/DX2 analyti!
 ! D25   D(36,6,21,43)     40.5716   46.1526   39.2937 calculate D2E/DX2 analyti!
 ! D26   D(3,6,36,35)      15.6297    7.1985   33.8247 calculate D2E/DX2 analyti!
 ! D27   D(21,6,36,35)   -128.0876 -142.4359 -108.2672 calculate D2E/DX2 analyti!
 ! D28   D(8,7,10,11)     113.5546  113.9939  113.7121 calculate D2E/DX2 analyti!
 ! D29   D(8,7,10,23)     -64.7221  -64.881   -63.9637 calculate D2E/DX2 analyti!
 ! D30   D(9,7,10,11)    -127.0492 -126.4707 -127.0482 calculate D2E/DX2 analyti!
 ! D31   D(9,7,10,23)      54.6741   54.6544   55.276  calculate D2E/DX2 analyti!
 ! D32   D(17,7,10,23)    175.1953  175.2205  176.0571 calculate D2E/DX2 analyti!
 ! D33   D(8,7,17,15)    -107.0409 -109.1101 -107.0113 calculate D2E/DX2 analyti!
 ! D34   D(8,7,17,18)     136.7779  132.8107  137.2764 calculate D2E/DX2 analyti!
 ! D35   D(8,7,17,19)      16.8453   12.3867   17.3959 calculate D2E/DX2 analyti!
 ! D36   D(9,7,17,15)     134.302   132.4109  134.2934 calculate D2E/DX2 analyti!
 ! D37   D(9,7,17,18)      18.1208   14.3317   18.5812 calculate D2E/DX2 analyti!
 ! D38   D(9,7,17,19)    -101.8118 -106.0923 -101.2993 calculate D2E/DX2 analyti!
 ! D39   D(10,7,17,18)   -102.9246 -107.1689 -102.4613 calculate D2E/DX2 analyti!
 ! D40   D(10,7,17,19)    137.1428  132.4071  137.6583 calculate D2E/DX2 analyti!
 ! D41   D(23,10,11,12)    -1.2006    2.803    -3.4279 calculate D2E/DX2 analyti!
 ! D42   D(23,10,11,15)   175.0555  177.1712  174.025  calculate D2E/DX2 analyti!
 ! D43   D(7,10,23,46)    -24.3772   -1.6751   -3.5428 calculate D2E/DX2 analyti!
 ! D44   D(11,10,23,46)   157.5589  179.5836  179.0809 calculate D2E/DX2 analyti!
 ! D45   D(10,11,15,16)   151.0434  144.5365  155.6559 calculate D2E/DX2 analyti!
 ! D46   D(12,11,15,16)   -32.7187  -41.0306  -26.9368 calculate D2E/DX2 analyti!
 ! D47   D(11,15,17,18)   100.5873  105.9616   99.7009 calculate D2E/DX2 analyti!
 ! D48   D(11,15,17,19)  -140.1068 -135.9525 -140.1195 calculate D2E/DX2 analyti!
 ! D49   D(16,15,17,7)   -154.8454 -147.7106 -159.5923 calculate D2E/DX2 analyti!
 ! D50   D(16,15,17,18)   -38.3046  -29.2329  -43.6045 calculate D2E/DX2 analyti!
 ! D51   D(16,15,17,19)    81.0013   88.853    76.5751 calculate D2E/DX2 analyti!
 ! D52   D(7,17,19,20)    -34.0746  -28.9478  -35.6217 calculate D2E/DX2 analyti!
 ! D53   D(7,17,19,21)   -149.5032 -144.9425 -151.7174 calculate D2E/DX2 analyti!
 ! D54   D(7,17,19,24)     83.5754   91.3419   80.7311 calculate D2E/DX2 analyti!
 ! D55   D(15,17,19,20)    84.9093   89.4367   83.195  calculate D2E/DX2 analyti!
 ! D56   D(15,17,19,21)   -30.5193  -26.5579  -32.9008 calculate D2E/DX2 analyti!
 ! D57   D(15,17,19,24)  -157.4407 -150.2735 -160.4522 calculate D2E/DX2 analyti!
 ! D58   D(18,17,19,20)  -155.0362 -151.0333 -156.18   calculate D2E/DX2 analyti!
 ! D59   D(18,17,19,21)    89.5352   92.972    87.7243 calculate D2E/DX2 analyti!
 ! D60   D(18,17,19,24)   -37.3862  -30.7435  -39.8272 calculate D2E/DX2 analyti!
 ! D61   D(17,19,21,6)    -64.1443  -75.4619  -57.6375 calculate D2E/DX2 analyti!
 ! D62   D(17,19,21,22)    84.2763  102.6076   71.1859 calculate D2E/DX2 analyti!
 ! D63   D(17,19,21,43)  -164.1269 -163.5558 -163.7769 calculate D2E/DX2 analyti!
 ! D64   D(20,19,21,6)    179.1644  167.0842 -175.1629 calculate D2E/DX2 analyti!
 ! D65   D(20,19,21,22)   -32.415   -14.8462  -46.3394 calculate D2E/DX2 analyti!
 ! D66   D(20,19,21,43)    79.1818   78.9904   78.6977 calculate D2E/DX2 analyti!
 ! D67   D(24,19,21,6)     60.6853   47.1628   69.876  calculate D2E/DX2 analyti!
 ! D68   D(24,19,21,22)  -150.8941 -134.7677 -161.3006 calculate D2E/DX2 analyti!
 ! D69   D(24,19,21,43)   -39.2973  -40.9311  -36.2634 calculate D2E/DX2 analyti!
 ! D70   D(17,19,24,25)   173.7928  169.0579  176.3474 calculate D2E/DX2 analyti!
 ! D71   D(17,19,24,26)   -66.4728  -70.0916  -64.2484 calculate D2E/DX2 analyti!
 ! D72   D(17,19,24,30)    57.567    50.9894   60.7378 calculate D2E/DX2 analyti!
 ! D73   D(20,19,24,25)   -68.3196  -70.6099  -66.8889 calculate D2E/DX2 analyti!
 ! D74   D(20,19,24,26)    51.4148   50.2406   52.5153 calculate D2E/DX2 analyti!
 ! D75   D(20,19,24,30)   175.4546  171.3217  177.5015 calculate D2E/DX2 analyti!
 ! D76   D(21,19,24,25)    49.2341   48.0462   46.9318 calculate D2E/DX2 analyti!
 ! D77   D(21,19,24,26)   168.9684  168.8967  166.3361 calculate D2E/DX2 analyti!
 ! D78   D(21,19,24,30)   -66.9918  -70.0223  -68.6777 calculate D2E/DX2 analyti!
 ! D79   D(6,21,43,44)    -18.9792  -33.0004  -21.8681 calculate D2E/DX2 analyti!
 ! D80   D(6,21,43,45)     86.9859   50.7354   78.568  calculate D2E/DX2 analyti!
 ! D81   D(19,21,43,44)    95.7713   83.197    90.1564 calculate D2E/DX2 analyti!
 ! D82   D(19,21,43,45)  -158.2636  166.9328 -169.4076 calculate D2E/DX2 analyti!
 ! D83   D(22,21,43,44)  -139.5663 -152.9835 -140.6343 calculate D2E/DX2 analyti!
 ! D84   D(22,21,43,45)   -33.6012  -69.2477  -40.1983 calculate D2E/DX2 analyti!
 ! D85   D(19,24,26,27)   -48.3441  -55.8093  -49.2586 calculate D2E/DX2 analyti!
 ! D86   D(19,24,26,28)  -167.4824 -175.1819 -168.3534 calculate D2E/DX2 analyti!
 ! D87   D(19,24,26,29)    72.0493   64.7768   71.3989 calculate D2E/DX2 analyti!
 ! D88   D(25,24,26,27)    71.4147   64.5849   70.6156 calculate D2E/DX2 analyti!
 ! D89   D(25,24,26,28)   -47.7236  -54.7878  -48.4793 calculate D2E/DX2 analyti!
 ! D90   D(25,24,26,29)  -168.1919 -174.8291 -168.7269 calculate D2E/DX2 analyti!
 ! D91   D(30,24,26,27)  -171.9241 -174.6301 -174.4526 calculate D2E/DX2 analyti!
 ! D92   D(30,24,26,28)    68.9376   65.9972   66.4525 calculate D2E/DX2 analyti!
 ! D93   D(30,24,26,29)   -51.5307  -54.0441  -53.7952 calculate D2E/DX2 analyti!
 ! D94   D(19,24,30,31)   -93.8055 -161.1782  -81.2146 calculate D2E/DX2 analyti!
 ! D95   D(25,24,30,31)   148.7948   81.1607  161.5608 calculate D2E/DX2 analyti!
 ! D96   D(26,24,30,31)    31.0074  -39.716    45.5071 calculate D2E/DX2 analyti!
 ! D97   D(33,32,40,35)  -171.0674 -174.1394 -169.8951 calculate D2E/DX2 analyti!
 ! D98   D(33,32,40,41)   -49.5871  -52.008   -48.3612 calculate D2E/DX2 analyti!
 ! D99   D(33,32,40,42)    68.061    65.4202   69.3629 calculate D2E/DX2 analyti!
 ! D100  D(34,32,40,35)   -53.4972  -56.3358  -52.3188 calculate D2E/DX2 analyti!
 ! D101  D(34,32,40,41)    67.9831   65.7957   69.2151 calculate D2E/DX2 analyti!
 ! D102  D(34,32,40,42)  -174.3688 -176.7762 -173.0608 calculate D2E/DX2 analyti!
 ! D103  D(49,32,40,35)    67.1671   64.296    68.3479 calculate D2E/DX2 analyti!
 ! D104  D(49,32,40,41)  -171.3526 -173.5726 -170.1182 calculate D2E/DX2 analyti!
 ! D105  D(49,32,40,42)   -53.7044  -56.1445  -52.3941 calculate D2E/DX2 analyti!
 ! D106  D(37,35,36,6)     94.7654  115.5884   71.4002 calculate D2E/DX2 analyti!
 ! D107  D(40,35,36,6)   -100.8542  -98.4246 -108.8723 calculate D2E/DX2 analyti!
 ! D108  D(36,35,37,38)   -12.3837  -21.5738    0.7192 calculate D2E/DX2 analyti!
 ! D109  D(36,35,37,39)   169.9381  160.4249 -177.7401 calculate D2E/DX2 analyti!
 ! D110  D(40,35,37,38)  -176.5601 -166.8065 -179.0058 calculate D2E/DX2 analyti!
 ! D111  D(40,35,37,39)     5.7617   15.1921    2.5349 calculate D2E/DX2 analyti!
 ! D112  D(36,35,40,32)    92.8823  106.7419   78.5454 calculate D2E/DX2 analyti!
 ! D113  D(36,35,40,41)   -28.0192  -14.3986  -42.441  calculate D2E/DX2 analyti!
 ! D114  D(36,35,40,42)  -146.3014 -132.9208 -160.487  calculate D2E/DX2 analyti!
 ! D115  D(37,35,40,32)  -102.9703 -108.1423 -101.7305 calculate D2E/DX2 analyti!
 ! D116  D(37,35,40,41)   136.1281  130.7172  137.2831 calculate D2E/DX2 analyti!
 ! D117  D(37,35,40,42)    17.846    12.195    19.2371 calculate D2E/DX2 analyti!
 ! D118  D(35,37,38,44)     0.5556  -20.5323    4.4691 calculate D2E/DX2 analyti!
 ! D119  D(39,37,38,44)   178.294   157.3564 -176.983  calculate D2E/DX2 analyti!
 ! D120  D(37,38,43,45)  -106.2577  -23.966  -103.0602 calculate D2E/DX2 analyti!
 ! D121  D(21,43,44,38)   153.9498   46.3632  153.051  calculate D2E/DX2 analyti!
 ! D122  D(45,43,44,38)    47.9739   -5.4298   45.8308 calculate D2E/DX2 analyti!
 ! D123  D(44,43,45,2)     45.2247  -27.9483   42.7488 calculate D2E/DX2 analyti!
 --------------------------------------------------------------------------------
 Trust Radius=3.00D-01 FncErr=1.00D-07 GrdErr=1.00D-06 EigMax=2.50D+02 EigMin=1.00D-04
 Number of steps in this run=    294 maximum allowed number of steps=    294.
 Search for a saddle point of order  1.
 GradGradGradGradGradGradGradGradGradGradGradGradGradGradGradGradGradGrad

 Leave Link  103 at Thu May 14 15:39:35 2020, MaxMem=   917504000 cpu:               0.4 elap:               0.0
 (Enter /sw/apps/gaussian-16/g16/l202.exe)
                          Input orientation:                          
 ---------------------------------------------------------------------
 Center     Atomic      Atomic             Coordinates (Angstroms)
 Number     Number       Type             X           Y           Z
 ---------------------------------------------------------------------
      1          6           0       39.729000   33.843000   43.962000
      2          1           0       38.784778   33.459982   44.348703
      3          6           0       41.165000   33.890000   44.521000
      4          1           0       41.874000   33.931000   43.683000
      5          1           0       41.277000   34.802000   45.132000
      6          8           0       41.469000   32.772000   45.388000
      7          6           0       45.273000   30.429000   46.171000
      8          1           0       45.080000   29.436000   45.714000
      9          1           0       45.471000   30.243000   47.246000
     10          6           0       46.410000   31.143000   45.495000
     11          6           0       45.925000   32.255000   44.856000
     12          6           0       46.759000   33.192000   44.079000
     13          8           0       46.206000   34.123000   43.372000
     14          8           0       48.039000   33.005000   44.119000
     15          7           0       44.542000   32.337000   44.965000
     16          1           0       44.101000   33.270000   44.953000
     17          6           0       44.081000   31.383000   45.971000
     18          1           0       43.884000   31.937000   46.931000
     19          6           0       42.773000   30.665000   45.575000
     20          1           0       43.037000   29.791000   44.940000
     21          6           0       41.921000   31.579000   44.703000
     22          8           0       42.116000   31.652000   43.463000
     23         16           0       48.098000   30.679000   45.439000
     24          6           0       42.050000   30.134000   46.826000
     25          1           0       41.062000   29.725000   46.515000
     26          6           0       42.828000   29.033000   47.513000
     27          1           0       43.157000   28.279000   46.787000
     28          1           0       42.208000   28.523000   48.257000
     29          1           0       43.717000   29.424000   48.023000
     30          8           0       41.776000   31.225000   47.744000
     31          1           0       42.499000   31.298000   48.406000
     32          6           0       39.297000   35.411000   47.788000
     33          1           0       39.498000   36.153000   48.559000
     34          1           0       40.026000   35.552000   46.990000
     35          7           0       39.420000   32.966000   47.427000
     36          1           0       40.309000   32.629000   47.012000
     37          6           0       38.291000   32.205000   47.277000
     38          8           0       38.326000   31.192000   46.391000
     39          8           0       37.222000   32.452000   47.906000
     40          6           0       39.463000   34.015000   48.413000
     41          1           0       40.424000   33.981000   48.948000
     42          1           0       38.656000   33.853000   49.145000
     43          8           0       40.191000   30.588000   44.860000
     44          1           0       39.251000   30.994000   45.821000
     45          1           0       39.741000   30.927000   44.047000
     46          1           0       48.174538   29.929412   46.534974
     47          1           0       39.967087   32.939349   43.420587
     48          1           0       39.117493   34.287267   43.190582
     49          1           0       38.297778   35.511317   47.390644
 ---------------------------------------------------------------------
                    Distance matrix (angstroms):
                    1          2          3          4          5
     1  C    0.000000
     2  H    1.089861   0.000000
     3  C    1.541683   2.424884   0.000000
     4  H    2.164858   3.195045   1.098456   0.000000
     5  H    2.164460   2.936961   1.103453   1.792945   0.000000
     6  O    2.491609   2.959477   1.447076   2.101031   2.055067
     7  C    6.875392   7.389496   5.619314   5.477896   6.014205
     8  H    7.150130   7.595149   6.048850   5.882892   6.602688
     9  H    7.530951   7.965480   6.266408   6.263763   6.545465
    10  C    7.367215   8.051485   6.000392   5.624196   6.314091
    11  C    6.458436   7.258933   5.044110   4.538227   5.307286
    12  C    7.061047   7.983281   5.654680   4.956426   5.809753
    13  O    6.509841   7.514525   5.175536   4.347391   5.277659
    14  O    8.353622   9.268247   6.942385   6.249384   7.069655
    15  N    5.141888   5.898010   3.743404   3.361932   4.094428
    16  H    4.519380   5.353829   3.031686   2.647518   3.217770
    17  C    5.387725   5.915714   4.109818   4.074076   4.500655
    18  H    5.450855   5.915218   4.124957   4.308786   4.270957
    19  C    4.686938   5.022115   3.754624   3.880028   4.421429
    20  H    5.321471   5.647340   4.525676   4.480203   5.314563
    21  C    3.237227   3.674168   2.438315   2.564081   3.314590
    22  O    3.278300   3.892340   2.651869   2.302348   3.662237
    23  S    9.068218   9.780527   7.695436   7.238592   7.976178
    24  C    5.229361   5.278336   4.494862   4.932204   5.025673
    25  H    5.025199   4.881462   4.618860   5.135173   5.266388
    26  C    6.734204   6.779276   5.942060   6.290423   6.430873
    27  H    7.119684   7.204456   6.370725   6.574649   6.987342
    28  H    7.272886   7.167079   6.621951   7.090804   7.075184
    29  H    7.205791   7.356387   6.222689   6.522676   6.575284
    30  O    5.034646   5.046840   4.226497   4.880959   4.457182
    31  H    5.822290   5.910268   4.857082   5.443349   4.948775
    32  C    4.157346   3.987181   4.059083   5.067776   3.368326
    33  H    5.149939   5.048528   4.919909   5.861573   4.090767
    34  H    3.489652   3.590769   3.186774   4.120557   2.362131
    35  N    3.587595   3.181735   3.513351   4.579397   3.476546
    36  H    3.333571   3.179141   2.920263   3.902137   3.032054
    37  C    3.967381   3.223929   4.323730   5.360392   4.501292
    38  O    3.859566   3.086291   4.340049   5.236763   4.829657
    39  O    4.875968   4.014058   5.391968   6.454632   5.446155
    40  C    4.462257   4.157709   4.249717   5.309697   3.830787
    41  H    5.036096   4.910402   4.489509   5.461248   3.995436
    42  H    5.292912   4.814095   5.260972   6.339957   4.886145
    43  O    3.408060   3.238389   3.459306   3.923451   4.360181
    44  H    3.435283   2.909654   3.706779   4.480752   4.368096
    45  H    2.917263   2.724221   3.321419   3.702189   4.307220
    46  H    9.657302  10.267050   8.299155   7.990197   8.560753
    47  H    1.080000   1.590696   1.884050   2.165306   2.848557
    48  H    1.080000   1.461624   2.473888   2.822718   2.949157
    49  H    4.072749   3.701156   4.368580   5.388265   3.805308
                    6          7          8          9         10
     6  O    0.000000
     7  C    4.535764   0.000000
     8  H    4.926915   1.110021   0.000000
     9  H    5.085667   1.108794   1.775149   0.000000
    10  C    5.203707   1.503177   2.175020   2.181220   0.000000
    11  C    4.517328   2.342777   3.065445   3.156954   1.371164
    12  C    5.465710   3.770786   4.427166   4.515023   2.515007
    13  O    5.322464   4.727634   5.359180   5.531953   3.664580
    14  O    6.695487   4.300841   4.902802   4.899122   2.830912
    15  N    3.132329   2.372606   3.044051   3.232776   2.279465
    16  H    2.713789   3.305811   4.029531   4.037014   3.185808
    17  C    3.015254   1.539799   2.203374   2.203934   2.389229
    18  H    2.985012   2.186546   3.027624   2.342526   3.012177
    19  C    2.484921   2.580874   2.617635   3.201489   3.669149
    20  H    3.397895   2.630989   2.213357   3.383238   3.676011
    21  C    1.448026   3.835809   3.948905   4.566645   4.579135
    22  O    2.319188   4.335394   4.331622   5.249038   4.777713
    23  S    6.951755   2.928984   3.275515   3.218148   1.751507
    24  C    3.060139   3.302087   3.302219   3.448409   4.668966
    25  H    3.274139   4.283278   4.107243   4.499107   5.626031
    26  C    4.510280   3.118943   2.910380   2.919047   4.621163
    27  H    4.999359   3.078865   2.487550   3.069621   4.522584
    28  H    5.179892   4.168748   3.943197   3.824616   5.670084
    29  H    4.817243   2.619363   2.681305   2.085907   4.074064
    30  O    2.835171   3.916242   4.270578   3.855561   5.151571
    31  H    3.513104   3.666805   4.168389   3.360269   4.877896
    32  C    4.176351   7.946546   8.570017   8.069713   8.606302
    33  H    5.036987   8.474511   9.185360   8.504634   9.069947
    34  H    3.518104   7.378814   8.035953   7.609142   7.901251
    35  N    2.897164   6.501655   6.887007   6.637928   7.477704
    36  H    2.000856   5.494413   5.885787   5.691572   6.460007
    37  C    3.740253   7.288740   7.496723   7.443306   8.379829
    38  O    3.657986   6.992237   7.011304   7.258282   8.133651
    39  O    4.947700   8.480646   8.697660   8.565120   9.588834
    40  C    3.836627   7.186241   7.733210   7.189293   8.063741
    41  H    3.902218   6.621271   7.265956   6.507047   7.470586
    42  H    4.816283   8.022041   8.517595   7.942451   8.988388
    43  O    2.584942   5.250783   5.094972   5.804345   6.275923
    44  H    2.875465   6.058565   6.034572   6.425187   7.167967
    45  H    2.861519   5.946630   5.788514   6.598057   6.827805
    46  H    7.372930   2.966646   3.239386   2.813008   2.380743
    47  H    2.480819   6.482232   6.608712   7.224759   7.002941
    48  H    3.557284   7.852349   8.090360   8.553921   8.269064
    49  H    4.644469   8.716146   9.258464   8.901191   9.406583
                   11         12         13         14         15
    11  C    0.000000
    12  C    1.475552   0.000000
    13  O    2.402216   1.293220   0.000000
    14  O    2.361073   1.294206   2.273284   0.000000
    15  N    1.389710   2.535963   2.914848   3.659365   0.000000
    16  H    2.089644   2.799093   2.767344   4.034058   1.032044
    17  C    2.324639   3.744840   4.333362   4.661175   1.461052
    18  H    2.927871   4.239641   4.778782   5.129522   2.111426
    19  C    3.602800   4.950954   5.347566   5.943593   2.509391
    20  H    3.797222   5.114822   5.591727   6.001986   2.957662
    21  C    4.063545   5.137839   5.157977   6.309077   2.740958
    22  O    4.100310   4.930366   4.779354   6.110882   2.934400
    23  S    2.746924   3.155581   4.439965   2.675099   3.952060
    24  C    4.836855   6.250764   6.716738   7.172072   3.811377
    25  H    5.727299   7.100000   7.462010   8.073273   4.619031
    26  C    5.199264   6.674009   7.380167   7.379061   4.510711
    27  H    5.215281   6.666726   7.423676   7.299810   4.658892
    28  H    6.269826   7.743826   8.438438   8.438716   5.552604
    29  H    4.787454   6.245536   7.064526   6.836992   4.303203
    30  O    5.159035   6.490886   6.865689   7.452127   4.075554
    31  H    5.025517   6.360642   6.860294   7.209980   4.134471
    32  C    7.904894   8.623345   8.300258   9.781256   6.702897
    33  H    8.379316   9.031060   8.719125  10.127793   7.274657
    34  H    7.086774   7.705635   7.302353   8.884707   5.901788
    35  N    7.030689   8.069765   7.989460   9.232093   5.717689
    36  H    6.027244   7.107880   7.089164   8.262186   4.711026
    37  C    8.008851   9.105405   9.031887  10.277960   6.666166
    38  O    7.825024   8.969996   8.933058  10.138606   6.479441
    39  O    9.224073  10.302810  10.201061  11.474087   7.889557
    40  C    7.583356   8.525990   8.419703   9.643978   6.364010
    41  H    7.069975   8.028817   8.033895   9.069732   5.960281
    42  H    8.589964   9.579138   9.508045  10.678037   7.376697
    43  O    5.971404   7.108404   7.133764   8.245124   4.690547
    44  H    6.860293   8.014726   8.010010   9.174414   5.525492
    45  H    6.376513   7.374522   7.243360   8.554535   5.087281
    46  H    3.645235   4.322041   5.609432   3.913380   4.632131
    47  H    6.166480   6.828427   6.350388   8.102337   4.865991
    48  H    7.296978   7.770555   7.092731   9.060875   6.031366
    49  H    8.671940   9.377553   8.978692  10.577178   7.412850
                   16         17         18         19         20
    16  H    0.000000
    17  C    2.144177   0.000000
    18  H    2.395091   1.125755   0.000000
    19  C    2.989397   1.543763   2.165881   0.000000
    20  H    3.638091   2.165031   3.047426   1.112114   0.000000
    21  C    2.770267   2.512338   2.990906   1.523707   2.120983
    22  O    2.962811   3.197444   3.903085   2.422057   2.548154
    23  S    4.788057   4.112776   4.643966   5.326755   5.162486
    24  C    4.189180   2.532980   2.573983   1.539380   2.156111
    25  H    4.923656   3.487013   3.609665   2.166730   2.526976
    26  C    5.111389   3.077381   3.144372   2.534224   2.690460
    27  H    5.400442   3.339828   3.732322   2.703589   2.389969
    28  H    6.085546   4.112606   4.027735   3.478579   3.646581
    29  H    4.935998   2.860224   2.745091   2.902399   3.178361
    30  O    4.168613   2.912305   2.368877   2.451973   3.392476
    31  H    4.287003   2.905026   2.121832   2.913816   3.817545
    32  C    5.974908   6.512521   5.817533   6.285257   7.326875
    33  H    6.519397   7.103135   6.297780   7.053228   8.129989
    34  H    5.095343   5.904401   5.287331   5.781955   6.815992
    35  N    5.303287   5.133298   4.607836   4.468458   5.417424
    36  H    4.362296   4.106602   3.642259   3.463172   4.448529
    37  C    6.347543   5.992113   5.610097   5.035546   5.814936
    38  O    6.303694   5.773466   5.633648   4.551856   5.124619
    39  O    7.530602   7.206446   6.752636   6.280170   7.049277
    40  C    5.834181   5.849505   5.104865   5.498440   6.532793
    41  H    5.475936   5.383845   4.496424   5.281173   6.359869
    42  H    6.896432   6.753207   5.992064   6.313314   7.305822
    43  O    4.742349   4.122917   4.443770   2.680276   2.956573
    44  H    5.427347   4.847960   4.856546   3.545877   4.069050
    45  H    5.031907   4.769205   5.148010   3.405356   3.598828
    46  H    5.500535   4.380416   4.753521   5.535274   5.381208
    47  H    4.421183   5.084399   5.354429   4.205628   4.652427
    48  H    5.382963   6.387636   6.498775   5.671772   6.216061
    49  H    6.681542   7.245968   6.647774   6.841854   7.822270
                   21         22         23         24         25
    21  C    0.000000
    22  O    1.257360   0.000000
    23  S    6.285461   6.374608   0.000000
    24  C    2.571341   3.690318   6.228892   0.000000
    25  H    2.731033   3.760179   7.181447   1.113618   0.000000
    26  C    3.898829   4.875306   5.897770   1.513094   2.143274
    27  H    4.093990   4.848689   5.656022   2.160554   2.560063
    28  H    4.696001   5.725517   6.876159   2.160566   2.406800
    29  H    4.346498   5.321728   5.238821   2.171589   3.068174
    30  O    3.064967   4.315656   6.751209   1.451923   2.066455
    31  H    3.758358   4.970438   6.366714   2.013181   2.848715
    32  C    5.575556   6.386115  10.264854   6.029194   6.088214
    33  H    6.454544   7.285749  10.661101   6.763457   6.924104
    34  H    4.960456   5.658430   9.555570   5.786035   5.937411
    35  N    3.949550   4.970745   9.191855   3.911307   3.745930
    36  H    3.005416   4.100632   8.182014   3.048065   3.040927
    37  C    4.493802   5.429828  10.093769   4.315382   3.795983
    38  O    3.990381   4.811329   9.831656   3.895737   3.106954
    39  O    5.753428   6.658189  11.292342   5.463434   4.910907
    40  C    5.073456   6.093002   9.723003   4.926794   4.956138
    41  H    5.102023   6.194540   9.061267   4.684674   4.943690
    42  H    5.963444   7.007219  10.628268   5.543280   5.454000
    43  O    1.999907   2.605634   7.928693   2.743566   2.059717
    44  H    2.953142   3.768468   8.860844   3.095808   2.317697
    45  H    2.368088   2.550942   8.475766   3.699077   3.046452
    46  H    6.721905   7.007869   1.330000   6.134861   7.115503
    47  H    2.704239   2.505373   8.677264   4.879072   4.594156
    48  H    4.181121   4.001236   9.936020   6.250239   5.970523
    49  H    5.984504   6.700712  11.099755   6.581302   6.472182
                   26         27         28         29         30
    26  C    0.000000
    27  H    1.097193   0.000000
    28  H    1.094548   1.766646   0.000000
    29  H    1.096951   1.775478   1.773031   0.000000
    30  O    2.442320   3.391449   2.783989   2.662503   0.000000
    31  H    2.456810   3.488336   2.794192   2.267617   0.983007
    32  C    7.295373   8.171109   7.492558   7.445522   4.865180
    33  H    7.929528   8.861611   8.102605   7.960320   5.489872
    34  H    7.114921   7.920915   7.468149   7.227929   4.727996
    35  N    5.204839   6.028494   5.310564   5.600463   2.946575
    36  H    4.419002   5.204251   4.692064   4.786294   2.158502
    37  C    5.540907   6.271486   5.464468   6.142634   3.650166
    38  O    5.117438   5.655170   5.067094   5.903569   3.705968
    39  O    6.578088   7.341002   6.357707   7.167112   4.719183
    40  C    6.078943   7.013644   6.141777   6.271036   3.685326
    41  H    5.685169   6.682216   5.783589   5.697870   3.297432
    42  H    6.580381   7.542456   6.466386   6.818258   4.313187
    43  O    4.050951   4.223975   4.457816   4.877719   3.351932
    44  H    4.416256   4.853990   4.558924   5.221002   3.182281
    45  H    5.012979   5.117476   5.439614   5.820323   4.230584
    46  H    5.508680   5.288012   6.367334   4.726448   6.639396
    47  H    6.339734   6.574734   6.922190   6.899401   4.990297
    48  H    7.749741   8.084004   8.273246   8.255852   6.097438
    49  H    7.906104   8.734005   8.054625   8.174550   5.531311
                   31         32         33         34         35
    31  H    0.000000
    32  C    5.248952   0.000000
    33  H    5.709679   1.088764   0.000000
    34  H    5.120283   1.090012   1.761177   0.000000
    35  N    3.636056   2.474566   3.382969   2.691765   0.000000
    36  H    2.917344   3.060367   3.933129   2.936750   1.037360
    37  C    4.450231   3.398763   4.322855   3.780873   1.369767
    38  O    4.635234   4.549111   5.539434   4.717881   2.327490
    39  O    5.424799   3.615969   4.393630   4.279191   2.307562
    40  C    4.074240   1.538505   2.143265   2.168932   1.440294
    41  H    3.434804   2.158849   2.392986   2.541694   2.086069
    42  H    4.673628   2.163260   2.518404   3.067169   2.078939
    43  O    4.290114   5.712596   6.718041   5.404204   3.583129
    44  H    4.162228   4.835400   5.845762   4.768915   2.548839
    45  H    5.171565   5.856490   6.908565   5.489362   3.960424
    46  H    6.130702  10.508500  10.867936   9.910561   9.309056
    47  H    5.827431   5.062843   6.078724   4.423814   4.043682
    48  H    6.897166   4.736164   5.696109   4.106155   4.447976
    49  H    6.035997   1.080000   1.793696   1.774520   2.781968
                   36         37         38         39         40
    36  H    0.000000
    37  C    2.079020   0.000000
    38  O    2.526440   1.346250   0.000000
    39  O    3.218716   1.264678   2.258681   0.000000
    40  C    2.144648   2.437248   3.653845   2.778866   0.000000
    41  H    2.364154   3.239769   4.326474   3.698163   1.100410
    42  H    2.963153   2.517648   3.843740   2.356752   1.101507
    43  O    2.968284   3.473698   2.487368   4.644090   4.989802
    44  H    2.282777   2.123219   1.104413   3.254202   3.986207
    45  H    3.465639   3.764131   2.750779   4.854160   5.354903
    46  H    8.329587  10.169230   9.930184  11.322599   9.803566
    47  H    3.620977   4.268543   3.817034   5.281283   5.131795
    48  H    4.332756   4.660229   4.522147   5.403357   5.240911
    49  H    3.534988   3.308277   4.433575   3.283643   2.154511
                   41         42         43         44         45
    41  H    0.000000
    42  H    1.783541   0.000000
    43  O    5.317752   5.601578   0.000000
    44  H    4.480650   4.424577   1.404264   0.000000
    45  H    5.814912   5.977316   0.989136   1.841647   0.000000
    46  H    9.072425  10.621174   8.183896   9.015134   8.849281
    47  H    5.643235   5.943283   2.766024   3.171616   2.119683
    48  H    5.911736   5.988043   4.198089   4.216934   3.523295
    49  H    3.047630   2.440513   5.850428   4.876328   5.854811
                   46         47         48         49
    46  H    0.000000
    47  H    9.280161   0.000000
    48  H   10.592730   1.609844   0.000000
    49  H   11.377180   5.016271   4.450927   0.000000
 Stoichiometry    C14H24N2O8S(2-)
 Framework group  C1[X(C14H24N2O8S)]
 Deg. of freedom   141
 Full point group                 C1      NOp   1
 Largest Abelian subgroup         C1      NOp   1
 Largest concise Abelian subgroup C1      NOp   1
                         Standard orientation:                         
 ---------------------------------------------------------------------
 Center     Atomic      Atomic             Coordinates (Angstroms)
 Number     Number       Type             X           Y           Z
 ---------------------------------------------------------------------
      1          6           0       -2.607287    2.546865   -1.378732
      2          1           0       -3.559392    2.033097   -1.510404
      3          6           0       -1.364533    2.274118   -0.508124
      4          1           0       -0.487235    2.734287   -0.982675
      5          1           0       -1.519555    2.733177    0.483260
      6          8           0       -1.135572    0.863753   -0.279047
      7          6           0        2.639525   -1.602507    0.210195
      8          1           0        2.690194   -2.209614   -0.717706
      9          1           0        2.597284   -2.323703    1.051335
     10          6           0        3.803828   -0.658564    0.323818
     11          6           0        3.346971    0.630819    0.229676
     12          6           0        4.215137    1.822365    0.291004
     13          8           0        3.732270    2.993629    0.031392
     14          8           0        5.461657    1.622262    0.575812
     15          7           0        1.979192    0.665321   -0.013809
     16          1           0        1.437930    1.474951    0.327730
     17          6           0        1.417567   -0.665612    0.204974
     18          1           0        0.927683   -0.689081    1.218279
     19          6           0        0.345140   -1.052561   -0.835879
     20          1           0        0.862948   -1.472451   -1.726028
     21          6           0       -0.383959    0.194625   -1.320259
     22          8           0        0.090460    0.899167   -2.247352
     23         16           0        5.501518   -1.051482    0.500564
     24          6           0       -0.581417   -2.145787   -0.273704
     25          1           0       -1.405737   -2.318036   -1.002383
     26          6           0        0.144603   -3.455245   -0.055375
     27          1           0        0.731319   -3.726323   -0.942006
     28          1           0       -0.564445   -4.268315    0.129572
     29          1           0        0.828420   -3.400392    0.800596
     30          8           0       -1.204247   -1.687714    0.955251
     31          1           0       -0.675735   -1.980923    1.730496
     32          6           0       -4.137717    1.901535    2.432418
     33          1           0       -4.223475    2.130827    3.493303
     34          1           0       -3.263541    2.425968    2.046526
     35          7           0       -3.619616   -0.000131    0.936185
     36          1           0       -2.621587   -0.085567    0.666456
     37          6           0       -4.572966   -0.554539    0.123771
     38          8           0       -4.197833   -0.958999   -1.104267
     39          8           0       -5.783816   -0.654537    0.474847
     40          6           0       -3.948162    0.381839    2.285482
     41          1           0       -3.146513    0.059702    2.967016
     42          1           0       -4.878967   -0.124986    2.585559
     43          8           0       -1.959627   -0.706689   -2.159623
     44          1           0       -3.145965   -0.845654   -1.421213
     45          1           0       -2.242131    0.012682   -2.776945
     46          1           0        5.409619   -2.262939    1.041699
     47          1           0       -2.132967    2.053360   -2.214119
     48          1           0       -3.068680    3.336957   -1.952554
     49          1           0       -5.017526    2.209262    1.886855
 ---------------------------------------------------------------------
 Rotational constants (GHZ):           0.3554447           0.1034003           0.0946467
 Leave Link  202 at Thu May 14 15:39:35 2020, MaxMem=   917504000 cpu:               0.1 elap:               0.0
 (Enter /sw/apps/gaussian-16/g16/l301.exe)
 Standard basis: 6-31+G(d) (6D, 7F)
 Ernie: Thresh=  0.10000D-02 Tol=  0.10000D-05 Strict=F.
 There are   527 symmetry adapted cartesian basis functions of A   symmetry.
 There are   527 symmetry adapted basis functions of A   symmetry.
   527 basis functions,   920 primitive gaussians,   527 cartesian basis functions
   102 alpha electrons      102 beta electrons
       nuclear repulsion energy      2635.4359381413 Hartrees.
 IExCor= 4336 DFT=T Ex+Corr=M062X ExCW=0 ScaHFX=  0.540000
 ScaDFX=  1.000000  1.000000  1.000000  1.000000 ScalE2=  1.000000  1.000000
 IRadAn=      5 IRanWt=     -1 IRanGd=            0 ICorTp=0 IEmpDi=  4
 NAtoms=   49 NActive=   49 NUniq=   49 SFac= 1.00D+00 NAtFMM=   60 NAOKFM=F Big=F
 Integral buffers will be    131072 words long.
 Raffenetti 2 integral format.
 Two-electron integral symmetry is turned on.
 Leave Link  301 at Thu May 14 15:39:35 2020, MaxMem=   917504000 cpu:               1.0 elap:               0.1
 (Enter /sw/apps/gaussian-16/g16/l302.exe)
 NPDir=0 NMtPBC=     1 NCelOv=     1 NCel=       1 NClECP=     1 NCelD=      1
         NCelK=      1 NCelE2=     1 NClLst=     1 CellRange=     0.0.
 One-electron integrals computed using PRISM.
 One-electron integral symmetry used in STVInt
 NBasis=   527 RedAO= T EigKep=  2.50D-06  NBF=   527
 NBsUse=   526 1.00D-06 EigRej=  8.23D-07 NBFU=   526
 Precomputing XC quadrature grid using
 IXCGrd= 4 IRadAn=           5 IRanWt=          -1 IRanGd=           0 AccXCQ= 0.00D+00.
 Generated NRdTot=       0 NPtTot=           0 NUsed=           0 NTot=          32
 NSgBfM=   521   521   521   521   521 MxSgAt=    49 MxSgA2=    49.
 Leave Link  302 at Thu May 14 15:39:35 2020, MaxMem=   917504000 cpu:              12.1 elap:               0.8
 (Enter /sw/apps/gaussian-16/g16/l303.exe)
 DipDrv:  MaxL=1.
 Leave Link  303 at Thu May 14 15:39:36 2020, MaxMem=   917504000 cpu:               1.2 elap:               0.1
 (Enter /sw/apps/gaussian-16/g16/l401.exe)
 ExpMin= 4.05D-02 ExpMax= 2.19D+04 ExpMxC= 3.30D+03 IAcc=3 IRadAn=         5 AccDes= 0.00D+00
 Harris functional with IExCor= 1009 and IRadAn=       5 diagonalized for initial guess.
 HarFok:  IExCor= 1009 AccDes= 0.00D+00 IRadAn=         5 IDoV= 1 UseB2=F ITyADJ=14
 ICtDFT=  3500011 ScaDFX=  1.000000  1.000000  1.000000  1.000000
 FoFCou: FMM=F IPFlag=           0 FMFlag=      100000 FMFlg1=           0
         NFxFlg=           0 DoJE=T BraDBF=F KetDBF=T FulRan=T
         wScrn=  0.000000 ICntrl=       500 IOpCl=  0 I1Cent=   200000004 NGrid=           0
         NMat0=    1 NMatS0=      1 NMatT0=    0 NMatD0=    1 NMtDS0=    0 NMtDT0=    0
 Petite list used in FoFCou.
 Harris En= -1656.49612724429    
 JPrj=0 DoOrth=F DoCkMO=F.
 Leave Link  401 at Thu May 14 15:39:38 2020, MaxMem=   917504000 cpu:              41.4 elap:               2.6
 (Enter /sw/apps/gaussian-16/g16/l502.exe)
 Integral symmetry usage will be decided dynamically.
 Closed shell SCF:
 Using DIIS extrapolation, IDIIS=  1040.
 NGot=   917504000 LenX=   916934556 LenY=   916656300
 Requested convergence on RMS density matrix=1.00D-08 within 128 cycles.
 Requested convergence on MAX density matrix=1.00D-06.
 Requested convergence on             energy=1.00D-06.
 No special actions if energy rises.
 Fock matrices will be formed incrementally for  20 cycles.

 Cycle   1  Pass 1  IDiag  1:
 FoFJK:  IHMeth= 1 ICntrl=       0 DoSepK=F KAlg= 0 I1Cent=           0 FoldK=F
 IRaf= 830000000 NMat=       1 IRICut=       1 DoRegI=T DoRafI=F ISym2E= 0 IDoP0=0 IntGTp=1.
 FoFCou: FMM=F IPFlag=           0 FMFlag=      100000 FMFlg1=           0
         NFxFlg=           0 DoJE=F BraDBF=F KetDBF=F FulRan=T
         wScrn=  0.000000 ICntrl=         0 IOpCl=  0 I1Cent=           0 NGrid=           0
         NMat0=    1 NMatS0=      1 NMatT0=    0 NMatD0=    1 NMtDS0=    0 NMtDT0=    0
 Symmetry not used in FoFCou.
 E= -1656.04256164788    
 DIIS: error= 1.77D-02 at cycle   1 NSaved=   1.
 NSaved= 1 IEnMin= 1 EnMin= -1656.04256164788     IErMin= 1 ErrMin= 1.77D-02
 ErrMax= 1.77D-02  0.00D+00 EMaxC= 1.00D-01 BMatC= 9.95D-01 BMatP= 9.95D-01
 IDIUse=3 WtCom= 8.23D-01 WtEn= 1.77D-01
 Coeff-Com:  0.100D+01
 Coeff-En:   0.100D+01
 Coeff:      0.100D+01
 Gap=     0.305 Goal=   None    Shift=    0.000
 GapD=    0.305 DampG=1.000 DampE=0.500 DampFc=0.5000 IDamp=-1.
 Damping current iteration by 5.00D-01
 RMSDP=3.70D+00 MaxDP=4.62D+02              OVMax= 9.28D-01

 Cycle   2  Pass 1  IDiag  1:
 RMSU=  1.82D+00    CP:  3.00D+00
 E= -1656.06701687516     Delta-E=       -0.024455227283 Rises=F Damp=T
 DIIS: error= 1.09D-02 at cycle   2 NSaved=   2.
 NSaved= 2 IEnMin= 2 EnMin= -1656.06701687516     IErMin= 2 ErrMin= 1.09D-02
 ErrMax= 1.09D-02  0.00D+00 EMaxC= 1.00D-01 BMatC= 1.71D-01 BMatP= 9.95D-01
 IDIUse=3 WtCom= 8.91D-01 WtEn= 1.09D-01
 Coeff-Com:  0.173D+00 0.827D+00
 Coeff-En:   0.485D+00 0.515D+00
 Coeff:      0.207D+00 0.793D+00
 Gap=     0.312 Goal=   None    Shift=    0.000
 RMSDP=1.85D+00 MaxDP=2.31D+02 DE=-2.45D-02 OVMax= 4.66D-01

 Cycle   3  Pass 1  IDiag  1:
 RMSU=  1.95D-02    CP:  1.28D+00 -1.70D-03
 E= -1656.63934080056     Delta-E=       -0.572323925393 Rises=F Damp=F
 DIIS: error= 1.85D-02 at cycle   3 NSaved=   3.
 NSaved= 3 IEnMin= 3 EnMin= -1656.63934080056     IErMin= 2 ErrMin= 1.09D-02
 ErrMax= 1.85D-02  0.00D+00 EMaxC= 1.00D-01 BMatC= 2.30D-01 BMatP= 1.71D-01
 IDIUse=2 WtCom= 0.00D+00 WtEn= 1.00D+00
 Coeff-En:   0.000D+00 0.144D-01 0.986D+00
 Coeff:      0.000D+00 0.144D-01 0.986D+00
 Gap=     0.347 Goal=   None    Shift=    0.000
 RMSDP=4.65D+00 MaxDP=7.10D+02 DE=-5.72D-01 OVMax= 9.92D-01

 Cycle   4  Pass 1  IDiag  1:
 RMSU=  3.11D+00    CP:  3.00D+00  1.87D+00  3.00D+00
 E= -1651.45759490160     Delta-E=        5.181745898955 Rises=F Damp=F
 DIIS: error= 4.85D-02 at cycle   4 NSaved=   4.
 NSaved= 4 IEnMin= 3 EnMin= -1656.63934080056     IErMin= 2 ErrMin= 1.09D-02
 ErrMax= 4.85D-02  0.00D+00 EMaxC= 1.00D-01 BMatC= 2.29D+00 BMatP= 1.71D-01
 IDIUse=2 WtCom= 0.00D+00 WtEn= 1.00D+00
 Coeff-En:   0.000D+00 0.000D+00 0.935D+00 0.651D-01
 Coeff:      0.000D+00 0.000D+00 0.935D+00 0.651D-01
 Gap=     0.000 Goal=   None    Shift=    0.000
 RMSDP=4.65D+00 MaxDP=7.02D+02 DE= 5.18D+00 OVMax= 9.94D-01

 Cycle   5  Pass 1  IDiag  1:
 RMSU=  3.38D-02    CP:  1.45D+00  9.32D-04  7.08D-01 -6.72D-06
 E= -1656.72377075001     Delta-E=       -5.266175848412 Rises=F Damp=F
 DIIS: error= 1.19D-02 at cycle   5 NSaved=   5.
 NSaved= 5 IEnMin= 5 EnMin= -1656.72377075001     IErMin= 2 ErrMin= 1.09D-02
 ErrMax= 1.19D-02  0.00D+00 EMaxC= 1.00D-01 BMatC= 1.82D-01 BMatP= 1.71D-01
 IDIUse=3 WtCom= 8.81D-01 WtEn= 1.19D-01
 Coeff-Com:  0.778D-02 0.912D-01 0.456D+00 0.759D-02 0.437D+00
 Coeff-En:   0.000D+00 0.000D+00 0.397D+00 0.000D+00 0.603D+00
 Coeff:      0.686D-02 0.804D-01 0.449D+00 0.669D-02 0.457D+00
 Gap=     0.204 Goal=   None    Shift=    0.000
 RMSDP=2.57D-02 MaxDP=5.21D+00 DE=-5.27D+00 OVMax= 1.07D-01

 Cycle   6  Pass 1  IDiag  1:
 RMSU=  5.53D-03    CP:  1.23D+00 -9.42D-05  6.88D-01  2.23D-05  3.51D-01
 E= -1656.87389142928     Delta-E=       -0.150120679264 Rises=F Damp=F
 DIIS: error= 2.28D-03 at cycle   6 NSaved=   6.
 NSaved= 6 IEnMin= 6 EnMin= -1656.87389142928     IErMin= 6 ErrMin= 2.28D-03
 ErrMax= 2.28D-03  0.00D+00 EMaxC= 1.00D-01 BMatC= 4.66D-03 BMatP= 1.71D-01
 IDIUse=3 WtCom= 9.77D-01 WtEn= 2.28D-02
 Coeff-Com: -0.125D-01 0.241D-01 0.968D-01-0.308D-02 0.179D+00 0.715D+00
 Coeff-En:   0.000D+00 0.000D+00 0.000D+00 0.000D+00 0.000D+00 0.100D+01
 Coeff:     -0.122D-01 0.235D-01 0.946D-01-0.301D-02 0.175D+00 0.722D+00
 Gap=     0.171 Goal=   None    Shift=    0.000
 RMSDP=1.83D-03 MaxDP=2.89D-01 DE=-1.50D-01 OVMax= 3.43D-02

 Cycle   7  Pass 1  IDiag  1:
 RMSU=  1.41D-03    CP:  1.23D+00  1.88D-04  6.66D-01  1.25D-04  3.77D-01
                    CP:  1.05D+00
 E= -1656.87807712631     Delta-E=       -0.004185697031 Rises=F Damp=F
 DIIS: error= 5.32D-04 at cycle   7 NSaved=   7.
 NSaved= 7 IEnMin= 7 EnMin= -1656.87807712631     IErMin= 7 ErrMin= 5.32D-04
 ErrMax= 5.32D-04  0.00D+00 EMaxC= 1.00D-01 BMatC= 6.19D-04 BMatP= 4.66D-03
 IDIUse=3 WtCom= 9.95D-01 WtEn= 5.32D-03
 Coeff-Com: -0.532D-02 0.847D-02-0.242D-01-0.103D-02-0.957D-02 0.312D+00
 Coeff-Com:  0.720D+00
 Coeff-En:   0.000D+00 0.000D+00 0.000D+00 0.000D+00 0.000D+00 0.000D+00
 Coeff-En:   0.100D+01
 Coeff:     -0.529D-02 0.842D-02-0.241D-01-0.103D-02-0.951D-02 0.310D+00
 Coeff:      0.721D+00
 Gap=     0.172 Goal=   None    Shift=    0.000
 RMSDP=1.22D-03 MaxDP=2.16D-01 DE=-4.19D-03 OVMax= 7.74D-03

 Cycle   8  Pass 1  IDiag  1:
 RMSU=  5.71D-04    CP:  1.22D+00  2.72D-04  6.54D-01  1.56D-04  3.61D-01
                    CP:  1.11D+00  1.05D+00
 E= -1656.87869460962     Delta-E=       -0.000617483311 Rises=F Damp=F
 DIIS: error= 2.00D-04 at cycle   8 NSaved=   8.
 NSaved= 8 IEnMin= 8 EnMin= -1656.87869460962     IErMin= 8 ErrMin= 2.00D-04
 ErrMax= 2.00D-04  0.00D+00 EMaxC= 1.00D-01 BMatC= 7.45D-05 BMatP= 6.19D-04
 IDIUse=3 WtCom= 9.98D-01 WtEn= 2.00D-03
 Coeff-Com: -0.220D-02 0.342D-02-0.205D-01-0.257D-03-0.174D-01 0.122D+00
 Coeff-Com:  0.359D+00 0.556D+00
 Coeff-En:   0.000D+00 0.000D+00 0.000D+00 0.000D+00 0.000D+00 0.000D+00
 Coeff-En:   0.000D+00 0.100D+01
 Coeff:     -0.220D-02 0.342D-02-0.205D-01-0.256D-03-0.174D-01 0.121D+00
 Coeff:      0.358D+00 0.557D+00
 Gap=     0.172 Goal=   None    Shift=    0.000
 RMSDP=2.47D-04 MaxDP=2.21D-02 DE=-6.17D-04 OVMax= 3.88D-03

 Cycle   9  Pass 1  IDiag  1:
 RMSU=  1.63D-04    CP:  1.22D+00  3.09D-04  6.49D-01  1.38D-04  3.59D-01
                    CP:  1.14D+00  1.07D+00  9.78D-01
 E= -1656.87876626578     Delta-E=       -0.000071656161 Rises=F Damp=F
 DIIS: error= 8.85D-05 at cycle   9 NSaved=   9.
 NSaved= 9 IEnMin= 9 EnMin= -1656.87876626578     IErMin= 9 ErrMin= 8.85D-05
 ErrMax= 8.85D-05  0.00D+00 EMaxC= 1.00D-01 BMatC= 1.32D-05 BMatP= 7.45D-05
 IDIUse=1 WtCom= 1.00D+00 WtEn= 0.00D+00
 Coeff-Com: -0.203D-03 0.991D-03-0.573D-02 0.390D-04-0.721D-02-0.462D-02
 Coeff-Com:  0.567D-02 0.280D+00 0.731D+00
 Coeff:     -0.203D-03 0.991D-03-0.573D-02 0.390D-04-0.721D-02-0.462D-02
 Coeff:      0.567D-02 0.280D+00 0.731D+00
 Gap=     0.172 Goal=   None    Shift=    0.000
 RMSDP=1.92D-04 MaxDP=2.26D-02 DE=-7.17D-05 OVMax= 2.68D-03

 Cycle  10  Pass 1  IDiag  1:
 RMSU=  9.78D-05    CP:  1.21D+00  3.35D-04  6.48D-01  1.37D-04  3.58D-01
                    CP:  1.15D+00  1.12D+00  1.10D+00  1.30D+00
 E= -1656.87878268328     Delta-E=       -0.000016417500 Rises=F Damp=F
 DIIS: error= 3.18D-05 at cycle  10 NSaved=  10.
 NSaved=10 IEnMin=10 EnMin= -1656.87878268328     IErMin=10 ErrMin= 3.18D-05
 ErrMax= 3.18D-05  0.00D+00 EMaxC= 1.00D-01 BMatC= 1.79D-06 BMatP= 1.32D-05
 IDIUse=1 WtCom= 1.00D+00 WtEn= 0.00D+00
 Coeff-Com:  0.644D-04 0.329D-03-0.584D-03-0.356D-04-0.110D-02-0.149D-01
 Coeff-Com: -0.526D-01 0.428D-01 0.319D+00 0.707D+00
 Coeff:      0.644D-04 0.329D-03-0.584D-03-0.356D-04-0.110D-02-0.149D-01
 Coeff:     -0.526D-01 0.428D-01 0.319D+00 0.707D+00
 Gap=     0.172 Goal=   None    Shift=    0.000
 RMSDP=9.73D-05 MaxDP=1.84D-02 DE=-1.64D-05 OVMax= 1.04D-03

 Cycle  11  Pass 1  IDiag  1:
 RMSU=  3.18D-05    CP:  1.21D+00  3.45D-04  6.46D-01  1.41D-04  3.58D-01
                    CP:  1.15D+00  1.14D+00  1.18D+00  1.38D+00  9.25D-01
 E= -1656.87878523059     Delta-E=       -0.000002547313 Rises=F Damp=F
 DIIS: error= 1.79D-05 at cycle  11 NSaved=  11.
 NSaved=11 IEnMin=11 EnMin= -1656.87878523059     IErMin=11 ErrMin= 1.79D-05
 ErrMax= 1.79D-05  0.00D+00 EMaxC= 1.00D-01 BMatC= 2.93D-07 BMatP= 1.79D-06
 IDIUse=1 WtCom= 1.00D+00 WtEn= 0.00D+00
 Coeff-Com:  0.616D-04 0.216D-04 0.785D-03-0.738D-06 0.507D-03-0.512D-02
 Coeff-Com: -0.260D-01-0.214D-01 0.180D-01 0.305D+00 0.728D+00
 Coeff:      0.616D-04 0.216D-04 0.785D-03-0.738D-06 0.507D-03-0.512D-02
 Coeff:     -0.260D-01-0.214D-01 0.180D-01 0.305D+00 0.728D+00
 Gap=     0.172 Goal=   None    Shift=    0.000
 RMSDP=2.67D-05 MaxDP=3.37D-03 DE=-2.55D-06 OVMax= 5.18D-04

 Cycle  12  Pass 1  IDiag  1:
 RMSU=  8.71D-06    CP:  1.21D+00  3.47D-04  6.46D-01  1.40D-04  3.58D-01
                    CP:  1.15D+00  1.14D+00  1.20D+00  1.45D+00  9.96D-01
                    CP:  1.12D+00
 E= -1656.87878559093     Delta-E=       -0.000000360340 Rises=F Damp=F
 DIIS: error= 5.25D-06 at cycle  12 NSaved=  12.
 NSaved=12 IEnMin=12 EnMin= -1656.87878559093     IErMin=12 ErrMin= 5.25D-06
 ErrMax= 5.25D-06  0.00D+00 EMaxC= 1.00D-01 BMatC= 6.65D-08 BMatP= 2.93D-07
 IDIUse=1 WtCom= 1.00D+00 WtEn= 0.00D+00
 Coeff-Com:  0.191D-04-0.354D-04 0.443D-03-0.112D-04 0.355D-03 0.252D-05
 Coeff-Com: -0.632D-02-0.180D-01-0.410D-01 0.577D-01 0.391D+00 0.616D+00
 Coeff:      0.191D-04-0.354D-04 0.443D-03-0.112D-04 0.355D-03 0.252D-05
 Coeff:     -0.632D-02-0.180D-01-0.410D-01 0.577D-01 0.391D+00 0.616D+00
 Gap=     0.172 Goal=   None    Shift=    0.000
 RMSDP=1.13D-05 MaxDP=1.66D-03 DE=-3.60D-07 OVMax= 9.98D-05

 Cycle  13  Pass 1  IDiag  1:
 RMSU=  3.86D-06    CP:  1.21D+00  3.49D-04  6.46D-01  1.41D-04  3.58D-01
                    CP:  1.16D+00  1.14D+00  1.21D+00  1.46D+00  1.01D+00
                    CP:  1.25D+00  1.11D+00
 E= -1656.87878565720     Delta-E=       -0.000000066269 Rises=F Damp=F
 DIIS: error= 4.04D-06 at cycle  13 NSaved=  13.
 NSaved=13 IEnMin=13 EnMin= -1656.87878565720     IErMin=13 ErrMin= 4.04D-06
 ErrMax= 4.04D-06  0.00D+00 EMaxC= 1.00D-01 BMatC= 1.07D-08 BMatP= 6.65D-08
 IDIUse=1 WtCom= 1.00D+00 WtEn= 0.00D+00
 Coeff-Com:  0.555D-05-0.147D-04 0.126D-03-0.267D-05 0.300D-04 0.881D-03
 Coeff-Com:  0.171D-02-0.268D-02-0.197D-01-0.302D-01 0.379D-01 0.278D+00
 Coeff-Com:  0.734D+00
 Coeff:      0.555D-05-0.147D-04 0.126D-03-0.267D-05 0.300D-04 0.881D-03
 Coeff:      0.171D-02-0.268D-02-0.197D-01-0.302D-01 0.379D-01 0.278D+00
 Coeff:      0.734D+00
 Gap=     0.172 Goal=   None    Shift=    0.000
 RMSDP=5.04D-06 MaxDP=9.90D-04 DE=-6.63D-08 OVMax= 4.60D-05

 Cycle  14  Pass 1  IDiag  1:
 RMSU=  1.75D-06    CP:  1.21D+00  3.49D-04  6.46D-01  1.40D-04  3.58D-01
                    CP:  1.16D+00  1.14D+00  1.22D+00  1.46D+00  1.02D+00
                    CP:  1.30D+00  1.22D+00  1.21D+00
 E= -1656.87878566922     Delta-E=       -0.000000012020 Rises=F Damp=F
 DIIS: error= 7.49D-07 at cycle  14 NSaved=  14.
 NSaved=14 IEnMin=14 EnMin= -1656.87878566922     IErMin=14 ErrMin= 7.49D-07
 ErrMax= 7.49D-07  0.00D+00 EMaxC= 1.00D-01 BMatC= 1.10D-09 BMatP= 1.07D-08
 IDIUse=1 WtCom= 1.00D+00 WtEn= 0.00D+00
 Coeff-Com:  0.276D-05-0.106D-04 0.136D-04 0.317D-06-0.281D-04 0.365D-03
 Coeff-Com:  0.127D-02 0.113D-02-0.306D-02-0.177D-01-0.258D-01 0.474D-01
 Coeff-Com:  0.312D+00 0.684D+00
 Coeff:      0.276D-05-0.106D-04 0.136D-04 0.317D-06-0.281D-04 0.365D-03
 Coeff:      0.127D-02 0.113D-02-0.306D-02-0.177D-01-0.258D-01 0.474D-01
 Coeff:      0.312D+00 0.684D+00
 Gap=     0.172 Goal=   None    Shift=    0.000
 RMSDP=9.68D-07 MaxDP=7.67D-05 DE=-1.20D-08 OVMax= 1.74D-05

 Cycle  15  Pass 1  IDiag  1:
 RMSU=  6.74D-07    CP:  1.21D+00  3.49D-04  6.46D-01  1.40D-04  3.58D-01
                    CP:  1.16D+00  1.14D+00  1.22D+00  1.46D+00  1.02D+00
                    CP:  1.30D+00  1.26D+00  1.31D+00  9.65D-01
 E= -1656.87878567062     Delta-E=       -0.000000001399 Rises=F Damp=F
 DIIS: error= 3.04D-07 at cycle  15 NSaved=  15.
 NSaved=15 IEnMin=15 EnMin= -1656.87878567062     IErMin=15 ErrMin= 3.04D-07
 ErrMax= 3.04D-07  0.00D+00 EMaxC= 1.00D-01 BMatC= 2.14D-10 BMatP= 1.10D-09
 IDIUse=1 WtCom= 1.00D+00 WtEn= 0.00D+00
 Coeff-Com:  0.807D-06-0.236D-05-0.135D-04-0.244D-06-0.154D-04-0.472D-05
 Coeff-Com:  0.281D-03 0.958D-03 0.191D-02-0.405D-02-0.204D-01-0.350D-01
 Coeff-Com:  0.995D-04 0.324D+00 0.732D+00
 Coeff:      0.807D-06-0.236D-05-0.135D-04-0.244D-06-0.154D-04-0.472D-05
 Coeff:      0.281D-03 0.958D-03 0.191D-02-0.405D-02-0.204D-01-0.350D-01
 Coeff:      0.995D-04 0.324D+00 0.732D+00
 Gap=     0.172 Goal=   None    Shift=    0.000
 RMSDP=9.65D-07 MaxDP=1.41D-04 DE=-1.40D-09 OVMax= 1.22D-05

 Cycle  16  Pass 1  IDiag  1:
 RMSU=  2.99D-07    CP:  1.21D+00  3.49D-04  6.46D-01  1.40D-04  3.58D-01
                    CP:  1.16D+00  1.14D+00  1.22D+00  1.46D+00  1.02D+00
                    CP:  1.32D+00  1.28D+00  1.39D+00  1.06D+00  1.19D+00
 E= -1656.87878567095     Delta-E=       -0.000000000327 Rises=F Damp=F
 DIIS: error= 1.07D-07 at cycle  16 NSaved=  16.
 NSaved=16 IEnMin=16 EnMin= -1656.87878567095     IErMin=16 ErrMin= 1.07D-07
 ErrMax= 1.07D-07  0.00D+00 EMaxC= 1.00D-01 BMatC= 2.52D-11 BMatP= 2.14D-10
 IDIUse=1 WtCom= 1.00D+00 WtEn= 0.00D+00
 Coeff-Com: -0.107D-08 0.191D-07-0.680D-05 0.285D-07-0.170D-05-0.495D-04
 Coeff-Com: -0.689D-04 0.300D-03 0.136D-02 0.113D-02-0.366D-02-0.191D-01
 Coeff-Com: -0.408D-01 0.420D-01 0.296D+00 0.723D+00
 Coeff:     -0.107D-08 0.191D-07-0.680D-05 0.285D-07-0.170D-05-0.495D-04
 Coeff:     -0.689D-04 0.300D-03 0.136D-02 0.113D-02-0.366D-02-0.191D-01
 Coeff:     -0.408D-01 0.420D-01 0.296D+00 0.723D+00
 Gap=     0.172 Goal=   None    Shift=    0.000
 RMSDP=2.37D-07 MaxDP=4.53D-05 DE=-3.27D-10 OVMax= 4.47D-06

 Cycle  17  Pass 1  IDiag  1:
 RMSU=  9.72D-08    CP:  1.21D+00  3.49D-04  6.46D-01  1.40D-04  3.58D-01
                    CP:  1.16D+00  1.14D+00  1.22D+00  1.47D+00  1.02D+00
                    CP:  1.32D+00  1.29D+00  1.41D+00  1.08D+00  1.31D+00
                    CP:  1.20D+00
 E= -1656.87878567096     Delta-E=       -0.000000000013 Rises=F Damp=F
 DIIS: error= 5.93D-08 at cycle  17 NSaved=  17.
 NSaved=17 IEnMin=17 EnMin= -1656.87878567096     IErMin=17 ErrMin= 5.93D-08
 ErrMax= 5.93D-08  0.00D+00 EMaxC= 1.00D-01 BMatC= 6.08D-12 BMatP= 2.52D-11
 IDIUse=1 WtCom= 1.00D+00 WtEn= 0.00D+00
 Coeff-Com: -0.210D-06 0.314D-06-0.269D-05 0.390D-07 0.105D-05-0.205D-04
 Coeff-Com: -0.610D-04-0.529D-04 0.206D-03 0.945D-03 0.183D-02-0.249D-02
 Coeff-Com: -0.191D-01-0.475D-01-0.684D-02 0.322D+00 0.751D+00
 Coeff:     -0.210D-06 0.314D-06-0.269D-05 0.390D-07 0.105D-05-0.205D-04
 Coeff:     -0.610D-04-0.529D-04 0.206D-03 0.945D-03 0.183D-02-0.249D-02
 Coeff:     -0.191D-01-0.475D-01-0.684D-02 0.322D+00 0.751D+00
 Gap=     0.172 Goal=   None    Shift=    0.000
 RMSDP=1.59D-07 MaxDP=2.68D-05 DE=-1.27D-11 OVMax= 3.06D-06

 Cycle  18  Pass 1  IDiag  1:
 RMSU=  3.86D-08    CP:  1.21D+00  3.49D-04  6.46D-01  1.40D-04  3.58D-01
                    CP:  1.16D+00  1.14D+00  1.22D+00  1.47D+00  1.02D+00
                    CP:  1.32D+00  1.29D+00  1.41D+00  1.08D+00  1.39D+00
                    CP:  1.41D+00  1.23D+00
 E= -1656.87878567100     Delta-E=       -0.000000000038 Rises=F Damp=F
 DIIS: error= 2.20D-08 at cycle  18 NSaved=  18.
 NSaved=18 IEnMin=18 EnMin= -1656.87878567100     IErMin=18 ErrMin= 2.20D-08
 ErrMax= 2.20D-08  0.00D+00 EMaxC= 1.00D-01 BMatC= 9.97D-13 BMatP= 6.08D-12
 IDIUse=1 WtCom= 1.00D+00 WtEn= 0.00D+00
 Coeff-Com: -0.138D-06 0.322D-06 0.181D-06 0.239D-07 0.611D-06 0.294D-05
 Coeff-Com: -0.168D-05-0.894D-04-0.211D-03 0.535D-04 0.147D-02 0.314D-02
 Coeff-Com:  0.260D-02-0.264D-01-0.633D-01-0.557D-01 0.275D+00 0.864D+00
 Coeff:     -0.138D-06 0.322D-06 0.181D-06 0.239D-07 0.611D-06 0.294D-05
 Coeff:     -0.168D-05-0.894D-04-0.211D-03 0.535D-04 0.147D-02 0.314D-02
 Coeff:      0.260D-02-0.264D-01-0.633D-01-0.557D-01 0.275D+00 0.864D+00
 Gap=     0.172 Goal=   None    Shift=    0.000
 RMSDP=5.29D-08 MaxDP=9.42D-06 DE=-3.82D-11 OVMax= 1.54D-06

 Cycle  19  Pass 1  IDiag  1:
 RMSU=  1.56D-08    CP:  1.21D+00  3.49D-04  6.46D-01  1.40D-04  3.58D-01
                    CP:  1.16D+00  1.14D+00  1.22D+00  1.47D+00  1.02D+00
                    CP:  1.32D+00  1.29D+00  1.41D+00  1.08D+00  1.42D+00
                    CP:  1.46D+00  1.44D+00  1.08D+00
 E= -1656.87878567103     Delta-E=       -0.000000000035 Rises=F Damp=F
 DIIS: error= 6.33D-09 at cycle  19 NSaved=  19.
 NSaved=19 IEnMin=19 EnMin= -1656.87878567103     IErMin=19 ErrMin= 6.33D-09
 ErrMax= 6.33D-09  0.00D+00 EMaxC= 1.00D-01 BMatC= 1.22D-13 BMatP= 9.97D-13
 IDIUse=1 WtCom= 1.00D+00 WtEn= 0.00D+00
 Coeff-Com: -0.498D-07 0.575D-07 0.260D-06 0.265D-07 0.178D-06 0.389D-05
 Coeff-Com:  0.756D-05-0.313D-04-0.109D-03-0.800D-04 0.378D-03 0.159D-02
 Coeff-Com:  0.322D-02-0.504D-02-0.226D-01-0.597D-01 0.260D-01 0.326D+00
 Coeff-Com:  0.731D+00
 Coeff:     -0.498D-07 0.575D-07 0.260D-06 0.265D-07 0.178D-06 0.389D-05
 Coeff:      0.756D-05-0.313D-04-0.109D-03-0.800D-04 0.378D-03 0.159D-02
 Coeff:      0.322D-02-0.504D-02-0.226D-01-0.597D-01 0.260D-01 0.326D+00
 Coeff:      0.731D+00
 Gap=     0.172 Goal=   None    Shift=    0.000
 RMSDP=1.70D-08 MaxDP=3.13D-06 DE=-3.46D-11 OVMax= 3.51D-07

 Cycle  20  Pass 1  IDiag  1:
 RMSU=  5.69D-09    CP:  1.21D+00  3.49D-04  6.46D-01  1.40D-04  3.58D-01
                    CP:  1.16D+00  1.14D+00  1.22D+00  1.47D+00  1.02D+00
                    CP:  1.32D+00  1.29D+00  1.41D+00  1.08D+00  1.41D+00
                    CP:  1.46D+00  1.48D+00  1.22D+00  1.21D+00
 E= -1656.87878567107     Delta-E=       -0.000000000033 Rises=F Damp=F
 DIIS: error= 3.09D-09 at cycle  20 NSaved=  20.
 NSaved=20 IEnMin=20 EnMin= -1656.87878567107     IErMin=20 ErrMin= 3.09D-09
 ErrMax= 3.09D-09  0.00D+00 EMaxC= 1.00D-01 BMatC= 1.86D-14 BMatP= 1.22D-13
 IDIUse=1 WtCom= 1.00D+00 WtEn= 0.00D+00
 Coeff-Com: -0.139D-07 0.364D-07 0.630D-07 0.167D-08 0.312D-07 0.107D-05
 Coeff-Com:  0.351D-05-0.197D-05-0.145D-04-0.360D-04-0.598D-04 0.199D-03
 Coeff-Com:  0.918D-03 0.126D-02-0.230D-03-0.174D-01-0.242D-01 0.151D-01
 Coeff-Com:  0.289D+00 0.736D+00
 Coeff:     -0.139D-07 0.364D-07 0.630D-07 0.167D-08 0.312D-07 0.107D-05
 Coeff:      0.351D-05-0.197D-05-0.145D-04-0.360D-04-0.598D-04 0.199D-03
 Coeff:      0.918D-03 0.126D-02-0.230D-03-0.174D-01-0.242D-01 0.151D-01
 Coeff:      0.289D+00 0.736D+00
 Gap=     0.172 Goal=   None    Shift=    0.000
 RMSDP=7.51D-09 MaxDP=7.96D-07 DE=-3.27D-11 OVMax= 1.24D-07

 SCF Done:  E(RM062X) =  -1656.87878567     A.U. after   20 cycles
            NFock= 20  Conv=0.75D-08     -V/T= 2.0075
 KE= 1.644574388502D+03 PE=-9.204311485391D+03 EE= 3.267422373077D+03
 Leave Link  502 at Thu May 14 15:43:09 2020, MaxMem=   917504000 cpu:            3380.1 elap:             211.3
 (Enter /sw/apps/gaussian-16/g16/l801.exe)
 DoSCS=F DFT=T ScalE2(SS,OS)=  1.000000  1.000000
 Range of M.O.s used for correlation:     1   526
 NBasis=   527 NAE=   102 NBE=   102 NFC=     0 NFV=     0
 NROrb=    526 NOA=   102 NOB=   102 NVA=   424 NVB=   424

 **** Warning!!: The largest alpha MO coefficient is  0.11229750D+03

 Leave Link  801 at Thu May 14 15:43:10 2020, MaxMem=   917504000 cpu:               0.9 elap:               0.1
 (Enter /sw/apps/gaussian-16/g16/l1101.exe)
 Using compressed storage, NAtomX=    49.
 Will process     50 centers per pass.
 Leave Link 1101 at Thu May 14 15:43:11 2020, MaxMem=   917504000 cpu:              15.2 elap:               1.0
 (Enter /sw/apps/gaussian-16/g16/l1102.exe)
 Symmetrizing basis deriv contribution to polar:
 IMax=3 JMax=2 DiffMx= 0.00D+00
 Leave Link 1102 at Thu May 14 15:43:11 2020, MaxMem=   917504000 cpu:               1.7 elap:               0.1
 (Enter /sw/apps/gaussian-16/g16/l1110.exe)
 Forming Gx(P) for the SCF density, NAtomX=    49.
 Integral derivatives from FoFJK, PRISM(SPDF).
 Do as many integral derivatives as possible in FoFJK.
 G2DrvN: MDV=     917500336.
 G2DrvN: will do    50 centers at a time, making    1 passes.
 Calling FoFCou, ICntrl=  3107 FMM=F I1Cent=   0 AccDes= 0.00D+00.
 FoFJK:  IHMeth= 1 ICntrl=    3107 DoSepK=F KAlg= 0 I1Cent=           0 FoldK=F
 IRaf=         0 NMat=       1 IRICut=       1 DoRegI=T DoRafI=F ISym2E= 0 IDoP0=0 IntGTp=1.
 FoFCou: FMM=F IPFlag=           0 FMFlag=      100000 FMFlg1=           0
         NFxFlg=           0 DoJE=F BraDBF=F KetDBF=F FulRan=T
         wScrn=  0.000000 ICntrl=      3107 IOpCl=  0 I1Cent=           0 NGrid=           0
         NMat0=    1 NMatS0=      1 NMatT0=    0 NMatD0=    1 NMtDS0=    0 NMtDT0=    0
 Symmetry not used in FoFCou.
 End of G2Drv F.D. properties file   721 does not exist.
 End of G2Drv F.D. properties file   722 does not exist.
 End of G2Drv F.D. properties file   788 does not exist.
 Leave Link 1110 at Thu May 14 15:50:38 2020, MaxMem=   917504000 cpu:            7160.4 elap:             447.5
 (Enter /sw/apps/gaussian-16/g16/l1002.exe)
 Minotr:  Closed shell wavefunction.
          IDoAtm=0101110110000001011111101011101011011110111111111
          Direct CPHF calculation.
          Differentiating once with respect to nuclear coordinates.
          Requested convergence is 1.0D-08 RMS, and 1.0D-07 maximum.
          Secondary convergence is 1.0D-12 RMS, and 1.0D-12 maximum.
          NewPWx=T KeepS1=F KeepF1=F KeepIn=T MapXYZ=F SortEE=F KeepMc=T.
        15198 words used for storage of precomputed grid.
 Two-electron integrals replicated using symmetry.
          MDV=     917504000 using IRadAn=       1.
          Solving linear equations simultaneously, MaxMat=     384.
 FoF2E skips out because all densities are zero.
 CalDSu exits because no D1Ps are significant.
 FoFJK:  IHMeth= 1 ICntrl=       0 DoSepK=F KAlg= 0 I1Cent=           0 FoldK=F
 IRaf= 800000000 NMat=      99 IRICut=     247 DoRegI=T DoRafI=T ISym2E= 2 IDoP0=0 IntGTp=1.
 FoFCou: FMM=F IPFlag=           0 FMFlag=      100000 FMFlg1=           0
         NFxFlg=           0 DoJE=F BraDBF=F KetDBF=F FulRan=T
         wScrn=  0.000000 ICntrl=         0 IOpCl=  0 I1Cent=           0 NGrid=           0
         NMat0=   99 NMatS0=     99 NMatT0=    0 NMatD0=   99 NMtDS0=    0 NMtDT0=    0
 Integrals replicated using symmetry in FoFCou.
 Raff kept on since  78.69% of shell-pairs survive, threshold=   0.20 IRatSp=79.
          There are   102 degrees of freedom in the 1st order CPHF.  IDoFFX=6 NUNeed=     0.
     99 vectors produced by pass  0 Test12= 4.32D-14 1.00D-09 XBig12= 2.95D-01 6.13D-02.
 AX will form    99 AO Fock derivatives at one time.
     99 vectors produced by pass  1 Test12= 4.32D-14 1.00D-09 XBig12= 4.40D-02 3.87D-02.
     99 vectors produced by pass  2 Test12= 4.32D-14 1.00D-09 XBig12= 1.15D-03 2.54D-03.
     99 vectors produced by pass  3 Test12= 4.32D-14 1.00D-09 XBig12= 1.30D-05 3.53D-04.
     99 vectors produced by pass  4 Test12= 4.32D-14 1.00D-09 XBig12= 2.11D-07 4.60D-05.
     99 vectors produced by pass  5 Test12= 4.32D-14 1.00D-09 XBig12= 1.48D-09 3.62D-06.
     94 vectors produced by pass  6 Test12= 4.32D-14 1.00D-09 XBig12= 8.54D-12 2.67D-07.
     37 vectors produced by pass  7 Test12= 4.32D-14 1.00D-09 XBig12= 5.41D-14 1.94D-08.
     13 vectors produced by pass  8 Test12= 4.32D-14 1.00D-09 XBig12= 1.24D-15 2.60D-09.
      8 vectors produced by pass  9 Test12= 4.32D-14 1.00D-09 XBig12= 6.82D-16 2.38D-09.
      8 vectors produced by pass 10 Test12= 4.32D-14 1.00D-09 XBig12= 3.89D-15 4.78D-09.
      8 vectors produced by pass 11 Test12= 4.32D-14 1.00D-09 XBig12= 4.23D-15 4.85D-09.
      8 vectors produced by pass 12 Test12= 4.32D-14 1.00D-09 XBig12= 7.52D-15 6.68D-09.
      8 vectors produced by pass 13 Test12= 4.32D-14 1.00D-09 XBig12= 4.45D-15 6.55D-09.
      8 vectors produced by pass 14 Test12= 4.32D-14 1.00D-09 XBig12= 1.06D-14 9.73D-09.
      8 vectors produced by pass 15 Test12= 4.32D-14 1.00D-09 XBig12= 1.50D-14 8.60D-09.
      6 vectors produced by pass 16 Test12= 4.32D-14 1.00D-09 XBig12= 3.13D-15 3.36D-09.
      6 vectors produced by pass 17 Test12= 4.32D-14 1.00D-09 XBig12= 9.46D-15 5.73D-09.
      6 vectors produced by pass 18 Test12= 4.32D-14 1.00D-09 XBig12= 1.09D-14 5.16D-09.
      6 vectors produced by pass 19 Test12= 4.32D-14 1.00D-09 XBig12= 2.04D-14 9.63D-09.
      2 vectors produced by pass 20 Test12= 4.32D-14 1.00D-09 XBig12= 2.77D-15 3.00D-09.
 InvSVY:  IOpt=1 It=  1 EMax= 5.00D-16
 Solved reduced A of dimension   820 with   102 vectors.
 End of Minotr F.D. properties file   721 does not exist.
 End of Minotr F.D. properties file   722 does not exist.
 End of Minotr F.D. properties file   788 does not exist.
 Leave Link 1002 at Thu May 14 16:07:22 2020, MaxMem=   917504000 cpu:           16056.0 elap:            1003.5
 (Enter /sw/apps/gaussian-16/g16/l601.exe)
 Copying SCF densities to generalized density rwf, IOpCl= 0 IROHF=0.

 **********************************************************************

            Population analysis using the SCF density.

 **********************************************************************

 Orbital symmetries:
       Occupied  (A) (A) (A) (A) (A) (A) (A) (A) (A) (A) (A) (A)
                 (A) (A) (A) (A) (A) (A) (A) (A) (A) (A) (A) (A)
                 (A) (A) (A) (A) (A) (A) (A) (A) (A) (A) (A) (A)
                 (A) (A) (A) (A) (A) (A) (A) (A) (A) (A) (A) (A)
                 (A) (A) (A) (A) (A) (A) (A) (A) (A) (A) (A) (A)
                 (A) (A) (A) (A) (A) (A) (A) (A) (A) (A) (A) (A)
                 (A) (A) (A) (A) (A) (A) (A) (A) (A) (A) (A) (A)
                 (A) (A) (A) (A) (A) (A) (A) (A) (A) (A) (A) (A)
                 (A) (A) (A) (A) (A) (A)
       Virtual   (A) (A) (A) (A) (A) (A) (A) (A) (A) (A) (A) (A)
                 (A) (A) (A) (A) (A) (A) (A) (A) (A) (A) (A) (A)
                 (A) (A) (A) (A) (A) (A) (A) (A) (A) (A) (A) (A)
                 (A) (A) (A) (A) (A) (A) (A) (A) (A) (A) (A) (A)
                 (A) (A) (A) (A) (A) (A) (A) (A) (A) (A) (A) (A)
                 (A) (A) (A) (A) (A) (A) (A) (A) (A) (A) (A) (A)
                 (A) (A) (A) (A) (A) (A) (A) (A) (A) (A) (A) (A)
                 (A) (A) (A) (A) (A) (A) (A) (A) (A) (A) (A) (A)
                 (A) (A) (A) (A) (A) (A) (A) (A) (A) (A) (A) (A)
                 (A) (A) (A) (A) (A) (A) (A) (A) (A) (A) (A) (A)
                 (A) (A) (A) (A) (A) (A) (A) (A) (A) (A) (A) (A)
                 (A) (A) (A) (A) (A) (A) (A) (A) (A) (A) (A) (A)
                 (A) (A) (A) (A) (A) (A) (A) (A) (A) (A) (A) (A)
                 (A) (A) (A) (A) (A) (A) (A) (A) (A) (A) (A) (A)
                 (A) (A) (A) (A) (A) (A) (A) (A) (A) (A) (A) (A)
                 (A) (A) (A) (A) (A) (A) (A) (A) (A) (A) (A) (A)
                 (A) (A) (A) (A) (A) (A) (A) (A) (A) (A) (A) (A)
                 (A) (A) (A) (A) (A) (A) (A) (A) (A) (A) (A) (A)
                 (A) (A) (A) (A) (A) (A) (A) (A) (A) (A) (A) (A)
                 (A) (A) (A) (A) (A) (A) (A) (A) (A) (A) (A) (A)
                 (A) (A) (A) (A) (A) (A) (A) (A) (A) (A) (A) (A)
                 (A) (A) (A) (A) (A) (A) (A) (A) (A) (A) (A) (A)
                 (A) (A) (A) (A) (A) (A) (A) (A) (A) (A) (A) (A)
                 (A) (A) (A) (A) (A) (A) (A) (A) (A) (A) (A) (A)
                 (A) (A) (A) (A) (A) (A) (A) (A) (A) (A) (A) (A)
                 (A) (A) (A) (A) (A) (A) (A) (A) (A) (A) (A) (A)
                 (A) (A) (A) (A) (A) (A) (A) (A) (A) (A) (A) (A)
                 (A) (A) (A) (A) (A) (A) (A) (A) (A) (A) (A) (A)
                 (A) (A) (A) (A) (A) (A) (A) (A) (A) (A) (A) (A)
                 (A) (A) (A) (A) (A) (A) (A) (A) (A) (A) (A) (A)
                 (A) (A) (A) (A) (A) (A) (A) (A) (A) (A) (A) (A)
                 (A) (A) (A) (A) (A) (A) (A) (A) (A) (A) (A) (A)
                 (A) (A) (A) (A) (A) (A) (A) (A) (A) (A) (A) (A)
                 (A) (A) (A) (A) (A) (A) (A) (A) (A) (A) (A) (A)
                 (A) (A) (A) (A) (A) (A) (A) (A) (A) (A) (A) (A)
                 (A) (A) (A) (A)
 The electronic state is 1-A.
 Alpha  occ. eigenvalues --  -89.72526 -19.47390 -19.46962 -19.42387 -19.39255
 Alpha  occ. eigenvalues --  -19.39190 -19.38490 -19.34181 -19.34148 -14.57114
 Alpha  occ. eigenvalues --  -14.55680 -10.48451 -10.48170 -10.42448 -10.42049
 Alpha  occ. eigenvalues --  -10.40258 -10.40025 -10.40017 -10.38121 -10.37430
 Alpha  occ. eigenvalues --  -10.36920 -10.36800 -10.36794 -10.36043 -10.34649
 Alpha  occ. eigenvalues --   -8.06976  -5.99067  -5.98770  -5.98371  -0.98356
 Alpha  occ. eigenvalues --   -0.96994  -0.96232  -0.89034  -0.88794  -0.87465
 Alpha  occ. eigenvalues --   -0.84549  -0.82213  -0.81686  -0.78880  -0.71879
 Alpha  occ. eigenvalues --   -0.69403  -0.67022  -0.66693  -0.65452  -0.62032
 Alpha  occ. eigenvalues --   -0.58382  -0.55043  -0.53935  -0.51686  -0.47979
 Alpha  occ. eigenvalues --   -0.46225  -0.45893  -0.43536  -0.42654  -0.40277
 Alpha  occ. eigenvalues --   -0.39630  -0.37700  -0.37374  -0.37078  -0.35462
 Alpha  occ. eigenvalues --   -0.34880  -0.33254  -0.32955  -0.31741  -0.31478
 Alpha  occ. eigenvalues --   -0.31244  -0.30158  -0.29091  -0.28947  -0.28571
 Alpha  occ. eigenvalues --   -0.28034  -0.27300  -0.26457  -0.26175  -0.25708
 Alpha  occ. eigenvalues --   -0.25408  -0.24822  -0.24090  -0.24051  -0.23588
 Alpha  occ. eigenvalues --   -0.23330  -0.22358  -0.21973  -0.21627  -0.21078
 Alpha  occ. eigenvalues --   -0.20766  -0.19228  -0.18111  -0.17110  -0.15900
 Alpha  occ. eigenvalues --   -0.15569  -0.14334  -0.13763  -0.12440  -0.11914
 Alpha  occ. eigenvalues --   -0.11203  -0.10515  -0.09464  -0.07475  -0.05954
 Alpha  occ. eigenvalues --   -0.05294  -0.01567
 Alpha virt. eigenvalues --    0.15600   0.16766   0.17300   0.17902   0.18129
 Alpha virt. eigenvalues --    0.18762   0.20098   0.20145   0.20495   0.21318
 Alpha virt. eigenvalues --    0.21715   0.22116   0.22715   0.22936   0.23416
 Alpha virt. eigenvalues --    0.24253   0.24388   0.24612   0.24965   0.25289
 Alpha virt. eigenvalues --    0.25442   0.25669   0.25966   0.26607   0.26767
 Alpha virt. eigenvalues --    0.27283   0.27661   0.28083   0.28211   0.28325
 Alpha virt. eigenvalues --    0.28865   0.29536   0.29611   0.30149   0.30293
 Alpha virt. eigenvalues --    0.30816   0.31044   0.31140   0.31493   0.31633
 Alpha virt. eigenvalues --    0.31797   0.32404   0.33014   0.33472   0.33841
 Alpha virt. eigenvalues --    0.34179   0.34823   0.35047   0.35600   0.35791
 Alpha virt. eigenvalues --    0.36225   0.36717   0.36765   0.37705   0.38046
 Alpha virt. eigenvalues --    0.38182   0.38516   0.38888   0.39417   0.39865
 Alpha virt. eigenvalues --    0.40098   0.40879   0.41311   0.41569   0.42014
 Alpha virt. eigenvalues --    0.42187   0.42437   0.42783   0.43350   0.43525
 Alpha virt. eigenvalues --    0.43735   0.44058   0.44481   0.45191   0.45405
 Alpha virt. eigenvalues --    0.45641   0.45798   0.46073   0.46531   0.46655
 Alpha virt. eigenvalues --    0.46891   0.47265   0.47586   0.48207   0.48398
 Alpha virt. eigenvalues --    0.48974   0.49108   0.49685   0.49961   0.50531
 Alpha virt. eigenvalues --    0.50755   0.51108   0.51481   0.51831   0.51849
 Alpha virt. eigenvalues --    0.52469   0.52923   0.53035   0.53289   0.53438
 Alpha virt. eigenvalues --    0.53688   0.54256   0.54398   0.54758   0.55174
 Alpha virt. eigenvalues --    0.55367   0.55586   0.55777   0.56584   0.56986
 Alpha virt. eigenvalues --    0.57147   0.57522   0.57724   0.58211   0.58326
 Alpha virt. eigenvalues --    0.59107   0.59474   0.59836   0.60089   0.60676
 Alpha virt. eigenvalues --    0.61040   0.61444   0.61962   0.62602   0.63152
 Alpha virt. eigenvalues --    0.63305   0.64074   0.64992   0.65297   0.65520
 Alpha virt. eigenvalues --    0.66196   0.67241   0.67887   0.68079   0.68677
 Alpha virt. eigenvalues --    0.69068   0.69655   0.70778   0.70859   0.72146
 Alpha virt. eigenvalues --    0.72448   0.73655   0.74561   0.75647   0.76028
 Alpha virt. eigenvalues --    0.76856   0.78098   0.79265   0.79893   0.81046
 Alpha virt. eigenvalues --    0.82779   0.83209   0.86241   0.88644   0.89726
 Alpha virt. eigenvalues --    0.90655   0.91759   0.93023   0.93360   0.93781
 Alpha virt. eigenvalues --    0.94151   0.95134   0.96760   0.97483   0.97669
 Alpha virt. eigenvalues --    0.98633   0.99285   1.00229   1.01153   1.01743
 Alpha virt. eigenvalues --    1.02287   1.02831   1.03824   1.05082   1.06180
 Alpha virt. eigenvalues --    1.06653   1.07317   1.08123   1.08811   1.09291
 Alpha virt. eigenvalues --    1.10182   1.11590   1.12376   1.12723   1.13484
 Alpha virt. eigenvalues --    1.14058   1.14823   1.16107   1.16589   1.18140
 Alpha virt. eigenvalues --    1.18446   1.18881   1.19405   1.20400   1.21022
 Alpha virt. eigenvalues --    1.22311   1.23211   1.24056   1.24869   1.25305
 Alpha virt. eigenvalues --    1.26068   1.26710   1.27764   1.28831   1.29505
 Alpha virt. eigenvalues --    1.29719   1.31069   1.31663   1.33220   1.33866
 Alpha virt. eigenvalues --    1.34471   1.35268   1.35801   1.36438   1.37666
 Alpha virt. eigenvalues --    1.38027   1.39111   1.39783   1.40669   1.41184
 Alpha virt. eigenvalues --    1.41322   1.42876   1.43554   1.43946   1.45140
 Alpha virt. eigenvalues --    1.46213   1.46566   1.47851   1.49168   1.50203
 Alpha virt. eigenvalues --    1.50760   1.52091   1.52537   1.53182   1.54757
 Alpha virt. eigenvalues --    1.55353   1.55574   1.56064   1.57172   1.58072
 Alpha virt. eigenvalues --    1.58671   1.58920   1.60114   1.61673   1.62140
 Alpha virt. eigenvalues --    1.62365   1.62831   1.63620   1.64402   1.65699
 Alpha virt. eigenvalues --    1.65850   1.66820   1.67546   1.68303   1.68933
 Alpha virt. eigenvalues --    1.69782   1.70034   1.70782   1.71291   1.72185
 Alpha virt. eigenvalues --    1.73016   1.73268   1.73837   1.74126   1.76185
 Alpha virt. eigenvalues --    1.77102   1.77685   1.78351   1.78842   1.79603
 Alpha virt. eigenvalues --    1.79799   1.81489   1.82030   1.84568   1.85005
 Alpha virt. eigenvalues --    1.87368   1.90075   1.90909   1.91917   1.94094
 Alpha virt. eigenvalues --    1.96104   1.97279   1.98157   1.99189   1.99559
 Alpha virt. eigenvalues --    2.00561   2.00923   2.01765   2.02482   2.03667
 Alpha virt. eigenvalues --    2.05175   2.05574   2.06176   2.06403   2.07775
 Alpha virt. eigenvalues --    2.07866   2.10519   2.10755   2.11371   2.12032
 Alpha virt. eigenvalues --    2.12266   2.13536   2.15197   2.15608   2.15681
 Alpha virt. eigenvalues --    2.16844   2.17627   2.17772   2.18044   2.19117
 Alpha virt. eigenvalues --    2.19384   2.19926   2.20648   2.21713   2.22732
 Alpha virt. eigenvalues --    2.23557   2.23791   2.24701   2.25818   2.27003
 Alpha virt. eigenvalues --    2.28023   2.28563   2.29332   2.30026   2.30252
 Alpha virt. eigenvalues --    2.32319   2.34278   2.34454   2.36000   2.36466
 Alpha virt. eigenvalues --    2.37188   2.38180   2.39211   2.40491   2.41351
 Alpha virt. eigenvalues --    2.41703   2.44575   2.45071   2.45447   2.47822
 Alpha virt. eigenvalues --    2.48261   2.50531   2.51434   2.52130   2.53944
 Alpha virt. eigenvalues --    2.55105   2.56107   2.56602   2.57262   2.58464
 Alpha virt. eigenvalues --    2.59248   2.61821   2.63957   2.64883   2.66328
 Alpha virt. eigenvalues --    2.67989   2.68941   2.69870   2.71106   2.72061
 Alpha virt. eigenvalues --    2.76470   2.79078   2.79811   2.80803   2.81709
 Alpha virt. eigenvalues --    2.83158   2.83926   2.86408   2.86667   2.88391
 Alpha virt. eigenvalues --    2.90650   2.90906   2.92209   2.92949   2.93915
 Alpha virt. eigenvalues --    2.95984   2.96604   2.97182   2.98302   3.01215
 Alpha virt. eigenvalues --    3.02983   3.03795   3.07154   3.10854   3.13092
 Alpha virt. eigenvalues --    3.15763   3.19769   3.20582   3.21813   3.27124
 Alpha virt. eigenvalues --    3.29741   3.32462   3.36462   3.36966   3.38209
 Alpha virt. eigenvalues --    3.43732   3.46470   3.49187   3.52730   4.22399
 Alpha virt. eigenvalues --    4.41609   4.44984   4.45496   4.51863   4.53195
 Alpha virt. eigenvalues --    4.55148   4.56731   4.59291   4.62737   4.63583
 Alpha virt. eigenvalues --    4.67879   4.72203   4.73770   4.74478   4.80404
 Alpha virt. eigenvalues --    4.81843   4.82771   4.87312   4.94604   4.97266
 Alpha virt. eigenvalues --    5.02056   5.04968   5.10510   5.14089
          Condensed to atoms (all electrons):
               1          2          3          4          5          6
     1  C    6.582239   0.327864  -0.711589  -0.103239  -0.040851  -0.079070
     2  H    0.327864   0.506061   0.024785   0.002097  -0.002667   0.006531
     3  C   -0.711589   0.024785   6.509908   0.481951   0.388530   0.093209
     4  H   -0.103239   0.002097   0.481951   0.449348  -0.032604  -0.036443
     5  H   -0.040851  -0.002667   0.388530  -0.032604   0.568368  -0.070283
     6  O   -0.079070   0.006531   0.093209  -0.036443  -0.070283   8.873282
     7  C   -0.027714   0.000154   0.024524  -0.001038  -0.001209   0.022332
     8  H    0.000100  -0.000000  -0.000466  -0.000000  -0.000000  -0.000294
     9  H   -0.000043   0.000000   0.000206   0.000000   0.000000   0.000049
    10  C   -0.033535   0.000015   0.105480  -0.000056  -0.000725   0.008484
    11  C    0.038382  -0.000128  -0.097316   0.000396  -0.001726  -0.002468
    12  C    0.010764  -0.000024  -0.022254  -0.002475   0.001894   0.010327
    13  O    0.001610  -0.000000  -0.001355   0.000002  -0.000019  -0.000056
    14  O    0.000036  -0.000000   0.000282  -0.000001  -0.000000   0.000036
    15  N   -0.023222  -0.000011   0.088788   0.008480  -0.000770   0.025921
    16  H    0.002514  -0.000000  -0.001690  -0.000143  -0.000167   0.005938
    17  C    0.063826   0.000887  -0.279906  -0.019525   0.002833   0.132507
    18  H    0.002625  -0.000000  -0.005189   0.000000   0.000002  -0.001731
    19  C   -1.032733   0.010871   1.508085   0.061765  -0.021514  -0.025593
    20  H    0.000177   0.000000   0.003794  -0.000018   0.000001   0.011116
    21  C    1.108103   0.001914  -1.970645  -0.070023   0.028263  -0.526906
    22  O   -0.129366  -0.000768   0.077914   0.001148   0.001042  -0.049729
    23  S   -0.000248   0.000000   0.002211   0.000015  -0.000004   0.000062
    24  C   -0.022407   0.000121   0.000082   0.003134  -0.000958  -0.005434
    25  H    0.000750   0.000000  -0.001962  -0.000001  -0.000000  -0.001388
    26  C   -0.018748   0.000099   0.050581   0.000638   0.000184   0.019154
    27  H   -0.000018   0.000000   0.000085   0.000000  -0.000000   0.000034
    28  H    0.000022   0.000000  -0.000050  -0.000000   0.000000   0.000015
    29  H    0.000014   0.000000   0.000047   0.000000  -0.000000  -0.000156
    30  O    0.001184  -0.000011   0.003853  -0.000223  -0.000332  -0.010788
    31  H   -0.000097  -0.000000   0.000154  -0.000000   0.000001  -0.002016
    32  C   -0.033043   0.001451   0.006054   0.000367  -0.004432  -0.002117
    33  H    0.000561   0.000000   0.000630  -0.000000   0.000010  -0.000048
    34  H   -0.001249  -0.000019  -0.004633   0.000014   0.001934  -0.000375
    35  N    0.029390  -0.002236  -0.017148  -0.000360   0.001520  -0.015761
    36  H   -0.001604   0.000132  -0.008005   0.000054  -0.000346   0.001981
    37  C   -0.045549  -0.001997   0.024689  -0.000364  -0.000431   0.022954
    38  O   -0.003137  -0.000784   0.003220  -0.000068   0.000230  -0.011052
    39  O    0.000408   0.000041  -0.002003  -0.000002   0.000029  -0.000891
    40  C    0.033569  -0.002812  -0.035907   0.000227  -0.000778   0.006976
    41  H   -0.000596  -0.000001   0.003255   0.000001  -0.000033   0.001984
    42  H    0.000623  -0.000004  -0.001294   0.000000   0.000001  -0.000251
    43  O   -0.003072   0.000083  -0.017028  -0.001481  -0.000497  -0.164190
    44  H   -0.002655  -0.000315   0.001133   0.000004  -0.000007   0.004394
    45  H   -0.022022  -0.000305   0.012365   0.000109   0.000002  -0.001961
    46  H   -0.000000   0.000000   0.000016   0.000000   0.000000  -0.000000
    47  H    0.507434  -0.050248  -0.166991  -0.010428   0.008398  -0.037614
    48  H    0.349030  -0.070009  -0.020394  -0.000075  -0.000388   0.006294
    49  H   -0.000966  -0.000021   0.001220  -0.000000   0.000010   0.000178
               7          8          9         10         11         12
     1  C   -0.027714   0.000100  -0.000043  -0.033535   0.038382   0.010764
     2  H    0.000154  -0.000000   0.000000   0.000015  -0.000128  -0.000024
     3  C    0.024524  -0.000466   0.000206   0.105480  -0.097316  -0.022254
     4  H   -0.001038  -0.000000   0.000000  -0.000056   0.000396  -0.002475
     5  H   -0.001209  -0.000000   0.000000  -0.000725  -0.001726   0.001894
     6  O    0.022332  -0.000294   0.000049   0.008484  -0.002468   0.010327
     7  C   11.315430   0.279361   0.565194   1.790138  -4.520390  -0.745596
     8  H    0.279361   0.532569  -0.048796  -0.009412   0.077557   0.017353
     9  H    0.565194  -0.048796   0.564465   0.028807  -0.065241  -0.006534
    10  C    1.790138  -0.009412   0.028807  15.928513  -8.260766   1.398013
    11  C   -4.520390   0.077557  -0.065241  -8.260766  23.640263  -6.325282
    12  C   -0.745596   0.017353  -0.006534   1.398013  -6.325282  11.143479
    13  O   -0.004662   0.000091   0.000016  -0.040657  -0.258961   0.558757
    14  O    0.031182   0.000178  -0.000322  -0.309807  -0.149422   0.368696
    15  N    0.373902   0.004079   0.030718   0.820445  -0.884145  -0.230182
    16  H    0.077682  -0.000217  -0.000035   0.051781  -0.053071  -0.062194
    17  C   -4.057613  -0.110111  -0.252805  -6.985218   5.615154  -0.005410
    18  H   -0.138776   0.004360  -0.011192  -0.084873   0.106795   0.028417
    19  C    1.042330  -0.006731  -0.015298   4.833130  -4.495602  -0.171576
    20  H   -0.050365   0.003005   0.000422  -0.007461   0.032363   0.005892
    21  C   -0.385540   0.068408  -0.005262  -2.559430   1.685365   0.065363
    22  O    0.004821  -0.000613  -0.000021   0.068396  -0.069544   0.011042
    23  S   -0.053379   0.006400   0.005738  -0.432620   0.094238  -0.294127
    24  C    1.318643  -0.022936   0.053752  -0.311398   0.028090  -0.048974
    25  H    0.005341  -0.000072   0.000008   0.001818  -0.000411  -0.000010
    26  C   -0.698285  -0.010875  -0.044030   0.084955  -0.082953   0.040908
    27  H    0.003909   0.000041  -0.000084   0.008395   0.008123   0.000305
    28  H   -0.010923   0.000085   0.000141  -0.001427  -0.001476  -0.000022
    29  H    0.001167  -0.003071   0.004164   0.002771   0.002126  -0.000031
    30  O   -0.017173   0.000840  -0.000906   0.042734   0.042329   0.003195
    31  H   -0.009296  -0.000022  -0.000010  -0.001811   0.009333   0.000812
    32  C    0.003189  -0.000001   0.000006   0.000158  -0.001378   0.000066
    33  H   -0.000001   0.000000  -0.000000   0.000001  -0.000004   0.000000
    34  H   -0.000004   0.000000  -0.000000   0.000009   0.000042   0.000012
    35  N    0.001345   0.000001  -0.000013  -0.004780   0.005761   0.000865
    36  H    0.000056   0.000000  -0.000000   0.000088   0.000606  -0.000019
    37  C    0.007087   0.000003   0.000009   0.002716  -0.002077  -0.000527
    38  O   -0.000489  -0.000001   0.000000   0.000071  -0.000145  -0.000002
    39  O   -0.000065  -0.000000  -0.000000  -0.000024   0.000041   0.000003
    40  C   -0.010673   0.000008  -0.000046  -0.000131   0.005971   0.000336
    41  H   -0.000138  -0.000000   0.000000   0.000156  -0.000127  -0.000015
    42  H    0.000010   0.000000   0.000000   0.000002   0.000002   0.000000
    43  O    0.012124  -0.000183   0.000030   0.000968  -0.001085  -0.002052
    44  H   -0.000502   0.000000  -0.000000   0.000028  -0.000030   0.000009
    45  H   -0.000197   0.000000  -0.000000   0.000193   0.000266  -0.000005
    46  H    0.088029  -0.000996   0.001987  -0.229532  -0.067077  -0.038594
    47  H   -0.000778  -0.000000   0.000000  -0.000146   0.000325   0.000142
    48  H    0.000007   0.000000   0.000000   0.000011  -0.000088   0.000013
    49  H   -0.000001  -0.000000  -0.000000   0.000001  -0.000000  -0.000000
              13         14         15         16         17         18
     1  C    0.001610   0.000036  -0.023222   0.002514   0.063826   0.002625
     2  H   -0.000000  -0.000000  -0.000011  -0.000000   0.000887  -0.000000
     3  C   -0.001355   0.000282   0.088788  -0.001690  -0.279906  -0.005189
     4  H    0.000002  -0.000001   0.008480  -0.000143  -0.019525   0.000000
     5  H   -0.000019  -0.000000  -0.000770  -0.000167   0.002833   0.000002
     6  O   -0.000056   0.000036   0.025921   0.005938   0.132507  -0.001731
     7  C   -0.004662   0.031182   0.373902   0.077682  -4.057613  -0.138776
     8  H    0.000091   0.000178   0.004079  -0.000217  -0.110111   0.004360
     9  H    0.000016  -0.000322   0.030718  -0.000035  -0.252805  -0.011192
    10  C   -0.040657  -0.309807   0.820445   0.051781  -6.985218  -0.084873
    11  C   -0.258961  -0.149422  -0.884145  -0.053071   5.615154   0.106795
    12  C    0.558757   0.368696  -0.230182  -0.062194  -0.005410   0.028417
    13  O    8.536888  -0.159785  -0.022537   0.010097   0.003438   0.000386
    14  O   -0.159785   8.780731  -0.007181  -0.000232   0.017147   0.000100
    15  N   -0.022537  -0.007181   7.970019   0.264272  -1.857735  -0.124301
    16  H    0.010097  -0.000232   0.264272   0.328114  -0.044022  -0.001952
    17  C    0.003438   0.017147  -1.857735  -0.044022  23.707283   0.669802
    18  H    0.000386   0.000100  -0.124301  -0.001952   0.669802   0.562328
    19  C   -0.039506  -0.014597   0.970478  -0.030173  -8.426756  -0.296371
    20  H    0.000002   0.000007   0.012769  -0.000127  -0.020442   0.003960
    21  C    0.030848  -0.000633  -0.492631   0.033026   1.043993   0.132401
    22  O   -0.002508   0.000074  -0.008018  -0.004932  -0.114177  -0.000088
    23  S    0.025671   0.041190   0.033231  -0.000271  -0.048170  -0.003223
    24  C   -0.002214  -0.003526   0.260992  -0.005686  -2.123473  -0.034092
    25  H   -0.000000   0.000000   0.001279   0.000002   0.021790  -0.000050
    26  C   -0.000180   0.001136  -0.031117  -0.001519  -0.100461  -0.039522
    27  H    0.000000   0.000000  -0.000035  -0.000000  -0.026188   0.000088
    28  H    0.000000   0.000000   0.000216   0.000000  -0.003096   0.000012
    29  H   -0.000000  -0.000001   0.001378  -0.000000   0.016268  -0.001336
    30  O   -0.000033  -0.000004   0.020161  -0.000539   0.203735   0.013803
    31  H   -0.000001   0.000000   0.001665  -0.000006   0.028777  -0.002801
    32  C   -0.000000   0.000000   0.000659  -0.000104  -0.009992  -0.000426
    33  H    0.000000  -0.000000  -0.000003   0.000000   0.000039   0.000000
    34  H    0.000000   0.000000   0.000012   0.000000   0.000018   0.000000
    35  N    0.000011   0.000000  -0.004048   0.000142   0.027391   0.000835
    36  H   -0.000000   0.000000  -0.000056   0.000008   0.004172  -0.000012
    37  C   -0.000011  -0.000000   0.001438   0.000028  -0.007562  -0.000283
    38  O   -0.000000  -0.000000  -0.000201   0.000001   0.005264  -0.000031
    39  O    0.000000   0.000000  -0.000034   0.000000   0.000740   0.000001
    40  C    0.000014   0.000001  -0.001272   0.000005   0.044391   0.001600
    41  H   -0.000000   0.000000   0.000091  -0.000000   0.000419  -0.000008
    42  H    0.000000   0.000000  -0.000001   0.000000  -0.000020   0.000000
    43  O    0.000004  -0.000001   0.012699  -0.000272   0.072201  -0.000307
    44  H   -0.000000  -0.000000  -0.000362   0.000001  -0.002634   0.000004
    45  H   -0.000000   0.000000  -0.000060   0.000002   0.000935   0.000000
    46  H    0.000004   0.007665   0.000791   0.000002  -0.053548  -0.000016
    47  H    0.000001   0.000000  -0.000454   0.000004   0.002366  -0.000001
    48  H   -0.000000  -0.000000   0.000086  -0.000000  -0.000910   0.000000
    49  H   -0.000000   0.000000  -0.000000   0.000000   0.000038  -0.000000
              19         20         21         22         23         24
     1  C   -1.032733   0.000177   1.108103  -0.129366  -0.000248  -0.022407
     2  H    0.010871   0.000000   0.001914  -0.000768   0.000000   0.000121
     3  C    1.508085   0.003794  -1.970645   0.077914   0.002211   0.000082
     4  H    0.061765  -0.000018  -0.070023   0.001148   0.000015   0.003134
     5  H   -0.021514   0.000001   0.028263   0.001042  -0.000004  -0.000958
     6  O   -0.025593   0.011116  -0.526906  -0.049729   0.000062  -0.005434
     7  C    1.042330  -0.050365  -0.385540   0.004821  -0.053379   1.318643
     8  H   -0.006731   0.003005   0.068408  -0.000613   0.006400  -0.022936
     9  H   -0.015298   0.000422  -0.005262  -0.000021   0.005738   0.053752
    10  C    4.833130  -0.007461  -2.559430   0.068396  -0.432620  -0.311398
    11  C   -4.495602   0.032363   1.685365  -0.069544   0.094238   0.028090
    12  C   -0.171576   0.005892   0.065363   0.011042  -0.294127  -0.048974
    13  O   -0.039506   0.000002   0.030848  -0.002508   0.025671  -0.002214
    14  O   -0.014597   0.000007  -0.000633   0.000074   0.041190  -0.003526
    15  N    0.970478   0.012769  -0.492631  -0.008018   0.033231   0.260992
    16  H   -0.030173  -0.000127   0.033026  -0.004932  -0.000271  -0.005686
    17  C   -8.426756  -0.020442   1.043993  -0.114177  -0.048170  -2.123473
    18  H   -0.296371   0.003960   0.132401  -0.000088  -0.003223  -0.034092
    19  C   36.653026   0.259796 -22.331493   0.531823  -0.018300  -5.596647
    20  H    0.259796   0.499289   0.049146   0.001144  -0.001393   0.004541
    21  C  -22.331493   0.049146  30.654791  -0.104413  -0.058889   2.508803
    22  O    0.531823   0.001144  -0.104413   8.218371   0.000048  -0.050792
    23  S   -0.018300  -0.001393  -0.058889   0.000048  16.289734  -0.066745
    24  C   -5.596647   0.004541   2.508803  -0.050792  -0.066745  16.480839
    25  H   -0.102128  -0.000217  -0.046829   0.000756   0.000067   0.578990
    26  C    1.905187  -0.067261  -1.685074   0.045998   0.009519  -6.644314
    27  H    0.004381   0.001331   0.004643  -0.000026  -0.000638  -0.098015
    28  H    0.036455  -0.000012   0.007403  -0.000010   0.000080  -0.266156
    29  H   -0.053616   0.000231  -0.003744   0.000002   0.000738   0.059200
    30  O   -0.032195   0.010928  -0.189873   0.006285   0.000141   0.009532
    31  H   -0.058776  -0.000106  -0.037813   0.000071  -0.000107   0.090062
    32  C   -0.015335  -0.000036   0.030570  -0.000811  -0.000011   0.026383
    33  H   -0.000040   0.000000  -0.000141   0.000000   0.000000   0.000022
    34  H   -0.000270  -0.000000   0.000623  -0.000005  -0.000000  -0.000003
    35  N   -0.146136   0.000212   0.066744   0.002456  -0.000058   0.050741
    36  H   -0.017904  -0.000006   0.008255  -0.000069   0.000006   0.028323
    37  C    0.138729   0.000125  -0.127712   0.004316   0.000051  -0.021033
    38  O   -0.044225  -0.000007   0.059168   0.000280   0.000003  -0.031648
    39  O   -0.005763   0.000000   0.006782  -0.000022  -0.000000   0.002089
    40  C    0.044538   0.000107  -0.047981   0.001799   0.000005  -0.099107
    41  H    0.007169  -0.000000  -0.007493   0.000014   0.000002  -0.005501
    42  H   -0.000288  -0.000000   0.000666  -0.000000  -0.000000  -0.001558
    43  O   -0.534429   0.007346   0.476674  -0.089514   0.000055   0.018649
    44  H    0.035682  -0.000023  -0.035336   0.000257  -0.000001   0.016733
    45  H    0.059946  -0.000049  -0.017419   0.004689   0.000005   0.000636
    46  H    0.005469  -0.000000  -0.001011   0.000003   0.466476  -0.000748
    47  H   -0.083691   0.000008   0.085412   0.005616   0.000000   0.000134
    48  H    0.011320  -0.000000  -0.006996   0.001622  -0.000000  -0.000601
    49  H    0.000055   0.000000  -0.000309   0.000001   0.000000  -0.000564
              25         26         27         28         29         30
     1  C    0.000750  -0.018748  -0.000018   0.000022   0.000014   0.001184
     2  H    0.000000   0.000099   0.000000   0.000000   0.000000  -0.000011
     3  C   -0.001962   0.050581   0.000085  -0.000050   0.000047   0.003853
     4  H   -0.000001   0.000638   0.000000  -0.000000   0.000000  -0.000223
     5  H   -0.000000   0.000184  -0.000000   0.000000  -0.000000  -0.000332
     6  O   -0.001388   0.019154   0.000034   0.000015  -0.000156  -0.010788
     7  C    0.005341  -0.698285   0.003909  -0.010923   0.001167  -0.017173
     8  H   -0.000072  -0.010875   0.000041   0.000085  -0.003071   0.000840
     9  H    0.000008  -0.044030  -0.000084   0.000141   0.004164  -0.000906
    10  C    0.001818   0.084955   0.008395  -0.001427   0.002771   0.042734
    11  C   -0.000411  -0.082953   0.008123  -0.001476   0.002126   0.042329
    12  C   -0.000010   0.040908   0.000305  -0.000022  -0.000031   0.003195
    13  O   -0.000000  -0.000180   0.000000   0.000000  -0.000000  -0.000033
    14  O    0.000000   0.001136   0.000000   0.000000  -0.000001  -0.000004
    15  N    0.001279  -0.031117  -0.000035   0.000216   0.001378   0.020161
    16  H    0.000002  -0.001519  -0.000000   0.000000  -0.000000  -0.000539
    17  C    0.021790  -0.100461  -0.026188  -0.003096   0.016268   0.203735
    18  H   -0.000050  -0.039522   0.000088   0.000012  -0.001336   0.013803
    19  C   -0.102128   1.905187   0.004381   0.036455  -0.053616  -0.032195
    20  H   -0.000217  -0.067261   0.001331  -0.000012   0.000231   0.010928
    21  C   -0.046829  -1.685074   0.004643   0.007403  -0.003744  -0.189873
    22  O    0.000756   0.045998  -0.000026  -0.000010   0.000002   0.006285
    23  S    0.000067   0.009519  -0.000638   0.000080   0.000738   0.000141
    24  C    0.578990  -6.644314  -0.098015  -0.266156   0.059200   0.009532
    25  H    0.456631  -0.150910  -0.001309  -0.006880   0.003890  -0.044139
    26  C   -0.150910  13.540712   0.426241   0.586171   0.313941  -0.218443
    27  H   -0.001309   0.426241   0.488204  -0.025833  -0.030240   0.009820
    28  H   -0.006880   0.586171  -0.025833   0.508301  -0.032273   0.001866
    29  H    0.003890   0.313941  -0.030240  -0.032273   0.526932  -0.013970
    30  O   -0.044139  -0.218443   0.009820   0.001866  -0.013970   8.613864
    31  H    0.005030  -0.023459  -0.000103  -0.001127   0.005613   0.157996
    32  C   -0.000018   0.004147   0.000002  -0.000005   0.000005  -0.004369
    33  H    0.000000   0.000009  -0.000000   0.000000   0.000000   0.000019
    34  H    0.000000   0.000015  -0.000000   0.000000  -0.000000  -0.000211
    35  N    0.004847  -0.064237   0.000058  -0.000492   0.000156  -0.054893
    36  H   -0.000322   0.010168  -0.000001  -0.000000  -0.000002  -0.003351
    37  C   -0.003640  -0.044483   0.000042   0.000194  -0.000058   0.019791
    38  O   -0.000873   0.035247  -0.000004  -0.000056  -0.000003  -0.000623
    39  O    0.000138  -0.002621  -0.000000  -0.000001   0.000000  -0.000953
    40  C    0.002850  -0.051344  -0.000011  -0.000263   0.000217  -0.011502
    41  H    0.000002   0.000810  -0.000000   0.000000   0.000000   0.004659
    42  H    0.000001  -0.000327  -0.000000   0.000000   0.000000  -0.000573
    43  O   -0.012451  -0.132869   0.000413  -0.000187  -0.000069   0.037244
    44  H    0.000957   0.029773  -0.000003  -0.000005  -0.000000  -0.001748
    45  H    0.000901   0.003148   0.000000  -0.000000   0.000000  -0.000387
    46  H    0.000000   0.000431  -0.000000   0.000000   0.000005  -0.000005
    47  H   -0.000008   0.000278  -0.000000  -0.000000  -0.000000  -0.000113
    48  H    0.000000  -0.000048  -0.000000  -0.000000  -0.000000   0.000018
    49  H    0.000000  -0.000039   0.000000  -0.000000   0.000000   0.000042
              31         32         33         34         35         36
     1  C   -0.000097  -0.033043   0.000561  -0.001249   0.029390  -0.001604
     2  H   -0.000000   0.001451   0.000000  -0.000019  -0.002236   0.000132
     3  C    0.000154   0.006054   0.000630  -0.004633  -0.017148  -0.008005
     4  H   -0.000000   0.000367  -0.000000   0.000014  -0.000360   0.000054
     5  H    0.000001  -0.004432   0.000010   0.001934   0.001520  -0.000346
     6  O   -0.002016  -0.002117  -0.000048  -0.000375  -0.015761   0.001981
     7  C   -0.009296   0.003189  -0.000001  -0.000004   0.001345   0.000056
     8  H   -0.000022  -0.000001   0.000000   0.000000   0.000001   0.000000
     9  H   -0.000010   0.000006  -0.000000  -0.000000  -0.000013  -0.000000
    10  C   -0.001811   0.000158   0.000001   0.000009  -0.004780   0.000088
    11  C    0.009333  -0.001378  -0.000004   0.000042   0.005761   0.000606
    12  C    0.000812   0.000066   0.000000   0.000012   0.000865  -0.000019
    13  O   -0.000001  -0.000000   0.000000   0.000000   0.000011  -0.000000
    14  O    0.000000   0.000000  -0.000000   0.000000   0.000000   0.000000
    15  N    0.001665   0.000659  -0.000003   0.000012  -0.004048  -0.000056
    16  H   -0.000006  -0.000104   0.000000   0.000000   0.000142   0.000008
    17  C    0.028777  -0.009992   0.000039   0.000018   0.027391   0.004172
    18  H   -0.002801  -0.000426   0.000000   0.000000   0.000835  -0.000012
    19  C   -0.058776  -0.015335  -0.000040  -0.000270  -0.146136  -0.017904
    20  H   -0.000106  -0.000036   0.000000  -0.000000   0.000212  -0.000006
    21  C   -0.037813   0.030570  -0.000141   0.000623   0.066744   0.008255
    22  O    0.000071  -0.000811   0.000000  -0.000005   0.002456  -0.000069
    23  S   -0.000107  -0.000011   0.000000  -0.000000  -0.000058   0.000006
    24  C    0.090062   0.026383   0.000022  -0.000003   0.050741   0.028323
    25  H    0.005030  -0.000018   0.000000   0.000000   0.004847  -0.000322
    26  C   -0.023459   0.004147   0.000009   0.000015  -0.064237   0.010168
    27  H   -0.000103   0.000002  -0.000000  -0.000000   0.000058  -0.000001
    28  H   -0.001127  -0.000005   0.000000   0.000000  -0.000492  -0.000000
    29  H    0.005613   0.000005   0.000000  -0.000000   0.000156  -0.000002
    30  O    0.157996  -0.004369   0.000019  -0.000211  -0.054893  -0.003351
    31  H    0.329395   0.000284  -0.000000   0.000000   0.003875   0.000354
    32  C    0.000284   6.000424   0.401855   0.405751  -0.012274  -0.001460
    33  H   -0.000000   0.401855   0.552282  -0.030551   0.014065  -0.000079
    34  H    0.000000   0.405751  -0.030551   0.489967  -0.008878   0.000011
    35  N    0.003875  -0.012274   0.014065  -0.008878   7.886180   0.196744
    36  H    0.000354  -0.001460  -0.000079   0.000011   0.196744   0.239456
    37  C   -0.001177  -0.031567   0.002964   0.000804   0.203719   0.016713
    38  O   -0.000022  -0.003196  -0.000003   0.000004  -0.153260  -0.003619
    39  O   -0.000013  -0.015352   0.000142  -0.000249  -0.158437   0.004778
    40  C    0.003679  -0.359830  -0.083035  -0.041539  -0.099174  -0.029812
    41  H   -0.000171  -0.094094  -0.001435  -0.003602  -0.060712  -0.001495
    42  H    0.000001  -0.099253   0.000012   0.003515  -0.099929   0.001614
    43  O    0.000262  -0.001337   0.000001  -0.000021   0.008213   0.001991
    44  H   -0.000001   0.000478   0.000000   0.000000  -0.000977   0.002582
    45  H    0.000003   0.000149  -0.000000   0.000000  -0.004118  -0.000121
    46  H    0.000000   0.000000  -0.000000  -0.000000   0.000000   0.000000
    47  H    0.000000  -0.000317  -0.000000   0.000009  -0.002105   0.000095
    48  H    0.000000  -0.000867  -0.000000   0.000014   0.001145  -0.000026
    49  H   -0.000000   0.423621  -0.025519  -0.026871   0.002275  -0.000049
              37         38         39         40         41         42
     1  C   -0.045549  -0.003137   0.000408   0.033569  -0.000596   0.000623
     2  H   -0.001997  -0.000784   0.000041  -0.002812  -0.000001  -0.000004
     3  C    0.024689   0.003220  -0.002003  -0.035907   0.003255  -0.001294
     4  H   -0.000364  -0.000068  -0.000002   0.000227   0.000001   0.000000
     5  H   -0.000431   0.000230   0.000029  -0.000778  -0.000033   0.000001
     6  O    0.022954  -0.011052  -0.000891   0.006976   0.001984  -0.000251
     7  C    0.007087  -0.000489  -0.000065  -0.010673  -0.000138   0.000010
     8  H    0.000003  -0.000001  -0.000000   0.000008  -0.000000   0.000000
     9  H    0.000009   0.000000  -0.000000  -0.000046   0.000000   0.000000
    10  C    0.002716   0.000071  -0.000024  -0.000131   0.000156   0.000002
    11  C   -0.002077  -0.000145   0.000041   0.005971  -0.000127   0.000002
    12  C   -0.000527  -0.000002   0.000003   0.000336  -0.000015   0.000000
    13  O   -0.000011  -0.000000   0.000000   0.000014  -0.000000   0.000000
    14  O   -0.000000  -0.000000   0.000000   0.000001   0.000000   0.000000
    15  N    0.001438  -0.000201  -0.000034  -0.001272   0.000091  -0.000001
    16  H    0.000028   0.000001   0.000000   0.000005  -0.000000   0.000000
    17  C   -0.007562   0.005264   0.000740   0.044391   0.000419  -0.000020
    18  H   -0.000283  -0.000031   0.000001   0.001600  -0.000008   0.000000
    19  C    0.138729  -0.044225  -0.005763   0.044538   0.007169  -0.000288
    20  H    0.000125  -0.000007   0.000000   0.000107  -0.000000  -0.000000
    21  C   -0.127712   0.059168   0.006782  -0.047981  -0.007493   0.000666
    22  O    0.004316   0.000280  -0.000022   0.001799   0.000014  -0.000000
    23  S    0.000051   0.000003  -0.000000   0.000005   0.000002  -0.000000
    24  C   -0.021033  -0.031648   0.002089  -0.099107  -0.005501  -0.001558
    25  H   -0.003640  -0.000873   0.000138   0.002850   0.000002   0.000001
    26  C   -0.044483   0.035247  -0.002621  -0.051344   0.000810  -0.000327
    27  H    0.000042  -0.000004  -0.000000  -0.000011  -0.000000  -0.000000
    28  H    0.000194  -0.000056  -0.000001  -0.000263   0.000000   0.000000
    29  H   -0.000058  -0.000003   0.000000   0.000217   0.000000   0.000000
    30  O    0.019791  -0.000623  -0.000953  -0.011502   0.004659  -0.000573
    31  H   -0.001177  -0.000022  -0.000013   0.003679  -0.000171   0.000001
    32  C   -0.031567  -0.003196  -0.015352  -0.359830  -0.094094  -0.099253
    33  H    0.002964  -0.000003   0.000142  -0.083035  -0.001435   0.000012
    34  H    0.000804   0.000004  -0.000249  -0.041539  -0.003602   0.003515
    35  N    0.203719  -0.153260  -0.158437  -0.099174  -0.060712  -0.099929
    36  H    0.016713  -0.003619   0.004778  -0.029812  -0.001495   0.001614
    37  C    4.594717   0.214868   0.529079  -0.120579  -0.001380  -0.000682
    38  O    0.214868   8.661690  -0.089273   0.037742   0.000014   0.000114
    39  O    0.529079  -0.089273   8.365939  -0.017811   0.001136  -0.000074
    40  C   -0.120579   0.037742  -0.017811   6.237607   0.446183   0.517840
    41  H   -0.001380   0.000014   0.001136   0.446183   0.550873  -0.028052
    42  H   -0.000682   0.000114  -0.000074   0.517840  -0.028052   0.476617
    43  O   -0.010484  -0.002467  -0.001960   0.015385   0.000039  -0.000034
    44  H    0.005620  -0.020554   0.005500  -0.003601  -0.000010   0.000007
    45  H    0.002933  -0.002775  -0.000051  -0.001779  -0.000000   0.000000
    46  H    0.000000   0.000000   0.000000  -0.000000   0.000000  -0.000000
    47  H   -0.001479  -0.000016   0.000028  -0.000508   0.000000   0.000000
    48  H    0.001207   0.000076  -0.000045   0.001437   0.000000   0.000000
    49  H   -0.003055   0.000251   0.000251  -0.070261   0.004176  -0.004681
              43         44         45         46         47         48
     1  C   -0.003072  -0.002655  -0.022022  -0.000000   0.507434   0.349030
     2  H    0.000083  -0.000315  -0.000305   0.000000  -0.050248  -0.070009
     3  C   -0.017028   0.001133   0.012365   0.000016  -0.166991  -0.020394
     4  H   -0.001481   0.000004   0.000109   0.000000  -0.010428  -0.000075
     5  H   -0.000497  -0.000007   0.000002   0.000000   0.008398  -0.000388
     6  O   -0.164190   0.004394  -0.001961  -0.000000  -0.037614   0.006294
     7  C    0.012124  -0.000502  -0.000197   0.088029  -0.000778   0.000007
     8  H   -0.000183   0.000000   0.000000  -0.000996  -0.000000   0.000000
     9  H    0.000030  -0.000000  -0.000000   0.001987   0.000000   0.000000
    10  C    0.000968   0.000028   0.000193  -0.229532  -0.000146   0.000011
    11  C   -0.001085  -0.000030   0.000266  -0.067077   0.000325  -0.000088
    12  C   -0.002052   0.000009  -0.000005  -0.038594   0.000142   0.000013
    13  O    0.000004  -0.000000  -0.000000   0.000004   0.000001  -0.000000
    14  O   -0.000001  -0.000000   0.000000   0.007665   0.000000  -0.000000
    15  N    0.012699  -0.000362  -0.000060   0.000791  -0.000454   0.000086
    16  H   -0.000272   0.000001   0.000002   0.000002   0.000004  -0.000000
    17  C    0.072201  -0.002634   0.000935  -0.053548   0.002366  -0.000910
    18  H   -0.000307   0.000004   0.000000  -0.000016  -0.000001   0.000000
    19  C   -0.534429   0.035682   0.059946   0.005469  -0.083691   0.011320
    20  H    0.007346  -0.000023  -0.000049  -0.000000   0.000008  -0.000000
    21  C    0.476674  -0.035336  -0.017419  -0.001011   0.085412  -0.006996
    22  O   -0.089514   0.000257   0.004689   0.000003   0.005616   0.001622
    23  S    0.000055  -0.000001   0.000005   0.466476   0.000000  -0.000000
    24  C    0.018649   0.016733   0.000636  -0.000748   0.000134  -0.000601
    25  H   -0.012451   0.000957   0.000901   0.000000  -0.000008   0.000000
    26  C   -0.132869   0.029773   0.003148   0.000431   0.000278  -0.000048
    27  H    0.000413  -0.000003   0.000000  -0.000000  -0.000000  -0.000000
    28  H   -0.000187  -0.000005  -0.000000   0.000000  -0.000000  -0.000000
    29  H   -0.000069  -0.000000   0.000000   0.000005  -0.000000  -0.000000
    30  O    0.037244  -0.001748  -0.000387  -0.000005  -0.000113   0.000018
    31  H    0.000262  -0.000001   0.000003   0.000000   0.000000   0.000000
    32  C   -0.001337   0.000478   0.000149   0.000000  -0.000317  -0.000867
    33  H    0.000001   0.000000  -0.000000  -0.000000  -0.000000  -0.000000
    34  H   -0.000021   0.000000   0.000000  -0.000000   0.000009   0.000014
    35  N    0.008213  -0.000977  -0.004118   0.000000  -0.002105   0.001145
    36  H    0.001991   0.002582  -0.000121   0.000000   0.000095  -0.000026
    37  C   -0.010484   0.005620   0.002933   0.000000  -0.001479   0.001207
    38  O   -0.002467  -0.020554  -0.002775   0.000000  -0.000016   0.000076
    39  O   -0.001960   0.005500  -0.000051   0.000000   0.000028  -0.000045
    40  C    0.015385  -0.003601  -0.001779  -0.000000  -0.000508   0.001437
    41  H    0.000039  -0.000010  -0.000000   0.000000   0.000000   0.000000
    42  H   -0.000034   0.000007   0.000000  -0.000000   0.000000   0.000000
    43  O    8.991749   0.112640   0.170259   0.000000  -0.000685  -0.000898
    44  H    0.112640   0.257643  -0.013102  -0.000000  -0.000253   0.000049
    45  H    0.170259  -0.013102   0.322766   0.000000   0.002017   0.000249
    46  H    0.000000  -0.000000   0.000000   0.791370   0.000000   0.000000
    47  H   -0.000685  -0.000253   0.002017   0.000000   0.540396  -0.034936
    48  H   -0.000898   0.000049   0.000249   0.000000  -0.034936   0.551748
    49  H    0.000016  -0.000005  -0.000000   0.000000   0.000001   0.000004
              49
     1  C   -0.000966
     2  H   -0.000021
     3  C    0.001220
     4  H   -0.000000
     5  H    0.000010
     6  O    0.000178
     7  C   -0.000001
     8  H   -0.000000
     9  H   -0.000000
    10  C    0.000001
    11  C   -0.000000
    12  C   -0.000000
    13  O   -0.000000
    14  O    0.000000
    15  N   -0.000000
    16  H    0.000000
    17  C    0.000038
    18  H   -0.000000
    19  C    0.000055
    20  H    0.000000
    21  C   -0.000309
    22  O    0.000001
    23  S    0.000000
    24  C   -0.000564
    25  H    0.000000
    26  C   -0.000039
    27  H    0.000000
    28  H   -0.000000
    29  H    0.000000
    30  O    0.000042
    31  H   -0.000000
    32  C    0.423621
    33  H   -0.025519
    34  H   -0.026871
    35  N    0.002275
    36  H   -0.000049
    37  C   -0.003055
    38  O    0.000251
    39  O    0.000251
    40  C   -0.070261
    41  H    0.004176
    42  H   -0.004681
    43  O    0.000016
    44  H   -0.000005
    45  H   -0.000000
    46  H    0.000000
    47  H    0.000001
    48  H    0.000004
    49  H    0.474948
 Mulliken charges:
               1
     1  C   -0.724451
     2  H    0.249253
     3  C   -0.051223
     4  H    0.268817
     5  H    0.177489
     6  O   -0.207147
     7  C   -0.233152
     8  H    0.220356
     9  H    0.194926
    10  C    0.095531
    11  C   -0.052616
    12  C    0.289241
    13  O   -0.635351
    14  O   -0.602951
    15  N   -0.216194
    16  H    0.433731
    17  C   -1.135643
    18  H    0.219061
    19  C    1.497449
    20  H    0.239812
    21  C   -1.443768
    22  O   -0.364560
    23  S    0.002500
    24  C   -0.075962
    25  H    0.287569
    26  C   -0.996336
    27  H    0.226391
    28  H    0.209333
    29  H    0.199705
    30  O   -0.596682
    31  H    0.501561
    32  C   -0.613993
    33  H    0.168248
    34  H    0.215724
    35  N   -0.598664
    36  H    0.550172
    37  C    0.631333
    38  O   -0.649705
    39  O   -0.621481
    40  C   -0.312733
    41  H    0.183881
    42  H    0.235999
    43  O   -0.961472
    44  H    0.608629
    45  H    0.482776
    46  H    0.029280
    47  H    0.238107
    48  H    0.211952
    49  H    0.225253
 Sum of Mulliken charges =  -2.00000
 Mulliken charges with hydrogens summed into heavy atoms:
               1
     1  C   -0.025139
     3  C    0.395083
     6  O   -0.207147
     7  C    0.182130
    10  C    0.095531
    11  C   -0.052616
    12  C    0.289241
    13  O   -0.635351
    14  O   -0.602951
    15  N    0.217538
    17  C   -0.916581
    19  C    1.737261
    21  C   -1.443768
    22  O   -0.364560
    23  S    0.031781
    24  C    0.211608
    26  C   -0.360907
    30  O   -0.095121
    32  C   -0.004768
    35  N   -0.048492
    37  C    0.631333
    38  O   -0.041076
    39  O   -0.621481
    40  C    0.107146
    43  O   -0.478696
 Electronic spatial extent (au):  <R**2>=          11660.7168
 Charge=             -2.0000 electrons
 Dipole moment (field-independent basis, Debye):
    X=             -6.5968    Y=             -7.6374    Z=              4.6079  Tot=             11.0942
 Quadrupole moment (field-independent basis, Debye-Ang):
   XX=           -390.9638   YY=           -200.6727   ZZ=           -182.1251
   XY=            -58.7215   XZ=             -8.6409   YZ=             -5.3787
 Traceless Quadrupole moment (field-independent basis, Debye-Ang):
   XX=           -133.0433   YY=             57.2478   ZZ=             75.7954
   XY=            -58.7215   XZ=             -8.6409   YZ=             -5.3787
 Octapole moment (field-independent basis, Debye-Ang**2):
  XXX=           -178.5996  YYY=            -93.3524  ZZZ=             25.9084  XYY=           -113.0561
  XXY=           -106.0573  XXZ=            -63.5849  XZZ=            -11.4092  YZZ=             -4.5497
  YYZ=              0.7853  XYZ=              3.2264
 Hexadecapole moment (field-independent basis, Debye-Ang**3):
 XXXX=         -18509.9276 YYYY=          -3208.9691 ZZZZ=          -1615.8673 XXXY=          -1275.2842
 XXXZ=           -170.6062 YYYX=           -268.3556 YYYZ=            -27.5937 ZZZX=              4.0685
 ZZZY=            -42.6516 XXYY=          -3083.3101 XXZZ=          -2337.5215 YYZZ=           -755.8080
 XXYZ=           -178.6308 YYXZ=             12.2272 ZZXY=            -20.0656
 N-N= 2.635435938141D+03 E-N=-9.204311485458D+03  KE= 1.644574388502D+03
  Exact polarizability:   0.000   0.000   0.000   0.000   0.000   0.000
 Approx polarizability: 313.163 -17.939 308.983   3.728  -2.616 266.315
 No NMR shielding tensors so no spin-rotation constants.
 Leave Link  601 at Thu May 14 16:07:23 2020, MaxMem=   917504000 cpu:               5.2 elap:               0.4
 (Enter /sw/apps/gaussian-16/g16/l701.exe)
 ... and contract with generalized density number  0.
 Compute integral second derivatives.
 Leave Link  701 at Thu May 14 16:07:24 2020, MaxMem=   917504000 cpu:               6.2 elap:               0.4
 (Enter /sw/apps/gaussian-16/g16/l702.exe)
 L702 exits ... SP integral derivatives will be done elsewhere.
 Leave Link  702 at Thu May 14 16:07:24 2020, MaxMem=   917504000 cpu:               0.9 elap:               0.1
 (Enter /sw/apps/gaussian-16/g16/l703.exe)
 Integral derivatives from FoFJK, PRISM(SPDF).
 Compute integral second derivatives, UseDBF=F ICtDFT=           0.
 Calling FoFJK, ICntrl=    100147 FMM=F ISym2X=0 I1Cent= 0 IOpClX= 0 NMat=1 NMatS=1 NMatT=0.
 FoFJK:  IHMeth= 1 ICntrl=  100147 DoSepK=F KAlg= 0 I1Cent=           0 FoldK=F
 IRaf=         0 NMat=       1 IRICut=       1 DoRegI=T DoRafI=F ISym2E= 0 IDoP0=0 IntGTp=1.
 FoFCou: FMM=F IPFlag=           0 FMFlag=      100000 FMFlg1=         800
         NFxFlg=           0 DoJE=F BraDBF=F KetDBF=F FulRan=T
         wScrn=  0.000000 ICntrl=    100147 IOpCl=  0 I1Cent=           0 NGrid=           0
         NMat0=    1 NMatS0=      1 NMatT0=    0 NMatD0=    1 NMtDS0=    0 NMtDT0=    0
 Symmetry not used in FoFCou.
 Leave Link  703 at Thu May 14 16:15:26 2020, MaxMem=   917504000 cpu:            7718.7 elap:             482.4
 (Enter /sw/apps/gaussian-16/g16/l716.exe)
 Dipole        =-2.59539921D+00-3.00478069D+00 1.81289576D+00
 Polarizability= 0.00000000D+00 0.00000000D+00 0.00000000D+00
                 0.00000000D+00 0.00000000D+00 0.00000000D+00
 ***** Axes restored to original set *****
 -------------------------------------------------------------------
 Center     Atomic                   Forces (Hartrees/Bohr)
 Number     Number              X              Y              Z
 -------------------------------------------------------------------
      1        6          -0.000000000   -0.000000000   -0.000000000
      2        1           0.011042231   -0.003353240    0.054213012
      3        6          -0.000000000   -0.000000000   -0.000000000
      4        1          -0.003746308   -0.002986748    0.003599434
      5        1           0.008208949   -0.008228052    0.003083872
      6        8           0.009447320   -0.002544932   -0.021555322
      7        6          -0.000000000   -0.000000000   -0.000000000
      8        1           0.001087366    0.003958227    0.001452811
      9        1           0.000822418    0.000117793   -0.006339688
     10        6          -0.000000000   -0.000000000   -0.000000000
     11        6          -0.000000000   -0.000000000   -0.000000000
     12        6          -0.000000000   -0.000000000   -0.000000000
     13        8          -0.000000000   -0.000000000   -0.000000000
     14        8          -0.000000000   -0.000000000   -0.000000000
     15        7          -0.000000000   -0.000000000   -0.000000000
     16        1           0.009850486   -0.014011904   -0.002614766
     17        6          -0.000000000   -0.000000000   -0.000000000
     18        1           0.003469184   -0.006136905   -0.012344957
     19        6          -0.003857504   -0.003748058    0.004563358
     20        1          -0.006089312    0.010661242    0.001775751
     21        6          -0.008496230    0.021809766   -0.056974248
     22        8          -0.010300396   -0.004262662    0.050491616
     23       16           0.012933035    0.001773403   -0.009906008
     24        6          -0.000000000   -0.000000000   -0.000000000
     25        1           0.012675178    0.009252336    0.004035693
     26        6          -0.000000000   -0.000000000   -0.000000000
     27        1           0.000416366    0.001384171    0.000806749
     28        1          -0.001299127    0.001341732    0.001537217
     29        1           0.000330131   -0.001285702   -0.000423762
     30        8          -0.000000000   -0.000000000   -0.000000000
     31        1          -0.009659531   -0.002468389   -0.012892250
     32        6          -0.000000000   -0.000000000   -0.000000000
     33        1          -0.003347199    0.007734496    0.002425006
     34        1           0.000645949    0.000161244   -0.003371926
     35        7          -0.000000000   -0.000000000   -0.000000000
     36        1          -0.013923998    0.005557919    0.004380526
     37        6          -0.035337527   -0.012720645   -0.002909470
     38        8           0.009182432    0.020178282    0.018813509
     39        8           0.035186613   -0.003441551   -0.016300914
     40        6          -0.000000000   -0.000000000   -0.000000000
     41        1          -0.000491579   -0.002531250   -0.001746301
     42        1           0.003818345   -0.001717176   -0.003899561
     43        8          -0.011985012    0.009929917   -0.005546036
     44        1          -0.003112560    0.000092079   -0.003748538
     45        1           0.013192051   -0.007910367    0.012745860
     46        1          -0.010489540   -0.010231919    0.011461307
     47        1          -0.006146436   -0.018157651   -0.019009066
     48        1           0.030123139    0.046367066   -0.020096755
     49        1          -0.008078501    0.003251367   -0.003693921
 -------------------------------------------------------------------
 Cartesian Forces:  Max     0.056974248 RMS     0.012045919
 FormGI is forming the generalized inverse of G from B-inverse, IUseBI=4.
 Leave Link  716 at Thu May 14 16:15:26 2020, MaxMem=   917504000 cpu:               1.1 elap:               0.1
 (Enter /sw/apps/gaussian-16/g16/l103.exe)

 GradGradGradGradGradGradGradGradGradGradGradGradGradGradGradGradGradGrad
 Berny optimization.
 Red2BG is reusing G-inverse.
 Internal  Forces:  Max     0.067853165 RMS     0.009672170
 Search for a saddle point.
 Step number   1 out of a maximum of  294
 All quantities printed in internal units (Hartrees-Bohrs-Radians)
 Second derivative matrix not updated -- analytic derivatives used.
 ITU=  0
 LST/QST climbing along tangent vector
     Eigenvalues ---   -0.00787  -0.00026   0.00038   0.00219   0.00267
     Eigenvalues ---    0.00380   0.00400   0.00425   0.00608   0.00630
     Eigenvalues ---    0.00758   0.00893   0.00925   0.01046   0.01243
     Eigenvalues ---    0.01495   0.01626   0.01976   0.02075   0.02597
     Eigenvalues ---    0.02912   0.02952   0.03132   0.03521   0.03784
     Eigenvalues ---    0.04282   0.04420   0.04594   0.04649   0.04671
     Eigenvalues ---    0.04787   0.04835   0.04925   0.05015   0.05096
     Eigenvalues ---    0.05187   0.05250   0.05675   0.06026   0.06779
     Eigenvalues ---    0.07071   0.07287   0.07689   0.07775   0.08260
     Eigenvalues ---    0.08819   0.09137   0.09237   0.09400   0.10679
     Eigenvalues ---    0.11506   0.11745   0.11897   0.13134   0.13716
     Eigenvalues ---    0.13784   0.14532   0.14867   0.15044   0.15115
     Eigenvalues ---    0.15840   0.16149   0.17097   0.18795   0.20192
     Eigenvalues ---    0.21425   0.21623   0.23982   0.24038   0.25664
     Eigenvalues ---    0.26415   0.27620   0.27988   0.29613   0.30361
     Eigenvalues ---    0.30490   0.31224   0.31441   0.31503   0.32388
     Eigenvalues ---    0.32767   0.33267   0.33390   0.34179   0.34190
     Eigenvalues ---    0.34281   0.35012   0.35497   0.36007   0.36791
     Eigenvalues ---    0.37788   0.37985   0.38428   0.41489   0.42218
     Eigenvalues ---    0.44579   0.46897   0.62410   0.673511000.00000
     Eigenvalues --- 1000.000001000.000001000.000001000.000001000.00000
     Eigenvalues --- 1000.000001000.000001000.000001000.000001000.00000
     Eigenvalues --- 1000.000001000.000001000.000001000.000001000.00000
     Eigenvalues --- 1000.000001000.000001000.000001000.000001000.00000
     Eigenvalues --- 1000.000001000.000001000.000001000.000001000.00000
     Eigenvalues --- 1000.000001000.000001000.000001000.000001000.00000
     Eigenvalues --- 1000.000001000.000001000.000001000.000001000.00000
     Eigenvalues --- 1000.000001000.000001000.000001000.000001000.00000
     Eigenvalues --- 1000.000001000.000001000.000001000.000001000.00000
     Eigenvalues --- 1000.000001000.000001000.000001000.000001000.00000
     Eigenvalues --- 1000.000001000.000001000.000001000.000001000.00000
     Eigenvalues --- 1000.000001000.000001000.000001000.000001000.00000
     Eigenvalues --- 1000.000001000.000001000.000001000.000001000.00000
     Eigenvalues --- 1000.000001000.000001000.000001000.000001000.00000
     Eigenvalues --- 1000.000001000.000001000.000001000.000001000.00000
     Eigenvalues --- 1000.000001000.000001000.000001000.000001000.00000
     Eigenvalues --- 1000.000001000.000001000.000001000.000001000.00000
     Eigenvalues --- 1000.000001000.000001000.000001000.000001000.00000
     Eigenvalues --- 1000.000001000.000001000.000001000.000001000.00000
     Eigenvalues --- 1000.000001000.000001000.000001000.000001000.00000
     Eigenvalues --- 1000.000001000.000001000.000001000.000001000.00000
     Eigenvalues --- 1000.000001000.000001000.000001000.000001000.00000
     Eigenvalues --- 1000.000001000.000001000.000001000.000001000.00000
     Eigenvalues --- 1000.000001000.000001000.000001000.000001000.00000
     Eigenvalues --- 1000.000001000.000001000.000001000.000001000.00000
     Eigenvalues --- 1000.000001000.000001000.000001000.000001000.00000
     Eigenvalues --- 1000.000001000.000001000.000001000.000001000.00000
     Eigenvalues --- 1000.000001000.000001000.000001000.000001000.00000
     Eigenvalues --- 1000.000001000.000001000.000001000.000001000.00000
     Eigenvalues --- 1000.000001000.000001000.000001000.000001000.00000
     Eigenvalues --- 1000.000001000.000001000.000001000.000001000.00000
     Eigenvalues --- 1000.000001000.000001000.000001000.000001000.00000
     Eigenvalues --- 1000.000001000.000001000.000001000.000001000.00000
     Eigenvalues --- 1000.000001000.000001000.000001000.000001000.00000
     Eigenvalues --- 1000.000001000.000001000.000001000.000001000.00000
     Eigenvalues --- 1000.000001000.000001000.000001000.000001000.00000
     Eigenvalues --- 1000.000001000.000001000.000001000.000001000.00000
     Eigenvalues --- 1000.000001000.000001000.000001000.00000
 Eigenvectors required to have negative eigenvalues:
                          R20       R37       D95       D94       D96
   1                    0.51084  -0.39008   0.25096   0.23998   0.23837
                          R4        R34       D11       D12       D10
   1                    0.23258   0.19489   0.15923   0.15537   0.15283
 Eigenvalue     2 is  -2.56D-04 should be greater than     0.000000 Eigenvector:
                         D121      D122      D116      D117      D115
   1                    0.34581   0.31248  -0.31213  -0.31033  -0.30999
                         D120      D106       R4        D79       D81
   1                    0.30468   0.22099  -0.20137  -0.18384  -0.18329
 QST in optimization variable space.
 Eigenvectors 1 and  16 swapped, overlap=  1.0000
                        Tangent   TS vect  // Eig F  Eigenval
   1         X1         0.00000  -0.00000  -0.00335   0.01495
   2         Y1         0.00000  -0.00000  -0.00076  -0.00026
   3         Z1         0.00000   0.00000   0.00135   0.00038
   4         X3         0.00000   0.00000   0.00137   0.00219
   5         Y3         0.00000   0.00000  -0.00024   0.00267
   6         Z3         0.00000  -0.00000   0.00242   0.00380
   7         X7         0.00000   0.00000  -0.00072   0.00400
   8         Y7         0.00000  -0.00000   0.00074   0.00425
   9         Z7         0.00000   0.00000   0.00353   0.00608
  10         X10        0.00000  -0.00000  -0.00312   0.00630
  11         Y10        0.00000  -0.00000  -0.00037   0.00758
  12         Z10        0.00000   0.00000   0.00845   0.00893
  13         X11        0.00000   0.00000  -0.00223   0.00925
  14         Y11        0.00000   0.00000   0.00348   0.01046
  15         Z11        0.00000   0.00000  -0.00788   0.01243
  16         X12        0.00000  -0.00000   0.00183  -0.00787
  17         Y12        0.00000   0.00000  -0.00576   0.01626
  18         Z12        0.00000  -0.00000   0.00097   0.01976
  19         X13        0.00000  -0.00000   0.00025   0.02075
  20         Y13        0.00000  -0.00000  -0.00201   0.02597
  21         Z13        0.00000   0.00000  -0.00370   0.02912
  22         X14        0.00000   0.00000   0.00089   0.02952
  23         Y14        0.00000   0.00000   0.00035   0.03132
  24         Z14        0.00000   0.00000   0.00033   0.03521
  25         X15        0.00000   0.00000   0.00164   0.03784
  26         Y15        0.00000   0.00000  -0.00083   0.04282
  27         Z15        0.00000   0.00000  -0.00631   0.04420
  28         X17        0.00000  -0.00000  -0.00126   0.04594
  29         Y17        0.00000   0.00000  -0.00134   0.04649
  30         Z17        0.00000  -0.00000  -0.00066   0.04671
  31         X24        0.00000  -0.00000  -0.00311   0.04787
  32         Y24        0.00000   0.00000   0.00061   0.04835
  33         Z24        0.00000  -0.00000   0.00448   0.04925
  34         X26        0.00000   0.00000   0.00128   0.05015
  35         Y26        0.00000   0.00000  -0.00081   0.05096
  36         Z26        0.00000   0.00000   0.00030   0.05187
  37         X30        0.00000   0.00000  -0.00005   0.05250
  38         Y30        0.00000   0.00000   0.00307   0.05675
  39         Z30        0.00000   0.00000  -0.00192   0.06026
  40         X32        0.00000  -0.00000   0.00130   0.06779
  41         Y32        0.00000  -0.00000   0.00113   0.07071
  42         Z32        0.00000   0.00000   0.00058   0.07287
  43         X35        0.00000  -0.00000  -0.00043   0.07689
  44         Y35        0.00000  -0.00000   0.00146   0.07775
  45         Z35        0.00000  -0.00000   0.00143   0.08260
  46         X40        0.00000   0.00000  -0.00294   0.08819
  47         Y40        0.00000   0.00000   0.00025   0.09137
  48         Z40        0.00000   0.00000   0.00905   0.09237
  49         R1        -0.00896   0.00896   0.00344   0.09400
  50         R2        -0.00000   0.00000  -0.00220   0.10679
  51         R3         0.00000  -0.00000   0.01041   0.11506
  52         R4         0.19109  -0.19109   0.02562   0.11745
  53         R5         0.00145  -0.00145   0.02517   0.11897
  54         R6         0.00235  -0.00235  -0.00276   0.13134
  55         R7        -0.01583   0.01583   0.01610   0.13716
  56         R8         0.06742  -0.06742   0.00588   0.13784
  57         R9        -0.15068   0.15068   0.00419   0.14532
  58         R10        0.00027  -0.00027   0.00621   0.14867
  59         R11       -0.00004   0.00004   0.00088   0.15044
  60         R12        0.00057  -0.00057   0.00347   0.15115
  61         R13       -0.00136   0.00136   0.00167   0.15840
  62         R14        0.00210  -0.00210  -0.00048   0.16149
  63         R15        0.01983  -0.01983  -0.00222   0.17097
  64         R16        0.00174  -0.00174   0.00532   0.18795
  65         R17        0.01307  -0.01307   0.00237   0.20192
  66         R18       -0.00745   0.00745  -0.00584   0.21425
  67         R19        0.02451  -0.02451  -0.00607   0.21623
  68         R20       -0.40788   0.40788  -0.01487   0.23982
  69         R21       -0.00000   0.00000  -0.00616   0.24038
  70         R22       -0.00018   0.00018   0.01132   0.25664
  71         R23        0.00003  -0.00003   0.00635   0.26415
  72         R24        0.00057  -0.00057   0.00363   0.27620
  73         R25       -0.00025   0.00025  -0.00682   0.27988
  74         R26        0.00006  -0.00006  -0.00096   0.29613
  75         R27       -0.00085   0.00085  -0.00460   0.30361
  76         R28       -0.00025   0.00025   0.01454   0.30490
  77         R29       -0.00000   0.00000  -0.00373   0.31224
  78         R30        0.00450  -0.00450  -0.00636   0.31441
  79         R31       -0.00853   0.00853  -0.00854   0.31503
  80         R32        0.01932  -0.01932  -0.00234   0.32388
  81         R33       -0.00683   0.00683   0.00057   0.32767
  82         R34       -0.14380   0.14380   0.00451   0.33267
  83         R35       -0.00080   0.00080  -0.00050   0.33390
  84         R36       -0.00097   0.00097  -0.00053   0.34179
  85         R37        0.20714  -0.20714  -0.00082   0.34190
  86         R38        0.00733  -0.00733  -0.00459   0.34281
  87         A1         0.04908  -0.04908   0.00003   0.35012
  88         A2         0.09734  -0.09734   0.00120   0.35497
  89         A3         0.06329  -0.06329   0.00260   0.36007
  90         A4         0.06105  -0.06105   0.00626   0.36791
  91         A5        -0.09427   0.09427   0.01574   0.37788
  92         A6        -0.25240   0.25240   0.00498   0.37985
  93         A7        -0.09167   0.09167   0.00088   0.38428
  94         A8         0.01276  -0.01276  -0.00796   0.41489
  95         A9        -0.00846   0.00846  -0.01464   0.42218
  96         A10       -0.01285   0.01285   0.00295   0.44579
  97         A11       -0.00427   0.00427  -0.00803   0.46897
  98         A12       -0.00321   0.00321  -0.02440   0.62410
  99         A13        0.01587  -0.01587  -0.02312   0.67351
 100         A14       -0.02190   0.02190   0.000001000.00000
 101         A15        0.00530  -0.00530  -0.000001000.00000
 102         A16        0.00494  -0.00494  -0.000001000.00000
 103         A17       -0.00008   0.00008   0.000001000.00000
 104         A18       -0.00278   0.00278   0.000001000.00000
 105         A19       -0.00093   0.00093   0.000001000.00000
 106         A20        0.00184  -0.00184  -0.000001000.00000
 107         A21        0.00194  -0.00194   0.000001000.00000
 108         A22       -0.00150   0.00150  -0.000001000.00000
 109         A23        0.00131  -0.00131   0.000001000.00000
 110         A24        0.01156  -0.01156  -0.000001000.00000
 111         A25        0.01095  -0.01095   0.000001000.00000
 112         A26       -0.00282   0.00282  -0.000001000.00000
 113         A27        0.00659  -0.00659  -0.000001000.00000
 114         A28       -0.00585   0.00585   0.000001000.00000
 115         A29       -0.00238   0.00238   0.000001000.00000
 116         A30        0.00370  -0.00370  -0.000001000.00000
 117         A31       -0.00506   0.00506   0.000001000.00000
 118         A32        0.04037  -0.04037   0.000001000.00000
 119         A33       -0.00613   0.00613  -0.000001000.00000
 120         A34       -0.01934   0.01934  -0.000001000.00000
 121         A35        0.00626  -0.00626   0.000001000.00000
 122         A36       -0.01714   0.01714   0.000001000.00000
 123         A37       -0.02060   0.02060   0.000001000.00000
 124         A38       -0.02719   0.02719  -0.000001000.00000
 125         A39        0.03134  -0.03134  -0.000001000.00000
 126         A40       -0.01820   0.01820   0.000001000.00000
 127         A41        0.04070  -0.04070   0.000001000.00000
 128         A42        0.04760  -0.04760  -0.000001000.00000
 129         A43        0.04502  -0.04502   0.000001000.00000
 130         A44        0.00377  -0.00377  -0.000001000.00000
 131         A45        0.00864  -0.00864   0.000001000.00000
 132         A46       -0.00224   0.00224  -0.000001000.00000
 133         A47       -0.01191   0.01191   0.000001000.00000
 134         A48        0.00128  -0.00128   0.000001000.00000
 135         A49        0.00011  -0.00011   0.000001000.00000
 136         A50       -0.00058   0.00058   0.000001000.00000
 137         A51        0.00088  -0.00088   0.000001000.00000
 138         A52       -0.00023   0.00023  -0.000001000.00000
 139         A53        0.00004  -0.00004   0.000001000.00000
 140         A54       -0.00025   0.00025   0.000001000.00000
 141         A55       -0.00089   0.00089  -0.000001000.00000
 142         A56        0.00020  -0.00020   0.000001000.00000
 143         A57       -0.00081   0.00081   0.000001000.00000
 144         A58        0.00029  -0.00029   0.000001000.00000
 145         A59       -0.00029   0.00029  -0.000001000.00000
 146         A60       -0.00020   0.00020   0.000001000.00000
 147         A61        0.00078  -0.00078   0.000001000.00000
 148         A62        0.02173  -0.02173  -0.000001000.00000
 149         A63       -0.02253   0.02253   0.000001000.00000
 150         A64        0.02252  -0.02252   0.000001000.00000
 151         A65        0.09159  -0.09159  -0.000001000.00000
 152         A66       -0.00830   0.00830  -0.000001000.00000
 153         A67        0.01759  -0.01759   0.000001000.00000
 154         A68       -0.00900   0.00900   0.000001000.00000
 155         A69       -0.07720   0.07720   0.000001000.00000
 156         A70       -0.00511   0.00511   0.000001000.00000
 157         A71        0.00714  -0.00714   0.000001000.00000
 158         A72       -0.00086   0.00086  -0.000001000.00000
 159         A73       -0.00077   0.00077   0.000001000.00000
 160         A74       -0.00037   0.00037   0.000001000.00000
 161         A75        0.00659  -0.00659   0.000001000.00000
 162         A76        0.12508  -0.12508   0.000001000.00000
 163         A77       -0.05555   0.05555   0.000001000.00000
 164         A78        0.04553  -0.04553  -0.000001000.00000
 165         A79        0.08584  -0.08584   0.000001000.00000
 166         A80       -0.04370   0.04370   0.000001000.00000
 167         D1        -0.05642   0.05642  -0.000001000.00000
 168         D2         0.12879  -0.12879  -0.000001000.00000
 169         D3        -0.12941   0.12941  -0.000001000.00000
 170         D4         0.06292  -0.06292  -0.000001000.00000
 171         D5         0.06022  -0.06022  -0.000001000.00000
 172         D6         0.06657  -0.06657  -0.000001000.00000
 173         D7        -0.13518   0.13518   0.000001000.00000
 174         D8        -0.13788   0.13788  -0.000001000.00000
 175         D9        -0.13153   0.13153  -0.000001000.00000
 176         D10        0.21240  -0.21240  -0.000001000.00000
 177         D11        0.20970  -0.20970   0.000001000.00000
 178         D12        0.21605  -0.21605  -0.000001000.00000
 179         D13       -0.13774   0.13774  -0.000001000.00000
 180         D14       -0.01657   0.01657   0.000001000.00000
 181         D15       -0.00086   0.00086  -0.000001000.00000
 182         D16       -0.02163   0.02163  -0.000001000.00000
 183         D17       -0.00591   0.00591   0.000001000.00000
 184         D18       -0.02408   0.02408  -0.000001000.00000
 185         D19       -0.00836   0.00836   0.000001000.00000
 186         D20       -0.05242   0.05242   0.000001000.00000
 187         D21        0.06950  -0.06950  -0.000001000.00000
 188         D22        0.00320  -0.00320   0.000001000.00000
 189         D23       -0.06971   0.06971  -0.000001000.00000
 190         D24        0.05221  -0.05221  -0.000001000.00000
 191         D25       -0.01409   0.01409   0.000001000.00000
 192         D26        0.08625  -0.08625  -0.000001000.00000
 193         D27        0.11276  -0.11276  -0.000001000.00000
 194         D28       -0.00252   0.00252  -0.000001000.00000
 195         D29        0.00484  -0.00484  -0.000001000.00000
 196         D30       -0.00329   0.00329   0.000001000.00000
 197         D31        0.00408  -0.00408   0.000001000.00000
 198         D32        0.00737  -0.00737  -0.000001000.00000
 199         D33        0.00378  -0.00378  -0.000001000.00000
 200         D34        0.01183  -0.01183  -0.000001000.00000
 201         D35        0.00480  -0.00480   0.000001000.00000
 202         D36        0.00320  -0.00320  -0.000001000.00000
 203         D37        0.01125  -0.01125  -0.000001000.00000
 204         D38        0.00422  -0.00422   0.000001000.00000
 205         D39        0.00804  -0.00804   0.000001000.00000
 206         D40        0.00102  -0.00102   0.000001000.00000
 207         D41       -0.00695   0.00695   0.000001000.00000
 208         D42       -0.00695   0.00695   0.000001000.00000
 209         D43        0.04062  -0.04062   0.000001000.00000
 210         D44        0.04893  -0.04893   0.000001000.00000
 211         D45        0.03082  -0.03082   0.000001000.00000
 212         D46        0.03082  -0.03082  -0.000001000.00000
 213         D47       -0.00592   0.00592   0.000001000.00000
 214         D48       -0.00676   0.00676  -0.000001000.00000
 215         D49       -0.03084   0.03084  -0.000001000.00000
 216         D50       -0.03677   0.03677  -0.000001000.00000
 217         D51       -0.03760   0.03760   0.000001000.00000
 218         D52       -0.01111   0.01111   0.000001000.00000
 219         D53       -0.00685   0.00685  -0.000001000.00000
 220         D54       -0.01001   0.01001  -0.000001000.00000
 221         D55       -0.00804   0.00804  -0.000001000.00000
 222         D56       -0.00378   0.00378  -0.000001000.00000
 223         D57       -0.00694   0.00694   0.000001000.00000
 224         D58       -0.01428   0.01428  -0.000001000.00000
 225         D59       -0.01002   0.01002   0.000001000.00000
 226         D60       -0.01318   0.01318   0.000001000.00000
 227         D61        0.04387  -0.04387   0.000001000.00000
 228         D62       -0.08517   0.08517   0.000001000.00000
 229         D63       -0.00539   0.00539   0.000001000.00000
 230         D64        0.04008  -0.04008  -0.000001000.00000
 231         D65       -0.08896   0.08896   0.000001000.00000
 232         D66       -0.00918   0.00918   0.000001000.00000
 233         D67        0.05504  -0.05504   0.000001000.00000
 234         D68       -0.07400   0.07400  -0.000001000.00000
 235         D69        0.00579  -0.00579   0.000001000.00000
 236         D70        0.01531  -0.01531   0.000001000.00000
 237         D71        0.00831  -0.00831   0.000001000.00000
 238         D72        0.01285  -0.01285  -0.000001000.00000
 239         D73        0.00949  -0.00949  -0.000001000.00000
 240         D74        0.00249  -0.00249   0.000001000.00000
 241         D75        0.00703  -0.00703  -0.000001000.00000
 242         D76       -0.02060   0.02060   0.000001000.00000
 243         D77       -0.02760   0.02760   0.000001000.00000
 244         D78       -0.02306   0.02306  -0.000001000.00000
 245         D79        0.01507  -0.01507   0.000001000.00000
 246         D80        0.02977  -0.02977  -0.000001000.00000
 247         D81        0.00758  -0.00758  -0.000001000.00000
 248         D82        0.02228  -0.02228  -0.000001000.00000
 249         D83        0.02051  -0.02051   0.000001000.00000
 250         D84        0.03521  -0.03521  -0.000001000.00000
 251         D85        0.00494  -0.00494  -0.000001000.00000
 252         D86        0.00553  -0.00553   0.000001000.00000
 253         D87        0.00565  -0.00565   0.000001000.00000
 254         D88        0.00708  -0.00708  -0.000001000.00000
 255         D89        0.00768  -0.00768   0.000001000.00000
 256         D90        0.00779  -0.00779   0.000001000.00000
 257         D91        0.00155  -0.00155  -0.000001000.00000
 258         D92        0.00215  -0.00215   0.000001000.00000
 259         D93        0.00227  -0.00227   0.000001000.00000
 260         D94        0.17496  -0.17496  -0.000001000.00000
 261         D95        0.17093  -0.17093  -0.000001000.00000
 262         D96        0.18445  -0.18445   0.000001000.00000
 263         D97        0.01267  -0.01267   0.000001000.00000
 264         D98        0.00807  -0.00807   0.000001000.00000
 265         D99        0.00876  -0.00876  -0.000001000.00000
 266         D100       0.01227  -0.01227   0.000001000.00000
 267         D101       0.00768  -0.00768   0.000001000.00000
 268         D102       0.00836  -0.00836   0.000001000.00000
 269         D103       0.01234  -0.01234  -0.000001000.00000
 270         D104       0.00775  -0.00775   0.000001000.00000
 271         D105       0.00843  -0.00843  -0.000001000.00000
 272         D106      -0.12218   0.12218   0.000001000.00000
 273         D107      -0.03114   0.03114   0.000001000.00000
 274         D108       0.05771  -0.05771  -0.000001000.00000
 275         D109       0.04978  -0.04978  -0.000001000.00000
 276         D110      -0.02732   0.02732   0.000001000.00000
 277         D111      -0.03525   0.03525  -0.000001000.00000
 278         D112      -0.09038   0.09038   0.000001000.00000
 279         D113      -0.08332   0.08332   0.000001000.00000
 280         D114      -0.08191   0.08191   0.000001000.00000
 281         D115       0.00176  -0.00176  -0.000001000.00000
 282         D116       0.00882  -0.00882   0.000001000.00000
 283         D117       0.01022  -0.01022   0.000001000.00000
 284         D118       0.02548  -0.02548  -0.000001000.00000
 285         D119       0.03385  -0.03385   0.000001000.00000
 286         D120      -0.14526   0.14526   0.000001000.00000
 287         D121       0.18387  -0.18387  -0.000001000.00000
 288         D122       0.06751  -0.06751  -0.000001000.00000
 289         D123       0.05826  -0.05826   0.000001000.00000
 RFO step:  Lambda0=1.566974935D-02 Lambda=-2.71320594D-02.
 Linear search not attempted -- option 19 set.
 Maximum step size (   0.300) exceeded in Quadratic search.
    -- Step size scaled by   0.090
 Iteration  1 RMS(Cart)=  0.02051530 RMS(Int)=  0.00083412
 Iteration  2 RMS(Cart)=  0.00066523 RMS(Int)=  0.00032359
 Iteration  3 RMS(Cart)=  0.00000115 RMS(Int)=  0.00032359
 New curvilinear step failed, DQL= 1.55D-04 SP=-4.19D-06.
 ITry= 1 IFail=1 DXMaxC= 1.18D-01 DCOld= 1.00D+10 DXMaxT= 3.00D-01 DXLimC= 3.00D+00 Rises=F
 Iteration  1 RMS(Cart)=  0.01847888 RMS(Int)=  0.00067665
 Iteration  2 RMS(Cart)=  0.00054027 RMS(Int)=  0.00026230
 Iteration  3 RMS(Cart)=  0.00000073 RMS(Int)=  0.00026230
 ITry= 2 IFail=0 DXMaxC= 1.06D-01 DCOld= 1.00D+10 DXMaxT= 3.00D-01 DXLimC= 3.00D+00 Rises=F
 Variable       Old X    -DE/DX   Delta X   Delta X   Delta X     New X
                                 (Linear)    (Quad)   (Total)
    X1       75.07693   0.03280   0.00000   0.00000   0.00000  75.07693
    Y1       63.95400   0.04266   0.00000   0.00000   0.00000  63.95400
    Z1       83.07614   0.02097   0.00000   0.00000   0.00000  83.07614
    X3       77.79058   0.00086   0.00000   0.00000   0.00000  77.79058
    Y3       64.04282  -0.01325   0.00000   0.00000   0.00000  64.04282
    Z3       84.13250  -0.00657   0.00000   0.00000   0.00000  84.13250
    X7       85.55357  -0.00446   0.00000   0.00000   0.00000  85.55357
    Y7       57.50248   0.00445   0.00000   0.00000   0.00000  57.50248
    Z7       87.25054  -0.01139   0.00000   0.00000   0.00000  87.25054
   X10       87.70219  -0.00276   0.00000   0.00000   0.00000  87.70219
   Y10       58.85174  -0.01572   0.00000   0.00000   0.00000  58.85174
   Z10       85.97309   0.00556   0.00000   0.00000   0.00000  85.97309
   X11       86.78567   0.00882   0.00000   0.00000   0.00000  86.78567
   Y11       60.95312  -0.00189   0.00000   0.00000   0.00000  60.95312
   Z11       84.76556  -0.00308   0.00000   0.00000   0.00000  84.76556
   X12       88.36170  -0.00005   0.00000   0.00000   0.00000  88.36170
   Y12       62.72379  -0.00030   0.00000   0.00000   0.00000  62.72379
   Z12       83.29724  -0.00041   0.00000   0.00000   0.00000  83.29724
   X13       87.31669   0.00000   0.00000   0.00000   0.00000  87.31669
   Y13       64.48312  -0.00000   0.00000   0.00000   0.00000  64.48312
   Z13       81.96120   0.00000   0.00000   0.00000   0.00000  81.96120
   X14       90.78055  -0.00000   0.00000   0.00000   0.00000  90.78055
   Y14       62.37041  -0.00000   0.00000   0.00000   0.00000  62.37041
   Z14       83.37283   0.00000   0.00000   0.00000   0.00000  83.37283
   X15       84.17218   0.00736   0.00000   0.00000   0.00000  84.17218
   Y15       61.10807  -0.00827   0.00000   0.00000   0.00000  61.10807
   Z15       84.97154  -0.00165   0.00000   0.00000   0.00000  84.97154
   X17       83.30102  -0.00642   0.00000   0.00000   0.00000  83.30102
   Y17       59.30527  -0.00106   0.00000   0.00000   0.00000  59.30527
   Z17       86.87260  -0.01128   0.00000   0.00000   0.00000  86.87260
   X24       79.46298  -0.00807   0.00000   0.00000   0.00000  79.46298
   Y24       56.94501   0.01166   0.00000   0.00000   0.00000  56.94501
   Z24       88.48832   0.00014   0.00000   0.00000   0.00000  88.48832
   X26       80.93319   0.00071   0.00000   0.00000   0.00000  80.93319
   Y26       54.86442   0.00186   0.00000   0.00000   0.00000  54.86442
   Z26       89.78656   0.00116   0.00000   0.00000   0.00000  89.78656
   X30       78.94520   0.00175   0.00000   0.00000   0.00000  78.94520
   Y30       59.00670  -0.00112   0.00000   0.00000   0.00000  59.00670
   Z30       90.22308  -0.01108   0.00000   0.00000   0.00000  90.22308
   X32       74.26057  -0.00830   0.00000   0.00000   0.00000  74.26057
   Y32       66.91709   0.01089   0.00000   0.00000   0.00000  66.91709
   Z32       90.30623  -0.00588   0.00000   0.00000   0.00000  90.30623
   X35       74.49300   0.00038   0.00000   0.00000   0.00000  74.49300
   Y35       62.29671   0.01208   0.00000   0.00000   0.00000  62.29671
   Z35       89.62404  -0.00014   0.00000   0.00000   0.00000  89.62404
   X40       74.57426   0.00345   0.00000   0.00000   0.00000  74.57426
   Y40       64.27903  -0.00417   0.00000   0.00000   0.00000  64.27903
   Z40       91.48731  -0.00433   0.00000   0.00000   0.00000  91.48731
    R1        2.05954   0.01163   0.00000   0.00351   0.00299   2.06253
    R2        2.04090   0.02337   0.00000   0.00210   0.00184   2.04274
    R3        2.04090   0.01637   0.00000   0.00090   0.00123   2.04214
    R4        5.14803   0.00403   0.00000  -0.05312  -0.04783   5.10021
    R5        2.07578  -0.00528   0.00000  -0.00101  -0.00097   2.07482
    R6        2.08522  -0.00426   0.00000  -0.00169  -0.00155   2.08367
    R7        2.73458  -0.02120   0.00000   0.00552   0.00487   2.73945
    R8        2.73637  -0.02426   0.00000  -0.03589  -0.03209   2.70428
    R9        3.78107   0.00996   0.00000   0.06946   0.06267   3.84374
   R10        2.09764  -0.00433   0.00000  -0.00065  -0.00061   2.09703
   R11        2.09532  -0.00602   0.00000  -0.00077  -0.00064   2.09467
   R12        3.30987   0.00455   0.00000   0.00028   0.00025   3.31012
   R13        1.95028  -0.01685   0.00000  -0.00106  -0.00091   1.94937
   R14        2.12737  -0.01415   0.00000  -0.00292  -0.00249   2.12488
   R15        2.91729   0.01306   0.00000  -0.00733  -0.00650   2.91078
   R16        2.10159  -0.01084   0.00000  -0.00206  -0.00185   2.09974
   R17        2.87939   0.01437   0.00000  -0.00432  -0.00380   2.87559
   R18        2.90901  -0.00004   0.00000   0.00299   0.00248   2.91149
   R19        2.37607  -0.05164   0.00000  -0.01518  -0.01366   2.36241
   R20        3.77928  -0.00288   0.00000   0.19273   0.17343   3.95271
   R21        2.51334   0.01461   0.00000   0.00182   0.00165   2.51498
   R22        2.10443  -0.01577   0.00000  -0.00187  -0.00164   2.10279
   R23        2.07339  -0.00136   0.00000  -0.00015  -0.00015   2.07325
   R24        2.06840   0.00116   0.00000  -0.00016  -0.00014   2.06826
   R25        2.07294  -0.00039   0.00000   0.00004   0.00004   2.07298
   R26        1.85761  -0.01597   0.00000  -0.00139  -0.00123   1.85638
   R27        2.05746   0.00637   0.00000   0.00117   0.00101   2.05847
   R28        2.05982   0.00292   0.00000   0.00047   0.00026   2.06008
   R29        2.04090   0.00914   0.00000   0.00107   0.00117   2.04207
   R30        1.96033  -0.00347   0.00000  -0.00356  -0.00267   1.95766
   R31        2.58848  -0.00752   0.00000   0.00430   0.00385   2.59233
   R32        2.54404  -0.02919   0.00000  -0.01266  -0.01141   2.53264
   R33        2.38990  -0.03852   0.00000   0.00121   0.00110   2.39100
   R34        2.08704  -0.00389   0.00000   0.06803   0.06130   2.14834
   R35        2.07947  -0.00120   0.00000   0.00009   0.00047   2.07995
   R36        2.08155  -0.00514   0.00000  -0.00020  -0.00054   2.08101
   R37        2.65367  -0.00383   0.00000  -0.10499  -0.09446   2.55921
   R38        1.86920  -0.01731   0.00000  -0.00489  -0.00456   1.86464
    A1        2.33096  -0.02702   0.00000  -0.02762  -0.02440   2.30656
    A2        1.64568  -0.00319   0.00000  -0.03689  -0.03366   1.61202
    A3        1.47812   0.06785   0.00000  -0.00565  -0.00560   1.47252
    A4        1.57274   0.01644   0.00000  -0.01759  -0.01699   1.55574
    A5        2.45569  -0.04412   0.00000   0.02265   0.01915   2.47484
    A6        1.68196  -0.00266   0.00000   0.10664   0.09465   1.77661
    A7        1.55416   0.00191   0.00000   0.03647   0.03307   1.58723
    A8        1.90258   0.00104   0.00000  -0.00545  -0.00476   1.89781
    A9        1.89707   0.00158   0.00000   0.00619   0.00554   1.90260
   A10        1.97074   0.00953   0.00000   0.00593   0.00526   1.97600
   A11        1.90293   0.00098   0.00000   0.00183   0.00172   1.90465
   A12        1.92871  -0.00363   0.00000   0.00047   0.00045   1.92916
   A13        1.86029  -0.00979   0.00000  -0.00886  -0.00812   1.85218
   A14        2.00278   0.00124   0.00000   0.01091   0.01013   2.01291
   A15        2.00393  -0.00152   0.00000  -0.00479  -0.00458   1.99934
   A16        2.10139   0.00053   0.00000  -0.00162  -0.00155   2.09984
   A17        1.85474   0.00106   0.00000   0.00007   0.00005   1.85478
   A18        1.95119  -0.00219   0.00000   0.00099   0.00093   1.95212
   A19        1.94569  -0.00294   0.00000   0.00034   0.00030   1.94599
   A20        1.96126  -0.00447   0.00000  -0.00111  -0.00102   1.96024
   A21        1.94776  -0.00040   0.00000  -0.00028  -0.00025   1.94751
   A22        2.23638  -0.02388   0.00000  -0.00229  -0.00206   2.23432
   A23        2.14222   0.02484   0.00000   0.00238   0.00213   2.14435
   A24        2.06880  -0.00739   0.00000  -0.00606  -0.00550   2.06330
   A25        2.05270   0.00017   0.00000  -0.00333  -0.00302   2.04968
   A26        1.90668  -0.00109   0.00000   0.00074   0.00071   1.90738
   A27        1.98347   0.00698   0.00000  -0.00187  -0.00163   1.98184
   A28        1.89764   0.00108   0.00000   0.00206   0.00183   1.89946
   A29        1.97621   0.00373   0.00000   0.00058   0.00057   1.97678
   A30        1.87482  -0.00402   0.00000  -0.00126  -0.00125   1.87357
   A31        1.88688   0.00195   0.00000   0.00286   0.00249   1.88937
   A32        1.91939   0.00577   0.00000  -0.01774  -0.01595   1.90344
   A33        1.92827  -0.00710   0.00000   0.00215   0.00199   1.93027
   A34        1.85187  -0.00408   0.00000   0.00643   0.00571   1.85758
   A35        1.88013   0.00033   0.00000  -0.00270  -0.00250   1.87763
   A36        1.99256   0.00316   0.00000   0.00937   0.00855   2.00111
   A37        1.98016  -0.00421   0.00000   0.00880   0.00783   1.98799
   A38        2.05681   0.00076   0.00000   0.01415   0.01234   2.06915
   A39        1.67206  -0.00142   0.00000  -0.01510  -0.01390   1.65816
   A40        2.10888   0.00194   0.00000   0.00809   0.00632   2.11520
   A41        1.71280   0.00236   0.00000  -0.01911  -0.01678   1.69602
   A42        1.81352   0.00135   0.00000  -0.02214  -0.01982   1.79369
   A43        1.75018  -0.02649   0.00000  -0.02417  -0.02175   1.72842
   A44        1.89275  -0.00258   0.00000  -0.00241  -0.00212   1.89063
   A45        1.95895   0.00208   0.00000  -0.00267  -0.00234   1.95661
   A46        1.92118   0.00217   0.00000   0.00037   0.00028   1.92146
   A47        1.89202   0.00113   0.00000   0.00654   0.00587   1.89790
   A48        1.85993  -0.00369   0.00000  -0.00174  -0.00162   1.85831
   A49        1.93242   0.00027   0.00000   0.00016   0.00012   1.93254
   A50        1.93522  -0.00228   0.00000  -0.00054  -0.00046   1.93477
   A51        1.94812   0.00173   0.00000   0.00002   0.00001   1.94813
   A52        1.87488   0.00146   0.00000   0.00069   0.00063   1.87551
   A53        1.88554  -0.00113   0.00000  -0.00026  -0.00023   1.88531
   A54        1.88506  -0.00004   0.00000  -0.00004  -0.00005   1.88502
   A55        1.92069  -0.00536   0.00000  -0.00084  -0.00076   1.91993
   A56        1.88263  -0.00102   0.00000   0.00014   0.00027   1.88290
   A57        1.88682   0.00659   0.00000   0.00255   0.00235   1.88917
   A58        1.94770  -0.00487   0.00000  -0.00169  -0.00163   1.94607
   A59        1.92050  -0.00041   0.00000   0.00012   0.00032   1.92082
   A60        1.91496  -0.00180   0.00000  -0.00046  -0.00043   1.91452
   A61        1.91089   0.00159   0.00000  -0.00061  -0.00081   1.91008
   A62        2.07380   0.00027   0.00000  -0.00484  -0.00516   2.06863
   A63        2.07703   0.00554   0.00000   0.01100   0.01047   2.08750
   A64        2.09926  -0.00568   0.00000  -0.01026  -0.00922   2.09004
   A65        2.49530   0.00487   0.00000  -0.03731  -0.03316   2.46215
   A66        2.05860  -0.00232   0.00000   0.00353   0.00281   2.06140
   A67        2.13380  -0.00555   0.00000  -0.01026  -0.00908   2.12472
   A68        2.09008   0.00789   0.00000   0.00668   0.00621   2.09630
   A69        2.09018   0.00437   0.00000   0.03470   0.03070   2.12087
   A70        1.89628   0.00342   0.00000   0.00310   0.00240   1.89869
   A71        1.90113   0.00096   0.00000  -0.00282  -0.00219   1.89894
   A72        1.91389  -0.00104   0.00000  -0.00087  -0.00094   1.91295
   A73        1.90281  -0.00133   0.00000   0.00007   0.00026   1.90307
   A74        1.88829  -0.00019   0.00000   0.00054   0.00048   1.88876
   A75        2.08232   0.00077   0.00000  -0.00309  -0.00285   2.07947
   A76        1.73067   0.00069   0.00000  -0.05177  -0.04653   1.68414
   A77        1.73033  -0.00178   0.00000   0.02139   0.01877   1.74911
   A78        3.16572   0.00218   0.00000  -0.02048  -0.01671   3.14901
   A79        3.41086   0.00043   0.00000  -0.03844  -0.03419   3.37667
   A80        1.96852  -0.00994   0.00000   0.00149   0.00143   1.96995
    D1       -1.22298  -0.00742   0.00000   0.01062   0.00940  -1.21358
    D2        0.42190   0.00838   0.00000  -0.05319  -0.04766   0.37423
    D3        2.09764   0.01043   0.00000   0.05692   0.05024   2.14788
    D4        2.69692   0.00805   0.00000  -0.01339  -0.01184   2.68508
    D5       -1.51408   0.01073   0.00000  -0.01075  -0.00931  -1.52339
    D6        0.54626   0.00539   0.00000  -0.01410  -0.01254   0.53372
    D7        1.02085  -0.00049   0.00000   0.05730   0.05145   1.07230
    D8        3.09304   0.00220   0.00000   0.05994   0.05397  -3.13617
    D9       -1.12980  -0.00315   0.00000   0.05660   0.05074  -1.07906
   D10       -0.72841  -0.00685   0.00000  -0.09592  -0.08671  -0.81512
   D11        1.34378  -0.00416   0.00000  -0.09328  -0.08418   1.25959
   D12       -2.87907  -0.00951   0.00000  -0.09662  -0.08741  -2.96648
   D13        1.59724   0.01694   0.00000   0.06658   0.05979   1.65703
   D14        1.48832   0.00793   0.00000   0.00600   0.00553   1.49385
   D15       -1.05643   0.00737   0.00000  -0.00018   0.00005  -1.05637
   D16       -0.64777   0.00248   0.00000   0.00851   0.00764  -0.64014
   D17        3.09066   0.00192   0.00000   0.00234   0.00216   3.09282
   D18       -2.71313   0.00901   0.00000   0.01126   0.01007  -2.70306
   D19        1.02531   0.00845   0.00000   0.00509   0.00459   1.02990
   D20        2.71127  -0.00565   0.00000   0.02452   0.02204   2.73330
   D21        0.10320  -0.00354   0.00000  -0.03266  -0.02961   0.07359
   D22       -1.80062  -0.00450   0.00000  -0.00194  -0.00158  -1.80220
   D23       -1.06319  -0.00578   0.00000   0.03026   0.02708  -1.03611
   D24        2.61193  -0.00368   0.00000  -0.02692  -0.02456   2.58736
   D25        0.70811  -0.00464   0.00000   0.00380   0.00346   0.71156
   D26        0.27279   0.00331   0.00000  -0.03875  -0.03476   0.23803
   D27       -2.23555   0.00251   0.00000  -0.04980  -0.04474  -2.28029
   D28        1.98190   0.00163   0.00000   0.00090   0.00083   1.98273
   D29       -1.12961   0.00139   0.00000  -0.00224  -0.00197  -1.13159
   D30       -2.21743  -0.00164   0.00000   0.00092   0.00083  -2.21660
   D31        0.95424  -0.00188   0.00000  -0.00222  -0.00197   0.95227
   D32        3.05773   0.00074   0.00000  -0.00314  -0.00280   3.05493
   D33       -1.86822  -0.00246   0.00000  -0.00134  -0.00126  -1.86947
   D34        2.38722   0.00031   0.00000  -0.00405  -0.00369   2.38353
   D35        0.29401   0.00163   0.00000  -0.00174  -0.00154   0.29247
   D36        2.34401  -0.00158   0.00000  -0.00147  -0.00135   2.34266
   D37        0.31627   0.00120   0.00000  -0.00419  -0.00379   0.31248
   D38       -1.77695   0.00251   0.00000  -0.00187  -0.00163  -1.77858
   D39       -1.79637   0.00143   0.00000  -0.00271  -0.00244  -1.79881
   D40        2.39359   0.00275   0.00000  -0.00040  -0.00028   2.39331
   D41       -0.02095   0.00008   0.00000   0.00284   0.00254  -0.01841
   D42        3.05529  -0.00090   0.00000   0.00284   0.00254   3.05784
   D43       -0.42546   0.00560   0.00000  -0.00861  -0.00777  -0.43323
   D44        2.74992   0.00589   0.00000  -0.01209  -0.01088   2.73905
   D45        2.63620   0.00181   0.00000  -0.01227  -0.01103   2.62518
   D46       -0.57105   0.00125   0.00000  -0.01227  -0.01103  -0.58208
   D47        1.75558  -0.00320   0.00000   0.00179   0.00165   1.75723
   D48       -2.44532  -0.00517   0.00000   0.00198   0.00169  -2.44363
   D49       -2.70256   0.00292   0.00000   0.01344   0.01211  -2.69045
   D50       -0.66854  -0.00130   0.00000   0.01523   0.01376  -0.65478
   D51        1.41374  -0.00327   0.00000   0.01542   0.01380   1.42754
   D52       -0.59471  -0.00040   0.00000   0.00326   0.00291  -0.59180
   D53       -2.60932   0.00028   0.00000   0.00350   0.00325  -2.60607
   D54        1.45867  -0.00287   0.00000   0.00291   0.00250   1.46116
   D55        1.48195  -0.00152   0.00000   0.00232   0.00213   1.48408
   D56       -0.53266  -0.00083   0.00000   0.00256   0.00247  -0.53019
   D57       -2.74786  -0.00398   0.00000   0.00197   0.00172  -2.74614
   D58       -2.70589  -0.00061   0.00000   0.00439   0.00391  -2.70198
   D59        1.56268   0.00007   0.00000   0.00463   0.00425   1.56694
   D60       -0.65251  -0.00308   0.00000   0.00403   0.00350  -0.64901
   D61       -1.11953   0.00414   0.00000  -0.02005  -0.01837  -1.13790
   D62        1.47090   0.00148   0.00000   0.04109   0.03684   1.50774
   D63       -2.86456   0.00555   0.00000   0.00370   0.00328  -2.86127
   D64        3.12701   0.00118   0.00000  -0.01799  -0.01635   3.11065
   D65       -0.56575  -0.00148   0.00000   0.04315   0.03886  -0.52689
   D66        1.38198   0.00259   0.00000   0.00576   0.00530   1.38728
   D67        1.05916   0.00169   0.00000  -0.02429  -0.02207   1.03709
   D68       -2.63360  -0.00096   0.00000   0.03684   0.03314  -2.60046
   D69       -0.68587   0.00310   0.00000  -0.00054  -0.00042  -0.68629
   D70        3.03326   0.00146   0.00000  -0.00708  -0.00634   3.02692
   D71       -1.16017   0.00244   0.00000  -0.00219  -0.00188  -1.16205
   D72        1.00473   0.00617   0.00000  -0.00383  -0.00335   1.00139
   D73       -1.19240   0.00003   0.00000  -0.00404  -0.00371  -1.19611
   D74        0.89736   0.00101   0.00000   0.00085   0.00075   0.89811
   D75        3.06226   0.00474   0.00000  -0.00078  -0.00072   3.06154
   D76        0.85930  -0.00296   0.00000   0.00773   0.00686   0.86616
   D77        2.94906  -0.00198   0.00000   0.01262   0.01132   2.96038
   D78       -1.16923   0.00175   0.00000   0.01099   0.00986  -1.15937
   D79       -0.33125  -0.00023   0.00000   0.00802   0.00741  -0.32384
   D80        1.51819  -0.00167   0.00000  -0.00010  -0.00006   1.51813
   D81        1.67153  -0.00443   0.00000   0.01057   0.00996   1.68148
   D82       -2.76222  -0.00587   0.00000   0.00245   0.00249  -2.75973
   D83       -2.43589  -0.00091   0.00000   0.00408   0.00393  -2.43196
   D84       -0.58645  -0.00235   0.00000  -0.00404  -0.00354  -0.58999
   D85       -0.84376   0.00189   0.00000  -0.00236  -0.00214  -0.84590
   D86       -2.92312   0.00136   0.00000  -0.00298  -0.00270  -2.92582
   D87        1.25750   0.00180   0.00000  -0.00256  -0.00234   1.25516
   D88        1.24642   0.00070   0.00000  -0.00268  -0.00235   1.24408
   D89       -0.83293   0.00018   0.00000  -0.00330  -0.00291  -0.83585
   D90       -2.93550   0.00061   0.00000  -0.00289  -0.00255  -2.93805
   D91       -3.00064  -0.00282   0.00000  -0.00090  -0.00080  -3.00144
   D92        1.20319  -0.00334   0.00000  -0.00152  -0.00137   1.20182
   D93       -0.89938  -0.00291   0.00000  -0.00110  -0.00100  -0.90038
   D94       -1.63721  -0.00199   0.00000  -0.06447  -0.05805  -1.69526
   D95        2.59696   0.00202   0.00000  -0.06082  -0.05477   2.54219
   D96        0.54118   0.00259   0.00000  -0.06763  -0.06085   0.48033
   D97       -2.98569  -0.00214   0.00000  -0.00720  -0.00639  -2.99208
   D98       -0.86546  -0.00224   0.00000  -0.00616  -0.00591  -0.87137
   D99        1.18789   0.00001   0.00000  -0.00536  -0.00522   1.18267
   D100      -0.93370   0.00024   0.00000  -0.00548  -0.00451  -0.93822
   D101       1.18653   0.00014   0.00000  -0.00444  -0.00404   1.18249
   D102      -3.04331   0.00239   0.00000  -0.00363  -0.00334  -3.04665
   D103       1.17229  -0.00124   0.00000  -0.00636  -0.00536   1.16693
   D104      -2.99067  -0.00134   0.00000  -0.00532  -0.00488  -2.99555
   D105      -0.93732   0.00091   0.00000  -0.00451  -0.00419  -0.94151
   D106       1.65397  -0.00107   0.00000   0.03383   0.03062   1.68459
   D107      -1.76024  -0.00144   0.00000   0.01566   0.01373  -1.74650
   D108      -0.21614   0.00149   0.00000  -0.01056  -0.01001  -0.22615
   D109       2.96598   0.00067   0.00000  -0.00905  -0.00851   2.95747
   D110      -3.08156   0.00006   0.00000   0.00444   0.00374  -3.07781
   D111       0.10056  -0.00076   0.00000   0.00594   0.00524   0.10580
   D112       1.62110   0.00208   0.00000   0.03774   0.03381   1.65491
   D113      -0.48903  -0.00038   0.00000   0.03441   0.03141  -0.45762
   D114      -2.55344   0.00124   0.00000   0.03423   0.03122  -2.52222
   D115      -1.79717   0.00268   0.00000   0.02023   0.01741  -1.77976
   D116       2.37588   0.00023   0.00000   0.01690   0.01501   2.39090
   D117       0.31147   0.00185   0.00000   0.01672   0.01483   0.32630
   D118       0.00970   0.00017   0.00000  -0.01024  -0.00962   0.00008
   D119       3.11182   0.00065   0.00000  -0.01211  -0.01146   3.10035
   D120      -1.85455  -0.00028   0.00000   0.03639   0.03303  -1.82152
   D121       2.68693   0.00087   0.00000  -0.09342  -0.08462   2.60231
   D122       0.83730   0.00092   0.00000  -0.04413  -0.04000   0.79730
   D123       0.78932   0.00907   0.00000  -0.02517  -0.02309   0.76623
         Item               Value     Threshold  Converged?
 Maximum Force            0.065999     0.000450     NO 
 RMS     Force            0.009138     0.000300     NO 
 Maximum Displacement     0.106181     0.001800     NO 
 RMS     Displacement     0.018473     0.001200     NO 
 Predicted change in Energy=-2.522540D-03
 Lowest energy point so far.  Saving SCF results.
 GradGradGradGradGradGradGradGradGradGradGradGradGradGradGradGradGradGrad

 Leave Link  103 at Thu May 14 16:15:27 2020, MaxMem=   917504000 cpu:               2.2 elap:               0.2
 (Enter /sw/apps/gaussian-16/g16/l202.exe)
                          Input orientation:                          
 ---------------------------------------------------------------------
 Center     Atomic      Atomic             Coordinates (Angstroms)
 Number     Number       Type             X           Y           Z
 ---------------------------------------------------------------------
      1          6           0       39.729000   33.843000   43.962000
      2          1           0       38.799813   33.434354   44.363079
      3          6           0       41.165000   33.890000   44.521000
      4          1           0       41.869138   33.943869   43.680302
      5          1           0       41.278058   34.791773   45.145357
      6          8           0       41.481683   32.764620   45.378166
      7          6           0       45.273000   30.429000   46.171000
      8          1           0       45.079838   29.435771   45.715347
      9          1           0       45.471596   30.244311   47.245765
     10          6           0       46.410000   31.143000   45.495000
     11          6           0       45.925000   32.255000   44.856000
     12          6           0       46.759000   33.192000   44.079000
     13          8           0       46.206000   34.123000   43.372000
     14          8           0       48.039000   33.005000   44.119000
     15          7           0       44.542000   32.337000   44.965000
     16          1           0       44.107138   33.272419   44.962442
     17          6           0       44.081000   31.383000   45.971000
     18          1           0       43.882005   31.934865   46.930271
     19          6           0       42.777206   30.664426   45.575576
     20          1           0       43.040121   29.789111   44.943658
     21          6           0       41.944270   31.591201   44.702155
     22          8           0       42.116381   31.643041   43.465011
     23         16           0       48.098039   30.678051   45.444204
     24          6           0       42.050000   30.134000   46.826000
     25          1           0       41.061812   29.730694   46.511296
     26          6           0       42.828000   29.033000   47.513000
     27          1           0       43.156339   28.278565   46.787270
     28          1           0       42.208081   28.524244   48.257813
     29          1           0       43.717570   29.423855   48.022163
     30          8           0       41.776000   31.225000   47.744000
     31          1           0       42.469982   31.262325   48.438275
     32          6           0       39.297000   35.411000   47.788000
     33          1           0       39.491257   36.155216   48.559347
     34          1           0       40.028967   35.554067   46.992904
     35          7           0       39.420000   32.966000   47.427000
     36          1           0       40.304108   32.601547   47.028609
     37          6           0       38.276668   32.223979   47.271939
     38          8           0       38.296779   31.208252   46.397828
     39          8           0       37.211328   32.505051   47.893981
     40          6           0       39.463000   34.015000   48.413000
     41          1           0       40.423513   33.978645   48.949233
     42          1           0       38.654630   33.854758   49.143444
     43          8           0       40.134812   30.556129   44.874288
     44          1           0       39.229242   30.959779   45.796827
     45          1           0       39.721558   30.916621   44.053986
     46          1           0       48.146009   29.943981   46.553286
     47          1           0       39.972081   32.916869   43.460308
     48          1           0       39.082451   34.321878   43.240571
     49          1           0       38.298750   35.508619   47.385876
 ---------------------------------------------------------------------
                    Distance matrix (angstroms):
                    1          2          3          4          5
     1  C    0.000000
     2  H    1.091442   0.000000
     3  C    1.541683   2.413848   0.000000
     4  H    2.160953   3.185364   1.097945   0.000000
     5  H    2.167968   2.931935   1.102632   1.792958   0.000000
     6  O    2.498065   2.944719   1.449656   2.103209   2.050613
     7  C    6.875392   7.362260   5.619314   5.490370   6.003773
     8  H    7.150480   7.566770   6.049180   5.896859   6.592812
     9  H    7.530676   7.937187   6.265952   6.275106   6.532755
    10  C    7.367215   8.027857   6.000392   5.635373   6.306554
    11  C    6.458436   7.238932   5.044110   4.548028   5.302170
    12  C    7.061047   7.967942   5.654680   4.963368   5.808366
    13  O    6.509841   7.503871   5.175536   4.351495   5.279835
    14  O    8.353622   9.252378   6.942385   6.256287   7.067977
    15  N    5.141888   5.877007   3.743404   3.372932   4.088001
    16  H    4.527090   5.343516   3.038496   2.665216   3.216456
    17  C    5.387725   5.889346   4.109818   4.086280   4.489755
    18  H    5.449685   5.887922   4.124228   4.318568   4.257744
    19  C    4.690258   4.996229   3.757082   3.895048   4.412202
    20  H    5.325523   5.621840   4.529019   4.497698   5.307747
    21  C    3.244356   3.660573   2.434041   2.566101   3.299080
    22  O    3.284266   3.874913   2.658771   2.324067   3.666178
    23  S    9.069435   9.758230   7.696490   7.250940   7.970205
    24  C    5.229361   5.246144   4.494862   4.944009   5.011517
    25  H    5.018601   4.842372   4.612131   5.139761   5.246625
    26  C    6.734204   6.746867   5.942060   6.302827   6.416504
    27  H    7.119813   7.172041   6.370998   6.588308   6.974647
    28  H    7.272484   7.134033   6.621415   7.102171   7.059338
    29  H    7.205723   7.325116   6.222556   6.534445   6.560623
    30  O    5.034646   5.016927   4.226497   4.890252   4.441032
    31  H    5.848923   5.898734   4.894149   5.494542   4.972021
    32  C    4.157346   3.985525   4.059083   5.063748   3.360297
    33  H    5.151549   5.048747   4.923501   5.860840   4.087415
    34  H    3.493438   3.594437   3.189044   4.117316   2.356852
    35  N    3.587595   3.160949   3.513351   4.581730   3.462907
    36  H    3.357983   3.171991   2.947771   3.932214   3.048329
    37  C    3.960580   3.193768   4.322702   5.363182   4.486008
    38  O    3.863472   3.057577   4.352120   5.256453   4.826835
    39  O    4.856877   3.981727   5.378346   6.443638   5.415009
    40  C    4.462257   4.144735   4.249717   5.309707   3.817762
    41  H    5.037186   4.895453   4.490758   5.463760   3.982575
    42  H    5.291670   4.801011   5.260246   6.339315   4.872892
    43  O    3.435182   3.213679   3.507249   3.988768   4.395586
    44  H    3.453883   2.891982   3.736454   4.511487   4.393886
    45  H    2.927834   2.698913   3.338055   3.730412   4.316317
    46  H    9.631363  10.214259   8.272589   7.978236   8.523620
    47  H    1.080972   1.567482   1.869521   2.168398   2.839054
    48  H    1.080653   1.458632   2.482545   2.846380   2.944436
    49  H    4.067288   3.700128   4.363810   5.378419   3.796061
                    6          7          8          9         10
     6  O    0.000000
     7  C    4.523029   0.000000
     8  H    4.913415   1.109700   0.000000
     9  H    5.075361   1.108454   1.774652   0.000000
    10  C    5.189567   1.503177   2.175434   2.180235   0.000000
    11  C    4.502825   2.342777   3.066077   3.155855   1.371164
    12  C    5.451657   3.770786   4.427920   4.513832   2.515007
    13  O    5.309338   4.727634   5.360003   5.530790   3.664580
    14  O    6.681443   4.300841   4.903505   4.897921   2.830912
    15  N    3.117548   2.372606   3.044572   3.231932   2.279465
    16  H    2.706234   3.302253   4.029004   4.030477   3.181386
    17  C    3.002795   1.539799   2.203346   2.203496   2.389229
    18  H    2.976419   2.186090   3.025940   2.341860   3.012941
    19  C    2.475513   2.576615   2.613665   3.197775   3.665067
    20  H    3.386913   2.627085   2.209253   3.379198   3.673293
    21  C    1.431045   3.819511   3.937540   4.552592   4.557657
    22  O    2.306716   4.331341   4.326445   5.244808   4.775569
    23  S    6.937889   2.927645   3.275106   3.214337   1.751638
    24  C    3.056038   3.302087   3.301665   3.449013   4.668966
    25  H    3.265728   4.282235   4.106708   4.499938   5.624107
    26  C    4.505006   3.118943   2.909391   2.920152   4.621163
    27  H    4.991467   3.079678   2.487568   3.071610   4.523413
    28  H    5.176950   4.168527   3.942335   3.825363   5.669845
    29  H    4.811509   2.618489   2.679051   2.086276   4.073229
    30  O    2.837997   3.916242   4.269908   3.855829   5.151571
    31  H    3.549351   3.700254   4.190702   3.386461   4.919436
    32  C    4.193265   7.946546   8.569741   8.069345   8.606302
    33  H    5.057455   8.480702   9.190838   8.510508   9.076427
    34  H    3.535361   7.378463   8.035981   7.607868   7.900558
    35  N    2.913557   6.501655   6.886656   6.637940   7.477704
    36  H    2.034021   5.490477   5.878298   5.683893   6.462293
    37  C    3.761754   7.306345   7.515331   7.462356   8.395065
    38  O    3.688578   7.023272   7.043959   7.288770   8.163560
    39  O    4.963127   8.501129   8.722406   8.588547   9.603429
    40  C    3.853408   7.186241   7.732757   7.189141   8.063741
    41  H    3.917410   6.620883   7.264784   6.506166   7.470652
    42  H    4.833006   8.023345   8.518368   7.944025   8.989468
    43  O    2.635411   5.300812   5.139637   5.848282   6.333063
    44  H    2.916542   6.078548   6.046380   6.448123   7.189433
    45  H    2.875169   5.961378   5.802086   6.610778   6.845658
    46  H    7.331449   2.938633   3.218978   2.778887   2.360369
    47  H    2.445457   6.452681   6.579698   7.191448   6.980930
    48  H    3.570809   7.878123   8.122020   8.572591   8.299439
    49  H    4.657413   8.713129   9.254907   8.898443   9.403533
                   11         12         13         14         15
    11  C    0.000000
    12  C    1.475552   0.000000
    13  O    2.402216   1.293220   0.000000
    14  O    2.361073   1.294206   2.273284   0.000000
    15  N    1.389710   2.535963   2.914848   3.659365   0.000000
    16  H    2.085927   2.796303   2.767348   4.030192   1.031562
    17  C    2.324639   3.744840   4.333362   4.661175   1.461052
    18  H    2.928978   4.241136   4.780186   5.131183   2.111776
    19  C    3.599489   4.948035   5.345476   5.940234   2.506951
    20  H    3.796159   5.114426   5.592450   6.000900   2.957674
    21  C    4.038627   5.111996   5.132413   6.283680   2.715420
    22  O    4.100600   4.932562   4.783705   6.112287   2.935161
    23  S    2.748609   3.158599   4.443143   2.678496   3.953121
    24  C    4.836855   6.250764   6.716738   7.172072   3.811377
    25  H    5.723873   7.096101   7.457225   8.070026   4.614713
    26  C    5.199264   6.674009   7.380167   7.379061   4.510711
    27  H    5.216064   6.667514   7.424414   7.300633   4.659573
    28  H    6.269479   7.743468   8.438045   8.438399   5.552199
    29  H    4.786723   6.244818   7.063870   6.836230   4.302597
    30  O    5.159035   6.490886   6.865689   7.452127   4.075554
    31  H    5.074963   6.412691   6.914364   7.259960   4.184713
    32  C    7.904894   8.623345   8.300258   9.781256   6.702897
    33  H    8.385673   9.037380   8.725035  10.134320   7.280666
    34  H    7.086142   7.704774   7.301687   8.883563   5.901642
    35  N    7.030689   8.069765   7.989460   9.232093   5.717689
    36  H    6.036120   7.121408   7.107597   8.273884   4.721037
    37  C    8.020892   9.114926   9.038258  10.288545   6.677509
    38  O    7.852558   8.995633   8.955846  10.165246   6.506140
    39  O    9.231464  10.304563  10.196577  11.477757   7.895943
    40  C    7.583356   8.525990   8.419703   9.643978   6.364010
    41  H    7.070493   8.029718   8.035143   9.070545   5.960793
    42  H    8.590674   9.579596   9.508139  10.678648   7.377270
    43  O    6.034300   7.173575   7.199914   8.309249   4.754266
    44  H    6.884470   8.039340   8.034980   9.198362   5.551042
    45  H    6.396654   7.396186   7.265946   8.575862   5.107258
    46  H    3.626909   4.312251   5.598965   3.912420   4.608478
    47  H    6.150063   6.820612   6.350142   8.094247   4.846082
    48  H    7.328170   7.804422   7.127537   9.095361   6.059709
    49  H    8.668680   9.374326   8.975286  10.574170   7.409318
                   16         17         18         19         20
    16  H    0.000000
    17  C    2.141909   0.000000
    18  H    2.389997   1.124436   0.000000
    19  C    2.991033   1.540321   2.160972   0.000000
    20  H    3.643119   2.163179   3.042970   1.111135   0.000000
    21  C    2.751771   2.493778   2.972781   1.521696   2.122909
    22  O    2.976623   3.194891   3.900079   2.418442   2.544946
    23  S    4.784363   4.112308   4.643589   5.322472   5.159778
    24  C    4.189790   2.532980   2.571037   1.540695   2.154646
    25  H    4.921054   3.483896   3.603804   2.165642   2.524798
    26  C    5.110207   3.077381   3.141866   2.533326   2.686674
    27  H    5.401166   3.340481   3.730358   2.702643   2.386244
    28  H    6.083671   4.112156   4.024516   3.478316   3.643597
    29  H    4.932048   2.859650   2.743071   2.899843   3.173254
    30  O    4.166916   2.912305   2.366711   2.453308   3.391415
    31  H    4.336147   2.949133   2.172601   2.940564   3.835070
    32  C    5.974507   6.512521   5.817343   6.287815   7.328497
    33  H    6.523389   7.109101   6.304278   7.060391   8.136027
    34  H    5.095113   5.904325   5.286629   5.785346   6.819177
    35  N    5.304451   5.133298   4.606460   4.471672   5.418938
    36  H    4.379743   4.107104   3.640808   3.461207   4.443263
    37  C    6.358254   6.007492   5.623178   5.056154   5.834377
    38  O    6.330987   5.802580   5.657404   4.587600   5.160219
    39  O    7.532262   7.221443   6.764006   6.304117   7.074995
    40  C    5.833163   5.849505   5.104219   5.501026   6.533779
    41  H    5.473788   5.383722   4.496044   5.282564   6.359518
    42  H    6.895632   6.754219   5.992460   6.316924   7.307545
    43  O    4.813043   4.178385   4.491041   2.736016   3.005653
    44  H    5.462451   4.873295   4.887095   3.567104   4.076905
    45  H    5.060474   4.785101   5.159376   3.422838   3.616027
    46  H    5.470078   4.351336   4.720960   5.504453   5.355836
    47  H    4.413788   5.053667   5.319068   4.173319   4.625589
    48  H    5.414212   6.409192   6.507491   5.699160   6.253770
    49  H    6.679147   7.242723   6.644700   6.841050   7.820346
                   21         22         23         24         25
    21  C    0.000000
    22  O    1.250134   0.000000
    23  S    6.265250   6.374060   0.000000
    24  C    2.577854   3.684814   6.227691   0.000000
    25  H    2.741023   3.748204   7.179462   1.112749   0.000000
    26  C    3.902079   4.868771   5.895712   1.513094   2.147000
    27  H    4.097606   4.841344   5.655242   2.160584   2.563569
    28  H    4.703034   5.718938   6.873638   2.160184   2.412422
    29  H    4.343320   5.315658   5.235207   2.171612   3.070818
    30  O    3.068426   4.312814   6.749548   1.451923   2.064600
    31  H    3.787231   5.000333   6.401630   2.012196   2.835857
    32  C    5.578650   6.390200  10.264136   6.029194   6.083618
    33  H    6.459522   7.294056  10.666778   6.768064   6.923556
    34  H    4.961877   5.665637   9.554263   5.787016   5.933834
    35  N    3.960655   4.971724   9.191004   3.911307   3.741826
    36  H    3.020483   4.111240   8.182636   3.029517   3.013888
    37  C    4.522776   5.438160  10.108899   4.336463   3.814718
    38  O    4.040562   4.835268   9.861806   3.927342   3.137110
    39  O    5.781315   6.664711  11.307512   5.493197   4.943187
    40  C    5.079554   6.095015   9.721774   4.926794   4.952570
    41  H    5.103946   6.196575   9.059664   4.683468   4.939236
    42  H    5.972475   7.008567  10.627974   5.544648   5.452580
    43  O    2.091684   2.663467   7.984527   2.766825   2.054378
    44  H    2.994724   3.773563   8.880275   3.114127   2.319359
    45  H    2.411562   2.570945   8.494414   3.703809   3.039913
    46  H    6.678442   6.984315   1.330872   6.105064   7.087532
    47  H    2.681252   2.494130   8.659062   4.836320   4.543980
    48  H    4.216970   4.053551   9.970673   6.260988   5.974486
    49  H    5.986513   6.700014  11.096421   6.578136   6.464041
                   26         27         28         29         30
    26  C    0.000000
    27  H    1.097116   0.000000
    28  H    1.094477   1.766932   0.000000
    29  H    1.096973   1.775283   1.772960   0.000000
    30  O    2.442320   3.391482   2.782945   2.662929   0.000000
    31  H    2.440123   3.478466   2.756492   2.260442   0.982355
    32  C    7.295373   8.171144   7.491497   7.445950   4.865180
    33  H    7.934397   8.866494   8.105787   7.966273   5.494713
    34  H    7.115434   7.921847   7.467727   7.228047   4.728328
    35  N    5.204839   6.028394   5.309693   5.600903   2.946575
    36  H    4.397635   5.184750   4.664810   4.768290   2.138488
    37  C    5.563729   6.293837   5.487804   6.164977   3.669622
    38  O    5.148523   5.687711   5.095265   5.933591   3.730608
    39  O    6.614173   7.377746   6.398964   7.200096   4.743127
    40  C    6.078943   7.013589   6.140680   6.271581   3.685326
    41  H    5.683637   6.680819   5.780419   5.697050   3.296114
    42  H    6.582151   7.543929   6.467282   6.820816   4.314745
    43  O    4.066447   4.239862   4.458167   4.901767   3.372853
    44  H    4.428181   4.857157   4.567468   5.239873   3.216800
    45  H    5.016252   5.121318   5.438605   5.826052   4.234623
    46  H    5.480160   5.265470   6.338774   4.694593   6.605742
    47  H    6.298018   6.536210   6.878293   6.858597   4.946369
    48  H    7.762411   8.105385   8.279785   8.266715   6.093171
    49  H    7.903412   8.730876   8.051375   8.172688   5.528916
                   31         32         33         34         35
    31  H    0.000000
    32  C    5.263286   0.000000
    33  H    5.729558   1.089297   0.000000
    34  H    5.144579   1.090147   1.761889   0.000000
    35  N    3.636973   2.474566   3.385024   2.693950   0.000000
    36  H    2.910615   3.079605   3.953789   2.965527   1.035948
    37  C    4.457465   3.385927   4.311296   3.773314   1.371805
    38  O    4.645639   4.538294   5.529140   4.716004   2.326048
    39  O    5.430843   3.578519   4.354824   4.248238   2.304078
    40  C    4.076739   1.538505   2.145400   2.169266   1.440294
    41  H    3.439114   2.160818   2.399703   2.542606   2.085589
    42  H    4.666356   2.161425   2.516590   3.066150   2.078909
    43  O    4.318997   5.723760   6.733766   5.429468   3.582566
    44  H    4.191798   4.876754   5.890054   4.814316   2.592060
    45  H    5.186071   5.858545   6.913334   5.498877   3.958297
    46  H    6.124418  10.474625  10.840131   9.876877   9.275732
    47  H    5.810093   5.040371   6.059561   4.408773   4.005228
    48  H    6.917540   4.680954   5.640711   4.061304   4.413449
    49  H    6.044645   1.080619   1.793654   1.774865   2.779174
                   36         37         38         39         40
    36  H    0.000000
    37  C    2.076604   0.000000
    38  O    2.523594   1.340215   0.000000
    39  O    3.213016   1.265261   2.257955   0.000000
    40  C    2.149849   2.432521   3.646755   2.760318   0.000000
    41  H    2.366316   3.240542   4.325245   3.688248   1.100660
    42  H    2.960379   2.510941   3.830203   2.337945   1.101221
    43  O    2.975483   3.461669   2.474834   4.632882   4.993757
    44  H    2.316901   2.163690   1.136851   3.295132   4.029067
    45  H    3.467957   3.761929   2.758376   4.854886   5.354233
    46  H    8.293611  10.154740   9.931258  11.310340   9.768642
    47  H    3.597561   4.228837   3.788804   5.239161   5.098452
    48  H    4.336038   4.615452   4.503357   5.334434   5.195480
    49  H    3.549672   3.286690   4.412415   3.234514   2.154382
                   41         42         43         44         45
    41  H    0.000000
    42  H    1.783820   0.000000
    43  O    5.329367   5.594425   0.000000
    44  H    4.525208   4.462166   1.354278   0.000000
    45  H    5.816543   5.972735   0.986725   1.811554   0.000000
    46  H    9.036372  10.587227   8.208108   9.006265   8.841035
    47  H    5.608874   5.908752   2.756613   3.137090   2.101478
    48  H    5.874103   5.936762   4.237612   4.226074   3.558915
    49  H    3.049512   2.439457   5.848621   4.907427   5.849130
                   46         47         48         49
    46  H    0.000000
    47  H    9.231342   0.000000
    48  H   10.596610   1.677431   0.000000
    49  H   11.341381   4.992724   4.382477   0.000000
 Stoichiometry    C14H24N2O8S(2-)
 Framework group  C1[X(C14H24N2O8S)]
 Deg. of freedom   141
 Full point group                 C1      NOp   1
 RotChk:  IX=0 Diff= 5.47D-03
 Largest Abelian subgroup         C1      NOp   1
 Largest concise Abelian subgroup C1      NOp   1
                         Standard orientation:                         
 ---------------------------------------------------------------------
 Center     Atomic      Atomic             Coordinates (Angstroms)
 Number     Number       Type             X           Y           Z
 ---------------------------------------------------------------------
      1          6           0       -2.606767    2.538490   -1.387729
      2          1           0       -3.544010    1.993652   -1.514101
      3          6           0       -1.363385    2.270297   -0.516603
      4          1           0       -0.492463    2.742121   -0.990271
      5          1           0       -1.519358    2.717174    0.479274
      6          8           0       -1.117320    0.859642   -0.290758
      7          6           0        2.645111   -1.599348    0.214483
      8          1           0        2.695628   -2.210718   -0.710238
      9          1           0        2.604429   -2.316240    1.058924
     10          6           0        3.808444   -0.653743    0.324162
     11          6           0        3.350165    0.634792    0.225433
     12          6           0        4.217074    1.827487    0.282020
     13          8           0        3.732849    2.997265    0.018268
     14          8           0        5.463918    1.629775    0.567080
     15          7           0        1.982257    0.666926   -0.017646
     16          1           0        1.443608    1.474333    0.331742
     17          6           0        1.422146   -0.663791    0.206274
     18          1           0        0.931205   -0.685462    1.217641
     19          6           0        0.353721   -1.056581   -0.831402
     20          1           0        0.870028   -1.481909   -1.718614
     21          6           0       -0.359861    0.199435   -1.309715
     22          8           0        0.093458    0.881777   -2.254038
     23         16           0        5.505545   -1.047690    0.505512
     24          6           0       -0.575431   -2.147869   -0.266152
     25          1           0       -1.399881   -2.316903   -0.994109
     26          6           0        0.152079   -3.455732   -0.043267
     27          1           0        0.738100   -3.729958   -0.929292
     28          1           0       -0.556300   -4.268230    0.146273
     29          1           0        0.836933   -3.396679    0.811623
     30          8           0       -1.198280   -1.685924    0.961344
     31          1           0       -0.700168   -2.022538    1.738259
     32          6           0       -4.135035    1.905611    2.426375
     33          1           0       -4.227491    2.140537    3.486012
     34          1           0       -3.259672    2.429777    2.042432
     35          7           0       -3.615467   -0.001016    0.936980
     36          1           0       -2.622571   -0.118396    0.665745
     37          6           0       -4.583575   -0.540398    0.128474
     38          8           0       -4.225290   -0.957281   -1.093826
     39          8           0       -5.793395   -0.607694    0.492742
     40          6           0       -3.943904    0.385587    2.284983
     41          1           0       -3.142106    0.064185    2.967093
     42          1           0       -4.875224   -0.118797    2.586526
     43          8           0       -2.009294   -0.751147   -2.176264
     44          1           0       -3.152598   -0.871217   -1.460369
     45          1           0       -2.258467   -0.012688   -2.781424
     46          1           0        5.382533   -2.250363    1.061989
     47          1           0       -2.133981    2.002553   -2.198745
     48          1           0       -3.119319    3.330166   -1.915318
     49          1           0       -5.012967    2.210522    1.875011
 ---------------------------------------------------------------------
 Rotational constants (GHZ):           0.3553227           0.1031416           0.0944645
 Leave Link  202 at Thu May 14 16:15:27 2020, MaxMem=   917504000 cpu:               0.1 elap:               0.0
 (Enter /sw/apps/gaussian-16/g16/l301.exe)
 Standard basis: 6-31+G(d) (6D, 7F)
 Ernie: Thresh=  0.10000D-02 Tol=  0.10000D-05 Strict=F.
 There are   527 symmetry adapted cartesian basis functions of A   symmetry.
 There are   527 symmetry adapted basis functions of A   symmetry.
   527 basis functions,   920 primitive gaussians,   527 cartesian basis functions
   102 alpha electrons      102 beta electrons
       nuclear repulsion energy      2633.4232463664 Hartrees.
 IExCor= 4336 DFT=T Ex+Corr=M062X ExCW=0 ScaHFX=  0.540000
 ScaDFX=  1.000000  1.000000  1.000000  1.000000 ScalE2=  1.000000  1.000000
 IRadAn=      5 IRanWt=     -1 IRanGd=            0 ICorTp=0 IEmpDi=  4
 NAtoms=   49 NActive=   49 NUniq=   49 SFac= 1.00D+00 NAtFMM=   60 NAOKFM=F Big=F
 Integral buffers will be    131072 words long.
 Raffenetti 2 integral format.
 Two-electron integral symmetry is turned on.
 Leave Link  301 at Thu May 14 16:15:27 2020, MaxMem=   917504000 cpu:               1.2 elap:               0.1
 (Enter /sw/apps/gaussian-16/g16/l302.exe)
 NPDir=0 NMtPBC=     1 NCelOv=     1 NCel=       1 NClECP=     1 NCelD=      1
         NCelK=      1 NCelE2=     1 NClLst=     1 CellRange=     0.0.
 One-electron integrals computed using PRISM.
 One-electron integral symmetry used in STVInt
 NBasis=   527 RedAO= T EigKep=  2.57D-06  NBF=   527
 NBsUse=   526 1.00D-06 EigRej=  8.24D-07 NBFU=   526
 Precomputing XC quadrature grid using
 IXCGrd= 4 IRadAn=           5 IRanWt=          -1 IRanGd=           0 AccXCQ= 0.00D+00.
 Generated NRdTot=       0 NPtTot=           0 NUsed=           0 NTot=          32
 NSgBfM=   521   520   520   521   521 MxSgAt=    49 MxSgA2=    49.
 Leave Link  302 at Thu May 14 16:15:28 2020, MaxMem=   917504000 cpu:              12.2 elap:               0.8
 (Enter /sw/apps/gaussian-16/g16/l303.exe)
 DipDrv:  MaxL=1.
 Leave Link  303 at Thu May 14 16:15:28 2020, MaxMem=   917504000 cpu:               1.4 elap:               0.1
 (Enter /sw/apps/gaussian-16/g16/l401.exe)
 Initial guess from the checkpoint file:  "ts_opt_qst3.chk"
 B after Tr=    -0.000000   -0.000000    0.000000
         Rot=    0.999997    0.002295   -0.000402    0.000080 Ang=   0.27 deg.
 Guess basis will be translated and rotated to current coordinates.
 JPrj=2 DoOrth=T DoCkMO=T.
 Generating alternative initial guess.
 ExpMin= 4.05D-02 ExpMax= 2.19D+04 ExpMxC= 3.30D+03 IAcc=2 IRadAn=         4 AccDes= 0.00D+00
 Harris functional with IExCor= 1009 and IRadAn=       4 diagonalized for initial guess.
 HarFok:  IExCor= 1009 AccDes= 0.00D+00 IRadAn=         4 IDoV= 1 UseB2=F ITyADJ=14
 ICtDFT=  3500011 ScaDFX=  1.000000  1.000000  1.000000  1.000000
 FoFCou: FMM=F IPFlag=           0 FMFlag=      100000 FMFlg1=           0
         NFxFlg=           0 DoJE=T BraDBF=F KetDBF=T FulRan=T
         wScrn=  0.000000 ICntrl=       500 IOpCl=  0 I1Cent=   200000004 NGrid=           0
         NMat0=    1 NMatS0=      1 NMatT0=    0 NMatD0=    1 NMtDS0=    0 NMtDT0=    0
 Petite list used in FoFCou.
 Harris En= -1656.49481516139    
 Leave Link  401 at Thu May 14 16:15:30 2020, MaxMem=   917504000 cpu:              25.8 elap:               1.6
 (Enter /sw/apps/gaussian-16/g16/l502.exe)
 Integral symmetry usage will be decided dynamically.
 Closed shell SCF:
 Using DIIS extrapolation, IDIIS=  1040.
 NGot=   917504000 LenX=   916934556 LenY=   916656300
 Requested convergence on RMS density matrix=1.00D-08 within 128 cycles.
 Requested convergence on MAX density matrix=1.00D-06.
 Requested convergence on             energy=1.00D-06.
 No special actions if energy rises.
 Fock matrices will be formed incrementally for  20 cycles.

 Cycle   1  Pass 1  IDiag  1:
 FoFJK:  IHMeth= 1 ICntrl=       0 DoSepK=F KAlg= 0 I1Cent=           0 FoldK=F
 IRaf= 830000000 NMat=       1 IRICut=       1 DoRegI=T DoRafI=F ISym2E= 0 IDoP0=0 IntGTp=1.
 FoFCou: FMM=F IPFlag=           0 FMFlag=      100000 FMFlg1=           0
         NFxFlg=           0 DoJE=F BraDBF=F KetDBF=F FulRan=T
         wScrn=  0.000000 ICntrl=         0 IOpCl=  0 I1Cent=           0 NGrid=           0
         NMat0=    1 NMatS0=      1 NMatT0=    0 NMatD0=    1 NMtDS0=    0 NMtDT0=    0
 Symmetry not used in FoFCou.
 E= -1656.87585350293    
 DIIS: error= 8.57D-04 at cycle   1 NSaved=   1.
 NSaved= 1 IEnMin= 1 EnMin= -1656.87585350293     IErMin= 1 ErrMin= 8.57D-04
 ErrMax= 8.57D-04  0.00D+00 EMaxC= 1.00D-01 BMatC= 3.02D-03 BMatP= 3.02D-03
 IDIUse=3 WtCom= 9.91D-01 WtEn= 8.57D-03
 Coeff-Com:  0.100D+01
 Coeff-En:   0.100D+01
 Coeff:      0.100D+01
 Gap=     0.524 Goal=   None    Shift=    0.000
 RMSDP=1.94D-03 MaxDP=1.63D-01              OVMax= 2.38D-02

 Cycle   2  Pass 1  IDiag  1:
 RMSU=  1.94D-03    CP:  1.00D+00
 E= -1656.88092235428     Delta-E=       -0.005068851349 Rises=F Damp=F
 DIIS: error= 3.81D-04 at cycle   2 NSaved=   2.
 NSaved= 2 IEnMin= 2 EnMin= -1656.88092235428     IErMin= 2 ErrMin= 3.81D-04
 ErrMax= 3.81D-04  0.00D+00 EMaxC= 1.00D-01 BMatC= 2.60D-04 BMatP= 3.02D-03
 IDIUse=3 WtCom= 9.96D-01 WtEn= 3.81D-03
 Coeff-Com:  0.758D-02 0.992D+00
 Coeff-En:   0.000D+00 0.100D+01
 Coeff:      0.755D-02 0.992D+00
 Gap=     0.173 Goal=   None    Shift=    0.000
 RMSDP=9.20D-04 MaxDP=1.69D-01 DE=-5.07D-03 OVMax= 7.90D-03

 Cycle   3  Pass 1  IDiag  1:
 RMSU=  7.16D-04    CP:  1.01D+00  9.47D-01
 E= -1656.88109697372     Delta-E=       -0.000174619448 Rises=F Damp=F
 DIIS: error= 4.39D-04 at cycle   3 NSaved=   3.
 NSaved= 3 IEnMin= 3 EnMin= -1656.88109697372     IErMin= 2 ErrMin= 3.81D-04
 ErrMax= 4.39D-04  0.00D+00 EMaxC= 1.00D-01 BMatC= 2.87D-04 BMatP= 2.60D-04
 IDIUse=3 WtCom= 3.23D-01 WtEn= 6.77D-01
 Coeff-Com: -0.735D-01 0.554D+00 0.520D+00
 Coeff-En:   0.000D+00 0.224D+00 0.776D+00
 Coeff:     -0.237D-01 0.331D+00 0.693D+00
 Gap=     0.173 Goal=   None    Shift=    0.000
 RMSDP=4.88D-04 MaxDP=9.68D-02 DE=-1.75D-04 OVMax= 5.61D-03

 Cycle   4  Pass 1  IDiag  1:
 RMSU=  2.88D-04    CP:  1.00D+00  1.04D+00  6.52D-01
 E= -1656.88124194694     Delta-E=       -0.000144973212 Rises=F Damp=F
 DIIS: error= 3.51D-04 at cycle   4 NSaved=   4.
 NSaved= 4 IEnMin= 4 EnMin= -1656.88124194694     IErMin= 4 ErrMin= 3.51D-04
 ErrMax= 3.51D-04  0.00D+00 EMaxC= 1.00D-01 BMatC= 1.29D-04 BMatP= 2.60D-04
 IDIUse=3 WtCom= 9.96D-01 WtEn= 3.51D-03
 Coeff-Com: -0.284D-01 0.592D-01 0.421D+00 0.548D+00
 Coeff-En:   0.000D+00 0.000D+00 0.284D+00 0.716D+00
 Coeff:     -0.283D-01 0.590D-01 0.421D+00 0.549D+00
 Gap=     0.173 Goal=   None    Shift=    0.000
 RMSDP=2.31D-04 MaxDP=4.38D-02 DE=-1.45D-04 OVMax= 1.87D-03

 Cycle   5  Pass 1  IDiag  1:
 RMSU=  6.09D-05    CP:  1.01D+00  1.01D+00  8.98D-01  8.05D-01
 E= -1656.88133844266     Delta-E=       -0.000096495723 Rises=F Damp=F
 DIIS: error= 3.75D-05 at cycle   5 NSaved=   5.
 NSaved= 5 IEnMin= 5 EnMin= -1656.88133844266     IErMin= 5 ErrMin= 3.75D-05
 ErrMax= 3.75D-05  0.00D+00 EMaxC= 1.00D-01 BMatC= 2.32D-06 BMatP= 1.29D-04
 IDIUse=1 WtCom= 1.00D+00 WtEn= 0.00D+00
 Coeff-Com:  0.141D-02-0.723D-01 0.977D-01 0.240D+00 0.733D+00
 Coeff:      0.141D-02-0.723D-01 0.977D-01 0.240D+00 0.733D+00
 Gap=     0.173 Goal=   None    Shift=    0.000
 RMSDP=7.15D-05 MaxDP=1.33D-02 DE=-9.65D-05 OVMax= 1.02D-03

 Cycle   6  Pass 1  IDiag  1:
 RMSU=  3.04D-05    CP:  1.01D+00  1.01D+00  9.51D-01  8.19D-01  9.28D-01
 E= -1656.88134158206     Delta-E=       -0.000003139403 Rises=F Damp=F
 DIIS: error= 1.68D-05 at cycle   6 NSaved=   6.
 NSaved= 6 IEnMin= 6 EnMin= -1656.88134158206     IErMin= 6 ErrMin= 1.68D-05
 ErrMax= 1.68D-05  0.00D+00 EMaxC= 1.00D-01 BMatC= 4.20D-07 BMatP= 2.32D-06
 IDIUse=1 WtCom= 1.00D+00 WtEn= 0.00D+00
 Coeff-Com:  0.437D-02-0.378D-01-0.224D-01 0.122D-01 0.330D+00 0.714D+00
 Coeff:      0.437D-02-0.378D-01-0.224D-01 0.122D-01 0.330D+00 0.714D+00
 Gap=     0.173 Goal=   None    Shift=    0.000
 RMSDP=2.51D-05 MaxDP=2.74D-03 DE=-3.14D-06 OVMax= 2.17D-04

 Cycle   7  Pass 1  IDiag  1:
 RMSU=  1.15D-05    CP:  1.01D+00  1.01D+00  9.73D-01  8.61D-01  1.06D+00
                    CP:  8.74D-01
 E= -1656.88134202005     Delta-E=       -0.000000437988 Rises=F Damp=F
 DIIS: error= 5.20D-06 at cycle   7 NSaved=   7.
 NSaved= 7 IEnMin= 7 EnMin= -1656.88134202005     IErMin= 7 ErrMin= 5.20D-06
 ErrMax= 5.20D-06  0.00D+00 EMaxC= 1.00D-01 BMatC= 7.02D-08 BMatP= 4.20D-07
 IDIUse=1 WtCom= 1.00D+00 WtEn= 0.00D+00
 Coeff-Com:  0.209D-02-0.854D-02-0.269D-01-0.321D-01 0.696D-01 0.361D+00
 Coeff-Com:  0.635D+00
 Coeff:      0.209D-02-0.854D-02-0.269D-01-0.321D-01 0.696D-01 0.361D+00
 Coeff:      0.635D+00
 Gap=     0.173 Goal=   None    Shift=    0.000
 RMSDP=7.96D-06 MaxDP=1.63D-03 DE=-4.38D-07 OVMax= 1.16D-04

 Cycle   8  Pass 1  IDiag  1:
 RMSU=  4.58D-06    CP:  1.01D+00  1.01D+00  9.72D-01  8.69D-01  1.12D+00
                    CP:  8.66D-01  1.17D+00
 E= -1656.88134209507     Delta-E=       -0.000000075023 Rises=F Damp=F
 DIIS: error= 2.27D-06 at cycle   8 NSaved=   8.
 NSaved= 8 IEnMin= 8 EnMin= -1656.88134209507     IErMin= 8 ErrMin= 2.27D-06
 ErrMax= 2.27D-06  0.00D+00 EMaxC= 1.00D-01 BMatC= 7.40D-09 BMatP= 7.02D-08
 IDIUse=1 WtCom= 1.00D+00 WtEn= 0.00D+00
 Coeff-Com:  0.262D-03 0.184D-02-0.815D-02-0.157D-01-0.139D-01 0.413D-01
 Coeff-Com:  0.261D+00 0.734D+00
 Coeff:      0.262D-03 0.184D-02-0.815D-02-0.157D-01-0.139D-01 0.413D-01
 Coeff:      0.261D+00 0.734D+00
 Gap=     0.173 Goal=   None    Shift=    0.000
 RMSDP=2.69D-06 MaxDP=5.18D-04 DE=-7.50D-08 OVMax= 2.93D-05

 Cycle   9  Pass 1  IDiag  1:
 RMSU=  1.52D-06    CP:  1.01D+00  1.01D+00  9.73D-01  8.69D-01  1.14D+00
                    CP:  8.98D-01  1.26D+00  1.06D+00
 E= -1656.88134210196     Delta-E=       -0.000000006889 Rises=F Damp=F
 DIIS: error= 1.05D-06 at cycle   9 NSaved=   9.
 NSaved= 9 IEnMin= 9 EnMin= -1656.88134210196     IErMin= 9 ErrMin= 1.05D-06
 ErrMax= 1.05D-06  0.00D+00 EMaxC= 1.00D-01 BMatC= 1.72D-09 BMatP= 7.40D-09
 IDIUse=1 WtCom= 1.00D+00 WtEn= 0.00D+00
 Coeff-Com: -0.186D-03 0.241D-02-0.291D-03-0.385D-02-0.180D-01-0.347D-01
 Coeff-Com:  0.482D-01 0.398D+00 0.609D+00
 Coeff:     -0.186D-03 0.241D-02-0.291D-03-0.385D-02-0.180D-01-0.347D-01
 Coeff:      0.482D-01 0.398D+00 0.609D+00
 Gap=     0.173 Goal=   None    Shift=    0.000
 RMSDP=7.63D-07 MaxDP=9.78D-05 DE=-6.89D-09 OVMax= 1.03D-05

 Cycle  10  Pass 1  IDiag  1:
 RMSU=  4.80D-07    CP:  1.01D+00  1.01D+00  9.73D-01  8.69D-01  1.14D+00
                    CP:  8.98D-01  1.29D+00  1.14D+00  9.41D-01
 E= -1656.88134210344     Delta-E=       -0.000000001475 Rises=F Damp=F
 DIIS: error= 2.54D-07 at cycle  10 NSaved=  10.
 NSaved=10 IEnMin=10 EnMin= -1656.88134210344     IErMin=10 ErrMin= 2.54D-07
 ErrMax= 2.54D-07  0.00D+00 EMaxC= 1.00D-01 BMatC= 1.28D-10 BMatP= 1.72D-09
 IDIUse=1 WtCom= 1.00D+00 WtEn= 0.00D+00
 Coeff-Com: -0.107D-03 0.923D-03 0.649D-03-0.268D-03-0.665D-02-0.198D-01
 Coeff-Com: -0.130D-02 0.106D+00 0.276D+00 0.645D+00
 Coeff:     -0.107D-03 0.923D-03 0.649D-03-0.268D-03-0.665D-02-0.198D-01
 Coeff:     -0.130D-02 0.106D+00 0.276D+00 0.645D+00
 Gap=     0.173 Goal=   None    Shift=    0.000
 RMSDP=4.86D-07 MaxDP=1.09D-04 DE=-1.48D-09 OVMax= 3.88D-06

 Cycle  11  Pass 1  IDiag  1:
 RMSU=  1.82D-07    CP:  1.01D+00  1.01D+00  9.73D-01  8.69D-01  1.14D+00
                    CP:  8.97D-01  1.30D+00  1.17D+00  1.03D+00  8.62D-01
 E= -1656.88134210355     Delta-E=       -0.000000000116 Rises=F Damp=F
 DIIS: error= 1.16D-07 at cycle  11 NSaved=  11.
 NSaved=11 IEnMin=11 EnMin= -1656.88134210355     IErMin=11 ErrMin= 1.16D-07
 ErrMax= 1.16D-07  0.00D+00 EMaxC= 1.00D-01 BMatC= 2.30D-11 BMatP= 1.28D-10
 IDIUse=1 WtCom= 1.00D+00 WtEn= 0.00D+00
 Coeff-Com: -0.251D-04 0.954D-04 0.368D-03 0.447D-03-0.542D-03-0.474D-02
 Coeff-Com: -0.765D-02-0.110D-01 0.421D-01 0.323D+00 0.658D+00
 Coeff:     -0.251D-04 0.954D-04 0.368D-03 0.447D-03-0.542D-03-0.474D-02
 Coeff:     -0.765D-02-0.110D-01 0.421D-01 0.323D+00 0.658D+00
 Gap=     0.173 Goal=   None    Shift=    0.000
 RMSDP=1.61D-07 MaxDP=3.50D-05 DE=-1.16D-10 OVMax= 1.64D-06

 Cycle  12  Pass 1  IDiag  1:
 RMSU=  6.30D-08    CP:  1.01D+00  1.01D+00  9.73D-01  8.69D-01  1.14D+00
                    CP:  8.96D-01  1.31D+00  1.18D+00  1.05D+00  9.59D-01
                    CP:  9.18D-01
 E= -1656.88134210354     Delta-E=        0.000000000018 Rises=F Damp=F
 DIIS: error= 5.14D-08 at cycle  12 NSaved=  12.
 NSaved=12 IEnMin=11 EnMin= -1656.88134210355     IErMin=12 ErrMin= 5.14D-08
 ErrMax= 5.14D-08  0.00D+00 EMaxC= 1.00D-01 BMatC= 3.61D-12 BMatP= 2.30D-11
 IDIUse=1 WtCom= 1.00D+00 WtEn= 0.00D+00
 Coeff-Com:  0.441D-05-0.968D-04 0.745D-04 0.247D-03 0.787D-03 0.745D-03
 Coeff-Com: -0.309D-02-0.217D-01-0.224D-01 0.564D-01 0.322D+00 0.667D+00
 Coeff:      0.441D-05-0.968D-04 0.745D-04 0.247D-03 0.787D-03 0.745D-03
 Coeff:     -0.309D-02-0.217D-01-0.224D-01 0.564D-01 0.322D+00 0.667D+00
 Gap=     0.173 Goal=   None    Shift=    0.000
 RMSDP=3.86D-08 MaxDP=3.58D-06 DE= 1.82D-11 OVMax= 6.33D-07

 Cycle  13  Pass 1  IDiag  1:
 RMSU=  2.96D-08    CP:  1.01D+00  1.01D+00  9.73D-01  8.69D-01  1.14D+00
                    CP:  8.96D-01  1.31D+00  1.18D+00  1.07D+00  9.73D-01
                    CP:  9.56D-01  9.52D-01
 E= -1656.88134210359     Delta-E=       -0.000000000053 Rises=F Damp=F
 DIIS: error= 1.70D-08 at cycle  13 NSaved=  13.
 NSaved=13 IEnMin=13 EnMin= -1656.88134210359     IErMin=13 ErrMin= 1.70D-08
 ErrMax= 1.70D-08  0.00D+00 EMaxC= 1.00D-01 BMatC= 6.78D-13 BMatP= 3.61D-12
 IDIUse=1 WtCom= 1.00D+00 WtEn= 0.00D+00
 Coeff-Com:  0.683D-05-0.664D-04-0.305D-04 0.396D-04 0.498D-03 0.117D-02
 Coeff-Com: -0.103D-03-0.891D-02-0.192D-01-0.331D-01 0.348D-01 0.339D+00
 Coeff-Com:  0.686D+00
 Coeff:      0.683D-05-0.664D-04-0.305D-04 0.396D-04 0.498D-03 0.117D-02
 Coeff:     -0.103D-03-0.891D-02-0.192D-01-0.331D-01 0.348D-01 0.339D+00
 Coeff:      0.686D+00
 Gap=     0.173 Goal=   None    Shift=    0.000
 RMSDP=1.90D-08 MaxDP=1.58D-06 DE=-5.28D-11 OVMax= 3.35D-07

 Cycle  14  Pass 1  IDiag  1:
 RMSU=  1.08D-08    CP:  1.01D+00  1.01D+00  9.73D-01  8.69D-01  1.14D+00
                    CP:  8.96D-01  1.31D+00  1.18D+00  1.07D+00  9.92D-01
                    CP:  9.72D-01  1.04D+00  1.08D+00
 E= -1656.88134210357     Delta-E=        0.000000000021 Rises=F Damp=F
 DIIS: error= 5.34D-09 at cycle  14 NSaved=  14.
 NSaved=14 IEnMin=13 EnMin= -1656.88134210359     IErMin=14 ErrMin= 5.34D-09
 ErrMax= 5.34D-09  0.00D+00 EMaxC= 1.00D-01 BMatC= 5.17D-14 BMatP= 6.78D-13
 IDIUse=1 WtCom= 1.00D+00 WtEn= 0.00D+00
 Coeff-Com:  0.155D-05-0.794D-05-0.193D-04-0.208D-04 0.619D-04 0.253D-03
 Coeff-Com:  0.443D-03 0.218D-03-0.302D-02-0.187D-01-0.340D-01 0.186D-01
 Coeff-Com:  0.223D+00 0.813D+00
 Coeff:      0.155D-05-0.794D-05-0.193D-04-0.208D-04 0.619D-04 0.253D-03
 Coeff:      0.443D-03 0.218D-03-0.302D-02-0.187D-01-0.340D-01 0.186D-01
 Coeff:      0.223D+00 0.813D+00
 Gap=     0.173 Goal=   None    Shift=    0.000
 RMSDP=1.10D-08 MaxDP=2.37D-06 DE= 2.09D-11 OVMax= 1.59D-07

 Cycle  15  Pass 1  IDiag  1:
 RMSU=  4.37D-09    CP:  1.01D+00  1.01D+00  9.73D-01  8.69D-01  1.14D+00
                    CP:  8.96D-01  1.31D+00  1.18D+00  1.06D+00  9.89D-01
                    CP:  9.79D-01  1.07D+00  1.21D+00  1.11D+00
 E= -1656.88134210359     Delta-E=       -0.000000000023 Rises=F Damp=F
 DIIS: error= 2.47D-09 at cycle  15 NSaved=  15.
 NSaved=15 IEnMin=15 EnMin= -1656.88134210359     IErMin=15 ErrMin= 2.47D-09
 ErrMax= 2.47D-09  0.00D+00 EMaxC= 1.00D-01 BMatC= 1.23D-14 BMatP= 5.17D-14
 IDIUse=1 WtCom= 1.00D+00 WtEn= 0.00D+00
 Coeff-Com: -0.421D-06 0.736D-05-0.402D-05-0.164D-04-0.561D-04-0.875D-04
 Coeff-Com:  0.215D-03 0.156D-02 0.178D-02-0.331D-02-0.219D-01-0.468D-01
 Coeff-Com: -0.894D-02 0.373D+00 0.705D+00
 Coeff:     -0.421D-06 0.736D-05-0.402D-05-0.164D-04-0.561D-04-0.875D-04
 Coeff:      0.215D-03 0.156D-02 0.178D-02-0.331D-02-0.219D-01-0.468D-01
 Coeff:     -0.894D-02 0.373D+00 0.705D+00
 Gap=     0.173 Goal=   None    Shift=    0.000
 RMSDP=5.84D-09 MaxDP=1.27D-06 DE=-2.27D-11 OVMax= 6.65D-08

 Cycle  16  Pass 1  IDiag  1:
 RMSU=  1.77D-09    CP:  1.01D+00  1.01D+00  9.73D-01  8.69D-01  1.14D+00
                    CP:  8.96D-01  1.31D+00  1.18D+00  1.06D+00  9.88D-01
                    CP:  9.77D-01  1.08D+00  1.25D+00  1.21D+00  1.22D+00
 E= -1656.88134210359     Delta-E=        0.000000000004 Rises=F Damp=F
 DIIS: error= 8.90D-10 at cycle  16 NSaved=  16.
 NSaved=16 IEnMin=15 EnMin= -1656.88134210359     IErMin=16 ErrMin= 8.90D-10
 ErrMax= 8.90D-10  0.00D+00 EMaxC= 1.00D-01 BMatC= 1.52D-15 BMatP= 1.23D-14
 IDIUse=1 WtCom= 1.00D+00 WtEn= 0.00D+00
 Coeff-Com: -0.334D-06 0.354D-05 0.129D-05-0.256D-05-0.273D-04-0.611D-04
 Coeff-Com:  0.193D-04 0.539D-03 0.106D-02 0.136D-02-0.343D-02-0.201D-01
 Coeff-Com: -0.347D-01 0.292D-01 0.286D+00 0.740D+00
 Coeff:     -0.334D-06 0.354D-05 0.129D-05-0.256D-05-0.273D-04-0.611D-04
 Coeff:      0.193D-04 0.539D-03 0.106D-02 0.136D-02-0.343D-02-0.201D-01
 Coeff:     -0.347D-01 0.292D-01 0.286D+00 0.740D+00
 Gap=     0.173 Goal=   None    Shift=    0.000
 RMSDP=1.04D-09 MaxDP=1.79D-07 DE= 3.64D-12 OVMax= 2.11D-08

 SCF Done:  E(RM062X) =  -1656.88134210     A.U. after   16 cycles
            NFock= 16  Conv=0.10D-08     -V/T= 2.0075
 KE= 1.644604965168D+03 PE=-9.200180059042D+03 EE= 3.265270505405D+03
 Leave Link  502 at Thu May 14 16:18:23 2020, MaxMem=   917504000 cpu:            2773.6 elap:             173.4
 (Enter /sw/apps/gaussian-16/g16/l701.exe)
 ... and contract with generalized density number  0.
 Compute integral first derivatives.
 Leave Link  701 at Thu May 14 16:18:24 2020, MaxMem=   917504000 cpu:               5.4 elap:               0.4
 (Enter /sw/apps/gaussian-16/g16/l702.exe)
 L702 exits ... SP integral derivatives will be done elsewhere.
 Leave Link  702 at Thu May 14 16:18:24 2020, MaxMem=   917504000 cpu:               1.0 elap:               0.1
 (Enter /sw/apps/gaussian-16/g16/l703.exe)
 Integral derivatives from FoFJK, PRISM(SPDF).
 Compute integral first derivatives, UseDBF=F ICtDFT=           0.
 Calling FoFJK, ICntrl=      2127 FMM=F ISym2X=0 I1Cent= 0 IOpClX= 0 NMat=1 NMatS=1 NMatT=0.
 FoFJK:  IHMeth= 1 ICntrl=    2127 DoSepK=F KAlg= 0 I1Cent=           0 FoldK=F
 IRaf=         0 NMat=       1 IRICut=       1 DoRegI=T DoRafI=F ISym2E= 0 IDoP0=0 IntGTp=1.
 FoFCou: FMM=F IPFlag=           0 FMFlag=      100000 FMFlg1=         800
         NFxFlg=           0 DoJE=F BraDBF=F KetDBF=F FulRan=T
         wScrn=  0.000000 ICntrl=      2127 IOpCl=  0 I1Cent=           0 NGrid=           0
         NMat0=    1 NMatS0=      1 NMatT0=    0 NMatD0=    1 NMtDS0=    0 NMtDT0=    0
 Symmetry not used in FoFCou.
 Leave Link  703 at Thu May 14 16:18:57 2020, MaxMem=   917504000 cpu:             534.8 elap:              33.4
 (Enter /sw/apps/gaussian-16/g16/l716.exe)
 Dipole        =-2.27862032D+00-2.96168058D+00 1.83831014D+00
 ***** Axes restored to original set *****
 -------------------------------------------------------------------
 Center     Atomic                   Forces (Hartrees/Bohr)
 Number     Number              X              Y              Z
 -------------------------------------------------------------------
      1        6          -0.000000000   -0.000000000   -0.000000000
      2        1           0.011522187   -0.002003393    0.055173063
      3        6          -0.000000000   -0.000000000   -0.000000000
      4        1          -0.002914336   -0.003209803    0.003736795
      5        1           0.008149506   -0.007685621    0.002685809
      6        8           0.007790847   -0.002808559   -0.020790475
      7        6          -0.000000000   -0.000000000   -0.000000000
      8        1           0.001141842    0.003851597    0.001360012
      9        1           0.000831303    0.000049890   -0.006097266
     10        6          -0.000000000   -0.000000000   -0.000000000
     11        6          -0.000000000   -0.000000000   -0.000000000
     12        6          -0.000000000   -0.000000000   -0.000000000
     13        8          -0.000000000   -0.000000000   -0.000000000
     14        8          -0.000000000   -0.000000000   -0.000000000
     15        7          -0.000000000   -0.000000000   -0.000000000
     16        1           0.009593183   -0.013373177   -0.002594334
     17        6          -0.000000000   -0.000000000   -0.000000000
     18        1           0.003276777   -0.005855514   -0.011899862
     19        6          -0.005768116   -0.004000560    0.004667963
     20        1          -0.006147140    0.010538900    0.001150030
     21        6          -0.003502086    0.023033185   -0.054389021
     22        8          -0.010741228   -0.004189991    0.048579649
     23       16           0.011315963    0.001104355   -0.007899482
     24        6          -0.000000000   -0.000000000   -0.000000000
     25        1           0.012450979    0.008417294    0.003626230
     26        6          -0.000000000   -0.000000000   -0.000000000
     27        1           0.000355818    0.001315333    0.000865838
     28        1          -0.001367119    0.001230762    0.001438021
     29        1           0.000350421   -0.001219850   -0.000443512
     30        8          -0.000000000   -0.000000000   -0.000000000
     31        1          -0.008958700   -0.001657401   -0.012782670
     32        6          -0.000000000   -0.000000000   -0.000000000
     33        1          -0.003303068    0.007445511    0.002286928
     34        1           0.000665770    0.000190924   -0.003299194
     35        7          -0.000000000   -0.000000000   -0.000000000
     36        1          -0.013389959    0.006437729    0.004874391
     37        6          -0.035311301   -0.013416383   -0.004986888
     38        8           0.008803756    0.019199056    0.018443701
     39        8           0.033261537   -0.004044208   -0.014918241
     40        6          -0.000000000   -0.000000000   -0.000000000
     41        1          -0.000480222   -0.002122937   -0.001791179
     42        1           0.003773406   -0.001790769   -0.003761897
     43        8          -0.015236112    0.009668211   -0.003249547
     44        1          -0.000169473    0.000491232   -0.005899732
     45        1           0.010206147   -0.008676923    0.011924509
     46        1          -0.008931766   -0.010221342    0.010504035
     47        1          -0.008206308   -0.013142516   -0.026637737
     48        1           0.031963463    0.041471496   -0.021919033
     49        1          -0.007710837    0.003024446   -0.003553647
 -------------------------------------------------------------------
 Cartesian Forces:  Max     0.055173063 RMS     0.011797585
 Leave Link  716 at Thu May 14 16:18:58 2020, MaxMem=   917504000 cpu:               1.3 elap:               0.1
 (Enter /sw/apps/gaussian-16/g16/l103.exe)

 GradGradGradGradGradGradGradGradGradGradGradGradGradGradGradGradGradGrad
 Berny optimization.
 FormGI is forming the generalized inverse of G from B-inverse, IUseBI=4.
 Internal  Forces:  Max     0.068810284 RMS     0.009600004
 Search for a saddle point.
 Step number   2 out of a maximum of  294
 All quantities printed in internal units (Hartrees-Bohrs-Radians)
 Update second derivatives using D2CorX and points    1    2
 ITU=  0  0
 LST/QST climbing along tangent vector
     Eigenvalues ---   -0.00798  -0.00025   0.00036   0.00218   0.00267
     Eigenvalues ---    0.00385   0.00400   0.00423   0.00611   0.00645
     Eigenvalues ---    0.00759   0.00900   0.00944   0.00983   0.01046
     Eigenvalues ---    0.01232   0.01612   0.01975   0.02072   0.02635
     Eigenvalues ---    0.02907   0.02955   0.03118   0.03537   0.03783
     Eigenvalues ---    0.04275   0.04547   0.04609   0.04647   0.04671
     Eigenvalues ---    0.04787   0.04849   0.04974   0.05015   0.05101
     Eigenvalues ---    0.05221   0.05355   0.05681   0.06011   0.06792
     Eigenvalues ---    0.07072   0.07275   0.07677   0.07766   0.08258
     Eigenvalues ---    0.08822   0.09106   0.09258   0.09404   0.10657
     Eigenvalues ---    0.11496   0.11740   0.11895   0.13133   0.13726
     Eigenvalues ---    0.13785   0.14530   0.14847   0.15044   0.15116
     Eigenvalues ---    0.15846   0.16169   0.17095   0.18814   0.20229
     Eigenvalues ---    0.21428   0.21629   0.23967   0.24017   0.25660
     Eigenvalues ---    0.26423   0.27621   0.27988   0.29610   0.30359
     Eigenvalues ---    0.30492   0.31224   0.31440   0.31503   0.32382
     Eigenvalues ---    0.32770   0.33314   0.33440   0.34179   0.34192
     Eigenvalues ---    0.34290   0.35012   0.35497   0.36008   0.36764
     Eigenvalues ---    0.37755   0.37986   0.38422   0.41490   0.42235
     Eigenvalues ---    0.44574   0.46897   0.62409   0.673521000.00000
     Eigenvalues --- 1000.000001000.000001000.000001000.000001000.00000
     Eigenvalues --- 1000.000001000.000001000.000001000.000001000.00000
     Eigenvalues --- 1000.000001000.000001000.000001000.000001000.00000
     Eigenvalues --- 1000.000001000.000001000.000001000.000001000.00000
     Eigenvalues --- 1000.000001000.000001000.000001000.000001000.00000
     Eigenvalues --- 1000.000001000.000001000.000001000.000001000.00000
     Eigenvalues --- 1000.000001000.000001000.000001000.000001000.00000
     Eigenvalues --- 1000.000001000.000001000.000001000.000001000.00000
     Eigenvalues --- 1000.000001000.000001000.000001000.000001000.00000
     Eigenvalues --- 1000.000001000.000001000.000001000.000001000.00000
     Eigenvalues --- 1000.000001000.000001000.000001000.000001000.00000
     Eigenvalues --- 1000.000001000.000001000.000001000.000001000.00000
     Eigenvalues --- 1000.000001000.000001000.000001000.000001000.00000
     Eigenvalues --- 1000.000001000.000001000.000001000.000001000.00000
     Eigenvalues --- 1000.000001000.000001000.000001000.000001000.00000
     Eigenvalues --- 1000.000001000.000001000.000001000.000001000.00000
     Eigenvalues --- 1000.000001000.000001000.000001000.000001000.00000
     Eigenvalues --- 1000.000001000.000001000.000001000.000001000.00000
     Eigenvalues --- 1000.000001000.000001000.000001000.000001000.00000
     Eigenvalues --- 1000.000001000.000001000.000001000.000001000.00000
     Eigenvalues --- 1000.000001000.000001000.000001000.000001000.00000
     Eigenvalues --- 1000.000001000.000001000.000001000.000001000.00000
     Eigenvalues --- 1000.000001000.000001000.000001000.000001000.00000
     Eigenvalues --- 1000.000001000.000001000.000001000.000001000.00000
     Eigenvalues --- 1000.000001000.000001000.000001000.000001000.00000
     Eigenvalues --- 1000.000001000.000001000.000001000.000001000.00000
     Eigenvalues --- 1000.000001000.000001000.000001000.000001000.00000
     Eigenvalues --- 1000.000001000.000001000.000001000.000001000.00000
     Eigenvalues --- 1000.000001000.000001000.000001000.000001000.00000
     Eigenvalues --- 1000.000001000.000001000.000001000.000001000.00000
     Eigenvalues --- 1000.000001000.000001000.000001000.000001000.00000
     Eigenvalues --- 1000.000001000.000001000.000001000.000001000.00000
     Eigenvalues --- 1000.000001000.000001000.000001000.000001000.00000
     Eigenvalues --- 1000.000001000.000001000.000001000.000001000.00000
     Eigenvalues --- 1000.000001000.000001000.000001000.000001000.00000
     Eigenvalues --- 1000.000001000.000001000.000001000.000001000.00000
     Eigenvalues --- 1000.000001000.000001000.000001000.000001000.00000
     Eigenvalues --- 1000.000001000.000001000.000001000.00000
 Eigenvectors required to have negative eigenvalues:
                          R20       R37       D95       R4        D94
   1                    0.50421  -0.39263   0.25059   0.24674   0.23934
                          D96       R34       D11       D12       D10
   1                    0.23824   0.19718   0.14826   0.14460   0.14218
 Eigenvalue     2 is  -2.50D-04 should be greater than     0.000000 Eigenvector:
                         D121      D122      D116      D115      D117
   1                    0.35652   0.32091  -0.31285  -0.30997  -0.30952
                         D120      D106       R4        D79       D81
   1                    0.30017   0.22370  -0.18998  -0.18376  -0.18278
 QST in optimization variable space.
 Eigenvectors 1 and  14 swapped, overlap=  1.0000
                        Tangent   TS vect  // Eig F  Eigenval
   1         X1         0.00000  -0.00000  -0.00694   0.00983
   2         Y1         0.00000   0.00000  -0.00072  -0.00025
   3         Z1         0.00000   0.00000   0.00116   0.00036
   4         X3         0.00000  -0.00000   0.00155   0.00218
   5         Y3         0.00000  -0.00000  -0.00015   0.00267
   6         Z3         0.00000   0.00000   0.00295   0.00385
   7         X7         0.00000  -0.00000  -0.00078   0.00400
   8         Y7         0.00000   0.00000  -0.00003   0.00423
   9         Z7         0.00000   0.00000  -0.00252   0.00611
  10         X10        0.00000   0.00000  -0.00285   0.00645
  11         Y10        0.00000   0.00000  -0.00077   0.00759
  12         Z10        0.00000  -0.00000   0.00841   0.00900
  13         X11        0.00000  -0.00000   0.00194   0.00944
  14         Y11        0.00000  -0.00000   0.00438  -0.00798
  15         Z11        0.00000   0.00000   0.00343   0.01046
  16         X12        0.00000  -0.00000  -0.00776   0.01232
  17         Y12        0.00000  -0.00000  -0.00637   0.01612
  18         Z12        0.00000   0.00000   0.00125   0.01975
  19         X13        0.00000   0.00000  -0.00021   0.02072
  20         Y13        0.00000   0.00000  -0.00150   0.02635
  21         Z13        0.00000   0.00000  -0.00397   0.02907
  22         X14        0.00000   0.00000   0.00063   0.02955
  23         Y14        0.00000   0.00000   0.00037   0.03118
  24         Z14        0.00000  -0.00000   0.00077   0.03537
  25         X15        0.00000   0.00000   0.00162   0.03783
  26         Y15        0.00000  -0.00000  -0.00038   0.04275
  27         Z15        0.00000   0.00000   0.00566   0.04547
  28         X17        0.00000   0.00000  -0.00379   0.04609
  29         Y17        0.00000   0.00000  -0.00173   0.04647
  30         Z17        0.00000   0.00000  -0.00027   0.04671
  31         X24        0.00000   0.00000  -0.00277   0.04787
  32         Y24        0.00000   0.00000  -0.00007   0.04849
  33         Z24        0.00000   0.00000   0.00711   0.04974
  34         X26        0.00000  -0.00000   0.00189   0.05015
  35         Y26        0.00000  -0.00000   0.00024   0.05101
  36         Z26        0.00000   0.00000   0.00158   0.05221
  37         X30        0.00000  -0.00000  -0.00512   0.05355
  38         Y30        0.00000   0.00000   0.00386   0.05681
  39         Z30        0.00000  -0.00000  -0.00231   0.06011
  40         X32        0.00000  -0.00000   0.00147   0.06792
  41         Y32        0.00000  -0.00000   0.00131   0.07072
  42         Z32        0.00000  -0.00000   0.00060   0.07275
  43         X35        0.00000   0.00000  -0.00018   0.07677
  44         Y35        0.00000  -0.00000   0.00116   0.07766
  45         Z35        0.00000  -0.00000   0.00153   0.08258
  46         X40        0.00000  -0.00000  -0.00282   0.08822
  47         Y40        0.00000   0.00000   0.00074   0.09106
  48         Z40        0.00000  -0.00000   0.00881   0.09258
  49         R1        -0.00909   0.00909   0.00339   0.09404
  50         R2        -0.00019   0.00019  -0.00193   0.10657
  51         R3        -0.00013   0.00013   0.01314   0.11496
  52         R4         0.20938  -0.20938   0.02520   0.11740
  53         R5         0.00148  -0.00148   0.02440   0.11895
  54         R6         0.00246  -0.00246  -0.00283   0.13133
  55         R7        -0.01568   0.01568   0.01761   0.13726
  56         R8         0.06554  -0.06554   0.00676   0.13785
  57         R9        -0.15678   0.15678   0.00481   0.14530
  58         R10        0.00031  -0.00031   0.00688   0.14847
  59         R11        0.00004  -0.00004   0.00010   0.15044
  60         R12        0.00058  -0.00058   0.00335   0.15116
  61         R13       -0.00123   0.00123   0.00241   0.15846
  62         R14        0.00235  -0.00235  -0.00079   0.16169
  63         R15        0.02090  -0.02090  -0.00192   0.17095
  64         R16        0.00188  -0.00188   0.00536   0.18814
  65         R17        0.01308  -0.01308   0.00295   0.20229
  66         R18       -0.00775   0.00775  -0.00389   0.21428
  67         R19        0.02484  -0.02484  -0.00622   0.21629
  68         R20       -0.42478   0.42478  -0.00994   0.23967
  69         R21       -0.00017   0.00017  -0.01059   0.24017
  70         R22       -0.00026   0.00026   0.01146   0.25660
  71         R23        0.00008  -0.00008   0.00637   0.26423
  72         R24        0.00056  -0.00056   0.00393   0.27621
  73         R25       -0.00025   0.00025  -0.00653   0.27988
  74         R26        0.00021  -0.00021  -0.00140   0.29610
  75         R27       -0.00094   0.00094  -0.00478   0.30359
  76         R28       -0.00027   0.00027   0.01415   0.30492
  77         R29       -0.00012   0.00012  -0.00358   0.31224
  78         R30        0.00368  -0.00368  -0.00634   0.31440
  79         R31       -0.00894   0.00894  -0.00826   0.31503
  80         R32        0.02026  -0.02026  -0.00262   0.32382
  81         R33       -0.00688   0.00688   0.00069   0.32770
  82         R34       -0.15480   0.15480   0.00459   0.33314
  83         R35       -0.00089   0.00089   0.00183   0.33440
  84         R36       -0.00086   0.00086   0.00059   0.34179
  85         R37        0.21241  -0.21241  -0.00078   0.34192
  86         R38        0.00880  -0.00880  -0.00457   0.34290
  87         A1         0.04715  -0.04715   0.00006   0.35012
  88         A2         0.08595  -0.08595   0.00116   0.35497
  89         A3         0.06101  -0.06101   0.00252   0.36008
  90         A4         0.06039  -0.06039   0.00528   0.36764
  91         A5        -0.08938   0.08938   0.01482   0.37755
  92         A6        -0.20697   0.20697   0.00442   0.37986
  93         A7        -0.09547   0.09547   0.00065   0.38422
  94         A8         0.01249  -0.01249  -0.00772   0.41490
  95         A9        -0.00862   0.00862  -0.01361   0.42235
  96         A10       -0.01261   0.01261   0.00357   0.44574
  97         A11       -0.00433   0.00433  -0.00773   0.46897
  98         A12       -0.00322   0.00322  -0.02338   0.62409
  99         A13        0.01606  -0.01606  -0.02170   0.67352
 100         A14       -0.02430   0.02430  -0.000001000.00000
 101         A15        0.00770  -0.00770   0.000001000.00000
 102         A16        0.00448  -0.00448   0.000001000.00000
 103         A17       -0.00007   0.00007  -0.000001000.00000
 104         A18       -0.00309   0.00309  -0.000001000.00000
 105         A19       -0.00097   0.00097  -0.000001000.00000
 106         A20        0.00216  -0.00216  -0.000001000.00000
 107         A21        0.00196  -0.00196  -0.000001000.00000
 108         A22       -0.00121   0.00121   0.000001000.00000
 109         A23        0.00103  -0.00103  -0.000001000.00000
 110         A24        0.01206  -0.01206  -0.000001000.00000
 111         A25        0.01134  -0.01134   0.000001000.00000
 112         A26       -0.00321   0.00321  -0.000001000.00000
 113         A27        0.00696  -0.00696   0.000001000.00000
 114         A28       -0.00596   0.00596  -0.000001000.00000
 115         A29       -0.00257   0.00257   0.000001000.00000
 116         A30        0.00400  -0.00400  -0.000001000.00000
 117         A31       -0.00519   0.00519   0.000001000.00000
 118         A32        0.04106  -0.04106  -0.000001000.00000
 119         A33       -0.00652   0.00652   0.000001000.00000
 120         A34       -0.01890   0.01890  -0.000001000.00000
 121         A35        0.00649  -0.00649   0.000001000.00000
 122         A36       -0.01785   0.01785   0.000001000.00000
 123         A37       -0.01997   0.01997  -0.000001000.00000
 124         A38       -0.02641   0.02641   0.000001000.00000
 125         A39        0.03345  -0.03345   0.000001000.00000
 126         A40       -0.01440   0.01440   0.000001000.00000
 127         A41        0.03852  -0.03852   0.000001000.00000
 128         A42        0.04988  -0.04988   0.000001000.00000
 129         A43        0.04370  -0.04370   0.000001000.00000
 130         A44        0.00380  -0.00380   0.000001000.00000
 131         A45        0.00908  -0.00908  -0.000001000.00000
 132         A46       -0.00231   0.00231   0.000001000.00000
 133         A47       -0.01226   0.01226   0.000001000.00000
 134         A48        0.00120  -0.00120  -0.000001000.00000
 135         A49        0.00004  -0.00004   0.000001000.00000
 136         A50       -0.00040   0.00040  -0.000001000.00000
 137         A51        0.00090  -0.00090   0.000001000.00000
 138         A52       -0.00035   0.00035   0.000001000.00000
 139         A53       -0.00000   0.00000   0.000001000.00000
 140         A54       -0.00023   0.00023   0.000001000.00000
 141         A55       -0.00052   0.00052  -0.000001000.00000
 142         A56        0.00015  -0.00015  -0.000001000.00000
 143         A57       -0.00108   0.00108  -0.000001000.00000
 144         A58        0.00049  -0.00049   0.000001000.00000
 145         A59       -0.00031   0.00031  -0.000001000.00000
 146         A60       -0.00016   0.00016  -0.000001000.00000
 147         A61        0.00087  -0.00087  -0.000001000.00000
 148         A62        0.02464  -0.02464   0.000001000.00000
 149         A63       -0.02531   0.02531  -0.000001000.00000
 150         A64        0.02381  -0.02381   0.000001000.00000
 151         A65        0.09065  -0.09065  -0.000001000.00000
 152         A66       -0.00702   0.00702  -0.000001000.00000
 153         A67        0.01776  -0.01776   0.000001000.00000
 154         A68       -0.01044   0.01044  -0.000001000.00000
 155         A69       -0.08008   0.08008  -0.000001000.00000
 156         A70       -0.00461   0.00461   0.000001000.00000
 157         A71        0.00659  -0.00659  -0.000001000.00000
 158         A72       -0.00085   0.00085  -0.000001000.00000
 159         A73       -0.00068   0.00068  -0.000001000.00000
 160         A74       -0.00040   0.00040   0.000001000.00000
 161         A75        0.00708  -0.00708   0.000001000.00000
 162         A76        0.13778  -0.13778   0.000001000.00000
 163         A77       -0.05658   0.05658  -0.000001000.00000
 164         A78        0.04241  -0.04241  -0.000001000.00000
 165         A79        0.09014  -0.09014  -0.000001000.00000
 166         A80       -0.05280   0.05280  -0.000001000.00000
 167         D1        -0.06083   0.06083  -0.000001000.00000
 168         D2         0.10126  -0.10126   0.000001000.00000
 169         D3        -0.11336   0.11336   0.000001000.00000
 170         D4         0.06760  -0.06760   0.000001000.00000
 171         D5         0.06466  -0.06466   0.000001000.00000
 172         D6         0.07121  -0.07121  -0.000001000.00000
 173         D7        -0.10413   0.10413   0.000001000.00000
 174         D8        -0.10707   0.10707  -0.000001000.00000
 175         D9        -0.10051   0.10051   0.000001000.00000
 176         D10        0.19600  -0.19600   0.000001000.00000
 177         D11        0.19306  -0.19306  -0.000001000.00000
 178         D12        0.19961  -0.19961   0.000001000.00000
 179         D13       -0.15013   0.15013  -0.000001000.00000
 180         D14       -0.01801   0.01801   0.000001000.00000
 181         D15       -0.00120   0.00120   0.000001000.00000
 182         D16       -0.02288   0.02288  -0.000001000.00000
 183         D17       -0.00606   0.00606  -0.000001000.00000
 184         D18       -0.02533   0.02533   0.000001000.00000
 185         D19       -0.00851   0.00851  -0.000001000.00000
 186         D20       -0.05316   0.05316  -0.000001000.00000
 187         D21        0.07303  -0.07303   0.000001000.00000
 188         D22        0.00169  -0.00169   0.000001000.00000
 189         D23       -0.07068   0.07068  -0.000001000.00000
 190         D24        0.05552  -0.05552   0.000001000.00000
 191         D25       -0.01582   0.01582  -0.000001000.00000
 192         D26        0.08515  -0.08515  -0.000001000.00000
 193         D27        0.11330  -0.11330  -0.000001000.00000
 194         D28       -0.00273   0.00273   0.000001000.00000
 195         D29        0.00482  -0.00482   0.000001000.00000
 196         D30       -0.00348   0.00348  -0.000001000.00000
 197         D31        0.00408  -0.00408   0.000001000.00000
 198         D32        0.00755  -0.00755   0.000001000.00000
 199         D33        0.00417  -0.00417   0.000001000.00000
 200         D34        0.01254  -0.01254  -0.000001000.00000
 201         D35        0.00516  -0.00516  -0.000001000.00000
 202         D36        0.00359  -0.00359  -0.000001000.00000
 203         D37        0.01196  -0.01196  -0.000001000.00000
 204         D38        0.00459  -0.00459   0.000001000.00000
 205         D39        0.00837  -0.00837  -0.000001000.00000
 206         D40        0.00099  -0.00099  -0.000001000.00000
 207         D41       -0.00713   0.00713   0.000001000.00000
 208         D42       -0.00713   0.00713  -0.000001000.00000
 209         D43        0.03279  -0.03279  -0.000001000.00000
 210         D44        0.04131  -0.04131  -0.000001000.00000
 211         D45        0.03143  -0.03143   0.000001000.00000
 212         D46        0.03143  -0.03143  -0.000001000.00000
 213         D47       -0.00644   0.00644  -0.000001000.00000
 214         D48       -0.00711   0.00711  -0.000001000.00000
 215         D49       -0.03155   0.03155  -0.000001000.00000
 216         D50       -0.03798   0.03798   0.000001000.00000
 217         D51       -0.03865   0.03865  -0.000001000.00000
 218         D52       -0.01157   0.01157  -0.000001000.00000
 219         D53       -0.00815   0.00815   0.000001000.00000
 220         D54       -0.01052   0.01052  -0.000001000.00000
 221         D55       -0.00837   0.00837   0.000001000.00000
 222         D56       -0.00495   0.00495  -0.000001000.00000
 223         D57       -0.00732   0.00732  -0.000001000.00000
 224         D58       -0.01467   0.01467  -0.000001000.00000
 225         D59       -0.01125   0.01125   0.000001000.00000
 226         D60       -0.01362   0.01362   0.000001000.00000
 227         D61        0.04662  -0.04662   0.000001000.00000
 228         D62       -0.08700   0.08700   0.000001000.00000
 229         D63       -0.00467   0.00467   0.000001000.00000
 230         D64        0.04214  -0.04214   0.000001000.00000
 231         D65       -0.09147   0.09147   0.000001000.00000
 232         D66       -0.00914   0.00914   0.000001000.00000
 233         D67        0.05752  -0.05752  -0.000001000.00000
 234         D68       -0.07609   0.07609   0.000001000.00000
 235         D69        0.00624  -0.00624  -0.000001000.00000
 236         D70        0.01591  -0.01591   0.000001000.00000
 237         D71        0.00878  -0.00878   0.000001000.00000
 238         D72        0.01356  -0.01356  -0.000001000.00000
 239         D73        0.00986  -0.00986  -0.000001000.00000
 240         D74        0.00273  -0.00273   0.000001000.00000
 241         D75        0.00752  -0.00752  -0.000001000.00000
 242         D76       -0.02019   0.02019  -0.000001000.00000
 243         D77       -0.02732   0.02732  -0.000001000.00000
 244         D78       -0.02253   0.02253   0.000001000.00000
 245         D79        0.01585  -0.01585  -0.000001000.00000
 246         D80        0.03529  -0.03529   0.000001000.00000
 247         D81        0.00746  -0.00746   0.000001000.00000
 248         D82        0.02690  -0.02690   0.000001000.00000
 249         D83        0.02125  -0.02125  -0.000001000.00000
 250         D84        0.04069  -0.04069  -0.000001000.00000
 251         D85        0.00625  -0.00625  -0.000001000.00000
 252         D86        0.00692  -0.00692   0.000001000.00000
 253         D87        0.00688  -0.00688   0.000001000.00000
 254         D88        0.00853  -0.00853  -0.000001000.00000
 255         D89        0.00921  -0.00921   0.000001000.00000
 256         D90        0.00917  -0.00917  -0.000001000.00000
 257         D91        0.00265  -0.00265   0.000001000.00000
 258         D92        0.00333  -0.00333   0.000001000.00000
 259         D93        0.00329  -0.00329  -0.000001000.00000
 260         D94        0.18572  -0.18572  -0.000001000.00000
 261         D95        0.18174  -0.18174  -0.000001000.00000
 262         D96        0.19572  -0.19572  -0.000001000.00000
 263         D97        0.01307  -0.01307   0.000001000.00000
 264         D98        0.00881  -0.00881   0.000001000.00000
 265         D99        0.00944  -0.00944  -0.000001000.00000
 266         D100       0.01244  -0.01244  -0.000001000.00000
 267         D101       0.00819  -0.00819   0.000001000.00000
 268         D102       0.00881  -0.00881  -0.000001000.00000
 269         D103       0.01260  -0.01260  -0.000001000.00000
 270         D104       0.00835  -0.00835  -0.000001000.00000
 271         D105       0.00897  -0.00897   0.000001000.00000
 272         D106      -0.12073   0.12073   0.000001000.00000
 273         D107      -0.02837   0.02837   0.000001000.00000
 274         D108       0.05764  -0.05764  -0.000001000.00000
 275         D109       0.04968  -0.04968   0.000001000.00000
 276         D110      -0.02651   0.02651  -0.000001000.00000
 277         D111      -0.03447   0.03447  -0.000001000.00000
 278         D112      -0.09109   0.09109  -0.000001000.00000
 279         D113      -0.08465   0.08465  -0.000001000.00000
 280         D114      -0.08327   0.08327  -0.000001000.00000
 281         D115       0.00241  -0.00241   0.000001000.00000
 282         D116       0.00885  -0.00885   0.000001000.00000
 283         D117       0.01023  -0.01023  -0.000001000.00000
 284         D118       0.03097  -0.03097  -0.000001000.00000
 285         D119       0.03950  -0.03950   0.000001000.00000
 286         D120      -0.16270   0.16270  -0.000001000.00000
 287         D121       0.21158  -0.21158  -0.000001000.00000
 288         D122       0.08046  -0.08046   0.000001000.00000
 289         D123       0.07236  -0.07236  -0.000001000.00000
 RFO step:  Lambda0=1.342395224D-02 Lambda=-2.82462540D-02.
 Linear search not attempted -- option 19 set.
 Maximum step size (   0.300) exceeded in Quadratic search.
    -- Step size scaled by   0.190
 Iteration  1 RMS(Cart)=  0.02295145 RMS(Int)=  0.00063510
 Iteration  2 RMS(Cart)=  0.00061864 RMS(Int)=  0.00028659
 Iteration  3 RMS(Cart)=  0.00000049 RMS(Int)=  0.00028659
 ITry= 1 IFail=0 DXMaxC= 1.69D-01 DCOld= 1.00D+10 DXMaxT= 3.00D-01 DXLimC= 3.00D+00 Rises=F
 Variable       Old X    -DE/DX   Delta X   Delta X   Delta X     New X
                                 (Linear)    (Quad)   (Total)
    X1       75.07693   0.03242   0.00000   0.00000   0.00000  75.07693
    Y1       63.95400   0.04443   0.00000   0.00000   0.00000  63.95400
    Z1       83.07614   0.01430   0.00000   0.00000   0.00000  83.07614
    X3       77.79058   0.00182   0.00000   0.00000   0.00000  77.79058
    Y3       64.04282  -0.01394   0.00000   0.00000   0.00000  64.04282
    Z3       84.13250  -0.00808   0.00000   0.00000   0.00000  84.13250
    X7       85.55357  -0.00432   0.00000   0.00000   0.00000  85.55357
    Y7       57.50248   0.00398   0.00000   0.00000   0.00000  57.50248
    Z7       87.25054  -0.01140   0.00000   0.00000   0.00000  87.25054
   X10       87.70219  -0.00279   0.00000   0.00000   0.00000  87.70219
   Y10       58.85174  -0.01627   0.00000   0.00000   0.00000  58.85174
   Z10       85.97309   0.00630   0.00000   0.00000   0.00000  85.97309
   X11       86.78567   0.00866   0.00000   0.00000   0.00000  86.78567
   Y11       60.95312  -0.00175   0.00000   0.00000   0.00000  60.95312
   Z11       84.76556  -0.00285   0.00000   0.00000   0.00000  84.76556
   X12       88.36170  -0.00003   0.00000   0.00000   0.00000  88.36170
   Y12       62.72379  -0.00023   0.00000   0.00000   0.00000  62.72379
   Z12       83.29724  -0.00032   0.00000   0.00000   0.00000  83.29724
   X13       87.31669  -0.00000   0.00000   0.00000   0.00000  87.31669
   Y13       64.48312  -0.00000   0.00000   0.00000   0.00000  64.48312
   Z13       81.96120  -0.00000   0.00000   0.00000   0.00000  81.96120
   X14       90.78055   0.00000   0.00000   0.00000   0.00000  90.78055
   Y14       62.37041   0.00000   0.00000   0.00000   0.00000  62.37041
   Z14       83.37283   0.00000   0.00000   0.00000   0.00000  83.37283
   X15       84.17218   0.00702   0.00000   0.00000   0.00000  84.17218
   Y15       61.10807  -0.00763   0.00000   0.00000   0.00000  61.10807
   Z15       84.97154  -0.00160   0.00000   0.00000   0.00000  84.97154
   X17       83.30102  -0.00738   0.00000   0.00000   0.00000  83.30102
   Y17       59.30527  -0.00117   0.00000   0.00000   0.00000  59.30527
   Z17       86.87260  -0.01120   0.00000   0.00000   0.00000  86.87260
   X24       79.46298  -0.00852   0.00000   0.00000   0.00000  79.46298
   Y24       56.94501   0.01114   0.00000   0.00000   0.00000  56.94501
   Z24       88.48832  -0.00013   0.00000   0.00000   0.00000  88.48832
   X26       80.93319   0.00053   0.00000   0.00000   0.00000  80.93319
   Y26       54.86442   0.00158   0.00000   0.00000   0.00000  54.86442
   Z26       89.78656   0.00092   0.00000   0.00000   0.00000  89.78656
   X30       78.94520   0.00202   0.00000   0.00000   0.00000  78.94520
   Y30       59.00670  -0.00053   0.00000   0.00000   0.00000  59.00670
   Z30       90.22308  -0.01084   0.00000   0.00000   0.00000  90.22308
   X32       74.26057  -0.00778   0.00000   0.00000   0.00000  74.26057
   Y32       66.91709   0.01042   0.00000   0.00000   0.00000  66.91709
   Z32       90.30623  -0.00579   0.00000   0.00000   0.00000  90.30623
   X35       74.49300  -0.00117   0.00000   0.00000   0.00000  74.49300
   Y35       62.29671   0.01203   0.00000   0.00000   0.00000  62.29671
   Z35       89.62404  -0.00083   0.00000   0.00000   0.00000  89.62404
   X40       74.57426   0.00285   0.00000   0.00000   0.00000  74.57426
   Y40       64.27903  -0.00400   0.00000   0.00000   0.00000  64.27903
   Z40       91.48731  -0.00408   0.00000   0.00000   0.00000  91.48731
    R1        2.06253   0.01243   0.00000   0.00295   0.00279   2.06532
    R2        2.04274   0.02178   0.00000   0.00425   0.00416   2.04690
    R3        2.04214   0.01389   0.00000   0.00173   0.00221   2.04434
    R4        5.10021   0.00444   0.00000  -0.02318  -0.02328   5.07692
    R5        2.07482  -0.00489   0.00000  -0.00137  -0.00138   2.07344
    R6        2.08367  -0.00393   0.00000  -0.00228  -0.00230   2.08137
    R7        2.73945  -0.02103   0.00000   0.00378   0.00374   2.74319
    R8        2.70428  -0.02381   0.00000  -0.03969  -0.03933   2.66496
    R9        3.84374   0.00946   0.00000   0.07074   0.07098   3.91472
   R10        2.09703  -0.00420   0.00000  -0.00121  -0.00123   2.09580
   R11        2.09467  -0.00577   0.00000  -0.00162  -0.00156   2.09312
   R12        3.31012   0.00464   0.00000   0.00083   0.00083   3.31095
   R13        1.94937  -0.01616   0.00000  -0.00286  -0.00281   1.94656
   R14        2.12488  -0.01361   0.00000  -0.00504  -0.00490   2.11998
   R15        2.91078   0.01411   0.00000  -0.00521  -0.00508   2.90570
   R16        2.09974  -0.01041   0.00000  -0.00335  -0.00335   2.09639
   R17        2.87559   0.01391   0.00000  -0.00247  -0.00230   2.87329
   R18        2.91149  -0.00051   0.00000   0.00252   0.00235   2.91384
   R19        2.36241  -0.04973   0.00000  -0.01915  -0.01913   2.34328
   R20        3.95271   0.00104   0.00000   0.20288   0.20278   4.15549
   R21        2.51498   0.01407   0.00000   0.00375   0.00377   2.51876
   R22        2.10279  -0.01513   0.00000  -0.00373  -0.00365   2.09914
   R23        2.07325  -0.00137   0.00000  -0.00031  -0.00032   2.07293
   R24        2.06826   0.00118   0.00000  -0.00004  -0.00004   2.06823
   R25        2.07298  -0.00036   0.00000  -0.00005  -0.00004   2.07294
   R26        1.85638  -0.01543   0.00000  -0.00292  -0.00292   1.85346
   R27        2.05847   0.00612   0.00000   0.00199   0.00193   2.06040
   R28        2.06008   0.00288   0.00000   0.00089   0.00070   2.06078
   R29        2.04207   0.00872   0.00000   0.00220   0.00245   2.04452
   R30        1.95766  -0.00429   0.00000  -0.00485  -0.00424   1.95342
   R31        2.59233  -0.00534   0.00000   0.00526   0.00524   2.59758
   R32        2.53264  -0.02926   0.00000  -0.01771  -0.01779   2.51485
   R33        2.39100  -0.03624   0.00000  -0.00049  -0.00045   2.39054
   R34        2.14834  -0.00379   0.00000   0.07603   0.07608   2.22441
   R35        2.07995  -0.00122   0.00000  -0.00032   0.00006   2.08001
   R36        2.08101  -0.00500   0.00000  -0.00093  -0.00138   2.07963
   R37        2.55921  -0.00720   0.00000  -0.12233  -0.12237   2.43684
   R38        1.86464  -0.01501   0.00000  -0.00674  -0.00687   1.85777
    A1        2.30656  -0.02843   0.00000  -0.03234  -0.03213   2.27442
    A2        1.61202  -0.00259   0.00000  -0.02136  -0.02167   1.59036
    A3        1.47252   0.06881   0.00000   0.02127   0.02015   1.49268
    A4        1.55574   0.02034   0.00000  -0.00206  -0.00227   1.55347
    A5        2.47484  -0.04483   0.00000  -0.00424  -0.00561   2.46923
    A6        1.77661  -0.00590   0.00000   0.07495   0.07476   1.85138
    A7        1.58723   0.00172   0.00000   0.03094   0.03101   1.61824
    A8        1.89781   0.00107   0.00000  -0.00418  -0.00403   1.89379
    A9        1.90260   0.00128   0.00000   0.00838   0.00841   1.91102
   A10        1.97600   0.01062   0.00000   0.00583   0.00579   1.98180
   A11        1.90465   0.00093   0.00000   0.00153   0.00157   1.90622
   A12        1.92916  -0.00454   0.00000  -0.00108  -0.00115   1.92801
   A13        1.85218  -0.00970   0.00000  -0.01038  -0.01052   1.84166
   A14        2.01291   0.00004   0.00000   0.01205   0.01235   2.02526
   A15        1.99934  -0.00057   0.00000  -0.00778  -0.00808   1.99126
   A16        2.09984   0.00080   0.00000  -0.00078  -0.00082   2.09902
   A17        1.85478   0.00109   0.00000   0.00010   0.00007   1.85486
   A18        1.95212  -0.00232   0.00000   0.00068   0.00072   1.95284
   A19        1.94599  -0.00294   0.00000   0.00027   0.00027   1.94626
   A20        1.96024  -0.00450   0.00000  -0.00143  -0.00144   1.95879
   A21        1.94751  -0.00048   0.00000   0.00038   0.00038   1.94789
   A22        2.23432  -0.02336   0.00000  -0.00565  -0.00565   2.22867
   A23        2.14435   0.02431   0.00000   0.00572   0.00571   2.15006
   A24        2.06330  -0.00734   0.00000  -0.00696  -0.00701   2.05629
   A25        2.04968   0.00031   0.00000  -0.00150  -0.00152   2.04817
   A26        1.90738  -0.00114   0.00000   0.00028   0.00036   1.90774
   A27        1.98184   0.00718   0.00000  -0.00055  -0.00049   1.98135
   A28        1.89946   0.00119   0.00000   0.00144   0.00141   1.90087
   A29        1.97678   0.00382   0.00000  -0.00001   0.00001   1.97679
   A30        1.87357  -0.00413   0.00000  -0.00101  -0.00113   1.87244
   A31        1.88937   0.00209   0.00000   0.00345   0.00333   1.89270
   A32        1.90344   0.00577   0.00000  -0.01660  -0.01656   1.88688
   A33        1.93027  -0.00760   0.00000   0.00133   0.00135   1.93162
   A34        1.85758  -0.00421   0.00000   0.00334   0.00323   1.86082
   A35        1.87763   0.00044   0.00000  -0.00250  -0.00254   1.87509
   A36        2.00111   0.00356   0.00000   0.01116   0.01133   2.01245
   A37        1.98799  -0.00415   0.00000   0.00749   0.00725   1.99524
   A38        2.06915   0.00075   0.00000   0.01532   0.01485   2.08401
   A39        1.65816  -0.00184   0.00000  -0.01675  -0.01712   1.64105
   A40        2.11520   0.00230   0.00000   0.00592   0.00475   2.11995
   A41        1.69602   0.00323   0.00000  -0.01751  -0.01692   1.67911
   A42        1.79369   0.00043   0.00000  -0.02349  -0.02347   1.77023
   A43        1.72842  -0.02141   0.00000  -0.02513  -0.02513   1.70329
   A44        1.89063  -0.00272   0.00000  -0.00329  -0.00328   1.88735
   A45        1.95661   0.00241   0.00000  -0.00117  -0.00110   1.95552
   A46        1.92146   0.00191   0.00000  -0.00036  -0.00041   1.92106
   A47        1.89790   0.00100   0.00000   0.00747   0.00745   1.90535
   A48        1.85831  -0.00338   0.00000  -0.00269  -0.00272   1.85559
   A49        1.93254   0.00034   0.00000   0.00049   0.00048   1.93302
   A50        1.93477  -0.00229   0.00000  -0.00155  -0.00152   1.93325
   A51        1.94813   0.00167   0.00000   0.00043   0.00041   1.94854
   A52        1.87551   0.00136   0.00000   0.00129   0.00129   1.87680
   A53        1.88531  -0.00111   0.00000  -0.00050  -0.00050   1.88481
   A54        1.88502   0.00005   0.00000  -0.00012  -0.00012   1.88489
   A55        1.91993  -0.00466   0.00000  -0.00200  -0.00200   1.91793
   A56        1.88290  -0.00100   0.00000   0.00038   0.00055   1.88345
   A57        1.88917   0.00640   0.00000   0.00494   0.00499   1.89416
   A58        1.94607  -0.00467   0.00000  -0.00332  -0.00345   1.94261
   A59        1.92082  -0.00034   0.00000   0.00006   0.00031   1.92113
   A60        1.91452  -0.00171   0.00000  -0.00100  -0.00104   1.91349
   A61        1.91008   0.00140   0.00000  -0.00096  -0.00125   1.90883
   A62        2.06863   0.00038   0.00000   0.00039  -0.00033   2.06830
   A63        2.08750   0.00497   0.00000   0.01223   0.01277   2.10027
   A64        2.09004  -0.00513   0.00000  -0.01017  -0.01024   2.07980
   A65        2.46215   0.00499   0.00000  -0.03189  -0.03160   2.43054
   A66        2.06140  -0.00210   0.00000   0.00270   0.00227   2.06368
   A67        2.12472  -0.00569   0.00000  -0.01304  -0.01285   2.11186
   A68        2.09630   0.00781   0.00000   0.01037   0.01060   2.10689
   A69        2.12087   0.00444   0.00000   0.03482   0.03411   2.15499
   A70        1.89869   0.00332   0.00000   0.00331   0.00280   1.90148
   A71        1.89894   0.00100   0.00000  -0.00215  -0.00183   1.89712
   A72        1.91295  -0.00068   0.00000  -0.00202  -0.00215   1.91081
   A73        1.90307  -0.00126   0.00000  -0.00019   0.00006   1.90312
   A74        1.88876  -0.00020   0.00000   0.00110   0.00117   1.88994
   A75        2.07947   0.00040   0.00000  -0.00367  -0.00430   2.07516
   A76        1.68414   0.00161   0.00000  -0.04800  -0.04781   1.63633
   A77        1.74911  -0.00183   0.00000   0.01624   0.01561   1.76472
   A78        3.14901   0.00184   0.00000  -0.01859  -0.01621   3.13280
   A79        3.37667   0.00102   0.00000  -0.03778  -0.03714   3.33953
   A80        1.96995  -0.00930   0.00000  -0.01582  -0.01598   1.95397
    D1       -1.21358  -0.00997   0.00000  -0.00635  -0.00682  -1.22040
    D2        0.37423   0.01353   0.00000  -0.03031  -0.02997   0.34426
    D3        2.14788   0.00934   0.00000   0.04745   0.04710   2.19498
    D4        2.68508   0.00943   0.00000   0.00252   0.00258   2.68766
    D5       -1.52339   0.01191   0.00000   0.00677   0.00698  -1.51641
    D6        0.53372   0.00718   0.00000   0.00298   0.00305   0.53677
    D7        1.07230  -0.00485   0.00000   0.03394   0.03361   1.10591
    D8       -3.13617  -0.00237   0.00000   0.03820   0.03801  -3.09816
    D9       -1.07906  -0.00710   0.00000   0.03440   0.03408  -1.04498
   D10       -0.81512  -0.00416   0.00000  -0.08647  -0.08640  -0.90152
   D11        1.25959  -0.00168   0.00000  -0.08222  -0.08200   1.17759
   D12       -2.96648  -0.00641   0.00000  -0.08601  -0.08594  -3.05242
   D13        1.65703   0.01645   0.00000   0.07322   0.07344   1.73047
   D14        1.49385   0.00766   0.00000   0.00449   0.00457   1.49842
   D15       -1.05637   0.00695   0.00000  -0.00052  -0.00036  -1.05673
   D16       -0.64014   0.00205   0.00000   0.00657   0.00653  -0.63360
   D17        3.09282   0.00134   0.00000   0.00156   0.00161   3.09443
   D18       -2.70306   0.00897   0.00000   0.01134   0.01131  -2.69175
   D19        1.02990   0.00826   0.00000   0.00633   0.00638   1.03629
   D20        2.73330  -0.00630   0.00000   0.02483   0.02486   2.75816
   D21        0.07359  -0.00469   0.00000  -0.03452  -0.03480   0.03879
   D22       -1.80220  -0.00428   0.00000  -0.00109  -0.00073  -1.80293
   D23       -1.03611  -0.00606   0.00000   0.02800   0.02790  -1.00822
   D24        2.58736  -0.00445   0.00000  -0.03135  -0.03176   2.55560
   D25        0.71156  -0.00405   0.00000   0.00208   0.00231   0.71387
   D26        0.23803   0.00314   0.00000  -0.03637  -0.03623   0.20180
   D27       -2.28029   0.00270   0.00000  -0.04617  -0.04604  -2.32634
   D28        1.98273   0.00156   0.00000   0.00067   0.00069   1.98342
   D29       -1.13159   0.00153   0.00000  -0.00199  -0.00196  -1.13354
   D30       -2.21660  -0.00177   0.00000   0.00028   0.00029  -2.21631
   D31        0.95227  -0.00180   0.00000  -0.00238  -0.00236   0.94992
   D32        3.05493   0.00081   0.00000  -0.00267  -0.00265   3.05229
   D33       -1.86947  -0.00249   0.00000  -0.00094  -0.00099  -1.87047
   D34        2.38353   0.00031   0.00000  -0.00274  -0.00278   2.38075
   D35        0.29247   0.00168   0.00000  -0.00129  -0.00128   0.29119
   D36        2.34266  -0.00159   0.00000  -0.00151  -0.00152   2.34114
   D37        0.31248   0.00122   0.00000  -0.00330  -0.00331   0.30917
   D38       -1.77858   0.00259   0.00000  -0.00185  -0.00181  -1.78039
   D39       -1.79881   0.00141   0.00000  -0.00179  -0.00179  -1.80060
   D40        2.39331   0.00278   0.00000  -0.00034  -0.00029   2.39303
   D41       -0.01841   0.00024   0.00000   0.00229   0.00229  -0.01612
   D42        3.05784  -0.00072   0.00000   0.00229   0.00229   3.06013
   D43       -0.43323   0.00588   0.00000   0.00496   0.00495  -0.42828
   D44        2.73905   0.00633   0.00000   0.00208   0.00207   2.74112
   D45        2.62518   0.00169   0.00000  -0.01012  -0.01009   2.61509
   D46       -0.58208   0.00115   0.00000  -0.01012  -0.01009  -0.59216
   D47        1.75723  -0.00309   0.00000   0.00099   0.00106   1.75829
   D48       -2.44363  -0.00506   0.00000   0.00069   0.00061  -2.44303
   D49       -2.69045   0.00309   0.00000   0.01264   0.01265  -2.67781
   D50       -0.65478  -0.00128   0.00000   0.01362   0.01370  -0.64108
   D51        1.42754  -0.00325   0.00000   0.01333   0.01326   1.44079
   D52       -0.59180  -0.00049   0.00000   0.00119   0.00117  -0.59063
   D53       -2.60607   0.00032   0.00000   0.00416   0.00431  -2.60176
   D54        1.46116  -0.00303   0.00000   0.00098   0.00086   1.46203
   D55        1.48408  -0.00169   0.00000   0.00078   0.00082   1.48490
   D56       -0.53019  -0.00088   0.00000   0.00375   0.00396  -0.52623
   D57       -2.74614  -0.00423   0.00000   0.00057   0.00051  -2.74563
   D58       -2.70198  -0.00067   0.00000   0.00188   0.00182  -2.70016
   D59        1.56694   0.00013   0.00000   0.00485   0.00495   1.57189
   D60       -0.64901  -0.00321   0.00000   0.00168   0.00151  -0.64751
   D61       -1.13790   0.00419   0.00000  -0.02042  -0.02078  -1.15868
   D62        1.50774   0.00200   0.00000   0.04355   0.04335   1.55109
   D63       -2.86127   0.00554   0.00000   0.00491   0.00484  -2.85643
   D64        3.11065   0.00109   0.00000  -0.01791  -0.01809   3.09256
   D65       -0.52689  -0.00110   0.00000   0.04606   0.04603  -0.48086
   D66        1.38728   0.00245   0.00000   0.00743   0.00753   1.39481
   D67        1.03709   0.00134   0.00000  -0.02366  -0.02393   1.01316
   D68       -2.60046  -0.00086   0.00000   0.04032   0.04020  -2.56026
   D69       -0.68629   0.00269   0.00000   0.00168   0.00169  -0.68460
   D70        3.02692   0.00171   0.00000  -0.00674  -0.00667   3.02025
   D71       -1.16205   0.00265   0.00000  -0.00035  -0.00025  -1.16230
   D72        1.00139   0.00626   0.00000  -0.00145  -0.00133   1.00005
   D73       -1.19611   0.00024   0.00000  -0.00332  -0.00341  -1.19952
   D74        0.89811   0.00118   0.00000   0.00307   0.00301   0.90112
   D75        3.06154   0.00479   0.00000   0.00197   0.00193   3.06347
   D76        0.86616  -0.00259   0.00000   0.00590   0.00581   0.87197
   D77        2.96038  -0.00165   0.00000   0.01230   0.01223   2.97261
   D78       -1.15937   0.00195   0.00000   0.01119   0.01115  -1.14822
   D79       -0.32384  -0.00087   0.00000   0.02355   0.02390  -0.29994
   D80        1.51813  -0.00193   0.00000   0.01236   0.01245   1.53058
   D81        1.68148  -0.00493   0.00000   0.02547   0.02604   1.70752
   D82       -2.75973  -0.00599   0.00000   0.01428   0.01459  -2.74514
   D83       -2.43196  -0.00118   0.00000   0.01828   0.01862  -2.41334
   D84       -0.58999  -0.00224   0.00000   0.00709   0.00717  -0.58281
   D85       -0.84590   0.00180   0.00000  -0.00276  -0.00275  -0.84865
   D86       -2.92582   0.00137   0.00000  -0.00368  -0.00370  -2.92952
   D87        1.25516   0.00175   0.00000  -0.00277  -0.00278   1.25238
   D88        1.24408   0.00058   0.00000  -0.00265  -0.00259   1.24148
   D89       -0.83585   0.00015   0.00000  -0.00357  -0.00354  -0.83939
   D90       -2.93805   0.00053   0.00000  -0.00266  -0.00262  -2.94067
   D91       -3.00144  -0.00271   0.00000  -0.00144  -0.00143  -3.00287
   D92        1.20182  -0.00314   0.00000  -0.00237  -0.00237   1.19944
   D93       -0.90038  -0.00276   0.00000  -0.00145  -0.00146  -0.90184
   D94       -1.69526  -0.00210   0.00000  -0.05036  -0.05041  -1.74567
   D95        2.54219   0.00203   0.00000  -0.04475  -0.04478   2.49741
   D96        0.48033   0.00262   0.00000  -0.05212  -0.05210   0.42823
   D97       -2.99208  -0.00221   0.00000  -0.00880  -0.00871  -3.00079
   D98       -0.87137  -0.00215   0.00000  -0.00907  -0.00949  -0.88086
   D99        1.18267   0.00004   0.00000  -0.00710  -0.00754   1.17513
   D100      -0.93822   0.00013   0.00000  -0.00542  -0.00494  -0.94316
   D101       1.18249   0.00019   0.00000  -0.00569  -0.00573   1.17677
   D102      -3.04665   0.00239   0.00000  -0.00371  -0.00378  -3.05043
   D103       1.16693  -0.00132   0.00000  -0.00722  -0.00682   1.16011
   D104      -2.99555  -0.00126   0.00000  -0.00749  -0.00760  -3.00315
   D105      -0.94151   0.00094   0.00000  -0.00551  -0.00565  -0.94716
   D106       1.68459  -0.00172   0.00000   0.00745   0.00775   1.69233
   D107      -1.74650  -0.00176   0.00000   0.01506   0.01459  -1.73192
   D108      -0.22615   0.00155   0.00000   0.00706   0.00641  -0.21973
   D109       2.95747   0.00074   0.00000   0.00613   0.00568   2.96315
   D110      -3.07781  -0.00012   0.00000  -0.00437  -0.00423  -3.08205
   D111       0.10580  -0.00094   0.00000  -0.00530  -0.00497   0.10084
   D112       1.65491   0.00211   0.00000   0.03381   0.03375   1.68866
   D113      -0.45762  -0.00023   0.00000   0.03101   0.03169  -0.42593
   D114      -2.52222   0.00116   0.00000   0.03097   0.03149  -2.49073
   D115      -1.77976   0.00302   0.00000   0.04333   0.04232  -1.73744
   D116       2.39090   0.00068   0.00000   0.04054   0.04027   2.43116
   D117       0.32630   0.00207   0.00000   0.04049   0.04006   0.36637
   D118       0.00008   0.00025   0.00000  -0.01022  -0.01037  -0.01029
   D119       3.10035   0.00072   0.00000  -0.00989  -0.01022   3.09013
   D120      -1.82152  -0.00084   0.00000   0.00865   0.00911  -1.81240
   D121       2.60231   0.00159   0.00000  -0.11341  -0.11397   2.48834
   D122       0.79730   0.00068   0.00000  -0.06521  -0.06546   0.73184
   D123       0.76623   0.01094   0.00000  -0.02579  -0.02576   0.74047
         Item               Value     Threshold  Converged?
 Maximum Force            0.066466     0.000450     NO 
 RMS     Force            0.009056     0.000300     NO 
 Maximum Displacement     0.169182     0.001800     NO 
 RMS     Displacement     0.022940     0.001200     NO 
 Predicted change in Energy=-8.719320D-03
 Lowest energy point so far.  Saving SCF results.
 GradGradGradGradGradGradGradGradGradGradGradGradGradGradGradGradGradGrad

 Leave Link  103 at Thu May 14 16:18:58 2020, MaxMem=   917504000 cpu:               1.5 elap:               0.1
 (Enter /sw/apps/gaussian-16/g16/l202.exe)
                          Input orientation:                          
 ---------------------------------------------------------------------
 Center     Atomic      Atomic             Coordinates (Angstroms)
 Number     Number       Type             X           Y           Z
 ---------------------------------------------------------------------
      1          6           0       39.729000   33.843000   43.962000
      2          1           0       38.817979   33.415280   44.388111
      3          6           0       41.165000   33.890000   44.521000
      4          1           0       41.864614   33.958222   43.678523
      5          1           0       41.281147   34.778421   45.161569
      6          8           0       41.496109   32.756477   45.365238
      7          6           0       45.273000   30.429000   46.171000
      8          1           0       45.079813   29.435936   45.716587
      9          1           0       45.472748   30.245420   47.244892
     10          6           0       46.410000   31.143000   45.495000
     11          6           0       45.925000   32.255000   44.856000
     12          6           0       46.759000   33.192000   44.079000
     13          8           0       46.206000   34.123000   43.372000
     14          8           0       48.039000   33.005000   44.119000
     15          7           0       44.542000   32.337000   44.965000
     16          1           0       44.115034   33.274399   44.970949
     17          6           0       44.081000   31.383000   45.971000
     18          1           0       43.880972   31.932415   46.928428
     19          6           0       42.779941   30.665052   45.575901
     20          1           0       43.039525   29.789778   44.945670
     21          6           0       41.968087   31.606071   44.699984
     22          8           0       42.113619   31.631421   43.468806
     23         16           0       48.097006   30.671835   45.452684
     24          6           0       42.050000   30.134000   46.826000
     25          1           0       41.062032   29.738451   46.507602
     26          6           0       42.828000   29.033000   47.513000
     27          1           0       43.155275   28.277664   46.787984
     28          1           0       42.207561   28.526832   48.259115
     29          1           0       43.718454   29.423222   48.021052
     30          8           0       41.776000   31.225000   47.744000
     31          1           0       42.442842   31.231365   48.463211
     32          6           0       39.297000   35.411000   47.788000
     33          1           0       39.481765   36.159823   48.558661
     34          1           0       40.032367   35.556318   46.995947
     35          7           0       39.420000   32.966000   47.427000
     36          1           0       40.296118   32.573316   47.043907
     37          6           0       38.252367   32.263368   47.246976
     38          8           0       38.252579   31.253070   46.380763
     39          8           0       37.192575   32.594578   47.853126
     40          6           0       39.463000   34.015000   48.413000
     41          1           0       40.423342   33.975469   48.949380
     42          1           0       38.653739   33.856215   49.141673
     43          8           0       40.062983   30.524620   44.891291
     44          1           0       39.196800   30.935909   45.753515
     45          1           0       39.693875   30.896814   44.059610
     46          1           0       48.103693   29.940897   46.567237
     47          1           0       39.968492   32.904315   43.477462
     48          1           0       39.065803   34.367726   43.287340
     49          1           0       38.299511   35.505013   47.379689
 ---------------------------------------------------------------------
                    Distance matrix (angstroms):
                    1          2          3          4          5
     1  C    0.000000
     2  H    1.092920   0.000000
     3  C    1.541683   2.398234   0.000000
     4  H    2.157425   3.174947   1.097215   0.000000
     5  H    2.173278   2.919519   1.101413   1.792368   0.000000
     6  O    2.504452   2.925949   1.451635   2.103567   2.043513
     7  C    6.875392   7.332384   5.619314   5.503175   5.989265
     8  H    7.150663   7.537280   6.049287   5.911199   6.578757
     9  H    7.530644   7.905388   6.265719   6.286693   6.515968
    10  C    7.367215   8.001703   6.000392   5.646733   6.295442
    11  C    6.458436   7.216295   5.044110   4.557867   5.293996
    12  C    7.061047   7.950171   5.654680   4.970160   5.804787
    13  O    6.509841   7.491075   5.175536   4.355311   5.280749
    14  O    8.353622   9.234066   6.942385   6.263042   7.064032
    15  N    5.141888   5.853196   3.743404   3.384047   4.078276
    16  H    4.536362   5.330885   3.046985   2.683722   3.213927
    17  C    5.387725   5.859615   4.109818   4.098729   4.474733
    18  H    5.448752   5.855424   4.123633   4.327987   4.240357
    19  C    4.691724   4.967066   3.757810   3.909326   4.397483
    20  H    5.325016   5.592548   4.528356   4.512427   5.293870
    21  C    3.249920   3.646050   2.427615   2.566457   3.278528
    22  O    3.289488   3.858564   2.666115   2.349465   3.669068
    23  S    9.072042   9.734483   7.699177   7.265720   7.962708
    24  C    5.229361   5.211148   4.494862   4.956375   4.993206
    25  H    5.010428   4.800738   4.603537   5.143374   5.221218
    26  C    6.734204   6.711898   5.942060   6.315785   6.397800
    27  H    7.120288   7.139091   6.371713   6.603278   6.958262
    28  H    7.271183   7.097243   6.619970   7.113327   7.038138
    29  H    7.205976   7.290367   6.222748   6.546793   6.541809
    30  O    5.034646   4.980884   4.226497   4.899638   4.420478
    31  H    5.869112   5.874995   4.923642   5.537449   4.983170
    32  C    4.157346   3.971348   4.059083   5.058755   3.351886
    33  H    5.153454   5.036528   4.928294   5.860099   4.084885
    34  H    3.497474   3.586027   3.191369   4.112948   2.351493
    35  N    3.587595   3.130356   3.513351   4.583854   3.446871
    36  H    3.381105   3.153895   2.975512   3.962821   3.062020
    37  C    3.932779   3.133677   4.308168   5.353010   4.455101
    38  O    3.839006   2.994243   4.346759   5.259919   4.804868
    39  O    4.809664   3.914309   5.344281   6.412081   5.360044
    40  C    4.462257   4.120127   4.249717   5.309072   3.802667
    41  H    5.037223   4.867872   4.490869   5.464384   3.965863
    42  H    5.290121   4.776793   5.259106   6.337676   4.857465
    43  O    3.462192   3.187341   3.560525   4.062795   4.433034
    44  H    3.456001   2.855716   3.757600   4.534005   4.411327
    45  H    2.948012   2.686592   3.366935   3.772208   4.335968
    46  H    9.599435  10.151080   8.241842   7.963019   8.480841
    47  H    1.083173   1.553721   1.868737   2.178629   2.841048
    48  H    1.081820   1.476573   2.481284   2.855532   2.930726
    49  H    4.060335   3.685828   4.357912   5.366670   3.786575
                    6          7          8          9         10
     6  O    0.000000
     7  C    4.509026   0.000000
     8  H    4.898201   1.109048   0.000000
     9  H    5.064797   1.107630   1.773521   0.000000
    10  C    5.173633   1.503177   2.175446   2.178580   0.000000
    11  C    4.486188   2.342777   3.066280   3.154322   1.371164
    12  C    5.435266   3.770786   4.428248   4.512167   2.515007
    13  O    5.293719   4.727634   5.360406   5.529247   3.664580
    14  O    6.665156   4.300841   4.903804   4.896134   2.830912
    15  N    3.100582   2.372606   3.044716   3.230929   2.279465
    16  H    2.698606   3.298076   4.027478   4.023545   3.175589
    17  C    2.989156   1.539799   2.203046   2.203145   2.389229
    18  H    2.968201   2.184421   3.022943   2.340908   3.012287
    19  C    2.463060   2.573948   2.611499   3.195752   3.662282
    20  H    3.370382   2.626490   2.209590   3.378550   3.673292
    21  C    1.410234   3.804186   3.927570   4.539887   4.536196
    22  O    2.289874   4.327743   4.320993   5.240570   4.775239
    23  S    6.922805   2.924031   3.271169   3.206333   1.752078
    24  C    3.052541   3.302087   3.301190   3.450085   4.668966
    25  H    3.256056   4.280469   4.106066   4.500559   5.621289
    26  C    4.500122   3.118943   2.908628   2.921735   4.621163
    27  H    4.983654   3.081180   2.488640   3.074330   4.524952
    28  H    5.174030   4.168379   3.942175   3.826701   5.669670
    29  H    4.806533   2.617421   2.676568   2.087098   4.072222
    30  O    2.842934   3.916242   4.269231   3.856764   5.151571
    31  H    3.580463   3.729319   4.209646   3.411264   4.955445
    32  C    4.213353   7.946546   8.569309   8.069575   8.606302
    33  H    5.083139   8.490092   9.199249   8.520447   9.085977
    34  H    3.555399   7.377951   8.035704   7.606928   7.899647
    35  N    2.933426   6.501655   6.886243   6.638559   7.477704
    36  H    2.071583   5.489027   5.872705   5.679524   6.467184
    37  C    3.782322   7.335661   7.546554   7.497067   8.418529
    38  O    3.716451   7.071733   7.096071   7.341179   8.206108
    39  O    4.973550   8.533027   8.760727   8.628427   9.624384
    40  C    3.873792   7.186241   7.732209   7.189664   8.063741
    41  H    3.934824   6.619366   7.262301   6.505001   7.469651
    42  H    4.852829   8.024046   8.518480   7.945722   8.989958
    43  O    2.694376   5.365731   5.199512   5.906178   6.405582
    44  H    2.958386   6.111584   6.071336   6.487565   7.220802
    45  H    2.900182   5.983599   5.821345   6.630664   6.872211
    46  H    7.282339   2.899668   3.181579   2.733830   2.337379
    47  H    2.432933   6.443612   6.570306   7.180534   6.976081
    48  H    3.580526   7.896731   8.148136   8.585136   8.319246
    49  H    4.672333   8.709557   9.250518   8.895887   9.399959
                   11         12         13         14         15
    11  C    0.000000
    12  C    1.475552   0.000000
    13  O    2.402216   1.293220   0.000000
    14  O    2.361073   1.294206   2.273284   0.000000
    15  N    1.389710   2.535963   2.914848   3.659365   0.000000
    16  H    2.080473   2.791580   2.765665   4.024414   1.030074
    17  C    2.324639   3.744840   4.333362   4.661175   1.461052
    18  H    2.928663   4.241325   4.780439   5.131522   2.110852
    19  C    3.596886   4.945613   5.343450   5.937644   2.504688
    20  H    3.796225   5.114755   5.592836   6.001315   2.957388
    21  C    4.012805   5.084647   5.104740   6.257038   2.688776
    22  O    4.103631   4.938351   4.792173   6.117158   2.938278
    23  S    2.753190   3.166781   4.451482   2.688073   3.955841
    24  C    4.836855   6.250764   6.716738   7.172072   3.811377
    25  H    5.719202   7.090878   7.450952   8.065597   4.608932
    26  C    5.199264   6.674009   7.380167   7.379061   4.510711
    27  H    5.217580   6.669042   7.425888   7.302188   4.660953
    28  H    6.268954   7.742916   8.437328   8.438022   5.551412
    29  H    4.785955   6.244067   7.063248   6.835368   4.302067
    30  O    5.159035   6.490886   6.865689   7.452127   4.075554
    31  H    5.117151   6.457137   6.960126   7.303078   4.226864
    32  C    7.904894   8.623345   8.300258   9.781256   6.702897
    33  H    8.394797   9.046186   8.733009  10.143460   7.289332
    34  H    7.085280   7.703646   7.300763   8.882129   5.901317
    35  N    7.030689   8.069765   7.989460   9.232093   5.717689
    36  H    6.047526   7.137387   7.128192   8.288163   4.733415
    37  C    8.036550   9.124760   9.040683  10.301089   6.691212
    38  O    7.886369   9.023124   8.974746  10.196022   6.537286
    39  O    9.238686  10.301332  10.181277  11.478549   7.900739
    40  C    7.583356   8.525990   8.419703   9.643978   6.364010
    41  H    7.069937   8.029631   8.035425   9.070425   5.960134
    42  H    8.590816   9.579514   9.507731  10.678714   7.377278
    43  O    6.112177   7.253370   7.279646   8.388418   4.832364
    44  H    6.914782   8.067269   8.059656   9.226987   5.581754
    45  H    6.426961   7.428610   7.299922   8.607502   5.137916
    46  H    3.609724   4.309198   5.594708   3.922598   4.581935
    47  H    6.148330   6.823167   6.356321   8.096592   4.842684
    48  H    7.346625   7.822681   7.144892   9.114107   6.076770
    49  H    8.664853   9.370567   8.971293  10.570705   7.405113
                   16         17         18         19         20
    16  H    0.000000
    17  C    2.139778   0.000000
    18  H    2.384833   1.121845   0.000000
    19  C    2.992847   1.537630   2.155877   0.000000
    20  H    3.646909   2.162019   3.038133   1.109360   0.000000
    21  C    2.732420   2.475812   2.954926   1.520478   2.123032
    22  O    2.993573   3.192692   3.896552   2.411992   2.535760
    23  S    4.781371   4.111291   4.641317   5.318497   5.158798
    24  C    4.191382   2.532980   2.568510   1.541940   2.152508
    25  H    4.917830   3.479462   3.596804   2.162838   2.520466
    26  C    5.109594   3.077381   3.139599   2.533428   2.684891
    27  H    5.402787   3.341787   3.728748   2.703635   2.386212
    28  H    6.081931   4.111318   4.021073   3.478396   3.642268
    29  H    4.928688   2.859175   2.741585   2.898571   3.170692
    30  O    4.166645   2.912305   2.365692   2.453996   3.389249
    31  H    4.377912   2.986247   2.217036   2.961572   3.848026
    32  C    5.976143   6.512521   5.818266   6.288743   7.326901
    33  H    6.531809   7.118075   6.315193   7.068758   8.141796
    34  H    5.096659   5.904111   5.286681   5.787070   6.819063
    35  N    5.307602   5.133298   4.606207   4.473269   5.417227
    36  H    4.401453   4.110148   3.643524   3.459175   4.435873
    37  C    6.369721   6.031263   5.647318   5.083900   5.859313
    38  O    6.359381   5.844252   5.695634   4.635793   5.207261
    39  O    7.529246   7.242977   6.784407   6.334626   7.106830
    40  C    5.834177   5.849505   5.104859   5.502125   6.531953
    41  H    5.472476   5.382388   4.495944   5.281361   6.355636
    42  H    6.896317   6.754637   5.993615   6.318528   7.305989
    43  O    4.897627   4.248182   4.550698   2.805400   3.066391
    44  H    5.501816   4.909440   4.931015   3.597751   4.090571
    45  H    5.101970   4.810058   5.180190   3.446252   3.633732
    46  H    5.437810   4.314768   4.682732   5.463468   5.319597
    47  H    4.422813   5.044289   5.306717   4.161969   4.613807
    48  H    5.433658   6.423615   6.509540   5.722074   6.284755
    49  H    6.678171   7.238854   6.642273   6.837626   7.813840
                   21         22         23         24         25
    21  C    0.000000
    22  O    1.240009   0.000000
    23  S    6.245238   6.376324   0.000000
    24  C    2.587209   3.676557   6.224270   0.000000
    25  H    2.752531   3.731414   7.174602   1.110819   0.000000
    26  C    3.908095   4.859798   5.890085   1.513094   2.151077
    27  H    4.104565   4.832150   5.651175   2.160801   2.567913
    28  H    4.712375   5.709147   6.867507   2.159081   2.418275
    29  H    4.342593   5.307974   5.227548   2.171887   3.073513
    30  O    3.073784   4.307720   6.746202   1.451923   2.061131
    31  H    3.811519   5.021207   6.430079   2.009725   2.821319
    32  C    5.581042   6.393278  10.264185   6.029194   6.077218
    33  H    6.465899   7.303404  10.676492   6.775580   6.923735
    34  H    4.962148   5.672491   9.553964   5.788027   5.928429
    35  N    3.972250   4.970310   9.189752   3.911307   3.736126
    36  H    3.037272   4.119688   8.185443   3.012283   2.985081
    37  C    4.552558   5.439044  10.132590   4.374180   3.849169
    38  O    4.093242   4.850801   9.905145   3.983838   3.194243
    39  O    5.807320   6.660826  11.329858   5.541120   4.994056
    40  C    5.085754   6.095268   9.720405   4.926794   4.947355
    41  H    5.104669   6.195828   9.056820   4.680987   4.931787
    42  H    5.981359   7.007275  10.626580   5.545432   5.449237
    43  O    2.198990   2.730124   8.054959   2.800700   2.056361
    44  H    3.039586   3.769810   8.909203   3.151830   2.341291
    45  H    2.466813   2.596894   8.520791   3.712967   3.034192
    46  H    6.626092   6.952635   1.332870   6.062297   7.044824
    47  H    2.679249   2.494374   8.657840   4.818716   4.516665
    48  H    4.248006   4.099936   9.995547   6.273116   5.982074
    49  H    5.986737   6.696801  11.093415   6.574231   6.453316
                   26         27         28         29         30
    26  C    0.000000
    27  H    1.096945   0.000000
    28  H    1.094458   1.767618   0.000000
    29  H    1.096950   1.774805   1.772848   0.000000
    30  O    2.442320   3.391630   2.780593   2.663886   0.000000
    31  H    2.425707   3.469624   2.722409   2.256562   0.980808
    32  C    7.295373   8.171340   7.488997   7.446949   4.865180
    33  H    7.942437   8.874593   8.110625   7.976237   5.502696
    34  H    7.115939   7.923043   7.465972   7.228620   4.728653
    35  N    5.204839   6.028359   5.307459   5.601864   2.946575
    36  H    4.377707   5.166517   4.637281   4.752924   2.120881
    37  C    5.607358   6.335220   5.534409   6.208360   3.706917
    38  O    5.210101   5.749374   5.157757   5.992887   3.778055
    39  O    6.675218   7.438015   6.470044   7.257603   4.784918
    40  C    6.078943   7.013600   6.138101   6.272714   3.685326
    41  H    5.680983   6.678328   5.774733   5.695832   3.293585
    42  H    6.583345   7.544793   6.466133   6.823383   4.315703
    43  O    4.091895   4.267145   4.464595   4.936695   3.400428
    44  H    4.461218   4.879131   4.598517   5.279707   3.270761
    45  H    5.022195   5.126915   5.437947   5.836243   4.244724
    46  H    5.436146   5.225123   6.294951   4.648859   6.563032
    47  H    6.280878   6.520815   6.858570   6.842838   4.928542
    48  H    7.776222   8.128170   8.288862   8.276673   6.089640
    49  H    7.900122   8.727148   8.046194   8.170953   5.526048
                   31         32         33         34         35
    31  H    0.000000
    32  C    5.274617   0.000000
    33  H    5.750373   1.090318   0.000000
    34  H    5.164153   1.090519   1.763365   0.000000
    35  N    3.635968   2.474566   3.388949   2.696396   0.000000
    36  H    2.902358   3.099090   3.977522   2.995023   1.033704
    37  C    4.483786   3.360290   4.291189   3.751658   1.374579
    38  O    4.679248   4.512152   5.507301   4.697238   2.321985
    39  O    5.458558   3.516402   4.295247   4.191788   2.298034
    40  C    4.078064   1.538505   2.149845   2.169765   1.440294
    41  H    3.441634   2.162915   2.410525   2.543196   2.084074
    42  H    4.659125   2.159531   2.516375   3.065145   2.078399
    43  O    4.349923   5.731873   6.748550   5.454219   3.578210
    44  H    4.238696   4.916870   5.936273   4.856954   2.640387
    45  H    5.201966   5.868243   6.927172   5.517937   3.961799
    46  H    6.107804  10.438876  10.815658   9.841903   9.235636
    47  H    5.811958   5.031412   6.054240   4.406465   3.987919
    48  H    6.930426   4.625777   5.583141   4.012575   4.384869
    49  H    6.050229   1.081915   1.793454   1.775579   2.775665
                   36         37         38         39         40
    36  H    0.000000
    37  C    2.077071   0.000000
    38  O    2.521679   1.330800   0.000000
    39  O    3.207377   1.265020   2.256347   0.000000
    40  C    2.155679   2.427645   3.636394   2.736035   0.000000
    41  H    2.369186   3.246937   4.326830   3.680556   1.100692
    42  H    2.957002   2.507616   3.815746   2.321009   1.100491
    43  O    2.980816   3.442503   2.454940   4.614806   4.994514
    44  H    2.356845   2.210097   1.177109   3.343123   4.077319
    45  H    3.475541   3.755625   2.755359   4.850739   5.359887
    46  H    8.253186  10.144188   9.939870  11.302568   9.729683
    47  H    3.596725   4.191078   3.755012   5.191154   5.084159
    48  H    4.341127   4.557271   4.464491   5.243990   5.153113
    49  H    3.562868   3.244702   4.367959   3.149616   2.154432
                   41         42         43         44         45
    41  H    0.000000
    42  H    1.784011   0.000000
    43  O    5.339129   5.581330   0.000000
    44  H    4.577869   4.505854   1.289520   0.000000
    45  H    5.824095   5.972211   0.983088   1.765765   0.000000
    46  H    8.996675  10.547941   8.234230   8.999164   8.827628
    47  H    5.594295   5.892196   2.769618   3.106533   2.108167
    48  H    5.835707   5.891066   4.282113   4.228067   3.610832
    49  H    3.051900   2.438975   5.840057   4.932168   5.848305
                   46         47         48         49
    46  H    0.000000
    47  H    9.192934   0.000000
    48  H   10.584801   1.729904   0.000000
    49  H   11.302276   4.977600   4.316010   0.000000
 Stoichiometry    C14H24N2O8S(2-)
 Framework group  C1[X(C14H24N2O8S)]
 Deg. of freedom   141
 Full point group                 C1      NOp   1
 RotChk:  IX=3 Diff= 7.65D-03
 Largest Abelian subgroup         C1      NOp   1
 Largest concise Abelian subgroup C1      NOp   1
                         Standard orientation:                         
 ---------------------------------------------------------------------
 Center     Atomic      Atomic             Coordinates (Angstroms)
 Number     Number       Type             X           Y           Z
 ---------------------------------------------------------------------
      1          6           0       -2.611826    2.519344   -1.394095
      2          1           0       -3.533101    1.941225   -1.501358
      3          6           0       -1.366584    2.259036   -0.523234
      4          1           0       -0.503692    2.745428   -0.995169
      5          1           0       -1.522233    2.689381    0.478607
      6          8           0       -1.097169    0.849724   -0.303010
      7          6           0        2.656670   -1.593199    0.218655
      8          1           0        2.708114   -2.208460   -0.702646
      9          1           0        2.620625   -2.305563    1.066052
     10          6           0        3.816677   -0.642967    0.323456
     11          6           0        3.353628    0.643507    0.220214
     12          6           0        4.216263    1.839545    0.271275
     13          8           0        3.727528    3.006529    0.003499
     14          8           0        5.464109    1.647458    0.555798
     15          7           0        1.985362    0.669743   -0.021560
     16          1           0        1.449491    1.473786    0.335383
     17          6           0        1.430311   -0.662117    0.208098
     18          1           0        0.940255   -0.682785    1.217034
     19          6           0        0.364726   -1.062450   -0.825618
     20          1           0        0.878049   -1.490146   -1.711199
     21          6           0       -0.334882    0.202418   -1.297331
     22          8           0        0.091472    0.857186   -2.260203
     23         16           0        5.513210   -1.039745    0.508174
     24          6           0       -0.562356   -2.155242   -0.256492
     25          1           0       -1.386875   -2.321534   -0.982049
     26          6           0        0.170122   -3.459586   -0.029300
     27          1           0        0.755147   -3.736252   -0.915014
     28          1           0       -0.536258   -4.272352    0.166347
     29          1           0        0.856833   -3.394717    0.823647
     30          8           0       -1.185612   -1.690800    0.969855
     31          1           0       -0.713411   -2.061736    1.745366
     32          6           0       -4.133862    1.895728    2.424024
     33          1           0       -4.235665    2.138809    3.482013
     34          1           0       -3.258539    2.421901    2.041686
     35          7           0       -3.608917   -0.014766    0.941485
     36          1           0       -2.623461   -0.161605    0.666063
     37          6           0       -4.598607   -0.513952    0.128592
     38          8           0       -4.261805   -0.933512   -1.088602
     39          8           0       -5.805315   -0.533108    0.507756
     40          6           0       -3.937366    0.375869    2.288323
     41          1           0       -3.133487    0.057225    2.969328
     42          1           0       -4.867173   -0.128544    2.591815
     43          8           0       -2.072265   -0.806275   -2.191532
     44          1           0       -3.163280   -0.890433   -1.509282
     45          1           0       -2.281088   -0.055572   -2.790948
     46          1           0        5.353679   -2.240462    1.064386
     47          1           0       -2.143774    1.962415   -2.196605
     48          1           0       -3.160850    3.322448   -1.867308
     49          1           0       -5.010799    2.195406    1.865708
 ---------------------------------------------------------------------
 Rotational constants (GHZ):           0.3554360           0.1027942           0.0942364
 Leave Link  202 at Thu May 14 16:18:58 2020, MaxMem=   917504000 cpu:               0.1 elap:               0.0
 (Enter /sw/apps/gaussian-16/g16/l301.exe)
 Standard basis: 6-31+G(d) (6D, 7F)
 Ernie: Thresh=  0.10000D-02 Tol=  0.10000D-05 Strict=F.
 There are   527 symmetry adapted cartesian basis functions of A   symmetry.
 There are   527 symmetry adapted basis functions of A   symmetry.
   527 basis functions,   920 primitive gaussians,   527 cartesian basis functions
   102 alpha electrons      102 beta electrons
       nuclear repulsion energy      2631.2906762123 Hartrees.
 IExCor= 4336 DFT=T Ex+Corr=M062X ExCW=0 ScaHFX=  0.540000
 ScaDFX=  1.000000  1.000000  1.000000  1.000000 ScalE2=  1.000000  1.000000
 IRadAn=      5 IRanWt=     -1 IRanGd=            0 ICorTp=0 IEmpDi=  4
 NAtoms=   49 NActive=   49 NUniq=   49 SFac= 1.00D+00 NAtFMM=   60 NAOKFM=F Big=F
 Integral buffers will be    131072 words long.
 Raffenetti 2 integral format.
 Two-electron integral symmetry is turned on.
 Leave Link  301 at Thu May 14 16:18:58 2020, MaxMem=   917504000 cpu:               1.0 elap:               0.1
 (Enter /sw/apps/gaussian-16/g16/l302.exe)
 NPDir=0 NMtPBC=     1 NCelOv=     1 NCel=       1 NClECP=     1 NCelD=      1
         NCelK=      1 NCelE2=     1 NClLst=     1 CellRange=     0.0.
 One-electron integrals computed using PRISM.
 One-electron integral symmetry used in STVInt
 NBasis=   527 RedAO= T EigKep=  2.67D-06  NBF=   527
 NBsUse=   526 1.00D-06 EigRej=  8.28D-07 NBFU=   526
 Precomputing XC quadrature grid using
 IXCGrd= 4 IRadAn=           5 IRanWt=          -1 IRanGd=           0 AccXCQ= 0.00D+00.
 Generated NRdTot=       0 NPtTot=           0 NUsed=           0 NTot=          32
 NSgBfM=   520   520   520   520   520 MxSgAt=    49 MxSgA2=    49.
 Leave Link  302 at Thu May 14 16:18:59 2020, MaxMem=   917504000 cpu:              12.1 elap:               0.8
 (Enter /sw/apps/gaussian-16/g16/l303.exe)
 DipDrv:  MaxL=1.
 Leave Link  303 at Thu May 14 16:18:59 2020, MaxMem=   917504000 cpu:               1.4 elap:               0.1
 (Enter /sw/apps/gaussian-16/g16/l401.exe)
 Initial guess from the checkpoint file:  "ts_opt_qst3.chk"
 B after Tr=     0.000000    0.000000   -0.000000
         Rot=    0.999997    0.002136   -0.000627   -0.000270 Ang=   0.26 deg.
 Guess basis will be translated and rotated to current coordinates.
 JPrj=2 DoOrth=T DoCkMO=T.
 Generating alternative initial guess.
 ExpMin= 4.05D-02 ExpMax= 2.19D+04 ExpMxC= 3.30D+03 IAcc=2 IRadAn=         4 AccDes= 0.00D+00
 Harris functional with IExCor= 1009 and IRadAn=       4 diagonalized for initial guess.
 HarFok:  IExCor= 1009 AccDes= 0.00D+00 IRadAn=         4 IDoV= 1 UseB2=F ITyADJ=14
 ICtDFT=  3500011 ScaDFX=  1.000000  1.000000  1.000000  1.000000
 FoFCou: FMM=F IPFlag=           0 FMFlag=      100000 FMFlg1=           0
         NFxFlg=           0 DoJE=T BraDBF=F KetDBF=T FulRan=T
         wScrn=  0.000000 ICntrl=       500 IOpCl=  0 I1Cent=   200000004 NGrid=           0
         NMat0=    1 NMatS0=      1 NMatT0=    0 NMatD0=    1 NMtDS0=    0 NMtDT0=    0
 Petite list used in FoFCou.
 Harris En= -1656.50345437961    
 Leave Link  401 at Thu May 14 16:19:00 2020, MaxMem=   917504000 cpu:              26.1 elap:               1.6
 (Enter /sw/apps/gaussian-16/g16/l502.exe)
 Integral symmetry usage will be decided dynamically.
 Closed shell SCF:
 Using DIIS extrapolation, IDIIS=  1040.
 NGot=   917504000 LenX=   916934556 LenY=   916656300
 Requested convergence on RMS density matrix=1.00D-08 within 128 cycles.
 Requested convergence on MAX density matrix=1.00D-06.
 Requested convergence on             energy=1.00D-06.
 No special actions if energy rises.
 Fock matrices will be formed incrementally for  20 cycles.

 Cycle   1  Pass 1  IDiag  1:
 FoFJK:  IHMeth= 1 ICntrl=       0 DoSepK=F KAlg= 0 I1Cent=           0 FoldK=F
 IRaf= 830000000 NMat=       1 IRICut=       1 DoRegI=T DoRafI=F ISym2E= 0 IDoP0=0 IntGTp=1.
 FoFCou: FMM=F IPFlag=           0 FMFlag=      100000 FMFlg1=           0
         NFxFlg=           0 DoJE=F BraDBF=F KetDBF=F FulRan=T
         wScrn=  0.000000 ICntrl=         0 IOpCl=  0 I1Cent=           0 NGrid=           0
         NMat0=    1 NMatS0=      1 NMatT0=    0 NMatD0=    1 NMtDS0=    0 NMtDT0=    0
 Symmetry not used in FoFCou.
 E= -1656.88231405751    
 DIIS: error= 1.12D-03 at cycle   1 NSaved=   1.
 NSaved= 1 IEnMin= 1 EnMin= -1656.88231405751     IErMin= 1 ErrMin= 1.12D-03
 ErrMax= 1.12D-03  0.00D+00 EMaxC= 1.00D-01 BMatC= 4.16D-03 BMatP= 4.16D-03
 IDIUse=3 WtCom= 9.89D-01 WtEn= 1.12D-02
 Coeff-Com:  0.100D+01
 Coeff-En:   0.100D+01
 Coeff:      0.100D+01
 Gap=     0.522 Goal=   None    Shift=    0.000
 GapD=    0.522 DampG=2.000 DampE=1.000 DampFc=2.0000 IDamp=-1.
 RMSDP=2.50D-03 MaxDP=3.36D-01              OVMax= 2.43D-02

 Cycle   2  Pass 1  IDiag  1:
 RMSU=  2.21D-03    CP:  9.83D-01
 E= -1656.88942994312     Delta-E=       -0.007115885610 Rises=F Damp=F
 DIIS: error= 4.63D-04 at cycle   2 NSaved=   2.
 NSaved= 2 IEnMin= 2 EnMin= -1656.88942994312     IErMin= 2 ErrMin= 4.63D-04
 ErrMax= 4.63D-04  0.00D+00 EMaxC= 1.00D-01 BMatC= 4.15D-04 BMatP= 4.16D-03
 IDIUse=3 WtCom= 9.95D-01 WtEn= 4.63D-03
 Coeff-Com:  0.170D-01 0.983D+00
 Coeff-En:   0.000D+00 0.100D+01
 Coeff:      0.169D-01 0.983D+00
 Gap=     0.175 Goal=   None    Shift=    0.000
 RMSDP=1.19D-03 MaxDP=2.26D-01 DE=-7.12D-03 OVMax= 8.89D-03

 Cycle   3  Pass 1  IDiag  1:
 RMSU=  9.32D-04    CP:  9.94D-01  9.20D-01
 E= -1656.88966207556     Delta-E=       -0.000232132445 Rises=F Damp=F
 DIIS: error= 6.24D-04 at cycle   3 NSaved=   3.
 NSaved= 3 IEnMin= 3 EnMin= -1656.88966207556     IErMin= 2 ErrMin= 4.63D-04
 ErrMax= 6.24D-04  0.00D+00 EMaxC= 1.00D-01 BMatC= 4.86D-04 BMatP= 4.15D-04
 IDIUse=3 WtCom= 2.86D-01 WtEn= 7.14D-01
 Coeff-Com: -0.797D-01 0.565D+00 0.514D+00
 Coeff-En:   0.000D+00 0.286D+00 0.714D+00
 Coeff:     -0.228D-01 0.365D+00 0.657D+00
 Gap=     0.175 Goal=   None    Shift=    0.000
 RMSDP=6.22D-04 MaxDP=1.25D-01 DE=-2.32D-04 OVMax= 6.66D-03

 Cycle   4  Pass 1  IDiag  1:
 RMSU=  3.27D-04    CP:  9.89D-01  1.01D+00  6.21D-01
 E= -1656.88993107885     Delta-E=       -0.000269003283 Rises=F Damp=F
 DIIS: error= 4.02D-04 at cycle   4 NSaved=   4.
 NSaved= 4 IEnMin= 4 EnMin= -1656.88993107885     IErMin= 4 ErrMin= 4.02D-04
 ErrMax= 4.02D-04  0.00D+00 EMaxC= 1.00D-01 BMatC= 1.83D-04 BMatP= 4.15D-04
 IDIUse=3 WtCom= 9.96D-01 WtEn= 4.02D-03
 Coeff-Com: -0.296D-01 0.476D-01 0.399D+00 0.583D+00
 Coeff-En:   0.000D+00 0.000D+00 0.248D+00 0.752D+00
 Coeff:     -0.295D-01 0.474D-01 0.399D+00 0.583D+00
 Gap=     0.175 Goal=   None    Shift=    0.000
 RMSDP=3.02D-04 MaxDP=5.76D-02 DE=-2.69D-04 OVMax= 2.33D-03

 Cycle   5  Pass 1  IDiag  1:
 RMSU=  6.65D-05    CP:  9.91D-01  9.89D-01  8.74D-01  8.36D-01
 E= -1656.89006836963     Delta-E=       -0.000137290785 Rises=F Damp=F
 DIIS: error= 4.22D-05 at cycle   5 NSaved=   5.
 NSaved= 5 IEnMin= 5 EnMin= -1656.89006836963     IErMin= 5 ErrMin= 4.22D-05
 ErrMax= 4.22D-05  0.00D+00 EMaxC= 1.00D-01 BMatC= 3.30D-06 BMatP= 1.83D-04
 IDIUse=1 WtCom= 1.00D+00 WtEn= 0.00D+00
 Coeff-Com:  0.207D-02-0.782D-01 0.843D-01 0.241D+00 0.751D+00
 Coeff:      0.207D-02-0.782D-01 0.843D-01 0.241D+00 0.751D+00
 Gap=     0.175 Goal=   None    Shift=    0.000
 RMSDP=1.06D-04 MaxDP=2.09D-02 DE=-1.37D-04 OVMax= 1.17D-03

 Cycle   6  Pass 1  IDiag  1:
 RMSU=  3.75D-05    CP:  9.92D-01  9.84D-01  9.37D-01  8.73D-01  9.62D-01
 E= -1656.89007299880     Delta-E=       -0.000004629172 Rises=F Damp=F
 DIIS: error= 2.28D-05 at cycle   6 NSaved=   6.
 NSaved= 6 IEnMin= 6 EnMin= -1656.89007299880     IErMin= 6 ErrMin= 2.28D-05
 ErrMax= 2.28D-05  0.00D+00 EMaxC= 1.00D-01 BMatC= 6.54D-07 BMatP= 3.30D-06
 IDIUse=1 WtCom= 1.00D+00 WtEn= 0.00D+00
 Coeff-Com:  0.500D-02-0.382D-01-0.253D-01 0.429D-02 0.337D+00 0.717D+00
 Coeff:      0.500D-02-0.382D-01-0.253D-01 0.429D-02 0.337D+00 0.717D+00
 Gap=     0.175 Goal=   None    Shift=    0.000
 RMSDP=2.82D-05 MaxDP=2.76D-03 DE=-4.63D-06 OVMax= 3.62D-04

 Cycle   7  Pass 1  IDiag  1:
 RMSU=  1.18D-05    CP:  9.92D-01  9.82D-01  9.58D-01  9.07D-01  1.10D+00
                    CP:  9.46D-01
 E= -1656.89007370638     Delta-E=       -0.000000707574 Rises=F Damp=F
 DIIS: error= 8.37D-06 at cycle   7 NSaved=   7.
 NSaved= 7 IEnMin= 7 EnMin= -1656.89007370638     IErMin= 7 ErrMin= 8.37D-06
 ErrMax= 8.37D-06  0.00D+00 EMaxC= 1.00D-01 BMatC= 1.21D-07 BMatP= 6.54D-07
 IDIUse=1 WtCom= 1.00D+00 WtEn= 0.00D+00
 Coeff-Com:  0.224D-02-0.686D-02-0.278D-01-0.409D-01 0.577D-01 0.369D+00
 Coeff-Com:  0.647D+00
 Coeff:      0.224D-02-0.686D-02-0.278D-01-0.409D-01 0.577D-01 0.369D+00
 Coeff:      0.647D+00
 Gap=     0.175 Goal=   None    Shift=    0.000
 RMSDP=8.93D-06 MaxDP=9.94D-04 DE=-7.08D-07 OVMax= 1.49D-04

 Cycle   8  Pass 1  IDiag  1:
 RMSU=  5.67D-06    CP:  9.92D-01  9.83D-01  9.61D-01  9.11D-01  1.18D+00
                    CP:  9.30D-01  1.22D+00
 E= -1656.89007383615     Delta-E=       -0.000000129770 Rises=F Damp=F
 DIIS: error= 2.24D-06 at cycle   8 NSaved=   8.
 NSaved= 8 IEnMin= 8 EnMin= -1656.89007383615     IErMin= 8 ErrMin= 2.24D-06
 ErrMax= 2.24D-06  0.00D+00 EMaxC= 1.00D-01 BMatC= 1.05D-08 BMatP= 1.21D-07
 IDIUse=1 WtCom= 1.00D+00 WtEn= 0.00D+00
 Coeff-Com:  0.211D-03 0.279D-02-0.759D-02-0.177D-01-0.205D-01 0.441D-01
 Coeff-Com:  0.250D+00 0.749D+00
 Coeff:      0.211D-03 0.279D-02-0.759D-02-0.177D-01-0.205D-01 0.441D-01
 Coeff:      0.250D+00 0.749D+00
 Gap=     0.175 Goal=   None    Shift=    0.000
 RMSDP=3.29D-06 MaxDP=5.67D-04 DE=-1.30D-07 OVMax= 4.76D-05

 Cycle   9  Pass 1  IDiag  1:
 RMSU=  1.79D-06    CP:  9.92D-01  9.83D-01  9.62D-01  9.10D-01  1.19D+00
                    CP:  9.70D-01  1.30D+00  1.03D+00
 E= -1656.89007384660     Delta-E=       -0.000000010451 Rises=F Damp=F
 DIIS: error= 1.46D-06 at cycle   9 NSaved=   9.
 NSaved= 9 IEnMin= 9 EnMin= -1656.89007384660     IErMin= 9 ErrMin= 1.46D-06
 ErrMax= 1.46D-06  0.00D+00 EMaxC= 1.00D-01 BMatC= 2.42D-09 BMatP= 1.05D-08
 IDIUse=1 WtCom= 1.00D+00 WtEn= 0.00D+00
 Coeff-Com: -0.227D-03 0.258D-02 0.177D-03-0.344D-02-0.187D-01-0.318D-01
 Coeff-Com:  0.374D-01 0.388D+00 0.626D+00
 Coeff:     -0.227D-03 0.258D-02 0.177D-03-0.344D-02-0.187D-01-0.318D-01
 Coeff:      0.374D-01 0.388D+00 0.626D+00
 Gap=     0.175 Goal=   None    Shift=    0.000
 RMSDP=8.06D-07 MaxDP=8.30D-05 DE=-1.05D-08 OVMax= 1.43D-05

 Cycle  10  Pass 1  IDiag  1:
 RMSU=  5.75D-07    CP:  9.92D-01  9.83D-01  9.62D-01  9.09D-01  1.20D+00
                    CP:  9.74D-01  1.33D+00  1.08D+00  1.04D+00
 E= -1656.89007384865     Delta-E=       -0.000000002055 Rises=F Damp=F
 DIIS: error= 3.13D-07 at cycle  10 NSaved=  10.
 NSaved=10 IEnMin=10 EnMin= -1656.89007384865     IErMin=10 ErrMin= 3.13D-07
 ErrMax= 3.13D-07  0.00D+00 EMaxC= 1.00D-01 BMatC= 1.76D-10 BMatP= 2.42D-09
 IDIUse=1 WtCom= 1.00D+00 WtEn= 0.00D+00
 Coeff-Com: -0.119D-03 0.926D-03 0.718D-03-0.670D-04-0.658D-02-0.184D-01
 Coeff-Com: -0.410D-02 0.104D+00 0.276D+00 0.647D+00
 Coeff:     -0.119D-03 0.926D-03 0.718D-03-0.670D-04-0.658D-02-0.184D-01
 Coeff:     -0.410D-02 0.104D+00 0.276D+00 0.647D+00
 Gap=     0.175 Goal=   None    Shift=    0.000
 RMSDP=4.66D-07 MaxDP=9.15D-05 DE=-2.05D-09 OVMax= 3.73D-06

 Cycle  11  Pass 1  IDiag  1:
 RMSU=  1.86D-07    CP:  9.92D-01  9.83D-01  9.62D-01  9.09D-01  1.20D+00
                    CP:  9.72D-01  1.34D+00  1.10D+00  1.08D+00  9.66D-01
 E= -1656.89007384881     Delta-E=       -0.000000000152 Rises=F Damp=F
 DIIS: error= 1.29D-07 at cycle  11 NSaved=  11.
 NSaved=11 IEnMin=11 EnMin= -1656.89007384881     IErMin=11 ErrMin= 1.29D-07
 ErrMax= 1.29D-07  0.00D+00 EMaxC= 1.00D-01 BMatC= 3.21D-11 BMatP= 1.76D-10
 IDIUse=1 WtCom= 1.00D+00 WtEn= 0.00D+00
 Coeff-Com: -0.226D-04 0.478D-04 0.334D-03 0.518D-03-0.189D-03-0.414D-02
 Coeff-Com: -0.748D-02-0.118D-01 0.349D-01 0.320D+00 0.668D+00
 Coeff:     -0.226D-04 0.478D-04 0.334D-03 0.518D-03-0.189D-03-0.414D-02
 Coeff:     -0.748D-02-0.118D-01 0.349D-01 0.320D+00 0.668D+00
 Gap=     0.175 Goal=   None    Shift=    0.000
 RMSDP=2.08D-07 MaxDP=4.32D-05 DE=-1.52D-10 OVMax= 1.90D-06

 Cycle  12  Pass 1  IDiag  1:
 RMSU=  7.85D-08    CP:  9.92D-01  9.83D-01  9.62D-01  9.09D-01  1.20D+00
                    CP:  9.71D-01  1.34D+00  1.11D+00  1.12D+00  1.06D+00
                    CP:  8.40D-01
 E= -1656.89007384891     Delta-E=       -0.000000000099 Rises=F Damp=F
 DIIS: error= 5.87D-08 at cycle  12 NSaved=  12.
 NSaved=12 IEnMin=12 EnMin= -1656.89007384891     IErMin=12 ErrMin= 5.87D-08
 ErrMax= 5.87D-08  0.00D+00 EMaxC= 1.00D-01 BMatC= 4.82D-12 BMatP= 3.21D-11
 IDIUse=1 WtCom= 1.00D+00 WtEn= 0.00D+00
 Coeff-Com:  0.636D-05-0.110D-03 0.485D-04 0.238D-03 0.857D-03 0.634D-03
 Coeff-Com: -0.270D-02-0.208D-01-0.237D-01 0.559D-01 0.320D+00 0.670D+00
 Coeff:      0.636D-05-0.110D-03 0.485D-04 0.238D-03 0.857D-03 0.634D-03
 Coeff:     -0.270D-02-0.208D-01-0.237D-01 0.559D-01 0.320D+00 0.670D+00
 Gap=     0.175 Goal=   None    Shift=    0.000
 RMSDP=5.40D-08 MaxDP=7.71D-06 DE=-9.91D-11 OVMax= 8.29D-07

 Cycle  13  Pass 1  IDiag  1:
 RMSU=  3.19D-08    CP:  9.92D-01  9.83D-01  9.62D-01  9.09D-01  1.20D+00
                    CP:  9.71D-01  1.34D+00  1.11D+00  1.13D+00  1.07D+00
                    CP:  9.07D-01  9.79D-01
 E= -1656.89007384885     Delta-E=        0.000000000056 Rises=F Damp=F
 DIIS: error= 2.36D-08 at cycle  13 NSaved=  13.
 NSaved=13 IEnMin=12 EnMin= -1656.89007384891     IErMin=13 ErrMin= 2.36D-08
 ErrMax= 2.36D-08  0.00D+00 EMaxC= 1.00D-01 BMatC= 1.06D-12 BMatP= 4.82D-12
 IDIUse=1 WtCom= 1.00D+00 WtEn= 0.00D+00
 Coeff-Com:  0.717D-05-0.669D-04-0.304D-04 0.369D-04 0.491D-03 0.980D-03
 Coeff-Com: -0.133D-03-0.896D-02-0.186D-01-0.266D-01 0.556D-01 0.367D+00
 Coeff-Com:  0.630D+00
 Coeff:      0.717D-05-0.669D-04-0.304D-04 0.369D-04 0.491D-03 0.980D-03
 Coeff:     -0.133D-03-0.896D-02-0.186D-01-0.266D-01 0.556D-01 0.367D+00
 Coeff:      0.630D+00
 Gap=     0.175 Goal=   None    Shift=    0.000
 RMSDP=2.68D-08 MaxDP=3.59D-06 DE= 5.64D-11 OVMax= 3.15D-07

 Cycle  14  Pass 1  IDiag  1:
 RMSU=  1.32D-08    CP:  9.92D-01  9.83D-01  9.62D-01  9.09D-01  1.20D+00
                    CP:  9.71D-01  1.34D+00  1.11D+00  1.13D+00  1.09D+00
                    CP:  8.97D-01  1.09D+00  1.02D+00
 E= -1656.89007384885     Delta-E=       -0.000000000005 Rises=F Damp=F
 DIIS: error= 7.20D-09 at cycle  14 NSaved=  14.
 NSaved=14 IEnMin=12 EnMin= -1656.89007384891     IErMin=14 ErrMin= 7.20D-09
 ErrMax= 7.20D-09  0.00D+00 EMaxC= 1.00D-01 BMatC= 9.13D-14 BMatP= 1.06D-12
 IDIUse=1 WtCom= 1.00D+00 WtEn= 0.00D+00
 Coeff-Com:  0.188D-05-0.106D-04-0.175D-04-0.179D-04 0.827D-04 0.279D-03
 Coeff-Com:  0.361D-03-0.502D-03-0.393D-02-0.189D-01-0.240D-01 0.483D-01
 Coeff-Com:  0.253D+00 0.746D+00
 Coeff:      0.188D-05-0.106D-04-0.175D-04-0.179D-04 0.827D-04 0.279D-03
 Coeff:      0.361D-03-0.502D-03-0.393D-02-0.189D-01-0.240D-01 0.483D-01
 Coeff:      0.253D+00 0.746D+00
 Gap=     0.175 Goal=   None    Shift=    0.000
 RMSDP=8.59D-09 MaxDP=1.40D-06 DE=-4.55D-12 OVMax= 1.37D-07

 Cycle  15  Pass 1  IDiag  1:
 RMSU=  4.35D-09    CP:  9.92D-01  9.83D-01  9.62D-01  9.09D-01  1.20D+00
                    CP:  9.71D-01  1.34D+00  1.11D+00  1.13D+00  1.09D+00
                    CP:  9.08D-01  1.12D+00  1.13D+00  1.10D+00
 E= -1656.89007384888     Delta-E=       -0.000000000026 Rises=F Damp=F
 DIIS: error= 2.89D-09 at cycle  15 NSaved=  15.
 NSaved=15 IEnMin=12 EnMin= -1656.89007384891     IErMin=15 ErrMin= 2.89D-09
 ErrMax= 2.89D-09  0.00D+00 EMaxC= 1.00D-01 BMatC= 1.79D-14 BMatP= 9.13D-14
 IDIUse=1 WtCom= 1.00D+00 WtEn= 0.00D+00
 Coeff-Com: -0.411D-06 0.714D-05-0.301D-05-0.157D-04-0.506D-04-0.560D-04
 Coeff-Com:  0.195D-03 0.137D-02 0.152D-02-0.415D-02-0.214D-01-0.435D-01
 Coeff-Com:  0.546D-02 0.345D+00 0.715D+00
 Coeff:     -0.411D-06 0.714D-05-0.301D-05-0.157D-04-0.506D-04-0.560D-04
 Coeff:      0.195D-03 0.137D-02 0.152D-02-0.415D-02-0.214D-01-0.435D-01
 Coeff:      0.546D-02 0.345D+00 0.715D+00
 Gap=     0.175 Goal=   None    Shift=    0.000
 RMSDP=7.14D-09 MaxDP=1.60D-06 DE=-2.64D-11 OVMax= 7.31D-08

 Cycle  16  Pass 1  IDiag  1:
 RMSU=  2.23D-09    CP:  9.92D-01  9.83D-01  9.62D-01  9.09D-01  1.20D+00
                    CP:  9.71D-01  1.34D+00  1.11D+00  1.13D+00  1.09D+00
                    CP:  9.06D-01  1.15D+00  1.17D+00  1.21D+00  1.18D+00
 E= -1656.89007384890     Delta-E=       -0.000000000022 Rises=F Damp=F
 DIIS: error= 9.39D-10 at cycle  16 NSaved=  16.
 NSaved=16 IEnMin=12 EnMin= -1656.89007384891     IErMin=16 ErrMin= 9.39D-10
 ErrMax= 9.39D-10  0.00D+00 EMaxC= 1.00D-01 BMatC= 1.68D-15 BMatP= 1.79D-14
 IDIUse=1 WtCom= 1.00D+00 WtEn= 0.00D+00
 Coeff-Com: -0.353D-06 0.353D-05 0.137D-05-0.240D-05-0.260D-04-0.528D-04
 Coeff-Com:  0.219D-04 0.505D-03 0.102D-02 0.111D-02-0.386D-02-0.205D-01
 Coeff-Com: -0.313D-01 0.209D-01 0.248D+00 0.784D+00
 Coeff:     -0.353D-06 0.353D-05 0.137D-05-0.240D-05-0.260D-04-0.528D-04
 Coeff:      0.219D-04 0.505D-03 0.102D-02 0.111D-02-0.386D-02-0.205D-01
 Coeff:     -0.313D-01 0.209D-01 0.248D+00 0.784D+00
 Gap=     0.175 Goal=   None    Shift=    0.000
 RMSDP=1.51D-09 MaxDP=3.05D-07 DE=-2.18D-11 OVMax= 2.77D-08

 SCF Done:  E(RM062X) =  -1656.89007385     A.U. after   16 cycles
            NFock= 16  Conv=0.15D-08     -V/T= 2.0074
 KE= 1.644684873575D+03 PE=-9.195837206751D+03 EE= 3.262971583115D+03
 Leave Link  502 at Thu May 14 16:21:54 2020, MaxMem=   917504000 cpu:            2779.9 elap:             173.8
 (Enter /sw/apps/gaussian-16/g16/l701.exe)
 ... and contract with generalized density number  0.
 Compute integral first derivatives.
 Leave Link  701 at Thu May 14 16:21:55 2020, MaxMem=   917504000 cpu:               5.9 elap:               0.4
 (Enter /sw/apps/gaussian-16/g16/l702.exe)
 L702 exits ... SP integral derivatives will be done elsewhere.
 Leave Link  702 at Thu May 14 16:21:55 2020, MaxMem=   917504000 cpu:               0.6 elap:               0.0
 (Enter /sw/apps/gaussian-16/g16/l703.exe)
 Integral derivatives from FoFJK, PRISM(SPDF).
 Compute integral first derivatives, UseDBF=F ICtDFT=           0.
 Calling FoFJK, ICntrl=      2127 FMM=F ISym2X=0 I1Cent= 0 IOpClX= 0 NMat=1 NMatS=1 NMatT=0.
 FoFJK:  IHMeth= 1 ICntrl=    2127 DoSepK=F KAlg= 0 I1Cent=           0 FoldK=F
 IRaf=         0 NMat=       1 IRICut=       1 DoRegI=T DoRafI=F ISym2E= 0 IDoP0=0 IntGTp=1.
 FoFCou: FMM=F IPFlag=           0 FMFlag=      100000 FMFlg1=         800
         NFxFlg=           0 DoJE=F BraDBF=F KetDBF=F FulRan=T
         wScrn=  0.000000 ICntrl=      2127 IOpCl=  0 I1Cent=           0 NGrid=           0
         NMat0=    1 NMatS0=      1 NMatT0=    0 NMatD0=    1 NMtDS0=    0 NMtDT0=    0
 Symmetry not used in FoFCou.
 Leave Link  703 at Thu May 14 16:22:28 2020, MaxMem=   917504000 cpu:             530.6 elap:              33.2
 (Enter /sw/apps/gaussian-16/g16/l716.exe)
 Dipole        =-1.88998017D+00-2.94516071D+00 1.82529305D+00
 ***** Axes restored to original set *****
 -------------------------------------------------------------------
 Center     Atomic                   Forces (Hartrees/Bohr)
 Number     Number              X              Y              Z
 -------------------------------------------------------------------
      1        6          -0.000000000   -0.000000000   -0.000000000
      2        1           0.012119100   -0.000199883    0.053176513
      3        6          -0.000000000   -0.000000000   -0.000000000
      4        1          -0.001910671   -0.003310369    0.003676194
      5        1           0.007615961   -0.006811415    0.002125367
      6        8           0.005293883   -0.002150494   -0.018191037
      7        6          -0.000000000   -0.000000000   -0.000000000
      8        1           0.001132245    0.003554971    0.001174868
      9        1           0.000812027   -0.000029145   -0.005547274
     10        6          -0.000000000   -0.000000000   -0.000000000
     11        6          -0.000000000   -0.000000000   -0.000000000
     12        6          -0.000000000   -0.000000000   -0.000000000
     13        8          -0.000000000   -0.000000000   -0.000000000
     14        8          -0.000000000   -0.000000000   -0.000000000
     15        7          -0.000000000   -0.000000000   -0.000000000
     16        1           0.008871850   -0.012043851   -0.002416805
     17        6          -0.000000000   -0.000000000   -0.000000000
     18        1           0.002936988   -0.005243270   -0.010846816
     19        6          -0.007221685   -0.003971074    0.004889831
     20        1          -0.005819984    0.009941409    0.000409005
     21        6           0.001718386    0.022430497   -0.048071768
     22        8          -0.010611194   -0.003939707    0.041519266
     23       16           0.009453033    0.000636496   -0.005497445
     24        6          -0.000000000   -0.000000000   -0.000000000
     25        1           0.011572878    0.007191022    0.003074102
     26        6          -0.000000000   -0.000000000   -0.000000000
     27        1           0.000273602    0.001175174    0.000874681
     28        1          -0.001365553    0.001070600    0.001292978
     29        1           0.000337965   -0.001093737   -0.000465443
     30        8          -0.000000000   -0.000000000   -0.000000000
     31        1          -0.007866143   -0.000862823   -0.011870403
     32        6          -0.000000000   -0.000000000   -0.000000000
     33        1          -0.003166847    0.006807382    0.002030154
     34        1           0.000657589    0.000213266   -0.003067121
     35        7          -0.000000000   -0.000000000   -0.000000000
     36        1          -0.012380910    0.006907290    0.005336652
     37        6          -0.034061132   -0.012870746   -0.007128365
     38        8           0.005626731    0.018194723    0.019213410
     39        8           0.029459682   -0.004596068   -0.012409041
     40        6          -0.000000000   -0.000000000   -0.000000000
     41        1          -0.000370642   -0.001672024   -0.001735671
     42        1           0.003525870   -0.001768639   -0.003369020
     43        8          -0.018293204    0.008625545    0.000007414
     44        1           0.006084255   -0.000945824   -0.009890014
     45        1           0.007233366   -0.008417918    0.010044946
     46        1          -0.007202210   -0.009806928    0.008952253
     47        1          -0.009616834   -0.008720496   -0.031518386
     48        1           0.032293558    0.036313565   -0.021363812
     49        1          -0.006938468    0.002637528   -0.003252016
 -------------------------------------------------------------------
 Cartesian Forces:  Max     0.053176513 RMS     0.011020343
 Leave Link  716 at Thu May 14 16:22:28 2020, MaxMem=   917504000 cpu:               0.9 elap:               0.1
 (Enter /sw/apps/gaussian-16/g16/l103.exe)

 GradGradGradGradGradGradGradGradGradGradGradGradGradGradGradGradGradGrad
 Berny optimization.
 FormGI is forming the generalized inverse of G from B-inverse, IUseBI=4.
 Internal  Forces:  Max     0.065775060 RMS     0.009121148
 Search for a saddle point.
 Step number   3 out of a maximum of  294
 All quantities printed in internal units (Hartrees-Bohrs-Radians)
 Update second derivatives using D2CorX and points    2    3
 ITU=  0  0  0
 LST/QST climbing along tangent vector
     Eigenvalues ---   -0.00763  -0.00051   0.00034   0.00218   0.00267
     Eigenvalues ---    0.00391   0.00400   0.00421   0.00489   0.00607
     Eigenvalues ---    0.00652   0.00759   0.00877   0.00979   0.01053
     Eigenvalues ---    0.01196   0.01621   0.01973   0.02072   0.02662
     Eigenvalues ---    0.02906   0.02956   0.03105   0.03543   0.03773
     Eigenvalues ---    0.04265   0.04567   0.04629   0.04643   0.04671
     Eigenvalues ---    0.04770   0.04861   0.05012   0.05031   0.05103
     Eigenvalues ---    0.05225   0.05536   0.05676   0.05992   0.06803
     Eigenvalues ---    0.07074   0.07256   0.07650   0.07755   0.08256
     Eigenvalues ---    0.08825   0.09073   0.09269   0.09411   0.10620
     Eigenvalues ---    0.11471   0.11720   0.11885   0.13133   0.13742
     Eigenvalues ---    0.13786   0.14526   0.14818   0.15039   0.15116
     Eigenvalues ---    0.15857   0.16188   0.17094   0.18830   0.20262
     Eigenvalues ---    0.21431   0.21652   0.23943   0.24031   0.25651
     Eigenvalues ---    0.26421   0.27622   0.27988   0.29590   0.30358
     Eigenvalues ---    0.30493   0.31225   0.31439   0.31502   0.32381
     Eigenvalues ---    0.32789   0.33323   0.33497   0.34179   0.34196
     Eigenvalues ---    0.34313   0.35012   0.35499   0.36013   0.36750
     Eigenvalues ---    0.37728   0.37989   0.38418   0.41493   0.42273
     Eigenvalues ---    0.44573   0.46898   0.62440   0.673521000.00000
     Eigenvalues --- 1000.000001000.000001000.000001000.000001000.00000
     Eigenvalues --- 1000.000001000.000001000.000001000.000001000.00000
     Eigenvalues --- 1000.000001000.000001000.000001000.000001000.00000
     Eigenvalues --- 1000.000001000.000001000.000001000.000001000.00000
     Eigenvalues --- 1000.000001000.000001000.000001000.000001000.00000
     Eigenvalues --- 1000.000001000.000001000.000001000.000001000.00000
     Eigenvalues --- 1000.000001000.000001000.000001000.000001000.00000
     Eigenvalues --- 1000.000001000.000001000.000001000.000001000.00000
     Eigenvalues --- 1000.000001000.000001000.000001000.000001000.00000
     Eigenvalues --- 1000.000001000.000001000.000001000.000001000.00000
     Eigenvalues --- 1000.000001000.000001000.000001000.000001000.00000
     Eigenvalues --- 1000.000001000.000001000.000001000.000001000.00000
     Eigenvalues --- 1000.000001000.000001000.000001000.000001000.00000
     Eigenvalues --- 1000.000001000.000001000.000001000.000001000.00000
     Eigenvalues --- 1000.000001000.000001000.000001000.000001000.00000
     Eigenvalues --- 1000.000001000.000001000.000001000.000001000.00000
     Eigenvalues --- 1000.000001000.000001000.000001000.000001000.00000
     Eigenvalues --- 1000.000001000.000001000.000001000.000001000.00000
     Eigenvalues --- 1000.000001000.000001000.000001000.000001000.00000
     Eigenvalues --- 1000.000001000.000001000.000001000.000001000.00000
     Eigenvalues --- 1000.000001000.000001000.000001000.000001000.00000
     Eigenvalues --- 1000.000001000.000001000.000001000.000001000.00000
     Eigenvalues --- 1000.000001000.000001000.000001000.000001000.00000
     Eigenvalues --- 1000.000001000.000001000.000001000.000001000.00000
     Eigenvalues --- 1000.000001000.000001000.000001000.000001000.00000
     Eigenvalues --- 1000.000001000.000001000.000001000.000001000.00000
     Eigenvalues --- 1000.000001000.000001000.000001000.000001000.00000
     Eigenvalues --- 1000.000001000.000001000.000001000.000001000.00000
     Eigenvalues --- 1000.000001000.000001000.000001000.000001000.00000
     Eigenvalues --- 1000.000001000.000001000.000001000.000001000.00000
     Eigenvalues --- 1000.000001000.000001000.000001000.000001000.00000
     Eigenvalues --- 1000.000001000.000001000.000001000.000001000.00000
     Eigenvalues --- 1000.000001000.000001000.000001000.000001000.00000
     Eigenvalues --- 1000.000001000.000001000.000001000.000001000.00000
     Eigenvalues --- 1000.000001000.000001000.000001000.000001000.00000
     Eigenvalues --- 1000.000001000.000001000.000001000.000001000.00000
     Eigenvalues --- 1000.000001000.000001000.000001000.000001000.00000
     Eigenvalues --- 1000.000001000.000001000.000001000.00000
 Eigenvectors required to have negative eigenvalues:
                          R20       R37       D95       R4        D94
   1                    0.48327  -0.41330   0.24921   0.24873   0.23918
                          D96       R34      D121       D11       D12
   1                    0.23857   0.21501   0.16150   0.14172   0.13784
 Eigenvalue     2 is  -5.10D-04 should be greater than     0.000000 Eigenvector:
                         D121      D122      D116      D115      D117
   1                    0.36369   0.32618  -0.30764  -0.30468  -0.30288
                         D120      D106       R4        D79       D81
   1                    0.28880   0.23172  -0.18897  -0.17966  -0.17686
 QST in optimization variable space.
 Eigenvectors 1 and   9 swapped, overlap=  1.0000
                        Tangent   TS vect  // Eig F  Eigenval
   1         X1         0.00000   0.00000  -0.00563   0.00489
   2         Y1         0.00000  -0.00000  -0.00114  -0.00051
   3         Z1         0.00000  -0.00000   0.00100   0.00034
   4         X3         0.00000   0.00000   0.00172   0.00218
   5         Y3         0.00000  -0.00000  -0.00009   0.00267
   6         Z3         0.00000  -0.00000   0.00302   0.00391
   7         X7         0.00000   0.00000  -0.00102   0.00400
   8         Y7         0.00000  -0.00000   0.00074   0.00421
   9         Z7         0.00000  -0.00000   0.00632  -0.00763
  10         X10        0.00000   0.00000  -0.00284   0.00607
  11         Y10        0.00000   0.00000  -0.00248   0.00652
  12         Z10        0.00000  -0.00000  -0.00141   0.00759
  13         X11        0.00000   0.00000  -0.00838   0.00877
  14         Y11        0.00000   0.00000   0.00218   0.00979
  15         Z11        0.00000  -0.00000   0.00362   0.01053
  16         X12        0.00000   0.00000  -0.00702   0.01196
  17         Y12        0.00000  -0.00000  -0.00656   0.01621
  18         Z12        0.00000  -0.00000   0.00141   0.01973
  19         X13        0.00000  -0.00000  -0.00055   0.02072
  20         Y13        0.00000  -0.00000  -0.00086   0.02662
  21         Z13        0.00000  -0.00000  -0.00395   0.02906
  22         X14        0.00000   0.00000  -0.00014   0.02956
  23         Y14        0.00000   0.00000   0.00029   0.03105
  24         Z14        0.00000   0.00000   0.00110   0.03543
  25         X15        0.00000  -0.00000   0.00143   0.03773
  26         Y15        0.00000   0.00000  -0.00021   0.04265
  27         Z15        0.00000  -0.00000   0.00357   0.04567
  28         X17        0.00000  -0.00000   0.00431   0.04629
  29         Y17        0.00000  -0.00000  -0.00186   0.04643
  30         Z17        0.00000  -0.00000   0.00019   0.04671
  31         X24        0.00000   0.00000  -0.00151   0.04770
  32         Y24        0.00000   0.00000   0.00013   0.04861
  33         Z24        0.00000   0.00000  -0.00108   0.05012
  34         X26        0.00000   0.00000   0.00710   0.05031
  35         Y26        0.00000   0.00000   0.00087   0.05103
  36         Z26        0.00000   0.00000   0.00152   0.05225
  37         X30        0.00000   0.00000  -0.00886   0.05536
  38         Y30        0.00000   0.00000   0.00666   0.05676
  39         Z30        0.00000   0.00000  -0.00337   0.05992
  40         X32        0.00000  -0.00000   0.00165   0.06803
  41         Y32        0.00000   0.00000   0.00144   0.07074
  42         Z32        0.00000  -0.00000   0.00063   0.07256
  43         X35        0.00000  -0.00000   0.00008   0.07650
  44         Y35        0.00000  -0.00000   0.00090   0.07755
  45         Z35        0.00000  -0.00000   0.00156   0.08256
  46         X40        0.00000  -0.00000  -0.00254   0.08825
  47         Y40        0.00000  -0.00000   0.00089   0.09073
  48         Z40        0.00000   0.00000   0.00787   0.09269
  49         R1        -0.00903   0.00903   0.00332   0.09411
  50         R2        -0.00050   0.00050  -0.00084   0.10620
  51         R3        -0.00029   0.00029   0.01643   0.11471
  52         R4         0.22366  -0.22366   0.02406   0.11720
  53         R5         0.00151  -0.00151   0.02083   0.11885
  54         R6         0.00259  -0.00259  -0.00272   0.13133
  55         R7        -0.01528   0.01528   0.01784   0.13742
  56         R8         0.06316  -0.06316   0.00828   0.13786
  57         R9        -0.16181   0.16181   0.00545   0.14526
  58         R10        0.00038  -0.00038   0.00717   0.14818
  59         R11        0.00017  -0.00017  -0.00084   0.15039
  60         R12        0.00054  -0.00054   0.00308   0.15116
  61         R13       -0.00099   0.00099   0.00318   0.15857
  62         R14        0.00270  -0.00270  -0.00105   0.16188
  63         R15        0.02173  -0.02173  -0.00149   0.17094
  64         R16        0.00207  -0.00207   0.00511   0.18830
  65         R17        0.01287  -0.01287   0.00339   0.20262
  66         R18       -0.00800   0.00800  -0.00185   0.21431
  67         R19        0.02529  -0.02529  -0.00549   0.21652
  68         R20       -0.43867   0.43867   0.00770   0.23943
  69         R21       -0.00045   0.00045  -0.00954   0.24031
  70         R22       -0.00022   0.00022   0.01133   0.25651
  71         R23        0.00013  -0.00013   0.00605   0.26421
  72         R24        0.00054  -0.00054   0.00403   0.27622
  73         R25       -0.00024   0.00024  -0.00587   0.27988
  74         R26        0.00046  -0.00046  -0.00164   0.29590
  75         R27       -0.00106   0.00106  -0.00475   0.30358
  76         R28       -0.00031   0.00031   0.01303   0.30493
  77         R29       -0.00030   0.00030  -0.00326   0.31225
  78         R30        0.00276  -0.00276  -0.00601   0.31439
  79         R31       -0.00936   0.00936  -0.00756   0.31502
  80         R32        0.02165  -0.02165  -0.00287   0.32381
  81         R33       -0.00680   0.00680   0.00080   0.32789
  82         R34       -0.16443   0.16443  -0.00402   0.33323
  83         R35       -0.00092   0.00092   0.00277   0.33497
  84         R36       -0.00071   0.00071   0.00065   0.34179
  85         R37        0.21792  -0.21792  -0.00070   0.34196
  86         R38        0.01071  -0.01071  -0.00429   0.34313
  87         A1         0.04537  -0.04537   0.00008   0.35012
  88         A2         0.07210  -0.07210   0.00108   0.35499
  89         A3         0.05282  -0.05282   0.00230   0.36013
  90         A4         0.05672  -0.05672   0.00432   0.36750
  91         A5        -0.07886   0.07886   0.01318   0.37728
  92         A6        -0.16612   0.16612   0.00398   0.37989
  93         A7        -0.09870   0.09870   0.00010   0.38418
  94         A8         0.01216  -0.01216  -0.00714   0.41493
  95         A9        -0.00891   0.00891  -0.01175   0.42273
  96         A10       -0.01241   0.01241   0.00401   0.44573
  97         A11       -0.00434   0.00434  -0.00701   0.46898
  98         A12       -0.00299   0.00299  -0.01987   0.62440
  99         A13        0.01622  -0.01622  -0.01900   0.67352
 100         A14       -0.02693   0.02693  -0.000001000.00000
 101         A15        0.01066  -0.01066  -0.000001000.00000
 102         A16        0.00375  -0.00375  -0.000001000.00000
 103         A17       -0.00006   0.00006  -0.000001000.00000
 104         A18       -0.00334   0.00334   0.000001000.00000
 105         A19       -0.00100   0.00100  -0.000001000.00000
 106         A20        0.00247  -0.00247   0.000001000.00000
 107         A21        0.00192  -0.00192  -0.000001000.00000
 108         A22       -0.00072   0.00072  -0.000001000.00000
 109         A23        0.00056  -0.00056   0.000001000.00000
 110         A24        0.01250  -0.01250  -0.000001000.00000
 111         A25        0.01156  -0.01156  -0.000001000.00000
 112         A26       -0.00357   0.00357  -0.000001000.00000
 113         A27        0.00719  -0.00719  -0.000001000.00000
 114         A28       -0.00597   0.00597   0.000001000.00000
 115         A29       -0.00268   0.00268   0.000001000.00000
 116         A30        0.00423  -0.00423   0.000001000.00000
 117         A31       -0.00520   0.00520  -0.000001000.00000
 118         A32        0.04140  -0.04140  -0.000001000.00000
 119         A33       -0.00681   0.00681  -0.000001000.00000
 120         A34       -0.01799   0.01799   0.000001000.00000
 121         A35        0.00660  -0.00660  -0.000001000.00000
 122         A36       -0.01873   0.01873   0.000001000.00000
 123         A37       -0.01888   0.01888  -0.000001000.00000
 124         A38       -0.02534   0.02534   0.000001000.00000
 125         A39        0.03554  -0.03554   0.000001000.00000
 126         A40       -0.00968   0.00968  -0.000001000.00000
 127         A41        0.03568  -0.03568  -0.000001000.00000
 128         A42        0.05207  -0.05207  -0.000001000.00000
 129         A43        0.04230  -0.04230  -0.000001000.00000
 130         A44        0.00385  -0.00385   0.000001000.00000
 131         A45        0.00938  -0.00938  -0.000001000.00000
 132         A46       -0.00233   0.00233   0.000001000.00000
 133         A47       -0.01254   0.01254   0.000001000.00000
 134         A48        0.00114  -0.00114  -0.000001000.00000
 135         A49       -0.00004   0.00004  -0.000001000.00000
 136         A50       -0.00017   0.00017   0.000001000.00000
 137         A51        0.00090  -0.00090  -0.000001000.00000
 138         A52       -0.00050   0.00050  -0.000001000.00000
 139         A53       -0.00002   0.00002   0.000001000.00000
 140         A54       -0.00022   0.00022   0.000001000.00000
 141         A55       -0.00011   0.00011   0.000001000.00000
 142         A56        0.00010  -0.00010   0.000001000.00000
 143         A57       -0.00148   0.00148   0.000001000.00000
 144         A58        0.00078  -0.00078   0.000001000.00000
 145         A59       -0.00031   0.00031  -0.000001000.00000
 146         A60       -0.00009   0.00009  -0.000001000.00000
 147         A61        0.00097  -0.00097  -0.000001000.00000
 148         A62        0.02609  -0.02609   0.000001000.00000
 149         A63       -0.02802   0.02802   0.000001000.00000
 150         A64        0.02408  -0.02408  -0.000001000.00000
 151         A65        0.08840  -0.08840   0.000001000.00000
 152         A66       -0.00535   0.00535   0.000001000.00000
 153         A67        0.01778  -0.01778  -0.000001000.00000
 154         A68       -0.01214   0.01214   0.000001000.00000
 155         A69       -0.08120   0.08120  -0.000001000.00000
 156         A70       -0.00385   0.00385  -0.000001000.00000
 157         A71        0.00572  -0.00572   0.000001000.00000
 158         A72       -0.00079   0.00079  -0.000001000.00000
 159         A73       -0.00057   0.00057  -0.000001000.00000
 160         A74       -0.00048   0.00048   0.000001000.00000
 161         A75        0.00885  -0.00885  -0.000001000.00000
 162         A76        0.14810  -0.14810  -0.000001000.00000
 163         A77       -0.05534   0.05534   0.000001000.00000
 164         A78        0.03501  -0.03501  -0.000001000.00000
 165         A79        0.09180  -0.09180  -0.000001000.00000
 166         A80       -0.05844   0.05844   0.000001000.00000
 167         D1        -0.06236   0.06236  -0.000001000.00000
 168         D2         0.07385  -0.07385   0.000001000.00000
 169         D3        -0.09836   0.09836  -0.000001000.00000
 170         D4         0.07055  -0.07055  -0.000001000.00000
 171         D5         0.06731  -0.06731   0.000001000.00000
 172         D6         0.07390  -0.07390   0.000001000.00000
 173         D7        -0.07177   0.07177   0.000001000.00000
 174         D8        -0.07500   0.07500   0.000001000.00000
 175         D9        -0.06841   0.06841  -0.000001000.00000
 176         D10        0.17765  -0.17765  -0.000001000.00000
 177         D11        0.17442  -0.17442   0.000001000.00000
 178         D12        0.18101  -0.18101  -0.000001000.00000
 179         D13       -0.16168   0.16168  -0.000001000.00000
 180         D14       -0.01910   0.01910  -0.000001000.00000
 181         D15       -0.00126   0.00126   0.000001000.00000
 182         D16       -0.02384   0.02384  -0.000001000.00000
 183         D17       -0.00601   0.00601  -0.000001000.00000
 184         D18       -0.02641   0.02641  -0.000001000.00000
 185         D19       -0.00858   0.00858   0.000001000.00000
 186         D20       -0.05371   0.05371  -0.000001000.00000
 187         D21        0.07636  -0.07636  -0.000001000.00000
 188         D22       -0.00025   0.00025  -0.000001000.00000
 189         D23       -0.07120   0.07120  -0.000001000.00000
 190         D24        0.05886  -0.05886  -0.000001000.00000
 191         D25       -0.01775   0.01775  -0.000001000.00000
 192         D26        0.08351  -0.08351  -0.000001000.00000
 193         D27        0.11321  -0.11321   0.000001000.00000
 194         D28       -0.00289   0.00289  -0.000001000.00000
 195         D29        0.00475  -0.00475  -0.000001000.00000
 196         D30       -0.00358   0.00358  -0.000001000.00000
 197         D31        0.00406  -0.00406  -0.000001000.00000
 198         D32        0.00765  -0.00765  -0.000001000.00000
 199         D33        0.00448  -0.00448   0.000001000.00000
 200         D34        0.01303  -0.01303   0.000001000.00000
 201         D35        0.00547  -0.00547  -0.000001000.00000
 202         D36        0.00393  -0.00393  -0.000001000.00000
 203         D37        0.01248  -0.01248  -0.000001000.00000
 204         D38        0.00492  -0.00492  -0.000001000.00000
 205         D39        0.00855  -0.00855  -0.000001000.00000
 206         D40        0.00099  -0.00099   0.000001000.00000
 207         D41       -0.00725   0.00725  -0.000001000.00000
 208         D42       -0.00725   0.00725  -0.000001000.00000
 209         D43        0.02454  -0.02454  -0.000001000.00000
 210         D44        0.03319  -0.03319  -0.000001000.00000
 211         D45        0.03167  -0.03167   0.000001000.00000
 212         D46        0.03167  -0.03167  -0.000001000.00000
 213         D47       -0.00686   0.00686   0.000001000.00000
 214         D48       -0.00732   0.00732   0.000001000.00000
 215         D49       -0.03199   0.03199   0.000001000.00000
 216         D50       -0.03885   0.03885  -0.000001000.00000
 217         D51       -0.03931   0.03931  -0.000001000.00000
 218         D52       -0.01181   0.01181   0.000001000.00000
 219         D53       -0.00962   0.00962  -0.000001000.00000
 220         D54       -0.01084   0.01084   0.000001000.00000
 221         D55       -0.00853   0.00853  -0.000001000.00000
 222         D56       -0.00633   0.00633   0.000001000.00000
 223         D57       -0.00756   0.00756  -0.000001000.00000
 224         D58       -0.01474   0.01474  -0.000001000.00000
 225         D59       -0.01255   0.01255   0.000001000.00000
 226         D60       -0.01377   0.01377   0.000001000.00000
 227         D61        0.04914  -0.04914  -0.000001000.00000
 228         D62       -0.08814   0.08814   0.000001000.00000
 229         D63       -0.00390   0.00390  -0.000001000.00000
 230         D64        0.04391  -0.04391  -0.000001000.00000
 231         D65       -0.09337   0.09337   0.000001000.00000
 232         D66       -0.00913   0.00913  -0.000001000.00000
 233         D67        0.05967  -0.05967  -0.000001000.00000
 234         D68       -0.07761   0.07761  -0.000001000.00000
 235         D69        0.00663  -0.00663   0.000001000.00000
 236         D70        0.01630  -0.01630   0.000001000.00000
 237         D71        0.00905  -0.00905  -0.000001000.00000
 238         D72        0.01402  -0.01402  -0.000001000.00000
 239         D73        0.01015  -0.01015   0.000001000.00000
 240         D74        0.00290  -0.00290   0.000001000.00000
 241         D75        0.00787  -0.00787  -0.000001000.00000
 242         D76       -0.01951   0.01951  -0.000001000.00000
 243         D77       -0.02675   0.02675  -0.000001000.00000
 244         D78       -0.02178   0.02178  -0.000001000.00000
 245         D79        0.01439  -0.01439  -0.000001000.00000
 246         D80        0.03913  -0.03913  -0.000001000.00000
 247         D81        0.00526  -0.00526  -0.000001000.00000
 248         D82        0.03001  -0.03001   0.000001000.00000
 249         D83        0.02024  -0.02024   0.000001000.00000
 250         D84        0.04499  -0.04499  -0.000001000.00000
 251         D85        0.00745  -0.00745   0.000001000.00000
 252         D86        0.00821  -0.00821  -0.000001000.00000
 253         D87        0.00800  -0.00800  -0.000001000.00000
 254         D88        0.00985  -0.00985   0.000001000.00000
 255         D89        0.01061  -0.01061  -0.000001000.00000
 256         D90        0.01040  -0.01040   0.000001000.00000
 257         D91        0.00368  -0.00368  -0.000001000.00000
 258         D92        0.00444  -0.00444  -0.000001000.00000
 259         D93        0.00422  -0.00422   0.000001000.00000
 260         D94        0.19382  -0.19382   0.000001000.00000
 261         D95        0.18983  -0.18983  -0.000001000.00000
 262         D96        0.20419  -0.20419   0.000001000.00000
 263         D97        0.01336  -0.01336  -0.000001000.00000
 264         D98        0.00969  -0.00969   0.000001000.00000
 265         D99        0.01019  -0.01019  -0.000001000.00000
 266         D100       0.01243  -0.01243  -0.000001000.00000
 267         D101       0.00876  -0.00876   0.000001000.00000
 268         D102       0.00926  -0.00926   0.000001000.00000
 269         D103       0.01273  -0.01273   0.000001000.00000
 270         D104       0.00907  -0.00907   0.000001000.00000
 271         D105       0.00956  -0.00956  -0.000001000.00000
 272         D106      -0.11752   0.11752   0.000001000.00000
 273         D107      -0.02560   0.02560   0.000001000.00000
 274         D108       0.05681  -0.05681   0.000001000.00000
 275         D109       0.04903  -0.04903   0.000001000.00000
 276         D110      -0.02539   0.02539   0.000001000.00000
 277         D111      -0.03317   0.03317   0.000001000.00000
 278         D112      -0.09065   0.09065  -0.000001000.00000
 279         D113      -0.08522   0.08522   0.000001000.00000
 280         D114      -0.08384   0.08384  -0.000001000.00000
 281         D115       0.00211  -0.00211   0.000001000.00000
 282         D116       0.00754  -0.00754   0.000001000.00000
 283         D117       0.00892  -0.00892   0.000001000.00000
 284         D118       0.03630  -0.03630   0.000001000.00000
 285         D119       0.04479  -0.04479  -0.000001000.00000
 286         D120      -0.17695   0.17695   0.000001000.00000
 287         D121       0.23811  -0.23811  -0.000001000.00000
 288         D122       0.09352  -0.09352  -0.000001000.00000
 289         D123       0.08431  -0.08431  -0.000001000.00000
 RFO step:  Lambda0=8.581424726D-03 Lambda=-2.80852174D-02.
 Linear search not attempted -- option 19 set.
 Maximum step size (   0.300) exceeded in Quadratic search.
    -- Step size scaled by   0.220
 Iteration  1 RMS(Cart)=  0.02296858 RMS(Int)=  0.00061632
 Iteration  2 RMS(Cart)=  0.00060654 RMS(Int)=  0.00028412
 Iteration  3 RMS(Cart)=  0.00000099 RMS(Int)=  0.00028412
 ITry= 1 IFail=0 DXMaxC= 1.73D-01 DCOld= 1.00D+10 DXMaxT= 3.00D-01 DXLimC= 3.00D+00 Rises=F
 Variable       Old X    -DE/DX   Delta X   Delta X   Delta X     New X
                                 (Linear)    (Quad)   (Total)
    X1       75.07693   0.03163   0.00000   0.00000   0.00000  75.07693
    Y1       63.95400   0.04468   0.00000   0.00000   0.00000  63.95400
    Z1       83.07614   0.00895   0.00000   0.00000   0.00000  83.07614
    X3       77.79058   0.00228   0.00000   0.00000   0.00000  77.79058
    Y3       64.04282  -0.01383   0.00000   0.00000   0.00000  64.04282
    Z3       84.13250  -0.00880   0.00000   0.00000   0.00000  84.13250
    X7       85.55357  -0.00395   0.00000   0.00000   0.00000  85.55357
    Y7       57.50248   0.00329   0.00000   0.00000   0.00000  57.50248
    Z7       87.25054  -0.01083   0.00000   0.00000   0.00000  87.25054
   X10       87.70219  -0.00263   0.00000   0.00000   0.00000  87.70219
   Y10       58.85174  -0.01584   0.00000   0.00000   0.00000  58.85174
   Z10       85.97309   0.00671   0.00000   0.00000   0.00000  85.97309
   X11       86.78567   0.00805   0.00000   0.00000   0.00000  86.78567
   Y11       60.95312  -0.00151   0.00000   0.00000   0.00000  60.95312
   Z11       84.76556  -0.00246   0.00000   0.00000   0.00000  84.76556
   X12       88.36170  -0.00001   0.00000   0.00000   0.00000  88.36170
   Y12       62.72379  -0.00015   0.00000   0.00000   0.00000  62.72379
   Z12       83.29724  -0.00020   0.00000   0.00000   0.00000  83.29724
   X13       87.31669   0.00000   0.00000   0.00000   0.00000  87.31669
   Y13       64.48312   0.00000   0.00000   0.00000   0.00000  64.48312
   Z13       81.96120   0.00000   0.00000   0.00000   0.00000  81.96120
   X14       90.78055  -0.00000   0.00000   0.00000   0.00000  90.78055
   Y14       62.37041  -0.00000   0.00000   0.00000   0.00000  62.37041
   Z14       83.37283  -0.00000   0.00000   0.00000   0.00000  83.37283
   X15       84.17218   0.00637   0.00000   0.00000   0.00000  84.17218
   Y15       61.10807  -0.00668   0.00000   0.00000   0.00000  61.10807
   Z15       84.97154  -0.00153   0.00000   0.00000   0.00000  84.97154
   X17       83.30102  -0.00793   0.00000   0.00000   0.00000  83.30102
   Y17       59.30527  -0.00127   0.00000   0.00000   0.00000  59.30527
   Z17       86.87260  -0.01076   0.00000   0.00000   0.00000  86.87260
   X24       79.46298  -0.00850   0.00000   0.00000   0.00000  79.46298
   Y24       56.94501   0.00992   0.00000   0.00000   0.00000  56.94501
   Z24       88.48832  -0.00049   0.00000   0.00000   0.00000  88.48832
   X26       80.93319   0.00037   0.00000   0.00000   0.00000  80.93319
   Y26       54.86442   0.00130   0.00000   0.00000   0.00000  54.86442
   Z26       89.78656   0.00066   0.00000   0.00000   0.00000  89.78656
   X30       78.94520   0.00212   0.00000   0.00000   0.00000  78.94520
   Y30       59.00670   0.00009   0.00000   0.00000   0.00000  59.00670
   Z30       90.22308  -0.01002   0.00000   0.00000   0.00000  90.22308
   X32       74.26057  -0.00686   0.00000   0.00000   0.00000  74.26057
   Y32       66.91709   0.00945   0.00000   0.00000   0.00000  66.91709
   Z32       90.30623  -0.00544   0.00000   0.00000   0.00000  90.30623
   X35       74.49300  -0.00291   0.00000   0.00000   0.00000  74.49300
   Y35       62.29671   0.01149   0.00000   0.00000   0.00000  62.29671
   Z35       89.62404  -0.00110   0.00000   0.00000   0.00000  89.62404
   X40       74.57426   0.00216   0.00000   0.00000   0.00000  74.57426
   Y40       64.27903  -0.00369   0.00000   0.00000   0.00000  64.27903
   Z40       91.48731  -0.00354   0.00000   0.00000   0.00000  91.48731
    R1        2.06532   0.01226   0.00000   0.00259   0.00242   2.06774
    R2        2.04690   0.01953   0.00000   0.00453   0.00445   2.05135
    R3        2.04434   0.01114   0.00000   0.00154   0.00194   2.04628
    R4        5.07692   0.00504   0.00000  -0.01440  -0.01453   5.06240
    R5        2.07344  -0.00425   0.00000  -0.00132  -0.00130   2.07213
    R6        2.08137  -0.00346   0.00000  -0.00219  -0.00222   2.07914
    R7        2.74319  -0.02004   0.00000   0.00318   0.00314   2.74633
    R8        2.66496  -0.02136   0.00000  -0.03559  -0.03522   2.62974
    R9        3.91472   0.00875   0.00000   0.06778   0.06801   3.98273
   R10        2.09580  -0.00386   0.00000  -0.00127  -0.00130   2.09450
   R11        2.09312  -0.00523   0.00000  -0.00179  -0.00172   2.09139
   R12        3.31095   0.00455   0.00000   0.00088   0.00088   3.31183
   R13        1.94656  -0.01465   0.00000  -0.00319  -0.00316   1.94340
   R14        2.11998  -0.01235   0.00000  -0.00536  -0.00525   2.11473
   R15        2.90570   0.01453   0.00000  -0.00401  -0.00390   2.90180
   R16        2.09639  -0.00944   0.00000  -0.00340  -0.00340   2.09298
   R17        2.87329   0.01303   0.00000  -0.00142  -0.00128   2.87201
   R18        2.91384  -0.00069   0.00000   0.00253   0.00240   2.91624
   R19        2.34328  -0.04255   0.00000  -0.01746  -0.01745   2.32582
   R20        4.15549   0.00456   0.00000   0.19276   0.19271   4.34820
   R21        2.51876   0.01283   0.00000   0.00399   0.00400   2.52276
   R22        2.09914  -0.01373   0.00000  -0.00389  -0.00382   2.09533
   R23        2.07293  -0.00131   0.00000  -0.00032  -0.00033   2.07260
   R24        2.06823   0.00116   0.00000  -0.00004  -0.00004   2.06819
   R25        2.07294  -0.00033   0.00000  -0.00014  -0.00013   2.07281
   R26        1.85346  -0.01406   0.00000  -0.00314  -0.00318   1.85028
   R27        2.06040   0.00557   0.00000   0.00213   0.00207   2.06247
   R28        2.06078   0.00270   0.00000   0.00107   0.00088   2.06166
   R29        2.04452   0.00785   0.00000   0.00229   0.00253   2.04706
   R30        1.95342  -0.00483   0.00000  -0.00520  -0.00470   1.94872
   R31        2.59758  -0.00258   0.00000   0.00661   0.00658   2.60415
   R32        2.51485  -0.02778   0.00000  -0.02010  -0.02022   2.49463
   R33        2.39054  -0.03183   0.00000   0.00001   0.00003   2.39057
   R34        2.22441  -0.00013   0.00000   0.09149   0.09147   2.31588
   R35        2.08001  -0.00111   0.00000  -0.00053  -0.00019   2.07981
   R36        2.07963  -0.00457   0.00000  -0.00094  -0.00133   2.07829
   R37        2.43684  -0.01094   0.00000  -0.14457  -0.14467   2.29217
   R38        1.85777  -0.01174   0.00000  -0.00679  -0.00692   1.85084
    A1        2.27442  -0.02865   0.00000  -0.03375  -0.03377   2.24065
    A2        1.59036  -0.00142   0.00000  -0.00930  -0.00926   1.58110
    A3        1.49268   0.06578   0.00000   0.02937   0.02807   1.52075
    A4        1.55347   0.02311   0.00000   0.00727   0.00759   1.56106
    A5        2.46923  -0.04313   0.00000  -0.01545  -0.01662   2.45261
    A6        1.85138  -0.00774   0.00000   0.05305   0.05319   1.90456
    A7        1.61824   0.00130   0.00000   0.02522   0.02520   1.64344
    A8        1.89379   0.00119   0.00000  -0.00279  -0.00268   1.89111
    A9        1.91102   0.00079   0.00000   0.00815   0.00820   1.91921
   A10        1.98180   0.01118   0.00000   0.00520   0.00518   1.98698
   A11        1.90622   0.00084   0.00000   0.00124   0.00125   1.90747
   A12        1.92801  -0.00515   0.00000  -0.00186  -0.00196   1.92606
   A13        1.84166  -0.00926   0.00000  -0.00990  -0.00999   1.83167
   A14        2.02526  -0.00121   0.00000   0.01154   0.01179   2.03705
   A15        1.99126   0.00030   0.00000  -0.00822  -0.00851   1.98276
   A16        2.09902   0.00120   0.00000  -0.00023  -0.00023   2.09879
   A17        1.85486   0.00106   0.00000   0.00010   0.00007   1.85493
   A18        1.95284  -0.00232   0.00000   0.00049   0.00053   1.95337
   A19        1.94626  -0.00278   0.00000   0.00029   0.00029   1.94655
   A20        1.95879  -0.00428   0.00000  -0.00142  -0.00143   1.95737
   A21        1.94789  -0.00051   0.00000   0.00054   0.00054   1.94843
   A22        2.22867  -0.02163   0.00000  -0.00671  -0.00671   2.22195
   A23        2.15006   0.02253   0.00000   0.00676   0.00675   2.15682
   A24        2.05629  -0.00694   0.00000  -0.00651  -0.00653   2.04976
   A25        2.04817   0.00047   0.00000  -0.00053  -0.00054   2.04763
   A26        1.90774  -0.00112   0.00000   0.00021   0.00028   1.90802
   A27        1.98135   0.00696   0.00000  -0.00018  -0.00014   1.98121
   A28        1.90087   0.00118   0.00000   0.00099   0.00096   1.90183
   A29        1.97679   0.00373   0.00000  -0.00029  -0.00028   1.97651
   A30        1.87244  -0.00398   0.00000  -0.00063  -0.00072   1.87172
   A31        1.89270   0.00217   0.00000   0.00318   0.00308   1.89578
   A32        1.88688   0.00557   0.00000  -0.01441  -0.01439   1.87249
   A33        1.93162  -0.00784   0.00000   0.00073   0.00074   1.93236
   A34        1.86082  -0.00425   0.00000   0.00177   0.00166   1.86248
   A35        1.87509   0.00062   0.00000  -0.00204  -0.00206   1.87302
   A36        2.01245   0.00379   0.00000   0.01084   0.01102   2.02346
   A37        1.99524  -0.00424   0.00000   0.00543   0.00520   2.00044
   A38        2.08401   0.00077   0.00000   0.01420   0.01378   2.09778
   A39        1.64105  -0.00223   0.00000  -0.01667  -0.01700   1.62404
   A40        2.11995   0.00282   0.00000   0.00388   0.00288   2.12283
   A41        1.67911   0.00396   0.00000  -0.01349  -0.01294   1.66617
   A42        1.77023  -0.00056   0.00000  -0.02376  -0.02377   1.74645
   A43        1.70329  -0.01578   0.00000  -0.02164  -0.02164   1.68166
   A44        1.88735  -0.00271   0.00000  -0.00276  -0.00276   1.88459
   A45        1.95552   0.00263   0.00000  -0.00066  -0.00061   1.95491
   A46        1.92106   0.00163   0.00000  -0.00043  -0.00045   1.92060
   A47        1.90535   0.00081   0.00000   0.00675   0.00672   1.91207
   A48        1.85559  -0.00291   0.00000  -0.00300  -0.00302   1.85257
   A49        1.93302   0.00039   0.00000   0.00072   0.00072   1.93375
   A50        1.93325  -0.00219   0.00000  -0.00192  -0.00189   1.93136
   A51        1.94854   0.00149   0.00000   0.00039   0.00036   1.94891
   A52        1.87680   0.00120   0.00000   0.00143   0.00144   1.87824
   A53        1.88481  -0.00102   0.00000  -0.00049  -0.00049   1.88432
   A54        1.88489   0.00014   0.00000  -0.00009  -0.00010   1.88480
   A55        1.91793  -0.00372   0.00000  -0.00212  -0.00212   1.91581
   A56        1.88345  -0.00094   0.00000   0.00039   0.00055   1.88399
   A57        1.89416   0.00591   0.00000   0.00544   0.00548   1.89964
   A58        1.94261  -0.00425   0.00000  -0.00353  -0.00366   1.93895
   A59        1.92113  -0.00025   0.00000  -0.00002   0.00020   1.92133
   A60        1.91349  -0.00154   0.00000  -0.00105  -0.00108   1.91240
   A61        1.90883   0.00112   0.00000  -0.00113  -0.00140   1.90743
   A62        2.06830   0.00084   0.00000   0.00088   0.00029   2.06859
   A63        2.10027   0.00411   0.00000   0.01127   0.01165   2.11192
   A64        2.07980  -0.00469   0.00000  -0.00816  -0.00825   2.07155
   A65        2.43054   0.00480   0.00000  -0.02884  -0.02858   2.40196
   A66        2.06368  -0.00201   0.00000   0.00107   0.00062   2.06430
   A67        2.11186  -0.00550   0.00000  -0.01414  -0.01393   2.09793
   A68        2.10689   0.00753   0.00000   0.01312   0.01336   2.12025
   A69        2.15499   0.00441   0.00000   0.03702   0.03622   2.19121
   A70        1.90148   0.00312   0.00000   0.00278   0.00230   1.90378
   A71        1.89712   0.00097   0.00000  -0.00192  -0.00161   1.89551
   A72        1.91081  -0.00033   0.00000  -0.00189  -0.00200   1.90880
   A73        1.90312  -0.00112   0.00000  -0.00020   0.00003   1.90316
   A74        1.88994  -0.00022   0.00000   0.00128   0.00135   1.89128
   A75        2.07516   0.00014   0.00000  -0.00508  -0.00598   2.06919
   A76        1.63633   0.00217   0.00000  -0.04608  -0.04582   1.59052
   A77        1.76472  -0.00187   0.00000   0.01480   0.01412   1.77884
   A78        3.13280   0.00139   0.00000  -0.01459  -0.01206   3.12075
   A79        3.33953   0.00110   0.00000  -0.03697  -0.03611   3.30342
   A80        1.95397  -0.00844   0.00000  -0.02071  -0.02102   1.93295
    D1       -1.22040  -0.01207   0.00000  -0.01495  -0.01544  -1.23584
    D2        0.34426   0.01662   0.00000  -0.01378  -0.01357   0.33069
    D3        2.19498   0.00882   0.00000   0.04007   0.04018   2.23516
    D4        2.68766   0.01004   0.00000   0.00902   0.00893   2.69659
    D5       -1.51641   0.01222   0.00000   0.01359   0.01362  -1.50279
    D6        0.53677   0.00812   0.00000   0.00992   0.00989   0.54666
    D7        1.10591  -0.00792   0.00000   0.01477   0.01445   1.12037
    D8       -3.09816  -0.00575   0.00000   0.01935   0.01915  -3.07901
    D9       -1.04498  -0.00984   0.00000   0.01567   0.01541  -1.02957
   D10       -0.90152  -0.00213   0.00000  -0.07682  -0.07655  -0.97808
   D11        1.17759   0.00005   0.00000  -0.07224  -0.07186   1.10573
   D12       -3.05242  -0.00404   0.00000  -0.07591  -0.07559  -3.12801
   D13        1.73047   0.01593   0.00000   0.07754   0.07787   1.80834
   D14        1.49842   0.00726   0.00000   0.00354   0.00358   1.50200
   D15       -1.05673   0.00638   0.00000  -0.00104  -0.00095  -1.05768
   D16       -0.63360   0.00158   0.00000   0.00487   0.00484  -0.62876
   D17        3.09443   0.00070   0.00000   0.00029   0.00032   3.09475
   D18       -2.69175   0.00849   0.00000   0.00999   0.00998  -2.68176
   D19        1.03629   0.00761   0.00000   0.00541   0.00546   1.04175
   D20        2.75816  -0.00663   0.00000   0.02253   0.02256   2.78073
   D21        0.03879  -0.00571   0.00000  -0.03406  -0.03432   0.00447
   D22       -1.80293  -0.00389   0.00000   0.00057   0.00095  -1.80198
   D23       -1.00822  -0.00608   0.00000   0.02494   0.02488  -0.98334
   D24        2.55560  -0.00516   0.00000  -0.03165  -0.03200   2.52359
   D25        0.71387  -0.00334   0.00000   0.00298   0.00326   0.71714
   D26        0.20180   0.00281   0.00000  -0.03051  -0.03037   0.17144
   D27       -2.32634   0.00278   0.00000  -0.03943  -0.03931  -2.36565
   D28        1.98342   0.00140   0.00000   0.00060   0.00062   1.98404
   D29       -1.13354   0.00156   0.00000  -0.00147  -0.00143  -1.13498
   D30       -2.21631  -0.00181   0.00000   0.00008   0.00009  -2.21621
   D31        0.94992  -0.00166   0.00000  -0.00198  -0.00196   0.94796
   D32        3.05229   0.00083   0.00000  -0.00206  -0.00205   3.05023
   D33       -1.87047  -0.00239   0.00000  -0.00073  -0.00078  -1.87124
   D34        2.38075   0.00033   0.00000  -0.00197  -0.00202   2.37873
   D35        0.29119   0.00164   0.00000  -0.00120  -0.00120   0.28999
   D36        2.34114  -0.00153   0.00000  -0.00141  -0.00142   2.33972
   D37        0.30917   0.00119   0.00000  -0.00266  -0.00266   0.30651
   D38       -1.78039   0.00250   0.00000  -0.00188  -0.00185  -1.78224
   D39       -1.80060   0.00133   0.00000  -0.00124  -0.00124  -1.80184
   D40        2.39303   0.00264   0.00000  -0.00047  -0.00043   2.39260
   D41       -0.01612   0.00042   0.00000   0.00173   0.00173  -0.01438
   D42        3.06013  -0.00049   0.00000   0.00173   0.00173   3.06187
   D43       -0.42828   0.00587   0.00000   0.00631   0.00630  -0.42199
   D44        2.74112   0.00646   0.00000   0.00410   0.00409   2.74521
   D45        2.61509   0.00150   0.00000  -0.00789  -0.00786   2.60723
   D46       -0.59216   0.00099   0.00000  -0.00789  -0.00786  -0.60002
   D47        1.75829  -0.00278   0.00000   0.00070   0.00077   1.75906
   D48       -2.44303  -0.00462   0.00000   0.00040   0.00034  -2.44269
   D49       -2.67781   0.00310   0.00000   0.01073   0.01073  -2.66708
   D50       -0.64108  -0.00118   0.00000   0.01142   0.01150  -0.62958
   D51        1.44079  -0.00303   0.00000   0.01113   0.01107   1.45186
   D52       -0.59063  -0.00055   0.00000   0.00066   0.00066  -0.58997
   D53       -2.60176   0.00040   0.00000   0.00447   0.00463  -2.59713
   D54        1.46203  -0.00300   0.00000   0.00052   0.00043   1.46246
   D55        1.48490  -0.00176   0.00000   0.00031   0.00035   1.48525
   D56       -0.52623  -0.00080   0.00000   0.00412   0.00432  -0.52191
   D57       -2.74563  -0.00421   0.00000   0.00017   0.00013  -2.74550
   D58       -2.70016  -0.00071   0.00000   0.00095   0.00089  -2.69927
   D59        1.57189   0.00024   0.00000   0.00476   0.00486   1.57675
   D60       -0.64751  -0.00316   0.00000   0.00081   0.00067  -0.64684
   D61       -1.15868   0.00405   0.00000  -0.01882  -0.01909  -1.17777
   D62        1.55109   0.00251   0.00000   0.04182   0.04161   1.59270
   D63       -2.85643   0.00538   0.00000   0.00510   0.00505  -2.85139
   D64        3.09256   0.00094   0.00000  -0.01629  -0.01642   3.07614
   D65       -0.48086  -0.00059   0.00000   0.04435   0.04428  -0.43657
   D66        1.39481   0.00227   0.00000   0.00764   0.00772   1.40252
   D67        1.01316   0.00087   0.00000  -0.02153  -0.02174   0.99142
   D68       -2.56026  -0.00066   0.00000   0.03911   0.03896  -2.52130
   D69       -0.68460   0.00221   0.00000   0.00239   0.00240  -0.68220
   D70        3.02025   0.00183   0.00000  -0.00610  -0.00603   3.01422
   D71       -1.16230   0.00266   0.00000   0.00006   0.00012  -1.16218
   D72        1.00005   0.00595   0.00000  -0.00073  -0.00064   0.99941
   D73       -1.19952   0.00044   0.00000  -0.00306  -0.00313  -1.20265
   D74        0.90112   0.00127   0.00000   0.00309   0.00302   0.90414
   D75        3.06347   0.00455   0.00000   0.00230   0.00225   3.06573
   D76        0.87197  -0.00217   0.00000   0.00441   0.00434   0.87631
   D77        2.97261  -0.00134   0.00000   0.01056   0.01050   2.98310
   D78       -1.14822   0.00195   0.00000   0.00978   0.00973  -1.13849
   D79       -0.29994  -0.00131   0.00000   0.02614   0.02654  -0.27340
   D80        1.53058  -0.00217   0.00000   0.01512   0.01529   1.54587
   D81        1.70752  -0.00545   0.00000   0.02737   0.02789   1.73540
   D82       -2.74514  -0.00631   0.00000   0.01635   0.01664  -2.72851
   D83       -2.41334  -0.00137   0.00000   0.02085   0.02114  -2.39219
   D84       -0.58281  -0.00223   0.00000   0.00984   0.00989  -0.57292
   D85       -0.84865   0.00164   0.00000  -0.00289  -0.00287  -0.85152
   D86       -2.92952   0.00130   0.00000  -0.00391  -0.00392  -2.93344
   D87        1.25238   0.00162   0.00000  -0.00275  -0.00275   1.24962
   D88        1.24148   0.00045   0.00000  -0.00227  -0.00223   1.23926
   D89       -0.83939   0.00011   0.00000  -0.00329  -0.00327  -0.84266
   D90       -2.94067   0.00043   0.00000  -0.00213  -0.00211  -2.94278
   D91       -3.00287  -0.00250   0.00000  -0.00185  -0.00184  -3.00471
   D92        1.19944  -0.00284   0.00000  -0.00287  -0.00289   1.19656
   D93       -0.90184  -0.00252   0.00000  -0.00172  -0.00172  -0.90356
   D94       -1.74567  -0.00209   0.00000  -0.03879  -0.03883  -1.78450
   D95        2.49741   0.00190   0.00000  -0.03364  -0.03367   2.46374
   D96        0.42823   0.00257   0.00000  -0.03995  -0.03994   0.38829
   D97       -3.00079  -0.00220   0.00000  -0.00901  -0.00893  -3.00972
   D98       -0.88086  -0.00200   0.00000  -0.00948  -0.00988  -0.89074
   D99        1.17513   0.00005   0.00000  -0.00747  -0.00788   1.16724
   D100      -0.94316   0.00002   0.00000  -0.00534  -0.00490  -0.94806
   D101       1.17677   0.00022   0.00000  -0.00581  -0.00584   1.17093
   D102      -3.05043   0.00227   0.00000  -0.00379  -0.00385  -3.05427
   D103       1.16011  -0.00134   0.00000  -0.00737  -0.00699   1.15312
   D104      -3.00315  -0.00114   0.00000  -0.00783  -0.00793  -3.01108
   D105      -0.94716   0.00091   0.00000  -0.00582  -0.00594  -0.95310
   D106       1.69233  -0.00212   0.00000  -0.00356  -0.00326   1.68907
   D107      -1.73192  -0.00185   0.00000   0.01088   0.01048  -1.72144
   D108      -0.21973   0.00146   0.00000   0.01132   0.01069  -0.20904
   D109       2.96315   0.00071   0.00000   0.00964   0.00921   2.97236
   D110      -3.08205  -0.00025   0.00000  -0.00614  -0.00598  -3.08803
   D111       0.10084  -0.00100   0.00000  -0.00782  -0.00746   0.09337
   D112       1.68866   0.00210   0.00000   0.03107   0.03100   1.71966
   D113      -0.42593  -0.00007   0.00000   0.02886   0.02948  -0.39645
   D114      -2.49073   0.00104   0.00000   0.02852   0.02900  -2.46173
   D115      -1.73744   0.00327   0.00000   0.04708   0.04615  -1.69129
   D116       2.43116   0.00110   0.00000   0.04487   0.04462   2.47579
   D117       0.36637   0.00221   0.00000   0.04454   0.04414   0.41051
   D118      -0.01029   0.00022   0.00000  -0.01156  -0.01163  -0.02193
   D119       3.09013   0.00065   0.00000  -0.01056  -0.01081   3.07932
   D120      -1.81240  -0.00115   0.00000   0.00431   0.00482  -1.80759
   D121       2.48834   0.00190   0.00000  -0.11896  -0.11943   2.36891
   D122       0.73184   0.00041   0.00000  -0.07181  -0.07199   0.65985
   D123       0.74047   0.01224   0.00000  -0.02675  -0.02659   0.71389
         Item               Value     Threshold  Converged?
 Maximum Force            0.063169     0.000450     NO 
 RMS     Force            0.008538     0.000300     NO 
 Maximum Displacement     0.172611     0.001800     NO 
 RMS     Displacement     0.022819     0.001200     NO 
 Predicted change in Energy=-1.158755D-02
 Lowest energy point so far.  Saving SCF results.
 GradGradGradGradGradGradGradGradGradGradGradGradGradGradGradGradGradGrad

 Leave Link  103 at Thu May 14 16:22:28 2020, MaxMem=   917504000 cpu:               1.6 elap:               0.1
 (Enter /sw/apps/gaussian-16/g16/l202.exe)
                          Input orientation:                          
 ---------------------------------------------------------------------
 Center     Atomic      Atomic             Coordinates (Angstroms)
 Number     Number       Type             X           Y           Z
 ---------------------------------------------------------------------
      1          6           0       39.729000   33.843000   43.962000
      2          1           0       38.837108   33.401318   44.416663
      3          6           0       41.165000   33.890000   44.521000
      4          1           0       41.861234   33.971467   43.677797
      5          1           0       41.284350   34.765346   45.176777
      6          8           0       41.509424   32.748942   45.352521
      7          6           0       45.273000   30.429000   46.171000
      8          1           0       45.079905   29.436196   45.717655
      9          1           0       45.473949   30.246359   47.243887
     10          6           0       46.410000   31.143000   45.495000
     11          6           0       45.925000   32.255000   44.856000
     12          6           0       46.759000   33.192000   44.079000
     13          8           0       46.206000   34.123000   43.372000
     14          8           0       48.039000   33.005000   44.119000
     15          7           0       44.542000   32.337000   44.965000
     16          1           0       44.122401   33.275823   44.977509
     17          6           0       44.081000   31.383000   45.971000
     18          1           0       43.880405   31.930260   46.926293
     19          6           0       42.781933   30.665886   45.575854
     20          1           0       43.038174   29.791098   44.946748
     21          6           0       41.989262   31.619181   44.696822
     22          8           0       42.109502   31.618702   43.471937
     23         16           0       48.095401   30.663716   45.461527
     24          6           0       42.050000   30.134000   46.826000
     25          1           0       41.062256   29.745735   46.504991
     26          6           0       42.828000   29.033000   47.513000
     27          1           0       43.153968   28.276418   46.788961
     28          1           0       42.206899   28.530010   48.260685
     29          1           0       43.719432   29.422581   48.019681
     30          8           0       41.776000   31.225000   47.744000
     31          1           0       42.420645   31.207665   48.480765
     32          6           0       39.297000   35.411000   47.788000
     33          1           0       39.471960   36.164825   48.557625
     34          1           0       40.035824   35.558468   46.998923
     35          7           0       39.420000   32.966000   47.427000
     36          1           0       40.287467   32.548056   47.057903
     37          6           0       38.229424   32.304971   47.215780
     38          8           0       38.213934   31.304257   46.354966
     39          8           0       37.176783   32.685919   47.804971
     40          6           0       39.463000   34.015000   48.413000
     41          1           0       40.423223   33.972767   48.949176
     42          1           0       38.652988   33.857501   49.140052
     43          8           0       39.990460   30.498527   44.905083
     44          1           0       39.172351   30.914592   45.698099
     45          1           0       39.667125   30.878986   44.062481
     46          1           0       48.063614   29.933851   46.578881
     47          1           0       39.960831   32.901052   43.474807
     48          1           0       39.058582   34.413133   43.331092
     49          1           0       38.300308   35.501190   47.373375
 ---------------------------------------------------------------------
                    Distance matrix (angstroms):
                    1          2          3          4          5
     1  C    0.000000
     2  H    1.094200   0.000000
     3  C    1.541683   2.380919   0.000000
     4  H    2.154923   3.164858   1.096526   0.000000
     5  H    2.178421   2.902988   1.100236   1.791642   0.000000
     6  O    2.510064   2.905632   1.453296   2.103102   2.036524
     7  C    6.875392   7.302950   5.619314   5.514098   5.975090
     8  H    7.150834   7.509147   6.049367   5.923643   6.564955
     9  H    7.530674   7.873666   6.265563   6.296438   6.499764
    10  C    7.367215   7.975682   6.000392   5.656300   6.284500
    11  C    6.458436   7.193419   5.044110   4.566029   5.285865
    12  C    7.061047   7.931847   5.654680   4.975605   5.801063
    13  O    6.509841   7.477480   5.175536   4.358150   5.281332
    14  O    8.353622   9.215231   6.942385   6.268454   7.059958
    15  N    5.141888   5.829171   3.743404   3.393358   4.068661
    16  H    4.544768   5.316447   3.054805   2.699268   3.211373
    17  C    5.387725   5.829920   4.109818   4.109295   4.460079
    18  H    5.447915   5.822122   4.123038   4.335471   4.223509
    19  C    4.692438   4.938416   3.757938   3.921374   4.382647
    20  H    5.323370   5.564497   4.526703   4.524478   5.279389
    21  C    3.254861   3.631883   2.422177   2.566720   3.259695
    22  O    3.294610   3.844319   2.674213   2.374767   3.672700
    23  S    9.074861   9.710932   7.702205   7.279269   7.955808
    24  C    5.229361   5.177156   4.494862   4.967189   4.975492
    25  H    5.003195   4.761899   4.595836   5.146669   5.197112
    26  C    6.734204   6.678078   5.942060   6.327074   6.379701
    27  H    7.121022   7.108282   6.372750   6.616954   6.942680
    28  H    7.269562   7.061277   6.618179   7.122625   7.017193
    29  H    7.206138   7.255975   6.222839   6.557226   6.523563
    30  O    5.034646   4.944150   4.226497   4.907581   4.400728
    31  H    5.882957   5.845577   4.944826   5.569564   4.986441
    32  C    4.157346   3.951738   4.059083   5.053842   3.344385
    33  H    5.155260   5.018722   4.933108   5.859366   4.083311
    34  H    3.501410   3.571874   3.193575   4.108597   2.346929
    35  N    3.587595   3.096997   3.513351   4.585532   3.431756
    36  H    3.401967   3.131732   3.001125   3.990984   3.073887
    37  C    3.898890   3.066971   4.288562   5.337094   4.420809
    38  O    3.803542   2.922846   4.331084   5.252051   4.774382
    39  O    4.756161   3.840456   5.304729   6.374188   5.301275
    40  C    4.462257   4.091339   4.249717   5.308066   3.788598
    41  H    5.036934   4.835906   4.490637   5.464001   3.949774
    42  H    5.288690   4.748938   5.258032   6.335776   4.843119
    43  O    3.484719   3.161482   3.609592   4.131263   4.466958
    44  H    3.449561   2.817493   3.769518   4.544908   4.422739
    45  H    2.966362   2.678905   3.394123   3.811237   4.354408
    46  H    9.570543  10.090933   8.214430   7.949097   8.442018
    47  H    1.085527   1.549229   1.876849   2.190553   2.850263
    48  H    1.082846   1.500428   2.475186   2.858343   2.912842
    49  H    4.053176   3.666028   4.351831   5.355142   3.777700
                    6          7          8          9         10
     6  O    0.000000
     7  C    4.496281   0.000000
     8  H    4.884255   1.108363   0.000000
     9  H    5.055457   1.106718   1.772292   0.000000
    10  C    5.158972   1.503177   2.175295   2.176870   0.000000
    11  C    4.470774   2.342777   3.066316   3.152791   1.371164
    12  C    5.419982   3.770786   4.428387   4.510506   2.515007
    13  O    5.279046   4.727634   5.360627   5.527726   3.664580
    14  O    6.650000   4.300841   4.903907   4.894334   2.830912
    15  N    3.084864   2.372606   3.044749   3.229959   2.279465
    16  H    2.691818   3.294344   4.025838   4.017562   3.170149
    17  C    2.976796   1.539799   2.202735   2.202839   2.389229
    18  H    2.961174   2.182560   3.019927   2.340036   3.011183
    19  C    2.451179   2.572106   2.610157   3.194572   3.660198
    20  H    3.354187   2.626815   2.211090   3.378921   3.673885
    21  C    1.391599   3.791130   3.919132   4.529374   4.517385
    22  O    2.274672   4.325280   4.316234   5.237407   4.776333
    23  S    6.909063   2.919656   3.265827   3.197344   1.752544
    24  C    3.049801   3.302087   3.300861   3.451185   4.668966
    25  H    3.247676   4.278874   4.105754   4.501069   5.618790
    26  C    4.496058   3.118943   2.908076   2.923304   4.621163
    27  H    4.977083   3.083145   2.490385   3.077326   4.526961
    28  H    5.171390   4.168203   3.942377   3.827968   5.669460
    29  H    4.802349   2.616118   2.674022   2.087773   4.070997
    30  O    2.848268   3.916242   4.268686   3.857807   5.151571
    31  H    3.604409   3.751968   4.224280   3.431711   4.983365
    32  C    4.232367   7.946546   8.568932   8.069961   8.606302
    33  H    5.108053   8.499866   9.208090   8.531003   9.095867
    34  H    3.574293   7.377324   8.035335   7.606031   7.898624
    35  N    2.952333   6.501655   6.885921   6.639298   7.477704
    36  H    2.107572   5.489311   5.869191   5.677323   6.473196
    37  C    3.798321   7.363613   7.576499   7.531389   8.439970
    38  O    3.735273   7.115500   7.144045   7.390342   8.242636
    39  O    4.978982   8.562259   8.796415   8.666558   9.642036
    40  C    3.893236   7.186241   7.731750   7.190340   8.063741
    41  H    3.951392   6.617921   7.260020   6.504149   7.468628
    42  H    4.871706   8.024615   8.518568   7.947408   8.990336
    43  O    2.751694   5.432551   5.262250   5.966762   6.478723
    44  H    2.991016   6.138189   6.089765   6.522740   7.244100
    45  H    2.924894   6.006178   5.841184   6.651373   6.898418
    46  H    7.237824   2.863401   3.145137   2.691888   2.317602
    47  H    2.438665   6.449778   6.575752   7.186642   6.983101
    48  H    3.586409   7.909322   8.168348   8.592374   8.331843
    49  H    4.685845   8.705817   9.245999   8.893320   9.396234
                   11         12         13         14         15
    11  C    0.000000
    12  C    1.475552   0.000000
    13  O    2.402216   1.293220   0.000000
    14  O    2.361073   1.294206   2.273284   0.000000
    15  N    1.389710   2.535963   2.914848   3.659365   0.000000
    16  H    2.075141   2.786755   2.763468   4.018723   1.028401
    17  C    2.324639   3.744840   4.333362   4.661175   1.461052
    18  H    2.927787   4.240916   4.780115   5.131264   2.109458
    19  C    3.594767   4.943571   5.341615   5.935540   2.502719
    20  H    3.796421   5.115043   5.592882   6.001883   2.956931
    21  C    3.989942   5.060224   5.079876   6.233274   2.665269
    22  O    4.108349   4.945869   4.802374   6.123680   2.943167
    23  S    2.758530   3.176408   4.461234   2.699476   3.958924
    24  C    4.836855   6.250764   6.716738   7.172072   3.811377
    25  H    5.715056   7.086259   7.445414   8.061682   4.603786
    26  C    5.199264   6.674009   7.380167   7.379061   4.510711
    27  H    5.219586   6.671064   7.427856   7.304226   4.662810
    28  H    6.268309   7.742238   8.436443   8.437564   5.550442
    29  H    4.784977   6.243113   7.062429   6.834304   4.301341
    30  O    5.159035   6.490886   6.865689   7.452127   4.075554
    31  H    5.149401   6.491105   6.994824   7.336301   4.258655
    32  C    7.904894   8.623345   8.300258   9.781256   6.702897
    33  H    8.404194   9.055204   8.741112  10.152835   7.298253
    34  H    7.084307   7.702416   7.299740   8.880596   5.900874
    35  N    7.030689   8.069765   7.989460   9.232093   5.717689
    36  H    6.059376   7.153270   7.148102   8.302543   4.746139
    37  C    8.049407   9.131259   9.039117  10.310571   6.701914
    38  O    7.912734   9.042221   8.984237  10.218806   6.560715
    39  O    9.241938  10.293583  10.160865  11.475014   7.901493
    40  C    7.583356   8.525990   8.419703   9.643978   6.364010
    41  H    7.069254   8.029338   8.035419   9.070128   5.959338
    42  H    8.590883   9.579382   9.507308  10.678714   7.377225
    43  O    6.189214   7.331463   7.356636   8.466365   4.909184
    44  H    6.935712   8.084882   8.073217   9.245584   5.603018
    45  H    6.456321   7.459557   7.331935   8.637790   5.167664
    46  H    3.595792   4.308939   5.593191   3.934918   4.558673
    47  H    6.156004   6.831164   6.364422   8.104481   4.850355
    48  H    7.357348   7.832430   7.153421   9.124228   6.086695
    49  H    8.660881   9.366682   8.967184  10.567121   7.400749
                   16         17         18         19         20
    16  H    0.000000
    17  C    2.138111   0.000000
    18  H    2.380517   1.119069   0.000000
    19  C    2.994436   1.535568   2.151504   0.000000
    20  H    3.649630   2.161187   3.033803   1.107559   0.000000
    21  C    2.715425   2.460626   2.940023   1.519801   2.122396
    22  O    3.010741   3.191814   3.894321   2.405512   2.525398
    23  S    4.779342   4.110030   4.638519   5.314699   5.157714
    24  C    4.193187   2.532980   2.566514   1.543209   2.150734
    25  H    4.915202   3.475428   3.590489   2.160384   2.516829
    26  C    5.109377   3.077381   3.137817   2.533964   2.684126
    27  H    5.404931   3.343546   3.727886   2.705475   2.387763
    28  H    6.080389   4.110287   4.017825   3.478641   3.641913
    29  H    4.925918   2.858508   2.740413   2.897758   3.169043
    30  O    4.167126   2.912305   2.365282   2.454662   3.387296
    31  H    4.409767   3.014372   2.251539   2.977005   3.857107
    32  C    5.978489   6.512521   5.819424   6.289233   7.324779
    33  H    6.541418   7.127393   6.326703   7.077090   8.147435
    34  H    5.098695   5.903779   5.286774   5.788229   6.818216
    35  N    5.311174   5.133298   4.606374   4.474356   5.415056
    36  H    4.423166   4.114560   3.648041   3.458525   4.429919
    37  C    6.378055   6.053136   5.670785   5.108943   5.881508
    38  O    6.379219   5.880144   5.729502   4.677729   5.248430
    39  O    7.522242   7.261491   6.803062   6.361383   7.134797
    40  C    5.836008   5.849505   5.105870   5.502843   6.529787
    41  H    5.472091   5.381055   4.496221   5.279988   6.351672
    42  H    6.897795   6.754950   5.995071   6.319660   7.304059
    43  O    4.979112   4.318679   4.611597   2.875807   3.129018
    44  H    5.531515   4.938494   4.970495   3.620205   4.095284
    45  H    5.141166   4.835159   5.201762   3.469544   3.650945
    46  H    5.409837   4.281444   4.648180   5.425688   5.285762
    47  H    4.440409   5.050866   5.312086   4.167611   4.616109
    48  H    5.444852   6.432379   6.506928   5.739700   6.309572
    49  H    6.677514   7.234815   6.639948   6.833462   7.806474
                   21         22         23         24         25
    21  C    0.000000
    22  O    1.230772   0.000000
    23  S    6.227570   6.379769   0.000000
    24  C    2.596700   3.668462   6.220069   0.000000
    25  H    2.763804   3.715393   7.169145   1.108799   0.000000
    26  C    3.914419   4.851008   5.883306   1.513094   2.154513
    27  H    4.111892   4.823320   5.646152   2.161187   2.571924
    28  H    4.721383   5.699263   6.860207   2.157712   2.422944
    29  H    4.342802   5.300641   5.218590   2.172094   3.075597
    30  O    3.079960   4.303109   6.742370   1.451923   2.057377
    31  H    3.830621   5.035287   6.450933   2.007082   2.808227
    32  C    5.584044   6.396881  10.264553   6.029194   6.071035
    33  H    6.473445   7.313555  10.686990   6.783485   6.924382
    34  H    4.963222   5.679923   9.554003   5.788925   5.923293
    35  N    3.983579   4.969020   9.188372   3.911307   3.730578
    36  H    3.055097   4.128276   8.189200   2.997994   2.959563
    37  C    4.577318   5.435286  10.154242   4.411558   3.883278
    38  O    4.135423   4.856561   9.942431   4.038165   3.250298
    39  O    5.827390   6.651755  11.348888   5.587389   5.042969
    40  C    5.092340   6.095926   9.719087   4.926794   4.942139
    41  H    5.106306   6.195587   9.054050   4.678719   4.924449
    42  H    5.990250   7.006228  10.625016   5.546078   5.445616
    43  O    2.300967   2.792676   8.125700   2.839808   2.067644
    44  H    3.071480   3.752123   8.929711   3.187844   2.364116
    45  H    2.518451   2.619375   8.546316   3.724263   3.032574
    46  H    6.578772   6.924108   1.334988   6.022016   7.004274
    47  H    2.692776   2.502243   8.667408   4.822001   4.511227
    48  H    4.273203   4.139661  10.013040   6.282829   5.989403
    49  H    5.986845   6.693646  11.090544   6.570125   6.442648
                   26         27         28         29         30
    26  C    0.000000
    27  H    1.096770   0.000000
    28  H    1.094439   1.768395   0.000000
    29  H    1.096882   1.774292   1.772715   0.000000
    30  O    2.442320   3.391907   2.777698   2.664891   0.000000
    31  H    2.414886   3.462972   2.695173   2.255210   0.979127
    32  C    7.295373   8.171692   7.485918   7.448003   4.865180
    33  H    7.950923   8.883261   8.115323   7.986755   5.511121
[truncated: 9,881,071 more chars]
