# Supplementary material for: Multiscale Simulations Identify Origins of Differential Carbapenem Hydrolysis by the OXA-48 β-Lactamase
Source: ACS Catal. 2022 Apr 4;12(8):4534–44. doi: 10.1021/acscatal.1c05694 (PMC9097296; doi:10.1021/acscatal.1c05694)
Supplement: Supplementary file 2 — cs1c05694_si_002.zip [file cs1c05694_si_002.zip › SI_files/parameter_files/carboxy_K73/KCX.frcmod]

FRCMOD file generated by PyRED version APR-2018 - q4md-forcefieldtools.org
MASS      mass             pol             Source

BOND   K(kcal.mol-1.ang-2)  Dist0(ang)     Source

ANGLE  K(kcal.mol-1.rad-2)  Theta0(deg)    Source
N -C -O2    74.22      123.05          SOURCE3_SOURCE5      8454    1.5552

DIHEDRAL    Path V(kcal.mol-1.rad-1) Phase(deg.) Period Source

IMPROPER         V(kcal.mol-1.rad-1) Phase(deg.) Period Source

NONBON     R*(ang)   Eps(kcal.mol-1)       Source
