# Supplementary material for: Multiscale Simulations Identify Origins of Differential Carbapenem Hydrolysis by the OXA-48 β-Lactamase
Source: ACS Catal. 2022 Apr 4;12(8):4534–44. doi: 10.1021/acscatal.1c05694 (PMC9097296; doi:10.1021/acscatal.1c05694)
Supplement: Supplementary file 2 — cs1c05694_si_002.zip [file cs1c05694_si_002.zip › SI_files/parameter_files/carboxy_K73/KCX.off]

!!index array str
 "KCX"
!entry.KCX.unit.atoms table  str name  str type  int typex  int resx  int flags  int seq  int elmnt  dbl chg
 "N" "N" 0 1 131072 1 7 -0.485900
 "H4" "H" 0 1 131072 2 1 0.237000
 "CA" "CX" 0 1 131072 3 6 0.221100
 "HA" "H1" 0 1 131072 4 1 -0.026200
 "C" "C" 0 1 131072 5 6 0.459000
 "O" "O" 0 1 131072 6 8 -0.567000
 "C01" "CT" 0 1 131072 7 6 0.063700
 "H01" "HC" 0 1 131072 8 1 -0.068100
 "H02" "HC" 0 1 131072 9 1 -0.068100
 "N01" "N" 0 1 131072 10 7 -0.727100
 "H09" "H" 0 1 131072 11 1 0.313400
 "CX" "C" 0 1 131072 12 6 0.860600
 "OQ1" "O2" 0 1 131072 13 8 -0.742800
 "OQ2" "O2" 0 1 131072 14 8 -0.742800
 "C02" "CT" 0 1 131072 15 6 0.240300
 "H03" "H1" 0 1 131072 16 1 -0.010500
 "H04" "H1" 0 1 131072 17 1 -0.010500
 "C03" "CT" 0 1 131072 18 6 0.030200
 "H05" "HC" 0 1 131072 19 1 0.002700
 "H06" "HC" 0 1 131072 20 1 0.002700
 "C04" "CT" 0 1 131072 21 6 0.010700
 "H07" "HC" 0 1 131072 22 1 0.003800
 "H08" "HC" 0 1 131072 23 1 0.003800
!entry.KCX.unit.atomspertinfo table  str pname  str ptype  int ptypex  int pelmnt  dbl pchg
 "N" "N" 0 -1 0.0
 "H4" "H" 0 -1 0.0
 "CA" "CX" 0 -1 0.0
 "HA" "H1" 0 -1 0.0
 "C" "C" 0 -1 0.0
 "O" "O" 0 -1 0.0
 "C01" "CT" 0 -1 0.0
 "H01" "HC" 0 -1 0.0
 "H02" "HC" 0 -1 0.0
 "N01" "N" 0 -1 0.0
 "H09" "H" 0 -1 0.0
 "CX" "C" 0 -1 0.0
 "OQ1" "O2" 0 -1 0.0
 "OQ2" "O2" 0 -1 0.0
 "C02" "CT" 0 -1 0.0
 "H03" "H1" 0 -1 0.0
 "H04" "H1" 0 -1 0.0
 "C03" "CT" 0 -1 0.0
 "H05" "HC" 0 -1 0.0
 "H06" "HC" 0 -1 0.0
 "C04" "CT" 0 -1 0.0
 "H07" "HC" 0 -1 0.0
 "H08" "HC" 0 -1 0.0
!entry.KCX.unit.boundbox array dbl
 -1.000000
 0.0
 0.0
 0.0
 0.0
!entry.KCX.unit.childsequence single int
 2
!entry.KCX.unit.connect array int
 1
 5
!entry.KCX.unit.connectivity table  int atom1x  int atom2x  int flags
 1 2 1
 1 3 1
 3 4 1
 3 5 1
 3 21 1
 5 6 1
 7 8 1
 7 9 1
 7 15 1
 7 18 1
 10 11 1
 10 12 1
 10 15 1
 12 13 1
 12 14 1
 15 16 1
 15 17 1
 18 19 1
 18 20 1
 18 21 1
 21 22 1
 21 23 1
!entry.KCX.unit.hierarchy table  str abovetype  int abovex  str belowtype  int belowx
 "U" 0 "R" 1
 "R" 1 "A" 1
 "R" 1 "A" 2
 "R" 1 "A" 3
 "R" 1 "A" 4
 "R" 1 "A" 5
 "R" 1 "A" 6
 "R" 1 "A" 7
 "R" 1 "A" 8
 "R" 1 "A" 9
 "R" 1 "A" 10
 "R" 1 "A" 11
 "R" 1 "A" 12
 "R" 1 "A" 13
 "R" 1 "A" 14
 "R" 1 "A" 15
 "R" 1 "A" 16
 "R" 1 "A" 17
 "R" 1 "A" 18
 "R" 1 "A" 19
 "R" 1 "A" 20
 "R" 1 "A" 21
 "R" 1 "A" 22
 "R" 1 "A" 23
!entry.KCX.unit.name single str
 "KCX"
!entry.KCX.unit.positions table  dbl x  dbl y  dbl z
 -0.605900 -0.762690 -0.056835
 0.168531 -0.773244 -0.709426
 -1.051237 0.524759 0.450175
 -1.313122 0.390701 1.494542
 -2.332945 0.972794 -0.266506
 -2.402353 1.952425 -0.964926
 2.474792 2.124186 1.094670
 2.887631 2.511887 2.025954
 2.248619 2.999693 0.484724
 3.193894 0.644578 -0.815359
 2.777686 1.238327 -1.499258
 2.556566 -0.620122 -0.785390
 1.750429 -0.813089 -1.717478
 2.832037 -1.373016 0.148839
 3.577697 1.293279 0.412333
 4.429601 1.948197 0.226332
 3.910629 0.514384 1.082450
 1.173077 1.348312 1.386963
 1.407252 0.295774 1.485507
 0.770659 1.668195 2.347414
 0.076857 1.551621 0.328583
 -0.343476 2.546521 0.425171
 0.487643 1.489125 -0.671224
!entry.KCX.unit.residueconnect table  int c1x  int c2x  int c3x  int c4x  int c5x  int c6x
 1 5 0 0 0 0
!entry.KCX.unit.residues table  str name  int seq  int childseq  int startatomx  str restype  int imagingx
 "KCX" 1 24 1 "?" 0
!entry.KCX.unit.residuesPdbSequenceNumber array int
 0
!entry.KCX.unit.solventcap array dbl
 -1.000000
 0.0
 0.0
 0.0
 0.0
!entry.KCX.unit.velocities table  dbl x  dbl y  dbl z
 0.0 0.0 0.0
 0.0 0.0 0.0
 0.0 0.0 0.0
 0.0 0.0 0.0
 0.0 0.0 0.0
 0.0 0.0 0.0
 0.0 0.0 0.0
 0.0 0.0 0.0
 0.0 0.0 0.0
 0.0 0.0 0.0
 0.0 0.0 0.0
 0.0 0.0 0.0
 0.0 0.0 0.0
 0.0 0.0 0.0
 0.0 0.0 0.0
 0.0 0.0 0.0
 0.0 0.0 0.0
 0.0 0.0 0.0
 0.0 0.0 0.0
 0.0 0.0 0.0
 0.0 0.0 0.0
 0.0 0.0 0.0
 0.0 0.0 0.0
