# Supplementary material for: Multiscale Simulations Identify Origins of Differential Carbapenem Hydrolysis by the OXA-48 β-Lactamase
Source: ACS Catal. 2022 Apr 4;12(8):4534–44. doi: 10.1021/acscatal.1c05694 (PMC9097296; doi:10.1021/acscatal.1c05694)
Supplement: Supplementary file 2 — cs1c05694_si_002.zip [file cs1c05694_si_002.zip › SI_files/parameter_files/imipenem/IME.frcmod]

FRCMOD file generated by PyRED version JAN-2019 - q4md-forcefieldtools.org
MASS      mass             pol             Source

BOND   K(kcal.mol-1.ang-2)  Dist0(ang)     Source
CW-C  363.8 1.4740
S -CC 280.0 1.7360
CT-NA 422.0    1.385 
CT-NC 324.5    1.4661          SOURCE1_SOURCE5     816  0.0087
C -N2 486.3    1.3400                  SOUECE3       1
H2-N2 392.4    1.0190          SOURCE3_SOURCE5    5944  0.0012

ANGLE  K(kcal.mol-1.rad-2)  Theta0(deg)    Source
N2-C -NC   71.8       110.31              SOURCE3            1
H5-C -N2   52.61      120.40
H5-C -NC   52.61      120.40              
CW-C -O2   69.270     122.920
S -CC-CT   77.990     119.660
S -CC-CW   68.860     123.200
CT-CT-NA   80.0       111.20 
CX-CT-OS   50.000     109.500
NA-CT-H1   49.900     109.450
CC-CW-C    65.820     120.420
CW-NA-CT   63.060     119.980
CT-S -CC   38.70      100.370
C -CW-NA   66.670     111.560
H -NA-CT   47.630     125.590
NC-CT-CT   66.67      108.80          SOURCE3_SOURCE5       665    2.1214
H2-N2- C   49.10      119.38          SOURCE3         1
H2-N2-H2   41.40      106.40          SOURCE3_SOURCE5      2019    0.9777
C -NC-CT   66.56      115.30          SOURCE3         8    4.2940
NC-CT-H1   49.57      109.50          SOURCE3         1			

DIHEDRAL    Path V(kcal.mol-1.rad-1) Phase(deg.) Period Source
O2-C -CW-CC    4    8.700       180.000           2.000      intrpol.bsd.on C6H6
O2-C -CW-NA    4    8.700       180.000           2.000
CT-CC-S -CT    2    2.200       180.000           2.000
CW-CC-S -CT    2    2.200       180.000           2.000
CT-CT-NC-C     6    0.000         0.000           3.000      JCC,7,(1986),230
H1-CT-NC-C     6    0.000         0.000           3.000      JCC,7,(1986),230
C -CW-NT-CT    4    1.200       180.000           2.000      intrpol.
C -CW-NT-H     4    1.200       180.000           2.000      intrpol.
CC-CW-NT-CT    4    1.200       180.000           2.000      intrpol. 
CC-CW-NT-H     4    1.200       180.000           2.000      intrpol.
CT-CT-NA-CW    6    0.000         0.000           2.000
CT-CT-NA-H     6    0.000         0.000           2.000
CW-NA-CT-H1    6    0.000         0.000           2.000
H-NA-CT-H1     6    0.000         0.000           2.000
CT-CT-NA-CW    6    0.000         0.000           2.000
H2-N2-C-NC     4    1.200       180.000           2.000      intrpol.
H2-N2-C-H5     4    1.200       180.000           2.000      intrpol.

IMPROPER         V(kcal.mol-1.rad-1) Phase(deg.) Period Source
H5-N2-C -NC         1.1          180.0         2.0          Using default value
CT-CW-CC-S          1.1          180.0         2.0          Using default value 
C -CC-CW-NA         1.1          180.0         2.0          Using default value

NONBON     R*(ang)   Eps(kcal.mol-1)       Source
