# Supplementary material for: Multiscale Simulations Identify Origins of Differential Carbapenem Hydrolysis by the OXA-48 β-Lactamase
Source: ACS Catal. 2022 Apr 4;12(8):4534–44. doi: 10.1021/acscatal.1c05694 (PMC9097296; doi:10.1021/acscatal.1c05694)
Supplement: Supplementary file 2 — cs1c05694_si_002.zip [file cs1c05694_si_002.zip › SI_files/parameter_files/imipenem/IME.off]

!!index array str
 "IME"
!entry.IME.unit.atoms table  str name  str type  int typex  int resx  int flags  int seq  int elmnt  dbl chg
 "N" "N" 0 1 131072 1 7 -0.459500
 "H" "H" 0 1 131072 2 1 0.290100
 "CA" "CX" 0 1 131072 3 6 -0.021100
 "HA" "H1" 0 1 131072 4 1 0.120800
 "C" "C" 0 1 131072 5 6 0.608800
 "O" "O" 0 1 131072 6 8 -0.613500
 "CB" "CT" 0 1 131072 7 6 -0.023000
 "HB1" "H1" 0 1 131072 8 1 0.094500
 "HB2" "H1" 0 1 131072 9 1 0.094500
 "OG" "OS" 0 1 131072 10 8 -0.156700
 "C1" "CT" 0 1 131072 11 6 -0.079300
 "H11" "HC" 0 1 131072 12 1 0.037700
 "H12" "HC" 0 1 131072 13 1 0.037700
 "C5" "CC" 0 1 131072 14 6 0.030200
 "C8" "CW" 0 1 131072 15 6 0.046000
 "C11" "C" 0 1 131072 16 6 0.745100
 "O5" "O2" 0 1 131072 17 8 -0.691100
 "O6" "O2" 0 1 131072 18 8 -0.691100
 "N3" "NA" 0 1 131072 19 7 -0.466800
 "H14" "H" 0 1 131072 20 1 0.231000
 "C9" "CT" 0 1 131072 21 6 0.110800
 "H15" "H1" 0 1 131072 22 1 0.074000
 "C6" "CT" 0 1 131072 23 6 -0.008600
 "H24" "HC" 0 1 131072 24 1 0.050200
 "C7" "C" 0 1 131072 25 6 0.396500
 "O4" "O" 0 1 131072 26 8 -0.511500
 "S1" "S" 0 1 131072 27 16 -0.398100
 "C12" "CT" 0 1 131072 28 6 0.090300
 "H17" "H1" 0 1 131072 29 1 0.047100
 "H18" "H1" 0 1 131072 30 1 0.047100
 "C13" "CT" 0 1 131072 31 6 0.083200
 "H19" "H1" 0 1 131072 32 1 0.061400
 "H20" "H1" 0 1 131072 33 1 0.061400
 "N4" "NC" 0 1 131072 34 7 -0.696400
 "C14" "C" 0 1 131072 35 6 0.650800
 "H13" "H5" 0 1 131072 36 1 0.069500
 "N2" "N2" 0 1 131072 37 7 -1.017800
 "H9" "H2" 0 1 131072 38 1 0.391100
 "H10" "H2" 0 1 131072 39 1 0.391100
 "C16" "CT" 0 1 131072 40 6 0.290200
 "H16" "H1" 0 1 131072 41 1 0.049800
 "C17" "CT" 0 1 131072 42 6 -0.318400
 "H5" "HC" 0 1 131072 43 1 0.078200
 "H6" "HC" 0 1 131072 44 1 0.078200
 "H7" "HC" 0 1 131072 45 1 0.078200
 "O7" "OH" 0 1 131072 46 8 -0.643800
 "H8" "HO" 0 1 131072 47 1 0.361200
!entry.IME.unit.atomspertinfo table  str pname  str ptype  int ptypex  int pelmnt  dbl pchg
 "N" "N" 0 -1 0.0
 "H4" "H" 0 -1 0.0
 "CA" "CX" 0 -1 0.0
 "HA" "H1" 0 -1 0.0
 "C" "C" 0 -1 0.0
 "O" "O" 0 -1 0.0
 "CB" "CT" 0 -1 0.0
 "HB1" "H1" 0 -1 0.0
 "HB2" "H1" 0 -1 0.0
 "OG" "OS" 0 -1 0.0
 "C1" "CT" 0 -1 0.0
 "H11" "HC" 0 -1 0.0
 "H12" "HC" 0 -1 0.0
 "C5" "CM" 0 -1 0.0
 "C8" "CW" 0 -1 0.0
 "C11" "C" 0 -1 0.0
 "O5" "O2" 0 -1 0.0
 "O6" "O2" 0 -1 0.0
 "N3" "NT" 0 -1 0.0
 "H14" "H" 0 -1 0.0
 "C9" "CT" 0 -1 0.0
 "H15" "H1" 0 -1 0.0
 "C6" "CT" 0 -1 0.0
 "H24" "HC" 0 -1 0.0
 "C7" "C" 0 -1 0.0
 "O4" "O" 0 -1 0.0
 "S1" "S" 0 -1 0.0
 "C12" "CT" 0 -1 0.0
 "H17" "H1" 0 -1 0.0
 "H18" "H1" 0 -1 0.0
 "C13" "CT" 0 -1 0.0
 "H19" "H1" 0 -1 0.0
 "H20" "H1" 0 -1 0.0
 "N4" "NC" 0 -1 0.0
 "C14" "C" 0 -1 0.0
 "H13" "H5" 0 -1 0.0
 "N2" "N2" 0 -1 0.0
 "H9" "H" 0 -1 0.0
 "H10" "H" 0 -1 0.0
 "C16" "CT" 0 -1 0.0
 "H16" "H1" 0 -1 0.0
 "C17" "CT" 0 -1 0.0
 "H5" "HC" 0 -1 0.0
 "H6" "HC" 0 -1 0.0
 "H7" "HC" 0 -1 0.0
 "O7" "OH" 0 -1 0.0
 "H8" "HO" 0 -1 0.0
!entry.IME.unit.boundbox array dbl
 -1.000000
 0.0
 0.0
 0.0
 0.0
!entry.IME.unit.childsequence single int
 2
!entry.IME.unit.connect array int
 1
 5
!entry.IME.unit.connectivity table  int atom1x  int atom2x  int flags
 1 2 1
 1 3 1
 3 4 1
 3 5 1
 3 7 1
 5 6 1
 7 8 1
 7 9 1
 7 10 1
 10 25 1
 11 12 1
 11 13 1
 11 14 1
 11 21 1
 14 15 1
 14 27 1
 15 16 1
 15 19 1
 16 17 1
 16 18 1
 19 20 1
 19 21 1
 21 22 1
 21 23 1
 23 24 1
 23 25 1
 23 40 1
 25 26 1
 27 28 1
 28 29 1
 28 30 1
 28 31 1
 31 32 1
 31 33 1
 31 34 1
 34 35 1
 35 36 1
 35 37 1
 37 38 1
 37 39 1
 40 41 1
 40 42 1
 40 46 1
 42 43 1
 42 44 1
 42 45 1
 46 47 1
!entry.IME.unit.hierarchy table  str abovetype  int abovex  str belowtype  int belowx
 "U" 0 "R" 1
 "R" 1 "A" 1
 "R" 1 "A" 2
 "R" 1 "A" 3
 "R" 1 "A" 4
 "R" 1 "A" 5
 "R" 1 "A" 6
 "R" 1 "A" 7
 "R" 1 "A" 8
 "R" 1 "A" 9
 "R" 1 "A" 10
 "R" 1 "A" 11
 "R" 1 "A" 12
 "R" 1 "A" 13
 "R" 1 "A" 14
 "R" 1 "A" 15
 "R" 1 "A" 16
 "R" 1 "A" 17
 "R" 1 "A" 18
 "R" 1 "A" 19
 "R" 1 "A" 20
 "R" 1 "A" 21
 "R" 1 "A" 22
 "R" 1 "A" 23
 "R" 1 "A" 24
 "R" 1 "A" 25
 "R" 1 "A" 26
 "R" 1 "A" 27
 "R" 1 "A" 28
 "R" 1 "A" 29
 "R" 1 "A" 30
 "R" 1 "A" 31
 "R" 1 "A" 32
 "R" 1 "A" 33
 "R" 1 "A" 34
 "R" 1 "A" 35
 "R" 1 "A" 36
 "R" 1 "A" 37
 "R" 1 "A" 38
 "R" 1 "A" 39
 "R" 1 "A" 40
 "R" 1 "A" 41
 "R" 1 "A" 42
 "R" 1 "A" 43
 "R" 1 "A" 44
 "R" 1 "A" 45
 "R" 1 "A" 46
 "R" 1 "A" 47
!entry.IME.unit.name single str
 "IME"
!entry.IME.unit.positions table  dbl x  dbl y  dbl z
 4.030919 1.468129 -0.663801
 4.713075 2.167174 -0.471832
 2.741481 1.682447 -0.048964
 1.978365 1.314846 -0.717255
 2.553241 3.184353 0.162513
 3.513960 3.898939 0.352971
 2.620647 0.953363 1.293038
 3.497522 1.121626 1.903261
 1.743422 1.279646 1.833831
 2.487970 -0.417805 0.979978
 -0.993646 -2.729163 -0.062923
 -1.305382 -3.179822 0.879567
 -0.926339 -3.528854 -0.791629
 -1.963159 -1.629019 -0.477831
 -1.406297 -0.448562 -0.215941
 -1.808359 1.014161 -0.443578
 -0.825871 1.773813 -0.529655
 -2.996655 1.286358 -0.514670
 -0.147322 -0.604822 0.378668
 0.450913 0.122682 0.066906
 0.332364 -1.950412 0.091154
 0.848480 -1.954698 -0.867848
 1.295137 -2.440458 1.203233
 0.713122 -2.908705 1.987870
 1.954825 -1.245929 1.874926
 1.995652 -1.052426 3.045989
 -3.539088 -2.063054 -1.152806
 -4.757965 -1.209972 -0.086425
 -4.201833 -0.606668 0.610069
 -5.330634 -1.950845 0.459010
 -5.681131 -0.309868 -0.905004
 -5.066350 0.328882 -1.524929
 -6.303744 -0.917501 -1.556753
 -6.548585 0.446644 -0.017853
 -6.213345 1.635914 0.186375
 -5.338537 2.095251 -0.253196
 -6.959929 2.487738 0.984812
 -6.417107 3.161107 1.482179
 -7.598930 1.999242 1.576895
 2.367580 -3.463326 0.761774
 2.847985 -3.810642 1.671399
 1.773740 -4.679656 0.055890
 1.344887 -4.408208 -0.901746
 1.003756 -5.155397 0.656584
 2.562397 -5.401091 -0.128619
 3.400753 -2.916320 -0.013768
 3.117466 -2.177308 -0.541614
!entry.IME.unit.residueconnect table  int c1x  int c2x  int c3x  int c4x  int c5x  int c6x
 1 5 0 0 0 0
!entry.IME.unit.residues table  str name  int seq  int childseq  int startatomx  str restype  int imagingx
 "IME" 1 48 1 "?" 0
!entry.IME.unit.residuesPdbSequenceNumber array int
 0
!entry.IME.unit.solventcap array dbl
 -1.000000
 0.0
 0.0
 0.0
 0.0
!entry.IME.unit.velocities table  dbl x  dbl y  dbl z
 0.0 0.0 0.0
 0.0 0.0 0.0
 0.0 0.0 0.0
 0.0 0.0 0.0
 0.0 0.0 0.0
 0.0 0.0 0.0
 0.0 0.0 0.0
 0.0 0.0 0.0
 0.0 0.0 0.0
 0.0 0.0 0.0
 0.0 0.0 0.0
 0.0 0.0 0.0
 0.0 0.0 0.0
 0.0 0.0 0.0
 0.0 0.0 0.0
 0.0 0.0 0.0
 0.0 0.0 0.0
 0.0 0.0 0.0
 0.0 0.0 0.0
 0.0 0.0 0.0
 0.0 0.0 0.0
 0.0 0.0 0.0
 0.0 0.0 0.0
 0.0 0.0 0.0
 0.0 0.0 0.0
 0.0 0.0 0.0
 0.0 0.0 0.0
 0.0 0.0 0.0
 0.0 0.0 0.0
 0.0 0.0 0.0
 0.0 0.0 0.0
 0.0 0.0 0.0
 0.0 0.0 0.0
 0.0 0.0 0.0
 0.0 0.0 0.0
 0.0 0.0 0.0
 0.0 0.0 0.0
 0.0 0.0 0.0
 0.0 0.0 0.0
 0.0 0.0 0.0
 0.0 0.0 0.0
 0.0 0.0 0.0
 0.0 0.0 0.0
 0.0 0.0 0.0
 0.0 0.0 0.0
 0.0 0.0 0.0
 0.0 0.0 0.0
