# Supplementary material for: Multiscale Simulations Identify Origins of Differential Carbapenem Hydrolysis by the OXA-48 β-Lactamase
Source: ACS Catal. 2022 Apr 4;12(8):4534–44. doi: 10.1021/acscatal.1c05694 (PMC9097296; doi:10.1021/acscatal.1c05694)
Supplement: Supplementary file 2 — cs1c05694_si_002.zip [file cs1c05694_si_002.zip › SI_files/parameter_files/meropenem/ACA.frcmod]

remark goes here
MASS

BOND
S -CC 280.0 1.7360
CW-C  363.8 1.4740
CT-NA 422.0    1.385 

ANGLE
C -CT-NT   66.590     111.140
CT-S -CC   38.70      100.370
S -CC-CT   77.990     119.660
S -CC-CW   68.860     123.200
CC-CW-C    65.820     120.420
CT-CT-NA   80.0       111.20 
CW-C -O2   69.270     122.920
CW-NA-CT   63.060     119.980
C -CW-NA   66.670     111.560
CX-CT-OS   50.000     109.500
H -NA-CT   47.630     125.590
NA-CT-H1   49.900     109.450

DIHE
CT-S -CC-CT    2    2.200       180.000           2.000
CT-S -CC-CW    2    2.200       180.000           2.000
CC-CW-C -O2    4    8.700       180.000           2.000    
O2-C -CW-NA    4    8.700       180.000           2.000    
CT-CT-NA-CW    6    0.000         0.000           2.000
CT-CT-NA-H     6    0.000         0.000           2.000
CW-NA-CT-H1    6    0.000         0.000           2.000
CW-NA-CT-CT    6    0.000         0.000           2.000
H-NA-CT-H1     6    0.000         0.000           2.000

IMPROPER
C -CT-N -CT         1.1          180.0         2.0          General improper torsional angle (1 general atom type)
CT-N -C -O         10.5          180.0         2.0          General improper torsional angle (2 general atom types)
CT-CW-CC-S          1.1          180.0         2.0          Using default value
C -CC-CW-NA         1.1          180.0         2.0          Using default value
CW-O -C -O          1.1          180.0         2.0          General improper torsional angle (1 general atom type)

NONBON
