# Supplementary material for: Multiscale Simulations Identify Origins of Differential Carbapenem Hydrolysis by the OXA-48 β-Lactamase
Source: ACS Catal. 2022 Apr 4;12(8):4534–44. doi: 10.1021/acscatal.1c05694 (PMC9097296; doi:10.1021/acscatal.1c05694)
Supplement: Supplementary file 2 — cs1c05694_si_002.zip [file cs1c05694_si_002.zip › SI_files/parameter_files/meropenem/ACA.off]

!!index array str
 "ACA"
!entry.ACA.unit.atoms table  str name  str type  int typex  int resx  int flags  int seq  int elmnt  dbl chg
 "C8" "CT" 0 1 131072 1 6 -0.050100
 "H8" "H1" 0 1 131072 2 1 0.043500
 "H40" "H1" 0 1 131072 3 1 0.043500
 "H39" "H1" 0 1 131072 4 1 0.043500
 "N7" "N" 0 1 131072 5 7 -0.152900
 "C9" "CT" 0 1 131072 6 6 -0.050100
 "H9" "H1" 0 1 131072 7 1 0.043500
 "H38" "H1" 0 1 131072 8 1 0.043500
 "H37" "H1" 0 1 131072 9 1 0.043500
 "C6" "C" 0 1 131072 10 6 0.490900
 "O6" "O" 0 1 131072 11 8 -0.554200
 "C5" "CT" 0 1 131072 12 6 0.174300
 "H5" "H1" 0 1 131072 13 1 0.104600
 "C4" "CT" 0 1 131072 14 6 -0.793400
 "H4" "HC" 0 1 131072 15 1 0.269500
 "H36" "HC" 0 1 131072 16 1 0.269500
 "N3" "NT" 0 1 131072 17 7 -0.824000
 "H3" "H" 0 1 131072 18 1 0.409900
 "C2" "CT" 0 1 131072 19 6 0.530000
 "H2" "H1" 0 1 131072 20 1 -0.061500
 "H35" "H1" 0 1 131072 21 1 -0.061500
 "C1" "CT" 0 1 131072 22 6 0.099000
 "H1" "H1" 0 1 131072 23 1 0.054400
 "S21" "S" 0 1 131072 24 16 -0.358800
 "C34" "CC" 0 1 131072 25 6 0.122600
 "C33" "CT" 0 1 131072 26 6 0.034900
 "H30" "HC" 0 1 131072 27 1 0.006800
 "C11" "CT" 0 1 131072 28 6 -0.052500
 "H11" "HC" 0 1 131072 29 1 -0.005000
 "H29" "HC" 0 1 131072 30 1 -0.005000
 "H28" "HC" 0 1 131072 31 1 -0.005000
 "C3" "CW" 0 1 131072 32 6 0.008600
 "C31" "C" 0 1 131072 33 6 0.790000
 "O32" "O2" 0 1 131072 34 8 -0.733000
 "O31" "O2" 0 1 131072 35 8 -0.733000
 "N4" "NA" 0 1 131072 36 7 -0.637100
 "H7" "H" 0 1 131072 37 1 0.332100
 "C27" "CT" 0 1 131072 38 6 0.092700
 "H26" "H1" 0 1 131072 39 1 0.039100
 "C25" "CT" 0 1 131072 40 6 -0.005400
 "H6" "HC" 0 1 131072 41 1 0.060800
 "C7" "C" 0 1 131072 42 6 0.389500
 "O71" "O" 0 1 131072 43 8 -0.433200
 "C61" "CT" 0 1 131072 44 6 0.285800
 "H61" "H1" 0 1 131072 45 1 0.034500
 "C62" "CT" 0 1 131072 46 6 -0.219800
 "H62" "HC" 0 1 131072 47 1 0.065500
 "H24" "HC" 0 1 131072 48 1 0.065500
 "H23" "HC" 0 1 131072 49 1 0.065500
 "O62" "OH" 0 1 131072 50 8 -0.692700
 "H10" "HO" 0 1 131072 51 1 0.431300
 "N" "N" 0 1 131072 52 7 -0.313900
 "H20" "H" 0 1 131072 53 1 0.193700
 "CA" "CX" 0 1 131072 54 6 -0.045500
 "HA" "H1" 0 1 131072 55 1 0.103600
 "CB" "CT" 0 1 131072 56 6 -0.118900
 "HB1" "H1" 0 1 131072 57 1 0.193300
 "HB2" "H1" 0 1 131072 58 1 0.193300
 "OG" "OS" 0 1 131072 59 8 -0.237100
 "C" "C" 0 1 131072 60 6 0.494200
 "O2" "O" 0 1 131072 61 8 -0.522800
!entry.ACA.unit.atomspertinfo table  str pname  str ptype  int ptypex  int pelmnt  dbl pchg
 "C8" "CT" 0 -1 0.0
 "H8" "H1" 0 -1 0.0
 "H40" "H1" 0 -1 0.0
 "H39" "H1" 0 -1 0.0
 "N7" "N" 0 -1 0.0
 "C9" "CT" 0 -1 0.0
 "H9" "H1" 0 -1 0.0
 "H38" "H1" 0 -1 0.0
 "H37" "H1" 0 -1 0.0
 "C6" "C" 0 -1 0.0
 "O6" "O" 0 -1 0.0
 "C5" "CT" 0 -1 0.0
 "H5" "H1" 0 -1 0.0
 "C4" "CT" 0 -1 0.0
 "H4" "HC" 0 -1 0.0
 "H36" "HC" 0 -1 0.0
 "N3" "NT" 0 -1 0.0
 "H3" "H" 0 -1 0.0
 "C2" "CT" 0 -1 0.0
 "H2" "H1" 0 -1 0.0
 "H35" "H1" 0 -1 0.0
 "C1" "CT" 0 -1 0.0
 "H1" "H1" 0 -1 0.0
 "S21" "S" 0 -1 0.0
 "C34" "CC" 0 -1 0.0
 "C33" "CT" 0 -1 0.0
 "H30" "HC" 0 -1 0.0
 "C11" "CT" 0 -1 0.0
 "H11" "HC" 0 -1 0.0
 "H29" "HC" 0 -1 0.0
 "H28" "HC" 0 -1 0.0
 "C3" "CW" 0 -1 0.0
 "C31" "C" 0 -1 0.0
 "O32" "O2" 0 -1 0.0
 "O31" "O2" 0 -1 0.0
 "N4" "NA" 0 -1 0.0
 "H7" "H" 0 -1 0.0
 "C27" "CT" 0 -1 0.0
 "H26" "H1" 0 -1 0.0
 "C25" "CT" 0 -1 0.0
 "H6" "HC" 0 -1 0.0
 "C7" "C" 0 -1 0.0
 "O71" "O" 0 -1 0.0
 "C61" "CT" 0 -1 0.0
 "H61" "H1" 0 -1 0.0
 "C62" "CT" 0 -1 0.0
 "H62" "HC" 0 -1 0.0
 "H24" "HC" 0 -1 0.0
 "H23" "HC" 0 -1 0.0
 "O62" "OH" 0 -1 0.0
 "H10" "HO" 0 -1 0.0
 "N" "N" 0 -1 0.0
 "H20" "H" 0 -1 0.0
 "CA" "CX" 0 -1 0.0
 "HA" "H1" 0 -1 0.0
 "CB" "CT" 0 -1 0.0
 "HB1" "H1" 0 -1 0.0
 "HB2" "H1" 0 -1 0.0
 "OG" "OS" 0 -1 0.0
 "C" "C" 0 -1 0.0
 "O2" "O" 0 -1 0.0
!entry.ACA.unit.boundbox array dbl
 -1.000000
 0.0
 0.0
 0.0
 0.0
!entry.ACA.unit.childsequence single int
 2
!entry.ACA.unit.connect array int
 52
 60
!entry.ACA.unit.connectivity table  int atom1x  int atom2x  int flags
 1 2 1
 1 3 1
 1 4 1
 1 5 1
 5 6 1
 5 10 1
 6 7 1
 6 8 1
 6 9 1
 10 11 1
 10 12 1
 12 13 1
 12 14 1
 12 17 1
 14 15 1
 14 16 1
 14 22 1
 17 18 1
 17 19 1
 19 20 1
 19 21 1
 19 22 1
 22 23 1
 22 24 1
 24 25 1
 25 26 1
 25 32 1
 26 27 1
 26 28 1
 26 38 1
 28 29 1
 28 30 1
 28 31 1
 32 33 1
 32 36 1
 33 34 1
 33 35 1
 36 37 1
 36 38 1
 38 39 1
 38 40 1
 40 41 1
 40 42 1
 40 44 1
 42 43 1
 42 59 1
 44 45 1
 44 46 1
 44 50 1
 46 47 1
 46 48 1
 46 49 1
 50 51 1
 52 53 1
 52 54 1
 54 55 1
 54 56 1
 54 60 1
 56 57 1
 56 58 1
 56 59 1
 60 61 1
!entry.ACA.unit.hierarchy table  str abovetype  int abovex  str belowtype  int belowx
 "U" 0 "R" 1
 "R" 1 "A" 1
 "R" 1 "A" 2
 "R" 1 "A" 3
 "R" 1 "A" 4
 "R" 1 "A" 5
 "R" 1 "A" 6
 "R" 1 "A" 7
 "R" 1 "A" 8
 "R" 1 "A" 9
 "R" 1 "A" 10
 "R" 1 "A" 11
 "R" 1 "A" 12
 "R" 1 "A" 13
 "R" 1 "A" 14
 "R" 1 "A" 15
 "R" 1 "A" 16
 "R" 1 "A" 17
 "R" 1 "A" 18
 "R" 1 "A" 19
 "R" 1 "A" 20
 "R" 1 "A" 21
 "R" 1 "A" 22
 "R" 1 "A" 23
 "R" 1 "A" 24
 "R" 1 "A" 25
 "R" 1 "A" 26
 "R" 1 "A" 27
 "R" 1 "A" 28
 "R" 1 "A" 29
 "R" 1 "A" 30
 "R" 1 "A" 31
 "R" 1 "A" 32
 "R" 1 "A" 33
 "R" 1 "A" 34
 "R" 1 "A" 35
 "R" 1 "A" 36
 "R" 1 "A" 37
 "R" 1 "A" 38
 "R" 1 "A" 39
 "R" 1 "A" 40
 "R" 1 "A" 41
 "R" 1 "A" 42
 "R" 1 "A" 43
 "R" 1 "A" 44
 "R" 1 "A" 45
 "R" 1 "A" 46
 "R" 1 "A" 47
 "R" 1 "A" 48
 "R" 1 "A" 49
 "R" 1 "A" 50
 "R" 1 "A" 51
 "R" 1 "A" 52
 "R" 1 "A" 53
 "R" 1 "A" 54
 "R" 1 "A" 55
 "R" 1 "A" 56
 "R" 1 "A" 57
 "R" 1 "A" 58
 "R" 1 "A" 59
 "R" 1 "A" 60
 "R" 1 "A" 61
!entry.ACA.unit.name single str
 "ACA"
!entry.ACA.unit.positions table  dbl x  dbl y  dbl z
 8.920836 2.140327 -1.216905
 9.112243 2.282888 -2.275973
 9.862505 1.890898 -0.731140
 8.543350 3.056068 -0.796970
 7.943037 1.088708 -1.030599
 8.290152 -0.192393 -1.606166
 8.799380 -0.020064 -2.546895
 7.415306 -0.785596 -1.818845
 8.955724 -0.767451 -0.964957
 6.930294 1.286190 -0.135072
 6.764064 2.349681 0.401308
 5.963001 0.138974 0.122228
 6.488344 -0.810174 0.103076
 4.804029 0.109274 -0.896599
 5.055381 -0.344621 -1.849533
 4.484345 1.129286 -1.088352
 5.331656 0.266645 1.417361
 5.097030 1.227727 1.571246
 4.122121 -0.555055 1.355584
 3.339028 -0.135730 1.968615
 4.355243 -1.547673 1.732455
 3.710090 -0.664986 -0.139949
 3.722716 -1.703608 -0.449797
 2.071962 0.016080 -0.572412
 0.954365 -1.114912 0.180903
 0.597133 -2.478807 -0.407439
 1.357816 -3.194356 -0.087817
 0.503866 -2.593306 -1.927402
 0.200401 -3.597256 -2.219309
 1.475759 -2.404122 -2.368915
 -0.193567 -1.885881 -2.354572
 0.334728 -0.985615 1.360202
 0.304272 0.125964 2.434335
 1.359688 0.678654 2.697580
 -0.828143 0.284227 2.905041
 -0.475113 -2.085531 1.634246
 -1.274281 -1.809517 2.166647
 -0.676461 -2.842697 0.407678
 -0.652996 -3.905816 0.612877
 -2.053848 -2.605956 -0.279673
 -2.046354 -3.149595 -1.216114
 -2.332676 -1.157268 -0.637945
 -2.334596 -0.731525 -1.757713
 -3.218457 -3.179983 0.567871
 -3.296775 -2.622967 1.494401
 -4.553504 -3.109807 -0.159522
 -5.326843 -3.552302 0.457572
 -4.503215 -3.664263 -1.091287
 -4.835600 -2.086555 -0.377020
 -3.006252 -4.544714 0.853071
 -2.371254 -4.627656 1.549863
 -4.629622 1.004931 -1.106944
 -3.967393 0.656284 -1.766377
 -4.092176 1.481686 0.160148
 -4.710697 1.088055 0.955923
 -2.662207 0.992445 0.345428
 -2.024838 1.329545 -0.454774
 -2.257291 1.318870 1.287719
 -2.636837 -0.433973 0.416975
 -4.130359 3.014223 0.198112
 -3.167695 3.681847 -0.066836
!entry.ACA.unit.residueconnect table  int c1x  int c2x  int c3x  int c4x  int c5x  int c6x
 52 60 0 0 0 0
!entry.ACA.unit.residues table  str name  int seq  int childseq  int startatomx  str restype  int imagingx
 "ACA" 1 62 1 "p" 0
!entry.ACA.unit.residuesPdbSequenceNumber array int
 0
!entry.ACA.unit.solventcap array dbl
 -1.000000
 0.0
 0.0
 0.0
 0.0
!entry.ACA.unit.velocities table  dbl x  dbl y  dbl z
 0.0 0.0 0.0
 0.0 0.0 0.0
 0.0 0.0 0.0
 0.0 0.0 0.0
 0.0 0.0 0.0
 0.0 0.0 0.0
 0.0 0.0 0.0
 0.0 0.0 0.0
 0.0 0.0 0.0
 0.0 0.0 0.0
 0.0 0.0 0.0
 0.0 0.0 0.0
 0.0 0.0 0.0
 0.0 0.0 0.0
 0.0 0.0 0.0
 0.0 0.0 0.0
 0.0 0.0 0.0
 0.0 0.0 0.0
 0.0 0.0 0.0
 0.0 0.0 0.0
 0.0 0.0 0.0
 0.0 0.0 0.0
 0.0 0.0 0.0
 0.0 0.0 0.0
 0.0 0.0 0.0
 0.0 0.0 0.0
 0.0 0.0 0.0
 0.0 0.0 0.0
 0.0 0.0 0.0
 0.0 0.0 0.0
 0.0 0.0 0.0
 0.0 0.0 0.0
 0.0 0.0 0.0
 0.0 0.0 0.0
 0.0 0.0 0.0
 0.0 0.0 0.0
 0.0 0.0 0.0
 0.0 0.0 0.0
 0.0 0.0 0.0
 0.0 0.0 0.0
 0.0 0.0 0.0
 0.0 0.0 0.0
 0.0 0.0 0.0
 0.0 0.0 0.0
 0.0 0.0 0.0
 0.0 0.0 0.0
 0.0 0.0 0.0
 0.0 0.0 0.0
 0.0 0.0 0.0
 0.0 0.0 0.0
 0.0 0.0 0.0
 0.0 0.0 0.0
 0.0 0.0 0.0
 0.0 0.0 0.0
 0.0 0.0 0.0
 0.0 0.0 0.0
 0.0 0.0 0.0
 0.0 0.0 0.0
 0.0 0.0 0.0
 0.0 0.0 0.0
 0.0 0.0 0.0
