# Supplementary material for: Multiscale Simulations Identify Origins of Differential Carbapenem Hydrolysis by the OXA-48 β-Lactamase
Source: ACS Catal. 2022 Apr 4;12(8):4534–44. doi: 10.1021/acscatal.1c05694 (PMC9097296; doi:10.1021/acscatal.1c05694)
Supplement: Supplementary file 2 — cs1c05694_si_002.zip [file cs1c05694_si_002.zip › SI_files/starting_structures/oxa-48_imipenem/oxa48_ime_6p97.rst]

default_name
 40005
  34.8779272  55.1450628  24.3428489  34.6479272  56.1580628  24.4028489
  34.7809272  54.8260628  23.3578489  34.2259272  54.6050628  24.9468489
  36.2379272  54.9310628  24.7888489  36.5009272  55.8030628  25.3878489
  36.3939272  53.7420628  25.6238489  35.7768751  53.8411006  26.5168984
  36.0824029  52.8605304  25.0635335  37.8562980  53.5948684  26.0305797
  38.4739615  53.4953107  25.1380099  38.1684342  54.4758789  26.5913769
  38.0191038  52.3540037  26.9020005  37.4020507  52.4530397  27.7950494
  37.7075809  51.4724722  26.3416836  39.4814749  52.2068113  27.3087327
  40.0991393  52.1072546  26.4161635  39.7936082  53.0878203  27.8695315
  39.6384088  51.0106982  28.1487233  39.3496384  50.1941716  27.6291122
  40.6069294  50.9132134  28.4181014  39.0664772  51.1029364  28.9760597
  37.1019272  54.7790628  23.6478489  36.6499272  54.5420628  22.5348489
  38.3339272  55.0240628  23.9428489  38.7159272  54.9350628  24.8848489
  39.2769272  55.4430628  22.9768489  39.1249272  55.0550628  21.9698489
  39.2139272  56.9540628  22.7268489  38.2039272  57.2410628  22.4328489
  39.4439272  57.4930628  23.6458489  40.1549272  57.3210628  21.6878489
  39.8969272  58.3050628  21.2978489  41.1539272  57.4000628  22.1158489
  40.1729272  56.3050628  20.5368489  41.2529272  56.2280628  19.9378489
  39.1579272  55.6390628  20.1698489  40.5489272  54.9490628  23.5938489
  40.6789272  54.9430628  24.8228489  41.3349272  54.3010628  22.7598489
  41.3129272  54.4320628  21.7488489  42.3069272  53.3390628  23.2048489
  42.4529272  53.3850628  24.2838489  41.8519272  51.9180628  22.9288489
  41.5799272  51.8180628  21.8778489  42.6749272  51.2270628  23.1118489
  40.7059272  51.5550628  23.7728489  39.3749272  51.7140628  23.4958489
  38.9759272  52.1200628  22.5778489  38.6209272  51.2780628  24.5628489
  37.6019272  51.2770628  24.6108489  39.4699272  50.8450628  25.5518489
  39.1909272  50.3180628  26.8078489  38.1739272  50.1870628  27.1478489
  40.2569272  49.9710628  27.5978489  40.0739272  49.5580628  28.5788489
  41.5719272  50.1380628  27.1648489  42.3849272  49.8560628  27.8168489
  41.8519272  50.6580628  25.9158489  42.8729272  50.7840628  25.5878489
  40.7869272  51.0180628  25.0858489  43.5729272  53.6780628  22.4718489
  43.5479272  53.9940628  21.2778489  44.6409272  53.7130628  23.2368489
  44.5969272  53.5770628  24.2468489  45.9819272  53.9440628  22.7548489
  45.9589272  54.2050628  21.6968489  46.6299272  55.0990628  23.5038489
  46.5869272  54.8890628  24.5728489  47.6839272  55.1440628  23.2308489
  46.0039272  56.4580628  23.2498489  45.9709272  56.6500628  22.1778489
  44.9739272  56.4580628  23.6058489  46.7789272  57.5590628  23.9388489
  48.0119272  57.5510628  23.9438489  46.0639272  58.5010628  24.5478489
  45.0449272  58.4670628  24.5178489  46.5349272  59.2570628  25.0448489
  46.7769272  52.6720628  22.9778489  46.6949272  52.0620628  24.0518489
  47.5429272  52.2730628  21.9708489  47.5739272  52.7300628  21.0598489
  48.4199272  51.1200628  22.0998489  48.0219272  50.4540628  22.8658489
  48.4799272  50.3470628  20.7828489  47.5019272  50.3910628  20.3038489
  49.1839272  50.8430628  20.1148489  48.8909272  48.8810628  20.9328489
  49.9439272  48.8300628  21.2088489  48.3249272  48.4310628  21.7488489
  48.6649272  48.0710628  19.6568489  47.9029272  47.0630628  19.6808489
  49.2559272  48.4500628  18.6258489  49.8149272  51.5750628  22.5248489
  50.3909272  52.4920628  21.9288489  50.3619272  50.9320628  23.5508489
  49.8809272  50.2120628  24.0898489  51.7249272  51.2080628  24.0008489
  52.1779272  51.9770628  23.3748489  51.7739272  51.7860628  25.4168489
  51.0519272  52.5980628  25.4998489  51.4739272  51.0180628  26.1298489
  53.1589272  52.3040628  25.7878489  54.1779272  51.8210628  25.2808489
  53.2029272  53.2890628  26.6768489  54.1019272  53.6760628  26.9658489
  52.3379272  53.6590628  27.0708489  52.4969272  49.8940628  23.8928489
  52.4909272  49.0690628  24.8118489  53.1719272  49.7050628  22.7548489
  53.2459272  50.3870628  21.9998489  53.8719272  48.4470628  22.5278489
  53.1969272  47.6370628  22.8048489  54.2409272  48.3200628  21.0508489
  54.8859272  49.1520628  20.7698489  54.8159272  47.4060628  20.9018489
  53.0269272  48.3000628  20.1418489  52.2599272  47.6560628  20.5738489
  52.6029272  49.3020628  20.0788489  53.3749272  47.8070628  18.7418489
  52.7699272  48.3340628  18.0038489  54.4179272  48.0340628  18.5198489
  53.1379272  46.3080628  18.6268489  53.6129272  45.9330628  17.7198489
  53.6099272  45.8000628  19.4678489  51.6769272  45.9770628  18.5988489
  51.5449272  45.0230628  18.2058489  51.2949272  46.0090628  19.5658489
  51.1759272  46.6690628  18.0058489  55.1079272  48.3090628  23.4028489
  55.5869272  47.1850628  23.5988489  55.6239272  49.4180628  23.9458489
  55.2569272  50.3600628  23.8088489  56.7979272  49.3260628  24.8058489
  57.5809272  48.8260628  24.2368489  57.2859272  50.7230628  25.1988489
  58.3439272  50.6770628  25.4558489  57.1949272  51.3910628  24.3428489
  56.5589272  51.2600628  26.2938489  55.6009272  51.2450628  26.0888489
  56.5289272  48.4850628  26.0468489  57.4719272  47.9220628  26.6188489
  55.2659272  48.3710628  26.4638489  54.4729272  48.8610628  26.0498489
  54.9339272  47.4970628  27.5878489  55.4769272  47.8610628  28.4608489
  53.4329272  47.5370628  27.8628489  52.9069272  47.2950628  26.9398489
  53.1929272  46.7540628  28.5818489  52.9049272  48.8320628  28.3818489
  53.6059272  49.9790628  28.6308489  54.6699272  50.0970628  28.4898489
  52.7529272  50.9660628  29.0898489  53.0259272  51.9130628  29.3518489
  51.4779272  50.4580628  29.1348489  50.2829272  51.0580628  29.5398489
  50.2569272  52.0830628  29.8788489  49.1449272  50.2960628  29.4908489
  48.2039272  50.7330628  29.7918489  49.1739272  48.9630628  29.0588489
  48.2569272  48.3930628  29.0328489  50.3579272  48.3650628  28.6648489
  50.3719272  47.3370628  28.3358489  51.5389272  49.1180628  28.7008489
  55.3589272  46.0610628  27.3168489  55.6269272  45.2970628  28.2558489
  55.4029272  45.6720628  26.0388489  55.2389272  46.2950628  25.2478489
  55.6959272  44.2920628  25.6698489  54.9389272  43.6700628  26.1488489
  55.6379272  44.1380628  24.1498489  56.0239272  45.0430628  23.6808489
  56.2879272  43.3180628  23.8448489  54.2569272  43.8800628  23.6598489
  53.4939272  43.1560628  24.3028489  53.9149272  44.4450628  22.4998489
  52.9869272  44.2850628  22.1088489  54.5819272  45.0370628  22.0048489
  57.0509272  43.8250628  26.1658489  57.2489272  42.6120628  26.3248489
  57.9849272  44.7580628  26.3938489  57.8549272  45.7520628  26.2058489
  59.2949272  44.4120628  26.9438489  59.8069272  43.7890628  26.2108489
  60.1049272  45.6850628  27.2028489  61.0789272  45.4190628  27.6128489
  60.2399272  46.2270628  26.2668489  59.5729272  46.3170628  27.9138489
  59.1709272  43.6180628  28.2348489  60.0039272  42.7510628  28.5268489
  58.1499272  43.9170628  29.0398489  57.4319272  44.6140628  28.8418489
  58.0089272  43.2190628  30.3108489  58.9939272  43.1460628  30.7708489
  57.0949272  44.0090628  31.2448489  56.0819272  44.0000628  30.8428489
  57.0579272  43.5100628  32.2128489  57.5289272  45.4270628  31.4428489
  58.7129272  45.7580628  32.0658489  58.8399272  47.0730628  32.1018489
  59.6669272  47.6180628  32.5328489  57.7799272  47.6070628  31.5188489
  57.6079272  48.6060628  31.4028489  56.9469272  46.6000628  31.0938489
  56.0059272  46.7210628  30.5788489  57.5059272  41.7960628  30.1158489
  57.8029272  40.9250628  30.9408489  56.7579272  41.5320628  29.0388489
  56.3859272  42.2370628  28.4018489  56.4199272  40.1530628  28.7038489
  56.1209272  39.6470628  29.6218489  55.2579272  40.1150628  27.7128489
  55.4329272  40.8570628  26.9338489  55.2399272  39.1400628  27.2258489
  53.9119272  40.3730628  28.3408489  53.2919272  39.3990628  29.0958489
  53.7779272  38.4450628  29.2408489  52.0389272  39.6340628  29.6758489
  51.5679272  38.8670628  30.2718489  51.4099272  40.8380628  29.4868489
  50.4449272  41.0180628  29.9368489  52.0079272  41.8220628  28.7218489
  51.5089272  42.7670628  28.5668489  53.2589272  41.5870628  28.1508489
  53.7259272  42.3560628  27.5538489  57.6249272  39.4240628  28.1198489
  57.9449272  38.3030628  28.5268489  58.3019272  40.0620628  27.1618489
  58.0509272  40.9890628  26.8188489  59.4789272  39.4850628  26.5078489
  59.1809272  38.5700628  25.9948489  60.0259272  40.5040628  25.4988489
  60.2059272  41.4460628  26.0158489  61.3329272  40.0450628  24.9048489
  61.6919272  40.7900628  24.1948489  62.0689272  39.9170628  25.6988489
  61.1849272  39.0950628  24.3908489  59.0609272  40.6740628  24.4528489
  58.3479272  41.2730628  24.7588489  60.5559272  39.0870628  27.5108489
  61.1049272  37.9770628  27.4408489  60.8819272  39.9760628  28.4478489
  60.4319272  40.8820628  28.5788489  61.9599272  39.6700628  29.3798489
  62.8029272  39.2930628  28.7998489  62.3819272  40.9450628  30.1148489
  63.4349272  40.8620628  30.3838489  62.2939272  41.7890628  29.4308489
  61.5859272  41.2450628  31.3598489  60.5649272  40.8870628  31.2248489
  62.0099272  40.6890628  32.1958489  61.5509272  42.7230628  31.7128489
  62.3329272  43.5270628  31.1598489  60.7239272  43.0800628  32.5548489
  61.5979272  38.5580628  30.3588489  62.5079272  37.9840628  30.9728489
  60.3109272  38.2050628  30.4898489  59.5419272  38.6930628  30.0298489
  59.8919272  37.0740628  31.3148489  60.7669272  36.7470628  31.8768489
  58.8359272  37.5160628  32.3278489  58.0639272  38.0930628  31.8198489
  58.3499272  36.6370628  32.7528489  59.4229272  38.3310628  33.4198489
  59.1859272  39.6830628  33.5308489  58.5639272  40.2250628  32.9308489
  59.8889272  40.1650628  34.5368489  59.9149272  41.1970628  34.8548489
  60.5579272  39.1670628  35.0868489  60.2649272  38.0050628  34.4208489
  60.6379272  37.0180628  34.6528489  59.4329272  35.8850628  30.4878489
  58.6849272  35.0360628  30.9908489  59.8719272  35.8120628  29.2288489
  60.4369272  36.5390628  28.7908489  59.5859272  34.6800628  28.3498489
  59.9159272  34.9480628  27.3458489  60.3629272  33.4390628  28.7988489
  60.0019272  33.1280628  29.7788489  60.1569272  32.6210628  28.1088489
  61.8699272  33.6630628  28.8708489  62.2679272  33.8130628  27.8668489
  62.0799272  34.5710628  29.4358489  62.5659272  32.4740628  29.5288489
  61.8329272  31.8790628  30.0728489  62.9909272  31.8300628  28.7588489
  63.6739272  32.9240628  30.4888489  64.5959272  33.0700628  29.9258489
  63.4049272  33.8900628  30.9158489  63.9279272  31.9480628  31.6018489
  64.6859272  32.3100628  32.2148489  63.0599272  31.8260628  32.1608489
  64.2139272  31.0320628  31.2018489  58.0899272  34.3910628  28.2718489
  57.6639272  33.2360628  28.2318489  57.2849272  35.4540628  28.2168489
  57.6159272  36.4100628  28.0838489  55.8389272  35.3330628  28.3448489
  55.5809272  34.2770628  28.2708489  55.3629272  35.8530628  29.7058489
  55.6059272  36.9110628  29.8008489  54.2779272  35.7680628  29.7738489
  55.9679272  35.1250628  30.7638489  56.9409272  35.2360628  30.7228489
  55.1429272  36.0980628  27.2228489  55.7609272  36.8900628  26.5078489
  53.8409272  35.8320628  27.0738489  53.3609272  35.1170628  27.6208489
  52.9619272  36.5160628  26.1298489  53.4869272  37.4100628  25.7928489
  52.6339272  35.6450628  24.9128489  51.9009272  34.8950628  25.2088489
  52.1629272  36.2700628  24.1538489  53.8219272  34.9420628  24.2918489
  54.4339272  34.5000628  25.0778489  53.4719272  34.1240628  23.6628489
  54.6649272  35.8840628  23.4688489  54.3349272  37.0710628  23.3258489
  55.7579272  35.3650628  22.9098489  55.9879272  34.3820628  23.0568489
  56.3639272  35.9510628  22.3358489  51.6499272  36.8650628  26.8178489
  51.0979272  36.0410628  27.5518489  51.1399272  38.0620628  26.5608489
  51.5759272  38.7690628  25.9688489  49.8609272  38.4420628  27.1468489
  49.0809272  37.7840628  26.7638489  49.9019272  38.2920628  28.2258489
  49.4859272  39.8780628  26.8578489  50.0289272  40.5120628  25.9478489
  48.5149272  40.3830628  27.6318489  48.0709272  39.8660628  28.3908489
  48.0009272  41.7390628  27.4518489  48.7299272  42.3260628  26.8938489
  46.6969272  41.7570628  26.6118489  46.9139272  41.2550628  25.6688489
  45.5589272  40.9930628  27.3168489  44.6609272  41.0270628  26.6998489
  45.8569272  39.9550628  27.4688489  45.3529272  41.4560628  28.2818489
  46.2549272  43.1960628  26.3208489  45.3389272  43.1830628  25.7308489
  46.0739272  43.7180628  27.2608489  47.0379272  43.7120628  25.7638489
  47.7839272  42.3630628  28.8278489  47.3329272  41.6910628  29.7638489
  48.1649272  43.6340628  28.9598489  48.7599272  44.1050628  28.2788489
  47.7799272  44.4910628  30.0808489  47.2479272  43.9010628  30.8268489
  49.0019272  45.0900628  30.7968489  49.5809272  45.6560628  30.0668489
  48.5599272  46.0680628  31.9208489  49.4409272  46.4790628  32.4128489
  47.9749272  46.8790628  31.4878489  47.9529272  45.5330628  32.6508489
  49.8819272  43.9960628  31.3518489  50.7409272  44.4400628  31.8548489
  49.3139272  43.3980628  32.0648489  50.2269272  43.3590628  30.5378489
  46.8949272  45.5960628  29.5198489  47.2389272  46.2200628  28.5068489
  45.7409272  45.8060628  30.1458489  45.4019272  45.2130628  30.9038489
  44.8399272  46.9040628  29.8148489  45.2199272  47.4340628  28.9408489
  43.4359272  46.3870628  29.4598489  42.9899272  45.9410628  30.3488489
  42.5469272  47.5350628  29.0178489  41.5569272  47.1540628  28.7698489
  42.4639272  48.2630628  29.8248489  42.9809272  48.0150628  28.1408489
  43.5199272  45.2970628  28.3848489  42.5169272  44.9430628  28.1468489
  43.9829272  45.7060628  27.4868489  44.1189272  44.4660628  28.7558489
  44.7699272  47.8380628  31.0148489  44.5359272  47.3780628  32.1358489
  44.9619272  49.1460628  30.7878489  45.2179272  49.5360628  29.8808489
  44.8149272  50.1350628  31.8518489  44.5479272  49.5890628  32.7568489
  46.1099272  50.9070628  32.1108489  46.3969272  51.3880628  31.1758489
  45.8819272  51.7010628  32.8218489  47.3289272  50.1600628  32.6348489
  47.6669272  49.4500628  31.8798489  48.4339272  51.1620628  32.9208489
  49.3119272  50.6370628  33.2968489  48.6919272  51.6910628  32.0028489
  48.0909272  51.8780628  33.6678489  46.9849272  49.3540628  33.8938489
  47.8739272  48.8310628  34.2458489  46.6289272  50.0290628  34.6718489
  46.2059272  48.6280628  33.6598489  43.7349272  51.1410628  31.4738489
  43.5729272  51.4780628  30.2968489  43.0149272  51.6450628  32.4778489
  43.1129272  51.3540628  33.4508489  42.0059272  52.6780628  32.2568489
  42.1439272  53.0820628  31.2538489  40.5869272  52.1000628  32.3288489
  40.4889272  51.3090628  31.5848489  40.4419272  51.6390628  33.3058489
  39.5119272  53.1100628  32.1058489  38.8339272  53.8150628  33.0598489
  38.9959272  53.7280628  34.1238489  37.9109272  54.6550628  32.4658489
  37.2779272  55.2850628  32.9578489  37.9869272  54.5010628  31.1058489
  37.2639272  55.1280628  30.0898489  36.5049272  55.8640628  30.3138489
  37.5529272  54.7750628  28.7978489  37.0079272  55.2390628  27.9888489
  38.5429272  53.8220628  28.5008489  38.7469272  53.5720628  27.4698489
  39.2619272  53.1980628  29.5098489  40.0179272  52.4640628  29.2738489
  38.9879272  53.5390628  30.8408489  42.1819272  53.7980628  33.2728489
  42.0629272  53.5720628  34.4808489  42.4719272  55.0010628  32.7788489
  42.6209272  55.1750628  31.7848489  42.6059272  56.1940628  33.6088489
  43.0619272  55.9710628  34.5738489  43.5179272  57.2000628  32.9018489
  44.4799272  56.7270628  32.7028489  43.0819272  57.4550628  31.9358489
  43.7509272  58.4840628  33.6958489  42.8939272  58.9500628  34.4488489
  44.9259272  59.0770628  33.4978489  45.1439272  59.9500628  33.9778489
  45.6089272  58.6580628  32.8658489  41.2059272  56.7480628  33.8408489
  40.5549272  57.2210628  32.9008489  40.7119272  56.6630628  35.0808489
  41.2279272  56.3590628  35.9068489  39.3159272  57.0310628  35.2988489
  38.7109272  56.5420628  34.5358489  38.8419272  56.5420628  36.6668489
  39.0239272  55.4700628  36.7368489  39.4469272  57.0190628  37.4378489
  37.3549272  56.8120628  36.9688489  37.1629272  56.5560628  38.0108489
  37.1709272  57.8810628  36.8638489  36.3549272  56.0630628  36.0968489
  35.1489272  56.3250628  36.2888489  36.7289272  55.2230628  35.2348489
  39.1109272  58.5360628  35.1448489  38.1079272  58.9720628  34.5608489
  40.0539272  59.3440628  35.6358489  40.9049272  59.0290628  36.1018489
  39.9069272  60.7970628  35.5248489  38.9739272  61.0730628  36.0158489
  41.0669272  61.5090628  36.2098489  41.9879272  60.9600628  36.0148489
  41.1869272  62.5000628  35.7718489  40.8809272  61.6460628  37.6918489
  39.8259272  61.3200628  38.2428489  41.9229272  62.1140628  38.3578489
  41.8749272  62.2190628  39.3718489  42.7739272  62.3700628  37.8578489
  39.8479272  61.2250628  34.0688489  39.0009272  62.0410628  33.6798489
  40.7479272  60.6880628  33.2478489  41.4169272  59.9720628  33.5318489
  40.8559272  61.0850628  31.8498489  40.5759272  62.1380628  31.8118489
  42.2899272  60.8870628  31.3568489  42.5479272  59.8310628  31.4328489
  42.3419272  61.1530628  30.3008489  43.3079272  61.6960628  32.1158489
  42.8059272  62.2670628  32.8968489  44.0069272  61.0230628  32.6118489
  44.0759272  62.6440628  31.2138489  44.8139272  62.0870628  30.6368489
  43.3949272  63.1060628  30.4988489  44.7739272  63.7280628  32.0378489
  45.5259272  63.2690628  32.6798489  45.2979272  64.4110628  31.3698489
  43.8019272  64.4980628  32.8788489  44.1659272  65.4590628  33.0378489
  42.8859272  64.5510628  32.3898489  43.6789272  64.0190628  33.7938489
  39.9029272  60.3360628  30.9288489  39.7379272  60.7510628  29.7758489
  39.2679272  59.2650628  31.4008489  39.3349272  58.9560628  32.3708489
  38.4049272  58.4210628  30.5678489  38.1159272  57.5480628  31.1528489
  37.1219272  59.1590628  30.1818489  37.3769272  60.1080628  29.7108489
  36.5749272  58.5740628  29.4428489  36.2299272  59.4150628  31.3828489
  36.8169272  59.8580628  32.1878489  35.4569272  60.1360628  31.1188489
  35.5879272  58.1340628  31.8658489  34.6699272  57.6170628  31.2218489
  36.0869272  57.5910628  32.9808489  36.8459272  58.0560628  33.4788489
  35.7089272  56.7120628  33.3338489  39.1599272  57.9270628  29.3328489
  38.6749272  57.9910628  28.1958489  40.3689272  57.4240628  29.5788489
  40.7349272  57.2980628  30.5228489  41.2939272  57.0020628  28.5368489
  40.7389272  56.9550628  27.5998489  42.4439272  57.9970628  28.3938489
  42.8589272  58.2010628  29.3808489  43.2369272  57.5380628  27.8028489
  42.0469272  59.3010628  27.7508489  41.1569272  59.1530628  27.1388489
  41.7869272  60.0260628  28.5218489  43.1659272  59.8450628  26.8978489
  43.3509272  59.4200628  25.7558489  43.9479272  60.7620628  27.4608489
  43.7549272  61.0840628  28.4098489  44.7399272  61.1440628  26.9438489
  41.8709272  55.6380628  28.8688489  42.3739272  55.4360628  29.9778489
  41.8539272  54.7330628  27.8918489  41.4179272  54.8860628  26.9828489
  42.4709272  53.4240628  28.0478489  42.6679272  53.2560628  29.1068489
  41.7569272  52.6630628  27.7318489  43.7649272  53.2260628  27.2758489
  44.0149272  53.9090628  26.2748489  44.5879272  52.2820628  27.7368489
  44.3609272  51.7050628  28.5468489  45.8849272  51.9650628  27.1538489
  45.8979272  52.3320628  26.1278489  47.0249272  52.6380628  27.9288489
  47.1379272  52.1430628  28.8928489  47.9579272  52.4910628  27.3838489
  46.8209272  54.1040628  28.1568489  46.0589272  54.5640628  29.2218489
  45.6109272  53.8550628  29.9028489  45.8649272  55.9290628  29.4228489
  45.2639272  56.2750628  30.2508489  46.4469272  56.8400628  28.5558489
  46.3029272  57.8990628  28.7078489  47.2129272  56.3900628  27.4948489
  47.6729272  57.0990628  26.8218489  47.3899272  55.0290628  27.2958489
  47.9789272  54.6850628  26.4588489  46.0899272  50.4620628  27.1958489
  45.6709272  49.8050628  28.1498489  46.7729272  49.9210628  26.1848489
  47.1229272  50.4400628  25.3798489  47.0709272  48.4900628  26.1728489
  47.3169272  48.1890628  27.1908489  45.8569272  47.6670628  25.7208489
  45.0149272  47.9340628  26.3598489  45.4959272  47.9670628  24.2638489
  44.6319272  47.3690628  23.9728489  45.2569272  49.0250628  24.1588489
  46.3409272  47.7210628  23.6218489  46.1569272  46.2660628  25.8328489
  46.5309272  46.0810628  26.7198489  48.2639272  48.2130628  25.2608489
  48.5449272  48.9780628  24.3398489  48.9779272  47.1190628  25.5328489
  48.8349272  46.5120628  26.3398489  50.0589272  46.7210628  24.6308489
  50.5349272  47.6420628  24.2928489  51.0809272  45.8500628  25.3618489
  51.9279272  45.6570628  24.7028489  51.4659272  46.3920628  26.2258489
  50.4849272  44.5190628  25.8238489  49.5469272  44.5050628  26.6118489
  51.0299272  43.4040628  25.3328489  50.6659272  42.4930628  25.6118489
  51.8099272  43.4630628  24.6788489  49.5479272  45.9780628  23.4028489
  50.2919272  45.8290628  22.4278489  48.3009272  45.5040628  23.4268489
  47.6289272  45.7020628  24.1688489  47.7909272  44.6420628  22.3628489
  48.2449272  44.8920628  21.4038489  48.1479272  43.1880628  22.6398489
  49.2299272  43.0990628  22.7378489  47.7159272  42.8900628  23.5948489
  47.6669272  42.2360628  21.5588489  46.7869272  42.5610628  20.7608489
  48.2219272  41.0340628  21.5518489  47.9229272  40.3380628  20.8688489
  48.9479272  40.8040628  22.2298489  46.2819272  44.8590628  22.2788489
  45.5239272  44.2400628  23.0308489  45.8609272  45.7200628  21.3458489
  46.4739272  46.1940628  20.6828489  44.4479272  46.0490628  21.2108489
  44.1029272  46.4160628  22.1768489  44.2619272  47.1360628  20.1518489
  44.7519272  46.8090628  19.2348489  43.1979272  47.2220628  19.9318489
  44.7919272  48.5220628  20.5118489  45.7519272  48.4030628  21.0148489
  45.0289272  49.3600628  19.2518489  45.4059272  50.3430628  19.5338489
  45.7589272  48.8600628  18.6148489  44.0909272  49.4740628  18.7088489
  43.8429272  49.2240628  21.4698489  44.2369272  50.2100628  21.7148489
  42.8649272  49.3310628  21.0008489  43.7449272  48.6350628  22.3818489
  43.6099272  44.8290628  20.8568489  42.4499272  44.7400628  21.2748489
  44.1759272  43.8760628  20.1028489  45.1369272  43.9000628  19.7618489
  43.4099272  42.6980628  19.7108489  42.4309272  43.0330628  19.3688489
  44.1099272  41.9680628  18.5648489  44.1309272  42.6150628  17.6878489
  45.1459272  41.7740628  18.8438489  43.4369272  40.6550628  18.1998489
  43.5929272  39.9320628  18.9998489  42.3609272  40.8090628  18.1158489
  43.9709272  40.0890628  16.8948489  43.8999272  40.8420628  16.1098489
  45.0269272  39.8420628  17.0048489  43.1879272  38.8410628  16.4858489
  43.1799272  38.1300628  17.3118489  42.1509272  39.1110628  16.2868489
  43.7759272  38.1910628  15.2728489  43.2189272  37.3490628  15.0258489
  43.7609272  38.8610628  14.4778489  44.7579272  37.9110628  15.4708489
  43.1889272  41.7560628  20.8918489  42.0579272  41.3230628  21.1478489
  44.2599272  41.4060628  21.6148489  45.2159272  41.7130628  21.4368489
  44.0839272  40.5100628  22.7638489  43.4929272  39.6560628  22.4318489
  45.4429272  40.0100628  23.2608489  46.0329272  39.6640628  22.4118489
  45.9889272  40.8380628  23.7118489  45.3109272  38.8870628  24.2708489
  44.8079272  39.2650628  25.1608489  44.6759272  38.1050628  23.8538489
  46.6469272  38.2800628  24.6748489  47.0969272  37.7650628  23.8258489
  47.3399272  39.0650628  24.9758489  46.4379272  37.3460628  25.7748489
  45.7559272  37.6000628  26.4898489  47.0729272  36.1870628  25.9118489
  46.8009272  35.3980628  26.9508489  46.1059272  35.6840628  27.6398489
  47.2879272  34.5080628  27.0568489  47.9909272  35.8220628  25.0168489
  48.2049272  36.4320628  24.2278489  48.4789272  34.9330628  25.1208489
  43.3139272  41.1900628  23.8978489  42.6419272  40.5090628  24.6858489
  43.3949272  42.5240628  23.9908489  43.9889272  43.1050628  23.3988489
  42.6119272  43.2610628  24.9788489  42.9419272  42.9440628  25.9678489
  42.8459272  44.7700628  24.8248489  42.2559272  45.3070628  25.5678489
  43.9029272  44.9910628  24.9718489  42.5449272  45.0850628  23.8258489
  41.1289272  42.9520628  24.8528489  40.4069272  42.9470628  25.8538489
  40.6629272  42.6620628  23.6378489  41.2539272  42.5980628  22.8088489
  39.2549272  42.4070628  23.3788489  38.6959272  42.6790628  24.2748489
  38.7999272  43.2670628  22.1978489  39.4819272  43.1250628  21.3588489
  37.8149272  42.9390628  21.8668489  38.7489272  44.7270628  22.5628489
  37.9119272  45.1480628  23.3578489  39.6829272  45.5030628  22.0358489
  39.7269272  46.4910628  22.2868489  40.3589272  45.1130628  21.3788489
  38.9509272  40.9350628  23.1328489  37.8149272  40.5930628  22.7838489
  39.9299272  40.0570628  23.3148489  40.8869272  40.3100628  23.5618489
  39.6989272  38.6250628  23.1698489  39.0269272  38.4590628  22.3278489
  41.0149272  37.9070628  22.8958489  41.4559272  38.3100628  21.9838489
  41.7109272  38.1200628  23.7068489  40.8699272  36.3950628  22.7508489
  40.5179272  35.9750628  23.6928489  40.1109272  36.1760628  21.9998489
  42.1829272  35.7190628  22.3548489  43.1789272  36.3870628  22.0698489
  42.1879272  34.3890628  22.3538489  41.3409272  33.8760628  22.5958489
  43.0389272  33.8820628  22.1108489  39.0509272  38.0700628  24.4348489
  39.5279272  38.3150628  25.5428489  37.9929272  37.2920628  24.2768489
  37.6349272  36.9840628  23.3728489  37.2399272  36.8050628  25.4318489
  37.4009272  37.4890628  26.2648489  35.7439272  36.7760628  25.1188489
  35.1969272  36.4110628  25.9888489  35.4039272  37.7820628  24.8728489
  35.5619272  36.1140628  24.2718489  37.7359272  35.4230628  25.8528489
  37.9089272  34.5350628  25.0138489  37.9509272  35.2400628  27.1558489
  37.8009272  35.9720628  27.8508489  38.4189272  33.9870628  27.7258489
  38.4299272  33.2460628  26.9258489  39.8469272  34.1070628  28.2958489
  39.8319272  34.8130628  29.1268489  40.1409272  33.1400628  28.7038489
  40.8929272  34.5500628  27.3068489  41.5769272  33.6220628  26.5478489
  41.3309272  32.5740628  26.6378489  42.5759272  34.0170628  25.6708489
  43.0999272  33.2780628  25.0838489  42.9049272  35.3670628  25.5458489
  43.6759272  35.6760628  24.8548489  42.2429272  36.3030628  26.3068489
  42.4939272  37.3500628  26.2168489  41.2469272  35.8970628  27.1938489
  40.7419272  36.6330628  27.8018489  37.4809272  33.5660628  28.8548489
  36.6749272  34.3580628  29.3418489  37.6169272  32.3200628  29.3028489
  38.1459272  31.5850628  28.8328489  36.9789272  31.9270628  30.5588489
  35.9019272  32.0470628  30.4388489  37.2859272  30.4630628  30.8958489
  38.3469272  30.2830628  30.7228489  37.1059272  30.3080628  31.9598489
  36.4859272  29.4270628  30.1128489  36.3479272  29.7690628  29.0868489
  37.2369272  28.1180628  30.0798489  36.6609272  27.3820628  29.5188489
  38.2039272  28.2650628  29.5978489  37.3899272  27.7600628  31.0978489
  35.1219272  29.2490628  30.7548489  34.5499272  28.5090628  30.1948489
  35.2449272  28.9100628  31.7838489  34.5889272  30.2000628  30.7478489
  37.4809272  32.8110628  31.7008489  38.6819272  33.0750628  31.7978489
  36.5979272  33.2620628  32.5938489  35.1419272  33.0800628  32.5648489
  34.8679272  32.0250628  32.5728489  34.6999272  33.5170628  31.6698489
  34.6769272  33.7880628  33.8208489  34.4869272  33.0680628  34.6168489
  33.7399272  34.3150628  33.6378489  35.7249272  34.7300628  34.2208489
  35.7549272  34.8460628  35.3038489  35.5449272  35.7190628  33.7988489
  37.0379272  34.1340628  33.6918489  37.7569272  34.8740628  33.3398489
  37.7829272  33.4050628  34.7998489  38.5589272  34.0260628  35.5328489
  37.5249272  32.0980628  34.9478489  36.9529272  31.5640628  34.2938489
  38.0369272  31.3060628  36.0608489  37.5249272  30.3440628  36.0708489
  39.5319272  31.0320628  35.8898489  39.8919272  30.4400628  36.7308489
  39.6979272  30.4830628  34.9628489  40.0729272  31.9770628  35.8538489
  37.7539272  32.0150628  37.3828489  36.6599272  32.5650628  37.5688489
  38.7409272  31.8410628  38.3978489  39.5969272  31.3260628  38.2258489
  38.5289272  32.3950628  39.7458489  37.6589272  31.8790628  40.1728489
  38.1519272  33.8920628  39.7178489  37.7599272  34.4610628  40.7218489
  39.7379272  32.1810628  40.7018489  40.5579272  32.8350628  40.3928489
  39.4259272  32.5050628  41.7008489  40.0429272  30.7680628  40.8608489
  42.9924840  27.9217091  42.4099827  43.4239272  27.3590628  41.5098489
  43.3699272  27.8820628  43.2088489  44.4299272  29.2290628  41.8808489
  43.9169272  30.4280628  41.5428489  44.5359272  31.8010628  41.4338489
  43.9069272  32.6650628  40.8378489  45.6449272  32.0910628  41.8688489
  42.5219272  30.3430628  41.6298489  41.9589272  31.0380628  41.1518489
  42.0029272  28.9950628  41.9028489  41.1709272  29.0390628  42.6178489
  41.4469272  28.8000628  40.4548489  42.3159272  28.6300628  39.8108489
  40.7909272  30.0900628  39.9268489  41.1329272  30.5820628  38.8698489
  46.1319272  28.9170628  41.6038489  46.6269272  27.3320628  42.3788489
  45.7299272  26.7840628  42.6898489  46.9479272  27.6800628  43.3698489
  47.6939272  26.7020628  41.4558489  47.2099272  26.1210628  40.6638489
  48.2589272  27.5110628  40.9738489  48.8959272  26.6750628  42.3138489
  49.7059272  25.6690628  42.2758489  50.2799272  25.1240628  43.0328489
  49.8049272  25.0810628  41.0498489  50.3429272  24.2270628  41.0358489
  50.0919272  25.7710628  40.3728489  40.4839272  27.6140628  40.1898489
  39.5169272  28.1120628  40.3488489  40.1849272  27.5640628  38.6818489
  40.0699272  26.5350628  38.3238489  40.9809272  28.0610628  38.1158489
  39.2499272  28.0970628  38.4718489  41.4139272  26.6290628  40.5918489
  41.9679272  26.1570628  39.9418489  38.3849272  34.8350628  38.5248489
  38.8549272  34.5610628  37.6618489  37.9329272  36.2260628  38.5558489
  38.3699272  36.6880628  39.4408489  38.4269272  37.0360628  37.3428489
  38.1559272  38.0780628  37.5118489  39.9499272  36.9470628  37.2048489
  40.2719272  37.5280628  36.3408489  40.4209272  37.3440628  38.1038489
  40.2429272  35.9060628  37.0718489  37.7949272  36.5950628  36.1368489
  38.1849272  35.7400628  35.8568489  36.4169272  36.2820628  38.6538489
  35.8679272  37.3100628  39.0678489  35.7379272  35.1750628  38.3298489
  36.1599272  34.3360628  37.9308489  34.3059272  35.0980628  38.5338489
  33.8689272  35.9840628  38.0738489  33.7379272  33.8430628  37.8598489
  34.2039272  33.7200628  36.8818489  34.0029272  32.9670628  38.4518489
  32.2449272  33.8910628  37.6918489  31.6709272  34.7460628  36.7568489
  32.3029272  35.3660628  36.1378489  30.2939272  34.8090628  36.6128489
  29.8589272  35.4800628  35.8868489  29.4769272  34.0180628  37.3928489
  28.4049272  34.0680628  37.2708489  30.0269272  33.1570628  38.3348489
  29.3889272  32.5380628  38.9478489  31.4159272  33.1020628  38.4798489
  31.8499272  32.4380628  39.2128489  33.9249272  35.1260628  40.0078489
  32.7519272  35.3460628  40.3148489  34.7159272  34.9850628  40.9408489
  35.6818540  34.8290618  40.6793552  34.4039272  35.1120628  42.3628489
  33.5652658  34.4514381  42.5564460  33.9359272  36.5410628  42.7438489
  33.2619272  36.7020628  43.7638489  37.0579272  32.6660628  43.8678489
  36.9966207  33.0081143  44.9009415  38.0042667  33.0503305  43.4851208
  37.2989272  30.5680628  42.5768489  37.9596187  31.0916962  42.0450786
  36.3479272  30.0950628  41.8098489  36.6749272  29.6830628  40.6958489
  35.1559272  30.0820628  42.1748489  37.1009272  31.1310628  43.8938489
  37.8983817  30.7937869  44.5568464  36.1749891  30.7208651  44.2692878
  35.8709272  33.1730628  43.0388489  36.0363830  32.9376278  41.9950195
  34.9638537  32.6478618  43.3356873  35.6169272  34.6810628  43.2098489
  35.4391906  34.9047715  44.2558887  36.4868643  35.2557451  42.9179334
  34.2929272  37.5150628  41.7968489  34.8629272  37.3810628  40.9618489
  33.7819272  38.8630628  42.0528489  33.9559272  39.1280628  43.0958489
  34.5419272  39.9290628  41.2418489  34.5299272  39.6400628  40.1908489
  33.8649272  41.2910628  41.3918489  34.4129272  42.0350628  40.8138489
  32.8399272  41.2300628  41.0268489  33.8589272  41.5810628  42.4428489
  35.9939272  40.0210628  41.7258489  36.0069272  40.3290628  42.7718489
  36.4529272  39.0340628  41.6788489  36.8459272  41.0320628  40.8758489
  37.8659272  41.0600628  41.2588489  36.8579272  40.7110628  39.8338489
  36.4049272  42.0270628  40.9438489  32.2699272  38.8760628  41.8028489
  31.5199272  39.1130628  42.7608489  31.7489272  38.6230628  40.5848489
  32.4039272  38.4210628  39.2748489  33.2789272  37.7760628  39.3568489
  32.7419272  39.3630628  38.8438489  31.3259272  37.7890628  38.4468489
  31.3229272  36.7050628  38.5648489  31.4729272  37.9940628  37.3868489
  30.0539272  38.3880628  38.9398489  29.2089272  37.7250628  38.7568489
  29.8379272  39.3280628  38.4318489  30.2739272  38.6070628  40.4468489
  29.8319272  39.5300628  40.8218489  29.5819272  37.5270628  41.2848489
  28.4759272  37.7640628  41.7868489  30.1969272  36.3560628  41.4648489
  31.1029272  36.1060628  41.0678489  29.5649272  35.3150628  42.2878489
  28.5789272  35.0840628  41.8858489  30.4309272  34.0470628  42.2468489
  30.9229272  33.9840628  41.2758489  31.2169272  34.1290628  42.9978489
  29.6389272  32.7550628  42.4908489  28.4569272  32.7880628  42.8578489
  30.3049272  31.6110628  42.3128489  29.8399272  30.7190628  42.4808489
  31.2789272  31.6300628  42.0098489  29.3639272  35.8030628  43.7218489
  28.2939272  35.6070628  44.3218489  30.3779272  36.4770628  44.2758489
  31.2679272  36.6520628  43.8088489  30.2849272  37.0280628  45.6278489
  30.0929272  36.2050628  46.3158489  31.5999272  37.7270628  45.9988489
  31.8729272  38.4240628  45.2068489  31.4519272  38.3160628  46.9038489
  32.6659272  36.8080628  46.2048489  33.2579272  36.8130628  45.4238489
  29.1469272  38.0340628  45.7258489  28.3749272  38.0230628  46.6928489
  29.0629272  38.9450628  44.7418489  29.6949272  38.9830628  43.9418489
  28.0269272  39.9780628  44.7488489  28.1489272  40.5660628  45.6578489
  28.1819272  40.8800628  43.5228489  28.2549272  40.2450628  42.6398489
  27.2719272  41.4700628  43.4168489  29.3759272  41.8370628  43.5248489
  30.2859272  41.3130628  43.8168489  29.5359272  42.3980628  42.1208489
  30.3829272  43.0840628  42.0978489  29.7109272  41.5810628  41.4208489
  28.6289272  42.9310628  41.8368489  29.1299272  42.9770628  44.5418489
  29.9819272  43.6560628  44.5398489  28.2289272  43.5240628  44.2638489
  29.0049272  42.5540628  45.5388489  26.6309272  39.3700628  44.7618489
  25.7549272  39.8090628  45.5188489  26.3979272  38.3870628  43.8918489
  27.0979272  38.0180628  43.2488489  25.0909272  37.7490628  43.7908489
  24.3239272  38.5110628  43.6518489  25.0659272  36.8150628  42.5678489
  25.8639272  36.0820628  42.6848489  23.7509272  36.0450628  42.4788489
  23.7679272  35.3950628  41.6038489  23.6219272  35.4410628  43.3768489
  22.9229272  36.7480628  42.3928489  25.3169272  37.6180628  41.2868489
  24.4199272  38.1850628  41.0388489  26.1109272  38.3420628  41.4688489
  25.6979272  36.7510628  40.1048489  25.8619272  37.3800628  39.2298489
  26.6119272  36.2040628  40.3348489  24.8939272  36.0440628  39.8978489
  24.7569272  37.0060628  45.0788489  23.6339272  37.0960628  45.5888489
  25.7249272  36.2650628  45.6268489  26.6679272  36.1710628  45.2498489
  25.4699272  35.5140628  46.8538489  24.6129272  34.8620628  46.6838489
  26.6879272  34.6580628  47.2028489  26.4909272  34.1010628  48.1188489
  26.8869272  33.9600628  46.3898489  27.5549272  35.3020628  47.3498489
  25.1169272  36.4430628  48.0108489  24.1889272  36.1630628  48.7818489
  25.8329272  37.5660628  48.1388489  26.6249272  37.8210628  47.5488489
  25.4999272  38.5320628  49.1838489  25.4509272  37.9960628  50.1318489
  26.5819272  39.6090628  49.2748489  26.8219272  39.9460628  48.2668489
  26.1739272  40.4670628  49.8088489  27.8789272  39.1730628  49.9668489
  28.0959272  38.1280628  49.7428489  29.0409272  40.0350628  49.4438489
  29.9669272  39.7310628  49.9308489  29.1369272  39.9010628  48.3668489
  28.8429272  41.0840628  49.6628489  27.7229272  39.3050628  51.4698489
  28.6459272  38.9950628  51.9598489  27.5089272  40.3430628  51.7238489
  26.9019272  38.6720628  51.8078489  24.1389272  39.1720628  48.9358489
  23.3209272  39.2850628  49.8548489  23.8919272  39.6360628  47.7058489
  24.5209272  39.5420628  46.9088489  22.6389272  40.3380628  47.4338489
  22.5669272  41.1850628  48.1168489  22.6329272  40.8540628  45.9948489
  23.5249272  41.4570628  45.8248489  22.6849272  40.0080628  45.3088489
  21.4019272  41.6800628  45.6778489  21.3299272  42.8340628  46.1628489
  20.5309272  41.1820628  44.9328489  21.4369272  39.4410628  47.6838489
  20.3839272  39.9180628  48.1228489  21.5779272  38.1430628  47.4408489
  22.4389272  37.7210628  47.0938489  20.4909272  37.1980628  47.6548489
  19.5639272  37.7530628  47.5128489  20.5959272  36.0500628  46.6438489
  21.5849272  35.6010628  46.7278489  19.8719272  35.2810628  46.9138489
  20.3639272  36.4500628  45.1888489  21.0299272  37.2730628  44.9318489
  20.6929272  35.2690628  44.2598489  20.5249272  35.5630628  43.2238489
  21.7369272  34.9830628  44.3908489  20.0509272  34.4230628  44.5058489
  18.9479272  36.9390628  44.9948489  18.7999272  37.2200628  43.9518489
  18.2489272  36.1450628  45.2598489  18.7719272  37.8050628  45.6328489
  20.4549272  36.6280628  49.0688489  19.5449272  35.8560628  49.3848489
  21.4109272  36.9710628  49.9258489  22.1749272  37.6140628  49.7178489
  21.4159272  36.4220628  51.2648489  22.0129272  37.0720628  51.9038489
  20.3969272  36.4420628  51.6518489  21.9479272  35.0100628  51.3818489
  21.8929272  34.4350628  52.4728489  22.4409272  34.4240628  50.2898489
  22.3779272  34.8140628  49.3498489  23.1299272  33.1340628  50.3738489
  22.4509272  32.3910628  50.7928489  23.5409272  32.6550628  48.9668489
  24.1669272  33.4330628  48.5298489  24.3709272  31.3590628  49.0258489
  24.6409272  31.0540628  48.0148489  25.2769272  31.5330628  49.6068489
  23.7829272  30.5720628  49.4978489  22.3099272  32.4540628  48.0828489
  22.6229272  32.1160628  47.0948489  21.6569272  31.7060628  48.5328489
  21.7709272  33.3970628  47.9898489  24.3299272  33.2440628  51.2958489
  24.6549272  32.3070628  52.0358489  25.0169272  34.3830628  51.2488489
  24.8729272  35.0800628  50.5178489  26.0399272  34.7710628  52.2148489
  26.2949272  33.9240628  52.8508489  27.3379272  35.1990628  51.5118489
  27.0979272  35.9880628  50.7998489  28.3409272  35.7670628  52.5038489
  29.2479272  36.0610628  51.9758489  27.9109272  36.6380628  52.9978489
  28.5839272  35.0100628  53.2498489  27.9309272  34.0250628  50.7598489
  28.8499272  34.3370628  50.2648489  28.1509272  33.2190628  51.4598489
  27.2179272  33.6730628  50.0138489  25.4709272  35.9150628  53.0488489
  25.0579272  36.9480628  52.5018489  25.4569272  35.7360628  54.3728489
  25.7959272  34.8970628  54.8438489  24.9359272  36.7700628  55.2638489
  23.9809272  37.1080628  54.8608489  24.7249272  36.1940628  56.6638489
  24.3919272  35.1600628  56.5738489  25.6809272  36.1770628  57.1868489
  23.7209272  36.9630628  57.4998489  23.5669272  37.9520628  57.0688489
  22.7579272  36.4520628  57.4768489  24.1949272  37.1030628  58.9508489
  24.5799272  36.1460628  59.3048489  25.0179272  37.8150628  58.9998489
  23.0599272  37.5670628  59.8588489  22.5919272  36.7010628  60.3278489
  23.4649272  38.1840628  60.6608489  22.0319272  38.3410628  59.1058489
  21.4209272  38.8500628  59.7758489  22.5019272  39.0240628  58.4788489
  21.4549272  37.6890628  58.5368489  25.8649272  37.9750628  55.3308489
  25.4189272  39.1200628  55.1788489  27.1479272  37.7440628  55.6008489
  27.5329272  36.8130628  55.7568489  28.1299272  38.8190628  55.6988489
  27.9719272  39.5380628  54.8948489  27.9699272  39.6180628  57.0008489
  28.6409272  40.4760628  56.9748489  26.9539272  40.0100628  57.0538489
  28.2549272  38.8020628  58.2648489  28.8009272  37.6760628  58.2138489
  27.9159272  39.3190628  59.3468489  29.5169272  38.2120628  55.5598489
  29.6679272  37.0110628  55.3208489  30.5359272  39.0590628  55.7078489
  30.4379272  40.0360628  55.9838489  31.9049272  38.6240628  55.4758489
  31.8879272  37.9380628  54.6288489  32.7899272  39.8330628  55.1398489
  33.7169272  39.4790628  54.6898489  32.2849272  40.4440628  54.3908489
  33.1239272  40.6980628  56.3358489  33.2339272  40.0630628  57.2148489
  34.0869272  41.1810628  56.1688489  32.0729272  41.7660628  56.6198489
  32.4169272  42.7620628  57.2918489  30.9039272  41.6080628  56.1848489
  32.4819272  37.8490628  56.6548489  33.6329272  37.4160628  56.5768489
  31.7119272  37.6480628  57.7278489  30.7739272  38.0370628  57.8258489
  32.1419272  36.8460628  58.8718489  33.2199272  36.7330628  58.7598489
  31.7979272  37.5560628  60.1908489  30.7139272  37.6340628  60.2788489
  32.1419272  36.9420628  61.0238489  32.3959272  38.9230628  60.3148489
  33.7499272  39.1310628  60.4398489  33.9889272  40.4280628  60.5268489
  34.9619272  40.8860628  60.6318489  32.8359272  41.0690628  60.4638489
  32.7169272  42.0810628  60.5038489  31.8219272  40.1490628  60.3348489
  30.7659272  40.3640628  60.2628489  31.5219272  35.4520628  58.9028489
  31.9699272  34.6170628  59.6908489  30.4999272  35.1890628  58.0908489
  30.1009272  35.8590628  57.4328489  29.8619272  33.8800628  58.0898489
  29.5089272  33.6540628  59.0958489  28.6609272  33.8920628  57.1408489
  27.9299272  34.6150628  57.5038489  28.9879272  34.2350628  56.1598489
  27.9829272  32.5340628  56.9908489  28.7299272  31.7880628  56.7198489
  27.5659272  32.2330628  57.9518489  26.8809272  32.5380628  55.9488489
  26.5709272  33.5640628  55.3698489  26.2869272  31.3750628  55.7088489
  26.5779272  30.5390628  56.2168489  25.5399272  31.3170628  55.0168489
  30.8629272  32.7980628  57.6918489  31.6559272  32.9770628  56.7638489
  30.8449272  31.6660628  58.4118489  30.1479272  31.4630628  59.1278489
  31.8389272  30.6100628  58.2288489  32.7389272  31.0470628  57.7978489
  32.2429272  29.9750628  59.5758489  31.3389272  29.8420628  60.1698489
  32.8919272  28.6030628  59.3568489  33.1689272  28.1740628  60.3198489
  32.1849272  27.9420628  58.8548489  33.7839272  28.7170628  58.7398489
  33.1979272  30.8870628  60.3338489  33.4709272  30.4210628  61.2808489
  34.0959272  31.0500628  59.7378489  32.7119272  31.8430628  60.5268489
  31.2809272  29.5550628  57.2798489  30.1619272  29.0570628  57.4698489
  32.0549272  29.2190628  56.2538489  32.9529272  29.6620628  56.0598489
  31.6929272  28.1810628  55.3018489  30.6329272  27.9340628  55.3538489
  31.9279272  28.6620628  53.8718489  32.9999272  28.7060628  53.6798489
  31.5089272  27.9360628  53.1748489  31.3219272  30.0090628  53.6058489
  29.9469272  30.1660628  53.6248489  29.3139272  29.3100628  53.8048489
  29.3709272  31.4160628  53.4148489  28.2969272  31.5280628  53.4278489
  30.1799272  32.5130628  53.1898489  29.7379272  33.4850628  53.0258489
  31.5549272  32.3690628  53.1738489  32.1869272  33.2260628  52.9938489
  32.1209272  31.1200628  53.3898489  33.1959272  31.0130628  53.3898489
  32.5119272  26.9500628  55.6598489  33.7439272  26.9650628  55.5658489
  31.8269272  25.9010628  56.1118489  30.8089272  25.8350628  56.1148489
  32.5179272  24.7380628  56.6508489  33.3119272  25.0940628  57.3078489
  31.5539272  23.8690628  57.4658489  30.6299272  23.7470628  56.8998489
  31.9899272  22.8770628  57.5808489  31.2089272  24.4190628  58.8588489
  30.6449272  25.3460628  58.7548489  30.5649272  23.7110628  59.3808489
  32.4669272  24.6770628  59.6928489  33.3459272  24.4780628  59.0798489
  32.5009272  25.7320628  59.9658489  32.5469272  23.8300628  60.9678489
  32.1749272  24.4090628  61.8128489  31.8979272  22.9600628  60.8668489
  33.9489272  23.3780628  61.2508489  34.0199272  23.0660628  62.2398489
  34.1929272  22.5880628  60.6198489  34.6069272  24.1670628  61.0888489
  33.1499272  23.9130628  55.5348489  32.5499272  23.6980628  54.4758489
  34.3799272  23.4660628  55.7778489  34.9279272  23.7190628  56.5998489
  35.0509272  22.5580628  54.8608489  35.1989272  23.0450628  53.8968489
  36.4099272  22.1790628  55.4418489  37.0019272  23.0860628  55.5678489
  36.2599272  21.7560628  56.4348489  37.1829272  21.2160628  54.6268489
  37.2479272  21.1540628  53.2678489  36.7259272  21.8150628  52.5928489
  38.0769272  20.1250628  52.8808489  38.2959272  19.8680628  51.9178489
  38.5599272  19.5030628  54.0028489  39.4209272  18.4130628  54.1278489
  39.8259272  17.9160628  53.2588489  39.7329272  17.9970628  55.3948489
  40.3999272  17.1570628  55.5258489  39.2059272  18.6370628  56.5258489
  39.4759272  18.2820628  57.5098489  38.3459272  19.7160628  56.4048489
  37.9449272  20.2030628  57.2818489  38.0079272  20.1620628  55.1218489
  34.1929272  21.3150628  54.6428489  33.6679272  20.7400628  55.6008489
  34.0259272  20.9100628  53.3818489  34.4499272  21.3560628  52.5688489
  33.1869272  19.7510628  53.0838489  32.3259272  19.8050628  53.7498489
  32.7079272  19.8010628  51.6268489  31.8619272  19.1240628  51.5078489
  32.3459272  20.8050628  51.4058489  33.7929272  19.4270628  50.6138489
  34.9979272  19.4150628  50.9468489  33.4259272  19.1900628  49.4468489
  33.8789272  18.4250628  53.3758489  33.2919272  17.3670628  53.1148489
  35.1009272  18.4510628  53.9058489  35.6309272  19.3090628  54.0618489
  35.7919272  17.2500628  54.3118489  36.3909272  17.4770628  55.1938489
  35.0509272  16.5090628  54.6118489  36.6929272  16.6310628  53.2648489
  37.5809272  15.8510628  53.6228489  36.4969272  16.9420628  51.9858489
  35.7809272  17.5890628  51.6548489  37.3239272  16.3560628  50.9358489
  37.4909272  15.3030628  51.1628489  36.6199272  16.4320628  49.5838489
  35.6999272  15.8490628  49.6288489  36.3329272  17.4660628  49.3898489
  37.4759272  15.9250628  48.4208489  38.3709272  16.5420628  48.3388489
  37.8079272  14.9090628  48.6368489  36.7359272  15.9380628  47.0898489
  35.5059272  15.9160628  47.0548489  37.4869272  15.9660628  45.9868489
  38.5039272  15.9840628  46.0628489  37.0439272  15.9700628  45.0678489
  38.6689272  17.0720628  50.8868489  38.7219272  18.2960628  50.7318489
  39.7539272  16.3130628  51.0258489  39.7299272  15.3080628  51.1968489
  41.0949272  16.8800628  50.9408489  41.1219272  17.8150628  51.5008489
  42.1219272  15.9350628  51.5588489  42.1109272  14.9940628  51.0098489
  43.5179272  16.5330628  51.4738489  44.2359272  15.8450628  51.9198489
  43.7779272  16.7030628  50.4288489  43.5409272  17.4810628  52.0118489
  41.7859272  15.7090628  52.9298489  42.4419272  15.1010628  53.3318489
  41.4339272  17.1570628  49.4828489  41.3809272  16.2510628  48.6468489
  41.7629272  18.4090628  49.1778489  41.7739272  19.1670628  49.8598489
  42.1409272  18.8220628  47.8358489  42.0299272  17.9780628  47.1558489
  41.2159272  19.9380628  47.3288489  41.3629272  20.8320628  47.9348489
  41.4909272  20.1980628  46.3068489  39.7519272  19.5370628  47.3698489
  39.5969272  18.6780628  46.7168489  39.4949272  19.2200628  48.3808489
  38.8249272  20.6600628  46.9468489  38.8409272  21.4520628  47.6958489
  39.1789272  21.0970628  46.0128489  37.4589272  20.1700628  46.7758489
  37.1469272  19.9450628  45.8308489  36.5969272  19.9990628  47.7748489
  35.3709272  19.5500628  47.5248489  35.0909272  19.3370628  46.5678489
  34.7099272  19.4190628  48.2908489  36.9539272  20.2860628  49.0218489
  37.8909272  20.6390628  49.2158489  36.2909272  20.1540628  49.7858489
  43.6009272  19.2580628  47.8278489  44.2369272  19.4050628  48.8778489
  44.1319272  19.4640628  46.6188489  43.5979272  19.5290628  45.7518489
  45.5769272  19.6140628  46.4708489  46.0409272  18.8040628  47.0338489
  45.9759272  19.5040628  44.9998489  45.3889272  20.2100628  44.4128489
  47.0219272  19.7880628  44.8878489  45.7739272  18.1040628  44.4498489
  45.7209272  17.1510628  45.2578489  45.6779272  17.9540628  43.2118489
  46.0879272  20.9230628  47.0558489  47.2209272  20.9780628  47.5468489
  45.2899272  21.9820628  47.0078489  44.3499272  21.9720628  46.6118489
  45.7109272  23.2730628  47.5328489  46.7869272  23.4070628  47.4188489
  45.0849272  24.4320628  46.7478489  44.0099272  24.4470628  46.9288489
  45.6739272  25.7450628  47.1928489  45.2199272  26.5580628  46.6268489
  45.4789272  25.8900628  48.2558489  46.7499272  25.7390628  47.0188489
  45.3739272  24.2330628  45.2538489  46.4529272  24.2530628  45.1038489
  45.0299272  23.2400628  44.9638489  44.7399272  25.2520628  44.3278489
  45.0059272  25.0210628  43.2958489  43.6559272  25.2200628  44.4388489
  45.1009272  26.2490628  44.5818489  45.3519272  23.2950628  49.0128489
  44.1759272  23.2470628  49.3818489  46.3799272  23.3360628  49.8668489
  47.3349272  23.5810628  49.6068489  46.1909272  23.0200628  51.2768489
  45.6569272  22.0710628  51.3188489  47.5439272  22.8870628  51.9758489
  47.3879272  22.6510628  53.0288489  48.1189272  22.0890628  51.5058489
  48.0909272  23.8260628  51.8918489  45.3389272  24.0550628  51.9998489
  44.6169272  23.7020628  52.9408489  45.4149272  25.3270628  51.5968489
  46.0119272  25.6620628  50.8408489  44.6069272  26.3540628  52.2498489
  44.8139272  26.2850628  53.3178489  44.9889272  27.7470628  51.7408489
  44.2499272  28.4590628  52.1088489  46.3649272  28.1520628  52.2598489
  46.6169272  29.1450628  51.8868489  46.3529272  28.1660628  53.3498489
  47.1099272  27.4350628  51.9148489  44.9959272  27.7610628  50.3068489
  45.2399272  28.6560628  49.9898489  43.1139272  26.1290628  52.0458489
  42.2989272  26.7410628  52.7488489  42.7369272  25.2800628  51.0918489
  43.3839272  24.7860628  50.4768489  41.3329272  24.9880628  50.8518489
  40.8179272  25.9450628  50.9408489  41.1349272  24.3870628  49.4598489
  41.7819272  23.5140628  49.3678489  40.1069272  24.0320628  49.3818489
  41.4099272  25.3090628  48.2928489  42.0059272  26.5390628  48.3258489
  42.3649272  27.0300628  49.2188489  42.0809272  27.0600628  47.0538489
  42.4929272  27.9590628  46.8048489  41.5119272  26.1730628  46.1748489
  41.3459272  26.2570628  44.7878489  41.6839272  27.1210628  44.2358489
  40.7399272  25.2050628  44.1558489  40.6029272  25.2410628  43.0848489
  40.2929272  24.0810628  44.8658489  39.8169272  23.2700628  44.3348489
  40.4539272  23.9960628  46.2448489  40.1059272  23.1290628  46.7878489
  41.0779272  25.0590628  46.9178489  40.7339272  24.0260628  51.8708489
  39.5049272  23.9580628  51.9778489  41.5569272  23.2790628  52.5998489
  42.5669272  23.4200628  52.6328489  41.0809272  22.1710628  53.4328489
  40.1339272  21.8220628  53.0198489  42.0999272  21.0390628  53.4018489
  43.0289272  21.3770628  53.8598489  41.7329272  20.2060628  54.0018489
  42.3789272  20.5600628  52.0028489  41.4609272  20.4220628  51.1848489
  43.6529272  20.3130628  51.7028489  43.9039272  19.9960628  50.7668489
  44.3769272  20.4410628  52.4098489  40.7959272  22.6050628  54.8678489
  41.2239272  21.9710628  55.8328489  40.0449272  23.6920628  55.0058489
  39.6319272  24.1830628  54.2128489  39.7289272  24.3010628  56.2898489
  39.5839272  23.5240628  57.0408489  40.8699272  25.1860628  56.8058489
  40.5409272  25.7040628  57.7068489  41.7119272  24.5550628  57.0898489
  41.3409272  26.2190628  55.7748489  41.9719272  25.7230628  55.0378489
  40.4739272  26.6100628  55.2418489  42.1159272  27.3860628  56.3908489
  41.9019272  28.2980628  55.8338489  41.7739272  27.5500628  57.4128489
  43.5579272  27.1430628  56.3928489  43.8819272  26.2040628  56.6268489
  44.4769272  28.0650628  56.1098489  44.1069272  29.3020628  55.7928489
  43.1169272  29.5470628  55.7658489  44.8129272  30.0060628  55.5768489
  45.7679272  27.7510628  56.1388489  46.0569272  26.8020628  56.3778489
  46.4699272  28.4590628  55.9218489  38.4679272  25.1220628  56.0908489
  37.9799272  25.2770628  54.9698489  37.9429272  25.6460628  57.1928489
  38.2759272  25.4710628  58.1408489  36.8059272  26.5420628  57.0858489
  36.1009272  26.1180628  56.3708489  36.1039272  26.6860628  58.4278489
  36.7879272  27.1400628  59.1448489  35.2579272  27.3640628  58.3208489
  35.6179272  25.3640628  58.9698489  35.4179272  24.4110628  58.1818489
  35.4369272  25.2880628  60.1988489  37.2649272  27.9110628  56.5908489
  38.4269272  28.3030628  56.7388489  36.3259272  28.6420628  55.9988489
  35.3559272  28.3460628  55.8888489  36.6229272  29.9540628  55.4498489
  37.4999272  30.3470628  55.9638489  36.9389272  29.8680628  53.9498489
  36.1889272  29.2440628  53.4638489  36.8589272  30.8630628  53.5118489
  38.2939272  29.3160628  53.6598489  39.4439272  30.0600628  53.8048489
  40.4899272  29.3090628  53.5048489  41.5219272  29.6280628  53.5178489
  40.0589272  28.1010628  53.1858489  40.6489272  27.3140628  52.9158489
  38.6899272  28.0760628  53.2768489  38.0489272  27.2290628  53.0808489
  35.4409272  30.8800628  55.6668489  34.3059272  30.4380628  55.8538489
  35.7289272  32.1790628  55.6458489  36.6729272  32.5470628  55.7658489
  34.7229272  33.1980628  55.4488489  33.7199272  32.7700628  55.4488489
  34.7299272  34.2080628  56.6108489  33.9529272  34.9530628  56.4408489
  34.4779272  33.6900628  57.5358489  36.0649272  34.9110628  56.7818489
  36.7599272  35.2090628  55.8038489  36.4229272  35.2000628  58.0338489
  37.3019272  35.6860628  58.2138489  35.8179272  34.9350628  58.8108489
  34.9829272  33.8410628  54.0848489  35.8439272  33.3970628  53.3128489
  34.2109272  34.8710628  53.7688489  33.5249272  35.3000628  54.3898489
  34.3139272  35.4720628  52.4408489  34.1649272  34.6880628  51.6978489
  33.2409272  36.5430628  52.2798489  32.3049272  36.1650628  52.6898489
  33.5209272  37.4120628  52.8748489  33.0009272  36.9910628  50.8438489
  33.9359272  37.1870628  50.3188489  32.2529272  35.8760628  50.1518489
  32.0589272  36.1560628  49.1158489  32.8529272  34.9660628  50.1758489
  31.3069272  35.7010628  50.6638489  32.1939272  38.3030628  50.8428489
  32.0219272  38.6240628  49.8158489  31.2359272  38.1410628  51.3378489
  32.7519272  39.0740628  51.3748489  35.6909272  36.0750628  52.2108489
  36.2259272  36.0210628  51.0918489  36.2539272  36.7020628  53.2498489
  35.8279272  36.7810628  54.1728489  37.5619272  37.3370628  53.1258489
  37.5089272  38.0790628  52.3288489  37.9439272  38.0650628  54.4248489
  38.0079272  37.3310628  55.2288489  39.3019272  38.7320628  54.2618489
  39.5679272  39.2460628  55.1848489  40.0539272  37.9760628  54.0378489
  39.2579272  39.4520628  53.4448489  36.8729272  39.0840628  54.8258489
  35.9699272  38.5540628  55.1298489  37.2199272  39.6460628  55.6928489
  36.5279272  40.0590628  53.6998489  35.7639272  40.7560628  54.0438489
  37.4209272  40.6130628  53.4118489  36.1519272  39.5040628  52.8398489
  38.6149272  36.3060628  52.7578489  39.3679272  36.4830628  51.7938489
  38.6909272  35.2120628  53.5258489  38.0619272  34.9850628  54.2968489
  39.7489272  34.2450628  53.2648489  40.6549272  34.8050628  53.0348489
  40.0329272  33.3830628  54.5118489  40.8539272  32.7070628  54.2718489
  40.4109272  34.2790628  55.6828489  40.6109272  33.6650628  56.5608489
  41.3029272  34.8510628  55.4298489  39.5899272  34.9630628  55.8978489
  38.8819272  32.6100628  54.8778489  38.8809272  31.7680628  54.3768489
  39.4359272  33.3830628  52.0518489  40.3629272  32.9490628  51.3588489
  38.1579272  33.1470628  51.7458489  37.3569272  33.4660628  52.2898489
  37.8349272  32.3740628  50.5438489  38.3939272  31.4390628  50.5918489
  36.3439272  32.0510628  50.4928489  36.1269272  31.4770628  49.5918489
  36.0679272  31.4670628  51.3708489  35.7709272  32.9780628  50.4788489
  38.2549272  33.1180628  49.2808489  38.7139272  32.5030628  48.3068489
  38.0919272  34.4420628  49.2748489  37.6169272  34.9670628  50.0088489
  38.6029272  35.2540628  48.1728489  38.2439272  34.8360628  47.2328489
  38.0869272  36.6920628  48.3048489  38.2099272  37.0260628  49.3348489
  38.6919272  37.3510628  47.6818489  36.6429272  36.8190628  47.9088489
  36.1059272  35.8940628  48.1188489  36.1569272  37.6070628  48.4838489
  36.5899272  37.1970628  46.1418489  37.2649272  38.8410628  46.2578489
  37.3259272  39.2800628  45.2618489  36.6209272  39.4550628  46.8868489
  38.2619272  38.7950628  46.6958489  40.1269272  35.2290628  48.1448489
  40.7329272  34.9790628  47.0958489  40.7539272  35.4470628  49.3088489
  40.2699272  35.5490628  50.2008489  42.2089272  35.5590628  49.4008489
  42.5259272  36.3890628  48.7698489  42.6169272  35.8400628  50.8518489
  42.1969272  36.8000628  51.1518489  42.1679272  35.0810628  51.4928489
  44.1219272  35.8650628  51.1048489  44.5599272  34.9100628  50.8158489
  44.5869272  36.6300628  50.4838489  44.4219272  36.1480628  52.5948489
  43.9949272  37.1100628  52.8788489  43.9429272  35.3910628  53.2158489
  45.9259272  36.1550628  52.8628489  46.3519272  35.1900628  52.5878489
  46.4069272  36.9060628  52.2358489  46.2149272  36.4420628  54.3088489
  47.2429272  36.4410628  54.4638489  45.8269272  37.3730628  54.5618489
  45.7749272  35.7110628  54.9028489  42.9009272  34.3050628  48.8868489
  43.8919272  34.3870628  48.1418489  42.3939272  33.1330628  49.2698489
  41.5739272  33.0380628  49.8688489  42.9809272  31.8680628  48.8558489
  44.0019272  32.0610628  48.5258489  43.0019272  30.9040628  50.0488489
  41.9889272  30.7620628  50.4268489  43.3619272  29.9270628  49.7278489
  43.8869272  31.4390628  51.1478489  45.2579272  31.5490628  50.9588489
  45.6919272  31.2300628  50.0228489  46.0789272  32.0600628  51.9498489
  47.1439272  32.1370628  51.7888489  45.5269272  32.4690628  53.1408489
  46.3429272  32.9730628  54.1298489  45.7999272  33.2180628  54.9078489
  44.1669272  32.3720628  53.3508489  43.7399272  32.6870628  54.2908489
  43.3539272  31.8700628  52.3538489  42.2879272  31.8120628  52.5158489
  42.2629272  31.2530628  47.6608489  42.6279272  30.1590628  47.2338489
  41.2689272  31.9520628  47.1018489  40.9109272  32.8230628  47.4948489
  40.5909272  31.5430628  45.8698489  39.7569272  32.2210628  45.6888489
  41.5389272  31.6510628  44.6718489  42.2509272  32.4600628  44.8338489
  42.1169272  30.7320628  44.5718489  40.8029272  31.8880628  43.4868489
  40.1719272  31.1520628  43.3408489  40.0099272  30.1310628  46.0128489
  40.2269272  29.2540628  45.1808489  39.2429272  29.9290628  47.0818489
  38.9419272  30.6760628  47.7078489  38.7559272  28.6010628  47.4608489
  39.5379272  27.8620628  47.2858489  38.4199272  28.5640628  48.9658489
  37.5849272  29.2450628  49.1308489  38.0019272  27.1660628  49.4088489
  37.7719272  27.1750628  50.4738489  37.1189272  26.8560628  48.8498489
  38.8159272  26.4660628  49.2188489  39.6369272  29.0230628  49.8028489
  39.3829272  28.9910628  50.8618489  40.4809272  28.3600628  49.6118489
  39.9059272  30.0420628  49.5248489  37.5539272  28.2200628  46.5938489
  36.4119272  28.5630628  46.9138489  37.8129272  27.5110628  45.4818489
  38.7379272  27.1670628  45.2248489  36.7489272  27.1720628  44.5288489
  36.3309272  28.1080628  44.1588489  37.3369272  26.4010628  43.3348489
  37.8779272  25.5380628  43.7228489  36.2319272  25.8680628  42.3988489
  36.6879272  25.3290628  41.5678489  35.5789272  25.1940628  42.9538489
  35.6479272  26.7030628  42.0128489  38.3079272  27.3090628  42.5578489
  38.7229272  26.7590628  41.7128489  37.7729272  28.1860628  42.1928489
  39.1169272  27.6250628  43.2168489  35.5599272  26.4510628  45.1728489
  34.4169272  26.8410628  44.9048489  35.7489272  25.4140628  46.0068489
  37.0139272  24.8170628  46.4768489  37.4819272  25.4240628  47.2508489
  37.7379272  24.7180628  45.6678489  36.5879272  23.4810628  47.0038489
  37.2289272  23.1690628  47.8288489  36.6689272  22.7170628  46.2308489
  35.2039272  23.6220628  47.4488489  35.1559272  23.9570628  48.4848489
  34.6749272  22.6700628  47.3968489  34.5779272  24.6570628  46.5018489
  34.0119272  24.2290628  45.6748489  33.5509272  25.5030628  47.2328489
  32.3459272  25.2190628  47.1458489  34.0029272  26.5130628  47.9808489
  34.9919272  26.7080628  48.1368489  33.0919272  27.4380628  48.6488489
  32.4419272  26.8840628  49.3258489  33.9039272  28.4520628  49.4818489
  34.6679272  28.8950628  48.8428489  33.0129272  29.5540628  49.9858489
  33.6029272  30.2600628  50.5708489  32.5609272  30.0720628  49.1398489
  32.2279272  29.1300628  50.6118489  34.5929272  27.7470628  50.6458489
  35.1619272  28.4730628  51.2258489  33.8429272  27.2810628  51.2848489
  35.2669272  26.9820628  50.2608489  32.1939272  28.1340628  47.6288489
  30.9759272  28.2460628  47.8208489  32.7789272  28.6080628  46.5308489
  33.7719272  28.5060628  46.3198489  32.0119272  29.3300628  45.5208489
  31.3169272  29.9820628  46.0498489  32.9549272  30.1690628  44.6578489
  33.8549272  29.5990628  44.4288489  32.4769272  30.4050628  43.7068489
  33.3209272  31.4390628  45.3778489  34.3079272  31.4390628  46.3488489
  34.8339272  30.5230628  46.5728489  34.6279272  32.5910628  47.0328489
  35.4079272  32.5810628  47.7798489  33.9419272  33.7640628  46.7548489
  34.2619272  34.9180628  47.4408489  33.7369272  35.6660628  47.0858489
  32.9459272  33.7800628  45.8008489  32.4149272  34.6950628  45.5828489
  32.6349272  32.6220628  45.1298489  31.8429272  32.6310628  44.3958489
  31.1609272  28.4170628  44.6528489  30.1089272  28.8400628  44.1518489
  31.5789272  27.1730628  44.4508489  32.4929272  26.8060628  44.7158489
  30.6819272  26.2280628  43.7988489  30.3749272  26.6340628  42.8348489
  31.4119272  24.9110628  43.5698489  31.8539272  24.5700628  44.5058489
  30.6999272  24.1470628  43.2568489  32.4959272  25.0590628  42.5188489
  32.0629272  25.4650628  41.6048489  33.2409272  25.7750628  42.8638489
  33.1659272  23.7430628  42.2158489  33.8829272  23.2000628  43.0528489
  32.9239272  23.2140628  41.0188489  32.3209272  23.7030628  40.3578489
  33.3409272  22.3190628  40.7628489  29.4229272  26.0180628  44.6278489
  28.3199272  25.8800628  44.0838489  29.5689272  26.0010628  45.9478489
  30.4649272  26.0720628  46.4298489  28.4139272  25.8750628  46.8198489
  27.8449272  24.9990628  46.5088489  28.8729272  25.6940628  48.2568489
  29.7059272  24.9920628  48.2878489  29.2419272  26.6440628  48.6438489
  27.7779272  25.2010628  49.1178489  27.9689272  25.4920628  50.1508489
  26.8419272  25.6740628  48.8208489  27.6299272  23.6890628  49.0368489
  27.5589272  23.1120628  47.9148489  27.5719272  23.0900628  50.1188489
  27.4959272  27.0860628  46.7058489  26.2599272  26.9390628  46.6988489
  28.0739272  28.2930628  46.6218489  29.0739272  28.4700628  46.7208489
  27.2499272  29.4780628  46.3708489  26.5819272  29.5810628  47.2258489
  28.1049272  30.7460628  46.2418489  28.8039272  30.6120628  45.4158489
  27.4539272  31.5790628  45.9768489  28.8809272  31.1170628  47.4708489
  28.5689272  30.5910628  48.7128489  27.7529272  29.8900628  48.8088489
  29.2989272  30.9580628  49.8388489  29.0619272  30.5290628  50.8008489
  30.3409272  31.8850628  49.7208489  30.9099272  32.1720628  50.5928489
  30.6419272  32.4320628  48.4888489  31.4459272  33.1460628  48.3928489
  29.9029272  32.0570628  47.3738489  30.1249272  32.5020628  46.4158489
  26.4399272  29.3130628  45.0918489  25.2429272  29.6110628  45.0568489
  27.0939272  28.8710628  44.0118489  28.0569272  28.5340628  44.0138489
  26.4339272  28.8460628  42.7118489  26.0079272  29.8320628  42.5238489
  27.4529272  28.5320628  41.6128489  26.9509272  28.5150628  40.6458489
  28.2289272  29.2980628  41.6058489  27.9059272  27.5590628  41.8038489
  25.2859272  27.8420628  42.6928489  24.2409272  28.1030628  42.0878489
  25.4669272  26.6870628  43.3488489  26.3449272  26.3990628  43.7818489
  24.3679272  25.7320628  43.4878489  24.0779272  25.4100628  42.4878489
  24.8199272  24.5070628  44.2908489  25.2509272  24.8360628  45.2368489
  23.9509272  23.8950628  44.5328489  25.8459272  23.6540628  43.5368489
  25.3719272  23.2260628  42.6538489  26.6539272  24.2960628  43.1858489
  26.4439272  22.5120628  44.3938489  26.7079272  22.8800628  45.3848489
  25.7099272  21.7180628  44.5338489  27.6269272  21.9960628  43.7118489
  27.5079272  21.6580628  42.7568489  28.8439272  21.9320628  44.2358489
  29.0659272  22.3420628  45.4778489  28.2979272  22.7100628  46.0388489
  30.0049272  22.2890628  45.8718489  29.8469272  21.4770628  43.4968489
  29.6789272  21.1810628  42.5358489  30.7869272  21.4240628  43.8898489
  23.1579272  26.3750628  44.1438489  22.0159272  26.1470628  43.7168489
  23.3859272  27.1910628  45.1808489  24.3139272  27.4510628  45.5158489
  22.2779272  27.7820628  45.9258489  21.5169272  27.0140628  46.0608489
  22.7579272  28.2590628  47.2958489  23.3869272  27.4880628  47.7408489
  23.3809272  29.1440628  47.1668489  21.6169272  28.5870628  48.2548489
  22.0089272  29.1260628  49.1178489  20.9049272  29.2490628  47.7618489
  20.9069272  27.3360628  48.7188489  21.4149272  26.2330628  48.5428489
  19.7349272  27.4980628  49.3158489  19.3509272  28.4350628  49.4408489
  19.2169272  26.6860628  49.6508489  21.6519272  28.9350628  45.1608489
  20.4269272  29.1090628  45.1858489  22.4789272  29.7530628  44.4988489
  23.4969272  29.7090628  44.5448489  21.9439272  30.7990628  43.6368489
  21.3519272  31.4890628  44.2388489  23.0889272  31.6010628  42.9978489
  23.8079272  30.9150628  42.5508489  22.5369272  32.4970628  41.8878489
  23.3529272  33.0630628  41.4378489  22.0599272  31.8800628  41.1258489
  21.8049272  33.1870628  42.3078489  23.8329272  32.4160628  44.0708489
  23.2429272  33.2980628  44.3198489  23.9129272  31.8190628  44.9788489
  25.2369272  32.8580628  43.6368489  25.7039272  33.4280628  44.4408489
  25.8429272  31.9790628  43.4158489  25.1629272  33.4820628  42.7458489
  21.0189272  30.1950628  42.5798489  19.8929272  30.6720628  42.3688489
  21.4699272  29.1310628  41.9228489  22.3829272  28.7100628  42.0958489
  20.6999272  28.4620628  40.8888489  21.0339272  27.4280628  40.8068489
  19.6509272  28.4350628  41.1848489  20.8179272  29.1350628  39.5268489
  21.0949272  30.3250628  39.4088489  20.5599272  28.3380628  38.4758489
  20.2329272  27.3760628  38.5668489  20.7269272  28.7840628  37.0818489
  21.7689272  29.0750628  36.9518489  20.3699272  27.6300628  36.1338489
  21.0139272  26.7810628  36.3618489  19.3459272  27.3170628  36.3368489
  20.4959272  27.9530628  34.6408489  19.5979272  27.6180628  34.1218489
  20.5559272  29.0330628  34.5088489  21.7109272  27.3020628  34.0138489
  22.6309272  26.9450628  34.7768489  21.7549272  27.1450628  32.7738489
  19.8799272  30.0100628  36.7508489  20.3629272  30.9520628  36.1008489
  18.5979272  30.0010628  37.1398489  18.1699272  29.2610628  37.6958489
  17.6959272  31.0980628  36.7758489  17.6829272  31.1690628  35.6878489
  16.2779272  30.8050628  37.2808489  15.6169272  31.6260628  37.0048489
  15.9159272  29.8800628  36.8318489  16.2929272  30.7000628  38.3658489
  18.1849272  32.4390628  37.3168489  18.2599272  33.4330628  36.5798489
  18.5129272  32.4980628  38.6078489  18.4829272  31.7140628  39.2588489
  18.9539272  33.7670628  39.1698489  18.2849272  34.5500628  38.8138489
  18.8829272  33.7200628  40.6968489  19.4449272  32.8580628  41.0568489
  19.3639272  34.6080628  41.1078489  17.4499272  33.6390628  41.2118489
  16.8639272  34.4470628  40.7738489  17.0009272  32.7030628  40.8798489
  17.3679272  33.7250628  42.7328489  17.8239272  34.6580628  43.0638489
  16.3209272  33.7580628  43.0338489  18.0239272  32.6070628  43.4028489
  18.5409272  31.9380628  42.8318489  17.9839272  32.4130628  44.7168489
  18.6089272  31.3770628  45.2718489  19.1259272  30.7210628  44.6868489
  18.5699272  31.2400628  46.2818489  17.2989272  33.2550628  45.4818489
  16.8089272  34.0440628  45.0598489  17.2629272  33.1130628  46.4908489
  20.3609272  34.1180628  38.7018489  20.6699272  35.2980628  38.4978489
  21.2309272  33.1170628  38.5378489  21.0349272  32.1370628  38.7388489
  22.5769272  33.3920628  38.0358489  23.0459272  34.1120628  38.7058489
  23.4189272  32.1140628  38.0268489  23.3979272  31.6650628  39.0198489
  22.9699272  31.3950628  37.3418489  24.8709272  32.3580628  37.6168489
  25.3349272  31.4080628  37.3528489  24.8929272  32.9820628  36.7238489
  25.8349272  33.1520628  38.9258489  26.1229272  31.7630628  40.0408489
  26.7069272  32.0990628  40.8978489  25.1669272  31.3690628  40.3848489
  26.6699272  30.9810628  39.5138489  22.5249272  34.0060628  36.6418489
  23.1869272  35.0140628  36.3648489  21.7379272  33.4150628  35.7458489
  21.1879272  32.5730628  35.9148489  21.6219272  33.9790628  34.4048489
  22.6209272  34.0560628  33.9758489  20.7769272  33.0620628  33.5258489
  21.3389272  32.1600628  33.2838489  19.8869272  32.7460628  34.0698489
  20.4029272  33.7250628  32.3388489  19.8629272  33.1240628  31.7848489
  21.0299272  35.3870628  34.4468489  21.5179272  36.2940628  33.7558489
  19.9889272  35.5960628  35.2598489  19.5739272  34.8830628  35.8598489
  19.3549272  36.9150628  35.3428489  19.0149272  37.1980628  34.3468489
  18.1509272  36.8510628  36.2818489  17.3749272  36.2530628  35.8038489
  18.4499272  36.3210628  37.1858489  17.5429272  38.1850628  36.6888489
  18.3289272  38.8800628  36.9848489  17.0239272  38.6330628  35.8418489
  16.5619272  37.9700628  37.8558489  15.5899272  37.6770628  37.4588489
  16.9149272  37.1450628  38.4748489  16.3959272  39.2130628  38.7228489
  15.6949272  39.0050628  39.5318489  17.3499272  39.4680628  39.1848489
  15.9069272  40.3620628  37.9208489  15.7059272  41.1650628  38.5508489
  16.6339272  40.6380628  37.2298489  15.0379272  40.0900628  37.4188489
  20.3449272  37.9760628  35.8078489  20.3509272  39.1080628  35.2998489
  21.2119272  37.6190628  36.7578489  21.2749272  36.6830628  37.1588489
  22.1599272  38.5840628  37.3018489  21.6299272  39.5230628  37.4638489
  22.7109272  38.0790628  38.6428489  23.0919272  37.0660628  38.5098489
  23.5559272  38.7020628  38.9348489  21.6919272  38.0770628  39.7638489
  20.8559272  37.4330628  39.4908489  22.1419272  37.6520628  40.6608489
  21.0789272  39.7290628  40.1288489  20.9599272  39.6070628  41.9258489
  20.5919272  40.5500628  42.3308489  20.2709272  38.8050628  42.1908489
  21.9439272  39.3920628  42.3418489  23.2969272  38.8660628  36.3278489
  23.7719272  40.0040628  36.2438489  23.7559272  37.8540628  35.5838489
  23.4139272  36.8930628  35.6148489  24.8349272  38.1140628  34.6398489
  25.6219272  38.6460628  35.1738489  25.4189272  36.8090628  34.1078489
  24.5999272  36.1430628  33.8378489  25.9729272  37.0200628  33.1938489
  26.3499272  36.0760628  35.0948489  25.7219272  35.4530628  35.7318489
  27.3329272  35.2050628  34.3398489  27.9839272  34.6930628  35.0478489
  26.7879272  34.4680628  33.7498489  27.9349272  35.8260628  33.6768489
  27.1149272  37.0570628  36.0018489  27.7589272  36.4980628  36.6808489
  27.7239272  37.7200628  35.3878489  26.4039272  37.6480628  36.5798489
  24.3649272  39.0020628  33.4958489  25.1459272  39.8110628  32.9878489
  23.1029272  38.8640628  33.0858489  22.4729272  38.1190628  33.3848489
  22.5279272  39.8200628  32.1398489  23.1999272  39.9150628  31.2868489
  21.1749272  39.3070628  31.6478489  20.5899272  38.9690628  32.5028489
  20.6259272  40.1310628  31.1918489  21.2859272  38.1880628  30.6588489
  21.5949272  38.3990628  29.3318489  21.7699272  39.3090628  28.9058489
  21.6289272  37.2400628  28.6978489  21.8379272  37.1000628  27.6478489
  21.3639272  36.2820628  29.5678489  21.1439272  36.8490628  30.8018489
  20.9029272  36.3240628  31.7148489  22.3939272  41.2050628  32.7688489
  22.6859272  42.2200628  32.1228489  21.9619272  41.2730628  34.0308489
  21.6959272  40.4700628  34.5998489  21.8439272  42.5720628  34.6908489
  21.2009272  43.2010628  34.0758489  21.2019272  42.4140628  36.0698489
  21.1219272  43.3900628  36.5478489  20.2079272  41.9800628  35.9608489
  21.8179272  41.7590628  36.6848489  23.1989272  43.2680628  34.8038489
  23.2879272  44.4930628  34.6428489  24.2669272  42.5020628  35.0758489
  24.2039272  41.5000628  35.2578489  25.6329272  43.0280628  35.1388489
  25.5249272  43.9650628  35.6858489  26.5889272  42.0540628  35.8498489
  26.5489272  41.0930628  35.3368489  27.6069272  42.4300628  35.7448489
  26.3089272  41.8250628  37.3238489  25.4819272  42.6560628  38.0448489
  25.0079272  43.4950628  37.5578489  25.2509272  42.4210628  39.4028489
  24.5859272  43.0690628  39.9548489  25.8709272  41.3600628  40.0448489
  25.6999272  41.1870628  41.0968489  26.7099272  40.5250628  39.3288489
  27.1939272  39.6920628  39.8168489  26.9249272  40.7660628  37.9798489
  27.5859272  40.1160628  37.4268489  26.2529272  43.2900628  33.7678489
  27.3559272  43.8510628  33.7138489  25.6149272  42.8510628  32.6768489
  24.6669272  42.4750628  32.6948489  26.2229272  42.8680628  31.3348489
  25.5859272  42.2730628  30.6798489  26.2809272  44.2900628  30.7548489
  25.2929272  44.7470628  30.8198489  26.9539272  44.8990628  31.3588489
  26.7549272  44.3060628  29.2908489  26.5029272  43.3110628  28.5828489
  27.4009272  45.2810628  28.8678489  27.6149272  42.2370628  31.3618489
  28.5759272  42.7680628  30.7948489  27.7229272  41.0860628  32.0318489
  26.9239272  40.5600628  32.3858489  29.0189272  40.4730628  32.3188489
  29.7569272  41.2610628  32.4668489  28.9249272  39.6400628  33.5978489
  28.5269272  40.2630628  34.3988489  28.2139272  38.8290628  33.4418489
  30.2479272  39.0580628  34.0368489  31.0989272  39.7760628  34.8898489
  30.7979272  40.7510628  35.2428489  32.3209272  39.2530628  35.2868489
  32.9719272  39.8190628  35.9368489  32.6959272  37.9970628  34.8398489
  33.9059272  37.4780628  35.2568489  33.8469272  36.5010628  35.2948489
  31.8769272  37.2640628  33.9918489  32.1809272  36.2860628  33.6488489
  30.6569272  37.8050628  33.5878489  30.0209272  37.2450628  32.9178489
  29.4829272  39.6130628  31.1438489  28.9159272  38.5490628  30.8788489
  30.5379272  40.0510628  30.4588489  31.0099272  40.9400628  30.6238489
  31.0999272  39.2430628  29.3858489  31.9529272  39.7610628  28.9478489
  31.4729272  38.3040628  29.7938489  30.0749272  38.9560628  28.3108489
  29.2869272  39.8250628  27.9218489  30.0569272  37.7070628  27.8348489
  30.6909272  36.9660628  28.1318489  29.0879272  37.3170628  26.8208489
  28.8699272  38.1990628  26.2178489  29.6829272  36.2320628  25.9148489
  29.0339272  36.0930628  25.0508489  30.6479272  36.5720628  25.5378489
  29.8659272  34.8970628  26.6188489  29.6789272  34.7820628  27.8278489
  30.2449272  33.8760628  25.8508489  30.3909272  32.9550628  26.2628489
  30.3889272  34.0160628  24.8508489  27.7529272  36.8770628  27.4188489
  26.8729272  36.4420628  26.6718489  27.5829272  36.9980628  28.7378489
  28.3339272  37.2680628  29.3738489  26.2939272  36.7550628  29.4148489
  26.4909272  36.8270628  30.4848489  25.2539272  37.8200628  29.0328489
  24.9539272  37.6620628  27.9968489  24.3649272  37.6790628  29.6478489
  25.7359272  39.2580628  29.1898489  25.9359272  39.4570628  30.2428489
  26.6789272  39.3810628  28.6578489  24.7259272  40.2770628  28.6668489
  25.0909272  41.1090628  27.8098489  23.5669272  40.2210628  29.1098489
  25.7439272  35.3490628  29.1478489  24.5309272  35.1400628  29.0948489
  26.6329272  34.3700628  28.9938489  27.6339272  34.4980628  29.1418489
  26.2669272  33.0100628  28.5958489  25.1959272  32.9100628  28.4228489
  26.9819272  32.6730628  27.2798489  26.6269272  33.3500628  26.5028489
  28.0489272  32.8580628  27.4008489  26.7799272  31.2270628  26.8078489
  26.0339272  30.4510628  27.4338489  27.3799272  30.8790628  25.7698489
  26.6579272  32.0650628  29.7298489  27.8439272  31.9340628  30.0348489
  25.6859272  31.4110628  30.3828489  24.6859272  31.4790628  30.1948489
  26.0859272  30.5100628  31.4728489  27.1479272  30.7080628  31.6178489
  25.3569272  30.8040628  32.8048489  25.7749272  30.1010628  33.5258489
  25.6189272  32.2210628  33.3058489  25.0859272  32.3800628  34.2438489
  26.6879272  32.3580628  33.4688489  25.2699272  32.9390628  32.5638489
  23.8579272  30.5550628  32.7178489  23.3879272  31.3440628  32.1308489
  23.6709272  29.6160628  32.1968489  23.2309272  30.5050628  34.1058489
  22.1599272  30.3260628  34.0148489  23.6859272  29.6990628  34.6818489
  23.3979272  31.4540628  34.6148489  25.9049272  29.0410628  31.1108489
  25.7689272  28.1980628  32.0038489  25.9469272  28.7090628  29.8178489
  26.0469272  29.3730628  29.0498489  25.8459272  27.3070628  29.4188489
  24.8519272  26.9510628  29.6898489  26.0239272  27.1600628  27.9068489
  25.6419272  26.1920628  27.5838489  25.4389272  27.9220628  27.3918489
  27.3899272  27.2800628  27.5448489  27.4809272  27.1810628  26.5738489
  26.8879272  26.4650628  30.1488489  27.9869272  26.9300628  30.4488489
  26.5339272  25.2190628  30.4438489  25.6439272  24.8070628  30.1648489
  27.3879272  24.3190628  31.1978489  27.5309272  23.3960628  30.6358489
  28.3719272  24.7710628  31.3248489  26.7969272  23.9980628  32.5608489
  25.6229272  24.2500628  32.8398489  27.6429272  23.4270628  33.4198489
  28.6089272  23.1830628  33.1998489  27.2239272  23.1030628  34.7808489
  26.2619272  22.5930628  34.7318489  28.2439272  22.1840628  35.4498489
  29.2029272  22.6990628  35.5118489  27.9249272  21.9790628  36.4718489
  28.4299272  20.8700628  34.7128489  27.4719272  20.2780628  34.2178489
  29.6739272  20.4070628  34.6448489  29.8649272  19.5260628  34.1668489
  30.4379272  20.9320628  35.0698489  27.0879272  24.3800628  35.5998489
  27.9899272  25.2200628  35.5938489  25.9879272  24.5050628  36.3488489
  25.2359272  23.8180628  36.3998489  25.8019272  25.6980628  37.1748489
  25.8489272  26.5690628  36.5218489  24.4109272  25.6890628  37.8478489
  23.6789272  25.4260628  37.0838489  24.3699272  24.6780628  38.9488489
  23.3829272  24.6850628  39.4118489  24.5729272  23.6880628  38.5408489
  25.1239272  24.9240628  39.6968489  24.0529272  27.0730628  38.4118489
  23.0689272  27.0320628  38.8788489  24.7949272  27.3660628  39.1548489
  24.0409272  27.8040628  37.6028489  26.9239272  25.8450628  38.2038489
  27.2369272  26.9630628  38.6318489  27.5619272  24.7520628  38.6048489
  27.3839272  23.8100628  38.2558489  28.6049272  24.8550628  39.6188489
  28.4409272  25.8020628  40.1328489  28.4959272  23.7090628  40.6298489
  29.0889272  23.9550628  41.5108489  27.4599272  23.6210628  40.9568489
  28.9579272  22.3690628  40.0788489  29.1759272  22.2320628  38.8578489
  29.0749272  21.4300628  40.8918489  30.0069272  24.9160628  39.0298489
  30.9839272  24.8280628  39.7808489  30.1349272  25.0460628  37.6988489
  29.3599272  25.0770628  37.0358489  31.4659272  25.1550628  37.1118489
  32.0339272  25.7310628  37.8418489  32.1009272  23.7660628  36.8878489
  33.1699272  23.8830628  36.7098489  31.9919272  23.1700628  37.7938489
  31.5149272  23.0670628  35.7918489  32.0559272  23.2090628  34.9868489
  31.5009272  25.9000628  35.7858489  32.5359272  25.8410628  35.1148489
  30.4349272  26.5980628  35.3788489  29.6079272  26.7860628  35.9458489
  30.4059272  27.1530628  34.0278489  30.6059272  26.3320628  33.3388489
  29.0209272  27.7360628  33.7028489  29.0089272  28.0620628  32.6628489
  28.2739272  26.9480628  33.7988489  28.6289272  28.8910628  34.5808489
  28.9679272  30.1880628  34.2268489  29.5019272  30.3690628  33.3058489
  28.6259272  31.2580628  35.0478489  28.8959272  32.2640628  34.7638489
  27.9389272  31.0320628  36.2288489  27.6669272  31.8620628  36.8638489
  27.6019272  29.7390628  36.5928489  27.0749272  29.5580628  37.5178489
  27.9419272  28.6790628  35.7698489  27.6699272  27.6740628  36.0558489
  31.4939272  28.2010628  33.8188489  31.9039272  28.4340628  32.6758489
  31.9679272  28.8550628  34.8928489  31.6269272  28.7160628  35.8438489
  33.0449272  29.8470628  34.7688489  32.8789272  30.3660628  33.8248489
  32.9929272  30.8510628  35.9328489  33.7489272  31.6200628  35.7748489
  32.0239272  31.3510628  35.9298489  33.2129272  30.2130628  37.2718489
  34.3919272  30.1230628  37.9668489  35.3419272  30.5120628  37.6318489
  34.1809272  29.4590628  39.1618489  34.8939272  29.2510628  39.8608489
  32.8529272  29.1260628  39.2508489  32.1639272  28.4500628  40.2638489
  32.6739272  28.0980628  41.1478489  30.8169272  28.2500628  40.0938489
  30.2579272  27.7370628  40.8628489  30.1499272  28.6970628  38.9438489
  29.0899272  28.5170628  38.8398489  30.8389272  29.3730628  37.9288489
  30.3209272  29.7230628  37.0478489  32.2159272  29.5860628  38.0808489
  34.4329272  29.2070628  34.7078489  35.4279272  29.9170628  34.5158489
  34.5129272  27.8940628  34.8818489  33.7059272  27.3260628  35.1388489
  35.7349272  27.1140628  34.7318489  36.5629272  27.8220628  34.7048489
  35.8889272  26.1490628  35.9148489  35.1239272  25.3760628  35.8388489
  36.8549272  25.6500628  35.8368489  35.7859272  26.8100628  37.2928489
  34.8559272  27.3780628  37.3108489  35.7039272  25.7890628  38.4288489
  35.6329272  26.3110628  39.3828489  34.8229272  25.1620628  38.2918489
  36.5979272  25.1650628  38.4228489  36.9549272  27.7470628  37.5068489
  36.8729272  28.2120628  38.4888489  37.8869272  27.1850628  37.4478489
  36.9479272  28.5190628  36.7378489  35.7539272  26.3150628  33.4408489
  36.8099272  26.1650628  32.8238489  34.6079272  25.7740628  33.0208489
  33.7019272  25.8810628  33.4768489  34.6159272  24.9560628  31.8118489
  35.4219272  25.3420628  31.1868489  34.8889272  23.4710628  32.1618489
  34.7709272  22.8640628  31.2638489  35.9239272  23.3640628  32.4858489
  33.9659272  22.9380628  33.2508489  32.8269272  23.4460628  33.3918489
  34.3729272  21.9810628  33.9508489  33.3279272  25.0720628  30.9968489
  33.0789272  24.2120628  30.1428489  32.5199272  26.1020628  31.2198489
  32.7179272  26.8250628  31.9108489  31.2739272  26.3070628  30.5058489
  30.9249272  25.3550628  30.1068489  30.5119272  26.6600628  31.2008489
  31.4209272  27.3020628  29.3748489  32.5049272  27.4750628  28.8048489
  30.3229272  27.9820628  29.0558489  29.4479272  27.9400628  29.5778489
  30.3009272  28.8600628  27.9008489  31.0299272  28.4920628  27.1788489
  29.3199272  28.7810628  27.4318489  30.5869272  30.3280628  28.1578489
  30.7039272  31.1020628  27.2028489  30.6999272  30.7400628  29.4198489
  30.6579272  30.1300628  30.2368489  30.9009272  32.1600628  29.7128489
  30.1679272  32.7490628  29.1618489  30.6829272  32.4320628  31.2158489
  29.7159272  31.9960628  31.4688489  31.7639272  31.7760628  32.0708489
  31.5759272  31.9900628  33.1228489  31.7489272  30.6980628  31.9118489
  32.7399272  32.1710628  31.7888489  30.6519272  33.9320628  31.5178489
  30.7479272  34.0740628  32.5948489  31.5219272  34.3990628  31.0558489
  29.4089272  34.6480628  31.0438489  29.4769272  35.7050628  31.3018489
  29.3189272  34.5440628  29.9628489  28.5329272  34.2130628  31.5248489
  32.2919272  32.5950628  29.2578489  33.2719272  31.8480628  29.3738489
  32.3839272  33.8090628  28.7178489  31.5889272  34.4370628  28.5968489
  33.6519272  34.3530628  28.2448489  34.4569272  33.8430628  28.7738489
  33.8539272  34.1200628  26.7398489  33.0579272  34.6310628  26.1988489
  34.7929272  34.5840628  26.4388489  33.8739272  32.6570628  26.3108489
  33.0579272  32.1240628  26.7988489  33.6999272  32.5910628  25.2368489
  35.1919272  31.9850628  26.6518489  36.0219272  32.6080628  26.3178489
  35.2859272  31.8820628  27.7328489  35.2729272  30.6650628  26.0168489
  35.8409272  30.5670628  25.1748489  34.6459272  29.5920628  26.4808489
  33.9089272  29.6930628  27.5758489  33.8269272  30.5900628  28.0548489
  33.4229272  28.8740628  27.9408489  34.7529272  28.4200628  25.8578489
  35.3219272  28.3410628  25.0148489  34.2659272  27.6020628  26.2238489
  33.6709272  35.8450628  28.5168489  32.6449272  36.5090628  28.3738489
  34.8259272  36.3770628  28.8958489  35.6879272  35.8500628  29.0388489
  34.9309272  37.8150628  29.1408489  34.1829272  38.3650628  28.5698489
  34.6399272  38.1500628  30.6268489  33.6919272  37.6840628  30.8948489
  35.7119272  37.5450628  31.5638489  35.4769272  37.7990628  32.5978489
  35.7239272  36.4610628  31.4508489  36.6909272  37.9480628  31.3048489
  34.4669272  39.6660628  30.8348489  35.4239272  40.1610628  30.6718489
  33.7759272  40.0530628  30.0858489  33.9409272  40.0270628  32.2498489
  33.8399272  41.1090628  32.3358489  32.9699272  39.5580628  32.4078489
  34.6439272  39.6680628  33.0018489  36.3179272  38.2520628  28.6958489
  37.2869272  37.5130628  28.8708489  36.4089272  39.4350628  28.0888489
  35.6059272  40.0250628  27.8698489  37.6939272  39.9920628  27.6808489
  38.3979272  39.1700628  27.5508489  37.5469272  40.7440628  26.3538489
  38.5299272  40.9690628  25.9398489  37.0289272  40.1200628  25.6248489
  36.8229272  41.9440628  26.5698489  37.3659272  42.7090628  26.2878489
  38.2339272  40.9370628  28.7518489  37.5219272  41.3540628  29.6648489
  39.5159272  41.2970628  28.6278489  40.1509272  40.9620628  27.9028489
  40.0969272  42.2440628  29.5838489  39.9549272  41.8300628  30.5818489
  41.5969272  42.4170628  29.3208489  42.0129272  43.1230628  30.0388489
  42.0979272  41.4550628  29.4258489  41.7479272  42.7960628  28.3098489
  39.3919272  43.6020628  29.5378489  39.1899272  44.2360628  30.5758489
  39.0319272  44.0840628  28.3458489  39.2229272  43.6440628  27.4458489
  38.3009272  45.3480628  28.2968489  38.8589272  46.0930628  28.8638489
  38.1839272  45.8360628  26.8498489  37.6529272  46.7880628  26.8368489
  39.5739272  46.0130628  26.2508489  39.4849272  46.3600628  25.2218489
  40.1309272  46.7460628  26.8338489  40.1019272  45.0590628  26.2678489
  37.4779272  44.8670628  26.0808489  37.6739272  44.9980628  25.1298489
  36.9249272  45.2130628  28.9508489  36.4619272  46.1400628  29.6218489
  36.2779272  44.0490628  28.8078489  36.6259272  43.2570628  28.2678489
  34.9759272  43.8380628  29.4468489  34.3679272  44.7200628  29.2438489
  34.2899272  42.5960628  28.8618489  35.0189272  41.7890628  28.7898489
  33.5129272  42.2630628  29.5498489  33.6729272  42.8290628  27.4938489
  32.7429272  43.3860628  27.6108489  34.3439272  43.4500628  26.8998489
  33.3909272  41.5420628  26.7438489  33.8259272  40.4460628  27.1988489
  32.7279272  41.6270628  25.6908489  35.1029272  43.6920628  30.9608489
  34.1689272  44.0470628  31.6938489  36.2399272  43.1780628  31.4428489
  36.9829272  42.7750628  30.8718489  36.4879272  43.1670628  32.8798489
  35.6539272  42.6640628  33.3688489  37.7729272  42.3910628  33.1988489
  38.5959272  42.8280628  32.6338489  38.0079272  42.5200628  34.2558489
  37.7019272  40.8920628  32.8888489  36.9159272  40.7160628  32.1538489
  38.6409272  40.5760628  32.4338489  37.4329272  40.0400628  34.1228489
  36.8209272  40.4990628  35.0938489  37.8839272  38.7840628  34.0888489
  38.3849272  38.4440628  33.2678489  37.7279272  38.1640628  34.8838489
  36.5699272  44.5880628  33.4208489  36.0079272  44.8920628  34.4758489
  37.2369272  45.4880628  32.6918489  37.7279272  45.2760628  31.8228489
  37.3069272  46.8870628  33.1108489  37.7589272  46.9170628  34.1018489
  38.1859272  47.6990628  32.1498489  37.7759272  47.6280628  31.1428489
  38.1739272  49.1840628  32.5548489  38.7999272  49.7540628  31.8678489
  37.1529272  49.5640628  32.5148489  38.5599272  49.2880628  33.5688489
  39.5959272  47.1260628  32.0868489  39.5419272  46.0410628  32.1748489
  40.0249272  47.3460628  31.1088489  40.4809272  47.6420628  33.1198489
  41.4669272  47.1900628  33.0128489  40.5649272  48.7240628  33.0198489
  40.0749272  47.3990628  34.1018489  35.9119272  47.5010628  33.2018489
  35.5979272  48.2200628  34.1588489  35.0799272  47.2730628  32.1858489
  35.2929272  46.6850628  31.3798489  33.7509272  47.8860628  32.1758489
  33.8839272  48.9680628  32.1938489  32.9889272  47.4870628  30.9128489
  32.9489272  46.4010628  30.8298489  31.9589272  47.8400628  30.9728489
  33.6229272  48.0360628  29.7718489  33.1299272  47.7750628  28.9658489
  32.9499272  47.4680628  33.3978489  32.2889272  48.2950628  34.0388489
  33.0079272  46.1820628  33.7198489  33.5139272  45.4870628  33.1698489
  32.3479272  45.6370628  34.9008489  31.2919272  45.9060628  34.8898489
  32.5009272  44.1170628  34.8668489  31.9519272  43.7280628  34.0098489
  33.5519272  43.8730628  34.7098489  32.0229272  43.4200628  36.1038489
  30.6709272  43.3110628  36.3738489  29.9519272  43.7360628  35.6888489
  30.2269272  42.6560628  37.5238489  29.1689272  42.5760628  37.7258489
  31.1419272  42.1110628  38.4028489  30.7999272  41.6070628  39.2948489
  32.4909272  42.2100628  38.1408489  33.2079272  41.7840628  38.8278489
  32.9289272  42.8590628  36.9908489  33.9869272  42.9270628  36.7868489
  32.9269272  46.2210628  36.1838489  32.1869272  46.6220628  37.0938489
  34.2589272  46.2560628  36.2908489  34.9089272  45.9550628  35.5648489
  34.8819272  46.7510628  37.5138489  34.4539272  46.1960628  38.3488489
  36.3899272  46.5170628  37.4678489  36.7799272  46.9320628  36.5388489
  36.8549272  47.0700628  38.2838489  36.8119272  45.0460628  37.5658489
  36.1859272  44.4460628  36.9058489  38.2819272  44.9180628  37.1388489
  38.5909272  43.8750628  37.2058489  38.3939272  45.2650628  36.1118489
  38.9059272  45.5240628  37.7958489  36.6299272  44.5350628  38.9768489
  36.9339272  43.4900628  39.0268489  37.2419272  45.1250628  39.6588489
  35.5819272  44.6220628  39.2628489  34.5889272  48.2270628  37.7438489
  34.4529272  48.6630628  38.8938489  34.5409272  49.0290628  36.6698489
  34.7309272  48.7390628  35.7108489  34.1929272  50.4360628  36.8468489
  34.9279272  50.8900628  37.5118489  34.2359272  51.1730628  35.4978489
  33.6239272  50.6330628  34.7748489  33.7929272  52.1620628  35.6158489
  35.6549272  51.3210628  34.9438489  36.2609272  51.9010628  35.6398489
  36.1189272  50.3380628  34.8588489  35.6489272  52.0050628  33.5768489
  36.6699272  52.1120628  33.2088489  35.1129272  51.3900628  32.8538489
  35.0159272  53.3160628  33.6828489  35.0619272  53.8000628  34.5798489
  34.3859272  53.9140628  32.6848489  33.8419272  55.1100628  32.8728489
  33.9109272  55.5640628  33.7838489  33.3549272  55.5750628  32.1068489
  34.3149272  53.3220628  31.4928489  34.7459272  52.4090628  31.3508489
  33.8289272  53.7820628  30.7228489  32.8239272  50.5760628  37.4918489
  32.6289272  51.4270628  38.3698489  31.8569272  49.7670628  37.0508489
  31.9649272  49.0810628  36.3038489  30.5279272  49.8300628  37.6508489
  30.1729272  50.8580628  37.5828489  29.5559272  48.9260628  36.8938489
  29.9759272  47.9210628  36.8498489  28.6269272  48.8590628  37.4608489
  29.2299272  49.3850628  35.4698489  28.6779272  50.3250628  35.4958489
  30.1499272  49.5710628  34.9158489  28.4049272  48.3120628  34.7708489
  28.9569272  47.3720628  34.7598489  27.4849272  48.1350628  35.3268489
  28.0719272  48.7290628  33.3458489  27.0689272  49.1530628  33.3068489
  28.7599272  49.5060628  33.0148489  28.1619272  47.5490628  32.4408489
  27.9339272  47.8390628  31.4688489  29.1269272  47.1630628  32.4688489
  27.4879272  46.8210628  32.7518489  30.5789272  49.4380628  39.1198489
  29.9389272  50.0750628  39.9638489  31.3509272  48.3940628  39.4458489
  31.8809272  47.8310628  38.7798489  31.4789272  47.9880628  40.8468489
  30.4819272  47.7810628  41.2358489  32.3289272  46.7200628  40.9448489
  31.8009272  45.9100628  40.4418489  33.2569272  46.8830628  40.3978489
  32.6779272  46.2630628  42.3738489  33.2029272  47.0820628  42.8658489
  31.4199272  45.9450628  43.1748489  31.6989272  45.6250628  44.1788489
  30.7939272  46.8350628  43.2378489  30.8659272  45.1470628  42.6808489
  33.5789272  45.0330628  42.3288489  33.8179272  44.7200628  43.3448489
  33.0639272  44.2230628  41.8118489  34.4989272  45.2750628  41.7978489
  32.0849272  49.1030628  41.6928489  31.5989272  49.3970628  42.7908489
  33.1469272  49.7430628  41.1918489  33.5809272  49.5250628  40.2948489
  33.7739272  50.8360628  41.9268489  34.1389272  50.4380628  42.8728489
  34.9619272  51.4010628  41.1338489  35.7069272  50.6190628  40.9918489
  34.6249272  51.7030628  40.1428489  35.6009272  52.5840628  41.8298489
  36.5899272  52.3970628  42.7978489  36.9199272  51.3960628  43.0328489
  37.1559272  53.4760628  43.4638489  37.9319272  53.3190628  44.1988489
  36.7099272  54.7660628  43.1718489  37.2579272  55.8540628  43.8258489
  36.8349272  56.6770628  43.5028489  35.7229272  54.9650628  42.2308489
  35.3759272  55.9650628  42.0148489  35.1779272  53.8860628  41.5648489
  34.4099272  54.0530628  40.8248489  32.7679272  51.9430628  42.2408489
  32.7709272  52.4980628  43.3438489  31.9009272  52.2760628  41.2898489
  31.8369272  51.8080628  40.3858489  30.9489272  53.3690628  41.4768489
  31.4219272  54.0770628  42.1578489  30.6469272  54.0410628  40.1278489
  30.3409272  53.2790628  39.4108489  29.8029272  54.7200628  40.2498489
  31.8129272  54.8030628  39.5658489  32.3499272  55.9070628  40.1928489
  33.3669272  56.3660628  39.4788489  33.9739272  57.2250628  39.7238489
  33.5119272  55.5950628  38.4178489  34.2209272  55.7110628  37.6938489
  32.5519272  54.6090628  38.4468489  32.4139272  53.8270628  37.7148489
  29.6459272  52.9280628  42.1288489  28.7009272  53.7250628  42.1738489
  29.5769272  51.6890628  42.6308489  30.3809272  51.0630628  42.6758489
  28.3429272  51.0970628  43.1688489  28.5729272  50.0480628  43.3528489
  27.9259272  51.7470628  44.4868489  27.7329272  52.8070628  44.3208489
  26.9909272  51.3020628  44.8278489  28.9679272  51.5940628  45.5578489
  29.6339272  50.5730628  45.6388489  29.1219272  52.6180628  46.3818489
  29.8209272  52.5750628  47.1238489  28.5419272  53.4500628  46.2748489
  27.1869272  51.1690628  42.1768489  26.0259272  51.3120628  42.5698489
  27.4809272  51.0530628  40.8858489  28.4159272  50.8620628  40.5258489
  26.4519272  51.1950628  39.8618489  25.6189272  51.7210628  40.3278489
  27.0019272  52.0040628  38.6858489  27.9629272  51.5870628  38.3838489
  26.3279272  51.9010628  37.8348489  27.1789272  53.4860628  39.0068489
  27.7439272  53.5980628  39.9328489  27.7589272  53.9680628  38.2198489
  25.8289272  54.1680628  39.1418489  25.1659272  53.8220628  38.3488489
  25.3699272  53.8830628  40.0888489  25.9559272  55.6890628  39.0738489
  26.3299272  56.0660628  40.0258489  26.6889272  55.9600628  38.3138489
  24.6459272  56.3370628  38.7588489  24.7689272  57.3690628  38.7208489
  24.3019272  55.9950628  37.8388489  23.9539272  56.0980628  39.4978489
  25.8919272  49.8620628  39.3668489  24.9949272  49.8590628  38.5088489
  26.3799272  48.7340628  39.8768489  27.1599272  48.6780628  40.5318489
  25.7889272  47.4560628  39.5008489  25.6819272  47.4290628  38.4168489
  26.6919272  46.2890628  39.9218489  26.8699272  46.3650628  40.9948489
  26.1479272  45.3590628  39.7538489  28.0499272  46.1840628  39.2168489
  28.5259272  47.1630628  39.2738489  28.9539272  45.1570628  39.9208489
  29.9109272  45.1000628  39.4028489  29.1179272  45.4640628  40.9538489
  28.4739272  44.1790628  39.9048489  27.8859272  45.8250628  37.7508489
  28.8669272  45.7590628  37.2808489  27.3769272  44.8650628  37.6658489
  27.2959272  46.5940628  37.2518489  24.4199272  47.3150628  40.1528489
  24.1159272  47.9550628  41.1618489  23.5779272  46.4740628  39.5608489
  23.8189272  45.8710628  38.7738489  22.1959272  46.3610628  40.0268489
  21.8909272  47.2960628  40.4968489  21.2619272  46.1320628  38.8438489
  21.6259272  45.2890628  38.2558489  20.2739272  45.8590628  39.2138489
  21.1429272  47.3370628  37.9588489  21.5419272  47.3430628  36.6398489
  21.3479272  48.5470628  36.1268489  21.5549272  48.8410628  35.1078489
  20.8589272  49.3280628  37.0718489  20.6179272  50.3130628  36.9608489
  20.7269272  48.5990628  38.2288489  20.3599272  48.9630628  39.1768489
  22.0769272  45.2780628  41.1008489  21.3489272  44.2920628  40.9818489
  22.8609272  45.4790628  42.1628489  23.6459272  46.1310628  42.1488489
  22.6989272  44.8080628  43.4478489  21.7219272  44.3250628  43.4808489
  23.7229272  43.6700628  43.6708489  23.7009272  43.3960628  44.7258489
  23.3459272  42.4410628  42.8588489  24.0789272  41.6530628  43.0298489
  22.3599272  42.0920628  43.1638489  23.3289272  42.6960628  41.7988489
  25.1369272  44.1340628  43.3448489  25.8359272  43.3140628  43.5108489
  25.1859272  44.4470628  42.3018489  25.4019272  44.9730628  43.9888489
  22.8329272  45.8770628  44.5268489  23.1259272  47.0340628  44.2278489
  22.6189272  45.4890628  45.7878489  22.4419272  44.5270628  46.0768489
  22.6279272  46.4690628  46.8718489  21.8769272  47.2200628  46.6268489
  22.2749272  45.8080628  48.2108489  22.0939272  46.5760628  48.9628489
  21.3509272  45.2390628  48.1078489  23.3139272  44.9550628  48.6418489
  22.9349272  44.2130628  49.1578489  23.9849272  47.1510628  46.9978489
  25.0309272  46.5760628  46.6658489  23.9589272  48.3990628  47.4928489
  23.1099272  48.9340628  47.6758489  25.2099272  49.0900628  47.8108489
  25.7779272  49.1980628  46.8868489  24.9299272  50.4820628  48.3848489
  24.3679272  51.0620628  47.6528489  24.2969272  50.3830628  49.2668489
  26.1929272  51.2470628  48.7628489  26.7619272  50.6620628  49.4858489
  26.8209272  51.3600628  47.8788489  25.9059272  52.6170628  49.3468489
  24.9929272  53.2970628  48.8368489  26.5879272  53.0070628  50.3218489
  26.0289272  48.2820628  48.8048489  27.2609272  48.2140628  48.7078489
  25.3529272  47.6650628  49.7728489  24.3369272  47.6820628  49.8648489
  26.0439272  46.8990628  50.7988489  26.7619272  47.5470628  51.3008489
  25.0279272  46.3920628  51.8198489  24.6669272  47.2380628  52.4048489
  24.1689272  45.9840628  51.2868489  25.5589272  45.3350628  52.7688489
  25.7919272  44.4270628  52.2128489  26.4889272  45.6810628  53.2198489
  24.5389272  45.0200628  53.8668489  24.2769272  45.9320628  54.4038489
  23.6209272  44.6360628  53.4228489  25.0909272  44.0400628  54.7918489
  25.4829272  44.3830628  55.6688489  25.1189272  42.7310628  54.5728489
  25.6409272  41.9180628  55.4808489  26.0209272  42.2980628  56.3478489
  25.6629272  40.9120628  55.3128489  24.5999272  42.2340628  53.4668489
  24.1759272  42.8560628  52.7778489  24.6219272  41.2280628  53.2998489
  26.8329272  45.7410628  50.1878489  27.9899272  45.5000628  50.5638489
  26.2189272  45.0020628  49.2548489  25.2649272  45.1550628  48.9278489
  26.9189272  43.8840628  48.6268489  27.2299272  43.1900628  49.4078489
  25.9839272  43.1530628  47.6608489  25.7869272  43.7830628  46.7938489
  26.4689272  42.2490628  47.2938489  24.7609272  42.8150628  48.2938489
  24.0869272  43.4960628  48.0878489  28.1659272  44.3640628  47.9008489
  29.2289272  43.7390628  47.9878489  28.0599272  45.4960628  47.1978489
  27.2129272  46.0580628  47.1188489  29.2159272  46.0050628  46.4728489
  29.6509272  45.2050628  45.8738489  28.7649272  47.1230628  45.5298489
  28.2489272  47.8970628  46.0978489  29.6359272  47.5910628  45.0718489
  27.8319272  46.5750628  44.4328489  28.3799272  45.8470628  43.8348489
  27.0069272  46.0430628  44.9058489  27.2619272  47.6480628  43.5048489
  27.9119272  48.0600628  42.5478489  26.0269272  48.0740628  43.7728489
  25.5239272  47.7040628  44.5788489  25.5859272  48.7700628  43.1718489
  30.3139272  46.4630628  47.4318489  31.4989272  46.2050628  47.1888489
  29.9409272  47.1190628  48.5368489  28.9799272  47.3760628  48.7628489
  30.9379272  47.5210628  49.5248489  31.6859272  48.1190628  49.0038489
  30.2979272  48.3740628  50.6278489  29.4529272  47.8300628  51.0488489
  31.0209272  48.5120628  51.4318489  29.8199272  49.7390628  50.1548489
  30.5749272  50.1810628  49.5038489  28.9159272  49.6190628  49.5578489
  29.5339272  50.6960628  51.3288489  28.7399272  50.2910628  51.9568489
  30.4199272  50.7930628  51.9568489  29.1419272  52.0080628  50.8068489
  28.1479272  52.1950628  50.6748489  30.0079272  52.9710628  50.4948489
  31.3109272  52.7650628  50.6788489  31.6379272  51.8760628  51.0558489
  31.9809272  53.4970628  50.4428489  29.5809272  54.1320628  49.9958489
  28.5839272  54.2880628  49.8498489  30.2519272  54.8630628  49.7598489
  31.6429272  46.3160628  50.1368489  32.8589272  46.3500628  50.3538489
  30.9009272  45.2450628  50.4378489  29.8989272  45.1630628  50.2668489
  31.5259272  44.0760628  51.0598489  32.1069272  44.4070628  51.9208489
  30.4449272  43.0960628  51.5588489  29.7379272  42.9160628  50.7488489
  31.0629272  41.7460628  51.9458489  30.2789272  41.0740628  52.2938489
  31.5559272  41.3090628  51.0778489  31.7929272  41.8950628  52.7408489
  29.6919272  43.7110628  52.7458489  30.3839272  43.8410628  53.5778489
  29.3369272  44.7030628  52.4678489  28.4959272  42.8610628  53.2128489
  28.0069272  43.3520628  54.0548489  27.7849272  42.7520628  52.3938489
  28.8479272  41.8770628  53.5218489  32.4879272  43.3960628  50.0908489
  33.6079272  43.0150628  50.4678489  32.0759272  43.2280628  48.8328489
  31.1709272  43.5270628  48.4688489  32.9529272  42.5720628  47.8688489
  33.2589272  41.6060628  48.2698489  32.1999272  42.3070628  46.5478489
  31.7129272  43.2360628  46.2508489  33.1709272  41.8760628  45.4338489
  32.6129272  41.6960628  44.5148489  33.9039272  42.6650628  45.2648489
  33.6839272  40.9620628  45.7318489  31.1449272  41.2130628  46.7478489
  30.6209272  41.0360628  45.8078489  31.6319272  40.2930628  47.0708489
  30.4299272  41.5310628  47.5068489  34.2209272  43.3940628  47.6488489
  35.3219272  42.8420628  47.5138489  34.1009272  44.7240628  47.6168489
  33.2259272  45.2410628  47.7058489  35.3059272  45.5360628  47.4408489
  35.8539272  45.1480628  46.5818489  34.9349272  47.0000628  47.1458489
  34.1769272  47.3280628  47.8568489  35.8109272  47.6300628  47.2998489
  34.4099272  47.2040628  45.7178489  35.1679272  46.8790628  45.0048489
  33.5349272  46.5740628  45.5618489  34.0369272  48.6770628  45.4308489
  34.7989272  49.3330628  45.8508489  34.0289272  48.8460628  44.3538489
  32.6709272  49.0430628  46.0148489  31.9199272  48.3270628  45.6808489
  32.7049272  48.9850628  47.1028489  32.2769272  50.4470628  45.5828489
  31.2799272  50.6170628  45.8238489  32.8749272  51.1420628  46.0738489
  32.4059272  50.5430628  44.5558489  36.2279272  45.4300628  48.6568489
  37.4519272  45.4530628  48.5028489  35.6709272  45.3000628  49.8678489
  34.6759272  45.4090628  50.0638489  36.4999272  44.9800628  51.0298489
  37.2309272  45.7800628  51.1528489  35.6379272  44.8940628  52.2998489
  35.1669272  45.8600628  52.4818489  34.8359272  44.1720628  52.1428489
  36.4499272  44.4880628  53.5308489  37.0239272  43.5900628  53.3028489
  37.1679272  45.2750628  53.7638489  35.5769272  44.2290628  54.7488489
  34.3759272  44.5000628  54.7258489  36.1819272  43.7050628  55.8278489
  37.1799272  43.4960628  55.8018489  35.6429272  43.5160628  56.6728489
  37.2479272  43.6660628  50.8178489  38.4609272  43.5700628  51.0678489
  36.5299272  42.6380628  50.3478489  35.5439272  42.7050628  50.0968489
  37.1089272  41.3100628  50.1518489  37.6369272  41.0410628  51.0668489
  35.9899272  40.3030628  49.8778489  36.4199272  39.3120628  49.7318489
  35.3059272  40.2800628  50.7258489  35.4459272  40.5990628  48.9808489
  38.1429272  41.2790628  49.0258489  39.0269272  40.4160628  49.0338489
  38.0599272  42.2010628  48.0618489  37.3089272  42.8890628  47.9988489
  39.0559272  42.3020628  46.9998489  39.2829272  41.2780628  46.7018489
  38.4909272  43.1070628  45.8178489  38.0809272  44.0460628  46.1898489
  39.3049272  43.3620628  45.1388489  37.4299272  42.3780628  45.0568489
  37.8759272  41.5320628  44.5338489  36.6979272  41.9710628  45.7548489
  36.5889272  43.4550628  43.8588489  37.9859272  43.9850628  42.8468489
  37.6339272  44.6550628  42.0618489  38.7099272  44.5080628  43.4718489
  38.4589272  43.1130628  42.3948489  40.3549272  42.9490628  47.4518489
  41.3089272  42.9790628  46.6738489  40.4179272  43.4700628  48.6708489
  39.6639272  43.4280628  49.3568489  41.6199272  44.1620628  49.1198489
  41.7789272  45.0320628  48.4828489  41.4489272  44.6390628  50.5618489
  40.6259272  45.3530628  50.5928489  41.1539272  43.7860628  51.1738489
  42.6779272  45.2900628  51.1998489  43.4909272  44.5650628  51.1978489
  43.1569272  46.5140628  50.3888489  44.0309272  46.9510628  50.8718489
  43.4189272  46.2010628  49.3778489  42.3589272  47.2550628  50.3438489
  42.3619272  45.6830628  52.6448489  43.2389272  46.1460628  53.0958489
  41.5319272  46.3900628  52.6568489  42.0889272  44.7930628  53.2128489
  42.8329272  43.2500628  49.0018489  42.8409272  42.1330628  49.5288489
  43.8549272  43.7200628  48.2878489  43.8769272  44.6390628  47.8458489
  45.0529272  42.9120628  48.0888489  44.8999272  41.9690628  48.6128489
  45.2579272  42.6490628  46.5828489  45.3059272  43.5990628  46.0498489
  46.5729272  41.8850628  46.3448489  46.7029272  41.7070628  45.2768489
  47.4099272  42.4750628  46.7188489  46.5389272  40.9300628  46.8698489
  44.1589272  41.8570628  46.1108489  43.3199272  42.3430628  46.2548489
  46.2949272  43.5460628  48.6878489  47.0759272  42.8600628  49.3658489
  46.5039272  44.8390628  48.4648489  45.8539272  45.4410628  47.9588489
  47.7039272  45.5150628  48.9358489  48.0929272  45.0200628  49.8258489
  48.8029272  45.4640628  47.8628489  48.8529272  44.4500628  47.4648489
  48.5139272  46.1160628  47.0388489  50.1809272  45.8650628  48.3338489
  50.1949272  46.9340628  48.5468489  50.4089272  45.3510628  49.2678489
  51.2529272  45.5400628  47.3028489  50.9139272  45.4030628  46.1028489
  52.4359272  45.4250628  47.6928489  47.3339272  46.9560628  49.2668489
  46.5149272  47.5600628  48.5678489  47.9019272  47.4950628  50.3468489
  48.4719272  46.9870628  51.0228489  47.7229272  48.9180628  50.6238489
  47.6109272  49.4150628  49.6598489  46.4619272  49.2010628  51.4518489
  46.3759272  50.2730628  51.6298489  45.5839272  48.8520628  50.9088489
  46.5289272  48.6790628  52.4068489  48.9349272  49.4640628  51.3638489
  49.5399272  48.7750628  52.1858489  49.2729272  50.7130628  51.0668489
  48.8259272  51.2620628  50.3328489  50.3279272  51.4140628  51.7768489
  50.3249272  51.1570628  52.8358489  51.6999272  51.0020628  51.2378489
  52.4729272  51.6110628  51.7068489  51.9019272  49.9660628  51.5108489
  51.7799272  51.1530628  49.7378489  51.4919272  52.2140628  49.2078489
  52.1419272  50.0840628  49.0438489  52.1879272  50.1280628  48.0258489
  52.3749272  49.2170628  49.5278489  50.0739272  52.9050628  51.6218489
  49.0169272  53.3240628  51.1368489  51.0589272  53.7170628  52.0058489
  51.9609272  53.4080628  52.3678489  50.8849272  55.1600628  51.9218489
  49.9549272  55.4280628  52.4238489  51.6939272  55.6400628  52.4728489
  50.8549272  55.7260628  50.5158489  50.5679272  56.9190628  50.3628489
  51.1409272  54.9190628  49.4958489  51.3689272  53.9300628  49.5998489
  51.1509272  55.3940628  48.1208489  51.0949272  56.4810628  48.1868489
  52.4359272  54.9490628  47.4138489  52.4779272  53.8600628  47.3918489
  52.4149272  55.2890628  46.3778489  53.6739272  55.4840628  48.0918489
  53.6979272  56.6960628  48.3948489  54.6089272  54.6930628  48.3378489
  49.9609272  54.9300628  47.3008489  49.5689272  55.6340628  46.3688489
  49.3739272  53.7750628  47.6148489  49.6189272  53.1900628  48.4138489
  48.2919272  53.2730628  46.7768489  47.6099272  54.1030628  46.5918489
  48.8059272  52.7700628  45.4198489  47.9549272  52.4390628  44.8238489
  49.2629272  53.6040628  44.8868489  49.8109272  51.6380628  45.5048489
  49.3889272  50.3080628  45.5438489  48.3319272  50.0870628  45.5138489
  50.3059272  49.2580628  45.6208489  49.9569272  48.2370628  45.6688489
  51.6619272  49.5290628  45.6348489  52.5579272  48.4800628  45.6958489
  53.4729272  48.8310628  45.6968489  52.1119272  50.8360628  45.5888489
  53.1709272  51.0460628  45.6128489  51.1839272  51.8910628  45.5108489
  51.5389272  52.9100628  45.4548489  47.5569272  52.1500628  47.4908489
  48.0469272  51.5730628  48.4698489  46.3749272  51.8430628  46.9648489
  45.9479272  52.3890628  46.2168489  45.5579272  50.7080628  47.3848489
  46.1099272  50.1080628  48.1088489  44.2599272  51.1630628  48.0788489
  43.7009272  51.7860628  47.3808489  43.3929272  49.9580628  48.4548489
  42.4819272  50.3040628  48.9438489  43.1329272  49.4020628  47.5538489
  43.9459272  49.3100628  49.1348489  44.5869272  51.9800628  49.3258489
  44.8819272  51.3060628  50.1298489  45.4419272  52.6240628  49.1198489
  43.4149272  52.8330628  49.7898489  43.7019272  53.3930628  50.6798489
  43.1349272  53.5280628  48.9978489  42.5669272  52.1900628  50.0238489
  45.2259272  49.9110628  46.1418489  44.7729272  50.4830628  45.1438489
  45.4389272  48.5950628  46.1868489  45.8869272  48.1150628  46.9668489
  45.0359272  47.7260628  45.0938489  44.6579272  48.3400628  44.2768489
  46.2289272  46.9340628  44.5268489  46.7589272  46.4470628  45.3448489
  45.7399272  45.8760628  43.5638489  46.5919272  45.3220628  43.1688489
  45.0709272  45.1910628  44.0848489  45.2039272  46.3510628  42.7428489
  47.1749272  47.8980628  43.7988489  46.6229272  48.4110628  43.0108489
  47.5129272  48.6610628  44.4998489  48.3939272  47.2080628  43.1858489
  49.0189272  47.9490628  42.6868489  48.9689272  46.7180628  43.9718489
  48.0649272  46.4640628  42.4608489  43.9229272  46.7990628  45.5718489
  44.0649272  46.1030628  46.5878489  42.8039272  46.8170628  44.8558489
  42.6159272  47.5040628  44.1258489  41.7289272  45.8480628  45.0478489
  41.9289272  45.2110628  45.9098489  40.3959272  46.5410628  45.3438489
  40.0589272  47.0700628  44.4528489  39.6409272  45.7890628  45.5718489
  40.4989272  47.5320628  46.5168489  40.9059272  47.0210628  47.3898489
  41.1969272  48.3280628  46.2598489  39.1309272  48.1430628  46.8708489
  38.6999272  48.6340628  45.9988489  38.4349272  47.3610628  47.1728489
  39.3129272  49.1050628  47.9558489  39.4139272  50.0870628  47.6998489
  39.3569272  48.8010628  49.2518489  39.1919272  47.5490628  49.6788489
  39.0279272  46.7990628  49.0078489  39.2299272  47.3410628  50.6768489
  39.5919272  49.7580628  50.1308489  39.7369272  50.7170628  49.8148489
  39.6279272  49.5380628  51.1258489  41.6579272  45.0260628  43.7728489
  41.5939272  45.5970628  42.6838489  41.6989272  43.6980628  43.8968489
  41.5789272  43.1800628  44.7668489  41.9339272  42.8910628  42.7008489
  41.2909272  43.2750628  41.9088489  43.3939272  43.0020628  42.2378489
  43.5399272  42.3920628  41.3468489  43.6249272  44.0420628  42.0078489
  44.0549272  42.6510628  43.0308489  41.5799272  41.4300628  42.9598489
  41.3699272  41.0100628  44.1038489  41.5489272  40.6560628  41.8688489
  41.6919272  41.0100628  40.9228489  41.3049272  39.2180628  41.9358489
  41.6179272  38.8560628  42.9148489  39.8089272  38.9090628  41.7678489
  39.2449272  39.5140628  42.4778489  39.4979272  39.2160628  40.7688489
  39.4309272  37.4310628  41.9698489  38.3749272  37.2870628  41.7418489
  39.9949272  36.8090628  41.2738489  39.7139272  36.9860628  43.4048489
  40.6839272  37.3710628  43.7188489  38.9679272  37.4180628  44.0718489
  39.7009272  35.4590628  43.5448489  39.5019272  35.1960628  44.5838489
  38.8839272  35.0510628  42.9498489  40.9819272  34.8280628  43.1158489
  40.9289272  33.8000628  43.2638489  41.1459272  35.0250628  42.1078489
  41.7659272  35.2180628  43.6768489  42.1139272  38.5100628  40.8538489
  42.0659272  38.9040628  39.6798489  42.8359272  37.4560628  41.2438489
  42.9279272  37.1620628  42.2158489  43.5679272  36.6210628  40.2958489
  43.9229272  37.2830628  39.5058489  44.7569272  35.9230628  40.9728489
  45.2529272  35.2970628  40.2318489  45.7769272  36.9190628  41.4968489
  46.6009272  36.3830628  41.9678489  46.1589272  37.5170628  40.6698489
  45.3039272  37.5730628  42.2298489  44.2639272  35.1420628  42.0648489
  43.9719272  34.2670628  41.7348489  42.6669272  35.5380628  39.7128489
  41.6329272  35.1700628  40.2858489  43.1099272  34.9760628  38.5938489
  43.8929272  35.3290628  38.0438489  42.4829272  33.7770628  38.0628489
  42.0609272  33.1910628  38.8788489  41.6559272  34.0540628  37.4088489
  43.4839272  32.9360628  37.2938489  44.5239272  33.4250628  36.8308489
  43.1349272  31.6570628  37.1358489  42.2579272  31.2650628  37.4788489
  43.9909272  30.6900628  36.4478489  44.6299272  31.1680628  35.7058489
  44.9039272  30.0140628  37.4658489  45.4539272  30.7910628  37.9968489
  44.2779272  29.5080628  38.2008489  45.8959272  29.0190628  36.9308489
  46.3259272  29.0580628  35.6178489  45.9349272  29.8110628  34.9488489
  47.2579272  28.1360628  35.1488489  47.6009272  28.1760628  34.1258489
  47.7369272  27.1710628  36.0108489  48.6479272  26.2340628  35.5918489
  49.2059272  26.6150628  34.8818489  47.3159272  27.1230628  37.3098489
  47.7009272  26.3640628  37.9748489  46.4079272  28.0350628  37.7658489
  46.0819272  27.9900628  38.7948489  43.0769272  29.6900628  35.7538489
  42.4809272  28.8390628  36.4188489  42.9409272  29.8020628  34.4328489
  43.4489272  30.4820628  33.8678489  42.0399272  28.9480628  33.6708489
  41.2819272  28.5380628  34.3378489  41.3229272  29.7540628  32.5858489
  40.7229272  30.5380628  33.0478489  42.0579272  30.2480628  31.9498489
  40.4919272  28.9210628  31.7958489  40.2999272  29.3640628  30.9428489
  42.8379272  27.8080628  33.0518489  43.7099272  28.0530628  32.2148489
  42.5269272  26.5650628  33.4488489  41.7739272  26.3520628  34.1028489
  43.2499272  25.3960628  32.9718489  43.9229272  25.7890628  32.2098489
  44.0189272  24.7220628  34.1188489  44.5219272  23.8370628  33.7298489
  45.0439272  25.6750628  34.6818489  45.5849272  25.1900628  35.4938489
  45.7459272  25.9590628  33.8978489  44.5429272  26.5660628  35.0608489
  43.1099272  24.3340628  35.1588489  43.6079272  23.9040628  35.8848489
  42.3769272  24.3350628  32.3218489  42.9119272  23.4880628  31.5978489
  41.0639272  24.3530628  32.5518489  40.5749272  25.0970628  33.0498489
  40.2129272  23.2630628  32.0838489  40.7459272  22.3380628  32.3058489
  38.8709272  23.2980628  32.8138489  38.4009272  24.2680628  32.6478489
  38.2109272  22.5460628  32.3808489  38.9879272  23.0540628  34.3048489
  39.6879272  22.2390628  34.4888489  39.3969272  23.9400628  34.7898489
  37.6279272  22.7130628  34.9188489  36.8809272  23.4270628  34.5728489
  37.3089272  21.7280628  34.5788489  37.6859272  22.7330628  36.3818489
  38.5549272  23.0400628  36.8178489  36.6859272  22.3790628  37.1798489
  35.5369272  21.9690628  36.6618489  35.4209272  21.9250628  35.6498489
  34.7689272  21.6970628  37.2758489  36.8359272  22.4270628  38.4998489
  37.7209272  22.7360628  38.9018489  36.0659272  22.1540628  39.1108489
  39.9739272  23.2880628  30.5838489  39.6589272  22.2410628  30.0048489
  40.0829272  24.4490628  29.9478489  40.3139272  25.3260628  30.4148489
  39.8809272  24.5800628  28.5088489  39.8779272  23.5920628  28.0488489
  38.5149272  25.2170628  28.1798489  38.4199272  26.1410628  28.7498489
  38.4209272  25.5750628  26.7038489  37.4479272  26.0220628  26.4988489
  39.2079272  26.2860628  26.4508489  38.5399272  24.6740628  26.1028489
  37.3749272  24.2760628  28.5928489  37.5599272  23.2900628  28.1678489
  37.3859272  24.1630628  29.6768489  36.0009272  24.7440628  28.1638489
  35.2519272  24.0240628  28.4938489  35.7919272  25.7160628  28.6108489
  35.9679272  24.8290628  27.0778489  41.0219272  25.4180628  27.9508489
  41.3679272  26.4600628  28.5178489  41.6239272  24.9540628  26.8568489
  41.3929272  24.0750628  26.3938489  42.6949272  25.7170628  26.2358489
  43.4499272  25.9390628  26.9908489  43.3579272  24.9080628  25.1228489
  42.6589272  24.8170628  24.2908489  44.2219272  25.4610628  24.7538489
  43.8109272  23.5060628  25.5428489  42.9319272  22.8830628  25.7048489
  44.3749272  23.0560628  24.7258489  44.6669272  23.4930628  26.8028489
  44.1099272  23.2350628  27.8988489  45.8959272  23.7210628  26.6968489
  42.1419272  27.0310628  25.6818489  40.9909272  27.0990628  25.2448489
  42.9419272  28.1050628  25.6888489  42.4309272  29.4400628  25.3198489
  41.6859272  29.7960628  26.0308489  41.9569272  29.4320628  24.3388489
  43.6809272  30.3100628  25.3328489  43.6909272  30.9590628  26.2088489
  43.7099272  30.9570628  24.4558489  44.8649272  29.3770628  25.3468489
  45.7239272  29.8250628  25.8468489  45.1829272  29.1170628  24.3378489
  44.3469272  28.1600628  26.1038489  44.8789272  27.2330628  25.8888489
  44.5129272  28.3550628  27.6108489  43.7349272  29.1030628  28.2068489
  45.4989272  27.7070628  28.2288489  46.1309272  27.0400628  27.7858489
  45.7259272  27.9400628  29.6478489  44.7889272  27.8120628  30.1898489
  46.7129272  26.9270628  30.2198489  47.6319272  26.9560628  29.6338489
  46.9739272  27.2200628  31.2368489  46.1769272  25.4990628  30.2358489
  45.1519272  25.5000628  30.6068489  46.1479272  25.1100628  29.2178489
  47.0289272  24.5870628  31.1028489  48.0809272  24.7250628  30.8538489
  46.9099272  24.8630628  32.1508489  46.6469272  23.1240628  30.9138489
  47.2209272  22.5040628  31.6028489  45.5949272  22.9860628  31.1618489
  46.8949272  22.6750628  29.5108489  47.2229272  21.6880628  29.5148489
  46.0139272  22.7450628  28.9628489  47.6219272  23.2790628  29.0768489
  46.2289272  29.3690628  29.8388489  47.2269272  29.7740628  29.2278489
  45.5219272  30.1460628  30.6578489  44.7239272  29.8210628  31.2038489
  45.8439272  31.5560628  30.8398489  46.8569272  31.6970628  30.4618489
  44.9159272  32.4960628  30.0358489  45.2149272  33.5230628  30.2468489
  45.0709272  32.2950628  28.5338489  44.4019272  32.9740628  28.0048489
  46.1009272  32.5010628  28.2438489  44.8209272  31.2660628  28.2768489
  43.4669272  32.3250628  30.4798489  42.9779272  31.5880628  29.8428489
  43.4439272  31.9320628  31.4968489  42.6919272  33.6290628  30.4268489
  41.6659272  33.4560628  30.7518489  43.1629272  34.3590628  31.0848489
  42.6899272  34.0100628  29.4058489  45.7659272  31.9170628  32.3138489
  45.0859272  31.2620628  33.1078489  46.4739272  32.9840628  32.6768489
  47.1499272  33.4490628  32.0708489  46.3389272  33.5850628  33.9918489
  45.7029272  32.9650628  34.6238489  47.3119272  33.6440628  34.4788489
  45.7409272  34.9730628  33.8528489  45.9189272  35.6350628  32.8328489
  45.0059272  35.3930628  34.8828489  44.8629272  34.8260628  35.7188489
  44.3259272  36.6860628  34.9488489  44.5749272  37.2040628  34.0228489
  42.8169272  36.5210628  35.1088489  42.6679272  35.7480628  35.8628489
  42.4459272  37.4550628  35.5318489  41.9119272  36.1820628  33.9668489
  41.3039272  34.9750628  33.7438489  41.4669272  34.0820628  34.3288489
  40.4539272  35.0670628  32.6628489  39.8969272  34.3040628  32.2788489
  40.4799272  36.3540628  32.1878489  39.7909272  36.9280628  31.1178489
  39.1069272  36.3490628  30.5148489  40.0179272  38.2570628  30.8638489
  39.5009272  38.7330628  30.0438489  40.9029272  39.0090628  31.6428489
  41.0579272  40.0530628  31.4118489  41.5839272  38.4380628  32.7048489
  42.2649272  39.0270628  33.3008489  41.3739272  37.0870628  32.9908489
  44.7659272  37.4530628  36.1888489  45.0209272  36.8500628  37.2388489
  44.7689272  38.7890628  36.0948489  44.8109272  39.2940628  35.2098489
  44.7109272  39.6540628  37.2758489  44.2509272  39.1080628  38.0998489
  46.0979272  40.0720628  37.7598489  46.7829272  39.2330628  37.6318489
  46.4629272  40.8810628  37.1268489  46.1439272  40.5260628  39.2098489
  45.3909272  40.0500628  40.2568489  44.6359272  39.2820628  40.1748489
  45.7399272  40.6970628  41.4328489  45.3329272  40.5230628  42.3518489
  46.7239272  41.6100628  41.1518489  47.3869272  42.5030628  41.9988489
  47.1539272  42.5590628  43.0518489  48.3479272  43.3070628  41.4348489
  48.8919272  43.9980628  42.0628489  48.6419272  43.2530628  40.0578489
  49.3989272  43.9080628  39.6518489  47.9809272  42.3790628  39.2178489
  48.2139272  42.3450628  38.1638489  46.9989272  41.5350628  39.7618489
  43.8979272  40.8800628  36.8958489  44.2549272  41.5720628  35.9378489
  42.7909272  41.1270628  37.5968489  42.4779272  40.5630628  38.3878489
  41.9179272  42.2570628  37.2748489  42.4389272  42.9100628  36.5748489
  40.6089272  41.8080628  36.5628489  40.1009272  42.7170628  36.2388489
  40.9049272  40.9570628  35.3448489  39.9689272  40.6610628  34.8718489
  41.5039272  41.5300628  34.6368489  41.4559272  40.0670628  35.6478489
  39.6619272  41.0320628  37.5328489  38.7589272  40.7350628  36.9998489
  40.1719272  40.1440628  37.9058489  39.3929272  41.6750628  38.3708489
  41.6039272  43.0100628  38.5598489  41.4749272  42.4070628  39.6308489
  41.4699272  44.3320628  38.4528489  41.5969272  44.8590628  37.5888489
  41.1179272  45.1340628  39.6198489  40.0639272  44.9930628  39.8578489
  41.6879272  44.7930628  40.4848489  41.3949272  46.6140628  39.3728489
  41.2449272  47.1070628  38.2578489  41.7889272  47.3100628  40.4348489
  41.8679272  46.9550628  41.3878489  42.1439272  48.7070628  40.2378489
  42.6169272  48.7920628  39.2598489  40.8999272  49.6080628  40.2388489
  41.2149272  50.6380628  40.0738489  40.2659272  49.3300628  39.3968489
  40.0829272  49.5510628  41.4938489  40.3329272  50.2100628  42.6628489
  41.1879272  50.8440628  42.8468489  39.3279272  49.9450628  43.5778489
  39.2809272  50.3100628  44.5288489  38.4069272  49.1130628  42.9968489
  37.2169272  48.5720628  43.5198489  36.9069272  48.7730628  44.5348489
  36.4649272  47.7780628  42.6878489  35.5389272  47.3580628  43.0538489
  36.8729272  47.4990628  41.3708489  36.2609272  46.8620628  40.7488489
  38.0579272  48.0330628  40.8528489  38.3589272  47.8230628  39.8368489
  38.8459272  48.8460628  41.6788489  43.1319272  49.1640628  41.2918489
  43.3399272  48.5040628  42.3128489  43.7539272  50.3080628  41.0098489
  43.6149272  50.8020628  40.1288489  44.6889272  50.9840628  41.8988489
  44.9019272  50.3480628  42.7578489  46.0289272  51.2680628  41.1998489
  45.8749272  52.0300628  40.4358489  47.0449272  51.8210628  42.2048489
  47.9889272  52.0180628  41.6968489  46.6639272  52.7480628  42.6348489
  47.2049272  51.0920628  42.9988489  46.5469272  50.0170628  40.4788489
  47.4959272  50.2440628  39.9928489  46.6929272  49.2140628  41.2018489
  45.8209272  49.7020628  39.7288489  44.0429272  52.2950628  42.3238489
  43.7759272  53.1550628  41.4758489  43.8279272  52.4660628  43.6268489
  44.0149272  51.7530628  44.3318489  43.2959272  53.7150628  44.1598489
  42.6899272  54.2000628  43.3948489  42.4079272  53.4440628  45.3778489
  42.9909272  52.9020628  46.1228489  42.1269272  54.3970628  45.8258489
  41.1499272  52.6580628  45.0778489  40.5079272  53.2460628  44.4218489
  41.4149272  51.7510628  44.5348489  40.3689272  52.2800628  46.3388489
  39.5289272  51.3530628  46.2468489  40.5919272  52.8970628  47.4138489
  44.4549272  54.6260628  44.5528489  45.2809272  54.2470628  45.3908489
  44.5089272  55.8360628  43.9638489  43.8979272  56.1060628  43.1928489
  45.4429272  56.8880628  44.3628489  46.2069272  56.4600628  45.0128489
  46.1559272  57.4830628  43.1378489  45.4379272  58.0740628  42.5688489
  46.9299272  58.1680628  43.4828489  46.7949272  56.4530628  42.2018489
  46.0519272  55.7150628  41.8998489  47.3059272  57.1450628  40.9258489
  47.7589272  56.4040628  40.2668489  46.4719272  57.6250628  40.4138489
  48.0499272  57.8960628  41.1918489  47.9089272  55.7310628  42.9318489
  48.3639272  54.9980628  42.2668489  48.6629272  56.4510628  43.2488489
  47.5019272  55.2240628  43.8068489  44.6779272  57.9760628  45.1228489
  43.4549272  57.9230628  45.2578489  45.4139272  58.9750628  45.6228489
  46.4299272  59.0340628  45.5598489  44.7709272  60.0880628  46.3188489
  44.2669272  59.6790628  47.1948489  45.8139272  61.1120628  46.7608489
  46.5029272  61.3010628  45.9378489  45.3179272  62.0560628  46.9838489
  46.5949272  60.6650628  47.9678489  46.1879272  59.6720628  48.6178489
  47.6319272  61.2990628  48.2628489  43.7319272  60.7680628  45.4428489
  42.6469272  61.1210628  45.9198489  44.0489272  60.9630628  44.1548489
  44.8469272  60.5200628  43.6988489  43.2759272  61.8350628  43.2778489
  42.3549272  62.0670628  43.8128489  44.0659272  63.1240628  42.9768489
  44.8609272  62.8990628  42.2658489  43.4039272  63.8450628  42.4978489
  44.6779272  63.7580628  44.2298489  43.9339272  64.0160628  45.2048489
  45.9079272  64.0000628  44.2358489  42.8809272  61.1690628  41.9608489
  42.4439272  61.8710628  41.0378489  43.0189272  59.8480628  41.8368489
  43.3959272  59.2400628  42.5638489  42.6279272  59.1610628  40.6128489
  41.6819272  59.5670628  40.2548489  43.6659272  59.3780628  39.4958489
  44.0719272  60.3860628  39.5778489  44.4959272  58.6870628  39.6418489
  43.0929272  59.1820628  38.0928489  41.9039272  58.9170628  37.9128489
  43.9569272  59.3190628  37.0808489  43.6379272  59.2040628  36.1188489
  44.9349272  59.5390628  37.2708489  42.4739272  57.6770628  40.9228489
  42.9199272  57.1920628  41.9628489  41.8339272  56.9660628  40.0018489
  41.3579272  57.3880628  39.2038489  41.7429272  55.5060628  40.0328489
  42.3799272  55.1430628  40.8388489  40.3149272  55.0090628  40.3228489
  39.6719272  55.3030628  39.4938489  40.3159272  53.4800628  40.4448489
  39.3039272  53.1310628  40.6498489  40.6689272  53.0410628  39.5118489
  40.9749272  53.1800628  41.2598489  39.7549272  55.6440628  41.5838489
  38.7459272  55.2730628  41.7608489  40.3899272  55.3890628  42.4328489
  39.7269272  56.7270628  41.4648489  42.1909272  54.9740628  38.6778489
  41.7419272  55.4630628  37.6358489  43.0709272  53.9800628  38.6928489
  43.5089272  53.6310628  39.5448489  43.4979272  53.2880628  37.4828489
  43.1099272  53.8100628  36.6078489  45.0169272  53.2690628  37.3768489
  45.4319272  52.9910628  38.3458489  45.3089272  52.4920628  36.6708489
  45.6269272  54.5580628  36.9478489  45.9789272  55.6150628  37.7438489
  45.8379272  55.6600628  38.8138489  46.5409272  56.6160628  36.9748489
  46.8699272  57.5170628  37.3218489  46.5829272  56.1990628  35.6688489
  47.0729272  56.8440628  34.5298489  47.5039272  57.8320628  34.5868489
  46.9849272  56.1730628  33.3348489  47.3499272  56.6470628  32.4358489
  46.4339272  54.8900628  33.2538489  46.3919272  54.3890628  32.2978489
  45.9389272  54.2480628  34.3838489  45.5039272  53.2620628  34.3108489
  46.0159272  54.9050628  35.6178489  42.9609272  51.8660628  37.5328489
  43.3369272  51.0900628  38.4258489  42.0819272  51.5320628  36.5968489
  41.7079272  52.1840628  35.9078489  41.5729272  50.1750628  36.4808489
  41.4949272  49.7220628  37.4688489  40.1719272  50.1910628  35.8558489
  40.2129272  50.7140628  34.8998489  39.8619272  49.1670628  35.6458489
  39.1379272  50.8510628  36.7378489  38.9919272  52.2350628  36.7468489
  39.6039272  52.8440628  36.0978489  38.0589272  52.8410628  37.5898489
  37.9469272  53.9150628  37.5888489  37.2609272  52.0490628  38.4448489
  36.5379272  52.5140628  39.0988489  37.4109272  50.6720628  38.4398489
  36.7949272  50.0570628  39.0788489  38.3579272  50.0840628  37.6088489
  38.4939272  49.0130628  37.6368489  42.5379272  49.3540628  35.6338489
  43.1799272  49.8750628  34.7138489  42.6579272  48.0650628  35.9518489
  42.1909272  47.6050628  36.7338489  43.5179272  47.2120628  35.1388489
  43.6229272  47.7100628  34.1748489  44.9349272  47.0530628  35.7328489
  45.5449272  46.4850628  35.0308489  45.3879272  48.0400628  35.8228489
  44.9899272  46.3710628  37.0818489  45.0979272  44.9840628  37.1818489
  45.1309272  44.3860628  36.2828489  45.1629272  44.3660628  38.4128489
  45.2359272  43.2900628  38.4698489  45.1359272  45.1100628  39.5668489
  45.1919272  44.6180628  40.5268489  45.0369272  46.4920628  39.5008489
  45.0159272  47.0790628  40.4068489  44.9649272  47.1200628  38.2568489
  44.8889272  48.1960628  38.2038489  42.8869272  45.8470628  34.9388489
  42.1019272  45.3710628  35.7598489  43.2569272  45.2190628  33.8358489
  43.8009272  45.6550628  33.0918489  42.9129272  43.8300628  33.5868489
  42.8539272  43.2840628  34.5288489  41.5399272  43.6990628  32.9258489
  41.3169272  42.6460628  32.7548489  40.7799272  44.1300628  33.5778489
  41.5429272  44.2280628  31.9728489  43.9969272  43.2570628  32.6918489
  44.3109272  43.8430628  31.6488489  44.5889272  42.1470628  33.1098489
  44.3639272  41.6700628  33.9828489  45.6319272  41.5150628  32.3268489
  45.6409272  41.9750628  31.3388489  47.0279272  41.7270628  32.9398489
  47.7759272  41.5660628  32.1638489  47.1139272  42.7670628  33.2558489
  47.3629272  40.8180628  34.1418489  48.0349272  41.3590628  34.8078489
  46.4449272  40.6300628  34.6998489  48.1219272  39.2230628  33.7308489
  49.6749272  39.7700628  33.0118489  50.2599272  38.9030628  32.7068489
  49.4729272  40.3960628  32.1428489  50.2349272  40.3440628  33.7498489
  45.3369272  40.0360628  32.2198489  44.7699272  39.4330628  33.1328489
  45.7279272  39.4480628  31.0978489  45.9779272  39.9300628  30.2338489
  45.8189272  38.0010628  31.0608489  45.9049272  37.6170628  32.0778489
  44.5429272  37.3310628  30.5028489  44.6799272  36.2500628  30.4988489
  43.7079272  37.5440628  31.1698489  44.1899272  37.7900628  29.1048489
  44.8649272  37.4440628  28.1258489  43.0979272  38.5450628  28.9978489
  42.7859272  38.8630628  28.0808489  42.5739272  38.8050628  29.8338489
  47.0549272  37.6400628  30.2608489  47.5989272  38.4630628  29.5198489
  47.5269272  36.4100628  30.4608489  47.0599272  35.6990628  31.0238489
  48.7849272  35.9890628  29.8668489  48.8829272  36.4480628  28.8828489
  49.9809272  36.4450628  30.7088489  50.9009272  36.2050628  30.1758489
  49.9469272  37.5290628  30.8148489  50.0319272  35.8080628  32.1058489
  49.1409272  36.1010628  32.6608489  49.9999272  34.7240628  32.0008489
  51.4969272  36.2610628  33.0668489  52.7399272  35.3520628  32.1278489
  53.7209272  35.5100628  32.5748489  52.5019272  34.2880628  32.1428489
  52.7489272  35.7070628  31.0968489  48.7809272  34.4740628  29.7428489
  48.1409272  33.7790628  30.5338489  49.4929272  33.9720628  28.7368489
  49.9679272  34.5290628  28.0268489  49.6369272  32.5280628  28.5918489
  48.6469272  32.0870628  28.4748489  50.4679272  32.2030628  27.3508489
  51.4589272  32.6440628  27.4568489  50.6049272  31.1240628  27.2828489
  49.8259272  32.7110628  26.0628489  48.6459272  33.1310628  26.0778489
  50.5139272  32.6890628  25.0208489  50.2919272  31.9340628  29.8378489
  51.2289272  32.4990628  30.4088489  49.7939272  30.7800628  30.2688489
  49.0879272  30.2440628  29.7638489  50.2249272  30.1690628  31.5268489
  51.1739272  30.5990628  31.8478489  49.2149272  30.4510628  32.6418489
  48.9239272  31.5000628  32.5988489  48.3149272  29.8630628  32.4618489
  49.7379272  30.1400628  34.0348489  48.9469272  30.3290628  34.7608489
  49.9789272  29.0790628  34.0948489  51.1879272  31.0940628  34.4888489
  50.5419272  32.7680628  34.4118489  51.3309272  33.4750628  34.6698489
  50.1859272  32.9750628  33.4028489  49.7169272  32.8720628  35.1158489
  50.4029272  28.6800628  31.2968489  49.6179272  27.8570628  31.7818489
  51.4369272  28.2960628  30.5448489  52.4489272  29.1390628  29.8798489
  52.8669272  29.8810628  30.5598489  52.0289272  29.6830628  29.0338489
  53.4859272  28.1380628  29.4408489  54.2559272  28.0150628  30.2018489
  53.9869272  28.4690628  28.5308489  52.7599272  26.8700628  29.2138489
  53.4129272  26.0110628  29.3658489  52.3859272  26.8090628  28.1918489
  51.6049272  26.8750628  30.2278489  50.6889272  26.4320628  29.8358489
  51.9149272  26.0270628  31.4458489  51.5699272  24.8440628  31.4468489
  52.5419272  26.5860628  32.4858489  52.9349272  27.5270628  32.4758489
  52.7159272  25.8730628  33.7468489  52.0199272  25.0340628  33.7468489
  54.1339272  25.2820628  33.9118489  54.0539272  24.4120628  34.5628489
  54.7219272  24.8230628  32.5818489  55.7189272  24.4150628  32.7468489
  54.0829272  24.0550628  32.1468489  54.7849272  25.6710628  31.8998489
  54.9959272  26.2680628  34.4868489  55.8949272  25.8940628  34.5938489
  52.4229272  26.8230628  34.9008489  52.4629272  28.0470628  34.7468489
  52.1289272  26.2450628  36.0688489  52.1029272  25.2370628  36.2238489
  51.8139272  27.0550628  37.2428489  51.1099272  27.8180628  36.9108489
  51.1749272  26.1900628  38.3328489  50.9439272  26.8050628  39.2028489
  50.2309272  25.7820628  37.9718489  52.0409272  25.1320628  38.7108489
  51.5579272  24.5040628  39.2878489  53.0329272  27.7770628  37.8128489
  52.8679272  28.6250628  38.6978489  54.2389272  27.4850628  37.3248489
  54.4229272  26.7780628  36.6128489  55.4169272  28.1990628  37.8098489
  55.3439272  28.2080628  38.8978489  56.6899272  27.4790628  37.3678489
  56.6389272  27.2810628  36.2968489  57.5479272  28.1310628  37.5308489
  56.9019272  26.1820628  38.1058489  56.6799272  26.1620628  39.3378489
  57.2819272  25.1860628  37.4528489  55.4709272  29.6520628  37.3478489
  56.3159272  30.4030628  37.8428489  54.6049272  30.0680628  36.4228489
  53.9279272  29.4570628  35.9658489  54.5519272  31.4450628  35.9818489
  55.5269272  31.9010628  36.1518489  54.3779272  31.4580628  34.9058489
  53.4979272  32.3000628  36.6498489  53.3089272  33.4530628  36.2358489
  52.8159272  31.7870628  37.6778489  53.0579272  30.9230628  38.1628489
  51.6289272  32.4730628  38.1858489  50.9599272  32.6480628  37.3438489
  50.9069272  31.6010628  39.2178489  51.6489272  31.1590628  39.8838489
  50.2689272  32.2380628  39.8298489  50.0519272  30.4780628  38.6178489
  50.6829272  29.8380628  38.0008489  49.4499272  29.6210628  39.7308489
  48.8449272  28.8270628  39.2918489  50.2509272  29.1810628  40.3248489
  48.8239272  30.2430628  40.3708489  48.9579272  31.0730628  37.7318489
  48.3549272  30.2690628  37.3088489  48.3229272  31.7280628  38.3278489
  49.4149272  31.6460628  36.9248489  51.9839272  33.8240628  38.7888489
  51.2309272  34.7960628  38.6288489  53.1329272  33.9140628  39.4678489
  53.7809272  33.1410628  39.6198489  53.5369272  35.1850628  40.0538489
  52.7629272  35.5190628  40.7448489  54.4429272  35.0330628  40.6408489
  53.7889272  36.2750628  39.0318489  53.8359272  37.4570628  39.3948489
  53.9609272  35.9040628  37.7588489  53.9569272  34.9370628  37.4338489
  54.1739272  36.9020628  36.7148489  54.9359272  37.5900628  37.0798489
  54.6549272  36.2300628  35.4338489  53.9169272  35.4870628  35.1328489
  54.6939272  36.9780628  34.6428489  56.0259272  35.5470628  35.5298489
  55.9919272  34.7500628  36.2718489  56.3799272  34.9460628  34.1838489
  57.3529272  34.4600628  34.2468489  55.6249272  34.2120628  33.9038489
  56.4169272  35.7340628  33.4318489  57.0899272  36.5700628  35.9718489
  58.0609272  36.0790628  36.0378489  57.1409272  37.3790628  35.2438489
  56.8209272  36.9760628  36.9468489  52.9179272  37.7140628  36.4278489
  53.0289272  38.8160628  35.8918489  51.7369272  37.1960628  36.7768489
  51.6069272  36.2580628  37.1558489  50.5109272  37.9750628  36.6308489
  50.3419272  38.1770628  35.5728489  49.3249272  37.1750628  37.1768489
  49.5099272  36.9450628  38.2258489  48.4329272  37.8010628  37.1398489
  49.0419272  35.8730628  36.4318489  48.7079272  36.0950628  35.4188489
  49.9609272  35.2930628  36.3448489  47.9809272  35.0500628  37.1538489
  47.0469272  35.6120628  37.1778489  47.7889272  34.1380628  36.5878489
  48.3639272  34.6960628  38.5198489  49.2669272  35.0220628  38.8648489
  47.6049272  33.9750628  39.3368489  48.0209272  33.6980628  40.5658489
  48.9269272  34.0390628  40.8868489  47.4349272  33.1440628  41.1898489
  46.4269272  33.5170628  38.9118489  46.1129272  33.7210628  37.9628489
  45.8399272  32.9630628  39.5358489  50.6369272  39.3180628  37.3468489
  50.4689272  40.3860628  36.7418489  50.9659272  39.2830628  38.6388489
  51.1179272  38.4310628  39.1788489  51.1329272  40.5300628  39.3818489
  50.3079272  41.1900628  39.1148489  51.0889272  40.2590628  40.8848489
  51.9009272  39.5800628  41.1458489  51.2689272  41.1920628  41.4188489
  49.7689272  39.6610628  41.3638489  49.5169272  40.0880628  42.3348489
  48.9769272  39.9500628  40.6728489  49.7959272  38.1420628  41.4818489
  50.5479272  37.4530628  40.7778489  48.9899272  37.6120628  42.3958489
  48.3859272  38.2150628  42.9548489  48.9749272  36.6020628  42.5388489
  52.4269272  41.2390628  39.0058489  52.4629272  42.4730628  38.9278489
  53.5079272  40.4800628  38.7878489  53.5049272  39.4600628  38.7588489
  54.8099272  41.1020628  38.5698489  55.0239272  41.7530628  39.4178489
  55.8939272  40.0260628  38.4768489  56.8629272  40.4990628  38.3138489
  55.9199272  39.4550628  39.4048489  55.6719272  39.3570628  37.6448489
  54.8069272  41.9590628  37.3138489  55.2729272  43.1070628  37.3268489
  54.3019272  41.4100628  36.2098489  53.8989272  40.4740628  36.1628489
  54.2939272  42.1430628  34.9518489  55.2899272  42.5400628  34.7568489
  53.9399272  41.1950628  33.7908489  53.0549272  40.6240628  34.0718489
  53.6019272  41.9820628  32.5258489  53.3559272  41.2890628  31.7208489
  52.7489272  42.6320628  32.7188489  54.4599272  42.5870628  32.2338489
  55.0919272  40.2070628  33.5348489  55.9589272  40.7600628  33.1748489
  55.3779272  39.7450628  34.4798489  54.7509272  39.1110628  32.5298489
  55.6109272  38.4540628  32.4018489  53.9039272  38.5320628  32.8968489
  54.4939272  39.5630628  31.5718489  53.3459272  43.3380628  35.0358489
  53.6709272  44.4380628  34.5788489  52.1749272  43.1560628  35.6488489
  51.8439272  42.2660628  36.0198489  51.2629272  44.2840628  35.8268489
  50.9999272  44.6480628  34.8338489  50.0019272  43.8430628  36.5588489
  50.2519272  43.5120628  37.5668489  49.0199272  45.0370628  36.6618489
  48.1179272  44.7220628  37.1858489  49.4929272  45.8510628  37.2118489
  48.7579272  45.3800628  35.6608489  49.4039272  42.7560628  35.8538489
  49.7629272  41.9090628  36.1928489  51.9219272  45.4150628  36.6008489
  51.8349272  46.5860628  36.2148489  52.5899272  45.0850628  37.7018489
  52.7329272  44.1340628  38.0408489  53.1799272  46.1410628  38.5158489
  52.4199272  46.9040628  38.6838489  53.6169272  45.5860628  39.8758489
  54.2569272  44.7170628  39.7198489  54.2169272  46.3350628  40.3928489
  52.4319272  45.1880628  40.7618489  51.8129272  46.0640628  40.9528489
  51.8099272  44.4670628  40.2318489  52.8799272  44.5900628  42.0848489
  52.1639272  43.8330628  42.4038489  53.8379272  44.0870628  41.9518489
  53.0099272  45.6520628  43.1628489  53.8839272  46.2720628  42.9638489
  52.1409272  46.3090628  43.1368489  53.1309272  45.0290628  44.5178489
  53.9739272  45.4040628  44.9978489  52.2839272  45.2520628  45.0788489
  53.2189272  43.9970628  44.4188489  54.3449272  46.8100628  37.7978489
  54.6159272  47.9930628  38.0338489  55.0319272  46.0940628  36.9058489
  54.8949272  45.1030628  36.7048489  56.0759272  46.7640628  36.1378489
  56.7059272  47.3260628  36.8268489  56.9499272  45.7400628  35.4268489
  56.3419272  45.1220628  34.7668489  57.6869272  46.2450628  34.8018489
  57.6369272  44.8850628  36.4448489  58.1189272  45.5260628  37.1828489
  56.8909272  44.2940628  36.9758489  58.6559272  43.9690628  35.8528489
  59.4589272  43.4510628  36.6558489  58.6479272  43.7790628  34.6068489
  55.4769272  47.7580628  35.1578489  56.0479272  48.8330628  34.9358489
  54.3189272  47.4290628  34.5758489  53.8469272  46.5310628  34.6858489
  53.6359272  48.3880628  33.7088489  54.3369272  48.7530628  32.9578489
  52.4759272  47.7070628  32.9658489  51.8789272  47.1530628  33.6898489
  51.5729272  48.7500628  32.3038489  50.7579272  48.2480628  31.7828489
  51.1629272  49.4120628  33.0658489  52.1539272  49.3340628  31.5898489
  53.0129272  46.7270628  31.9338489  52.1799272  46.2520628  31.4148489
  53.6319272  47.2610628  31.2128489  53.6119272  45.9650628  32.4328489
  53.1609272  49.5880628  34.5208489  53.3459272  50.7440628  34.1218489
  52.5489272  49.3290628  35.6808489  52.3339272  48.3920628  36.0208489
  52.1329272  50.4130628  36.5698489  51.3969272  51.0220628  36.0448489
  51.4949272  49.8330628  37.8328489  52.2119272  49.1590628  38.3008489
  51.3189272  50.6490628  38.5348489  50.1779272  49.0750628  37.6338489
  50.3319272  48.2880628  36.8958489  49.7419272  48.4350628  38.9738489
  48.8049272  47.8960628  38.8318489  50.5119272  47.7420628  39.3138489
  49.6019272  49.2160628  39.7208489  49.0829272  50.0090628  37.0968489
  48.1579272  49.4470628  36.9638489  48.9159272  50.8200628  37.8058489
  49.3959272  50.4240628  36.1388489  53.3059272  51.3170628  36.9298489
  53.1789272  52.5510628  36.9138489  54.4619272  50.7210628  37.2458489
  54.5949272  49.7110628  37.2928489  55.6499272  51.5100628  37.5548489
  55.3809272  52.2270628  38.3298489  56.7709272  50.6070628  38.0738489
  56.8849272  49.7600628  37.3968489  57.7099272  51.1610628  38.0528489
  56.5369272  50.0810628  39.4908489  56.7559272  50.8650628  40.2158489
  55.4869272  49.8150628  39.6158489  57.4149272  48.8610628  39.7698489
  57.4959272  48.2570628  38.8668489  58.4229272  49.1890628  40.0258489
  56.8539272  48.0100628  40.9028489  55.8369272  47.7010628  40.6618489
  57.4469272  47.1010628  41.0088489  56.8589272  48.7620628  42.1808489
  57.4189272  48.2430628  42.8868489  57.2789272  49.7010628  42.0288489
  55.8829272  48.8700628  42.5238489  56.1299272  52.2790628  36.3348489
  56.5529272  53.4340628  36.4498489  56.0859272  51.6550628  35.1578489
  55.7549272  50.7020628  35.0098489  56.5389272  52.3570628  33.9598489
  57.5709272  52.6700628  34.1188489  56.4889272  51.4240628  32.7508489
  57.2259272  50.6310628  32.8778489  55.5099272  50.9460628  32.7058489
  56.7549272  52.1520628  31.4358489  55.9549272  52.8710628  31.2588489
  57.6809272  52.7210628  31.5248489  56.8579272  51.2250628  30.2448489
  57.0869272  50.0180628  30.3888489  56.6819272  51.7860628  29.0508489
  56.4949272  52.7860628  28.9798489  56.7339272  51.2160628  28.2068489
  55.7059272  53.6100628  33.7068489  56.2409272  54.6610628  33.3238489
  54.4029272  53.5310628  33.9428489  53.9389272  52.6920628  34.2918489
  53.5069272  54.6630628  33.7168489  53.9149272  55.2240628  32.8758489
  52.1049272  54.1590628  33.3778489  51.7389272  53.5410628  34.1978489
  51.4289272  55.0100628  33.2938489  52.0589272  53.3500628  32.0788489
  52.6479272  52.4410628  32.1958489  51.0329272  53.0410628  31.8788489
  52.5909272  54.1530628  30.8888489  52.3609272  55.3740628  30.8628489
  53.2589272  53.5770628  30.0048489  53.4499272  55.6300628  34.8928489
  52.6169272  56.5470628  34.8778489  54.3239272  55.4390628  35.8808489
  54.9949272  54.6710628  35.8758489  54.4319272  56.2870628  37.0738489
  55.2169272  55.8540628  37.6938489  54.8429272  57.7180628  36.7038489
  54.0449272  58.1790628  36.1228489  54.9529272  58.3040628  37.6158489
  56.1569272  57.7860628  35.8988489  56.0249272  57.2890628  34.9378489
  56.4049272  58.8260628  35.6878489  57.3069272  57.1270628  36.6668489
  57.1999272  57.3410628  37.7298489  57.2449272  56.0450628  36.5518489
  58.6699272  57.6060628  36.1918489  59.0819272  58.3090628  36.9158489
  59.3559272  56.7610628  36.1418489  58.5859272  58.2590628  34.8558489
  59.5399272  58.3440628  34.4498489  57.9909272  57.6840628  34.2248489
  58.1679272  59.2060628  34.9578489  53.1499272  56.2860628  37.9098489
  52.8799272  57.2310628  38.6598489  52.3639272  55.2130628  37.8178489
  52.5379272  54.4230628  37.1968489  51.1549272  55.0980628  38.6358489
  50.6569272  56.0670628  38.6678489  50.1849272  54.0860628  38.0018489
  50.7159272  53.1480628  37.8388489  48.9999272  53.7970628  38.9438489
  48.3279272  53.0790628  38.4738489  49.3729272  53.3850628  39.8818489
  48.4599272  54.7220628  39.1438489  49.6929272  54.6110628  36.6548489
  48.9279272  55.3680628  36.8258489  50.5189272  55.1020628  36.1408489
  49.1279272  53.5310628  35.7618489  48.7969272  53.9720628  34.8218489
  49.8969272  52.7850628  35.5618489  48.2809272  53.0550628  36.2568489
  51.5009272  54.7290628  40.0728489  50.9059272  55.2580628  41.0168489
  52.4429272  53.8090628  40.2618489  52.8689272  53.2830628  39.4988489
  52.9649272  53.4570628  41.5818489  52.4959272  54.0730628  42.3488489
  52.6329272  52.0000628  41.9548489  52.9969272  51.8200628  42.9668489
  51.1219272  51.7680628  41.9338489  50.9089272  50.7330628  42.1998489
  50.6419272  52.4330628  42.6508489  50.7359272  51.9720628  40.9348489
  53.3359272  51.0210628  41.0078489  52.9949272  51.2090628  39.9898489
  54.4069272  51.2200628  41.0268489  53.0979272  49.5300628  41.3478489
  53.6289272  48.9040628  40.6308489  53.4659272  49.3230628  42.3528489
  52.0309272  49.3120628  41.2998489  54.4699272  53.7020628  41.5558489
  55.0869272  53.6350628  40.4798489  55.1099272  53.9910628  42.6988489
  54.5589272  54.0550628  44.0658489  53.9349272  53.1900628  44.2898489
  53.9399272  54.9400628  44.2098489  55.7949272  54.0910628  44.9298489
  56.1089272  53.0860628  45.2098489  55.6129272  54.6380628  45.8548489
  56.8249272  54.7630628  44.1048489  57.8309272  54.4950628  44.4288489
  56.7459272  55.8480628  44.1758489  56.5489272  54.2760628  42.6808489
  56.8189272  55.0000628  41.9118489  57.3799272  53.0370628  42.3558489
  57.0439272  51.9200628  42.7668489  58.3999272  53.1270628  41.6668489
  12.2414560  59.1238080  55.6801650   2.2283020  35.2113650  34.0199760
  62.2439272  30.7310628  32.4488489  63.2011272  30.7310628  32.4488489
  62.0039392  31.6576898  32.4488489  49.3639272  25.8860628  33.4298489
  50.3211272  25.8860628  33.4298489  49.1239392  26.8126898  33.4298489
  50.9539272  44.1080628  19.7568489  51.9111272  44.1080628  19.7568489
  50.7139392  45.0346898  19.7568489  53.1019272  28.5350628  41.1158489
  54.0591272  28.5350628  41.1158489  52.8619392  29.4616898  41.1158489
  22.3389272  43.1640628  29.9088489  23.2961272  43.1640628  29.9088489
  22.0989392  44.0906898  29.9088489  24.9779272  26.8890628  33.8978489
  25.9351272  26.8890628  33.8978489  24.7379392  27.8156898  33.8978489
  41.2379272  28.8110628  29.2548489  42.1951272  28.8110628  29.2548489
  40.9979392  29.7376898  29.2548489  35.4189272  27.1870628  61.7878489
  36.3761272  27.1870628  61.7878489  35.1789392  28.1136898  61.7878489
  35.6879272  20.2830628  32.6758489  36.6451272  20.2830628  32.6758489
  35.4479392  21.2096898  32.6758489  51.8179272  43.2350628  21.8688489
  52.7751272  43.2350628  21.8688489  51.5779392  44.1616898  21.8688489
  27.3389272  28.4310628  25.1628489  28.2961272  28.4310628  25.1628489
  27.0989392  29.3576898  25.1628489  53.5779272  56.3130628  28.8428489
  54.5351272  56.3130628  28.8428489  53.3379392  57.2396898  28.8428489
  45.5089272  36.2960628  47.6928489  46.4661272  36.2960628  47.6928489
  45.2689392  37.2226898  47.6928489  39.5409272  55.7640628  44.9498489
  40.4981272  55.7640628  44.9498489  39.3009392  56.6906898  44.9498489
  45.4639272  35.4280628  22.6568489  46.4211272  35.4280628  22.6568489
  45.2239392  36.3546898  22.6568489  52.5749272  58.7410628  47.3678489
  53.5321272  58.7410628  47.3678489  52.3349392  59.6676898  47.3678489
  38.8559272  21.5160628  50.2438489  39.8131272  21.5160628  50.2438489
  38.6159392  22.4426898  50.2438489  39.5399272  52.6040628  49.7508489
  40.4971272  52.6040628  49.7508489  39.2999392  53.5306898  49.7508489
  58.9849272  49.0400628  28.3878489  59.9421272  49.0400628  28.3878489
  58.7449392  49.9666898  28.3878489  55.7739272  28.4880628  33.4098489
  56.7311272  28.4880628  33.4098489  55.5339392  29.4146898  33.4098489
  19.2579272  43.4750628  47.5768489  20.2151272  43.4750628  47.5768489
  19.0179392  44.4016898  47.5768489  18.1009272  34.9200628  32.4318489
  19.0581272  34.9200628  32.4318489  17.8609392  35.8466898  32.4318489
  35.8829272  42.9710628  24.3708489  36.8401272  42.9710628  24.3708489
  35.6429392  43.8976898  24.3708489  32.7679272  21.4270628  44.6068489
  33.7251272  21.4270628  44.6068489  32.5279392  22.3536898  44.6068489
  54.2019272  38.3410628  41.8258489  55.1591272  38.3410628  41.8258489
  53.9619392  39.2676898  41.8258489  34.7819272  43.0300628  58.3748489
  35.7391272  43.0300628  58.3748489  34.5419392  43.9566898  58.3748489
  62.6329272  45.7650628  32.4858489  63.5901272  45.7650628  32.4858489
  62.3929392  46.6916898  32.4858489  45.5649272  34.1190628  44.0988489
  46.5221272  34.1190628  44.0988489  45.3249392  35.0456898  44.0988489
  40.0529272  20.9260628  27.7688489  41.0101272  20.9260628  27.7688489
  39.8129392  21.8526898  27.7688489  34.3869272  58.7860628  36.7918489
  35.3441272  58.7860628  36.7918489  34.1469392  59.7126898  36.7918489
  16.8029272  33.5820628  34.3968489  17.7601272  33.5820628  34.3968489
  16.5629392  34.5086898  34.3968489  37.0989272  58.2720628  42.8078489
  38.0561272  58.2720628  42.8078489  36.8589392  59.1986898  42.8078489
  40.1949272  55.4940628  47.5338489  41.1521272  55.4940628  47.5338489
  39.9549392  56.4206898  47.5338489  55.4869272  32.5590628  31.0898489
  56.4441272  32.5590628  31.0898489  55.2469392  33.4856898  31.0898489
  33.2219272  46.5100628  27.6658489  34.1791272  46.5100628  27.6658489
  32.9819392  47.4366898  27.6658489  39.3199272  26.8590628  33.2338489
  40.2771272  26.8590628  33.2338489  39.0799392  27.7856898  33.2338489
  18.5509272  40.5540628  34.0228489  19.5081272  40.5540628  34.0228489
  18.3109392  41.4806898  34.0228489  27.7519272  28.5690628  56.5048489
  28.7091272  28.5690628  56.5048489  27.5119392  29.4956898  56.5048489
  22.2909272  49.5380628  44.4228489  23.2481272  49.5380628  44.4228489
  22.0509392  50.4646898  44.4228489  31.6769272  35.0090628  55.0668489
  32.6341272  35.0090628  55.0668489  31.4369392  35.9356898  55.0668489
  53.1769272  33.4940628  28.9028489  54.1341272  33.4940628  28.9028489
  52.9369392  34.4206898  28.9028489  28.2389272  24.1940628  52.4468489
  29.1961272  24.1940628  52.4468489  27.9989392  25.1206898  52.4468489
  35.2419272  39.0550628  36.9338489  36.1991272  39.0550628  36.9338489
  35.0019392  39.9816898  36.9338489  33.9779272  48.5780628  51.2998489
  34.9351272  48.5780628  51.2998489  33.7379392  49.5046898  51.2998489
  57.1129272  54.5690628  39.0148489  58.0701272  54.5690628  39.0148489
  56.8729392  55.4956898  39.0148489  40.4189272  38.8240628  50.6638489
  41.3761272  38.8240628  50.6638489  40.1789392  39.7506898  50.6638489
  34.5839272  34.4960628  60.2228489  35.5411272  34.4960628  60.2228489
  34.3439392  35.4226898  60.2228489  45.7619272  55.5860628  47.6538489
  46.7191272  55.5860628  47.6538489  45.5219392  56.5126898  47.6538489
  30.3049272  23.6320628  32.5178489  31.2621272  23.6320628  32.5178489
  30.0649392  24.5586898  32.5178489  29.6649272  44.9260628  32.8938489
  30.6221272  44.9260628  32.8938489  29.4249392  45.8526898  32.8938489
  50.0469272  33.6820628  22.5778489  51.0041272  33.6820628  22.5778489
  49.8069392  34.6086898  22.5778489  31.6659272  22.6450628  46.8108489
  32.6231272  22.6450628  46.8108489  31.4259392  23.5716898  46.8108489
  31.5539272  50.6210628  32.9158489  32.5111272  50.6210628  32.9158489
  31.3139392  51.5476898  32.9158489  23.1899272  51.7100628  37.7738489
  24.1471272  51.7100628  37.7738489  22.9499392  52.6366898  37.7738489
  38.6559272  32.1200628  57.5288489  39.6131272  32.1200628  57.5288489
  38.4159392  33.0466898  57.5288489  41.2399272  39.0450628  45.9608489
  42.1971272  39.0450628  45.9608489  40.9999392  39.9716898  45.9608489
  29.1479272  42.5210628  28.1218489  30.1051272  42.5210628  28.1218489
  28.9079392  43.4476898  28.1218489  26.7349272  47.6660628  29.9608489
  27.6921272  47.6660628  29.9608489  26.4949392  48.5926898  29.9608489
  58.7229272  49.2320628  35.0968489  59.6801272  49.2320628  35.0968489
  58.4829392  50.1586898  35.0968489  57.9819272  36.3240628  25.0578489
  58.9391272  36.3240628  25.0578489  57.7419392  37.2506898  25.0578489
  41.3339272  39.8070628  26.9578489  42.2911272  39.8070628  26.9578489
  41.0939392  40.7336898  26.9578489  39.6989272  42.4030628  53.1838489
  40.6561272  42.4030628  53.1838489  39.4589392  43.3296898  53.1838489
  51.0749272  57.8290628  33.0458489  52.0321272  57.8290628  33.0458489
  50.8349392  58.7556898  33.0458489  24.1899272  53.5180628  46.2458489
  25.1471272  53.5180628  46.2458489  23.9499392  54.4446898  46.2458489
  36.8629272  50.7890628  46.4798489  37.8201272  50.7890628  46.4798489
  36.6229392  51.7156898  46.4798489  46.9649272  40.1330628  49.6188489
  47.9221272  40.1330628  49.6188489  46.7249392  41.0596898  49.6188489
  19.3229272  26.0640628  43.1878489  20.2801272  26.0640628  43.1878489
  19.0829392  26.9906898  43.1878489  32.7529272  46.5960628  53.9988489
  33.7101272  46.5960628  53.9988489  32.5129392  47.5226898  53.9988489
  31.1239272  30.5060628  24.5478489  32.0811272  30.5060628  24.5478489
  30.8839392  31.4326898  24.5478489  35.2279272  39.8870628  23.4248489
  36.1851272  39.8870628  23.4248489  34.9879392  40.8136898  23.4248489
  53.0749272  31.6850628  24.7888489  54.0321272  31.6850628  24.7888489
  52.8349392  32.6116898  24.7888489  45.6189272  19.8910628  53.6008489
  46.5761272  19.8910628  53.6008489  45.3789392  20.8176898  53.6008489
  23.9059272  39.4620628  52.5918489  24.8631272  39.4620628  52.5918489
  23.6659392  40.3886898  52.5918489  22.5559272  50.2420628  41.2428489
  23.5131272  50.2420628  41.2428489  22.3159392  51.1686898  41.2428489
  23.1739272  22.9900628  33.1568489  24.1311272  22.9900628  33.1568489
  22.9339392  23.9166898  33.1568489  40.8299272  58.1370628  44.3828489
  41.7871272  58.1370628  44.3828489  40.5899392  59.0636898  44.3828489
  35.8339272  26.1510628  53.4428489  36.7911272  26.1510628  53.4428489
  35.5939392  27.0776898  53.4428489  31.8699272  45.0880628  58.7068489
  32.8271272  45.0880628  58.7068489  31.6299392  46.0146898  58.7068489
  46.2249272  60.5480628  29.0458489  47.1821272  60.5480628  29.0458489
  45.9849392  61.4746898  29.0458489  54.2869272  57.0310628  41.0528489
  55.2441272  57.0310628  41.0528489  54.0469392  57.9576898  41.0528489
  40.6649272  22.6370628  25.6488489  41.6221272  22.6370628  25.6488489
  40.4249392  23.5636898  25.6488489  18.1889272  27.5240628  45.6678489
  19.1461272  27.5240628  45.6678489  17.9489392  28.4506898  45.6678489
  36.1569272  31.1930628  23.4278489  37.1141272  31.1930628  23.4278489
  35.9169392  32.1196898  23.4278489  17.8489272  30.3060628  40.5078489
  18.8061272  30.3060628  40.5078489  17.6089392  31.2326898  40.5078489
  32.0169272  56.8090628  42.8138489  32.9741272  56.8090628  42.8138489
  31.7769392  57.7356898  42.8138489  30.8939272  34.4150628  23.1878489
  31.8511272  34.4150628  23.1878489  30.6539392  35.3416898  23.1878489
  44.3879272  57.6210628  49.2198489  45.3451272  57.6210628  49.2198489
  44.1479392  58.5476898  49.2198489  24.4639272  51.1070628  44.8818489
  25.4211272  51.1070628  44.8818489  24.2239392  52.0336898  44.8818489
  42.3539272  39.5240628  48.6008489  43.3111272  39.5240628  48.6008489
  42.1139392  40.4506898  48.6008489  29.0329272  25.7320628  55.8148489
  29.9901272  25.7320628  55.8148489  28.7929392  26.6586898  55.8148489
  23.1739272  31.3110628  29.0978489  24.1311272  31.3110628  29.0978489
  22.9339392  32.2376898  29.0978489  39.7779272  24.3630628  40.2158489
  40.7351272  24.3630628  40.2158489  39.5379392  25.2896898  40.2158489
  21.6629272  24.5420628  41.4188489  22.6201272  24.5420628  41.4188489
  21.4229392  25.4686898  41.4188489  53.0939272  51.5740628  20.6278489
  54.0511272  51.5740628  20.6278489  52.8539392  52.5006898  20.6278489
  29.4839272  27.3240628  59.6118489  30.4411272  27.3240628  59.6118489
  29.2439392  28.2506898  59.6118489  56.9979272  43.5270628  39.5448489
  57.9551272  43.5270628  39.5448489  56.7579392  44.4536898  39.5448489
  31.8389272  24.3420628  27.5878489  32.7961272  24.3420628  27.5878489
  31.5989392  25.2686898  27.5878489  24.3039272  46.0680628  36.7868489
  25.2611272  46.0680628  36.7868489  24.0639392  46.9946898  36.7868489
  43.5419272  56.6160628  25.2988489  44.4991272  56.6160628  25.2988489
  43.3019392  57.5426898  25.2988489  44.6429272  39.9420628  44.0588489
  45.6001272  39.9420628  44.0588489  44.4029392  40.8686898  44.0588489
  20.5419272  40.6980628  28.0198489  21.4991272  40.6980628  28.0198489
  20.3019392  41.6246898  28.0198489  53.7689272  29.6810628  32.8118489
  54.7261272  29.6810628  32.8118489  53.5289392  30.6076898  32.8118489
  50.3789272  34.7670628  41.7608489  51.3361272  34.7670628  41.7608489
  50.1389392  35.6936898  41.7608489  22.9129272  43.4110628  51.0058489
  23.8701272  43.4110628  51.0058489  22.6729392  44.3376898  51.0058489
  55.3029272  32.2230628  40.2208489  56.2601272  32.2230628  40.2208489
  55.0629392  33.1496898  40.2208489  26.4099272  42.8970628  58.0468489
  27.3671272  42.8970628  58.0468489  26.1699392  43.8236898  58.0468489
  36.6679272  22.5570628  42.8778489  37.6251272  22.5570628  42.8778489
  36.4279392  23.4836898  42.8778489  50.8729272  54.7060628  27.5748489
  51.8301272  54.7060628  27.5748489  50.6329392  55.6326898  27.5748489
  23.3759272  32.0890628  54.5988489  24.3331272  32.0890628  54.5988489
  23.1359392  33.0156898  54.5988489  51.8079272  58.7390628  52.2078489
  52.7651272  58.7390628  52.2078489  51.5679392  59.6656898  52.2078489
  30.9959272  20.2820628  37.7778489  31.9531272  20.2820628  37.7778489
  30.7559392  21.2086898  37.7778489  35.7999272  38.3370628  58.2318489
  36.7571272  38.3370628  58.2318489  35.5599392  39.2636898  58.2318489
  47.2119272  55.3030628  50.0788489  48.1691272  55.3030628  50.0788489
  46.9719392  56.2296898  50.0788489  38.8449272  36.7170628  58.3918489
  39.8021272  36.7170628  58.3918489  38.6049392  37.6436898  58.3918489
  20.3849272  25.5210628  39.0838489  21.3421272  25.5210628  39.0838489
  20.1449392  26.4476898  39.0838489  31.5769272  42.8800628  31.1878489
  32.5341272  42.8800628  31.1878489  31.3369392  43.8066898  31.1878489
  38.9069272  58.8820628  39.4888489  39.8641272  58.8820628  39.4888489
  38.6669392  59.8086898  39.4888489  34.5389272  52.2500628  45.6158489
  35.4961272  52.2500628  45.6158489  34.2989392  53.1766898  45.6158489
  33.0439272  54.7300628  29.3088489  34.0011272  54.7300628  29.3088489
  32.8039392  55.6566898  29.3088489  47.2609272  38.9170628  44.3158489
  48.2181272  38.9170628  44.3158489  47.0209392  39.8436898  44.3158489
  21.3539272  49.4800628  48.1838489  22.3111272  49.4800628  48.1838489
  21.1139392  50.4066898  48.1838489  47.1909272  29.0130628  48.8738489
  48.1481272  29.0130628  48.8738489  46.9509392  29.9396898  48.8738489
  17.3029272  28.1610628  38.9778489  18.2601272  28.1610628  38.9778489
  17.0629392  29.0876898  38.9778489  18.3319272  30.6640628  48.0748489
  19.2891272  30.6640628  48.0748489  18.0919392  31.5906898  48.0748489
  42.8939272  22.1680628  45.3728489  43.8511272  22.1680628  45.3728489
  42.6539392  23.0946898  45.3728489  48.2709272  58.2150628  46.0508489
  49.2281272  58.2150628  46.0508489  48.0309392  59.1416898  46.0508489
  39.9469272  24.1960628  37.4808489  40.9041272  24.1960628  37.4808489
  39.7069392  25.1226898  37.4808489  51.7969272  23.3550628  36.0348489
  52.7541272  23.3550628  36.0348489  51.5569392  24.2816898  36.0348489
  43.0339272  26.3990628  37.9038489  43.9911272  26.3990628  37.9038489
  42.7939392  27.3256898  37.9038489  36.4799272  49.0030628  29.0988489
  37.4371272  49.0030628  29.0988489  36.2399392  49.9296898  29.0988489
  39.3889272  30.6160628  27.7388489  40.3461272  30.6160628  27.7388489
  39.1489392  31.5426898  27.7388489  34.8569272  22.4200628  51.0278489
  35.8141272  22.4200628  51.0278489  34.6169392  23.3466898  51.0278489
  42.9949272  35.1050628  45.2508489  43.9521272  35.1050628  45.2508489
  42.7549392  36.0316898  45.2508489  53.6229272  25.7120628  41.1188489
  54.5801272  25.7120628  41.1188489  53.3829392  26.6386898  41.1188489
  48.2929272  23.6910628  37.0328489  49.2501272  23.6910628  37.0328489
  48.0529392  24.6176898  37.0328489  38.2419272  22.8670628  41.0508489
  39.1991272  22.8670628  41.0508489  38.0019392  23.7936898  41.0508489
  41.7789272  40.8340628  51.9578489  42.7361272  40.8340628  51.9578489
  41.5389392  41.7606898  51.9578489  28.9989272  31.4770628  60.7138489
  29.9561272  31.4770628  60.7138489  28.7589392  32.4036898  60.7138489
  36.6659272  24.3920628  51.2738489  37.6231272  24.3920628  51.2738489
  36.4259392  25.3186898  51.2738489  47.9959272  35.0960628  56.2558489
  48.9531272  35.0960628  56.2558489  47.7559392  36.0226898  56.2558489
  39.7359272  32.9780628  23.2748489  40.6931272  32.9780628  23.2748489
  39.4959392  33.9046898  23.2748489  51.3179272  55.5800628  43.9408489
  52.2751272  55.5800628  43.9408489  51.0779392  56.5066898  43.9408489
  33.1509272  31.7800628  41.4618489  34.1081272  31.7800628  41.4618489
  32.9109392  32.7066898  41.4618489  40.5039272  26.4220628  35.6398489
  41.4611272  26.4220628  35.6398489  40.2639392  27.3486898  35.6398489
  41.9809272  57.5080628  47.8228489  42.9381272  57.5080628  47.8228489
  41.7409392  58.4346898  47.8228489  34.6939272  45.8760628  25.6638489
  35.6511272  45.8760628  25.6638489  34.4539392  46.8026898  25.6638489
  29.9629272  27.7390628  50.5918489  30.9201272  27.7390628  50.5918489
  29.7229392  28.6656898  50.5918489  63.5899272  35.8880628  32.8248489
  64.5471272  35.8880628  32.8248489  63.3499392  36.8146898  32.8248489
  47.1369272  59.0350628  31.4728489  48.0941272  59.0350628  31.4728489
  46.8969392  59.9616898  31.4728489  55.5869272  54.4870628  28.3248489
  56.5441272  54.4870628  28.3248489  55.3469392  55.4136898  28.3248489
  28.9809272  24.7410628  27.8628489  29.9381272  24.7410628  27.8628489
  28.7409392  25.6676898  27.8628489  24.2329272  22.0550628  36.2658489
  25.1901272  22.0550628  36.2658489  23.9929392  22.9816898  36.2658489
  46.2839272  32.9970628  24.2028489  47.2411272  32.9970628  24.2028489
  46.0439392  33.9236898  24.2028489  24.9949272  48.8030628  35.6718489
  25.9521272  48.8030628  35.6718489  24.7549392  49.7296898  35.6718489
  25.4239272  27.9180628  49.4418489  26.3811272  27.9180628  49.4418489
  25.1839392  28.8446898  49.4418489  15.4339272  35.6050628  44.8858489
  16.3911272  35.6050628  44.8858489  15.1939392  36.5316898  44.8858489
  32.6189272  38.0520628  25.7278489  33.5761272  38.0520628  25.7278489
  32.3789392  38.9786898  25.7278489  39.1549272  29.5490628  25.3438489
  40.1121272  29.5490628  25.3438489  38.9149392  30.4756898  25.3438489
  48.7999272  58.5100628  37.8238489  49.7571272  58.5100628  37.8238489
  48.5599392  59.4366898  37.8238489  46.9109272  59.7670628  37.7788489
  47.8681272  59.7670628  37.7788489  46.6709392  60.6936898  37.7788489
  44.1279272  63.1330628  36.4808489  45.0851272  63.1330628  36.4808489
  43.8879392  64.0596898  36.4808489  45.4859272  61.7220628  34.9598489
  46.4431272  61.7220628  34.9598489  45.2459392  62.6486898  34.9598489
  33.7619272  20.8680628  38.9218489  34.7191272  20.8680628  38.9218489
  33.5219392  21.7946898  38.9218489  22.5319272  48.5000628  50.6858489
  23.4891272  48.5000628  50.6858489  22.2919392  49.4266898  50.6858489
  31.2349272  21.3120628  49.0098489  32.1921272  21.3120628  49.0098489
  30.9949392  22.2386898  49.0098489  55.6499272  41.3360628  23.0518489
  56.6071272  41.3360628  23.0518489  55.4099392  42.2626898  23.0518489
  26.1149272  21.8050628  38.5938489  27.0721272  21.8050628  38.5938489
  25.8749392  22.7316898  38.5938489  46.9459272  60.9180628  43.0178489
  47.9031272  60.9180628  43.0178489  46.7059392  61.8446898  43.0178489
  49.3939272  54.7810628  30.1158489  50.3511272  54.7810628  30.1158489
  49.1539392  55.7076898  30.1158489  43.0329272  37.5610628  44.3528489
  43.9901272  37.5610628  44.3528489  42.7929392  38.4876898  44.3528489
  32.0089272  50.6970628  30.1188489  32.9661272  50.6970628  30.1188489
  31.7689392  51.6236898  30.1188489  50.7949272  58.7180628  36.2188489
  51.7521272  58.7180628  36.2188489  50.5549392  59.6446898  36.2188489
  25.8929272  38.8270628  24.8868489  26.8501272  38.8270628  24.8868489
  25.6529392  39.7536898  24.8868489  28.9449272  20.2110628  49.6908489
  29.9021272  20.2110628  49.6908489  28.7049392  21.1376898  49.6908489
  36.2989272  46.6750628  57.2438489  37.2561272  46.6750628  57.2438489
  36.0589392  47.6016898  57.2438489  26.0999272  20.0520628  41.5138489
  27.0571272  20.0520628  41.5138489  25.8599392  20.9786898  41.5138489
  34.8559272  52.5000628  28.3138489  35.8131272  52.5000628  28.3138489
  34.6159392  53.4266898  28.3138489  31.7209272  19.3870628  40.8748489
  32.6781272  19.3870628  40.8748489  31.4809392  20.3136898  40.8748489
  30.3529272  39.4590628  24.7598489  31.3101272  39.4590628  24.7598489
  30.1129392  40.3856898  24.7598489  36.3739272  48.8600628  50.9708489
  37.3311272  48.8600628  50.9708489  36.1339392  49.7866898  50.9708489
  33.6939272  46.4500628  57.4678489  34.6511272  46.4500628  57.4678489
  33.4539392  47.3766898  57.4678489  27.2569272  19.3890628  38.6898489
  28.2141272  19.3890628  38.6898489  27.0169392  20.3156898  38.6898489
  26.0189272  50.1480628  52.2748489  26.9761272  50.1480628  52.2748489
  25.7789392  51.0746898  52.2748489  49.0839272  40.0720628  48.5168489
  50.0411272  40.0720628  48.5168489  48.8439392  40.9986898  48.5168489
  60.5369272  47.1570628  34.7748489  61.4941272  47.1570628  34.7748489
  60.2969392  48.0836898  34.7748489  16.6299272  27.4900628  47.5488489
  17.5871272  27.4900628  47.5488489  16.3899392  28.4166898  47.5488489
  39.4849272  59.2750628  42.1158489  40.4421272  59.2750628  42.1158489
  39.2449392  60.2016898  42.1158489  28.2479272  17.9340628  40.4868489
  29.2051272  17.9340628  40.4868489  28.0079392  18.8606898  40.4868489
  37.2769272  55.6510628  47.4898489  38.2341272  55.6510628  47.4898489
  37.0369392  56.5776898  47.4898489  54.4579272  41.3690628  42.2238489
  55.4151272  41.3690628  42.2238489  54.2179392  42.2956898  42.2238489
  36.5569272  40.9350628  58.2148489  37.5141272  40.9350628  58.2148489
  36.3169392  41.8616898  58.2148489  22.5809272  38.4250628  25.7078489
  23.5381272  38.4250628  25.7078489  22.3409392  39.3516898  25.7078489
  56.6929272  45.6040628  45.6808489  57.6501272  45.6040628  45.6808489
  56.4529392  46.5306898  45.6808489  56.8489272  38.6770628  41.5698489
  57.8061272  38.6770628  41.5698489  56.6089392  39.6036898  41.5698489
  44.9719272  38.7180628  48.3348489  45.9291272  38.7180628  48.3348489
  44.7319392  39.6446898  48.3348489  14.7729272  34.9920628  35.6368489
  15.7301272  34.9920628  35.6368489  14.5329392  35.9186898  35.6368489
  49.1839272  57.7980628  30.8948489  50.1411272  57.7980628  30.8948489
  48.9439392  58.7246898  30.8948489  35.8339272  58.6060628  39.7618489
  36.7911272  58.6060628  39.7618489  35.5939392  59.5326898  39.7618489
  21.3229272  46.0000628  51.9928489  22.2801272  46.0000628  51.9928489
  21.0829392  46.9266898  51.9928489  46.4739272  61.4280628  40.2158489
  47.4311272  61.4280628  40.2158489  46.2339392  62.3546898  40.2158489
  43.1999272  39.3170628  53.7198489  44.1571272  39.3170628  53.7198489
  42.9599392  40.2436898  53.7198489  23.4899272  50.2860628  52.5228489
  24.4471272  50.2860628  52.5228489  23.2499392  51.2126898  52.5228489
  26.4379272  52.7570628  35.0018489  27.3951272  52.7570628  35.0018489
  26.1979392  53.6836898  35.0018489  38.5659272  29.3610628  39.4308489
  39.5231272  29.3610628  39.4308489  38.3259392  30.2876898  39.4308489
  70.2133040  73.6729830  61.5999230  69.3249740  74.0145800  61.4979110
  70.4974230  73.4730150  60.7080060  68.1766050  76.2735480  67.4838930
  68.7482160  75.5057680  67.4842570  68.1767590  76.5724240  66.5745540
  69.4190920  71.6819840  69.2707860  69.2393760  70.7845590  69.5510620
  69.0171000  72.2291710  69.9454810  72.3894430  72.2561330  62.6337610
  72.4961180  73.1565060  62.9406370  71.4786790  72.2079300  62.3432260
  70.0377590  74.1780340  67.8790200  70.7187700  74.4418710  68.4977600
  69.7225640  73.3381210  68.2128210  74.2302160  75.2247700  66.9662790
  74.7380380  75.7228670  67.6067810  74.7615400  74.4482900  66.7902150
  72.5138260  69.8646260  71.2326210  72.5156700  70.3818650  70.4272110
  71.6842570  69.3876440  71.2096140  72.1953590  71.5756220  69.2396660
  72.5370400  72.4198270  68.9450530  71.2569400  71.7239960  69.3562000
  75.8781480  69.0638490  65.5641250  76.1856460  68.5085380  64.8476750
  74.9482180  69.1982950  65.3814240  73.8718880  77.6552060  65.0821100
  73.4675880  76.9429310  64.5867000  73.9582000  77.3105300  65.9709140
  72.5847500  74.4295270  68.8620140  73.1362090  74.5390610  68.0873390
  73.0991010  74.8032870  69.5775370  70.5723510  76.5497040  62.5827750
  70.4521110  77.2759130  61.9709020  70.2624400  75.7799950  62.1055660
  73.0387170  69.8932110  65.9651420  72.5955320  70.6741650  65.6335940
  73.5972160  70.2162000  66.6722360  77.3256980  72.7600630  71.5686740
  76.8636350  72.9683650  72.3806680  76.9235090  71.9459980  71.2657410
  76.1545990  69.5142810  60.8457250  75.5300170  69.5102680  61.5710560
  76.0676110  68.6473770  60.4493220  75.0763070  70.4379440  67.8241020
  75.3735400  71.3442270  67.7433040  75.6248630  69.9498220  67.2100590
  72.8301390  75.0165680  63.6932670  72.6042310  74.8002850  64.5979290
  72.0493920  75.4494140  63.3478640  75.2700600  75.9151260  74.3592940
  75.1744200  74.9745990  74.2093340  76.1132580  76.1366330  73.9641010
  70.4011140  72.3264930  72.5126720  70.0074530  73.1740140  72.7199500
  69.7129540  71.6891300  72.7035360  67.7028190  70.2493390  66.5456800
  67.4141240  70.8196250  67.2581780  68.4473950  69.7697840  66.9088030
  67.8898420  74.1913510  57.7559520  67.8073090  75.1344270  57.8974510
  67.5381480  74.0488420  56.8771870  75.6896550  72.9252540  66.8229870
  75.6932610  72.4842490  65.9734410  76.5847670  73.2469870  66.9301690
  71.5398930  72.8079030  65.7824080  71.1998980  73.2854260  66.5391130
  70.7776250  72.3544150  65.4225180  75.7516700  73.9264620  59.8136630
  75.8729520  73.8851100  60.7622450  75.3665210  74.7888770  59.6583360
  74.7638200  76.2365760  59.2119930  74.1955100  75.7884010  58.5855840
  75.4727200  76.5958540  58.6785080  75.9904520  76.9854320  68.5695280
  76.3574650  76.5112890  69.3156620  75.8009580  77.8595890  68.9103620
  68.8545010  71.7298010  64.6988750  68.5691930  71.3653680  65.5367370
  68.7923870  70.9978470  64.0851890  73.7803890  76.0262960  70.8879490
  73.4760960  76.9054940  71.1129850  74.7350350  76.0862750  70.9236930
  69.8367620  76.8665700  72.0350850  69.4782560  77.5319550  72.6224190
  69.5422180  76.0349250  72.4063470  73.0380740  77.3249940  74.9190400
  72.7380880  77.4707120  74.0218220  73.8091980  76.7655230  74.8263790
  68.3475670  76.8656960  58.6585450  69.2170520  77.1481760  58.9421370
  67.8565990  77.6792830  58.5434260  71.4122260  68.5967820  63.2516250
  71.2836890  68.5885720  64.2001170  70.5884280  68.9350910  62.9007260
  68.4116190  70.3558940  72.7122950  67.6974710  70.5555860  73.3175560
  68.8311230  69.5798510  73.0837750  75.2401030  74.0824140  62.6869840
  74.5317180  74.5510480  63.1283450  75.5245510  73.4246150  63.3215030
  76.8656960  75.5020840  70.6862370  77.3642210  75.9766660  71.3514220
  77.0079910  74.5784360  70.8932400  73.4436050  72.3909220  60.0620550
  74.2926580  72.8279370  59.9960740  73.0767320  72.7029480  60.8892610
  71.0374230  76.0766650  59.2188970  71.1177820  75.1294160  59.3306370
  71.9293980  76.4073530  59.3249630  68.5645030  77.8981570  74.4545140
  69.0684050  77.3188850  75.0261370  67.8252450  78.1821800  74.9921510
  72.5373920  74.6203260  73.3169700  72.0070380  74.1294210  72.6893040
  73.2061990  75.0487460  72.7827630  76.8874140  77.6644320  57.7575820
  77.4079800  76.9493340  57.3916970  77.5342540  78.3030190  58.0576330
  73.0246220  71.5865630  73.3966990  72.9303090  70.9686380  72.6717860
  72.4443610  72.3131920  73.1696900  75.7907660  70.1438870  70.4294380
  75.3424960  70.1663130  69.5839930  75.1572860  69.7457890  71.0264680
  73.2705400  74.7139940  57.4556880  73.0694460  73.8507300  57.8170220
  73.0997450  74.6273300  56.5178480  75.2999880  73.3130730  73.6920480
  75.8899570  73.0046580  74.3798300  74.4820120  72.8410480  73.8480380
  72.0688200  71.8140560  57.4434760  72.3714100  71.8207990  56.5353910
  72.8082790  71.4638420  57.9402420  75.2873130  70.7575180  58.4290960
  74.9395130  70.0799170  57.8493410  75.4885900  70.2964690  59.2434350
  68.6278770  77.2862830  64.8255330  67.9727610  77.0174470  64.1815030
  69.4656720  77.1767310  64.3757310  69.6654700  77.6715400  69.3658670
  70.0327740  77.5842800  70.2454690  69.0965520  76.9081950  69.2665530
  69.2170700  74.5824490  73.2717090  68.3226750  74.5491250  73.6110800
  69.7568250  74.7811280  74.0368340  67.8416850  74.4961760  60.7680660
  66.9380930  74.7591960  60.5932320  68.3257470  74.7672930  59.9880620
  70.3844060  73.5527300  58.6775040  71.0935760  73.1310520  58.1922320
  69.6684000  73.6202530  58.0458390  70.0318220  69.6066630  57.7177690
  70.7546350  70.1475570  58.0358910  70.3042740  69.3330050  56.8419230
  69.7210410  68.8572820  67.6200310  70.3686600  68.3070200  67.1795470
  70.1412250  69.1115970  68.4416120  69.4742410  69.0128490  70.3625630
  69.1257230  69.4692310  71.1283810  69.1430110  68.1185620  70.4448060
  70.1463050  68.5404690  73.6376400  70.6946040  68.3592740  72.8742510
  70.2118360  67.7498800  74.1732710  69.4565060  69.6459890  61.3113260
  70.2144420  69.7588770  60.7377290  68.9942230  70.4829090  61.2656690
  75.9978870  71.7599160  64.3015570  75.1853380  71.3856050  63.9611450
  76.5020510  71.0044240  64.6036760  71.8290210  70.1723940  59.8515230
  72.3582970  69.3853740  59.7223180  72.4618530  70.8515130  60.0850760
  74.0228050  69.9099080  62.9060620  73.3930790  69.2086390  63.0730750
  73.4833190  70.6703210  62.6893780  74.1483610  69.1883060  75.3413110
  73.8667880  69.6916660  74.5773930  74.5303310  68.3904810  74.9755240
  70.2133040  73.6729830  42.8255740  69.3249740  74.0145800  42.7235620
  70.4974230  73.4730150  41.9336570  68.1766050  76.2735480  48.7095440
  68.7482160  75.5057680  48.7099080  68.1767590  76.5724240  47.8002050
  69.4190920  71.6819840  50.4964370  69.2393760  70.7845590  50.7767130
  69.0171000  72.2291710  51.1711320  72.3894430  72.2561330  43.8594120
  72.4961180  73.1565060  44.1662880  71.4786790  72.2079300  43.5688770
  70.0377590  74.1780340  49.1046710  70.7187700  74.4418710  49.7234110
  69.7225640  73.3381210  49.4384720  74.2302160  75.2247700  48.1919300
  74.7380380  75.7228670  48.8324320  74.7615400  74.4482900  48.0158660
  72.5138260  69.8646260  52.4582720  72.5156700  70.3818650  51.6528620
  71.6842570  69.3876440  52.4352650  72.1953590  71.5756220  50.4653170
  72.5370400  72.4198270  50.1707040  71.2569400  71.7239960  50.5818510
  75.8781480  69.0638490  46.7897760  76.1856460  68.5085380  46.0733260
  74.9482180  69.1982950  46.6070750  73.8718880  77.6552060  46.3077610
  73.4675880  76.9429310  45.8123510  73.9582000  77.3105300  47.1965650
  72.5847500  74.4295270  50.0876650  73.1362090  74.5390610  49.3129900
  73.0991010  74.8032870  50.8031880  70.5723510  76.5497040  43.8084260
  70.4521110  77.2759130  43.1965530  70.2624400  75.7799950  43.3312170
  73.0387170  69.8932110  47.1907930  72.5955320  70.6741650  46.8592450
  73.5972160  70.2162000  47.8978870  77.3256980  72.7600630  52.7943250
  76.8636350  72.9683650  53.6063190  76.9235090  71.9459980  52.4913920
  76.1545990  69.5142810  42.0713760  75.5300170  69.5102680  42.7967070
  76.0676110  68.6473770  41.6749730  75.0763070  70.4379440  49.0497530
  75.3735400  71.3442270  48.9689550  75.6248630  69.9498220  48.4357100
  72.8301390  75.0165680  44.9189180  72.6042310  74.8002850  45.8235800
  72.0493920  75.4494140  44.5735150  75.2700600  75.9151260  55.5849450
  75.1744200  74.9745990  55.4349850  76.1132580  76.1366330  55.1897520
  70.4011140  72.3264930  53.7383230  70.0074530  73.1740140  53.9456010
  69.7129540  71.6891300  53.9291870  76.9756190  72.4099900  56.8079970
  76.2854510  72.2172100  57.4426060  77.7188490  72.6934540  57.3404270
  67.7028190  70.2493390  47.7713310  67.4141240  70.8196250  48.4838290
  68.4473950  69.7697840  48.1344540  67.8898420  74.1913510  38.9816030
  67.8073090  75.1344270  39.1231020  67.5381480  74.0488420  38.1028380
  75.6896550  72.9252540  48.0486380  75.6932610  72.4842490  47.1990920
  76.5847670  73.2469870  48.1558200  71.5398930  72.8079030  47.0080590
  71.1998980  73.2854260  47.7647640  70.7776250  72.3544150  46.6481690
  75.7516700  73.9264620  41.0393140  75.8729520  73.8851100  41.9878960
  75.3665210  74.7888770  40.8839870  74.7638200  76.2365760  40.4376440
  74.1955100  75.7884010  39.8112350  75.4727200  76.5958540  39.9041590
  75.9904520  76.9854320  49.7951790  76.3574650  76.5112890  50.5413130
  75.8009580  77.8595890  50.1360130  68.8545010  71.7298010  45.9245260
  68.5691930  71.3653680  46.7623880  68.7923870  70.9978470  45.3108400
  73.7803890  76.0262960  52.1136000  73.4760960  76.9054940  52.3386360
  74.7350350  76.0862750  52.1493440  69.8367620  76.8665700  53.2607360
  69.4782560  77.5319550  53.8480700  69.5422180  76.0349250  53.6319980
  73.0380740  77.3249940  56.1446910  72.7380880  77.4707120  55.2474730
  73.8091980  76.7655230  56.0520300  68.3475670  76.8656960  39.8841960
  69.2170520  77.1481760  40.1677880  67.8565990  77.6792830  39.7690770
  71.4122260  68.5967820  44.4772760  71.2836890  68.5885720  45.4257680
  70.5884280  68.9350910  44.1263770  68.4116190  70.3558940  53.9379460
  67.6974710  70.5555860  54.5432070  68.8311230  69.5798510  54.3094260
  75.2401030  74.0824140  43.9126350  74.5317180  74.5510480  44.3539960
  75.5245510  73.4246150  44.5471540  76.8656960  75.5020840  51.9118880
  77.3642210  75.9766660  52.5770730  77.0079910  74.5784360  52.1188910
  73.4436050  72.3909220  41.2877060  74.2926580  72.8279370  41.2217250
  73.0767320  72.7029480  42.1149120  71.0374230  76.0766650  40.4445480
  71.1177820  75.1294160  40.5562880  71.9293980  76.4073530  40.5506140
  68.5645030  77.8981570  55.6801650  69.0684050  77.3188850  56.2517880
  67.8252450  78.1821800  56.2178020  70.5968110  76.0411160  56.5751720
  70.6373450  75.7425030  57.4836950  71.4513610  76.4418770  56.4159240
  72.5373920  74.6203260  54.5426210  72.0070380  74.1294210  53.9149550
  73.2061990  75.0487460  54.0084140  76.8874140  77.6644320  38.9832330
  77.4079800  76.9493340  38.6173480  77.5342540  78.3030190  39.2832840
  73.0246220  71.5865630  54.6223500  72.9303090  70.9686380  53.8974370
  72.4443610  72.3131920  54.3953410  75.7907660  70.1438870  51.6550890
  75.3424960  70.1663130  50.8096440  75.1572860  69.7457890  52.2521190
  73.2705400  74.7139940  38.6813390  73.0694460  73.8507300  39.0426730
  73.0997450  74.6273300  37.7434990  75.2999880  73.3130730  54.9176990
  75.8899570  73.0046580  55.6054810  74.4820120  72.8410480  55.0736890
  72.0688200  71.8140560  38.6691270  72.3714100  71.8207990  37.7610420
  72.8082790  71.4638420  39.1658930  75.2873130  70.7575180  39.6547470
  74.9395130  70.0799170  39.0749920  75.4885900  70.2964690  40.4690860
  68.6278770  77.2862830  46.0511840  67.9727610  77.0174470  45.4071540
  69.4656720  77.1767310  45.6013820  69.6654700  77.6715400  50.5915180
  70.0327740  77.5842800  51.4711200  69.0965520  76.9081950  50.4922040
  69.2170700  74.5824490  54.4973600  68.3226750  74.5491250  54.8367310
  69.7568250  74.7811280  55.2624850  67.8416850  74.4961760  41.9937170
  66.9380930  74.7591960  41.8188830  68.3257470  74.7672930  41.2137130
  70.3844060  73.5527300  39.9031550  71.0935760  73.1310520  39.4178830
  69.6684000  73.6202530  39.2714900  70.0318220  69.6066630  38.9434200
  70.7546350  70.1475570  39.2615420  70.3042740  69.3330050  38.0675740
  69.7210410  68.8572820  48.8456820  70.3686600  68.3070200  48.4051980
  70.1412250  69.1115970  49.6672630  69.4742410  69.0128490  51.5882140
  69.1257230  69.4692310  52.3540320  69.1430110  68.1185620  51.6704570
  70.1463050  68.5404690  54.8632910  70.6946040  68.3592740  54.0999020
  70.2118360  67.7498800  55.3989220  69.4565060  69.6459890  42.5369770
  70.2144420  69.7588770  41.9633800  68.9942230  70.4829090  42.4913200
  75.9978870  71.7599160  45.5272080  75.1853380  71.3856050  45.1867960
  76.5020510  71.0044240  45.8293270  71.8290210  70.1723940  41.0771740
  72.3582970  69.3853740  40.9479690  72.4618530  70.8515130  41.3107270
  74.0228050  69.9099080  44.1317130  73.3930790  69.2086390  44.2987260
  73.4833190  70.6703210  43.9150290  74.1483610  69.1883060  56.5669620
  73.8667880  69.6916660  55.8030440  74.5303310  68.3904810  56.2011750
  70.2133040  73.6729830  24.0512250  69.3249740  74.0145800  23.9492130
  70.4974230  73.4730150  23.1593080  68.1766050  76.2735480  29.9351950
  68.7482160  75.5057680  29.9355590  68.1767590  76.5724240  29.0258560
  69.4190920  71.6819840  31.7220880  69.2393760  70.7845590  32.0023640
  69.0171000  72.2291710  32.3967830  72.3894430  72.2561330  25.0850630
  72.4961180  73.1565060  25.3919390  71.4786790  72.2079300  24.7945280
  70.0377590  74.1780340  30.3303220  70.7187700  74.4418710  30.9490620
  69.7225640  73.3381210  30.6641230  74.2302160  75.2247700  29.4175810
  74.7380380  75.7228670  30.0580830  74.7615400  74.4482900  29.2415170
  72.5138260  69.8646260  33.6839230  72.5156700  70.3818650  32.8785130
  71.6842570  69.3876440  33.6609160  72.1953590  71.5756220  31.6909680
  72.5370400  72.4198270  31.3963550  71.2569400  71.7239960  31.8075020
  75.8781480  69.0638490  28.0154270  76.1856460  68.5085380  27.2989770
  74.9482180  69.1982950  27.8327260  73.8718880  77.6552060  27.5334120
  73.4675880  76.9429310  27.0380020  73.9582000  77.3105300  28.4222160
  72.5847500  74.4295270  31.3133160  73.1362090  74.5390610  30.5386410
  73.0991010  74.8032870  32.0288390  70.5723510  76.5497040  25.0340770
  70.4521110  77.2759130  24.4222040  70.2624400  75.7799950  24.5568680
  73.0387170  69.8932110  28.4164440  72.5955320  70.6741650  28.0848960
  73.5972160  70.2162000  29.1235380  77.3256980  72.7600630  34.0199760
  76.8636350  72.9683650  34.8319700  76.9235090  71.9459980  33.7170430
  76.1545990  69.5142810  23.2970270  75.5300170  69.5102680  24.0223580
  76.0676110  68.6473770  22.9006240  75.0763070  70.4379440  30.2754040
  75.3735400  71.3442270  30.1946060  75.6248630  69.9498220  29.6613610
  72.8301390  75.0165680  26.1445690  72.6042310  74.8002850  27.0492310
  72.0493920  75.4494140  25.7991660  75.2700600  75.9151260  36.8105960
  75.1744200  74.9745990  36.6606360  76.1132580  76.1366330  36.4154030
  70.4011140  72.3264930  34.9639740  70.0074530  73.1740140  35.1712520
  69.7129540  71.6891300  35.1548380  76.9756190  72.4099900  38.0336480
  76.2854510  72.2172100  38.6682570  77.7188490  72.6934540  38.5660780
  67.7028190  70.2493390  28.9969820  67.4141240  70.8196250  29.7094800
  68.4473950  69.7697840  29.3601050  67.8898420  74.1913510  20.2072540
  67.8073090  75.1344270  20.3487530  67.5381480  74.0488420  19.3284890
  75.6896550  72.9252540  29.2742890  75.6932610  72.4842490  28.4247430
  76.5847670  73.2469870  29.3814710  71.5398930  72.8079030  28.2337100
  71.1998980  73.2854260  28.9904150  70.7776250  72.3544150  27.8738200
  75.7516700  73.9264620  22.2649650  75.8729520  73.8851100  23.2135470
  75.3665210  74.7888770  22.1096380  74.7638200  76.2365760  21.6632950
  74.1955100  75.7884010  21.0368860  75.4727200  76.5958540  21.1298100
  75.9904520  76.9854320  31.0208300  76.3574650  76.5112890  31.7669640
  75.8009580  77.8595890  31.3616640  68.8545010  71.7298010  27.1501770
  68.5691930  71.3653680  27.9880390  68.7923870  70.9978470  26.5364910
  73.7803890  76.0262960  33.3392510  73.4760960  76.9054940  33.5642870
  74.7350350  76.0862750  33.3749950  69.8367620  76.8665700  34.4863870
  69.4782560  77.5319550  35.0737210  69.5422180  76.0349250  34.8576490
  73.0380740  77.3249940  37.3703420  72.7380880  77.4707120  36.4731240
  73.8091980  76.7655230  37.2776810  68.3475670  76.8656960  21.1098470
  69.2170520  77.1481760  21.3934390  67.8565990  77.6792830  20.9947280
  71.4122260  68.5967820  25.7029270  71.2836890  68.5885720  26.6514190
  70.5884280  68.9350910  25.3520280  68.4116190  70.3558940  35.1635970
  67.6974710  70.5555860  35.7688580  68.8311230  69.5798510  35.5350770
  75.2401030  74.0824140  25.1382860  74.5317180  74.5510480  25.5796470
  75.5245510  73.4246150  25.7728050  76.8656960  75.5020840  33.1375390
  77.3642210  75.9766660  33.8027240  77.0079910  74.5784360  33.3445420
  73.4436050  72.3909220  22.5133570  74.2926580  72.8279370  22.4473760
  73.0767320  72.7029480  23.3405630  71.0374230  76.0766650  21.6701990
  71.1177820  75.1294160  21.7819390  71.9293980  76.4073530  21.7762650
  68.5645030  77.8981570  36.9058160  69.0684050  77.3188850  37.4774390
  67.8252450  78.1821800  37.4434530  70.5968110  76.0411160  37.8008230
  70.6373450  75.7425030  38.7093460  71.4513610  76.4418770  37.6415750
  72.5373920  74.6203260  35.7682720  72.0070380  74.1294210  35.1406060
  73.2061990  75.0487460  35.2340650  76.8874140  77.6644320  20.2088840
  77.4079800  76.9493340  19.8429990  77.5342540  78.3030190  20.5089350
  73.0246220  71.5865630  35.8480010  72.9303090  70.9686380  35.1230880
  72.4443610  72.3131920  35.6209920  75.7907660  70.1438870  32.8807400
  75.3424960  70.1663130  32.0352950  75.1572860  69.7457890  33.4777700
  73.2705400  74.7139940  19.9069900  73.0694460  73.8507300  20.2683240
  73.0997450  74.6273300  18.9691500  75.2999880  73.3130730  36.1433500
  75.8899570  73.0046580  36.8311320  74.4820120  72.8410480  36.2993400
  72.0688200  71.8140560  19.8947780  72.3714100  71.8207990  18.9866930
  72.8082790  71.4638420  20.3915440  75.2873130  70.7575180  20.8803980
  74.9395130  70.0799170  20.3006430  75.4885900  70.2964690  21.6947370
  68.6278770  77.2862830  27.2768350  67.9727610  77.0174470  26.6328050
  69.4656720  77.1767310  26.8270330  69.6654700  77.6715400  31.8171690
  70.0327740  77.5842800  32.6967710  69.0965520  76.9081950  31.7178550
  69.2170700  74.5824490  35.7230110  68.3226750  74.5491250  36.0623820
  69.7568250  74.7811280  36.4881360  67.8416850  74.4961760  23.2193680
  66.9380930  74.7591960  23.0445340  68.3257470  74.7672930  22.4393640
  70.3844060  73.5527300  21.1288060  71.0935760  73.1310520  20.6435340
  69.6684000  73.6202530  20.4971410  70.0318220  69.6066630  20.1690710
  70.7546350  70.1475570  20.4871930  70.3042740  69.3330050  19.2932250
  69.7210410  68.8572820  30.0713330  70.3686600  68.3070200  29.6308490
  70.1412250  69.1115970  30.8929140  69.4742410  69.0128490  32.8138650
  69.1257230  69.4692310  33.5796830  69.1430110  68.1185620  32.8961080
  70.1463050  68.5404690  36.0889420  70.6946040  68.3592740  35.3255530
  70.2118360  67.7498800  36.6245730  69.4565060  69.6459890  23.7626280
  70.2144420  69.7588770  23.1890310  68.9942230  70.4829090  23.7169710
  75.9978870  71.7599160  26.7528590  75.1853380  71.3856050  26.4124470
  76.5020510  71.0044240  27.0549780  71.8290210  70.1723940  22.3028250
  72.3582970  69.3853740  22.1736200  72.4618530  70.8515130  22.5363780
  74.0228050  69.9099080  25.3573640  73.3930790  69.2086390  25.5243770
  73.4833190  70.6703210  25.1406800  74.1483610  69.1883060  37.7926130
  73.8667880  69.6916660  37.0286950  74.5303310  68.3904810  37.4268260
  70.2133040  73.6729830   5.2768760  69.3249740  74.0145800   5.1748640
  70.4974230  73.4730150   4.3849590  68.1766050  76.2735480  11.1608460
  68.7482160  75.5057680  11.1612100  68.1767590  76.5724240  10.2515070
  69.4190920  71.6819840  12.9477390  69.2393760  70.7845590  13.2280150
  69.0171000  72.2291710  13.6224340  72.3894430  72.2561330   6.3107140
  72.4961180  73.1565060   6.6175900  71.4786790  72.2079300   6.0201790
  70.0377590  74.1780340  11.5559730  70.7187700  74.4418710  12.1747130
  69.7225640  73.3381210  11.8897740  74.2302160  75.2247700  10.6432320
  74.7380380  75.7228670  11.2837340  74.7615400  74.4482900  10.4671680
  72.5138260  69.8646260  14.9095740  72.5156700  70.3818650  14.1041640
  71.6842570  69.3876440  14.8865670  72.1953590  71.5756220  12.9166190
  72.5370400  72.4198270  12.6220060  71.2569400  71.7239960  13.0331530
  75.8781480  69.0638490   9.2410780  76.1856460  68.5085380   8.5246280
  74.9482180  69.1982950   9.0583770  73.8718880  77.6552060   8.7590630
  73.4675880  76.9429310   8.2636530  73.9582000  77.3105300   9.6478670
  72.5847500  74.4295270  12.5389670  73.1362090  74.5390610  11.7642920
  73.0991010  74.8032870  13.2544900  70.5723510  76.5497040   6.2597280
  70.4521110  77.2759130   5.6478550  70.2624400  75.7799950   5.7825190
  73.0387170  69.8932110   9.6420950  72.5955320  70.6741650   9.3105470
  73.5972160  70.2162000  10.3491890  77.3256980  72.7600630  15.2456270
  76.8636350  72.9683650  16.0576210  76.9235090  71.9459980  14.9426940
  76.1545990  69.5142810   4.5226780  75.5300170  69.5102680   5.2480090
  76.0676110  68.6473770   4.1262750  75.0763070  70.4379440  11.5010550
  75.3735400  71.3442270  11.4202570  75.6248630  69.9498220  10.8870120
  72.8301390  75.0165680   7.3702200  72.6042310  74.8002850   8.2748820
  72.0493920  75.4494140   7.0248170  75.2700600  75.9151260  18.0362470
  75.1744200  74.9745990  17.8862870  76.1132580  76.1366330  17.6410540
  70.4011140  72.3264930  16.1896250  70.0074530  73.1740140  16.3969030
  69.7129540  71.6891300  16.3804890  76.9756190  72.4099900  19.2592990
  76.2854510  72.2172100  19.8939080  77.7188490  72.6934540  19.7917290
  67.7028190  70.2493390  10.2226330  67.4141240  70.8196250  10.9351310
  68.4473950  69.7697840  10.5857560  75.6896550  72.9252540  10.4999400
  75.6932610  72.4842490   9.6503940  76.5847670  73.2469870  10.6071220
  71.5398930  72.8079030   9.4593610  71.1998980  73.2854260  10.2160660
  70.7776250  72.3544150   9.0994710  75.7516700  73.9264620   3.4906160
  75.8729520  73.8851100   4.4391980  75.3665210  74.7888770   3.3352890
  74.7638200  76.2365760   2.8889460  74.1955100  75.7884010   2.2625370
  75.4727200  76.5958540   2.3554610  75.9904520  76.9854320  12.2464810
  76.3574650  76.5112890  12.9926150  75.8009580  77.8595890  12.5873150
  68.8545010  71.7298010   8.3758280  68.5691930  71.3653680   9.2136900
  68.7923870  70.9978470   7.7621420  73.7803890  76.0262960  14.5649020
  73.4760960  76.9054940  14.7899380  74.7350350  76.0862750  14.6006460
  69.8367620  76.8665700  15.7120380  69.4782560  77.5319550  16.2993720
  69.5422180  76.0349250  16.0833000  73.0380740  77.3249940  18.5959930
  72.7380880  77.4707120  17.6987750  73.8091980  76.7655230  18.5033320
  68.3475670  76.8656960   2.3354980  69.2170520  77.1481760   2.6190900
  67.8565990  77.6792830   2.2203790  71.4122260  68.5967820   6.9285780
  71.2836890  68.5885720   7.8770700  70.5884280  68.9350910   6.5776790
  68.4116190  70.3558940  16.3892480  67.6974710  70.5555860  16.9945090
  68.8311230  69.5798510  16.7607280  75.2401030  74.0824140   6.3639370
  74.5317180  74.5510480   6.8052980  75.5245510  73.4246150   6.9984560
  76.8656960  75.5020840  14.3631900  77.3642210  75.9766660  15.0283750
  77.0079910  74.5784360  14.5701930  73.4436050  72.3909220   3.7390080
  74.2926580  72.8279370   3.6730270  73.0767320  72.7029480   4.5662140
  71.0374230  76.0766650   2.8958500  71.1177820  75.1294160   3.0075900
  71.9293980  76.4073530   3.0019160  68.5645030  77.8981570  18.1314670
  69.0684050  77.3188850  18.7030900  67.8252450  78.1821800  18.6691040
  70.5968110  76.0411160  19.0264740  70.6373450  75.7425030  19.9349970
  71.4513610  76.4418770  18.8672260  72.5373920  74.6203260  16.9939230
  72.0070380  74.1294210  16.3662570  73.2061990  75.0487460  16.4597160
  73.0246220  71.5865630  17.0736520  72.9303090  70.9686380  16.3487390
  72.4443610  72.3131920  16.8466430  75.7907660  70.1438870  14.1063910
  75.3424960  70.1663130  13.2609460  75.1572860  69.7457890  14.7034210
  75.2999880  73.3130730  17.3690010  75.8899570  73.0046580  18.0567830
  74.4820120  72.8410480  17.5249910  75.2873130  70.7575180   2.1060490
  74.9395130  70.0799170   1.5262940  75.4885900  70.2964690   2.9203880
  68.6278770  77.2862830   8.5024860  67.9727610  77.0174470   7.8584560
  69.4656720  77.1767310   8.0526840  69.6654700  77.6715400  13.0428200
  70.0327740  77.5842800  13.9224220  69.0965520  76.9081950  12.9435060
  69.2170700  74.5824490  16.9486620  68.3226750  74.5491250  17.2880330
  69.7568250  74.7811280  17.7137870  67.8416850  74.4961760   4.4450190
  66.9380930  74.7591960   4.2701850  68.3257470  74.7672930   3.6650150
  70.3844060  73.5527300   2.3544570  71.0935760  73.1310520   1.8691850
  69.6684000  73.6202530   1.7227920  69.7210410  68.8572820  11.2969840
  70.3686600  68.3070200  10.8565000  70.1412250  69.1115970  12.1185650
  69.4742410  69.0128490  14.0395160  69.1257230  69.4692310  14.8053340
  69.1430110  68.1185620  14.1217590  70.1463050  68.5404690  17.3145930
  70.6946040  68.3592740  16.5512040  70.2118360  67.7498800  17.8502240
  69.4565060  69.6459890   4.9882790  70.2144420  69.7588770   4.4146820
  68.9942230  70.4829090   4.9426220  75.9978870  71.7599160   7.9785100
  75.1853380  71.3856050   7.6380980  76.5020510  71.0044240   8.2806290
  71.8290210  70.1723940   3.5284760  72.3582970  69.3853740   3.3992710
  72.4618530  70.8515130   3.7620290  74.0228050  69.9099080   6.5830150
  73.3930790  69.2086390   6.7500280  73.4833190  70.6703210   6.3663310
  74.1483610  69.1883060  19.0182640  73.8667880  69.6916660  18.2543460
  74.5303310  68.3904810  18.6524770  71.8041090  59.9384450  67.8156840
  70.9725970  59.6833160  68.2153350  72.4122070  60.0095220  68.5514760
  71.7842350  63.9724540  68.0114860  72.0870390  63.0822280  67.8325080
  72.5285940  64.5294760  67.7837110  70.2133040  54.8986340  61.5999230
  69.3249740  55.2402310  61.4979110  70.4974230  54.6986660  60.7080060
  68.1766050  57.4991990  67.4838930  68.7482160  56.7314190  67.4842570
  68.1767590  57.7980750  66.5745540  69.4190920  52.9076350  69.2707860
  69.2393760  52.0102100  69.5510620  69.0171000  53.4548220  69.9454810
  72.3894430  53.4817840  62.6337610  72.4961180  54.3821570  62.9406370
  71.4786790  53.4335810  62.3432260  70.0377590  55.4036850  67.8790200
  70.7187700  55.6675220  68.4977600  69.7225640  54.5637720  68.2128210
  74.2302160  56.4504210  66.9662790  74.7380380  56.9485180  67.6067810
  74.7615400  55.6739410  66.7902150  72.5138260  51.0902770  71.2326210
  72.5156700  51.6075160  70.4272110  71.6842570  50.6132950  71.2096140
  73.7641110  60.7297950  69.4099710  73.4310490  61.3566870  70.0520780
  73.9407790  61.2559830  68.6301380  72.1953590  52.8012730  69.2396660
  72.5370400  53.6454780  68.9450530  71.2569400  52.9496470  69.3562000
  72.9760210  62.6978750  71.2248890  73.5934210  63.3729830  70.9433340
  72.1153330  63.1066730  71.1336390  68.2692550  61.8878610  60.1055740
  67.8920530  62.3765710  59.3740640  68.5265620  62.5603890  60.7362270
  75.8781480  50.2895000  65.5641250  76.1856460  49.7341890  64.8476750
  74.9482180  50.4239460  65.3814240  73.8718880  58.8808570  65.0821100
  73.4675880  58.1685820  64.5867000  73.9582000  58.5361810  65.9709140
  74.3400580  62.5676130  67.2460310  74.0428870  61.9621600  66.5668090
  75.2900400  62.6053440  67.1349670  72.5847500  55.6551780  68.8620140
  73.1362090  55.7647120  68.0873390  73.0991010  56.0289380  69.5775370
  73.4319010  62.3057820  73.8968110  72.5347540  62.5297790  74.1441510
  73.4571880  62.4292760  72.9479510  72.2590230  59.1771140  72.4725480
  72.1198000  60.0493940  72.8412880  71.3771590  58.8343950  72.3273420
  74.0570580  65.1192840  74.6810630  74.0286010  65.5235790  73.8139060
  73.8935550  64.1903200  74.5182230  70.5723510  57.7753550  62.5827750
  70.4521110  58.5015640  61.9709020  70.2624400  57.0056460  62.1055660
  68.2108880  60.9468690  68.3896390  68.2889300  61.0817460  67.4452110
  68.8250560  60.2384580  68.5824510  69.4556510  62.6468880  64.8002570
  69.0484590  62.7883470  63.9456170  70.3469520  62.3629040  64.5973780
  73.7278170  66.8614660  62.9125240  73.5520650  65.9450200  62.6993040
  72.8733910  67.2201950  63.1523040  68.2668400  61.9882860  70.9290850
  68.4299440  61.5188220  70.1110220  68.7320850  61.4806420  71.5939690
  73.0387170  51.1188620  65.9651420  72.5955320  51.8998160  65.6335940
  73.5972160  51.4418510  66.6722360  77.3256980  53.9857140  71.5686740
  76.8636350  54.1940160  72.3806680  76.9235090  53.1716490  71.2657410
  76.1545990  50.7399320  60.8457250  75.5300170  50.7359190  61.5710560
  76.0676110  49.8730280  60.4493220  75.0763070  51.6635950  67.8241020
  75.3735400  52.5698780  67.7433040  75.6248630  51.1754730  67.2100590
  72.8301390  56.2422190  63.6932670  72.6042310  56.0259360  64.5979290
  72.0493920  56.6750650  63.3478640  75.2700600  57.1407770  74.3592940
  75.1744200  56.2002500  74.2093340  76.1132580  57.3622840  73.9641010
  70.4011140  53.5521440  72.5126720  70.0074530  54.3996650  72.7199500
  69.7129540  52.9147810  72.7035360  67.7028190  51.4749900  66.5456800
  67.4141240  52.0452760  67.2581780  68.4473950  50.9954350  66.9088030
  67.8898420  55.4170020  57.7559520  67.8073090  56.3600780  57.8974510
  67.5381480  55.2744930  56.8771870  75.6896550  54.1509050  66.8229870
  75.6932610  53.7099000  65.9734410  76.5847670  54.4726380  66.9301690
  71.5398930  54.0335540  65.7824080  71.1998980  54.5110770  66.5391130
  70.7776250  53.5800660  65.4225180  75.7516700  55.1521130  59.8136630
  75.8729520  55.1107610  60.7622450  75.3665210  56.0145280  59.6583360
  74.7638200  57.4622270  59.2119930  74.1955100  57.0140520  58.5855840
  75.4727200  57.8215050  58.6785080  69.8407380  61.3634290  73.0886660
  69.4562170  60.7227960  73.6869620  70.1519570  62.0670410  73.6581390
  75.9904520  58.2110830  68.5695280  76.3574650  57.7369400  69.3156620
  75.8009580  59.0852400  68.9103620  68.8545010  52.9554520  64.6988750
  68.5691930  52.5910190  65.5367370  68.7923870  52.2234980  64.0851890
  73.7803890  57.2519470  70.8879490  73.4760960  58.1311450  71.1129850
  74.7350350  57.3119260  70.9236930  72.3085680  61.4580460  61.4846340
  71.5347940  60.9178080  61.3245060  73.0380310  60.9387070  61.1464100
  72.3523080  61.1260840  65.1225150  72.8701750  60.3229100  65.0682040
  71.9007100  61.0639980  65.9641980  77.2392580  62.3927120  60.3952450
  77.5808280  63.1369350  59.8995770  76.4105290  62.7058240  60.7577280
  69.8367620  58.0922210  72.0350850  69.4782560  58.7576060  72.6224190
  69.5422180  57.2605760  72.4063470  73.0380740  58.5506450  74.9190400
  72.7380880  58.6963630  74.0218220  73.8091980  57.9911740  74.8263790
  76.2083270  62.4740650  63.1668370  76.8954400  63.0209860  63.5475960
  75.4215690  63.0181380  63.2017980  68.3475670  58.0913470  58.6585450
  69.2170520  58.3738270  58.9421370  67.8565990  58.9049340  58.5434260
  75.5110480  59.4786680  62.7793730  75.9673260  60.2891930  63.0053920
  75.1598690  59.1609820  63.6112220  71.4122260  49.8224330  63.2516250
  71.2836890  49.8142230  64.2001170  70.5884280  50.1607420  62.9007260
  68.7146920  67.3040850  59.2247080  69.0744560  67.9030190  58.5704350
  68.5739260  67.8500740  59.9982110  68.4116190  51.5815450  72.7122950
  67.6974710  51.7812370  73.3175560  68.8311230  50.8055020  73.0837750
  68.6988780  65.5695710  73.6989480  68.8079900  64.6290450  73.5584870
  68.0469340  65.8350460  73.0503210  74.7315540  64.6872050  60.0420750
  74.7225640  65.4201740  59.4265260  73.8113900  64.4403630  60.1347710
  70.3322180  59.9086940  60.7867510  69.7250130  60.6485840  60.7962810
  70.8071530  59.9986300  59.9605710  75.2401030  55.3080650  62.6869840
  74.5317180  55.7766990  63.1283450  75.5245510  54.6502660  63.3215030
  76.8656960  56.7277350  70.6862370  77.3642210  57.2023170  71.3514220
  77.0079910  55.8040870  70.8932400  76.3593250  67.2686610  63.3993610
  76.6134750  67.2308000  62.4772980  75.4105730  67.1419940  63.3921860
  73.4436050  53.6165730  60.0620550  74.2926580  54.0535880  59.9960740
  73.0767320  53.9285990  60.8892610  72.3427470  59.8698090  58.5356080
  73.1090740  59.7579450  59.0981510  72.4202160  59.1736060  57.8832850
  71.0374230  57.3023160  59.2188970  71.1177820  56.3550670  59.3306370
  71.9293980  57.6330040  59.3249630  71.8388940  67.4518550  66.3223510
  72.5751420  66.9034010  66.5932080  72.2229860  68.3174560  66.1829500
  68.7234420  63.5192120  62.1965020  67.7974200  63.7613260  62.1870430
  69.1890850  64.3466380  62.0749770  74.9491250  66.6248860  58.1449080
  75.7419860  66.9137690  57.6930870  74.4295600  66.1941030  57.4661560
  68.5645030  59.1238080  74.4545140  69.0684050  58.5445360  75.0261370
  67.8252450  59.4078310  74.9921510  75.4668650  61.8452270  58.0091430
  75.3619290  61.2304620  58.7352810  75.2992870  61.3218160  57.2254440
  75.6182970  60.5309070  73.9880660  74.8528640  61.0994070  73.9035330
  75.7998930  60.2385280  73.0948890  74.3746500  59.8663220  60.5098720
  74.7962920  59.7003090  61.3530110  74.4997340  59.0563450  60.0153860
  72.5373920  55.8459770  73.3169700  72.0070380  55.3550720  72.6893040
  73.2061990  56.2743970  72.7827630  76.8874140  58.8900830  57.7575820
  77.4079800  58.1749850  57.3916970  77.5342540  59.5286700  58.0576330
  73.0246220  52.8122140  73.3966990  72.9303090  52.1942890  72.6717860
  72.4443610  53.5388430  73.1696900  75.7907660  51.3695380  70.4294380
  75.3424960  51.3919640  69.5839930  75.1572860  50.9714400  71.0264680
  76.1967210  60.2649710  71.0506820  76.6155320  61.1082440  70.8783060
  75.2775840  60.4021750  70.8213600  73.2705400  55.9396450  57.4556880
  73.0694460  55.0763810  57.8170220  73.0997450  55.8529810  56.5178480
  74.0474630  66.5702720  72.1664550  73.5095720  67.2948780  71.8473250
  74.3008590  66.0933060  71.3761890  75.2999880  54.5387240  73.6920480
  75.8899570  54.2303090  74.3798300  74.4820120  54.0666990  73.8480380
  72.0688200  53.0397070  57.4434760  72.3714100  53.0464500  56.5353910
  72.8082790  52.6894930  57.9402420  76.9036840  67.8053930  72.4251200
  76.8295540  68.7089070  72.7323570  76.0015680  67.4865830  72.3973270
  75.2873130  51.9831690  58.4290960  74.9395130  51.3055680  57.8493410
  75.4885900  51.5221200  59.2434350  71.0918330  62.3439490  58.2764560
  71.5293200  62.8869160  58.9322140  71.5766060  61.5186440  58.2860900
  68.3064130  65.1328520  65.7284820  68.6367140  64.2649580  65.4963460
  68.7355130  65.3387040  66.5589780  72.9026050  63.4637530  63.3886790
  72.6021590  63.3402500  64.2890700  72.7963540  62.6046120  62.9802520
  68.7954340  65.9999110  68.4666450  68.3585330  66.1799910  69.2990600
  69.3632020  66.7573730  68.3248170  68.6278770  58.5119340  64.8255330
  67.9727610  58.2430980  64.1815030  69.4656720  58.4023820  64.3757310
  69.6654700  58.8971910  69.3658670  70.0327740  58.8099310  70.2454690
  69.0965520  58.1338460  69.2665530  69.2170700  55.8081000  73.2717090
  68.3226750  55.7747760  73.6110800  69.7568250  56.0067790  74.0368340
  67.8416850  55.7218270  60.7680660  66.9380930  55.9848470  60.5932320
  68.3257470  55.9929440  59.9880620  70.3844060  54.7783810  58.6775040
  71.0935760  54.3567030  58.1922320  69.6684000  54.8459040  58.0458390
  70.0318220  50.8323140  57.7177690  70.7546350  51.3732080  58.0358910
  70.3042740  50.5586560  56.8419230  69.7210410  50.0829330  67.6200310
  70.3686600  49.5326710  67.1795470  70.1412250  50.3372480  68.4416120
  69.4742410  50.2385000  70.3625630  69.1257230  50.6948820  71.1283810
  69.1430110  49.3442130  70.4448060  71.0806780  63.4104600  74.5278820
  71.0376410  63.0397510  75.4093280  71.2117790  64.3482170  74.6680640
  74.7812810  64.9664190  70.1288540  74.5404170  65.2338750  69.2419060
  75.7215450  65.1369920  70.1839400  70.1463050  49.7661200  73.6376400
  70.6946040  49.5849250  72.8742510  70.2118360  48.9755310  74.1732710
  70.9194810  66.3566850  71.6476600  70.3255130  66.2251550  72.3866640
  70.9118650  65.5204990  71.1818700  70.5507040  63.7225230  70.5984640
  69.8241100  63.1030520  70.5310590  70.6116190  64.1165840  69.7282720
  74.1552140  65.9370230  67.3834050  74.6717160  65.3257590  66.8582310
  74.8049520  66.4399010  67.8745060  76.8947640  66.8278720  68.2103030
  77.1825450  66.5733020  67.3336040  77.4070860  66.2756080  68.8008600
  68.8337040  67.0399620  63.8081400  68.6659080  66.4070300  64.5063290
  67.9671550  67.2459020  63.4575590  69.4565060  50.8716400  61.3113260
  70.2144420  50.9845280  60.7377290  68.9942230  51.7085600  61.2656690
  75.9978870  52.9855670  64.3015570  75.1853380  52.6112560  63.9611450
  76.5020510  52.2300750  64.6036760  70.4399740  65.7332850  61.2531540
  69.9147360  66.1140880  60.5493500  70.3644320  66.3583620  61.9741250
  71.8290210  51.3980450  59.8515230  72.3582970  50.6110250  59.7223180
  72.4618530  52.0771640  60.0850760  74.0228050  51.1355590  62.9060620
  73.3930790  50.4342900  63.0730750  73.4833190  51.8959720  62.6893780
  74.1483610  50.4139570  75.3413110  73.8667880  50.9173170  74.5773930
  74.5303310  49.6161320  74.9755240  73.0392710  67.6815230  60.1280790
  73.7711530  67.3974510  59.5804680  73.2986380  67.4428510  61.0180170
  72.2007500  63.7979960  60.1327120  71.5716380  64.2665060  60.6812950
  72.3155330  62.9529180  60.5673310  71.8041090  59.9384450  49.0413350
  70.9725970  59.6833160  49.4409860  72.4122070  60.0095220  49.7771270
  71.7842350  63.9724540  49.2371370  72.0870390  63.0822280  49.0581590
  72.5285940  64.5294760  49.0093620  70.2133040  54.8986340  42.8255740
  69.3249740  55.2402310  42.7235620  70.4974230  54.6986660  41.9336570
  68.1766050  57.4991990  48.7095440  68.7482160  56.7314190  48.7099080
  68.1767590  57.7980750  47.8002050  69.4190920  52.9076350  50.4964370
  69.2393760  52.0102100  50.7767130  69.0171000  53.4548220  51.1711320
  72.3894430  53.4817840  43.8594120  72.4961180  54.3821570  44.1662880
  71.4786790  53.4335810  43.5688770  70.0377590  55.4036850  49.1046710
  70.7187700  55.6675220  49.7234110  69.7225640  54.5637720  49.4384720
  74.2302160  56.4504210  48.1919300  74.7380380  56.9485180  48.8324320
  74.7615400  55.6739410  48.0158660  72.5138260  51.0902770  52.4582720
  72.5156700  51.6075160  51.6528620  71.6842570  50.6132950  52.4352650
  73.7641110  60.7297950  50.6356220  73.4310490  61.3566870  51.2777290
  73.9407790  61.2559830  49.8557890  72.1953590  52.8012730  50.4653170
  72.5370400  53.6454780  50.1707040  71.2569400  52.9496470  50.5818510
  72.9760210  62.6978750  52.4505400  73.5934210  63.3729830  52.1689850
  72.1153330  63.1066730  52.3592900  68.2692550  61.8878610  41.3312250
  67.8920530  62.3765710  40.5997150  68.5265620  62.5603890  41.9618780
  75.8781480  50.2895000  46.7897760  76.1856460  49.7341890  46.0733260
  74.9482180  50.4239460  46.6070750  73.8718880  58.8808570  46.3077610
  73.4675880  58.1685820  45.8123510  73.9582000  58.5361810  47.1965650
  74.3400580  62.5676130  48.4716820  74.0428870  61.9621600  47.7924600
  75.2900400  62.6053440  48.3606180  72.5847500  55.6551780  50.0876650
  73.1362090  55.7647120  49.3129900  73.0991010  56.0289380  50.8031880
  73.4319010  62.3057820  55.1224620  72.5347540  62.5297790  55.3698020
  73.4571880  62.4292760  54.1736020  72.2590230  59.1771140  53.6981990
  72.1198000  60.0493940  54.0669390  71.3771590  58.8343950  53.5529930
  74.0570580  65.1192840  55.9067140  74.0286010  65.5235790  55.0395570
  73.8935550  64.1903200  55.7438740  70.5723510  57.7753550  43.8084260
  70.4521110  58.5015640  43.1965530  70.2624400  57.0056460  43.3312170
  68.2108880  60.9468690  49.6152900  68.2889300  61.0817460  48.6708620
  68.8250560  60.2384580  49.8081020  69.4556510  62.6468880  46.0259080
  69.0484590  62.7883470  45.1712680  70.3469520  62.3629040  45.8230290
  73.7278170  66.8614660  44.1381750  73.5520650  65.9450200  43.9249550
  72.8733910  67.2201950  44.3779550  68.2668400  61.9882860  52.1547360
  68.4299440  61.5188220  51.3366730  68.7320850  61.4806420  52.8196200
  73.0387170  51.1188620  47.1907930  72.5955320  51.8998160  46.8592450
  73.5972160  51.4418510  47.8978870  77.3256980  53.9857140  52.7943250
  76.8636350  54.1940160  53.6063190  76.9235090  53.1716490  52.4913920
  76.1545990  50.7399320  42.0713760  75.5300170  50.7359190  42.7967070
  76.0676110  49.8730280  41.6749730  75.0763070  51.6635950  49.0497530
  75.3735400  52.5698780  48.9689550  75.6248630  51.1754730  48.4357100
  72.8301390  56.2422190  44.9189180  72.6042310  56.0259360  45.8235800
  72.0493920  56.6750650  44.5735150  75.2700600  57.1407770  55.5849450
  75.1744200  56.2002500  55.4349850  76.1132580  57.3622840  55.1897520
  70.4011140  53.5521440  53.7383230  70.0074530  54.3996650  53.9456010
  69.7129540  52.9147810  53.9291870  76.9756190  53.6356410  56.8079970
  76.2854510  53.4428610  57.4426060  77.7188490  53.9191050  57.3404270
  67.7028190  51.4749900  47.7713310  67.4141240  52.0452760  48.4838290
  68.4473950  50.9954350  48.1344540  67.8898420  55.4170020  38.9816030
  67.8073090  56.3600780  39.1231020  67.5381480  55.2744930  38.1028380
  75.6896550  54.1509050  48.0486380  75.6932610  53.7099000  47.1990920
  76.5847670  54.4726380  48.1558200  71.5398930  54.0335540  47.0080590
  71.1998980  54.5110770  47.7647640  70.7776250  53.5800660  46.6481690
  75.7516700  55.1521130  41.0393140  75.8729520  55.1107610  41.9878960
  75.3665210  56.0145280  40.8839870  74.7638200  57.4622270  40.4376440
  74.1955100  57.0140520  39.8112350  75.4727200  57.8215050  39.9041590
  69.8407380  61.3634290  54.3143170  69.4562170  60.7227960  54.9126130
  70.1519570  62.0670410  54.8837900  75.9904520  58.2110830  49.7951790
  76.3574650  57.7369400  50.5413130  75.8009580  59.0852400  50.1360130
  68.8545010  52.9554520  45.9245260  68.5691930  52.5910190  46.7623880
  68.7923870  52.2234980  45.3108400  73.7803890  57.2519470  52.1136000
  73.4760960  58.1311450  52.3386360  74.7350350  57.3119260  52.1493440
  72.3085680  61.4580460  42.7102850  71.5347940  60.9178080  42.5501570
  73.0380310  60.9387070  42.3720610  72.3523080  61.1260840  46.3481660
  72.8701750  60.3229100  46.2938550  71.9007100  61.0639980  47.1898490
  77.2392580  62.3927120  41.6208960  77.5808280  63.1369350  41.1252280
  76.4105290  62.7058240  41.9833790  69.8367620  58.0922210  53.2607360
  69.4782560  58.7576060  53.8480700  69.5422180  57.2605760  53.6319980
  73.0380740  58.5506450  56.1446910  72.7380880  58.6963630  55.2474730
  73.8091980  57.9911740  56.0520300  76.2083270  62.4740650  44.3924880
  76.8954400  63.0209860  44.7732470  75.4215690  63.0181380  44.4274490
  68.3475670  58.0913470  39.8841960  69.2170520  58.3738270  40.1677880
  67.8565990  58.9049340  39.7690770  75.5110480  59.4786680  44.0050240
  75.9673260  60.2891930  44.2310430  75.1598690  59.1609820  44.8368730
  71.4122260  49.8224330  44.4772760  71.2836890  49.8142230  45.4257680
  70.5884280  50.1607420  44.1263770  68.7146920  67.3040850  40.4503590
  69.0744560  67.9030190  39.7960860  68.5739260  67.8500740  41.2238620
  68.4116190  51.5815450  53.9379460  67.6974710  51.7812370  54.5432070
  68.8311230  50.8055020  54.3094260  68.6988780  65.5695710  54.9245990
  68.8079900  64.6290450  54.7841380  68.0469340  65.8350460  54.2759720
  76.6901370  63.8411600  56.3244110  76.3698240  63.1220840  56.8689800
  76.0159730  64.5166670  56.3980170  74.7315540  64.6872050  41.2677260
  74.7225640  65.4201740  40.6521770  73.8113900  64.4403630  41.3604220
  70.3322180  59.9086940  42.0124020  69.7250130  60.6485840  42.0219320
  70.8071530  59.9986300  41.1862220  75.2401030  55.3080650  43.9126350
  74.5317180  55.7766990  44.3539960  75.5245510  54.6502660  44.5471540
  76.8656960  56.7277350  51.9118880  77.3642210  57.2023170  52.5770730
  77.0079910  55.8040870  52.1188910  76.3593250  67.2686610  44.6250120
  76.6134750  67.2308000  43.7029490  75.4105730  67.1419940  44.6178370
  73.4436050  53.6165730  41.2877060  74.2926580  54.0535880  41.2217250
  73.0767320  53.9285990  42.1149120  72.3427470  59.8698090  39.7612590
  73.1090740  59.7579450  40.3238020  72.4202160  59.1736060  39.1089360
  71.0374230  57.3023160  40.4445480  71.1177820  56.3550670  40.5562880
  71.9293980  57.6330040  40.5506140  71.8388940  67.4518550  47.5480020
  72.5751420  66.9034010  47.8188590  72.2229860  68.3174560  47.4086010
  68.7234420  63.5192120  43.4221530  67.7974200  63.7613260  43.4126940
  69.1890850  64.3466380  43.3006280  70.8447220  66.6364620  56.7365600
  71.6459950  66.9576670  57.1501000  70.3299040  66.2760200  57.4585510
  74.9491250  66.6248860  39.3705590  75.7419860  66.9137690  38.9187380
  74.4295600  66.1941030  38.6918070  68.5645030  59.1238080  55.6801650
  69.0684050  58.5445360  56.2517880  67.8252450  59.4078310  56.2178020
  75.4668650  61.8452270  39.2347940  75.3619290  61.2304620  39.9609320
  75.2992870  61.3218160  38.4510950  75.6182970  60.5309070  55.2137170
  74.8528640  61.0994070  55.1291840  75.7998930  60.2385280  54.3205400
  70.5968110  57.2667670  56.5751720  70.6373450  56.9681540  57.4836950
  71.4513610  57.6675280  56.4159240  74.3746500  59.8663220  41.7355230
  74.7962920  59.7003090  42.5786620  74.4997340  59.0563450  41.2410370
  72.5373920  55.8459770  54.5426210  72.0070380  55.3550720  53.9149550
  73.2061990  56.2743970  54.0084140  76.8874140  58.8900830  38.9832330
  77.4079800  58.1749850  38.6173480  77.5342540  59.5286700  39.2832840
  73.0246220  52.8122140  54.6223500  72.9303090  52.1942890  53.8974370
  72.4443610  53.5388430  54.3953410  75.7907660  51.3695380  51.6550890
  75.3424960  51.3919640  50.8096440  75.1572860  50.9714400  52.2521190
  76.1967210  60.2649710  52.2763330  76.6155320  61.1082440  52.1039570
  75.2775840  60.4021750  52.0470110  73.2705400  55.9396450  38.6813390
  73.0694460  55.0763810  39.0426730  73.0997450  55.8529810  37.7434990
  74.0474630  66.5702720  53.3921060  73.5095720  67.2948780  53.0729760
  74.3008590  66.0933060  52.6018400  75.2999880  54.5387240  54.9176990
  75.8899570  54.2303090  55.6054810  74.4820120  54.0666990  55.0736890
  72.0688200  53.0397070  38.6691270  72.3714100  53.0464500  37.7610420
  72.8082790  52.6894930  39.1658930  76.9036840  67.8053930  53.6507710
  76.8295540  68.7089070  53.9580080  76.0015680  67.4865830  53.6229780
  75.2873130  51.9831690  39.6547470  74.9395130  51.3055680  39.0749920
  75.4885900  51.5221200  40.4690860  71.0918330  62.3439490  39.5021070
  71.5293200  62.8869160  40.1578650  71.5766060  61.5186440  39.5117410
  68.3064130  65.1328520  46.9541330  68.6367140  64.2649580  46.7219970
  68.7355130  65.3387040  47.7846290  72.9026050  63.4637530  44.6143300
  72.6021590  63.3402500  45.5147210  72.7963540  62.6046120  44.2059030
  68.7954340  65.9999110  49.6922960  68.3585330  66.1799910  50.5247110
  69.3632020  66.7573730  49.5504680  68.6278770  58.5119340  46.0511840
  67.9727610  58.2430980  45.4071540  69.4656720  58.4023820  45.6013820
  69.6654700  58.8971910  50.5915180  70.0327740  58.8099310  51.4711200
  69.0965520  58.1338460  50.4922040  69.2170700  55.8081000  54.4973600
  68.3226750  55.7747760  54.8367310  69.7568250  56.0067790  55.2624850
  67.8416850  55.7218270  41.9937170  66.9380930  55.9848470  41.8188830
  68.3257470  55.9929440  41.2137130  70.3844060  54.7783810  39.9031550
  71.0935760  54.3567030  39.4178830  69.6684000  54.8459040  39.2714900
  70.0318220  50.8323140  38.9434200  70.7546350  51.3732080  39.2615420
  70.3042740  50.5586560  38.0675740  69.7210410  50.0829330  48.8456820
  70.3686600  49.5326710  48.4051980  70.1412250  50.3372480  49.6672630
  69.4742410  50.2385000  51.5882140  69.1257230  50.6948820  52.3540320
  69.1430110  49.3442130  51.6704570  71.0806780  63.4104600  55.7535330
  71.0376410  63.0397510  56.6349790  71.2117790  64.3482170  55.8937150
  74.7812810  64.9664190  51.3545050  74.5404170  65.2338750  50.4675570
  75.7215450  65.1369920  51.4095910  70.1463050  49.7661200  54.8632910
  70.6946040  49.5849250  54.0999020  70.2118360  48.9755310  55.3989220
  70.9194810  66.3566850  52.8733110  70.3255130  66.2251550  53.6123150
  70.9118650  65.5204990  52.4075210  70.5507040  63.7225230  51.8241150
  69.8241100  63.1030520  51.7567100  70.6116190  64.1165840  50.9539230
  74.1552140  65.9370230  48.6090560  74.6717160  65.3257590  48.0838820
  74.8049520  66.4399010  49.1001570  76.8947640  66.8278720  49.4359540
  77.1825450  66.5733020  48.5592550  77.4070860  66.2756080  50.0265110
  68.8337040  67.0399620  45.0337910  68.6659080  66.4070300  45.7319800
  67.9671550  67.2459020  44.6832100  69.4565060  50.8716400  42.5369770
  70.2144420  50.9845280  41.9633800  68.9942230  51.7085600  42.4913200
  75.9978870  52.9855670  45.5272080  75.1853380  52.6112560  45.1867960
  76.5020510  52.2300750  45.8293270  70.4399740  65.7332850  42.4788050
  69.9147360  66.1140880  41.7750010  70.3644320  66.3583620  43.1997760
  71.8290210  51.3980450  41.0771740  72.3582970  50.6110250  40.9479690
  72.4618530  52.0771640  41.3107270  74.0228050  51.1355590  44.1317130
  73.3930790  50.4342900  44.2987260  73.4833190  51.8959720  43.9150290
  74.1483610  50.4139570  56.5669620  73.8667880  50.9173170  55.8030440
  74.5303310  49.6161320  56.2011750  73.0392710  67.6815230  41.3537300
  73.7711530  67.3974510  40.8061190  73.2986380  67.4428510  42.2436680
  72.2007500  63.7979960  41.3583630  71.5716380  64.2665060  41.9069460
  72.3155330  62.9529180  41.7929820  71.8041090  59.9384450  30.2669860
  70.9725970  59.6833160  30.6666370  72.4122070  60.0095220  31.0027780
  71.7842350  63.9724540  30.4627880  72.0870390  63.0822280  30.2838100
  72.5285940  64.5294760  30.2350130  70.2133040  54.8986340  24.0512250
  69.3249740  55.2402310  23.9492130  70.4974230  54.6986660  23.1593080
  68.1766050  57.4991990  29.9351950  68.7482160  56.7314190  29.9355590
  68.1767590  57.7980750  29.0258560  69.4190920  52.9076350  31.7220880
  69.2393760  52.0102100  32.0023640  69.0171000  53.4548220  32.3967830
  72.3894430  53.4817840  25.0850630  72.4961180  54.3821570  25.3919390
  71.4786790  53.4335810  24.7945280  70.0377590  55.4036850  30.3303220
  70.7187700  55.6675220  30.9490620  69.7225640  54.5637720  30.6641230
  74.2302160  56.4504210  29.4175810  74.7380380  56.9485180  30.0580830
  74.7615400  55.6739410  29.2415170  72.5138260  51.0902770  33.6839230
  72.5156700  51.6075160  32.8785130  71.6842570  50.6132950  33.6609160
  73.7641110  60.7297950  31.8612730  73.4310490  61.3566870  32.5033800
  73.9407790  61.2559830  31.0814400  72.1953590  52.8012730  31.6909680
  72.5370400  53.6454780  31.3963550  71.2569400  52.9496470  31.8075020
  72.9760210  62.6978750  33.6761910  73.5934210  63.3729830  33.3946360
  72.1153330  63.1066730  33.5849410  68.2692550  61.8878610  22.5568760
  67.8920530  62.3765710  21.8253660  68.5265620  62.5603890  23.1875290
  75.8781480  50.2895000  28.0154270  76.1856460  49.7341890  27.2989770
  74.9482180  50.4239460  27.8327260  73.8718880  58.8808570  27.5334120
  73.4675880  58.1685820  27.0380020  73.9582000  58.5361810  28.4222160
  74.3400580  62.5676130  29.6973330  74.0428870  61.9621600  29.0181110
  75.2900400  62.6053440  29.5862690  72.5847500  55.6551780  31.3133160
  73.1362090  55.7647120  30.5386410  73.0991010  56.0289380  32.0288390
  73.4319010  62.3057820  36.3481130  72.5347540  62.5297790  36.5954530
  73.4571880  62.4292760  35.3992530  72.2590230  59.1771140  34.9238500
  72.1198000  60.0493940  35.2925900  71.3771590  58.8343950  34.7786440
  74.0570580  65.1192840  37.1323650  74.0286010  65.5235790  36.2652080
  73.8935550  64.1903200  36.9695250  70.5723510  57.7753550  25.0340770
  70.4521110  58.5015640  24.4222040  70.2624400  57.0056460  24.5568680
  68.2108880  60.9468690  30.8409410  68.2889300  61.0817460  29.8965130
  68.8250560  60.2384580  31.0337530  69.4556510  62.6468880  27.2515590
  69.0484590  62.7883470  26.3969190  70.3469520  62.3629040  27.0486800
  73.7278170  66.8614660  25.3638260  73.5520650  65.9450200  25.1506060
  72.8733910  67.2201950  25.6036060  68.2668400  61.9882860  33.3803870
  68.4299440  61.5188220  32.5623240  68.7320850  61.4806420  34.0452710
  73.0387170  51.1188620  28.4164440  72.5955320  51.8998160  28.0848960
  73.5972160  51.4418510  29.1235380  77.3256980  53.9857140  34.0199760
  76.8636350  54.1940160  34.8319700  76.9235090  53.1716490  33.7170430
  76.1545990  50.7399320  23.2970270  75.5300170  50.7359190  24.0223580
  76.0676110  49.8730280  22.9006240  75.0763070  51.6635950  30.2754040
  75.3735400  52.5698780  30.1946060  75.6248630  51.1754730  29.6613610
  72.8301390  56.2422190  26.1445690  72.6042310  56.0259360  27.0492310
  72.0493920  56.6750650  25.7991660  75.2700600  57.1407770  36.8105960
  75.1744200  56.2002500  36.6606360  76.1132580  57.3622840  36.4154030
  70.4011140  53.5521440  34.9639740  70.0074530  54.3996650  35.1712520
  69.7129540  52.9147810  35.1548380  76.9756190  53.6356410  38.0336480
  76.2854510  53.4428610  38.6682570  77.7188490  53.9191050  38.5660780
  67.7028190  51.4749900  28.9969820  67.4141240  52.0452760  29.7094800
  68.4473950  50.9954350  29.3601050  67.8898420  55.4170020  20.2072540
  67.8073090  56.3600780  20.3487530  67.5381480  55.2744930  19.3284890
  75.6896550  54.1509050  29.2742890  75.6932610  53.7099000  28.4247430
  76.5847670  54.4726380  29.3814710  71.5398930  54.0335540  28.2337100
  71.1998980  54.5110770  28.9904150  70.7776250  53.5800660  27.8738200
  75.7516700  55.1521130  22.2649650  75.8729520  55.1107610  23.2135470
  75.3665210  56.0145280  22.1096380  74.7638200  57.4622270  21.6632950
  74.1955100  57.0140520  21.0368860  75.4727200  57.8215050  21.1298100
  69.8407380  61.3634290  35.5399680  69.4562170  60.7227960  36.1382640
  70.1519570  62.0670410  36.1094410  75.9904520  58.2110830  31.0208300
  76.3574650  57.7369400  31.7669640  75.8009580  59.0852400  31.3616640
  68.8545010  52.9554520  27.1501770  68.5691930  52.5910190  27.9880390
  68.7923870  52.2234980  26.5364910  73.7803890  57.2519470  33.3392510
  73.4760960  58.1311450  33.5642870  74.7350350  57.3119260  33.3749950
  72.3085680  61.4580460  23.9359360  71.5347940  60.9178080  23.7758080
  73.0380310  60.9387070  23.5977120  72.3523080  61.1260840  27.5738170
  72.8701750  60.3229100  27.5195060  71.9007100  61.0639980  28.4155000
  77.2392580  62.3927120  22.8465470  77.5808280  63.1369350  22.3508790
  76.4105290  62.7058240  23.2090300  69.8367620  58.0922210  34.4863870
  69.4782560  58.7576060  35.0737210  69.5422180  57.2605760  34.8576490
  73.0380740  58.5506450  37.3703420  72.7380880  58.6963630  36.4731240
  73.8091980  57.9911740  37.2776810  76.2083270  62.4740650  25.6181390
  76.8954400  63.0209860  25.9988980  75.4215690  63.0181380  25.6531000
  68.3475670  58.0913470  21.1098470  69.2170520  58.3738270  21.3934390
  67.8565990  58.9049340  20.9947280  75.5110480  59.4786680  25.2306750
  75.9673260  60.2891930  25.4566940  75.1598690  59.1609820  26.0625240
  71.4122260  49.8224330  25.7029270  71.2836890  49.8142230  26.6514190
  70.5884280  50.1607420  25.3520280  68.7146920  67.3040850  21.6760100
  69.0744560  67.9030190  21.0217370  68.5739260  67.8500740  22.4495130
  68.4116190  51.5815450  35.1635970  67.6974710  51.7812370  35.7688580
  68.8311230  50.8055020  35.5350770  68.6988780  65.5695710  36.1502500
  68.8079900  64.6290450  36.0097890  68.0469340  65.8350460  35.5016230
  76.6901370  63.8411600  37.5500620  76.3698240  63.1220840  38.0946310
  76.0159730  64.5166670  37.6236680  74.7315540  64.6872050  22.4933770
  74.7225640  65.4201740  21.8778280  73.8113900  64.4403630  22.5860730
  70.3322180  59.9086940  23.2380530  69.7250130  60.6485840  23.2475830
  70.8071530  59.9986300  22.4118730  75.2401030  55.3080650  25.1382860
  74.5317180  55.7766990  25.5796470  75.5245510  54.6502660  25.7728050
  76.8656960  56.7277350  33.1375390  77.3642210  57.2023170  33.8027240
  77.0079910  55.8040870  33.3445420  76.3593250  67.2686610  25.8506630
  76.6134750  67.2308000  24.9286000  75.4105730  67.1419940  25.8434880
  73.4436050  53.6165730  22.5133570  74.2926580  54.0535880  22.4473760
  73.0767320  53.9285990  23.3405630  72.3427470  59.8698090  20.9869100
  73.1090740  59.7579450  21.5494530  72.4202160  59.1736060  20.3345870
  71.0374230  57.3023160  21.6701990  71.1177820  56.3550670  21.7819390
  71.9293980  57.6330040  21.7762650  71.8388940  67.4518550  28.7736530
  72.5751420  66.9034010  29.0445100  72.2229860  68.3174560  28.6342520
  68.7234420  63.5192120  24.6478040  67.7974200  63.7613260  24.6383450
  69.1890850  64.3466380  24.5262790  70.8447220  66.6364620  37.9622110
  71.6459950  66.9576670  38.3757510  70.3299040  66.2760200  38.6842020
  74.9491250  66.6248860  20.5962100  75.7419860  66.9137690  20.1443890
  74.4295600  66.1941030  19.9174580  68.5645030  59.1238080  36.9058160
  69.0684050  58.5445360  37.4774390  67.8252450  59.4078310  37.4434530
  75.4668650  61.8452270  20.4604450  75.3619290  61.2304620  21.1865830
  75.2992870  61.3218160  19.6767460  75.6182970  60.5309070  36.4393680
  74.8528640  61.0994070  36.3548350  75.7998930  60.2385280  35.5461910
  70.5968110  57.2667670  37.8008230  70.6373450  56.9681540  38.7093460
  71.4513610  57.6675280  37.6415750  74.3746500  59.8663220  22.9611740
  74.7962920  59.7003090  23.8043130  74.4997340  59.0563450  22.4666880
  72.5373920  55.8459770  35.7682720  72.0070380  55.3550720  35.1406060
  73.2061990  56.2743970  35.2340650  76.8874140  58.8900830  20.2088840
  77.4079800  58.1749850  19.8429990  77.5342540  59.5286700  20.5089350
  73.0246220  52.8122140  35.8480010  72.9303090  52.1942890  35.1230880
  72.4443610  53.5388430  35.6209920  75.7907660  51.3695380  32.8807400
  75.3424960  51.3919640  32.0352950  75.1572860  50.9714400  33.4777700
  76.1967210  60.2649710  33.5019840  76.6155320  61.1082440  33.3296080
  75.2775840  60.4021750  33.2726620  73.2705400  55.9396450  19.9069900
  73.0694460  55.0763810  20.2683240  73.0997450  55.8529810  18.9691500
  74.0474630  66.5702720  34.6177570  73.5095720  67.2948780  34.2986270
  74.3008590  66.0933060  33.8274910  75.2999880  54.5387240  36.1433500
  75.8899570  54.2303090  36.8311320  74.4820120  54.0666990  36.2993400
  72.0688200  53.0397070  19.8947780  72.3714100  53.0464500  18.9866930
  72.8082790  52.6894930  20.3915440  76.9036840  67.8053930  34.8764220
  76.8295540  68.7089070  35.1836590  76.0015680  67.4865830  34.8486290
  75.2873130  51.9831690  20.8803980  74.9395130  51.3055680  20.3006430
  75.4885900  51.5221200  21.6947370  71.0918330  62.3439490  20.7277580
  71.5293200  62.8869160  21.3835160  71.5766060  61.5186440  20.7373920
  68.3064130  65.1328520  28.1797840  68.6367140  64.2649580  27.9476480
  68.7355130  65.3387040  29.0102800  72.9026050  63.4637530  25.8399810
  72.6021590  63.3402500  26.7403720  72.7963540  62.6046120  25.4315540
  68.7954340  65.9999110  30.9179470  68.3585330  66.1799910  31.7503620
  69.3632020  66.7573730  30.7761190  68.6278770  58.5119340  27.2768350
  67.9727610  58.2430980  26.6328050  69.4656720  58.4023820  26.8270330
  69.6654700  58.8971910  31.8171690  70.0327740  58.8099310  32.6967710
  69.0965520  58.1338460  31.7178550  69.2170700  55.8081000  35.7230110
  68.3226750  55.7747760  36.0623820  69.7568250  56.0067790  36.4881360
  67.8416850  55.7218270  23.2193680  66.9380930  55.9848470  23.0445340
  68.3257470  55.9929440  22.4393640  70.3844060  54.7783810  21.1288060
  71.0935760  54.3567030  20.6435340  69.6684000  54.8459040  20.4971410
  70.0318220  50.8323140  20.1690710  70.7546350  51.3732080  20.4871930
  70.3042740  50.5586560  19.2932250  69.7210410  50.0829330  30.0713330
  70.3686600  49.5326710  29.6308490  70.1412250  50.3372480  30.8929140
  69.4742410  50.2385000  32.8138650  69.1257230  50.6948820  33.5796830
  69.1430110  49.3442130  32.8961080  71.0806780  63.4104600  36.9791840
  71.0376410  63.0397510  37.8606300  71.2117790  64.3482170  37.1193660
  74.7812810  64.9664190  32.5801560  74.5404170  65.2338750  31.6932080
  75.7215450  65.1369920  32.6352420  70.1463050  49.7661200  36.0889420
  70.6946040  49.5849250  35.3255530  70.2118360  48.9755310  36.6245730
  70.9194810  66.3566850  34.0989620  70.3255130  66.2251550  34.8379660
  70.9118650  65.5204990  33.6331720  70.5507040  63.7225230  33.0497660
  69.8241100  63.1030520  32.9823610  70.6116190  64.1165840  32.1795740
  74.1552140  65.9370230  29.8347070  74.6717160  65.3257590  29.3095330
  74.8049520  66.4399010  30.3258080  76.8947640  66.8278720  30.6616050
  77.1825450  66.5733020  29.7849060  77.4070860  66.2756080  31.2521620
  68.8337040  67.0399620  26.2594420  68.6659080  66.4070300  26.9576310
  67.9671550  67.2459020  25.9088610  69.4565060  50.8716400  23.7626280
  70.2144420  50.9845280  23.1890310  68.9942230  51.7085600  23.7169710
  75.9978870  52.9855670  26.7528590  75.1853380  52.6112560  26.4124470
  76.5020510  52.2300750  27.0549780  70.4399740  65.7332850  23.7044560
  69.9147360  66.1140880  23.0006520  70.3644320  66.3583620  24.4254270
  71.8290210  51.3980450  22.3028250  72.3582970  50.6110250  22.1736200
  72.4618530  52.0771640  22.5363780  74.0228050  51.1355590  25.3573640
  73.3930790  50.4342900  25.5243770  73.4833190  51.8959720  25.1406800
  74.1483610  50.4139570  37.7926130  73.8667880  50.9173170  37.0286950
  74.5303310  49.6161320  37.4268260  73.0392710  67.6815230  22.5793810
  73.7711530  67.3974510  22.0317700  73.2986380  67.4428510  23.4693190
  72.2007500  63.7979960  22.5840140  71.5716380  64.2665060  23.1325970
  72.3155330  62.9529180  23.0186330  71.8041090  59.9384450  11.4926370
  70.9725970  59.6833160  11.8922880  72.4122070  60.0095220  12.2284290
  71.7842350  63.9724540  11.6884390  72.0870390  63.0822280  11.5094610
  72.5285940  64.5294760  11.4606640  70.2133040  54.8986340   5.2768760
  69.3249740  55.2402310   5.1748640  70.4974230  54.6986660   4.3849590
  68.1766050  57.4991990  11.1608460  68.7482160  56.7314190  11.1612100
  68.1767590  57.7980750  10.2515070  69.4190920  52.9076350  12.9477390
  69.2393760  52.0102100  13.2280150  69.0171000  53.4548220  13.6224340
  72.3894430  53.4817840   6.3107140  72.4961180  54.3821570   6.6175900
  71.4786790  53.4335810   6.0201790  70.0377590  55.4036850  11.5559730
  70.7187700  55.6675220  12.1747130  69.7225640  54.5637720  11.8897740
  74.2302160  56.4504210  10.6432320  74.7380380  56.9485180  11.2837340
  74.7615400  55.6739410  10.4671680  72.5138260  51.0902770  14.9095740
  72.5156700  51.6075160  14.1041640  71.6842570  50.6132950  14.8865670
  73.7641110  60.7297950  13.0869240  73.4310490  61.3566870  13.7290310
  73.9407790  61.2559830  12.3070910  72.1953590  52.8012730  12.9166190
  72.5370400  53.6454780  12.6220060  71.2569400  52.9496470  13.0331530
  72.9760210  62.6978750  14.9018420  73.5934210  63.3729830  14.6202870
  72.1153330  63.1066730  14.8105920  68.2692550  61.8878610   3.7825270
  67.8920530  62.3765710   3.0510170  68.5265620  62.5603890   4.4131800
  75.8781480  50.2895000   9.2410780  76.1856460  49.7341890   8.5246280
  74.9482180  50.4239460   9.0583770  73.8718880  58.8808570   8.7590630
  73.4675880  58.1685820   8.2636530  73.9582000  58.5361810   9.6478670
  74.3400580  62.5676130  10.9229840  74.0428870  61.9621600  10.2437620
  75.2900400  62.6053440  10.8119200  72.5847500  55.6551780  12.5389670
  73.1362090  55.7647120  11.7642920  73.0991010  56.0289380  13.2544900
  73.4319010  62.3057820  17.5737640  72.5347540  62.5297790  17.8211040
  73.4571880  62.4292760  16.6249040  72.2590230  59.1771140  16.1495010
  72.1198000  60.0493940  16.5182410  71.3771590  58.8343950  16.0042950
  74.0570580  65.1192840  18.3580160  74.0286010  65.5235790  17.4908590
  73.8935550  64.1903200  18.1951760  70.5723510  57.7753550   6.2597280
  70.4521110  58.5015640   5.6478550  70.2624400  57.0056460   5.7825190
  68.2108880  60.9468690  12.0665920  68.2889300  61.0817460  11.1221640
  68.8250560  60.2384580  12.2594040  69.4556510  62.6468880   8.4772100
  69.0484590  62.7883470   7.6225700  70.3469520  62.3629040   8.2743310
  73.7278170  66.8614660   6.5894770  73.5520650  65.9450200   6.3762570
  72.8733910  67.2201950   6.8292570  68.2668400  61.9882860  14.6060380
  68.4299440  61.5188220  13.7879750  68.7320850  61.4806420  15.2709220
  73.0387170  51.1188620   9.6420950  72.5955320  51.8998160   9.3105470
  73.5972160  51.4418510  10.3491890  77.3256980  53.9857140  15.2456270
  76.8636350  54.1940160  16.0576210  76.9235090  53.1716490  14.9426940
  76.1545990  50.7399320   4.5226780  75.5300170  50.7359190   5.2480090
  76.0676110  49.8730280   4.1262750  75.0763070  51.6635950  11.5010550
  75.3735400  52.5698780  11.4202570  75.6248630  51.1754730  10.8870120
  72.8301390  56.2422190   7.3702200  72.6042310  56.0259360   8.2748820
  72.0493920  56.6750650   7.0248170  75.2700600  57.1407770  18.0362470
  75.1744200  56.2002500  17.8862870  76.1132580  57.3622840  17.6410540
  70.4011140  53.5521440  16.1896250  70.0074530  54.3996650  16.3969030
  69.7129540  52.9147810  16.3804890  76.9756190  53.6356410  19.2592990
  76.2854510  53.4428610  19.8939080  77.7188490  53.9191050  19.7917290
  67.7028190  51.4749900  10.2226330  67.4141240  52.0452760  10.9351310
  68.4473950  50.9954350  10.5857560  75.6896550  54.1509050  10.4999400
  75.6932610  53.7099000   9.6503940  76.5847670  54.4726380  10.6071220
  71.5398930  54.0335540   9.4593610  71.1998980  54.5110770  10.2160660
  70.7776250  53.5800660   9.0994710  75.7516700  55.1521130   3.4906160
  75.8729520  55.1107610   4.4391980  75.3665210  56.0145280   3.3352890
  74.7638200  57.4622270   2.8889460  74.1955100  57.0140520   2.2625370
  75.4727200  57.8215050   2.3554610  69.8407380  61.3634290  16.7656190
  69.4562170  60.7227960  17.3639150  70.1519570  62.0670410  17.3350920
  75.9904520  58.2110830  12.2464810  76.3574650  57.7369400  12.9926150
  75.8009580  59.0852400  12.5873150  68.8545010  52.9554520   8.3758280
  68.5691930  52.5910190   9.2136900  68.7923870  52.2234980   7.7621420
  73.7803890  57.2519470  14.5649020  73.4760960  58.1311450  14.7899380
  74.7350350  57.3119260  14.6006460  72.3085680  61.4580460   5.1615870
  71.5347940  60.9178080   5.0014590  73.0380310  60.9387070   4.8233630
  72.3523080  61.1260840   8.7994680  72.8701750  60.3229100   8.7451570
  71.9007100  61.0639980   9.6411510  77.2392580  62.3927120   4.0721980
  77.5808280  63.1369350   3.5765300  76.4105290  62.7058240   4.4346810
  69.8367620  58.0922210  15.7120380  69.4782560  58.7576060  16.2993720
  69.5422180  57.2605760  16.0833000  73.0380740  58.5506450  18.5959930
  72.7380880  58.6963630  17.6987750  73.8091980  57.9911740  18.5033320
  76.2083270  62.4740650   6.8437900  76.8954400  63.0209860   7.2245490
  75.4215690  63.0181380   6.8787510  68.3475670  58.0913470   2.3354980
  69.2170520  58.3738270   2.6190900  67.8565990  58.9049340   2.2203790
  75.5110480  59.4786680   6.4563260  75.9673260  60.2891930   6.6823450
  75.1598690  59.1609820   7.2881750  71.4122260  49.8224330   6.9285780
  71.2836890  49.8142230   7.8770700  70.5884280  50.1607420   6.5776790
  68.7146920  67.3040850   2.9016610  69.0744560  67.9030190   2.2473880
  68.5739260  67.8500740   3.6751640  68.4116190  51.5815450  16.3892480
  67.6974710  51.7812370  16.9945090  68.8311230  50.8055020  16.7607280
  68.6988780  65.5695710  17.3759010  68.8079900  64.6290450  17.2354400
  68.0469340  65.8350460  16.7272740  76.6901370  63.8411600  18.7757130
  76.3698240  63.1220840  19.3202820  76.0159730  64.5166670  18.8493190
  74.7315540  64.6872050   3.7190280  74.7225640  65.4201740   3.1034790
  73.8113900  64.4403630   3.8117240  70.3322180  59.9086940   4.4637040
  69.7250130  60.6485840   4.4732340  70.8071530  59.9986300   3.6375240
  75.2401030  55.3080650   6.3639370  74.5317180  55.7766990   6.8052980
  75.5245510  54.6502660   6.9984560  76.8656960  56.7277350  14.3631900
  77.3642210  57.2023170  15.0283750  77.0079910  55.8040870  14.5701930
  76.3593250  67.2686610   7.0763140  76.6134750  67.2308000   6.1542510
  75.4105730  67.1419940   7.0691390  73.4436050  53.6165730   3.7390080
  74.2926580  54.0535880   3.6730270  73.0767320  53.9285990   4.5662140
  72.3427470  59.8698090   2.2125610  73.1090740  59.7579450   2.7751040
  72.4202160  59.1736060   1.5602380  71.0374230  57.3023160   2.8958500
  71.1177820  56.3550670   3.0075900  71.9293980  57.6330040   3.0019160
  71.8388940  67.4518550   9.9993040  72.5751420  66.9034010  10.2701610
  72.2229860  68.3174560   9.8599030  68.7234420  63.5192120   5.8734550
  67.7974200  63.7613260   5.8639960  69.1890850  64.3466380   5.7519300
  70.8447220  66.6364620  19.1878620  71.6459950  66.9576670  19.6014020
  70.3299040  66.2760200  19.9098530  68.5645030  59.1238080  18.1314670
  69.0684050  58.5445360  18.7030900  67.8252450  59.4078310  18.6691040
  75.6182970  60.5309070  17.6650190  74.8528640  61.0994070  17.5804860
  75.7998930  60.2385280  16.7718420  70.5968110  57.2667670  19.0264740
  70.6373450  56.9681540  19.9349970  71.4513610  57.6675280  18.8672260
  74.3746500  59.8663220   4.1868250  74.7962920  59.7003090   5.0299640
  74.4997340  59.0563450   3.6923390  72.5373920  55.8459770  16.9939230
  72.0070380  55.3550720  16.3662570  73.2061990  56.2743970  16.4597160
  73.0246220  52.8122140  17.0736520  72.9303090  52.1942890  16.3487390
  72.4443610  53.5388430  16.8466430  75.7907660  51.3695380  14.1063910
  75.3424960  51.3919640  13.2609460  75.1572860  50.9714400  14.7034210
  76.1967210  60.2649710  14.7276350  76.6155320  61.1082440  14.5552590
  75.2775840  60.4021750  14.4983130  74.0474630  66.5702720  15.8434080
  73.5095720  67.2948780  15.5242780  74.3008590  66.0933060  15.0531420
  75.2999880  54.5387240  17.3690010  75.8899570  54.2303090  18.0567830
  74.4820120  54.0666990  17.5249910  76.9036840  67.8053930  16.1020730
  76.8295540  68.7089070  16.4093100  76.0015680  67.4865830  16.0742800
  75.2873130  51.9831690   2.1060490  74.9395130  51.3055680   1.5262940
  75.4885900  51.5221200   2.9203880  71.0918330  62.3439490   1.9534090
  71.5293200  62.8869160   2.6091670  71.5766060  61.5186440   1.9630430
  68.3064130  65.1328520   9.4054350  68.6367140  64.2649580   9.1732990
  68.7355130  65.3387040  10.2359310  72.9026050  63.4637530   7.0656320
  72.6021590  63.3402500   7.9660230  72.7963540  62.6046120   6.6572050
  68.7954340  65.9999110  12.1435980  68.3585330  66.1799910  12.9760130
  69.3632020  66.7573730  12.0017700  68.6278770  58.5119340   8.5024860
  67.9727610  58.2430980   7.8584560  69.4656720  58.4023820   8.0526840
  69.6654700  58.8971910  13.0428200  70.0327740  58.8099310  13.9224220
  69.0965520  58.1338460  12.9435060  69.2170700  55.8081000  16.9486620
  68.3226750  55.7747760  17.2880330  69.7568250  56.0067790  17.7137870
  67.8416850  55.7218270   4.4450190  66.9380930  55.9848470   4.2701850
  68.3257470  55.9929440   3.6650150  70.3844060  54.7783810   2.3544570
  71.0935760  54.3567030   1.8691850  69.6684000  54.8459040   1.7227920
  69.7210410  50.0829330  11.2969840  70.3686600  49.5326710  10.8565000
  70.1412250  50.3372480  12.1185650  69.4742410  50.2385000  14.0395160
  69.1257230  50.6948820  14.8053340  69.1430110  49.3442130  14.1217590
  71.0806780  63.4104600  18.2048350  71.0376410  63.0397510  19.0862810
  71.2117790  64.3482170  18.3450170  74.7812810  64.9664190  13.8058070
  74.5404170  65.2338750  12.9188590  75.7215450  65.1369920  13.8608930
  70.1463050  49.7661200  17.3145930  70.6946040  49.5849250  16.5512040
  70.2118360  48.9755310  17.8502240  70.9194810  66.3566850  15.3246130
  70.3255130  66.2251550  16.0636170  70.9118650  65.5204990  14.8588230
  70.5507040  63.7225230  14.2754170  69.8241100  63.1030520  14.2080120
  70.6116190  64.1165840  13.4052250  74.1552140  65.9370230  11.0603580
  74.6717160  65.3257590  10.5351840  74.8049520  66.4399010  11.5514590
  76.8947640  66.8278720  11.8872560  77.1825450  66.5733020  11.0105570
  77.4070860  66.2756080  12.4778130  68.8337040  67.0399620   7.4850930
  68.6659080  66.4070300   8.1832820  67.9671550  67.2459020   7.1345120
  69.4565060  50.8716400   4.9882790  70.2144420  50.9845280   4.4146820
  68.9942230  51.7085600   4.9426220  75.9978870  52.9855670   7.9785100
  75.1853380  52.6112560   7.6380980  76.5020510  52.2300750   8.2806290
  70.4399740  65.7332850   4.9301070  69.9147360  66.1140880   4.2263030
  70.3644320  66.3583620   5.6510780  71.8290210  51.3980450   3.5284760
  72.3582970  50.6110250   3.3992710  72.4618530  52.0771640   3.7620290
  74.0228050  51.1355590   6.5830150  73.3930790  50.4342900   6.7500280
  73.4833190  51.8959720   6.3663310  74.1483610  50.4139570  19.0182640
  73.8667880  50.9173170  18.2543460  74.5303310  49.6161320  18.6524770
  73.0392710  67.6815230   3.8050320  73.7711530  67.3974510   3.2574210
  73.2986380  67.4428510   4.6949700  72.2007500  63.7979960   3.8096650
  71.5716380  64.2665060   4.3582480  72.3155330  62.9529180   4.2442840
  71.8041090  41.1640960  67.8156840  70.9725970  40.9089670  68.2153350
  72.4122070  41.2351730  68.5514760  71.7842350  45.1981050  68.0114860
  72.0870390  44.3078790  67.8325080  72.5285940  45.7551270  67.7837110
  70.2133040  36.1242850  61.5999230  69.3249740  36.4658820  61.4979110
  70.4974230  35.9243170  60.7080060  68.1766050  38.7248500  67.4838930
  68.7482160  37.9570700  67.4842570  68.1767590  39.0237260  66.5745540
  69.4190920  34.1332860  69.2707860  69.2393760  33.2358610  69.5510620
  69.0171000  34.6804730  69.9454810  72.3894430  34.7074350  62.6337610
  72.4961180  35.6078080  62.9406370  71.4786790  34.6592320  62.3432260
  70.0377590  36.6293360  67.8790200  70.7187700  36.8931730  68.4977600
  69.7225640  35.7894230  68.2128210  74.2302160  37.6760720  66.9662790
  74.7380380  38.1741690  67.6067810  74.7615400  36.8995920  66.7902150
  72.5138260  32.3159280  71.2326210  72.5156700  32.8331670  70.4272110
  71.6842570  31.8389460  71.2096140  73.7641110  41.9554460  69.4099710
  73.4310490  42.5823380  70.0520780  73.9407790  42.4816340  68.6301380
  72.1953590  34.0269240  69.2396660  72.5370400  34.8711290  68.9450530
  71.2569400  34.1752980  69.3562000  72.9760210  43.9235260  71.2248890
  73.5934210  44.5986340  70.9433340  72.1153330  44.3323240  71.1336390
  68.2692550  43.1135120  60.1055740  67.8920530  43.6022220  59.3740640
  68.5265620  43.7860400  60.7362270  75.8781480  31.5151510  65.5641250
  76.1856460  30.9598400  64.8476750  74.9482180  31.6495970  65.3814240
  73.8718880  40.1065080  65.0821100  73.4675880  39.3942330  64.5867000
  73.9582000  39.7618320  65.9709140  74.3400580  43.7932640  67.2460310
  74.0428870  43.1878110  66.5668090  75.2900400  43.8309950  67.1349670
  72.5847500  36.8808290  68.8620140  73.1362090  36.9903630  68.0873390
  73.0991010  37.2545890  69.5775370  73.4319010  43.5314330  73.8968110
  72.5347540  43.7554300  74.1441510  73.4571880  43.6549270  72.9479510
  72.2590230  40.4027650  72.4725480  72.1198000  41.2750450  72.8412880
  71.3771590  40.0600460  72.3273420  74.0570580  46.3449350  74.6810630
  74.0286010  46.7492300  73.8139060  73.8935550  45.4159710  74.5182230
  70.5723510  39.0010060  62.5827750  70.4521110  39.7272150  61.9709020
  70.2624400  38.2312970  62.1055660  68.2108880  42.1725200  68.3896390
  68.2889300  42.3073970  67.4452110  68.8250560  41.4641090  68.5824510
  69.4556510  43.8725390  64.8002570  69.0484590  44.0139980  63.9456170
  70.3469520  43.5885550  64.5973780  73.7278170  48.0871170  62.9125240
  73.5520650  47.1706710  62.6993040  72.8733910  48.4458460  63.1523040
  68.2668400  43.2139370  70.9290850  68.4299440  42.7444730  70.1110220
  68.7320850  42.7062930  71.5939690  73.0387170  32.3445130  65.9651420
  72.5955320  33.1254670  65.6335940  73.5972160  32.6675020  66.6722360
  77.3256980  35.2113650  71.5686740  76.8636350  35.4196670  72.3806680
  76.9235090  34.3973000  71.2657410  76.1545990  31.9655830  60.8457250
  75.5300170  31.9615700  61.5710560  76.0676110  31.0986790  60.4493220
  75.0763070  32.8892460  67.8241020  75.3735400  33.7955290  67.7433040
  75.6248630  32.4011240  67.2100590  72.8301390  37.4678700  63.6932670
  72.6042310  37.2515870  64.5979290  72.0493920  37.9007160  63.3478640
  75.2700600  38.3664280  74.3592940  75.1744200  37.4259010  74.2093340
  76.1132580  38.5879350  73.9641010  70.4011140  34.7777950  72.5126720
  70.0074530  35.6253160  72.7199500  69.7129540  34.1404320  72.7035360
  67.7028190  32.7006410  66.5456800  67.4141240  33.2709270  67.2581780
  68.4473950  32.2210860  66.9088030  67.8898420  36.6426530  57.7559520
  67.8073090  37.5857290  57.8974510  67.5381480  36.5001440  56.8771870
  75.6896550  35.3765560  66.8229870  75.6932610  34.9355510  65.9734410
  76.5847670  35.6982890  66.9301690  71.5398930  35.2592050  65.7824080
  71.1998980  35.7367280  66.5391130  70.7776250  34.8057170  65.4225180
  75.7516700  36.3777640  59.8136630  75.8729520  36.3364120  60.7622450
  75.3665210  37.2401790  59.6583360  74.7638200  38.6878780  59.2119930
  74.1955100  38.2397030  58.5855840  75.4727200  39.0471560  58.6785080
  69.8407380  42.5890800  73.0886660  69.4562170  41.9484470  73.6869620
  70.1519570  43.2926920  73.6581390  75.9904520  39.4367340  68.5695280
  76.3574650  38.9625910  69.3156620  75.8009580  40.3108910  68.9103620
  68.8545010  34.1811030  64.6988750  68.5691930  33.8166700  65.5367370
  68.7923870  33.4491490  64.0851890  73.7803890  38.4775980  70.8879490
  73.4760960  39.3567960  71.1129850  74.7350350  38.5375770  70.9236930
  72.3085680  42.6836970  61.4846340  71.5347940  42.1434590  61.3245060
  73.0380310  42.1643580  61.1464100  72.3523080  42.3517350  65.1225150
  72.8701750  41.5485610  65.0682040  71.9007100  42.2896490  65.9641980
  77.2392580  43.6183630  60.3952450  77.5808280  44.3625860  59.8995770
  76.4105290  43.9314750  60.7577280  69.8367620  39.3178720  72.0350850
  69.4782560  39.9832570  72.6224190  69.5422180  38.4862270  72.4063470
  73.0380740  39.7762960  74.9190400  72.7380880  39.9220140  74.0218220
  73.8091980  39.2168250  74.8263790  76.2083270  43.6997160  63.1668370
  76.8954400  44.2466370  63.5475960  75.4215690  44.2437890  63.2017980
  68.3475670  39.3169980  58.6585450  69.2170520  39.5994780  58.9421370
  67.8565990  40.1305850  58.5434260  75.5110480  40.7043190  62.7793730
  75.9673260  41.5148440  63.0053920  75.1598690  40.3866330  63.6112220
  71.4122260  31.0480840  63.2516250  71.2836890  31.0398740  64.2001170
  70.5884280  31.3863930  62.9007260  68.7146920  48.5297360  59.2247080
  69.0744560  49.1286700  58.5704350  68.5739260  49.0757250  59.9982110
  68.4116190  32.8071960  72.7122950  67.6974710  33.0068880  73.3175560
  68.8311230  32.0311530  73.0837750  68.6988780  46.7952220  73.6989480
  68.8079900  45.8546960  73.5584870  68.0469340  47.0606970  73.0503210
  74.7315540  45.9128560  60.0420750  74.7225640  46.6458250  59.4265260
  73.8113900  45.6660140  60.1347710  70.3322180  41.1343450  60.7867510
  69.7250130  41.8742350  60.7962810  70.8071530  41.2242810  59.9605710
  75.2401030  36.5337160  62.6869840  74.5317180  37.0023500  63.1283450
  75.5245510  35.8759170  63.3215030  76.8656960  37.9533860  70.6862370
  77.3642210  38.4279680  71.3514220  77.0079910  37.0297380  70.8932400
  76.3593250  48.4943120  63.3993610  76.6134750  48.4564510  62.4772980
  75.4105730  48.3676450  63.3921860  73.4436050  34.8422240  60.0620550
  74.2926580  35.2792390  59.9960740  73.0767320  35.1542500  60.8892610
  72.3427470  41.0954600  58.5356080  73.1090740  40.9835960  59.0981510
  72.4202160  40.3992570  57.8832850  71.0374230  38.5279670  59.2188970
  71.1177820  37.5807180  59.3306370  71.9293980  38.8586550  59.3249630
  71.8388940  48.6775060  66.3223510  72.5751420  48.1290520  66.5932080
  72.2229860  49.5431070  66.1829500  68.7234420  44.7448630  62.1965020
  67.7974200  44.9869770  62.1870430  69.1890850  45.5722890  62.0749770
  74.9491250  47.8505370  58.1449080  75.7419860  48.1394200  57.6930870
  74.4295600  47.4197540  57.4661560  68.5645030  40.3494590  74.4545140
  69.0684050  39.7701870  75.0261370  67.8252450  40.6334820  74.9921510
  75.4668650  43.0708780  58.0091430  75.3619290  42.4561130  58.7352810
  75.2992870  42.5474670  57.2254440  75.6182970  41.7565580  73.9880660
  74.8528640  42.3250580  73.9035330  75.7998930  41.4641790  73.0948890
  74.3746500  41.0919730  60.5098720  74.7962920  40.9259600  61.3530110
  74.4997340  40.2819960  60.0153860  72.5373920  37.0716280  73.3169700
  72.0070380  36.5807230  72.6893040  73.2061990  37.5000480  72.7827630
  76.8874140  40.1157340  57.7575820  77.4079800  39.4006360  57.3916970
  77.5342540  40.7543210  58.0576330  73.0246220  34.0378650  73.3966990
  72.9303090  33.4199400  72.6717860  72.4443610  34.7644940  73.1696900
  75.7907660  32.5951890  70.4294380  75.3424960  32.6176150  69.5839930
  75.1572860  32.1970910  71.0264680  76.1967210  41.4906220  71.0506820
  76.6155320  42.3338950  70.8783060  75.2775840  41.6278260  70.8213600
  73.2705400  37.1652960  57.4556880  73.0694460  36.3020320  57.8170220
  73.0997450  37.0786320  56.5178480  74.0474630  47.7959230  72.1664550
  73.5095720  48.5205290  71.8473250  74.3008590  47.3189570  71.3761890
  75.2999880  35.7643750  73.6920480  75.8899570  35.4559600  74.3798300
  74.4820120  35.2923500  73.8480380  72.0688200  34.2653580  57.4434760
  72.3714100  34.2721010  56.5353910  72.8082790  33.9151440  57.9402420
  76.9036840  49.0310440  72.4251200  76.8295540  49.9345580  72.7323570
  76.0015680  48.7122340  72.3973270  75.2873130  33.2088200  58.4290960
  74.9395130  32.5312190  57.8493410  75.4885900  32.7477710  59.2434350
  71.0918330  43.5696000  58.2764560  71.5293200  44.1125670  58.9322140
  71.5766060  42.7442950  58.2860900  68.3064130  46.3585030  65.7284820
  68.6367140  45.4906090  65.4963460  68.7355130  46.5643550  66.5589780
  72.9026050  44.6894040  63.3886790  72.6021590  44.5659010  64.2890700
  72.7963540  43.8302630  62.9802520  68.7954340  47.2255620  68.4666450
  68.3585330  47.4056420  69.2990600  69.3632020  47.9830240  68.3248170
  68.6278770  39.7375850  64.8255330  67.9727610  39.4687490  64.1815030
  69.4656720  39.6280330  64.3757310  69.6654700  40.1228420  69.3658670
  70.0327740  40.0355820  70.2454690  69.0965520  39.3594970  69.2665530
  69.2170700  37.0337510  73.2717090  68.3226750  37.0004270  73.6110800
  69.7568250  37.2324300  74.0368340  67.8416850  36.9474780  60.7680660
  66.9380930  37.2104980  60.5932320  68.3257470  37.2185950  59.9880620
  70.3844060  36.0040320  58.6775040  71.0935760  35.5823540  58.1922320
  69.6684000  36.0715550  58.0458390  70.0318220  32.0579650  57.7177690
  70.7546350  32.5988590  58.0358910  70.3042740  31.7843070  56.8419230
  69.7210410  31.3085840  67.6200310  70.3686600  30.7583220  67.1795470
  70.1412250  31.5628990  68.4416120  69.4742410  31.4641510  70.3625630
  69.1257230  31.9205330  71.1283810  69.1430110  30.5698640  70.4448060
  71.0806780  44.6361110  74.5278820  71.0376410  44.2654020  75.4093280
  71.2117790  45.5738680  74.6680640  74.7812810  46.1920700  70.1288540
  74.5404170  46.4595260  69.2419060  75.7215450  46.3626430  70.1839400
  70.1463050  30.9917710  73.6376400  70.6946040  30.8105760  72.8742510
  70.2118360  30.2011820  74.1732710  70.9194810  47.5823360  71.6476600
  70.3255130  47.4508060  72.3866640  70.9118650  46.7461500  71.1818700
  70.5507040  44.9481740  70.5984640  69.8241100  44.3287030  70.5310590
  70.6116190  45.3422350  69.7282720  74.1552140  47.1626740  67.3834050
  74.6717160  46.5514100  66.8582310  74.8049520  47.6655520  67.8745060
  76.8947640  48.0535230  68.2103030  77.1825450  47.7989530  67.3336040
  77.4070860  47.5012590  68.8008600  68.8337040  48.2656130  63.8081400
  68.6659080  47.6326810  64.5063290  67.9671550  48.4715530  63.4575590
  69.4565060  32.0972910  61.3113260  70.2144420  32.2101790  60.7377290
  68.9942230  32.9342110  61.2656690  75.9978870  34.2112180  64.3015570
  75.1853380  33.8369070  63.9611450  76.5020510  33.4557260  64.6036760
  70.4399740  46.9589360  61.2531540  69.9147360  47.3397390  60.5493500
  70.3644320  47.5840130  61.9741250  71.8290210  32.6236960  59.8515230
  72.3582970  31.8366760  59.7223180  72.4618530  33.3028150  60.0850760
  74.0228050  32.3612100  62.9060620  73.3930790  31.6599410  63.0730750
  73.4833190  33.1216230  62.6893780  74.1483610  31.6396080  75.3413110
  73.8667880  32.1429680  74.5773930  74.5303310  30.8417830  74.9755240
  73.0392710  48.9071740  60.1280790  73.7711530  48.6231020  59.5804680
  73.2986380  48.6685020  61.0180170  72.2007500  45.0236470  60.1327120
  71.5716380  45.4921570  60.6812950  72.3155330  44.1785690  60.5673310
  71.8041090  41.1640960  49.0413350  70.9725970  40.9089670  49.4409860
  72.4122070  41.2351730  49.7771270  71.7842350  45.1981050  49.2371370
  72.0870390  44.3078790  49.0581590  72.5285940  45.7551270  49.0093620
  70.2133040  36.1242850  42.8255740  69.3249740  36.4658820  42.7235620
  70.4974230  35.9243170  41.9336570  68.1766050  38.7248500  48.7095440
  68.7482160  37.9570700  48.7099080  68.1767590  39.0237260  47.8002050
  69.4190920  34.1332860  50.4964370  69.2393760  33.2358610  50.7767130
  69.0171000  34.6804730  51.1711320  72.3894430  34.7074350  43.8594120
  72.4961180  35.6078080  44.1662880  71.4786790  34.6592320  43.5688770
  70.0377590  36.6293360  49.1046710  70.7187700  36.8931730  49.7234110
  69.7225640  35.7894230  49.4384720  74.2302160  37.6760720  48.1919300
  74.7380380  38.1741690  48.8324320  74.7615400  36.8995920  48.0158660
  72.5138260  32.3159280  52.4582720  72.5156700  32.8331670  51.6528620
  71.6842570  31.8389460  52.4352650  73.7641110  41.9554460  50.6356220
  73.4310490  42.5823380  51.2777290  73.9407790  42.4816340  49.8557890
  72.1953590  34.0269240  50.4653170  72.5370400  34.8711290  50.1707040
  71.2569400  34.1752980  50.5818510  72.9760210  43.9235260  52.4505400
  73.5934210  44.5986340  52.1689850  72.1153330  44.3323240  52.3592900
  68.2692550  43.1135120  41.3312250  67.8920530  43.6022220  40.5997150
  68.5265620  43.7860400  41.9618780  75.8781480  31.5151510  46.7897760
  76.1856460  30.9598400  46.0733260  74.9482180  31.6495970  46.6070750
  73.8718880  40.1065080  46.3077610  73.4675880  39.3942330  45.8123510
  73.9582000  39.7618320  47.1965650  74.3400580  43.7932640  48.4716820
  74.0428870  43.1878110  47.7924600  75.2900400  43.8309950  48.3606180
  72.5847500  36.8808290  50.0876650  73.1362090  36.9903630  49.3129900
  73.0991010  37.2545890  50.8031880  73.4319010  43.5314330  55.1224620
  72.5347540  43.7554300  55.3698020  73.4571880  43.6549270  54.1736020
  72.2590230  40.4027650  53.6981990  72.1198000  41.2750450  54.0669390
  71.3771590  40.0600460  53.5529930  74.0570580  46.3449350  55.9067140
  74.0286010  46.7492300  55.0395570  73.8935550  45.4159710  55.7438740
  70.5723510  39.0010060  43.8084260  70.4521110  39.7272150  43.1965530
  70.2624400  38.2312970  43.3312170  68.2108880  42.1725200  49.6152900
  68.2889300  42.3073970  48.6708620  68.8250560  41.4641090  49.8081020
  69.4556510  43.8725390  46.0259080  69.0484590  44.0139980  45.1712680
  70.3469520  43.5885550  45.8230290  73.7278170  48.0871170  44.1381750
  73.5520650  47.1706710  43.9249550  72.8733910  48.4458460  44.3779550
  68.2668400  43.2139370  52.1547360  68.4299440  42.7444730  51.3366730
  68.7320850  42.7062930  52.8196200  73.0387170  32.3445130  47.1907930
  72.5955320  33.1254670  46.8592450  73.5972160  32.6675020  47.8978870
  77.3256980  35.2113650  52.7943250  76.8636350  35.4196670  53.6063190
  76.9235090  34.3973000  52.4913920  76.1545990  31.9655830  42.0713760
  75.5300170  31.9615700  42.7967070  76.0676110  31.0986790  41.6749730
  75.0763070  32.8892460  49.0497530  75.3735400  33.7955290  48.9689550
  75.6248630  32.4011240  48.4357100  72.8301390  37.4678700  44.9189180
  72.6042310  37.2515870  45.8235800  72.0493920  37.9007160  44.5735150
  75.2700600  38.3664280  55.5849450  75.1744200  37.4259010  55.4349850
  76.1132580  38.5879350  55.1897520  70.4011140  34.7777950  53.7383230
  70.0074530  35.6253160  53.9456010  69.7129540  34.1404320  53.9291870
  76.9756190  34.8612920  56.8079970  76.2854510  34.6685120  57.4426060
  77.7188490  35.1447560  57.3404270  67.7028190  32.7006410  47.7713310
  67.4141240  33.2709270  48.4838290  68.4473950  32.2210860  48.1344540
  67.8898420  36.6426530  38.9816030  67.8073090  37.5857290  39.1231020
  67.5381480  36.5001440  38.1028380  75.6896550  35.3765560  48.0486380
  75.6932610  34.9355510  47.1990920  76.5847670  35.6982890  48.1558200
  71.5398930  35.2592050  47.0080590  71.1998980  35.7367280  47.7647640
  70.7776250  34.8057170  46.6481690  75.7516700  36.3777640  41.0393140
  75.8729520  36.3364120  41.9878960  75.3665210  37.2401790  40.8839870
  74.7638200  38.6878780  40.4376440  74.1955100  38.2397030  39.8112350
  75.4727200  39.0471560  39.9041590  69.8407380  42.5890800  54.3143170
  69.4562170  41.9484470  54.9126130  70.1519570  43.2926920  54.8837900
  75.9904520  39.4367340  49.7951790  76.3574650  38.9625910  50.5413130
  75.8009580  40.3108910  50.1360130  68.8545010  34.1811030  45.9245260
  68.5691930  33.8166700  46.7623880  68.7923870  33.4491490  45.3108400
  73.7803890  38.4775980  52.1136000  73.4760960  39.3567960  52.3386360
  74.7350350  38.5375770  52.1493440  72.3085680  42.6836970  42.7102850
  71.5347940  42.1434590  42.5501570  73.0380310  42.1643580  42.3720610
  72.3523080  42.3517350  46.3481660  72.8701750  41.5485610  46.2938550
  71.9007100  42.2896490  47.1898490  77.2392580  43.6183630  41.6208960
  77.5808280  44.3625860  41.1252280  76.4105290  43.9314750  41.9833790
  69.8367620  39.3178720  53.2607360  69.4782560  39.9832570  53.8480700
  69.5422180  38.4862270  53.6319980  73.0380740  39.7762960  56.1446910
  72.7380880  39.9220140  55.2474730  73.8091980  39.2168250  56.0520300
  76.2083270  43.6997160  44.3924880  76.8954400  44.2466370  44.7732470
  75.4215690  44.2437890  44.4274490  68.3475670  39.3169980  39.8841960
  69.2170520  39.5994780  40.1677880  67.8565990  40.1305850  39.7690770
  75.5110480  40.7043190  44.0050240  75.9673260  41.5148440  44.2310430
  75.1598690  40.3866330  44.8368730  71.4122260  31.0480840  44.4772760
  71.2836890  31.0398740  45.4257680  70.5884280  31.3863930  44.1263770
  68.7146920  48.5297360  40.4503590  69.0744560  49.1286700  39.7960860
  68.5739260  49.0757250  41.2238620  68.4116190  32.8071960  53.9379460
  67.6974710  33.0068880  54.5432070  68.8311230  32.0311530  54.3094260
  68.6988780  46.7952220  54.9245990  68.8079900  45.8546960  54.7841380
  68.0469340  47.0606970  54.2759720  76.6901370  45.0668110  56.3244110
  76.3698240  44.3477350  56.8689800  76.0159730  45.7423180  56.3980170
  74.7315540  45.9128560  41.2677260  74.7225640  46.6458250  40.6521770
  73.8113900  45.6660140  41.3604220  70.3322180  41.1343450  42.0124020
  69.7250130  41.8742350  42.0219320  70.8071530  41.2242810  41.1862220
  75.2401030  36.5337160  43.9126350  74.5317180  37.0023500  44.3539960
  75.5245510  35.8759170  44.5471540  76.8656960  37.9533860  51.9118880
  77.3642210  38.4279680  52.5770730  77.0079910  37.0297380  52.1188910
  76.3593250  48.4943120  44.6250120  76.6134750  48.4564510  43.7029490
  75.4105730  48.3676450  44.6178370  73.4436050  34.8422240  41.2877060
  74.2926580  35.2792390  41.2217250  73.0767320  35.1542500  42.1149120
  72.3427470  41.0954600  39.7612590  73.1090740  40.9835960  40.3238020
  72.4202160  40.3992570  39.1089360  71.0374230  38.5279670  40.4445480
  71.1177820  37.5807180  40.5562880  71.9293980  38.8586550  40.5506140
  71.8388940  48.6775060  47.5480020  72.5751420  48.1290520  47.8188590
  72.2229860  49.5431070  47.4086010  68.7234420  44.7448630  43.4221530
  67.7974200  44.9869770  43.4126940  69.1890850  45.5722890  43.3006280
  70.8447220  47.8621130  56.7365600  71.6459950  48.1833180  57.1501000
  70.3299040  47.5016710  57.4585510  74.9491250  47.8505370  39.3705590
  75.7419860  48.1394200  38.9187380  74.4295600  47.4197540  38.6918070
  68.5645030  40.3494590  55.6801650  69.0684050  39.7701870  56.2517880
  67.8252450  40.6334820  56.2178020  75.4668650  43.0708780  39.2347940
  75.3619290  42.4561130  39.9609320  75.2992870  42.5474670  38.4510950
  75.6182970  41.7565580  55.2137170  74.8528640  42.3250580  55.1291840
  75.7998930  41.4641790  54.3205400  70.5968110  38.4924180  56.5751720
  70.6373450  38.1938050  57.4836950  71.4513610  38.8931790  56.4159240
  74.3746500  41.0919730  41.7355230  74.7962920  40.9259600  42.5786620
  74.4997340  40.2819960  41.2410370  72.5373920  37.0716280  54.5426210
  72.0070380  36.5807230  53.9149550  73.2061990  37.5000480  54.0084140
  76.8874140  40.1157340  38.9832330  77.4079800  39.4006360  38.6173480
  77.5342540  40.7543210  39.2832840  73.0246220  34.0378650  54.6223500
  72.9303090  33.4199400  53.8974370  72.4443610  34.7644940  54.3953410
  75.7907660  32.5951890  51.6550890  75.3424960  32.6176150  50.8096440
  75.1572860  32.1970910  52.2521190  76.1967210  41.4906220  52.2763330
  76.6155320  42.3338950  52.1039570  75.2775840  41.6278260  52.0470110
  73.2705400  37.1652960  38.6813390  73.0694460  36.3020320  39.0426730
  73.0997450  37.0786320  37.7434990  74.0474630  47.7959230  53.3921060
  73.5095720  48.5205290  53.0729760  74.3008590  47.3189570  52.6018400
  75.2999880  35.7643750  54.9176990  75.8899570  35.4559600  55.6054810
  74.4820120  35.2923500  55.0736890  72.0688200  34.2653580  38.6691270
  72.3714100  34.2721010  37.7610420  72.8082790  33.9151440  39.1658930
  76.9036840  49.0310440  53.6507710  76.8295540  49.9345580  53.9580080
  76.0015680  48.7122340  53.6229780  75.2873130  33.2088200  39.6547470
  74.9395130  32.5312190  39.0749920  75.4885900  32.7477710  40.4690860
  71.0918330  43.5696000  39.5021070  71.5293200  44.1125670  40.1578650
  71.5766060  42.7442950  39.5117410  68.3064130  46.3585030  46.9541330
  68.6367140  45.4906090  46.7219970  68.7355130  46.5643550  47.7846290
  72.9026050  44.6894040  44.6143300  72.6021590  44.5659010  45.5147210
  72.7963540  43.8302630  44.2059030  68.7954340  47.2255620  49.6922960
  68.3585330  47.4056420  50.5247110  69.3632020  47.9830240  49.5504680
  68.6278770  39.7375850  46.0511840  67.9727610  39.4687490  45.4071540
  69.4656720  39.6280330  45.6013820  69.6654700  40.1228420  50.5915180
  70.0327740  40.0355820  51.4711200  69.0965520  39.3594970  50.4922040
  69.2170700  37.0337510  54.4973600  68.3226750  37.0004270  54.8367310
  69.7568250  37.2324300  55.2624850  67.8416850  36.9474780  41.9937170
  66.9380930  37.2104980  41.8188830  68.3257470  37.2185950  41.2137130
  70.3844060  36.0040320  39.9031550  71.0935760  35.5823540  39.4178830
  69.6684000  36.0715550  39.2714900  70.0318220  32.0579650  38.9434200
  70.7546350  32.5988590  39.2615420  70.3042740  31.7843070  38.0675740
  69.7210410  31.3085840  48.8456820  70.3686600  30.7583220  48.4051980
  70.1412250  31.5628990  49.6672630  69.4742410  31.4641510  51.5882140
  69.1257230  31.9205330  52.3540320  69.1430110  30.5698640  51.6704570
  71.0806780  44.6361110  55.7535330  71.0376410  44.2654020  56.6349790
  71.2117790  45.5738680  55.8937150  74.7812810  46.1920700  51.3545050
  74.5404170  46.4595260  50.4675570  75.7215450  46.3626430  51.4095910
  70.1463050  30.9917710  54.8632910  70.6946040  30.8105760  54.0999020
  70.2118360  30.2011820  55.3989220  70.9194810  47.5823360  52.8733110
  70.3255130  47.4508060  53.6123150  70.9118650  46.7461500  52.4075210
  70.5507040  44.9481740  51.8241150  69.8241100  44.3287030  51.7567100
  70.6116190  45.3422350  50.9539230  74.1552140  47.1626740  48.6090560
  74.6717160  46.5514100  48.0838820  74.8049520  47.6655520  49.1001570
  76.8947640  48.0535230  49.4359540  77.1825450  47.7989530  48.5592550
  77.4070860  47.5012590  50.0265110  68.8337040  48.2656130  45.0337910
  68.6659080  47.6326810  45.7319800  67.9671550  48.4715530  44.6832100
  69.4565060  32.0972910  42.5369770  70.2144420  32.2101790  41.9633800
  68.9942230  32.9342110  42.4913200  75.9978870  34.2112180  45.5272080
  75.1853380  33.8369070  45.1867960  76.5020510  33.4557260  45.8293270
  70.4399740  46.9589360  42.4788050  69.9147360  47.3397390  41.7750010
  70.3644320  47.5840130  43.1997760  71.8290210  32.6236960  41.0771740
  72.3582970  31.8366760  40.9479690  72.4618530  33.3028150  41.3107270
  74.0228050  32.3612100  44.1317130  73.3930790  31.6599410  44.2987260
  73.4833190  33.1216230  43.9150290  74.1483610  31.6396080  56.5669620
  73.8667880  32.1429680  55.8030440  74.5303310  30.8417830  56.2011750
  73.0392710  48.9071740  41.3537300  73.7711530  48.6231020  40.8061190
  73.2986380  48.6685020  42.2436680  72.2007500  45.0236470  41.3583630
  71.5716380  45.4921570  41.9069460  72.3155330  44.1785690  41.7929820
  71.8041090  41.1640960  30.2669860  70.9725970  40.9089670  30.6666370
  72.4122070  41.2351730  31.0027780  71.7842350  45.1981050  30.4627880
  72.0870390  44.3078790  30.2838100  72.5285940  45.7551270  30.2350130
  70.2133040  36.1242850  24.0512250  69.3249740  36.4658820  23.9492130
  70.4974230  35.9243170  23.1593080  68.1766050  38.7248500  29.9351950
  68.7482160  37.9570700  29.9355590  68.1767590  39.0237260  29.0258560
  69.4190920  34.1332860  31.7220880  69.2393760  33.2358610  32.0023640
  69.0171000  34.6804730  32.3967830  72.3894430  34.7074350  25.0850630
  72.4961180  35.6078080  25.3919390  71.4786790  34.6592320  24.7945280
  70.0377590  36.6293360  30.3303220  70.7187700  36.8931730  30.9490620
  69.7225640  35.7894230  30.6641230  74.2302160  37.6760720  29.4175810
  74.7380380  38.1741690  30.0580830  74.7615400  36.8995920  29.2415170
  72.5138260  32.3159280  33.6839230  72.5156700  32.8331670  32.8785130
  71.6842570  31.8389460  33.6609160  73.7641110  41.9554460  31.8612730
  73.4310490  42.5823380  32.5033800  73.9407790  42.4816340  31.0814400
  72.1953590  34.0269240  31.6909680  72.5370400  34.8711290  31.3963550
  71.2569400  34.1752980  31.8075020  72.9760210  43.9235260  33.6761910
  73.5934210  44.5986340  33.3946360  72.1153330  44.3323240  33.5849410
  68.2692550  43.1135120  22.5568760  67.8920530  43.6022220  21.8253660
  68.5265620  43.7860400  23.1875290  75.8781480  31.5151510  28.0154270
  76.1856460  30.9598400  27.2989770  74.9482180  31.6495970  27.8327260
  73.8718880  40.1065080  27.5334120  73.4675880  39.3942330  27.0380020
  73.9582000  39.7618320  28.4222160  74.3400580  43.7932640  29.6973330
  74.0428870  43.1878110  29.0181110  75.2900400  43.8309950  29.5862690
  72.5847500  36.8808290  31.3133160  73.1362090  36.9903630  30.5386410
  73.0991010  37.2545890  32.0288390  73.4319010  43.5314330  36.3481130
  72.5347540  43.7554300  36.5954530  73.4571880  43.6549270  35.3992530
  72.2590230  40.4027650  34.9238500  72.1198000  41.2750450  35.2925900
  71.3771590  40.0600460  34.7786440  74.0570580  46.3449350  37.1323650
  74.0286010  46.7492300  36.2652080  73.8935550  45.4159710  36.9695250
  70.5723510  39.0010060  25.0340770  70.4521110  39.7272150  24.4222040
  70.2624400  38.2312970  24.5568680  68.2108880  42.1725200  30.8409410
  68.2889300  42.3073970  29.8965130  68.8250560  41.4641090  31.0337530
  69.4556510  43.8725390  27.2515590  69.0484590  44.0139980  26.3969190
  70.3469520  43.5885550  27.0486800  73.7278170  48.0871170  25.3638260
  73.5520650  47.1706710  25.1506060  72.8733910  48.4458460  25.6036060
  68.2668400  43.2139370  33.3803870  68.4299440  42.7444730  32.5623240
  68.7320850  42.7062930  34.0452710  73.0387170  32.3445130  28.4164440
  72.5955320  33.1254670  28.0848960  73.5972160  32.6675020  29.1235380
  77.3256980  35.2113650  34.0199760  76.8636350  35.4196670  34.8319700
  76.9235090  34.3973000  33.7170430  76.1545990  31.9655830  23.2970270
  75.5300170  31.9615700  24.0223580  76.0676110  31.0986790  22.9006240
  75.0763070  32.8892460  30.2754040  75.3735400  33.7955290  30.1946060
  75.6248630  32.4011240  29.6613610  72.8301390  37.4678700  26.1445690
  72.6042310  37.2515870  27.0492310  72.0493920  37.9007160  25.7991660
  75.2700600  38.3664280  36.8105960  75.1744200  37.4259010  36.6606360
  76.1132580  38.5879350  36.4154030  70.4011140  34.7777950  34.9639740
  70.0074530  35.6253160  35.1712520  69.7129540  34.1404320  35.1548380
  76.9756190  34.8612920  38.0336480  76.2854510  34.6685120  38.6682570
  77.7188490  35.1447560  38.5660780  67.7028190  32.7006410  28.9969820
  67.4141240  33.2709270  29.7094800  68.4473950  32.2210860  29.3601050
  67.8898420  36.6426530  20.2072540  67.8073090  37.5857290  20.3487530
  67.5381480  36.5001440  19.3284890  75.6896550  35.3765560  29.2742890
  75.6932610  34.9355510  28.4247430  76.5847670  35.6982890  29.3814710
  71.5398930  35.2592050  28.2337100  71.1998980  35.7367280  28.9904150
  70.7776250  34.8057170  27.8738200  75.7516700  36.3777640  22.2649650
  75.8729520  36.3364120  23.2135470  75.3665210  37.2401790  22.1096380
  74.7638200  38.6878780  21.6632950  74.1955100  38.2397030  21.0368860
  75.4727200  39.0471560  21.1298100  69.8407380  42.5890800  35.5399680
  69.4562170  41.9484470  36.1382640  70.1519570  43.2926920  36.1094410
  75.9904520  39.4367340  31.0208300  76.3574650  38.9625910  31.7669640
  75.8009580  40.3108910  31.3616640  68.8545010  34.1811030  27.1501770
  68.5691930  33.8166700  27.9880390  68.7923870  33.4491490  26.5364910
  73.7803890  38.4775980  33.3392510  73.4760960  39.3567960  33.5642870
  74.7350350  38.5375770  33.3749950  72.3085680  42.6836970  23.9359360
  71.5347940  42.1434590  23.7758080  73.0380310  42.1643580  23.5977120
  72.3523080  42.3517350  27.5738170  72.8701750  41.5485610  27.5195060
  71.9007100  42.2896490  28.4155000  77.2392580  43.6183630  22.8465470
  77.5808280  44.3625860  22.3508790  76.4105290  43.9314750  23.2090300
  69.8367620  39.3178720  34.4863870  69.4782560  39.9832570  35.0737210
  69.5422180  38.4862270  34.8576490  73.0380740  39.7762960  37.3703420
  72.7380880  39.9220140  36.4731240  73.8091980  39.2168250  37.2776810
  76.2083270  43.6997160  25.6181390  76.8954400  44.2466370  25.9988980
  75.4215690  44.2437890  25.6531000  68.3475670  39.3169980  21.1098470
  69.2170520  39.5994780  21.3934390  67.8565990  40.1305850  20.9947280
  75.5110480  40.7043190  25.2306750  75.9673260  41.5148440  25.4566940
  75.1598690  40.3866330  26.0625240  71.4122260  31.0480840  25.7029270
  71.2836890  31.0398740  26.6514190  70.5884280  31.3863930  25.3520280
  68.7146920  48.5297360  21.6760100  69.0744560  49.1286700  21.0217370
  68.5739260  49.0757250  22.4495130  68.4116190  32.8071960  35.1635970
  67.6974710  33.0068880  35.7688580  68.8311230  32.0311530  35.5350770
  68.6988780  46.7952220  36.1502500  68.8079900  45.8546960  36.0097890
  68.0469340  47.0606970  35.5016230  76.6901370  45.0668110  37.5500620
  76.3698240  44.3477350  38.0946310  76.0159730  45.7423180  37.6236680
  74.7315540  45.9128560  22.4933770  74.7225640  46.6458250  21.8778280
  73.8113900  45.6660140  22.5860730  70.3322180  41.1343450  23.2380530
  69.7250130  41.8742350  23.2475830  70.8071530  41.2242810  22.4118730
  75.2401030  36.5337160  25.1382860  74.5317180  37.0023500  25.5796470
  75.5245510  35.8759170  25.7728050  76.8656960  37.9533860  33.1375390
  77.3642210  38.4279680  33.8027240  77.0079910  37.0297380  33.3445420
  76.3593250  48.4943120  25.8506630  76.6134750  48.4564510  24.9286000
  75.4105730  48.3676450  25.8434880  73.4436050  34.8422240  22.5133570
  74.2926580  35.2792390  22.4473760  73.0767320  35.1542500  23.3405630
  72.3427470  41.0954600  20.9869100  73.1090740  40.9835960  21.5494530
  72.4202160  40.3992570  20.3345870  71.0374230  38.5279670  21.6701990
  71.1177820  37.5807180  21.7819390  71.9293980  38.8586550  21.7762650
  71.8388940  48.6775060  28.7736530  72.5751420  48.1290520  29.0445100
  72.2229860  49.5431070  28.6342520  68.7234420  44.7448630  24.6478040
  67.7974200  44.9869770  24.6383450  69.1890850  45.5722890  24.5262790
  70.8447220  47.8621130  37.9622110  71.6459950  48.1833180  38.3757510
  70.3299040  47.5016710  38.6842020  74.9491250  47.8505370  20.5962100
  75.7419860  48.1394200  20.1443890  74.4295600  47.4197540  19.9174580
  68.5645030  40.3494590  36.9058160  69.0684050  39.7701870  37.4774390
  67.8252450  40.6334820  37.4434530  75.4668650  43.0708780  20.4604450
  75.3619290  42.4561130  21.1865830  75.2992870  42.5474670  19.6767460
  75.6182970  41.7565580  36.4393680  74.8528640  42.3250580  36.3548350
  75.7998930  41.4641790  35.5461910  70.5968110  38.4924180  37.8008230
  70.6373450  38.1938050  38.7093460  71.4513610  38.8931790  37.6415750
  74.3746500  41.0919730  22.9611740  74.7962920  40.9259600  23.8043130
  74.4997340  40.2819960  22.4666880  72.5373920  37.0716280  35.7682720
  72.0070380  36.5807230  35.1406060  73.2061990  37.5000480  35.2340650
  76.8874140  40.1157340  20.2088840  77.4079800  39.4006360  19.8429990
  77.5342540  40.7543210  20.5089350  73.0246220  34.0378650  35.8480010
  72.9303090  33.4199400  35.1230880  72.4443610  34.7644940  35.6209920
  75.7907660  32.5951890  32.8807400  75.3424960  32.6176150  32.0352950
  75.1572860  32.1970910  33.4777700  76.1967210  41.4906220  33.5019840
  76.6155320  42.3338950  33.3296080  75.2775840  41.6278260  33.2726620
  73.2705400  37.1652960  19.9069900  73.0694460  36.3020320  20.2683240
  73.0997450  37.0786320  18.9691500  74.0474630  47.7959230  34.6177570
  73.5095720  48.5205290  34.2986270  74.3008590  47.3189570  33.8274910
  75.2999880  35.7643750  36.1433500  75.8899570  35.4559600  36.8311320
  74.4820120  35.2923500  36.2993400  72.0688200  34.2653580  19.8947780
  72.3714100  34.2721010  18.9866930  72.8082790  33.9151440  20.3915440
  76.9036840  49.0310440  34.8764220  76.8295540  49.9345580  35.1836590
  76.0015680  48.7122340  34.8486290  75.2873130  33.2088200  20.8803980
  74.9395130  32.5312190  20.3006430  75.4885900  32.7477710  21.6947370
  71.0918330  43.5696000  20.7277580  71.5293200  44.1125670  21.3835160
  71.5766060  42.7442950  20.7373920  68.3064130  46.3585030  28.1797840
  68.6367140  45.4906090  27.9476480  68.7355130  46.5643550  29.0102800
  72.9026050  44.6894040  25.8399810  72.6021590  44.5659010  26.7403720
  72.7963540  43.8302630  25.4315540  68.7954340  47.2255620  30.9179470
  68.3585330  47.4056420  31.7503620  69.3632020  47.9830240  30.7761190
  68.6278770  39.7375850  27.2768350  67.9727610  39.4687490  26.6328050
  69.4656720  39.6280330  26.8270330  69.6654700  40.1228420  31.8171690
  70.0327740  40.0355820  32.6967710  69.0965520  39.3594970  31.7178550
  69.2170700  37.0337510  35.7230110  68.3226750  37.0004270  36.0623820
  69.7568250  37.2324300  36.4881360  67.8416850  36.9474780  23.2193680
  66.9380930  37.2104980  23.0445340  68.3257470  37.2185950  22.4393640
  70.3844060  36.0040320  21.1288060  71.0935760  35.5823540  20.6435340
  69.6684000  36.0715550  20.4971410  70.0318220  32.0579650  20.1690710
  70.7546350  32.5988590  20.4871930  70.3042740  31.7843070  19.2932250
  69.7210410  31.3085840  30.0713330  70.3686600  30.7583220  29.6308490
  70.1412250  31.5628990  30.8929140  69.4742410  31.4641510  32.8138650
  69.1257230  31.9205330  33.5796830  69.1430110  30.5698640  32.8961080
  71.0806780  44.6361110  36.9791840  71.0376410  44.2654020  37.8606300
  71.2117790  45.5738680  37.1193660  74.7812810  46.1920700  32.5801560
  74.5404170  46.4595260  31.6932080  75.7215450  46.3626430  32.6352420
  70.1463050  30.9917710  36.0889420  70.6946040  30.8105760  35.3255530
  70.2118360  30.2011820  36.6245730  70.9194810  47.5823360  34.0989620
  70.3255130  47.4508060  34.8379660  70.9118650  46.7461500  33.6331720
  70.5507040  44.9481740  33.0497660  69.8241100  44.3287030  32.9823610
  70.6116190  45.3422350  32.1795740  74.1552140  47.1626740  29.8347070
  74.6717160  46.5514100  29.3095330  74.8049520  47.6655520  30.3258080
  76.8947640  48.0535230  30.6616050  77.1825450  47.7989530  29.7849060
  77.4070860  47.5012590  31.2521620  68.8337040  48.2656130  26.2594420
  68.6659080  47.6326810  26.9576310  67.9671550  48.4715530  25.9088610
  69.4565060  32.0972910  23.7626280  70.2144420  32.2101790  23.1890310
  68.9942230  32.9342110  23.7169710  75.9978870  34.2112180  26.7528590
  75.1853380  33.8369070  26.4124470  76.5020510  33.4557260  27.0549780
  70.4399740  46.9589360  23.7044560  69.9147360  47.3397390  23.0006520
  70.3644320  47.5840130  24.4254270  71.8290210  32.6236960  22.3028250
  72.3582970  31.8366760  22.1736200  72.4618530  33.3028150  22.5363780
  74.0228050  32.3612100  25.3573640  73.3930790  31.6599410  25.5243770
  73.4833190  33.1216230  25.1406800  74.1483610  31.6396080  37.7926130
  73.8667880  32.1429680  37.0286950  74.5303310  30.8417830  37.4268260
  73.0392710  48.9071740  22.5793810  73.7711530  48.6231020  22.0317700
  73.2986380  48.6685020  23.4693190  72.2007500  45.0236470  22.5840140
  71.5716380  45.4921570  23.1325970  72.3155330  44.1785690  23.0186330
  71.8041090  41.1640960  11.4926370  70.9725970  40.9089670  11.8922880
  72.4122070  41.2351730  12.2284290  71.7842350  45.1981050  11.6884390
  72.0870390  44.3078790  11.5094610  72.5285940  45.7551270  11.4606640
  70.2133040  36.1242850   5.2768760  69.3249740  36.4658820   5.1748640
  70.4974230  35.9243170   4.3849590  68.1766050  38.7248500  11.1608460
  68.7482160  37.9570700  11.1612100  68.1767590  39.0237260  10.2515070
  69.4190920  34.1332860  12.9477390  69.2393760  33.2358610  13.2280150
  69.0171000  34.6804730  13.6224340  72.3894430  34.7074350   6.3107140
  72.4961180  35.6078080   6.6175900  71.4786790  34.6592320   6.0201790
  70.0377590  36.6293360  11.5559730  70.7187700  36.8931730  12.1747130
  69.7225640  35.7894230  11.8897740  74.2302160  37.6760720  10.6432320
  74.7380380  38.1741690  11.2837340  74.7615400  36.8995920  10.4671680
  72.5138260  32.3159280  14.9095740  72.5156700  32.8331670  14.1041640
  71.6842570  31.8389460  14.8865670  73.7641110  41.9554460  13.0869240
  73.4310490  42.5823380  13.7290310  73.9407790  42.4816340  12.3070910
  72.1953590  34.0269240  12.9166190  72.5370400  34.8711290  12.6220060
  71.2569400  34.1752980  13.0331530  72.9760210  43.9235260  14.9018420
  73.5934210  44.5986340  14.6202870  72.1153330  44.3323240  14.8105920
  68.2692550  43.1135120   3.7825270  67.8920530  43.6022220   3.0510170
  68.5265620  43.7860400   4.4131800  75.8781480  31.5151510   9.2410780
  76.1856460  30.9598400   8.5246280  74.9482180  31.6495970   9.0583770
  73.8718880  40.1065080   8.7590630  73.4675880  39.3942330   8.2636530
  73.9582000  39.7618320   9.6478670  74.3400580  43.7932640  10.9229840
  74.0428870  43.1878110  10.2437620  75.2900400  43.8309950  10.8119200
  72.5847500  36.8808290  12.5389670  73.1362090  36.9903630  11.7642920
  73.0991010  37.2545890  13.2544900  73.4319010  43.5314330  17.5737640
  72.5347540  43.7554300  17.8211040  73.4571880  43.6549270  16.6249040
  72.2590230  40.4027650  16.1495010  72.1198000  41.2750450  16.5182410
  71.3771590  40.0600460  16.0042950  74.0570580  46.3449350  18.3580160
  74.0286010  46.7492300  17.4908590  73.8935550  45.4159710  18.1951760
  70.5723510  39.0010060   6.2597280  70.4521110  39.7272150   5.6478550
  70.2624400  38.2312970   5.7825190  68.2108880  42.1725200  12.0665920
  68.2889300  42.3073970  11.1221640  68.8250560  41.4641090  12.2594040
  69.4556510  43.8725390   8.4772100  69.0484590  44.0139980   7.6225700
  70.3469520  43.5885550   8.2743310  73.7278170  48.0871170   6.5894770
  73.5520650  47.1706710   6.3762570  72.8733910  48.4458460   6.8292570
  68.2668400  43.2139370  14.6060380  68.4299440  42.7444730  13.7879750
  68.7320850  42.7062930  15.2709220  73.0387170  32.3445130   9.6420950
  72.5955320  33.1254670   9.3105470  73.5972160  32.6675020  10.3491890
  77.3256980  35.2113650  15.2456270  76.8636350  35.4196670  16.0576210
  76.9235090  34.3973000  14.9426940  76.1545990  31.9655830   4.5226780
  75.5300170  31.9615700   5.2480090  76.0676110  31.0986790   4.1262750
  75.0763070  32.8892460  11.5010550  75.3735400  33.7955290  11.4202570
  75.6248630  32.4011240  10.8870120  72.8301390  37.4678700   7.3702200
  72.6042310  37.2515870   8.2748820  72.0493920  37.9007160   7.0248170
  75.2700600  38.3664280  18.0362470  75.1744200  37.4259010  17.8862870
  76.1132580  38.5879350  17.6410540  70.4011140  34.7777950  16.1896250
  70.0074530  35.6253160  16.3969030  69.7129540  34.1404320  16.3804890
  76.9756190  34.8612920  19.2592990  76.2854510  34.6685120  19.8939080
  77.7188490  35.1447560  19.7917290  67.7028190  32.7006410  10.2226330
  67.4141240  33.2709270  10.9351310  68.4473950  32.2210860  10.5857560
  75.6896550  35.3765560  10.4999400  75.6932610  34.9355510   9.6503940
  76.5847670  35.6982890  10.6071220  71.5398930  35.2592050   9.4593610
  71.1998980  35.7367280  10.2160660  70.7776250  34.8057170   9.0994710
  75.7516700  36.3777640   3.4906160  75.8729520  36.3364120   4.4391980
  75.3665210  37.2401790   3.3352890  74.7638200  38.6878780   2.8889460
  74.1955100  38.2397030   2.2625370  75.4727200  39.0471560   2.3554610
  69.8407380  42.5890800  16.7656190  69.4562170  41.9484470  17.3639150
  70.1519570  43.2926920  17.3350920  75.9904520  39.4367340  12.2464810
  76.3574650  38.9625910  12.9926150  75.8009580  40.3108910  12.5873150
  68.8545010  34.1811030   8.3758280  68.5691930  33.8166700   9.2136900
  68.7923870  33.4491490   7.7621420  73.7803890  38.4775980  14.5649020
  73.4760960  39.3567960  14.7899380  74.7350350  38.5375770  14.6006460
  72.3085680  42.6836970   5.1615870  71.5347940  42.1434590   5.0014590
  73.0380310  42.1643580   4.8233630  72.3523080  42.3517350   8.7994680
  72.8701750  41.5485610   8.7451570  71.9007100  42.2896490   9.6411510
  77.2392580  43.6183630   4.0721980  77.5808280  44.3625860   3.5765300
  76.4105290  43.9314750   4.4346810  69.8367620  39.3178720  15.7120380
  69.4782560  39.9832570  16.2993720  69.5422180  38.4862270  16.0833000
  73.0380740  39.7762960  18.5959930  72.7380880  39.9220140  17.6987750
  73.8091980  39.2168250  18.5033320  76.2083270  43.6997160   6.8437900
  76.8954400  44.2466370   7.2245490  75.4215690  44.2437890   6.8787510
  68.3475670  39.3169980   2.3354980  69.2170520  39.5994780   2.6190900
  67.8565990  40.1305850   2.2203790  75.5110480  40.7043190   6.4563260
  75.9673260  41.5148440   6.6823450  75.1598690  40.3866330   7.2881750
  71.4122260  31.0480840   6.9285780  71.2836890  31.0398740   7.8770700
  70.5884280  31.3863930   6.5776790  68.7146920  48.5297360   2.9016610
  69.0744560  49.1286700   2.2473880  68.5739260  49.0757250   3.6751640
  68.4116190  32.8071960  16.3892480  67.6974710  33.0068880  16.9945090
  68.8311230  32.0311530  16.7607280  68.6988780  46.7952220  17.3759010
  68.8079900  45.8546960  17.2354400  68.0469340  47.0606970  16.7272740
  76.6901370  45.0668110  18.7757130  76.3698240  44.3477350  19.3202820
  76.0159730  45.7423180  18.8493190  74.7315540  45.9128560   3.7190280
  74.7225640  46.6458250   3.1034790  73.8113900  45.6660140   3.8117240
  70.3322180  41.1343450   4.4637040  69.7250130  41.8742350   4.4732340
  70.8071530  41.2242810   3.6375240  75.2401030  36.5337160   6.3639370
  74.5317180  37.0023500   6.8052980  75.5245510  35.8759170   6.9984560
  76.8656960  37.9533860  14.3631900  77.3642210  38.4279680  15.0283750
  77.0079910  37.0297380  14.5701930  76.3593250  48.4943120   7.0763140
  76.6134750  48.4564510   6.1542510  75.4105730  48.3676450   7.0691390
  73.4436050  34.8422240   3.7390080  74.2926580  35.2792390   3.6730270
  73.0767320  35.1542500   4.5662140  72.3427470  41.0954600   2.2125610
  73.1090740  40.9835960   2.7751040  72.4202160  40.3992570   1.5602380
  71.0374230  38.5279670   2.8958500  71.1177820  37.5807180   3.0075900
  71.9293980  38.8586550   3.0019160  71.8388940  48.6775060   9.9993040
  72.5751420  48.1290520  10.2701610  72.2229860  49.5431070   9.8599030
  68.7234420  44.7448630   5.8734550  67.7974200  44.9869770   5.8639960
  69.1890850  45.5722890   5.7519300  70.8447220  47.8621130  19.1878620
  71.6459950  48.1833180  19.6014020  70.3299040  47.5016710  19.9098530
  68.5645030  40.3494590  18.1314670  69.0684050  39.7701870  18.7030900
  67.8252450  40.6334820  18.6691040  75.6182970  41.7565580  17.6650190
  74.8528640  42.3250580  17.5804860  75.7998930  41.4641790  16.7718420
  70.5968110  38.4924180  19.0264740  70.6373450  38.1938050  19.9349970
  71.4513610  38.8931790  18.8672260  74.3746500  41.0919730   4.1868250
  74.7962920  40.9259600   5.0299640  74.4997340  40.2819960   3.6923390
  72.5373920  37.0716280  16.9939230  72.0070380  36.5807230  16.3662570
  73.2061990  37.5000480  16.4597160  73.0246220  34.0378650  17.0736520
  72.9303090  33.4199400  16.3487390  72.4443610  34.7644940  16.8466430
  75.7907660  32.5951890  14.1063910  75.3424960  32.6176150  13.2609460
  75.1572860  32.1970910  14.7034210  76.1967210  41.4906220  14.7276350
  76.6155320  42.3338950  14.5552590  75.2775840  41.6278260  14.4983130
  74.0474630  47.7959230  15.8434080  73.5095720  48.5205290  15.5242780
  74.3008590  47.3189570  15.0531420  75.2999880  35.7643750  17.3690010
  75.8899570  35.4559600  18.0567830  74.4820120  35.2923500  17.5249910
  76.9036840  49.0310440  16.1020730  76.8295540  49.9345580  16.4093100
  76.0015680  48.7122340  16.0742800  75.2873130  33.2088200   2.1060490
  74.9395130  32.5312190   1.5262940  75.4885900  32.7477710   2.9203880
  71.0918330  43.5696000   1.9534090  71.5293200  44.1125670   2.6091670
  71.5766060  42.7442950   1.9630430  68.3064130  46.3585030   9.4054350
  68.6367140  45.4906090   9.1732990  68.7355130  46.5643550  10.2359310
  72.9026050  44.6894040   7.0656320  72.6021590  44.5659010   7.9660230
  72.7963540  43.8302630   6.6572050  68.7954340  47.2255620  12.1435980
  68.3585330  47.4056420  12.9760130  69.3632020  47.9830240  12.0017700
  68.6278770  39.7375850   8.5024860  67.9727610  39.4687490   7.8584560
  69.4656720  39.6280330   8.0526840  69.6654700  40.1228420  13.0428200
  70.0327740  40.0355820  13.9224220  69.0965520  39.3594970  12.9435060
  69.2170700  37.0337510  16.9486620  68.3226750  37.0004270  17.2880330
  69.7568250  37.2324300  17.7137870  67.8416850  36.9474780   4.4450190
  66.9380930  37.2104980   4.2701850  68.3257470  37.2185950   3.6650150
  70.3844060  36.0040320   2.3544570  71.0935760  35.5823540   1.8691850
  69.6684000  36.0715550   1.7227920  69.7210410  31.3085840  11.2969840
  70.3686600  30.7583220  10.8565000  70.1412250  31.5628990  12.1185650
  69.4742410  31.4641510  14.0395160  69.1257230  31.9205330  14.8053340
  69.1430110  30.5698640  14.1217590  71.0806780  44.6361110  18.2048350
  71.0376410  44.2654020  19.0862810  71.2117790  45.5738680  18.3450170
  74.7812810  46.1920700  13.8058070  74.5404170  46.4595260  12.9188590
  75.7215450  46.3626430  13.8608930  70.1463050  30.9917710  17.3145930
  70.6946040  30.8105760  16.5512040  70.2118360  30.2011820  17.8502240
  70.9194810  47.5823360  15.3246130  70.3255130  47.4508060  16.0636170
  70.9118650  46.7461500  14.8588230  70.5507040  44.9481740  14.2754170
  69.8241100  44.3287030  14.2080120  70.6116190  45.3422350  13.4052250
  74.1552140  47.1626740  11.0603580  74.6717160  46.5514100  10.5351840
  74.8049520  47.6655520  11.5514590  76.8947640  48.0535230  11.8872560
  77.1825450  47.7989530  11.0105570  77.4070860  47.5012590  12.4778130
  68.8337040  48.2656130   7.4850930  68.6659080  47.6326810   8.1832820
  67.9671550  48.4715530   7.1345120  69.4565060  32.0972910   4.9882790
  70.2144420  32.2101790   4.4146820  68.9942230  32.9342110   4.9426220
  75.9978870  34.2112180   7.9785100  75.1853380  33.8369070   7.6380980
  76.5020510  33.4557260   8.2806290  70.4399740  46.9589360   4.9301070
  69.9147360  47.3397390   4.2263030  70.3644320  47.5840130   5.6510780
  71.8290210  32.6236960   3.5284760  72.3582970  31.8366760   3.3992710
  72.4618530  33.3028150   3.7620290  74.0228050  32.3612100   6.5830150
  73.3930790  31.6599410   6.7500280  73.4833190  33.1216230   6.3663310
  74.1483610  31.6396080  19.0182640  73.8667880  32.1429680  18.2543460
  74.5303310  30.8417830  18.6524770  73.0392710  48.9071740   3.8050320
  73.7711530  48.6231020   3.2574210  73.2986380  48.6685020   4.6949700
  72.2007500  45.0236470   3.8096650  71.5716380  45.4921570   4.3582480
  72.3155330  44.1785690   4.2442840  71.8041090  22.3897470  67.8156840
  70.9725970  22.1346180  68.2153350  72.4122070  22.4608240  68.5514760
  71.7842350  26.4237560  68.0114860  72.0870390  25.5335300  67.8325080
  72.5285940  26.9807780  67.7837110  70.2133040  17.3499360  61.5999230
  69.3249740  17.6915330  61.4979110  70.4974230  17.1499680  60.7080060
  68.1766050  19.9505010  67.4838930  68.7482160  19.1827210  67.4842570
  68.1767590  20.2493770  66.5745540  69.4190920  15.3589370  69.2707860
  69.2393760  14.4615120  69.5510620  69.0171000  15.9061240  69.9454810
  72.3894430  15.9330860  62.6337610  72.4961180  16.8334590  62.9406370
  71.4786790  15.8848830  62.3432260  70.0377590  17.8549870  67.8790200
  70.7187700  18.1188240  68.4977600  69.7225640  17.0150740  68.2128210
  74.2302160  18.9017230  66.9662790  74.7380380  19.3998200  67.6067810
  74.7615400  18.1252430  66.7902150  72.5138260  13.5415790  71.2326210
  72.5156700  14.0588180  70.4272110  71.6842570  13.0645970  71.2096140
  73.7641110  23.1810970  69.4099710  73.4310490  23.8079890  70.0520780
  73.9407790  23.7072850  68.6301380  72.1953590  15.2525750  69.2396660
  72.5370400  16.0967800  68.9450530  71.2569400  15.4009490  69.3562000
  72.9760210  25.1491770  71.2248890  73.5934210  25.8242850  70.9433340
  72.1153330  25.5579750  71.1336390  68.2692550  24.3391630  60.1055740
  67.8920530  24.8278730  59.3740640  68.5265620  25.0116910  60.7362270
  75.8781480  12.7408020  65.5641250  76.1856460  12.1854910  64.8476750
  74.9482180  12.8752480  65.3814240  73.8718880  21.3321590  65.0821100
  73.4675880  20.6198840  64.5867000  73.9582000  20.9874830  65.9709140
  74.3400580  25.0189150  67.2460310  74.0428870  24.4134620  66.5668090
  75.2900400  25.0566460  67.1349670  72.5847500  18.1064800  68.8620140
  73.1362090  18.2160140  68.0873390  73.0991010  18.4802400  69.5775370
  73.4319010  24.7570840  73.8968110  72.5347540  24.9810810  74.1441510
  73.4571880  24.8805780  72.9479510  72.2590230  21.6284160  72.4725480
  72.1198000  22.5006960  72.8412880  71.3771590  21.2856970  72.3273420
  74.0570580  27.5705860  74.6810630  74.0286010  27.9748810  73.8139060
  73.8935550  26.6416220  74.5182230  70.5723510  20.2266570  62.5827750
  70.4521110  20.9528660  61.9709020  70.2624400  19.4569480  62.1055660
  68.2108880  23.3981710  68.3896390  68.2889300  23.5330480  67.4452110
  68.8250560  22.6897600  68.5824510  69.4556510  25.0981900  64.8002570
  69.0484590  25.2396490  63.9456170  70.3469520  24.8142060  64.5973780
  73.7278170  29.3127680  62.9125240  73.5520650  28.3963220  62.6993040
  72.8733910  29.6714970  63.1523040  68.2668400  24.4395880  70.9290850
  68.4299440  23.9701240  70.1110220  68.7320850  23.9319440  71.5939690
  73.0387170  13.5701640  65.9651420  72.5955320  14.3511180  65.6335940
  73.5972160  13.8931530  66.6722360  77.3256980  16.4370160  71.5686740
  76.8636350  16.6453180  72.3806680  76.9235090  15.6229510  71.2657410
  76.1545990  13.1912340  60.8457250  75.5300170  13.1872210  61.5710560
  76.0676110  12.3243300  60.4493220  75.0763070  14.1148970  67.8241020
  75.3735400  15.0211800  67.7433040  75.6248630  13.6267750  67.2100590
  72.8301390  18.6935210  63.6932670  72.6042310  18.4772380  64.5979290
  72.0493920  19.1263670  63.3478640  75.2700600  19.5920790  74.3592940
  75.1744200  18.6515520  74.2093340  76.1132580  19.8135860  73.9641010
  70.4011140  16.0034460  72.5126720  70.0074530  16.8509670  72.7199500
  69.7129540  15.3660830  72.7035360  67.7028190  13.9262920  66.5456800
  67.4141240  14.4965780  67.2581780  68.4473950  13.4467370  66.9088030
  67.8898420  17.8683040  57.7559520  67.8073090  18.8113800  57.8974510
  67.5381480  17.7257950  56.8771870  75.6896550  16.6022070  66.8229870
  75.6932610  16.1612020  65.9734410  76.5847670  16.9239400  66.9301690
  71.5398930  16.4848560  65.7824080  71.1998980  16.9623790  66.5391130
  70.7776250  16.0313680  65.4225180  75.7516700  17.6034150  59.8136630
  75.8729520  17.5620630  60.7622450  75.3665210  18.4658300  59.6583360
  74.7638200  19.9135290  59.2119930  74.1955100  19.4653540  58.5855840
  75.4727200  20.2728070  58.6785080  69.8407380  23.8147310  73.0886660
  69.4562170  23.1740980  73.6869620  70.1519570  24.5183430  73.6581390
  75.9904520  20.6623850  68.5695280  76.3574650  20.1882420  69.3156620
  75.8009580  21.5365420  68.9103620  68.8545010  15.4067540  64.6988750
  68.5691930  15.0423210  65.5367370  68.7923870  14.6748000  64.0851890
  73.7803890  19.7032490  70.8879490  73.4760960  20.5824470  71.1129850
  74.7350350  19.7632280  70.9236930  72.3085680  23.9093480  61.4846340
  71.5347940  23.3691100  61.3245060  73.0380310  23.3900090  61.1464100
  72.3523080  23.5773860  65.1225150  72.8701750  22.7742120  65.0682040
  71.9007100  23.5153000  65.9641980  77.2392580  24.8440140  60.3952450
  77.5808280  25.5882370  59.8995770  76.4105290  25.1571260  60.7577280
  69.8367620  20.5435230  72.0350850  69.4782560  21.2089080  72.6224190
  69.5422180  19.7118780  72.4063470  73.0380740  21.0019470  74.9190400
  72.7380880  21.1476650  74.0218220  73.8091980  20.4424760  74.8263790
  76.2083270  24.9253670  63.1668370  76.8954400  25.4722880  63.5475960
  75.4215690  25.4694400  63.2017980  68.3475670  20.5426490  58.6585450
  69.2170520  20.8251290  58.9421370  67.8565990  21.3562360  58.5434260
  75.5110480  21.9299700  62.7793730  75.9673260  22.7404950  63.0053920
  75.1598690  21.6122840  63.6112220  71.4122260  12.2737350  63.2516250
  71.2836890  12.2655250  64.2001170  70.5884280  12.6120440  62.9007260
  68.7146920  29.7553870  59.2247080  69.0744560  30.3543210  58.5704350
  68.5739260  30.3013760  59.9982110  68.4116190  14.0328470  72.7122950
  67.6974710  14.2325390  73.3175560  68.8311230  13.2568040  73.0837750
  68.6988780  28.0208730  73.6989480  68.8079900  27.0803470  73.5584870
  68.0469340  28.2863480  73.0503210  74.7315540  27.1385070  60.0420750
  74.7225640  27.8714760  59.4265260  73.8113900  26.8916650  60.1347710
  70.3322180  22.3599960  60.7867510  69.7250130  23.0998860  60.7962810
  70.8071530  22.4499320  59.9605710  75.2401030  17.7593670  62.6869840
  74.5317180  18.2280010  63.1283450  75.5245510  17.1015680  63.3215030
  76.8656960  19.1790370  70.6862370  77.3642210  19.6536190  71.3514220
  77.0079910  18.2553890  70.8932400  76.3593250  29.7199630  63.3993610
  76.6134750  29.6821020  62.4772980  75.4105730  29.5932960  63.3921860
  73.4436050  16.0678750  60.0620550  74.2926580  16.5048900  59.9960740
  73.0767320  16.3799010  60.8892610  72.3427470  22.3211110  58.5356080
  73.1090740  22.2092470  59.0981510  72.4202160  21.6249080  57.8832850
  71.0374230  19.7536180  59.2188970  71.1177820  18.8063690  59.3306370
  71.9293980  20.0843060  59.3249630  71.8388940  29.9031570  66.3223510
  72.5751420  29.3547030  66.5932080  72.2229860  30.7687580  66.1829500
  68.7234420  25.9705140  62.1965020  67.7974200  26.2126280  62.1870430
  69.1890850  26.7979400  62.0749770  74.9491250  29.0761880  58.1449080
  75.7419860  29.3650710  57.6930870  74.4295600  28.6454050  57.4661560
  68.5645030  21.5751100  74.4545140  69.0684050  20.9958380  75.0261370
  67.8252450  21.8591330  74.9921510  75.4668650  24.2965290  58.0091430
  75.3619290  23.6817640  58.7352810  75.2992870  23.7731180  57.2254440
  75.6182970  22.9822090  73.9880660  74.8528640  23.5507090  73.9035330
  75.7998930  22.6898300  73.0948890  74.3746500  22.3176240  60.5098720
  74.7962920  22.1516110  61.3530110  74.4997340  21.5076470  60.0153860
  72.5373920  18.2972790  73.3169700  72.0070380  17.8063740  72.6893040
  73.2061990  18.7256990  72.7827630  76.8874140  21.3413850  57.7575820
  77.4079800  20.6262870  57.3916970  77.5342540  21.9799720  58.0576330
  73.0246220  15.2635160  73.3966990  72.9303090  14.6455910  72.6717860
  72.4443610  15.9901450  73.1696900  75.7907660  13.8208400  70.4294380
  75.3424960  13.8432660  69.5839930  75.1572860  13.4227420  71.0264680
  76.1967210  22.7162730  71.0506820  76.6155320  23.5595460  70.8783060
  75.2775840  22.8534770  70.8213600  73.2705400  18.3909470  57.4556880
  73.0694460  17.5276830  57.8170220  73.0997450  18.3042830  56.5178480
  74.0474630  29.0215740  72.1664550  73.5095720  29.7461800  71.8473250
  74.3008590  28.5446080  71.3761890  75.2999880  16.9900260  73.6920480
  75.8899570  16.6816110  74.3798300  74.4820120  16.5180010  73.8480380
  72.0688200  15.4910090  57.4434760  72.3714100  15.4977520  56.5353910
  72.8082790  15.1407950  57.9402420  76.9036840  30.2566950  72.4251200
  76.8295540  31.1602090  72.7323570  76.0015680  29.9378850  72.3973270
  75.2873130  14.4344710  58.4290960  74.9395130  13.7568700  57.8493410
  75.4885900  13.9734220  59.2434350  71.0918330  24.7952510  58.2764560
  71.5293200  25.3382180  58.9322140  71.5766060  23.9699460  58.2860900
  68.3064130  27.5841540  65.7284820  68.6367140  26.7162600  65.4963460
  68.7355130  27.7900060  66.5589780  72.9026050  25.9150550  63.3886790
  72.6021590  25.7915520  64.2890700  72.7963540  25.0559140  62.9802520
  68.7954340  28.4512130  68.4666450  68.3585330  28.6312930  69.2990600
  69.3632020  29.2086750  68.3248170  68.6278770  20.9632360  64.8255330
  67.9727610  20.6944000  64.1815030  69.4656720  20.8536840  64.3757310
  69.6654700  21.3484930  69.3658670  70.0327740  21.2612330  70.2454690
  69.0965520  20.5851480  69.2665530  69.2170700  18.2594020  73.2717090
  68.3226750  18.2260780  73.6110800  69.7568250  18.4580810  74.0368340
  67.8416850  18.1731290  60.7680660  66.9380930  18.4361490  60.5932320
  68.3257470  18.4442460  59.9880620  70.3844060  17.2296830  58.6775040
  71.0935760  16.8080050  58.1922320  69.6684000  17.2972060  58.0458390
  70.0318220  13.2836160  57.7177690  70.7546350  13.8245100  58.0358910
  70.3042740  13.0099580  56.8419230  69.7210410  12.5342350  67.6200310
  70.3686600  11.9839730  67.1795470  70.1412250  12.7885500  68.4416120
  69.4742410  12.6898020  70.3625630  69.1257230  13.1461840  71.1283810
  69.1430110  11.7955150  70.4448060  71.0806780  25.8617620  74.5278820
  71.0376410  25.4910530  75.4093280  71.2117790  26.7995190  74.6680640
  74.7812810  27.4177210  70.1288540  74.5404170  27.6851770  69.2419060
  75.7215450  27.5882940  70.1839400  70.1463050  12.2174220  73.6376400
  70.6946040  12.0362270  72.8742510  70.2118360  11.4268330  74.1732710
  70.9194810  28.8079870  71.6476600  70.3255130  28.6764570  72.3866640
  70.9118650  27.9718010  71.1818700  70.5507040  26.1738250  70.5984640
  69.8241100  25.5543540  70.5310590  70.6116190  26.5678860  69.7282720
  74.1552140  28.3883250  67.3834050  74.6717160  27.7770610  66.8582310
  74.8049520  28.8912030  67.8745060  76.8947640  29.2791740  68.2103030
  77.1825450  29.0246040  67.3336040  77.4070860  28.7269100  68.8008600
  68.8337040  29.4912640  63.8081400  68.6659080  28.8583320  64.5063290
  67.9671550  29.6972040  63.4575590  69.4565060  13.3229420  61.3113260
  70.2144420  13.4358300  60.7377290  68.9942230  14.1598620  61.2656690
  75.9978870  15.4368690  64.3015570  75.1853380  15.0625580  63.9611450
  76.5020510  14.6813770  64.6036760  70.4399740  28.1845870  61.2531540
  69.9147360  28.5653900  60.5493500  70.3644320  28.8096640  61.9741250
  71.8290210  13.8493470  59.8515230  72.3582970  13.0623270  59.7223180
  72.4618530  14.5284660  60.0850760  74.0228050  13.5868610  62.9060620
  73.3930790  12.8855920  63.0730750  73.4833190  14.3472740  62.6893780
  74.1483610  12.8652590  75.3413110  73.8667880  13.3686190  74.5773930
  74.5303310  12.0674340  74.9755240  73.0392710  30.1328250  60.1280790
  73.7711530  29.8487530  59.5804680  73.2986380  29.8941530  61.0180170
  72.2007500  26.2492980  60.1327120  71.5716380  26.7178080  60.6812950
  72.3155330  25.4042200  60.5673310  71.8041090  22.3897470  49.0413350
  70.9725970  22.1346180  49.4409860  72.4122070  22.4608240  49.7771270
  71.7842350  26.4237560  49.2371370  72.0870390  25.5335300  49.0581590
  72.5285940  26.9807780  49.0093620  70.2133040  17.3499360  42.8255740
  69.3249740  17.6915330  42.7235620  70.4974230  17.1499680  41.9336570
  68.1766050  19.9505010  48.7095440  68.7482160  19.1827210  48.7099080
  68.1767590  20.2493770  47.8002050  69.4190920  15.3589370  50.4964370
  69.2393760  14.4615120  50.7767130  69.0171000  15.9061240  51.1711320
  72.3894430  15.9330860  43.8594120  72.4961180  16.8334590  44.1662880
  71.4786790  15.8848830  43.5688770  70.0377590  17.8549870  49.1046710
  70.7187700  18.1188240  49.7234110  69.7225640  17.0150740  49.4384720
  74.2302160  18.9017230  48.1919300  74.7380380  19.3998200  48.8324320
  74.7615400  18.1252430  48.0158660  72.5138260  13.5415790  52.4582720
  72.5156700  14.0588180  51.6528620  71.6842570  13.0645970  52.4352650
  73.7641110  23.1810970  50.6356220  73.4310490  23.8079890  51.2777290
  73.9407790  23.7072850  49.8557890  72.1953590  15.2525750  50.4653170
  72.5370400  16.0967800  50.1707040  71.2569400  15.4009490  50.5818510
  72.9760210  25.1491770  52.4505400  73.5934210  25.8242850  52.1689850
  72.1153330  25.5579750  52.3592900  68.2692550  24.3391630  41.3312250
  67.8920530  24.8278730  40.5997150  68.5265620  25.0116910  41.9618780
  75.8781480  12.7408020  46.7897760  76.1856460  12.1854910  46.0733260
  74.9482180  12.8752480  46.6070750  73.8718880  21.3321590  46.3077610
  73.4675880  20.6198840  45.8123510  73.9582000  20.9874830  47.1965650
  74.3400580  25.0189150  48.4716820  74.0428870  24.4134620  47.7924600
  75.2900400  25.0566460  48.3606180  72.5847500  18.1064800  50.0876650
  73.1362090  18.2160140  49.3129900  73.0991010  18.4802400  50.8031880
  73.4319010  24.7570840  55.1224620  72.5347540  24.9810810  55.3698020
  73.4571880  24.8805780  54.1736020  72.2590230  21.6284160  53.6981990
  72.1198000  22.5006960  54.0669390  71.3771590  21.2856970  53.5529930
  74.0570580  27.5705860  55.9067140  74.0286010  27.9748810  55.0395570
  73.8935550  26.6416220  55.7438740  70.5723510  20.2266570  43.8084260
  70.4521110  20.9528660  43.1965530  70.2624400  19.4569480  43.3312170
  68.2108880  23.3981710  49.6152900  68.2889300  23.5330480  48.6708620
  68.8250560  22.6897600  49.8081020  69.4556510  25.0981900  46.0259080
  69.0484590  25.2396490  45.1712680  70.3469520  24.8142060  45.8230290
  73.7278170  29.3127680  44.1381750  73.5520650  28.3963220  43.9249550
  72.8733910  29.6714970  44.3779550  68.2668400  24.4395880  52.1547360
  68.4299440  23.9701240  51.3366730  68.7320850  23.9319440  52.8196200
  73.0387170  13.5701640  47.1907930  72.5955320  14.3511180  46.8592450
  73.5972160  13.8931530  47.8978870  77.3256980  16.4370160  52.7943250
  76.8636350  16.6453180  53.6063190  76.9235090  15.6229510  52.4913920
  76.1545990  13.1912340  42.0713760  75.5300170  13.1872210  42.7967070
  76.0676110  12.3243300  41.6749730  75.0763070  14.1148970  49.0497530
  75.3735400  15.0211800  48.9689550  75.6248630  13.6267750  48.4357100
  72.8301390  18.6935210  44.9189180  72.6042310  18.4772380  45.8235800
  72.0493920  19.1263670  44.5735150  75.2700600  19.5920790  55.5849450
  75.1744200  18.6515520  55.4349850  76.1132580  19.8135860  55.1897520
  70.4011140  16.0034460  53.7383230  70.0074530  16.8509670  53.9456010
  69.7129540  15.3660830  53.9291870  76.9756190  16.0869430  56.8079970
  76.2854510  15.8941630  57.4426060  77.7188490  16.3704070  57.3404270
  67.7028190  13.9262920  47.7713310  67.4141240  14.4965780  48.4838290
  68.4473950  13.4467370  48.1344540  67.8898420  17.8683040  38.9816030
  67.8073090  18.8113800  39.1231020  67.5381480  17.7257950  38.1028380
  75.6896550  16.6022070  48.0486380  75.6932610  16.1612020  47.1990920
  76.5847670  16.9239400  48.1558200  71.5398930  16.4848560  47.0080590
  71.1998980  16.9623790  47.7647640  70.7776250  16.0313680  46.6481690
  75.7516700  17.6034150  41.0393140  75.8729520  17.5620630  41.9878960
  75.3665210  18.4658300  40.8839870  74.7638200  19.9135290  40.4376440
  74.1955100  19.4653540  39.8112350  75.4727200  20.2728070  39.9041590
  69.8407380  23.8147310  54.3143170  69.4562170  23.1740980  54.9126130
  70.1519570  24.5183430  54.8837900  75.9904520  20.6623850  49.7951790
  76.3574650  20.1882420  50.5413130  75.8009580  21.5365420  50.1360130
  68.8545010  15.4067540  45.9245260  68.5691930  15.0423210  46.7623880
  68.7923870  14.6748000  45.3108400  73.7803890  19.7032490  52.1136000
  73.4760960  20.5824470  52.3386360  74.7350350  19.7632280  52.1493440
  72.3085680  23.9093480  42.7102850  71.5347940  23.3691100  42.5501570
  73.0380310  23.3900090  42.3720610  72.3523080  23.5773860  46.3481660
  72.8701750  22.7742120  46.2938550  71.9007100  23.5153000  47.1898490
  77.2392580  24.8440140  41.6208960  77.5808280  25.5882370  41.1252280
  76.4105290  25.1571260  41.9833790  69.8367620  20.5435230  53.2607360
  69.4782560  21.2089080  53.8480700  69.5422180  19.7118780  53.6319980
  73.0380740  21.0019470  56.1446910  72.7380880  21.1476650  55.2474730
  73.8091980  20.4424760  56.0520300  76.2083270  24.9253670  44.3924880
  76.8954400  25.4722880  44.7732470  75.4215690  25.4694400  44.4274490
  68.3475670  20.5426490  39.8841960  69.2170520  20.8251290  40.1677880
  67.8565990  21.3562360  39.7690770  75.5110480  21.9299700  44.0050240
  75.9673260  22.7404950  44.2310430  75.1598690  21.6122840  44.8368730
  71.4122260  12.2737350  44.4772760  71.2836890  12.2655250  45.4257680
  70.5884280  12.6120440  44.1263770  68.7146920  29.7553870  40.4503590
  69.0744560  30.3543210  39.7960860  68.5739260  30.3013760  41.2238620
  68.4116190  14.0328470  53.9379460  67.6974710  14.2325390  54.5432070
  68.8311230  13.2568040  54.3094260  68.6988780  28.0208730  54.9245990
  68.8079900  27.0803470  54.7841380  68.0469340  28.2863480  54.2759720
  76.6901370  26.2924620  56.3244110  76.3698240  25.5733860  56.8689800
  76.0159730  26.9679690  56.3980170  74.7315540  27.1385070  41.2677260
  74.7225640  27.8714760  40.6521770  73.8113900  26.8916650  41.3604220
  70.3322180  22.3599960  42.0124020  69.7250130  23.0998860  42.0219320
  70.8071530  22.4499320  41.1862220  75.2401030  17.7593670  43.9126350
  74.5317180  18.2280010  44.3539960  75.5245510  17.1015680  44.5471540
  76.8656960  19.1790370  51.9118880  77.3642210  19.6536190  52.5770730
  77.0079910  18.2553890  52.1188910  76.3593250  29.7199630  44.6250120
  76.6134750  29.6821020  43.7029490  75.4105730  29.5932960  44.6178370
  73.4436050  16.0678750  41.2877060  74.2926580  16.5048900  41.2217250
  73.0767320  16.3799010  42.1149120  72.3427470  22.3211110  39.7612590
  73.1090740  22.2092470  40.3238020  72.4202160  21.6249080  39.1089360
  71.0374230  19.7536180  40.4445480  71.1177820  18.8063690  40.5562880
  71.9293980  20.0843060  40.5506140  71.8388940  29.9031570  47.5480020
  72.5751420  29.3547030  47.8188590  72.2229860  30.7687580  47.4086010
  68.7234420  25.9705140  43.4221530  67.7974200  26.2126280  43.4126940
  69.1890850  26.7979400  43.3006280  70.8447220  29.0877640  56.7365600
  71.6459950  29.4089690  57.1501000  70.3299040  28.7273220  57.4585510
  74.9491250  29.0761880  39.3705590  75.7419860  29.3650710  38.9187380
  74.4295600  28.6454050  38.6918070  68.5645030  21.5751100  55.6801650
  69.0684050  20.9958380  56.2517880  67.8252450  21.8591330  56.2178020
  75.4668650  24.2965290  39.2347940  75.3619290  23.6817640  39.9609320
  75.2992870  23.7731180  38.4510950  75.6182970  22.9822090  55.2137170
  74.8528640  23.5507090  55.1291840  75.7998930  22.6898300  54.3205400
  70.5968110  19.7180690  56.5751720  70.6373450  19.4194560  57.4836950
  71.4513610  20.1188300  56.4159240  74.3746500  22.3176240  41.7355230
  74.7962920  22.1516110  42.5786620  74.4997340  21.5076470  41.2410370
  72.5373920  18.2972790  54.5426210  72.0070380  17.8063740  53.9149550
  73.2061990  18.7256990  54.0084140  76.8874140  21.3413850  38.9832330
  77.4079800  20.6262870  38.6173480  77.5342540  21.9799720  39.2832840
  73.0246220  15.2635160  54.6223500  72.9303090  14.6455910  53.8974370
  72.4443610  15.9901450  54.3953410  75.7907660  13.8208400  51.6550890
  75.3424960  13.8432660  50.8096440  75.1572860  13.4227420  52.2521190
  76.1967210  22.7162730  52.2763330  76.6155320  23.5595460  52.1039570
  75.2775840  22.8534770  52.0470110  73.2705400  18.3909470  38.6813390
  73.0694460  17.5276830  39.0426730  73.0997450  18.3042830  37.7434990
  74.0474630  29.0215740  53.3921060  73.5095720  29.7461800  53.0729760
  74.3008590  28.5446080  52.6018400  75.2999880  16.9900260  54.9176990
  75.8899570  16.6816110  55.6054810  74.4820120  16.5180010  55.0736890
  72.0688200  15.4910090  38.6691270  72.3714100  15.4977520  37.7610420
  72.8082790  15.1407950  39.1658930  76.9036840  30.2566950  53.6507710
  76.8295540  31.1602090  53.9580080  76.0015680  29.9378850  53.6229780
  75.2873130  14.4344710  39.6547470  74.9395130  13.7568700  39.0749920
  75.4885900  13.9734220  40.4690860  71.0918330  24.7952510  39.5021070
  71.5293200  25.3382180  40.1578650  71.5766060  23.9699460  39.5117410
  68.3064130  27.5841540  46.9541330  68.6367140  26.7162600  46.7219970
  68.7355130  27.7900060  47.7846290  72.9026050  25.9150550  44.6143300
  72.6021590  25.7915520  45.5147210  72.7963540  25.0559140  44.2059030
  68.7954340  28.4512130  49.6922960  68.3585330  28.6312930  50.5247110
  69.3632020  29.2086750  49.5504680  68.6278770  20.9632360  46.0511840
  67.9727610  20.6944000  45.4071540  69.4656720  20.8536840  45.6013820
  69.6654700  21.3484930  50.5915180  70.0327740  21.2612330  51.4711200
  69.0965520  20.5851480  50.4922040  69.2170700  18.2594020  54.4973600
  68.3226750  18.2260780  54.8367310  69.7568250  18.4580810  55.2624850
  67.8416850  18.1731290  41.9937170  66.9380930  18.4361490  41.8188830
  68.3257470  18.4442460  41.2137130  70.3844060  17.2296830  39.9031550
  71.0935760  16.8080050  39.4178830  69.6684000  17.2972060  39.2714900
  70.0318220  13.2836160  38.9434200  70.7546350  13.8245100  39.2615420
  70.3042740  13.0099580  38.0675740  69.7210410  12.5342350  48.8456820
  70.3686600  11.9839730  48.4051980  70.1412250  12.7885500  49.6672630
  69.4742410  12.6898020  51.5882140  69.1257230  13.1461840  52.3540320
  69.1430110  11.7955150  51.6704570  71.0806780  25.8617620  55.7535330
  71.0376410  25.4910530  56.6349790  71.2117790  26.7995190  55.8937150
  74.7812810  27.4177210  51.3545050  74.5404170  27.6851770  50.4675570
  75.7215450  27.5882940  51.4095910  70.1463050  12.2174220  54.8632910
  70.6946040  12.0362270  54.0999020  70.2118360  11.4268330  55.3989220
  70.9194810  28.8079870  52.8733110  70.3255130  28.6764570  53.6123150
  70.9118650  27.9718010  52.4075210  70.5507040  26.1738250  51.8241150
  69.8241100  25.5543540  51.7567100  70.6116190  26.5678860  50.9539230
  74.1552140  28.3883250  48.6090560  74.6717160  27.7770610  48.0838820
  74.8049520  28.8912030  49.1001570  76.8947640  29.2791740  49.4359540
  77.1825450  29.0246040  48.5592550  77.4070860  28.7269100  50.0265110
  68.8337040  29.4912640  45.0337910  68.6659080  28.8583320  45.7319800
  67.9671550  29.6972040  44.6832100  69.4565060  13.3229420  42.5369770
  70.2144420  13.4358300  41.9633800  68.9942230  14.1598620  42.4913200
  75.9978870  15.4368690  45.5272080  75.1853380  15.0625580  45.1867960
  76.5020510  14.6813770  45.8293270  70.4399740  28.1845870  42.4788050
  69.9147360  28.5653900  41.7750010  70.3644320  28.8096640  43.1997760
  71.8290210  13.8493470  41.0771740  72.3582970  13.0623270  40.9479690
  72.4618530  14.5284660  41.3107270  74.0228050  13.5868610  44.1317130
  73.3930790  12.8855920  44.2987260  73.4833190  14.3472740  43.9150290
  74.1483610  12.8652590  56.5669620  73.8667880  13.3686190  55.8030440
  74.5303310  12.0674340  56.2011750  73.0392710  30.1328250  41.3537300
  73.7711530  29.8487530  40.8061190  73.2986380  29.8941530  42.2436680
  72.2007500  26.2492980  41.3583630  71.5716380  26.7178080  41.9069460
  72.3155330  25.4042200  41.7929820  71.8041090  22.3897470  30.2669860
  70.9725970  22.1346180  30.6666370  72.4122070  22.4608240  31.0027780
  71.7842350  26.4237560  30.4627880  72.0870390  25.5335300  30.2838100
  72.5285940  26.9807780  30.2350130  70.2133040  17.3499360  24.0512250
  69.3249740  17.6915330  23.9492130  70.4974230  17.1499680  23.1593080
  68.1766050  19.9505010  29.9351950  68.7482160  19.1827210  29.9355590
  68.1767590  20.2493770  29.0258560  69.4190920  15.3589370  31.7220880
  69.2393760  14.4615120  32.0023640  69.0171000  15.9061240  32.3967830
  72.3894430  15.9330860  25.0850630  72.4961180  16.8334590  25.3919390
  71.4786790  15.8848830  24.7945280  70.0377590  17.8549870  30.3303220
  70.7187700  18.1188240  30.9490620  69.7225640  17.0150740  30.6641230
  74.2302160  18.9017230  29.4175810  74.7380380  19.3998200  30.0580830
  74.7615400  18.1252430  29.2415170  72.5138260  13.5415790  33.6839230
  72.5156700  14.0588180  32.8785130  71.6842570  13.0645970  33.6609160
  73.7641110  23.1810970  31.8612730  73.4310490  23.8079890  32.5033800
  73.9407790  23.7072850  31.0814400  72.1953590  15.2525750  31.6909680
  72.5370400  16.0967800  31.3963550  71.2569400  15.4009490  31.8075020
  72.9760210  25.1491770  33.6761910  73.5934210  25.8242850  33.3946360
  72.1153330  25.5579750  33.5849410  68.2692550  24.3391630  22.5568760
  67.8920530  24.8278730  21.8253660  68.5265620  25.0116910  23.1875290
  75.8781480  12.7408020  28.0154270  76.1856460  12.1854910  27.2989770
  74.9482180  12.8752480  27.8327260  73.8718880  21.3321590  27.5334120
  73.4675880  20.6198840  27.0380020  73.9582000  20.9874830  28.4222160
  74.3400580  25.0189150  29.6973330  74.0428870  24.4134620  29.0181110
  75.2900400  25.0566460  29.5862690  72.5847500  18.1064800  31.3133160
  73.1362090  18.2160140  30.5386410  73.0991010  18.4802400  32.0288390
  73.4319010  24.7570840  36.3481130  72.5347540  24.9810810  36.5954530
  73.4571880  24.8805780  35.3992530  72.2590230  21.6284160  34.9238500
  72.1198000  22.5006960  35.2925900  71.3771590  21.2856970  34.7786440
  74.0570580  27.5705860  37.1323650  74.0286010  27.9748810  36.2652080
  73.8935550  26.6416220  36.9695250  70.5723510  20.2266570  25.0340770
  70.4521110  20.9528660  24.4222040  70.2624400  19.4569480  24.5568680
  68.2108880  23.3981710  30.8409410  68.2889300  23.5330480  29.8965130
  68.8250560  22.6897600  31.0337530  69.4556510  25.0981900  27.2515590
  69.0484590  25.2396490  26.3969190  70.3469520  24.8142060  27.0486800
  73.7278170  29.3127680  25.3638260  73.5520650  28.3963220  25.1506060
  72.8733910  29.6714970  25.6036060  68.2668400  24.4395880  33.3803870
  68.4299440  23.9701240  32.5623240  68.7320850  23.9319440  34.0452710
  73.0387170  13.5701640  28.4164440  72.5955320  14.3511180  28.0848960
  73.5972160  13.8931530  29.1235380  77.3256980  16.4370160  34.0199760
  76.8636350  16.6453180  34.8319700  76.9235090  15.6229510  33.7170430
  76.1545990  13.1912340  23.2970270  75.5300170  13.1872210  24.0223580
  76.0676110  12.3243300  22.9006240  75.0763070  14.1148970  30.2754040
  75.3735400  15.0211800  30.1946060  75.6248630  13.6267750  29.6613610
  72.8301390  18.6935210  26.1445690  72.6042310  18.4772380  27.0492310
  72.0493920  19.1263670  25.7991660  75.2700600  19.5920790  36.8105960
  75.1744200  18.6515520  36.6606360  76.1132580  19.8135860  36.4154030
  70.4011140  16.0034460  34.9639740  70.0074530  16.8509670  35.1712520
  69.7129540  15.3660830  35.1548380  76.9756190  16.0869430  38.0336480
  76.2854510  15.8941630  38.6682570  77.7188490  16.3704070  38.5660780
  67.7028190  13.9262920  28.9969820  67.4141240  14.4965780  29.7094800
  68.4473950  13.4467370  29.3601050  67.8898420  17.8683040  20.2072540
  67.8073090  18.8113800  20.3487530  67.5381480  17.7257950  19.3284890
  75.6896550  16.6022070  29.2742890  75.6932610  16.1612020  28.4247430
  76.5847670  16.9239400  29.3814710  71.5398930  16.4848560  28.2337100
  71.1998980  16.9623790  28.9904150  70.7776250  16.0313680  27.8738200
  75.7516700  17.6034150  22.2649650  75.8729520  17.5620630  23.2135470
  75.3665210  18.4658300  22.1096380  74.7638200  19.9135290  21.6632950
  74.1955100  19.4653540  21.0368860  75.4727200  20.2728070  21.1298100
  69.8407380  23.8147310  35.5399680  69.4562170  23.1740980  36.1382640
  70.1519570  24.5183430  36.1094410  75.9904520  20.6623850  31.0208300
  76.3574650  20.1882420  31.7669640  75.8009580  21.5365420  31.3616640
  68.8545010  15.4067540  27.1501770  68.5691930  15.0423210  27.9880390
  68.7923870  14.6748000  26.5364910  73.7803890  19.7032490  33.3392510
  73.4760960  20.5824470  33.5642870  74.7350350  19.7632280  33.3749950
  72.3085680  23.9093480  23.9359360  71.5347940  23.3691100  23.7758080
  73.0380310  23.3900090  23.5977120  72.3523080  23.5773860  27.5738170
  72.8701750  22.7742120  27.5195060  71.9007100  23.5153000  28.4155000
  77.2392580  24.8440140  22.8465470  77.5808280  25.5882370  22.3508790
  76.4105290  25.1571260  23.2090300  69.8367620  20.5435230  34.4863870
  69.4782560  21.2089080  35.0737210  69.5422180  19.7118780  34.8576490
  73.0380740  21.0019470  37.3703420  72.7380880  21.1476650  36.4731240
  73.8091980  20.4424760  37.2776810  76.2083270  24.9253670  25.6181390
  76.8954400  25.4722880  25.9988980  75.4215690  25.4694400  25.6531000
  68.3475670  20.5426490  21.1098470  69.2170520  20.8251290  21.3934390
  67.8565990  21.3562360  20.9947280  75.5110480  21.9299700  25.2306750
  75.9673260  22.7404950  25.4566940  75.1598690  21.6122840  26.0625240
  71.4122260  12.2737350  25.7029270  71.2836890  12.2655250  26.6514190
  70.5884280  12.6120440  25.3520280  68.7146920  29.7553870  21.6760100
  69.0744560  30.3543210  21.0217370  68.5739260  30.3013760  22.4495130
  68.4116190  14.0328470  35.1635970  67.6974710  14.2325390  35.7688580
  68.8311230  13.2568040  35.5350770  68.6988780  28.0208730  36.1502500
  68.8079900  27.0803470  36.0097890  68.0469340  28.2863480  35.5016230
  76.6901370  26.2924620  37.5500620  76.3698240  25.5733860  38.0946310
  76.0159730  26.9679690  37.6236680  74.7315540  27.1385070  22.4933770
  74.7225640  27.8714760  21.8778280  73.8113900  26.8916650  22.5860730
  70.3322180  22.3599960  23.2380530  69.7250130  23.0998860  23.2475830
  70.8071530  22.4499320  22.4118730  75.2401030  17.7593670  25.1382860
  74.5317180  18.2280010  25.5796470  75.5245510  17.1015680  25.7728050
  76.8656960  19.1790370  33.1375390  77.3642210  19.6536190  33.8027240
  77.0079910  18.2553890  33.3445420  76.3593250  29.7199630  25.8506630
  76.6134750  29.6821020  24.9286000  75.4105730  29.5932960  25.8434880
  73.4436050  16.0678750  22.5133570  74.2926580  16.5048900  22.4473760
  73.0767320  16.3799010  23.3405630  72.3427470  22.3211110  20.9869100
  73.1090740  22.2092470  21.5494530  72.4202160  21.6249080  20.3345870
  71.0374230  19.7536180  21.6701990  71.1177820  18.8063690  21.7819390
  71.9293980  20.0843060  21.7762650  71.8388940  29.9031570  28.7736530
  72.5751420  29.3547030  29.0445100  72.2229860  30.7687580  28.6342520
  68.7234420  25.9705140  24.6478040  67.7974200  26.2126280  24.6383450
  69.1890850  26.7979400  24.5262790  70.8447220  29.0877640  37.9622110
  71.6459950  29.4089690  38.3757510  70.3299040  28.7273220  38.6842020
  74.9491250  29.0761880  20.5962100  75.7419860  29.3650710  20.1443890
  74.4295600  28.6454050  19.9174580  68.5645030  21.5751100  36.9058160
  69.0684050  20.9958380  37.4774390  67.8252450  21.8591330  37.4434530
  75.4668650  24.2965290  20.4604450  75.3619290  23.6817640  21.1865830
  75.2992870  23.7731180  19.6767460  75.6182970  22.9822090  36.4393680
  74.8528640  23.5507090  36.3548350  75.7998930  22.6898300  35.5461910
  70.5968110  19.7180690  37.8008230  70.6373450  19.4194560  38.7093460
  71.4513610  20.1188300  37.6415750  74.3746500  22.3176240  22.9611740
  74.7962920  22.1516110  23.8043130  74.4997340  21.5076470  22.4666880
  72.5373920  18.2972790  35.7682720  72.0070380  17.8063740  35.1406060
  73.2061990  18.7256990  35.2340650  76.8874140  21.3413850  20.2088840
  77.4079800  20.6262870  19.8429990  77.5342540  21.9799720  20.5089350
  73.0246220  15.2635160  35.8480010  72.9303090  14.6455910  35.1230880
  72.4443610  15.9901450  35.6209920  75.7907660  13.8208400  32.8807400
  75.3424960  13.8432660  32.0352950  75.1572860  13.4227420  33.4777700
  76.1967210  22.7162730  33.5019840  76.6155320  23.5595460  33.3296080
  75.2775840  22.8534770  33.2726620  73.2705400  18.3909470  19.9069900
  73.0694460  17.5276830  20.2683240  73.0997450  18.3042830  18.9691500
  74.0474630  29.0215740  34.6177570  73.5095720  29.7461800  34.2986270
  74.3008590  28.5446080  33.8274910  75.2999880  16.9900260  36.1433500
  75.8899570  16.6816110  36.8311320  74.4820120  16.5180010  36.2993400
  72.0688200  15.4910090  19.8947780  72.3714100  15.4977520  18.9866930
  72.8082790  15.1407950  20.3915440  76.9036840  30.2566950  34.8764220
  76.8295540  31.1602090  35.1836590  76.0015680  29.9378850  34.8486290
  75.2873130  14.4344710  20.8803980  74.9395130  13.7568700  20.3006430
  75.4885900  13.9734220  21.6947370  71.0918330  24.7952510  20.7277580
  71.5293200  25.3382180  21.3835160  71.5766060  23.9699460  20.7373920
  68.3064130  27.5841540  28.1797840  68.6367140  26.7162600  27.9476480
  68.7355130  27.7900060  29.0102800  72.9026050  25.9150550  25.8399810
  72.6021590  25.7915520  26.7403720  72.7963540  25.0559140  25.4315540
  68.7954340  28.4512130  30.9179470  68.3585330  28.6312930  31.7503620
  69.3632020  29.2086750  30.7761190  68.6278770  20.9632360  27.2768350
  67.9727610  20.6944000  26.6328050  69.4656720  20.8536840  26.8270330
  69.6654700  21.3484930  31.8171690  70.0327740  21.2612330  32.6967710
  69.0965520  20.5851480  31.7178550  69.2170700  18.2594020  35.7230110
  68.3226750  18.2260780  36.0623820  69.7568250  18.4580810  36.4881360
  67.8416850  18.1731290  23.2193680  66.9380930  18.4361490  23.0445340
  68.3257470  18.4442460  22.4393640  70.3844060  17.2296830  21.1288060
  71.0935760  16.8080050  20.6435340  69.6684000  17.2972060  20.4971410
  70.0318220  13.2836160  20.1690710  70.7546350  13.8245100  20.4871930
  70.3042740  13.0099580  19.2932250  69.7210410  12.5342350  30.0713330
  70.3686600  11.9839730  29.6308490  70.1412250  12.7885500  30.8929140
  69.4742410  12.6898020  32.8138650  69.1257230  13.1461840  33.5796830
  69.1430110  11.7955150  32.8961080  71.0806780  25.8617620  36.9791840
  71.0376410  25.4910530  37.8606300  71.2117790  26.7995190  37.1193660
  74.7812810  27.4177210  32.5801560  74.5404170  27.6851770  31.6932080
  75.7215450  27.5882940  32.6352420  70.1463050  12.2174220  36.0889420
  70.6946040  12.0362270  35.3255530  70.2118360  11.4268330  36.6245730
  70.9194810  28.8079870  34.0989620  70.3255130  28.6764570  34.8379660
  70.9118650  27.9718010  33.6331720  70.5507040  26.1738250  33.0497660
  69.8241100  25.5543540  32.9823610  70.6116190  26.5678860  32.1795740
  74.1552140  28.3883250  29.8347070  74.6717160  27.7770610  29.3095330
  74.8049520  28.8912030  30.3258080  76.8947640  29.2791740  30.6616050
  77.1825450  29.0246040  29.7849060  77.4070860  28.7269100  31.2521620
  68.8337040  29.4912640  26.2594420  68.6659080  28.8583320  26.9576310
  67.9671550  29.6972040  25.9088610  69.4565060  13.3229420  23.7626280
  70.2144420  13.4358300  23.1890310  68.9942230  14.1598620  23.7169710
  75.9978870  15.4368690  26.7528590  75.1853380  15.0625580  26.4124470
  76.5020510  14.6813770  27.0549780  70.4399740  28.1845870  23.7044560
  69.9147360  28.5653900  23.0006520  70.3644320  28.8096640  24.4254270
  71.8290210  13.8493470  22.3028250  72.3582970  13.0623270  22.1736200
  72.4618530  14.5284660  22.5363780  74.0228050  13.5868610  25.3573640
  73.3930790  12.8855920  25.5243770  73.4833190  14.3472740  25.1406800
  74.1483610  12.8652590  37.7926130  73.8667880  13.3686190  37.0286950
  74.5303310  12.0674340  37.4268260  73.0392710  30.1328250  22.5793810
  73.7711530  29.8487530  22.0317700  73.2986380  29.8941530  23.4693190
  72.2007500  26.2492980  22.5840140  71.5716380  26.7178080  23.1325970
  72.3155330  25.4042200  23.0186330  71.8041090  22.3897470  11.4926370
  70.9725970  22.1346180  11.8922880  72.4122070  22.4608240  12.2284290
  71.7842350  26.4237560  11.6884390  72.0870390  25.5335300  11.5094610
  72.5285940  26.9807780  11.4606640  70.2133040  17.3499360   5.2768760
  69.3249740  17.6915330   5.1748640  70.4974230  17.1499680   4.3849590
  68.1766050  19.9505010  11.1608460  68.7482160  19.1827210  11.1612100
  68.1767590  20.2493770  10.2515070  69.4190920  15.3589370  12.9477390
  69.2393760  14.4615120  13.2280150  69.0171000  15.9061240  13.6224340
  72.3894430  15.9330860   6.3107140  72.4961180  16.8334590   6.6175900
  71.4786790  15.8848830   6.0201790  70.0377590  17.8549870  11.5559730
  70.7187700  18.1188240  12.1747130  69.7225640  17.0150740  11.8897740
  74.2302160  18.9017230  10.6432320  74.7380380  19.3998200  11.2837340
  74.7615400  18.1252430  10.4671680  72.5138260  13.5415790  14.9095740
  72.5156700  14.0588180  14.1041640  71.6842570  13.0645970  14.8865670
  73.7641110  23.1810970  13.0869240  73.4310490  23.8079890  13.7290310
  73.9407790  23.7072850  12.3070910  72.1953590  15.2525750  12.9166190
  72.5370400  16.0967800  12.6220060  71.2569400  15.4009490  13.0331530
  72.9760210  25.1491770  14.9018420  73.5934210  25.8242850  14.6202870
  72.1153330  25.5579750  14.8105920  68.2692550  24.3391630   3.7825270
  67.8920530  24.8278730   3.0510170  68.5265620  25.0116910   4.4131800
  75.8781480  12.7408020   9.2410780  76.1856460  12.1854910   8.5246280
  74.9482180  12.8752480   9.0583770  73.8718880  21.3321590   8.7590630
  73.4675880  20.6198840   8.2636530  73.9582000  20.9874830   9.6478670
  74.3400580  25.0189150  10.9229840  74.0428870  24.4134620  10.2437620
  75.2900400  25.0566460  10.8119200  72.5847500  18.1064800  12.5389670
  73.1362090  18.2160140  11.7642920  73.0991010  18.4802400  13.2544900
  73.4319010  24.7570840  17.5737640  72.5347540  24.9810810  17.8211040
  73.4571880  24.8805780  16.6249040  72.2590230  21.6284160  16.1495010
  72.1198000  22.5006960  16.5182410  71.3771590  21.2856970  16.0042950
  74.0570580  27.5705860  18.3580160  74.0286010  27.9748810  17.4908590
  73.8935550  26.6416220  18.1951760  70.5723510  20.2266570   6.2597280
  70.4521110  20.9528660   5.6478550  70.2624400  19.4569480   5.7825190
  68.2108880  23.3981710  12.0665920  68.2889300  23.5330480  11.1221640
  68.8250560  22.6897600  12.2594040  69.4556510  25.0981900   8.4772100
  69.0484590  25.2396490   7.6225700  70.3469520  24.8142060   8.2743310
  73.7278170  29.3127680   6.5894770  73.5520650  28.3963220   6.3762570
  72.8733910  29.6714970   6.8292570  68.2668400  24.4395880  14.6060380
  68.4299440  23.9701240  13.7879750  68.7320850  23.9319440  15.2709220
  73.0387170  13.5701640   9.6420950  72.5955320  14.3511180   9.3105470
  73.5972160  13.8931530  10.3491890  77.3256980  16.4370160  15.2456270
  76.8636350  16.6453180  16.0576210  76.9235090  15.6229510  14.9426940
  76.1545990  13.1912340   4.5226780  75.5300170  13.1872210   5.2480090
  76.0676110  12.3243300   4.1262750  75.0763070  14.1148970  11.5010550
  75.3735400  15.0211800  11.4202570  75.6248630  13.6267750  10.8870120
  72.8301390  18.6935210   7.3702200  72.6042310  18.4772380   8.2748820
  72.0493920  19.1263670   7.0248170  75.2700600  19.5920790  18.0362470
  75.1744200  18.6515520  17.8862870  76.1132580  19.8135860  17.6410540
  70.4011140  16.0034460  16.1896250  70.0074530  16.8509670  16.3969030
  69.7129540  15.3660830  16.3804890  76.9756190  16.0869430  19.2592990
  76.2854510  15.8941630  19.8939080  77.7188490  16.3704070  19.7917290
  67.7028190  13.9262920  10.2226330  67.4141240  14.4965780  10.9351310
  68.4473950  13.4467370  10.5857560  75.6896550  16.6022070  10.4999400
  75.6932610  16.1612020   9.6503940  76.5847670  16.9239400  10.6071220
  71.5398930  16.4848560   9.4593610  71.1998980  16.9623790  10.2160660
  70.7776250  16.0313680   9.0994710  75.7516700  17.6034150   3.4906160
  75.8729520  17.5620630   4.4391980  75.3665210  18.4658300   3.3352890
  74.7638200  19.9135290   2.8889460  74.1955100  19.4653540   2.2625370
  75.4727200  20.2728070   2.3554610  69.8407380  23.8147310  16.7656190
  69.4562170  23.1740980  17.3639150  70.1519570  24.5183430  17.3350920
  75.9904520  20.6623850  12.2464810  76.3574650  20.1882420  12.9926150
  75.8009580  21.5365420  12.5873150  68.8545010  15.4067540   8.3758280
  68.5691930  15.0423210   9.2136900  68.7923870  14.6748000   7.7621420
  73.7803890  19.7032490  14.5649020  73.4760960  20.5824470  14.7899380
  74.7350350  19.7632280  14.6006460  72.3085680  23.9093480   5.1615870
  71.5347940  23.3691100   5.0014590  73.0380310  23.3900090   4.8233630
  72.3523080  23.5773860   8.7994680  72.8701750  22.7742120   8.7451570
  71.9007100  23.5153000   9.6411510  77.2392580  24.8440140   4.0721980
  77.5808280  25.5882370   3.5765300  76.4105290  25.1571260   4.4346810
  69.8367620  20.5435230  15.7120380  69.4782560  21.2089080  16.2993720
  69.5422180  19.7118780  16.0833000  73.0380740  21.0019470  18.5959930
  72.7380880  21.1476650  17.6987750  73.8091980  20.4424760  18.5033320
  76.2083270  24.9253670   6.8437900  76.8954400  25.4722880   7.2245490
  75.4215690  25.4694400   6.8787510  68.3475670  20.5426490   2.3354980
  69.2170520  20.8251290   2.6190900  67.8565990  21.3562360   2.2203790
  75.5110480  21.9299700   6.4563260  75.9673260  22.7404950   6.6823450
  75.1598690  21.6122840   7.2881750  71.4122260  12.2737350   6.9285780
  71.2836890  12.2655250   7.8770700  70.5884280  12.6120440   6.5776790
  68.7146920  29.7553870   2.9016610  69.0744560  30.3543210   2.2473880
  68.5739260  30.3013760   3.6751640  68.4116190  14.0328470  16.3892480
  67.6974710  14.2325390  16.9945090  68.8311230  13.2568040  16.7607280
  68.6988780  28.0208730  17.3759010  68.8079900  27.0803470  17.2354400
  68.0469340  28.2863480  16.7272740  76.6901370  26.2924620  18.7757130
  76.3698240  25.5733860  19.3202820  76.0159730  26.9679690  18.8493190
  74.7315540  27.1385070   3.7190280  74.7225640  27.8714760   3.1034790
  73.8113900  26.8916650   3.8117240  70.3322180  22.3599960   4.4637040
  69.7250130  23.0998860   4.4732340  70.8071530  22.4499320   3.6375240
  75.2401030  17.7593670   6.3639370  74.5317180  18.2280010   6.8052980
  75.5245510  17.1015680   6.9984560  76.8656960  19.1790370  14.3631900
  77.3642210  19.6536190  15.0283750  77.0079910  18.2553890  14.5701930
  76.3593250  29.7199630   7.0763140  76.6134750  29.6821020   6.1542510
  75.4105730  29.5932960   7.0691390  73.4436050  16.0678750   3.7390080
  74.2926580  16.5048900   3.6730270  73.0767320  16.3799010   4.5662140
  72.3427470  22.3211110   2.2125610  73.1090740  22.2092470   2.7751040
  72.4202160  21.6249080   1.5602380  71.0374230  19.7536180   2.8958500
  71.1177820  18.8063690   3.0075900  71.9293980  20.0843060   3.0019160
  71.8388940  29.9031570   9.9993040  72.5751420  29.3547030  10.2701610
  72.2229860  30.7687580   9.8599030  68.7234420  25.9705140   5.8734550
  67.7974200  26.2126280   5.8639960  69.1890850  26.7979400   5.7519300
  70.8447220  29.0877640  19.1878620  71.6459950  29.4089690  19.6014020
  70.3299040  28.7273220  19.9098530  68.5645030  21.5751100  18.1314670
  69.0684050  20.9958380  18.7030900  67.8252450  21.8591330  18.6691040
  75.6182970  22.9822090  17.6650190  74.8528640  23.5507090  17.5804860
  75.7998930  22.6898300  16.7718420  70.5968110  19.7180690  19.0264740
  70.6373450  19.4194560  19.9349970  71.4513610  20.1188300  18.8672260
  74.3746500  22.3176240   4.1868250  74.7962920  22.1516110   5.0299640
  74.4997340  21.5076470   3.6923390  72.5373920  18.2972790  16.9939230
  72.0070380  17.8063740  16.3662570  73.2061990  18.7256990  16.4597160
  73.0246220  15.2635160  17.0736520  72.9303090  14.6455910  16.3487390
  72.4443610  15.9901450  16.8466430  75.7907660  13.8208400  14.1063910
  75.3424960  13.8432660  13.2609460  75.1572860  13.4227420  14.7034210
  76.1967210  22.7162730  14.7276350  76.6155320  23.5595460  14.5552590
  75.2775840  22.8534770  14.4983130  74.0474630  29.0215740  15.8434080
  73.5095720  29.7461800  15.5242780  74.3008590  28.5446080  15.0531420
  75.2999880  16.9900260  17.3690010  75.8899570  16.6816110  18.0567830
  74.4820120  16.5180010  17.5249910  76.9036840  30.2566950  16.1020730
  76.8295540  31.1602090  16.4093100  76.0015680  29.9378850  16.0742800
  75.2873130  14.4344710   2.1060490  74.9395130  13.7568700   1.5262940
  75.4885900  13.9734220   2.9203880  71.0918330  24.7952510   1.9534090
  71.5293200  25.3382180   2.6091670  71.5766060  23.9699460   1.9630430
  68.3064130  27.5841540   9.4054350  68.6367140  26.7162600   9.1732990
  68.7355130  27.7900060  10.2359310  72.9026050  25.9150550   7.0656320
  72.6021590  25.7915520   7.9660230  72.7963540  25.0559140   6.6572050
  68.7954340  28.4512130  12.1435980  68.3585330  28.6312930  12.9760130
  69.3632020  29.2086750  12.0017700  68.6278770  20.9632360   8.5024860
  67.9727610  20.6944000   7.8584560  69.4656720  20.8536840   8.0526840
  69.6654700  21.3484930  13.0428200  70.0327740  21.2612330  13.9224220
  69.0965520  20.5851480  12.9435060  69.2170700  18.2594020  16.9486620
  68.3226750  18.2260780  17.2880330  69.7568250  18.4580810  17.7137870
  67.8416850  18.1731290   4.4450190  66.9380930  18.4361490   4.2701850
  68.3257470  18.4442460   3.6650150  70.3844060  17.2296830   2.3544570
  71.0935760  16.8080050   1.8691850  69.6684000  17.2972060   1.7227920
  69.7210410  12.5342350  11.2969840  70.3686600  11.9839730  10.8565000
  70.1412250  12.7885500  12.1185650  69.4742410  12.6898020  14.0395160
  69.1257230  13.1461840  14.8053340  69.1430110  11.7955150  14.1217590
  71.0806780  25.8617620  18.2048350  71.0376410  25.4910530  19.0862810
  71.2117790  26.7995190  18.3450170  74.7812810  27.4177210  13.8058070
  74.5404170  27.6851770  12.9188590  75.7215450  27.5882940  13.8608930
  70.1463050  12.2174220  17.3145930  70.6946040  12.0362270  16.5512040
  70.2118360  11.4268330  17.8502240  70.9194810  28.8079870  15.3246130
  70.3255130  28.6764570  16.0636170  70.9118650  27.9718010  14.8588230
  70.5507040  26.1738250  14.2754170  69.8241100  25.5543540  14.2080120
  70.6116190  26.5678860  13.4052250  74.1552140  28.3883250  11.0603580
  74.6717160  27.7770610  10.5351840  74.8049520  28.8912030  11.5514590
  76.8947640  29.2791740  11.8872560  77.1825450  29.0246040  11.0105570
  77.4070860  28.7269100  12.4778130  68.8337040  29.4912640   7.4850930
  68.6659080  28.8583320   8.1832820  67.9671550  29.6972040   7.1345120
  69.4565060  13.3229420   4.9882790  70.2144420  13.4358300   4.4146820
  68.9942230  14.1598620   4.9426220  75.9978870  15.4368690   7.9785100
  75.1853380  15.0625580   7.6380980  76.5020510  14.6813770   8.2806290
  70.4399740  28.1845870   4.9301070  69.9147360  28.5653900   4.2263030
  70.3644320  28.8096640   5.6510780  71.8290210  13.8493470   3.5284760
  72.3582970  13.0623270   3.3992710  72.4618530  14.5284660   3.7620290
  74.0228050  13.5868610   6.5830150  73.3930790  12.8855920   6.7500280
  73.4833190  14.3472740   6.3663310  74.1483610  12.8652590  19.0182640
  73.8667880  13.3686190  18.2543460  74.5303310  12.0674340  18.6524770
  73.0392710  30.1328250   3.8050320  73.7711530  29.8487530   3.2574210
  73.2986380  29.8941530   4.6949700  72.2007500  26.2492980   3.8096650
  71.5716380  26.7178080   4.3582480  72.3155330  25.4042200   4.2442840
  71.8041090   3.6153980  67.8156840  70.9725970   3.3602690  68.2153350
  72.4122070   3.6864750  68.5514760  71.7842350   7.6494070  68.0114860
  72.0870390   6.7591810  67.8325080  72.5285940   8.2064290  67.7837110
  73.7641110   4.4067480  69.4099710  73.4310490   5.0336400  70.0520780
  73.9407790   4.9329360  68.6301380  72.9760210   6.3748280  71.2248890
  73.5934210   7.0499360  70.9433340  72.1153330   6.7836260  71.1336390
  68.2692550   5.5648140  60.1055740  67.8920530   6.0535240  59.3740640
  68.5265620   6.2373420  60.7362270  73.8718880   2.5578100  65.0821100
  73.4675880   1.8455350  64.5867000  73.9582000   2.2131340  65.9709140
  74.3400580   6.2445660  67.2460310  74.0428870   5.6391130  66.5668090
  75.2900400   6.2822970  67.1349670  73.4319010   5.9827350  73.8968110
  72.5347540   6.2067320  74.1441510  73.4571880   6.1062290  72.9479510
  72.2590230   2.8540670  72.4725480  72.1198000   3.7263470  72.8412880
  71.3771590   2.5113480  72.3273420  74.0570580   8.7962370  74.6810630
  74.0286010   9.2005320  73.8139060  73.8935550   7.8672730  74.5182230
  68.2108880   4.6238220  68.3896390  68.2889300   4.7586990  67.4452110
  68.8250560   3.9154110  68.5824510  69.4556510   6.3238410  64.8002570
  69.0484590   6.4653000  63.9456170  70.3469520   6.0398570  64.5973780
  73.7278170  10.5384190  62.9125240  73.5520650   9.6219730  62.6993040
  72.8733910  10.8971480  63.1523040  68.2668400   5.6652390  70.9290850
  68.4299440   5.1957750  70.1110220  68.7320850   5.1575950  71.5939690
  69.8407380   5.0403820  73.0886660  69.4562170   4.3997490  73.6869620
  70.1519570   5.7439940  73.6581390  72.3085680   5.1349990  61.4846340
  71.5347940   4.5947610  61.3245060  73.0380310   4.6156600  61.1464100
  72.3523080   4.8030370  65.1225150  72.8701750   3.9998630  65.0682040
  71.9007100   4.7409510  65.9641980  77.2392580   6.0696650  60.3952450
  77.5808280   6.8138880  59.8995770  76.4105290   6.3827770  60.7577280
  73.0380740   2.2275980  74.9190400  72.7380880   2.3733160  74.0218220
  73.8091980   1.6681270  74.8263790  76.2083270   6.1510180  63.1668370
  76.8954400   6.6979390  63.5475960  75.4215690   6.6950910  63.2017980
  68.3475670   1.7683000  58.6585450  69.2170520   2.0507800  58.9421370
  67.8565990   2.5818870  58.5434260  75.5110480   3.1556210  62.7793730
  75.9673260   3.9661460  63.0053920  75.1598690   2.8379350  63.6112220
  68.7146920  10.9810380  59.2247080  69.0744560  11.5799720  58.5704350
  68.5739260  11.5270270  59.9982110  68.6988780   9.2465240  73.6989480
  68.8079900   8.3059980  73.5584870  68.0469340   9.5119990  73.0503210
  74.7315540   8.3641580  60.0420750  74.7225640   9.0971270  59.4265260
  73.8113900   8.1173160  60.1347710  70.3322180   3.5856470  60.7867510
  69.7250130   4.3255370  60.7962810  70.8071530   3.6755830  59.9605710
  76.3593250  10.9456140  63.3993610  76.6134750  10.9077530  62.4772980
  75.4105730  10.8189470  63.3921860  72.3427470   3.5467620  58.5356080
  73.1090740   3.4348980  59.0981510  72.4202160   2.8505590  57.8832850
  71.8388940  11.1288080  66.3223510  72.5751420  10.5803540  66.5932080
  72.2229860  11.9944090  66.1829500  68.7234420   7.1961650  62.1965020
  67.7974200   7.4382790  62.1870430  69.1890850   8.0235910  62.0749770
  74.9491250  10.3018390  58.1449080  75.7419860  10.5907220  57.6930870
  74.4295600   9.8710560  57.4661560  68.5645030   2.8007610  74.4545140
  69.0684050   2.2214890  75.0261370  67.8252450   3.0847840  74.9921510
  75.4668650   5.5221800  58.0091430  75.3619290   4.9074150  58.7352810
  75.2992870   4.9987690  57.2254440  75.6182970   4.2078600  73.9880660
  74.8528640   4.7763600  73.9035330  75.7998930   3.9154810  73.0948890
  74.3746500   3.5432750  60.5098720  74.7962920   3.3772620  61.3530110
  74.4997340   2.7332980  60.0153860  76.8874140   2.5670360  57.7575820
  77.4079800   1.8519380  57.3916970  77.5342540   3.2056230  58.0576330
  76.1967210   3.9419240  71.0506820  76.6155320   4.7851970  70.8783060
  75.2775840   4.0791280  70.8213600  74.0474630  10.2472250  72.1664550
  73.5095720  10.9718310  71.8473250  74.3008590   9.7702590  71.3761890
  76.9036840  11.4823460  72.4251200  76.8295540  12.3858600  72.7323570
  76.0015680  11.1635360  72.3973270  71.0918330   6.0209020  58.2764560
  71.5293200   6.5638690  58.9322140  71.5766060   5.1955970  58.2860900
  68.3064130   8.8098050  65.7284820  68.6367140   7.9419110  65.4963460
  68.7355130   9.0156570  66.5589780  72.9026050   7.1407060  63.3886790
  72.6021590   7.0172030  64.2890700  72.7963540   6.2815650  62.9802520
  68.7954340   9.6768640  68.4666450  68.3585330   9.8569440  69.2990600
  69.3632020  10.4343260  68.3248170  68.6278770   2.1888870  64.8255330
  67.9727610   1.9200510  64.1815030  69.4656720   2.0793350  64.3757310
  69.6654700   2.5741440  69.3658670  70.0327740   2.4868840  70.2454690
  69.0965520   1.8107990  69.2665530  71.0806780   7.0874130  74.5278820
  71.0376410   6.7167040  75.4093280  71.2117790   8.0251700  74.6680640
  74.7812810   8.6433720  70.1288540  74.5404170   8.9108280  69.2419060
  75.7215450   8.8139450  70.1839400  70.9194810  10.0336380  71.6476600
  70.3255130   9.9021080  72.3866640  70.9118650   9.1974520  71.1818700
  70.5507040   7.3994760  70.5984640  69.8241100   6.7800050  70.5310590
  70.6116190   7.7935370  69.7282720  74.1552140   9.6139760  67.3834050
  74.6717160   9.0027120  66.8582310  74.8049520  10.1168540  67.8745060
  76.8947640  10.5048250  68.2103030  77.1825450  10.2502550  67.3336040
  77.4070860   9.9525610  68.8008600  68.8337040  10.7169150  63.8081400
  68.6659080  10.0839830  64.5063290  67.9671550  10.9228550  63.4575590
  70.4399740   9.4102380  61.2531540  69.9147360   9.7910410  60.5493500
  70.3644320  10.0353150  61.9741250  73.0392710  11.3584760  60.1280790
  73.7711530  11.0744040  59.5804680  73.2986380  11.1198040  61.0180170
  72.2007500   7.4749490  60.1327120  71.5716380   7.9434590  60.6812950
  72.3155330   6.6298710  60.5673310  71.8041090   3.6153980  49.0413350
  70.9725970   3.3602690  49.4409860  72.4122070   3.6864750  49.7771270
  71.7842350   7.6494070  49.2371370  72.0870390   6.7591810  49.0581590
  72.5285940   8.2064290  49.0093620  73.7641110   4.4067480  50.6356220
  73.4310490   5.0336400  51.2777290  73.9407790   4.9329360  49.8557890
  72.9760210   6.3748280  52.4505400  73.5934210   7.0499360  52.1689850
  72.1153330   6.7836260  52.3592900  68.2692550   5.5648140  41.3312250
  67.8920530   6.0535240  40.5997150  68.5265620   6.2373420  41.9618780
  73.8718880   2.5578100  46.3077610  73.4675880   1.8455350  45.8123510
  73.9582000   2.2131340  47.1965650  74.3400580   6.2445660  48.4716820
  74.0428870   5.6391130  47.7924600  75.2900400   6.2822970  48.3606180
  73.4319010   5.9827350  55.1224620  72.5347540   6.2067320  55.3698020
  73.4571880   6.1062290  54.1736020  72.2590230   2.8540670  53.6981990
  72.1198000   3.7263470  54.0669390  71.3771590   2.5113480  53.5529930
  74.0570580   8.7962370  55.9067140  74.0286010   9.2005320  55.0395570
  73.8935550   7.8672730  55.7438740  68.2108880   4.6238220  49.6152900
  68.2889300   4.7586990  48.6708620  68.8250560   3.9154110  49.8081020
  69.4556510   6.3238410  46.0259080  69.0484590   6.4653000  45.1712680
  70.3469520   6.0398570  45.8230290  73.7278170  10.5384190  44.1381750
  73.5520650   9.6219730  43.9249550  72.8733910  10.8971480  44.3779550
  68.2668400   5.6652390  52.1547360  68.4299440   5.1957750  51.3366730
  68.7320850   5.1575950  52.8196200  69.8407380   5.0403820  54.3143170
  69.4562170   4.3997490  54.9126130  70.1519570   5.7439940  54.8837900
  72.3085680   5.1349990  42.7102850  71.5347940   4.5947610  42.5501570
  73.0380310   4.6156600  42.3720610  72.3523080   4.8030370  46.3481660
  72.8701750   3.9998630  46.2938550  71.9007100   4.7409510  47.1898490
  77.2392580   6.0696650  41.6208960  77.5808280   6.8138880  41.1252280
  76.4105290   6.3827770  41.9833790  73.0380740   2.2275980  56.1446910
  72.7380880   2.3733160  55.2474730  73.8091980   1.6681270  56.0520300
  76.2083270   6.1510180  44.3924880  76.8954400   6.6979390  44.7732470
  75.4215690   6.6950910  44.4274490  68.3475670   1.7683000  39.8841960
  69.2170520   2.0507800  40.1677880  67.8565990   2.5818870  39.7690770
  75.5110480   3.1556210  44.0050240  75.9673260   3.9661460  44.2310430
  75.1598690   2.8379350  44.8368730  68.7146920  10.9810380  40.4503590
  69.0744560  11.5799720  39.7960860  68.5739260  11.5270270  41.2238620
  68.6988780   9.2465240  54.9245990  68.8079900   8.3059980  54.7841380
  68.0469340   9.5119990  54.2759720  76.6901370   7.5181130  56.3244110
  76.3698240   6.7990370  56.8689800  76.0159730   8.1936200  56.3980170
  74.7315540   8.3641580  41.2677260  74.7225640   9.0971270  40.6521770
  73.8113900   8.1173160  41.3604220  70.3322180   3.5856470  42.0124020
  69.7250130   4.3255370  42.0219320  70.8071530   3.6755830  41.1862220
  76.3593250  10.9456140  44.6250120  76.6134750  10.9077530  43.7029490
  75.4105730  10.8189470  44.6178370  72.3427470   3.5467620  39.7612590
  73.1090740   3.4348980  40.3238020  72.4202160   2.8505590  39.1089360
  71.8388940  11.1288080  47.5480020  72.5751420  10.5803540  47.8188590
  72.2229860  11.9944090  47.4086010  68.7234420   7.1961650  43.4221530
  67.7974200   7.4382790  43.4126940  69.1890850   8.0235910  43.3006280
  70.8447220  10.3134150  56.7365600  71.6459950  10.6346200  57.1501000
  70.3299040   9.9529730  57.4585510  74.9491250  10.3018390  39.3705590
  75.7419860  10.5907220  38.9187380  74.4295600   9.8710560  38.6918070
  68.5645030   2.8007610  55.6801650  69.0684050   2.2214890  56.2517880
  67.8252450   3.0847840  56.2178020  75.4668650   5.5221800  39.2347940
  75.3619290   4.9074150  39.9609320  75.2992870   4.9987690  38.4510950
  75.6182970   4.2078600  55.2137170  74.8528640   4.7763600  55.1291840
  75.7998930   3.9154810  54.3205400  74.3746500   3.5432750  41.7355230
  74.7962920   3.3772620  42.5786620  74.4997340   2.7332980  41.2410370
  76.8874140   2.5670360  38.9832330  77.4079800   1.8519380  38.6173480
  77.5342540   3.2056230  39.2832840  76.1967210   3.9419240  52.2763330
  76.6155320   4.7851970  52.1039570  75.2775840   4.0791280  52.0470110
  74.0474630  10.2472250  53.3921060  73.5095720  10.9718310  53.0729760
  74.3008590   9.7702590  52.6018400  76.9036840  11.4823460  53.6507710
  76.8295540  12.3858600  53.9580080  76.0015680  11.1635360  53.6229780
  71.0918330   6.0209020  39.5021070  71.5293200   6.5638690  40.1578650
  71.5766060   5.1955970  39.5117410  68.3064130   8.8098050  46.9541330
  68.6367140   7.9419110  46.7219970  68.7355130   9.0156570  47.7846290
  72.9026050   7.1407060  44.6143300  72.6021590   7.0172030  45.5147210
  72.7963540   6.2815650  44.2059030  68.7954340   9.6768640  49.6922960
  68.3585330   9.8569440  50.5247110  69.3632020  10.4343260  49.5504680
  68.6278770   2.1888870  46.0511840  67.9727610   1.9200510  45.4071540
  69.4656720   2.0793350  45.6013820  69.6654700   2.5741440  50.5915180
  70.0327740   2.4868840  51.4711200  69.0965520   1.8107990  50.4922040
  71.0806780   7.0874130  55.7535330  71.0376410   6.7167040  56.6349790
  71.2117790   8.0251700  55.8937150  74.7812810   8.6433720  51.3545050
  74.5404170   8.9108280  50.4675570  75.7215450   8.8139450  51.4095910
  70.9194810  10.0336380  52.8733110  70.3255130   9.9021080  53.6123150
  70.9118650   9.1974520  52.4075210  70.5507040   7.3994760  51.8241150
  69.8241100   6.7800050  51.7567100  70.6116190   7.7935370  50.9539230
  74.1552140   9.6139760  48.6090560  74.6717160   9.0027120  48.0838820
  74.8049520  10.1168540  49.1001570  76.8947640  10.5048250  49.4359540
  77.1825450  10.2502550  48.5592550  77.4070860   9.9525610  50.0265110
  68.8337040  10.7169150  45.0337910  68.6659080  10.0839830  45.7319800
  67.9671550  10.9228550  44.6832100  70.4399740   9.4102380  42.4788050
  69.9147360   9.7910410  41.7750010  70.3644320  10.0353150  43.1997760
  73.0392710  11.3584760  41.3537300  73.7711530  11.0744040  40.8061190
  73.2986380  11.1198040  42.2436680  72.2007500   7.4749490  41.3583630
  71.5716380   7.9434590  41.9069460  72.3155330   6.6298710  41.7929820
  71.8041090   3.6153980  30.2669860  70.9725970   3.3602690  30.6666370
  72.4122070   3.6864750  31.0027780  71.7842350   7.6494070  30.4627880
  72.0870390   6.7591810  30.2838100  72.5285940   8.2064290  30.2350130
  73.7641110   4.4067480  31.8612730  73.4310490   5.0336400  32.5033800
  73.9407790   4.9329360  31.0814400  72.9760210   6.3748280  33.6761910
  73.5934210   7.0499360  33.3946360  72.1153330   6.7836260  33.5849410
  68.2692550   5.5648140  22.5568760  67.8920530   6.0535240  21.8253660
  68.5265620   6.2373420  23.1875290  73.8718880   2.5578100  27.5334120
  73.4675880   1.8455350  27.0380020  73.9582000   2.2131340  28.4222160
  74.3400580   6.2445660  29.6973330  74.0428870   5.6391130  29.0181110
  75.2900400   6.2822970  29.5862690  73.4319010   5.9827350  36.3481130
  72.5347540   6.2067320  36.5954530  73.4571880   6.1062290  35.3992530
  72.2590230   2.8540670  34.9238500  72.1198000   3.7263470  35.2925900
  71.3771590   2.5113480  34.7786440  74.0570580   8.7962370  37.1323650
  74.0286010   9.2005320  36.2652080  73.8935550   7.8672730  36.9695250
  68.2108880   4.6238220  30.8409410  68.2889300   4.7586990  29.8965130
  68.8250560   3.9154110  31.0337530  69.4556510   6.3238410  27.2515590
  69.0484590   6.4653000  26.3969190  70.3469520   6.0398570  27.0486800
  73.7278170  10.5384190  25.3638260  73.5520650   9.6219730  25.1506060
  72.8733910  10.8971480  25.6036060  68.2668400   5.6652390  33.3803870
  68.4299440   5.1957750  32.5623240  68.7320850   5.1575950  34.0452710
  69.8407380   5.0403820  35.5399680  69.4562170   4.3997490  36.1382640
  70.1519570   5.7439940  36.1094410  72.3085680   5.1349990  23.9359360
  71.5347940   4.5947610  23.7758080  73.0380310   4.6156600  23.5977120
  72.3523080   4.8030370  27.5738170  72.8701750   3.9998630  27.5195060
  71.9007100   4.7409510  28.4155000  77.2392580   6.0696650  22.8465470
  77.5808280   6.8138880  22.3508790  76.4105290   6.3827770  23.2090300
  73.0380740   2.2275980  37.3703420  72.7380880   2.3733160  36.4731240
  73.8091980   1.6681270  37.2776810  76.2083270   6.1510180  25.6181390
  76.8954400   6.6979390  25.9988980  75.4215690   6.6950910  25.6531000
  68.3475670   1.7683000  21.1098470  69.2170520   2.0507800  21.3934390
  67.8565990   2.5818870  20.9947280  75.5110480   3.1556210  25.2306750
  75.9673260   3.9661460  25.4566940  75.1598690   2.8379350  26.0625240
  68.7146920  10.9810380  21.6760100  69.0744560  11.5799720  21.0217370
  68.5739260  11.5270270  22.4495130  68.6988780   9.2465240  36.1502500
  68.8079900   8.3059980  36.0097890  68.0469340   9.5119990  35.5016230
  76.6901370   7.5181130  37.5500620  76.3698240   6.7990370  38.0946310
  76.0159730   8.1936200  37.6236680  74.7315540   8.3641580  22.4933770
  74.7225640   9.0971270  21.8778280  73.8113900   8.1173160  22.5860730
  70.3322180   3.5856470  23.2380530  69.7250130   4.3255370  23.2475830
  70.8071530   3.6755830  22.4118730  76.3593250  10.9456140  25.8506630
  76.6134750  10.9077530  24.9286000  75.4105730  10.8189470  25.8434880
  72.3427470   3.5467620  20.9869100  73.1090740   3.4348980  21.5494530
  72.4202160   2.8505590  20.3345870  71.8388940  11.1288080  28.7736530
  72.5751420  10.5803540  29.0445100  72.2229860  11.9944090  28.6342520
  68.7234420   7.1961650  24.6478040  67.7974200   7.4382790  24.6383450
  69.1890850   8.0235910  24.5262790  70.8447220  10.3134150  37.9622110
  71.6459950  10.6346200  38.3757510  70.3299040   9.9529730  38.6842020
  74.9491250  10.3018390  20.5962100  75.7419860  10.5907220  20.1443890
  74.4295600   9.8710560  19.9174580  68.5645030   2.8007610  36.9058160
  69.0684050   2.2214890  37.4774390  67.8252450   3.0847840  37.4434530
  75.4668650   5.5221800  20.4604450  75.3619290   4.9074150  21.1865830
  75.2992870   4.9987690  19.6767460  75.6182970   4.2078600  36.4393680
  74.8528640   4.7763600  36.3548350  75.7998930   3.9154810  35.5461910
  74.3746500   3.5432750  22.9611740  74.7962920   3.3772620  23.8043130
  74.4997340   2.7332980  22.4666880  76.8874140   2.5670360  20.2088840
  77.4079800   1.8519380  19.8429990  77.5342540   3.2056230  20.5089350
  76.1967210   3.9419240  33.5019840  76.6155320   4.7851970  33.3296080
  75.2775840   4.0791280  33.2726620  74.0474630  10.2472250  34.6177570
  73.5095720  10.9718310  34.2986270  74.3008590   9.7702590  33.8274910
  76.9036840  11.4823460  34.8764220  76.8295540  12.3858600  35.1836590
  76.0015680  11.1635360  34.8486290  71.0918330   6.0209020  20.7277580
  71.5293200   6.5638690  21.3835160  71.5766060   5.1955970  20.7373920
  68.3064130   8.8098050  28.1797840  68.6367140   7.9419110  27.9476480
  68.7355130   9.0156570  29.0102800  72.9026050   7.1407060  25.8399810
  72.6021590   7.0172030  26.7403720  72.7963540   6.2815650  25.4315540
  68.7954340   9.6768640  30.9179470  68.3585330   9.8569440  31.7503620
  69.3632020  10.4343260  30.7761190  68.6278770   2.1888870  27.2768350
  67.9727610   1.9200510  26.6328050  69.4656720   2.0793350  26.8270330
  69.6654700   2.5741440  31.8171690  70.0327740   2.4868840  32.6967710
  69.0965520   1.8107990  31.7178550  71.0806780   7.0874130  36.9791840
  71.0376410   6.7167040  37.8606300  71.2117790   8.0251700  37.1193660
  74.7812810   8.6433720  32.5801560  74.5404170   8.9108280  31.6932080
  75.7215450   8.8139450  32.6352420  70.9194810  10.0336380  34.0989620
  70.3255130   9.9021080  34.8379660  70.9118650   9.1974520  33.6331720
  70.5507040   7.3994760  33.0497660  69.8241100   6.7800050  32.9823610
  70.6116190   7.7935370  32.1795740  74.1552140   9.6139760  29.8347070
  74.6717160   9.0027120  29.3095330  74.8049520  10.1168540  30.3258080
  76.8947640  10.5048250  30.6616050  77.1825450  10.2502550  29.7849060
  77.4070860   9.9525610  31.2521620  68.8337040  10.7169150  26.2594420
  68.6659080  10.0839830  26.9576310  67.9671550  10.9228550  25.9088610
  70.4399740   9.4102380  23.7044560  69.9147360   9.7910410  23.0006520
  70.3644320  10.0353150  24.4254270  73.0392710  11.3584760  22.5793810
  73.7711530  11.0744040  22.0317700  73.2986380  11.1198040  23.4693190
  72.2007500   7.4749490  22.5840140  71.5716380   7.9434590  23.1325970
  72.3155330   6.6298710  23.0186330  71.8041090   3.6153980  11.4926370
  70.9725970   3.3602690  11.8922880  72.4122070   3.6864750  12.2284290
  71.7842350   7.6494070  11.6884390  72.0870390   6.7591810  11.5094610
  72.5285940   8.2064290  11.4606640  73.7641110   4.4067480  13.0869240
  73.4310490   5.0336400  13.7290310  73.9407790   4.9329360  12.3070910
  72.9760210   6.3748280  14.9018420  73.5934210   7.0499360  14.6202870
  72.1153330   6.7836260  14.8105920  68.2692550   5.5648140   3.7825270
  67.8920530   6.0535240   3.0510170  68.5265620   6.2373420   4.4131800
  73.8718880   2.5578100   8.7590630  73.4675880   1.8455350   8.2636530
  73.9582000   2.2131340   9.6478670  74.3400580   6.2445660  10.9229840
  74.0428870   5.6391130  10.2437620  75.2900400   6.2822970  10.8119200
  73.4319010   5.9827350  17.5737640  72.5347540   6.2067320  17.8211040
  73.4571880   6.1062290  16.6249040  72.2590230   2.8540670  16.1495010
  72.1198000   3.7263470  16.5182410  71.3771590   2.5113480  16.0042950
  74.0570580   8.7962370  18.3580160  74.0286010   9.2005320  17.4908590
  73.8935550   7.8672730  18.1951760  68.2108880   4.6238220  12.0665920
  68.2889300   4.7586990  11.1221640  68.8250560   3.9154110  12.2594040
  69.4556510   6.3238410   8.4772100  69.0484590   6.4653000   7.6225700
  70.3469520   6.0398570   8.2743310  73.7278170  10.5384190   6.5894770
  73.5520650   9.6219730   6.3762570  72.8733910  10.8971480   6.8292570
  68.2668400   5.6652390  14.6060380  68.4299440   5.1957750  13.7879750
  68.7320850   5.1575950  15.2709220  69.8407380   5.0403820  16.7656190
  69.4562170   4.3997490  17.3639150  70.1519570   5.7439940  17.3350920
  72.3085680   5.1349990   5.1615870  71.5347940   4.5947610   5.0014590
  73.0380310   4.6156600   4.8233630  72.3523080   4.8030370   8.7994680
  72.8701750   3.9998630   8.7451570  71.9007100   4.7409510   9.6411510
  77.2392580   6.0696650   4.0721980  77.5808280   6.8138880   3.5765300
  76.4105290   6.3827770   4.4346810  73.0380740   2.2275980  18.5959930
  72.7380880   2.3733160  17.6987750  73.8091980   1.6681270  18.5033320
  76.2083270   6.1510180   6.8437900  76.8954400   6.6979390   7.2245490
  75.4215690   6.6950910   6.8787510  68.3475670   1.7683000   2.3354980
  69.2170520   2.0507800   2.6190900  67.8565990   2.5818870   2.2203790
  75.5110480   3.1556210   6.4563260  75.9673260   3.9661460   6.6823450
  75.1598690   2.8379350   7.2881750  68.7146920  10.9810380   2.9016610
  69.0744560  11.5799720   2.2473880  68.5739260  11.5270270   3.6751640
  68.6988780   9.2465240  17.3759010  68.8079900   8.3059980  17.2354400
  68.0469340   9.5119990  16.7272740  76.6901370   7.5181130  18.7757130
  76.3698240   6.7990370  19.3202820  76.0159730   8.1936200  18.8493190
  74.7315540   8.3641580   3.7190280  74.7225640   9.0971270   3.1034790
  73.8113900   8.1173160   3.8117240  70.3322180   3.5856470   4.4637040
  69.7250130   4.3255370   4.4732340  70.8071530   3.6755830   3.6375240
  76.3593250  10.9456140   7.0763140  76.6134750  10.9077530   6.1542510
  75.4105730  10.8189470   7.0691390  72.3427470   3.5467620   2.2125610
  73.1090740   3.4348980   2.7751040  72.4202160   2.8505590   1.5602380
  71.8388940  11.1288080   9.9993040  72.5751420  10.5803540  10.2701610
  72.2229860  11.9944090   9.8599030  68.7234420   7.1961650   5.8734550
  67.7974200   7.4382790   5.8639960  69.1890850   8.0235910   5.7519300
  70.8447220  10.3134150  19.1878620  71.6459950  10.6346200  19.6014020
  70.3299040   9.9529730  19.9098530  68.5645030   2.8007610  18.1314670
  69.0684050   2.2214890  18.7030900  67.8252450   3.0847840  18.6691040
  75.6182970   4.2078600  17.6650190  74.8528640   4.7763600  17.5804860
  75.7998930   3.9154810  16.7718420  74.3746500   3.5432750   4.1868250
  74.7962920   3.3772620   5.0299640  74.4997340   2.7332980   3.6923390
  76.1967210   3.9419240  14.7276350  76.6155320   4.7851970  14.5552590
  75.2775840   4.0791280  14.4983130  74.0474630  10.2472250  15.8434080
  73.5095720  10.9718310  15.5242780  74.3008590   9.7702590  15.0531420
  76.9036840  11.4823460  16.1020730  76.8295540  12.3858600  16.4093100
  76.0015680  11.1635360  16.0742800  71.0918330   6.0209020   1.9534090
  71.5293200   6.5638690   2.6091670  71.5766060   5.1955970   1.9630430
  68.3064130   8.8098050   9.4054350  68.6367140   7.9419110   9.1732990
  68.7355130   9.0156570  10.2359310  72.9026050   7.1407060   7.0656320
  72.6021590   7.0172030   7.9660230  72.7963540   6.2815650   6.6572050
  68.7954340   9.6768640  12.1435980  68.3585330   9.8569440  12.9760130
  69.3632020  10.4343260  12.0017700  68.6278770   2.1888870   8.5024860
  67.9727610   1.9200510   7.8584560  69.4656720   2.0793350   8.0526840
  69.6654700   2.5741440  13.0428200  70.0327740   2.4868840  13.9224220
  69.0965520   1.8107990  12.9435060  71.0806780   7.0874130  18.2048350
  71.0376410   6.7167040  19.0862810  71.2117790   8.0251700  18.3450170
  74.7812810   8.6433720  13.8058070  74.5404170   8.9108280  12.9188590
  75.7215450   8.8139450  13.8608930  70.9194810  10.0336380  15.3246130
  70.3255130   9.9021080  16.0636170  70.9118650   9.1974520  14.8588230
  70.5507040   7.3994760  14.2754170  69.8241100   6.7800050  14.2080120
  70.6116190   7.7935370  13.4052250  74.1552140   9.6139760  11.0603580
  74.6717160   9.0027120  10.5351840  74.8049520  10.1168540  11.5514590
  76.8947640  10.5048250  11.8872560  77.1825450  10.2502550  11.0105570
  77.4070860   9.9525610  12.4778130  68.8337040  10.7169150   7.4850930
  68.6659080  10.0839830   8.1832820  67.9671550  10.9228550   7.1345120
  70.4399740   9.4102380   4.9301070  69.9147360   9.7910410   4.2263030
  70.3644320  10.0353150   5.6510780  73.0392710  11.3584760   3.8050320
  73.7711530  11.0744040   3.2574210  73.2986380  11.1198040   4.6949700
  72.2007500   7.4749490   3.8096650  71.5716380   7.9434590   4.3582480
  72.3155330   6.6298710   4.2442840  60.8813730  76.6229110  65.0571810
  60.8007780  75.7083720  64.7863520  60.4678150  77.1196180  64.3511520
  51.4389550  73.6729830  61.5999230  50.5506250  74.0145800  61.4979110
  51.7230740  73.4730150  60.7080060  49.4022560  76.2735480  67.4838930
  49.9738670  75.5057680  67.4842570  49.4024100  76.5724240  66.5745540
  50.6447430  71.6819840  69.2707860  50.4650270  70.7845590  69.5510620
  50.2427510  72.2291710  69.9454810  59.4845930  73.8835700  67.1720170
  59.8610750  73.0107580  67.0593840  59.3865440  74.2194400  66.2810610
  53.6150940  72.2561330  62.6337610  53.7217690  73.1565060  62.9406370
  52.7043300  72.2079300  62.3432260  63.2670050  71.3786140  64.1048510
  64.0879670  70.8882710  64.1473990  63.3004130  71.9683800  64.8580350
  51.2634100  74.1780340  67.8790200  51.9444210  74.4418710  68.4977600
  50.9482150  73.3381210  68.2128210  55.4558670  75.2247700  66.9662790
  55.9636890  75.7228670  67.6067810  55.9871910  74.4482900  66.7902150
  67.5569600  73.3952890  70.6692140  66.8521770  73.7834600  70.1507250
  67.8227520  74.0903180  71.2713070  53.7394770  69.8646260  71.2326210
  53.7413210  70.3818650  70.4272110  52.9099080  69.3876440  71.2096140
  63.5031530  73.3186520  66.8776050  62.7987100  73.6071410  67.4579160
  63.8643690  74.1286630  66.5175610  53.4210100  71.5756220  69.2396660
  53.7626910  72.4198270  68.9450530  52.4825910  71.7239960  69.3562000
  66.5718450  72.7641310  67.2685260  65.6243360  72.7980290  67.4000690
  66.8968440  73.5780260  67.6534620  57.1037990  69.0638490  65.5641250
  57.4112970  68.5085380  64.8476750  56.1738690  69.1982950  65.3814240
  59.4918750  77.1287320  62.3001370  58.5648030  77.0624700  62.5289840
  59.6443570  78.0667450  62.1856610  59.4787830  73.4004320  59.2968530
  58.5391500  73.5618280  59.3820990  59.7971090  74.1190000  58.7504520
  62.9642600  74.8692160  70.2202430  62.5513780  75.6945870  70.4742420
  62.2318550  74.2837200  70.0278790  55.0975390  77.6552060  65.0821100
  54.6932390  76.9429310  64.5867000  55.1838510  77.3105300  65.9709140
  53.8104010  74.4295270  68.8620140  54.3618600  74.5390610  68.0873390
  54.3247520  74.8032870  69.5775370  65.2797880  69.1837240  58.1250410
  64.9670540  69.2764070  59.0249480  66.0410350  69.7618270  58.0747840
  51.7980020  76.5497040  62.5827750  51.6777620  77.2759130  61.9709020
  51.4880910  75.7799950  62.1055660  66.4899170  73.9208740  74.1024550
  65.8743440  74.4288410  73.5740010  66.1695590  73.0207070  74.0450490
  54.2643680  69.8932110  65.9651420  53.8211830  70.6741650  65.6335940
  54.8228670  70.2162000  66.6722360  58.5513490  72.7600630  71.5686740
  58.0892860  72.9683650  72.3806680  58.1491600  71.9459980  71.2657410
  63.5518000  73.9809580  72.6983400  62.7011590  73.6815330  73.0192470
  63.3919790  74.2251590  71.7867220  60.6467710  75.4811330  74.7982190
  60.9721120  74.6475080  74.4584420  61.4348040  76.0039850  74.9460520
  57.3802500  69.5142810  60.8457250  56.7556680  69.5102680  61.5710560
  57.2932620  68.6473770  60.4493220  56.3019580  70.4379440  67.8241020
  56.5991910  71.3442270  67.7433040  56.8505140  69.9498220  67.2100590
  54.0557900  75.0165680  63.6932670  53.8298820  74.8002850  64.5979290
  53.2750430  75.4494140  63.3478640  61.2855660  75.0229050  62.2923320
  60.6864550  75.7464850  62.1086940  61.8335270  74.9605830  61.5099770
  56.4957110  75.9151260  74.3592940  56.4000710  74.9745990  74.2093340
  57.3389090  76.1366330  73.9641010  59.8920530  73.6592590  64.3226600
  60.2850100  73.9764790  63.5095290  60.2537380  72.7804470  64.4371120
  51.6267650  72.3264930  72.5126720  51.2331040  73.1740140  72.7199500
  50.9386050  71.6891300  72.7035360  48.9284700  70.2493390  66.5456800
  48.6397750  70.8196250  67.2581780  49.6730460  69.7697840  66.9088030
  49.1154930  74.1913510  57.7559520  49.0329600  75.1344270  57.8974510
  48.7637990  74.0488420  56.8771870  60.4775670  76.2498340  68.4177380
  59.7456790  76.7585150  68.7667480  60.0800010  75.4328320  68.1166160
  56.9153060  72.9252540  66.8229870  56.9189120  72.4842490  65.9734410
  57.8104180  73.2469870  66.9301690  52.7655440  72.8079030  65.7824080
  52.4255490  73.2854260  66.5391130  52.0032760  72.3544150  65.4225180
  56.9773210  73.9264620  59.8136630  57.0986030  73.8851100  60.7622450
  56.5921720  74.7888770  59.6583360  60.9401580  71.7032020  67.8300320
  60.9574320  72.1540670  68.6742170  60.6917160  70.8037660  68.0433760
  55.9894710  76.2365760  59.2119930  55.4211610  75.7884010  58.5855840
  56.6983710  76.5958540  58.6785080  64.3672330  69.1164200  73.6686700
  64.6918100  68.3853860  74.1944680  64.4028840  68.7977840  72.7667690
  57.2161030  76.9854320  68.5695280  57.5831160  76.5112890  69.3156620
  57.0266090  77.8595890  68.9103620  50.0801520  71.7298010  64.6988750
  49.7948440  71.3653680  65.5367370  50.0180380  70.9978470  64.0851890
  55.0060400  76.0262960  70.8879490  54.7017470  76.9054940  71.1129850
  55.9606860  76.0862750  70.9236930  59.7540110  70.6227270  61.4202120
  58.9404720  70.1240440  61.3447430  59.5602060  71.4625520  61.0038470
  62.4688500  74.9946920  59.7164280  63.3568120  75.3064150  59.5415620
  62.4393590  74.1219170  59.3244860  51.0624130  76.8665700  72.0350850
  50.7039070  77.5319550  72.6224190  50.7678690  76.0349250  72.4063470
  54.2637250  77.3249940  74.9190400  53.9637390  77.4707120  74.0218220
  55.0348490  76.7655230  74.8263790  64.7402770  76.3058760  59.1844140
  64.6566490  76.7372980  58.3340580  65.4596960  76.7657110  59.6170960
  49.5732180  76.8656960  58.6585450  50.4427030  77.1481760  58.9421370
  49.0822500  77.6792830  58.5434260  52.6378770  68.5967820  63.2516250
  52.5093400  68.5885720  64.2001170  51.8140790  68.9350910  62.9007260
  49.6372700  70.3558940  72.7122950  48.9231220  70.5555860  73.3175560
  50.0567740  69.5798510  73.0837750  61.1311480  72.8481250  70.4624400
  61.4992300  72.0276460  70.7903970  60.2709680  72.9083140  70.8780050
  64.4973510  71.8038190  61.2711960  63.8686670  71.9083860  60.5570190
  64.0025430  72.0234970  62.0605840  56.4657540  74.0824140  62.6869840
  55.7573690  74.5510480  63.1283450  56.7502020  73.4246150  63.3215030
  58.0913470  75.5020840  70.6862370  58.5898720  75.9766660  71.3514220
  58.2336420  74.5784360  70.8932400  60.4972970  70.8074800  64.1265630
  60.3740750  70.8260930  63.1775140  61.4457530  70.8553740  64.2464030
  54.6692560  72.3909220  60.0620550  55.5183090  72.8279370  59.9960740
  54.3023830  72.7029480  60.8892610  65.2980330  71.7188800  71.5290760
  64.7953930  72.4594200  71.8684570  66.1136990  72.1072800  71.2127550
  63.5902340  76.9621980  64.9752120  62.6492480  76.9772210  65.1499810
  63.9046410  76.1757940  65.4212420  52.2630740  76.0766650  59.2188970
  52.3434330  75.1294160  59.3306370  53.1550490  76.4073530  59.3249630
  49.7901540  77.8981570  74.4545140  50.2940560  77.3188850  75.0261370
  49.0508960  78.1821800  74.9921510  53.7630430  74.6203260  73.3169700
  53.2326890  74.1294210  72.6893040  54.4318500  75.0487460  72.7827630
  58.1130650  77.6644320  57.7575820  58.6336310  76.9493340  57.3916970
  58.7599050  78.3030190  58.0576330  63.1330660  76.4268880  75.0850040
  63.7151430  75.6721200  74.9970520  63.3092430  76.9576320  74.3081520
  54.2502730  71.5865630  73.3966990  54.1559600  70.9686380  72.6717860
  53.6700120  72.3131920  73.1696900  57.0164170  70.1438870  70.4294380
  56.5681470  70.1663130  69.5839930  56.3829370  69.7457890  71.0264680
  59.7587620  76.7709380  72.4344660  59.8783830  76.1750520  73.1739500
  60.6181620  76.8079070  72.0145960  62.0975520  77.3246570  71.0107170
  61.5710740  77.8489190  70.4072310  62.4406860  77.9573960  71.6416900
  54.4961910  74.7139940  57.4556880  54.2950970  73.8507300  57.8170220
  54.3253960  74.6273300  56.5178480  56.5256390  73.3130730  73.6920480
  57.1156080  73.0046580  74.3798300  55.7076630  72.8410480  73.8480380
  61.3449820  72.9296540  73.9253500  60.6565340  72.2678080  73.8603490
  62.0655840  72.4834810  74.3701960  61.9750220  69.5248170  59.9843760
  62.2552510  68.6816070  60.3403180  61.2015950  69.7571280  60.4982510
  53.2944710  71.8140560  57.4434760  53.5970610  71.8207990  56.5353910
  54.0339300  71.4638420  57.9402420  56.5129640  70.7575180  58.4290960
  56.1651640  70.0799170  57.8493410  56.7142410  70.2964690  59.2434350
  49.8535280  77.2862830  64.8255330  49.1984120  77.0174470  64.1815030
  50.6913230  77.1767310  64.3757310  62.8025720  72.0804120  59.0473820
  63.2210600  71.8935100  58.2070480  62.4961780  71.2283170  59.3576750
  66.3015450  76.9928260  62.7449620  65.9259050  76.2256190  62.3130910
  65.5718570  77.3750960  63.2324550  50.8911210  77.6715400  69.3658670
  51.2584250  77.5842800  70.2454690  50.3222030  76.9081950  69.2665530
  65.6915070  76.1399780  72.3789140  65.4601160  75.9112530  71.4787090
  65.9519620  77.0599330  72.3334030  50.4427210  74.5824490  73.2717090
  49.5483260  74.5491250  73.6110800  50.9824760  74.7811280  74.0368340
  64.1303140  71.3656210  75.1568840  65.0073320  71.3739610  75.5402840
  64.1423980  70.6287050  74.5461190  49.0673360  74.4961760  60.7680660
  48.1637440  74.7591960  60.5932320  49.5513980  74.7672930  59.9880620
  65.5766410  75.2185750  66.0456860  66.1003890  74.7248400  65.4147030
  66.1625830  75.3536110  66.7904430  65.7556130  75.3025620  69.5676410
  64.8058840  75.2689160  69.6821400  65.9369140  76.2125730  69.3326180
  51.6100570  73.5527300  58.6775040  52.3192270  73.1310520  58.1922320
  50.8940510  73.6202530  58.0458390  51.2574730  69.6066630  57.7177690
  51.9802860  70.1475570  58.0358910  51.5299250  69.3330050  56.8419230
  65.0666380  74.4759100  61.9849270  65.5625500  74.2429970  62.7698150
  64.8682450  73.6370940  61.5686910  50.9466920  68.8572820  67.6200310
  51.5943110  68.3070200  67.1795470  51.3668760  69.1115970  68.4416120
  66.4953540  73.1120050  64.5186950  66.3852820  72.9576090  65.4569220
  67.2561130  72.5840990  64.2762360  64.8419260  69.0514180  70.9769950
  65.4791480  69.6648320  71.3429140  64.9894150  69.0874840  70.0319180
  67.3843810  70.9427970  57.7593090  68.3093120  70.8109150  57.5511380
  67.3619600  71.0220790  58.7129540  67.4582300  71.7138630  60.3849800
  66.6633800  71.6483750  60.9142710  67.6625580  72.6489270  60.3735150
  50.6998920  69.0128490  70.3625630  50.3513740  69.4692310  71.1283810
  50.3686620  68.1185620  70.4448060  58.2123740  70.2040370  73.8845050
  58.1512630  70.7962200  74.6340460  59.1524120  70.0966330  73.7395310
  60.8498300  69.8610430  73.5237340  61.4638710  70.1789720  72.8618420
  61.3947860  69.3759020  74.1433200  51.3719560  68.5404690  73.6376400
  51.9202550  68.3592740  72.8742510  51.4374870  67.7498800  74.1732710
  61.5906340  68.4242570  69.8506630  60.7166180  68.7577680  69.6479560
  61.4817090  67.9515750  70.6758500  62.4978320  70.6313440  71.2348350
  62.1691680  69.8165200  70.8550080  63.4460620  70.5883250  71.1114040
  59.3381160  69.3412410  68.7899540  58.5552950  69.8157910  69.0696300
  59.0444090  68.4367240  68.6812720  63.8902230  70.0435510  66.8348630
  64.3310320  69.9880610  65.9870230  63.6209820  70.9593520  66.9058810
  65.7540800  69.6750750  64.8457450  65.6929200  68.7311970  64.6988470
  66.5332830  69.7830840  65.3910910  50.6821570  69.6459890  61.3113260
  51.4400930  69.7588770  60.7377290  50.2198740  70.4829090  61.2656690
  57.2235380  71.7599160  64.3015570  56.4109890  71.3856050  63.9611450
  57.7277020  71.0044240  64.6036760  61.7260360  68.4241610  65.5398640
  62.3289730  68.9961820  66.0147160  60.9853350  68.9881050  65.3172540
  64.8694960  68.8263170  60.8138920  65.0645590  69.7246620  61.0806350
  64.0824830  68.5950250  61.3071870  53.0546720  70.1723940  59.8515230
  53.5839480  69.3853740  59.7223180  53.6875040  70.8515130  60.0850760
  55.2484560  69.9099080  62.9060620  54.6187300  69.2086390  63.0730750
  54.7089700  70.6703210  62.6893780  55.3740120  69.1883060  75.3413110
  55.0924390  69.6916660  74.5773930  55.7559820  68.3904810  74.9755240
  60.8813730  76.6229110  46.2828320  60.8007780  75.7083720  46.0120030
  60.4678150  77.1196180  45.5768030  51.4389550  73.6729830  42.8255740
  50.5506250  74.0145800  42.7235620  51.7230740  73.4730150  41.9336570
  49.4022560  76.2735480  48.7095440  49.9738670  75.5057680  48.7099080
  49.4024100  76.5724240  47.8002050  50.6447430  71.6819840  50.4964370
  50.4650270  70.7845590  50.7767130  50.2427510  72.2291710  51.1711320
  59.4845930  73.8835700  48.3976680  59.8610750  73.0107580  48.2850350
  59.3865440  74.2194400  47.5067120  53.6150940  72.2561330  43.8594120
  53.7217690  73.1565060  44.1662880  52.7043300  72.2079300  43.5688770
  63.2670050  71.3786140  45.3305020  64.0879670  70.8882710  45.3730500
  63.3004130  71.9683800  46.0836860  51.2634100  74.1780340  49.1046710
  51.9444210  74.4418710  49.7234110  50.9482150  73.3381210  49.4384720
  55.4558670  75.2247700  48.1919300  55.9636890  75.7228670  48.8324320
  55.9871910  74.4482900  48.0158660  67.5569600  73.3952890  51.8948650
  66.8521770  73.7834600  51.3763760  67.8227520  74.0903180  52.4969580
  53.7394770  69.8646260  52.4582720  53.7413210  70.3818650  51.6528620
  52.9099080  69.3876440  52.4352650  63.5031530  73.3186520  48.1032560
  62.7987100  73.6071410  48.6835670  63.8643690  74.1286630  47.7432120
  53.4210100  71.5756220  50.4653170  53.7626910  72.4198270  50.1707040
  52.4825910  71.7239960  50.5818510  66.5718450  72.7641310  48.4941770
  65.6243360  72.7980290  48.6257200  66.8968440  73.5780260  48.8791130
  57.1037990  69.0638490  46.7897760  57.4112970  68.5085380  46.0733260
  56.1738690  69.1982950  46.6070750  59.4918750  77.1287320  43.5257880
  58.5648030  77.0624700  43.7546350  59.6443570  78.0667450  43.4113120
  59.4787830  73.4004320  40.5225040  58.5391500  73.5618280  40.6077500
  59.7971090  74.1190000  39.9761030  62.9642600  74.8692160  51.4458940
  62.5513780  75.6945870  51.6998930  62.2318550  74.2837200  51.2535300
  55.0975390  77.6552060  46.3077610  54.6932390  76.9429310  45.8123510
  55.1838510  77.3105300  47.1965650  53.8104010  74.4295270  50.0876650
  54.3618600  74.5390610  49.3129900  54.3247520  74.8032870  50.8031880
  65.2797880  69.1837240  39.3506920  64.9670540  69.2764070  40.2505990
  66.0410350  69.7618270  39.3004350  51.7980020  76.5497040  43.8084260
  51.6777620  77.2759130  43.1965530  51.4880910  75.7799950  43.3312170
  66.4899170  73.9208740  55.3281060  65.8743440  74.4288410  54.7996520
  66.1695590  73.0207070  55.2707000  54.2643680  69.8932110  47.1907930
  53.8211830  70.6741650  46.8592450  54.8228670  70.2162000  47.8978870
  58.5513490  72.7600630  52.7943250  58.0892860  72.9683650  53.6063190
  58.1491600  71.9459980  52.4913920  63.5518000  73.9809580  53.9239910
  62.7011590  73.6815330  54.2448980  63.3919790  74.2251590  53.0123730
  60.6467710  75.4811330  56.0238700  60.9721120  74.6475080  55.6840930
  61.4348040  76.0039850  56.1717030  57.3802500  69.5142810  42.0713760
  56.7556680  69.5102680  42.7967070  57.2932620  68.6473770  41.6749730
  56.3019580  70.4379440  49.0497530  56.5991910  71.3442270  48.9689550
  56.8505140  69.9498220  48.4357100  54.0557900  75.0165680  44.9189180
  53.8298820  74.8002850  45.8235800  53.2750430  75.4494140  44.5735150
  61.2855660  75.0229050  43.5179830  60.6864550  75.7464850  43.3343450
  61.8335270  74.9605830  42.7356280  56.4957110  75.9151260  55.5849450
  56.4000710  74.9745990  55.4349850  57.3389090  76.1366330  55.1897520
  59.8920530  73.6592590  45.5483110  60.2850100  73.9764790  44.7351800
  60.2537380  72.7804470  45.6627630  51.6267650  72.3264930  53.7383230
  51.2331040  73.1740140  53.9456010  50.9386050  71.6891300  53.9291870
  58.2012700  72.4099900  56.8079970  57.5111020  72.2172100  57.4426060
  58.9445000  72.6934540  57.3404270  48.9284700  70.2493390  47.7713310
  48.6397750  70.8196250  48.4838290  49.6730460  69.7697840  48.1344540
  49.1154930  74.1913510  38.9816030  49.0329600  75.1344270  39.1231020
  48.7637990  74.0488420  38.1028380  60.4775670  76.2498340  49.6433890
  59.7456790  76.7585150  49.9923990  60.0800010  75.4328320  49.3422670
  56.9153060  72.9252540  48.0486380  56.9189120  72.4842490  47.1990920
  57.8104180  73.2469870  48.1558200  52.7655440  72.8079030  47.0080590
  52.4255490  73.2854260  47.7647640  52.0032760  72.3544150  46.6481690
  56.9773210  73.9264620  41.0393140  57.0986030  73.8851100  41.9878960
  56.5921720  74.7888770  40.8839870  60.9401580  71.7032020  49.0556830
  60.9574320  72.1540670  49.8998680  60.6917160  70.8037660  49.2690270
  55.9894710  76.2365760  40.4376440  55.4211610  75.7884010  39.8112350
  56.6983710  76.5958540  39.9041590  64.3672330  69.1164200  54.8943210
  64.6918100  68.3853860  55.4201190  64.4028840  68.7977840  53.9924200
  57.2161030  76.9854320  49.7951790  57.5831160  76.5112890  50.5413130
  57.0266090  77.8595890  50.1360130  50.0801520  71.7298010  45.9245260
  49.7948440  71.3653680  46.7623880  50.0180380  70.9978470  45.3108400
  55.0060400  76.0262960  52.1136000  54.7017470  76.9054940  52.3386360
  55.9606860  76.0862750  52.1493440  59.7540110  70.6227270  42.6458630
  58.9404720  70.1240440  42.5703940  59.5602060  71.4625520  42.2294980
  62.4688500  74.9946920  40.9420790  63.3568120  75.3064150  40.7672130
  62.4393590  74.1219170  40.5501370  51.0624130  76.8665700  53.2607360
  50.7039070  77.5319550  53.8480700  50.7678690  76.0349250  53.6319980
  54.2637250  77.3249940  56.1446910  53.9637390  77.4707120  55.2474730
  55.0348490  76.7655230  56.0520300  64.7402770  76.3058760  40.4100650
  64.6566490  76.7372980  39.5597090  65.4596960  76.7657110  40.8427470
  49.5732180  76.8656960  39.8841960  50.4427030  77.1481760  40.1677880
  49.0822500  77.6792830  39.7690770  52.6378770  68.5967820  44.4772760
  52.5093400  68.5885720  45.4257680  51.8140790  68.9350910  44.1263770
  49.6372700  70.3558940  53.9379460  48.9231220  70.5555860  54.5432070
  50.0567740  69.5798510  54.3094260  61.1311480  72.8481250  51.6880910
  61.4992300  72.0276460  52.0160480  60.2709680  72.9083140  52.1036560
  64.4973510  71.8038190  42.4968470  63.8686670  71.9083860  41.7826700
  64.0025430  72.0234970  43.2862350  56.4657540  74.0824140  43.9126350
  55.7573690  74.5510480  44.3539960  56.7502020  73.4246150  44.5471540
  58.0913470  75.5020840  51.9118880  58.5898720  75.9766660  52.5770730
  58.2336420  74.5784360  52.1188910  60.4972970  70.8074800  45.3522140
  60.3740750  70.8260930  44.4031650  61.4457530  70.8553740  45.4720540
  54.6692560  72.3909220  41.2877060  55.5183090  72.8279370  41.2217250
  54.3023830  72.7029480  42.1149120  65.2980330  71.7188800  52.7547270
  64.7953930  72.4594200  53.0941080  66.1136990  72.1072800  52.4384060
  63.5902340  76.9621980  46.2008630  62.6492480  76.9772210  46.3756320
  63.9046410  76.1757940  46.6468930  52.2630740  76.0766650  40.4445480
  52.3434330  75.1294160  40.5562880  53.1550490  76.4073530  40.5506140
  49.7901540  77.8981570  55.6801650  50.2940560  77.3188850  56.2517880
  49.0508960  78.1821800  56.2178020  51.8224620  76.0411160  56.5751720
  51.8629960  75.7425030  57.4836950  52.6770120  76.4418770  56.4159240
  53.7630430  74.6203260  54.5426210  53.2326890  74.1294210  53.9149550
  54.4318500  75.0487460  54.0084140  58.1130650  77.6644320  38.9832330
  58.6336310  76.9493340  38.6173480  58.7599050  78.3030190  39.2832840
  63.1330660  76.4268880  56.3106550  63.7151430  75.6721200  56.2227030
  63.3092430  76.9576320  55.5338030  54.2502730  71.5865630  54.6223500
  54.1559600  70.9686380  53.8974370  53.6700120  72.3131920  54.3953410
  57.0164170  70.1438870  51.6550890  56.5681470  70.1663130  50.8096440
  56.3829370  69.7457890  52.2521190  59.7587620  76.7709380  53.6601170
  59.8783830  76.1750520  54.3996010  60.6181620  76.8079070  53.2402470
  62.0975520  77.3246570  52.2363680  61.5710740  77.8489190  51.6328820
  62.4406860  77.9573960  52.8673410  54.4961910  74.7139940  38.6813390
  54.2950970  73.8507300  39.0426730  54.3253960  74.6273300  37.7434990
  56.5256390  73.3130730  54.9176990  57.1156080  73.0046580  55.6054810
  55.7076630  72.8410480  55.0736890  61.3449820  72.9296540  55.1510010
  60.6565340  72.2678080  55.0860000  62.0655840  72.4834810  55.5958470
  61.9750220  69.5248170  41.2100270  62.2552510  68.6816070  41.5659690
  61.2015950  69.7571280  41.7239020  53.2944710  71.8140560  38.6691270
  53.5970610  71.8207990  37.7610420  54.0339300  71.4638420  39.1658930
  56.5129640  70.7575180  39.6547470  56.1651640  70.0799170  39.0749920
  56.7142410  70.2964690  40.4690860  49.8535280  77.2862830  46.0511840
  49.1984120  77.0174470  45.4071540  50.6913230  77.1767310  45.6013820
  62.8025720  72.0804120  40.2730330  63.2210600  71.8935100  39.4326990
  62.4961780  71.2283170  40.5833260  66.3015450  76.9928260  43.9706130
  65.9259050  76.2256190  43.5387420  65.5718570  77.3750960  44.4581060
  50.8911210  77.6715400  50.5915180  51.2584250  77.5842800  51.4711200
  50.3222030  76.9081950  50.4922040  65.6915070  76.1399780  53.6045650
  65.4601160  75.9112530  52.7043600  65.9519620  77.0599330  53.5590540
  50.4427210  74.5824490  54.4973600  49.5483260  74.5491250  54.8367310
  50.9824760  74.7811280  55.2624850  64.1303140  71.3656210  56.3825350
  65.0073320  71.3739610  56.7659350  64.1423980  70.6287050  55.7717700
  49.0673360  74.4961760  41.9937170  48.1637440  74.7591960  41.8188830
  49.5513980  74.7672930  41.2137130  65.5766410  75.2185750  47.2713370
  66.1003890  74.7248400  46.6403540  66.1625830  75.3536110  48.0160940
  65.7556130  75.3025620  50.7932920  64.8058840  75.2689160  50.9077910
  65.9369140  76.2125730  50.5582690  51.6100570  73.5527300  39.9031550
  52.3192270  73.1310520  39.4178830  50.8940510  73.6202530  39.2714900
  51.2574730  69.6066630  38.9434200  51.9802860  70.1475570  39.2615420
  51.5299250  69.3330050  38.0675740  65.0666380  74.4759100  43.2105780
  65.5625500  74.2429970  43.9954660  64.8682450  73.6370940  42.7943420
  50.9466920  68.8572820  48.8456820  51.5943110  68.3070200  48.4051980
  51.3668760  69.1115970  49.6672630  66.4953540  73.1120050  45.7443460
  66.3852820  72.9576090  46.6825730  67.2561130  72.5840990  45.5018870
  64.8419260  69.0514180  52.2026460  65.4791480  69.6648320  52.5685650
  64.9894150  69.0874840  51.2575690  67.3843810  70.9427970  38.9849600
  68.3093120  70.8109150  38.7767890  67.3619600  71.0220790  39.9386050
  67.4582300  71.7138630  41.6106310  66.6633800  71.6483750  42.1399220
  67.6625580  72.6489270  41.5991660  50.6998920  69.0128490  51.5882140
  50.3513740  69.4692310  52.3540320  50.3686620  68.1185620  51.6704570
  58.2123740  70.2040370  55.1101560  58.1512630  70.7962200  55.8596970
  59.1524120  70.0966330  54.9651820  60.8498300  69.8610430  54.7493850
  61.4638710  70.1789720  54.0874930  61.3947860  69.3759020  55.3689710
  51.3719560  68.5404690  54.8632910  51.9202550  68.3592740  54.0999020
  51.4374870  67.7498800  55.3989220  61.5906340  68.4242570  51.0763140
  60.7166180  68.7577680  50.8736070  61.4817090  67.9515750  51.9015010
  62.4978320  70.6313440  52.4604860  62.1691680  69.8165200  52.0806590
  63.4460620  70.5883250  52.3370550  59.3381160  69.3412410  50.0156050
  58.5552950  69.8157910  50.2952810  59.0444090  68.4367240  49.9069230
  63.8902230  70.0435510  48.0605140  64.3310320  69.9880610  47.2126740
  63.6209820  70.9593520  48.1315320  65.7540800  69.6750750  46.0713960
  65.6929200  68.7311970  45.9244980  66.5332830  69.7830840  46.6167420
  50.6821570  69.6459890  42.5369770  51.4400930  69.7588770  41.9633800
  50.2198740  70.4829090  42.4913200  57.2235380  71.7599160  45.5272080
  56.4109890  71.3856050  45.1867960  57.7277020  71.0044240  45.8293270
  61.7260360  68.4241610  46.7655150  62.3289730  68.9961820  47.2403670
  60.9853350  68.9881050  46.5429050  64.8694960  68.8263170  42.0395430
  65.0645590  69.7246620  42.3062860  64.0824830  68.5950250  42.5328380
  53.0546720  70.1723940  41.0771740  53.5839480  69.3853740  40.9479690
  53.6875040  70.8515130  41.3107270  55.2484560  69.9099080  44.1317130
  54.6187300  69.2086390  44.2987260  54.7089700  70.6703210  43.9150290
  55.3740120  69.1883060  56.5669620  55.0924390  69.6916660  55.8030440
  55.7559820  68.3904810  56.2011750  61.9755580  68.6036640  57.1450090
  61.8621030  68.9231250  58.0401610  62.7925320  69.0049150  56.8487370
  60.8813730  76.6229110  27.5084830  60.8007780  75.7083720  27.2376540
  60.4678150  77.1196180  26.8024540  51.4389550  73.6729830  24.0512250
  50.5506250  74.0145800  23.9492130  51.7230740  73.4730150  23.1593080
  49.4022560  76.2735480  29.9351950  49.9738670  75.5057680  29.9355590
  49.4024100  76.5724240  29.0258560  50.6447430  71.6819840  31.7220880
  50.4650270  70.7845590  32.0023640  50.2427510  72.2291710  32.3967830
  59.4845930  73.8835700  29.6233190  59.8610750  73.0107580  29.5106860
  59.3865440  74.2194400  28.7323630  53.6150940  72.2561330  25.0850630
  53.7217690  73.1565060  25.3919390  52.7043300  72.2079300  24.7945280
  63.2670050  71.3786140  26.5561530  64.0879670  70.8882710  26.5987010
  63.3004130  71.9683800  27.3093370  51.2634100  74.1780340  30.3303220
  51.9444210  74.4418710  30.9490620  50.9482150  73.3381210  30.6641230
  55.4558670  75.2247700  29.4175810  55.9636890  75.7228670  30.0580830
  55.9871910  74.4482900  29.2415170  67.5569600  73.3952890  33.1205160
  66.8521770  73.7834600  32.6020270  67.8227520  74.0903180  33.7226090
  53.7394770  69.8646260  33.6839230  53.7413210  70.3818650  32.8785130
  52.9099080  69.3876440  33.6609160  63.5031530  73.3186520  29.3289070
  62.7987100  73.6071410  29.9092180  63.8643690  74.1286630  28.9688630
  53.4210100  71.5756220  31.6909680  53.7626910  72.4198270  31.3963550
  52.4825910  71.7239960  31.8075020  66.5718450  72.7641310  29.7198280
  65.6243360  72.7980290  29.8513710  66.8968440  73.5780260  30.1047640
  57.1037990  69.0638490  28.0154270  57.4112970  68.5085380  27.2989770
  56.1738690  69.1982950  27.8327260  59.4918750  77.1287320  24.7514390
  58.5648030  77.0624700  24.9802860  59.6443570  78.0667450  24.6369630
  59.4787830  73.4004320  21.7481550  58.5391500  73.5618280  21.8334010
  59.7971090  74.1190000  21.2017540  62.9642600  74.8692160  32.6715450
  62.5513780  75.6945870  32.9255440  62.2318550  74.2837200  32.4791810
  55.0975390  77.6552060  27.5334120  54.6932390  76.9429310  27.0380020
  55.1838510  77.3105300  28.4222160  53.8104010  74.4295270  31.3133160
  54.3618600  74.5390610  30.5386410  54.3247520  74.8032870  32.0288390
  65.2797880  69.1837240  20.5763430  64.9670540  69.2764070  21.4762500
  66.0410350  69.7618270  20.5260860  51.7980020  76.5497040  25.0340770
  51.6777620  77.2759130  24.4222040  51.4880910  75.7799950  24.5568680
  66.4899170  73.9208740  36.5537570  65.8743440  74.4288410  36.0253030
  66.1695590  73.0207070  36.4963510  54.2643680  69.8932110  28.4164440
  53.8211830  70.6741650  28.0848960  54.8228670  70.2162000  29.1235380
  58.5513490  72.7600630  34.0199760  58.0892860  72.9683650  34.8319700
  58.1491600  71.9459980  33.7170430  63.5518000  73.9809580  35.1496420
  62.7011590  73.6815330  35.4705490  63.3919790  74.2251590  34.2380240
  60.6467710  75.4811330  37.2495210  60.9721120  74.6475080  36.9097440
  61.4348040  76.0039850  37.3973540  57.3802500  69.5142810  23.2970270
  56.7556680  69.5102680  24.0223580  57.2932620  68.6473770  22.9006240
  56.3019580  70.4379440  30.2754040  56.5991910  71.3442270  30.1946060
  56.8505140  69.9498220  29.6613610  54.0557900  75.0165680  26.1445690
  53.8298820  74.8002850  27.0492310  53.2750430  75.4494140  25.7991660
  61.2855660  75.0229050  24.7436340  60.6864550  75.7464850  24.5599960
  61.8335270  74.9605830  23.9612790  56.4957110  75.9151260  36.8105960
  56.4000710  74.9745990  36.6606360  57.3389090  76.1366330  36.4154030
  59.8920530  73.6592590  26.7739620  60.2850100  73.9764790  25.9608310
  60.2537380  72.7804470  26.8884140  51.6267650  72.3264930  34.9639740
  51.2331040  73.1740140  35.1712520  50.9386050  71.6891300  35.1548380
  58.2012700  72.4099900  38.0336480  57.5111020  72.2172100  38.6682570
  58.9445000  72.6934540  38.5660780  48.9284700  70.2493390  28.9969820
  48.6397750  70.8196250  29.7094800  49.6730460  69.7697840  29.3601050
  49.1154930  74.1913510  20.2072540  49.0329600  75.1344270  20.3487530
  48.7637990  74.0488420  19.3284890  60.4775670  76.2498340  30.8690400
  59.7456790  76.7585150  31.2180500  60.0800010  75.4328320  30.5679180
  56.9153060  72.9252540  29.2742890  56.9189120  72.4842490  28.4247430
  57.8104180  73.2469870  29.3814710  52.7655440  72.8079030  28.2337100
  52.4255490  73.2854260  28.9904150  52.0032760  72.3544150  27.8738200
  56.9773210  73.9264620  22.2649650  57.0986030  73.8851100  23.2135470
  56.5921720  74.7888770  22.1096380  60.9401580  71.7032020  30.2813340
  60.9574320  72.1540670  31.1255190  60.6917160  70.8037660  30.4946780
  55.9894710  76.2365760  21.6632950  55.4211610  75.7884010  21.0368860
  56.6983710  76.5958540  21.1298100  64.3672330  69.1164200  36.1199720
  64.6918100  68.3853860  36.6457700  64.4028840  68.7977840  35.2180710
  57.2161030  76.9854320  31.0208300  57.5831160  76.5112890  31.7669640
  57.0266090  77.8595890  31.3616640  50.0801520  71.7298010  27.1501770
  49.7948440  71.3653680  27.9880390  50.0180380  70.9978470  26.5364910
  55.0060400  76.0262960  33.3392510  54.7017470  76.9054940  33.5642870
  55.9606860  76.0862750  33.3749950  59.7540110  70.6227270  23.8715140
  58.9404720  70.1240440  23.7960450  59.5602060  71.4625520  23.4551490
  62.4688500  74.9946920  22.1677300  63.3568120  75.3064150  21.9928640
  62.4393590  74.1219170  21.7757880  51.0624130  76.8665700  34.4863870
  50.7039070  77.5319550  35.0737210  50.7678690  76.0349250  34.8576490
  54.2637250  77.3249940  37.3703420  53.9637390  77.4707120  36.4731240
  55.0348490  76.7655230  37.2776810  64.7402770  76.3058760  21.6357160
  64.6566490  76.7372980  20.7853600  65.4596960  76.7657110  22.0683980
  49.5732180  76.8656960  21.1098470  50.4427030  77.1481760  21.3934390
  49.0822500  77.6792830  20.9947280  52.6378770  68.5967820  25.7029270
  52.5093400  68.5885720  26.6514190  51.8140790  68.9350910  25.3520280
  49.6372700  70.3558940  35.1635970  48.9231220  70.5555860  35.7688580
  50.0567740  69.5798510  35.5350770  61.1311480  72.8481250  32.9137420
  61.4992300  72.0276460  33.2416990  60.2709680  72.9083140  33.3293070
  64.4973510  71.8038190  23.7224980  63.8686670  71.9083860  23.0083210
  64.0025430  72.0234970  24.5118860  56.4657540  74.0824140  25.1382860
  55.7573690  74.5510480  25.5796470  56.7502020  73.4246150  25.7728050
  58.0913470  75.5020840  33.1375390  58.5898720  75.9766660  33.8027240
  58.2336420  74.5784360  33.3445420  60.4972970  70.8074800  26.5778650
  60.3740750  70.8260930  25.6288160  61.4457530  70.8553740  26.6977050
  54.6692560  72.3909220  22.5133570  55.5183090  72.8279370  22.4473760
  54.3023830  72.7029480  23.3405630  65.2980330  71.7188800  33.9803780
  64.7953930  72.4594200  34.3197590  66.1136990  72.1072800  33.6640570
  63.5902340  76.9621980  27.4265140  62.6492480  76.9772210  27.6012830
  63.9046410  76.1757940  27.8725440  52.2630740  76.0766650  21.6701990
  52.3434330  75.1294160  21.7819390  53.1550490  76.4073530  21.7762650
  49.7901540  77.8981570  36.9058160  50.2940560  77.3188850  37.4774390
  49.0508960  78.1821800  37.4434530  51.8224620  76.0411160  37.8008230
  51.8629960  75.7425030  38.7093460  52.6770120  76.4418770  37.6415750
  53.7630430  74.6203260  35.7682720  53.2326890  74.1294210  35.1406060
  54.4318500  75.0487460  35.2340650  58.1130650  77.6644320  20.2088840
  58.6336310  76.9493340  19.8429990  58.7599050  78.3030190  20.5089350
  63.1330660  76.4268880  37.5363060  63.7151430  75.6721200  37.4483540
  63.3092430  76.9576320  36.7594540  54.2502730  71.5865630  35.8480010
  54.1559600  70.9686380  35.1230880  53.6700120  72.3131920  35.6209920
  57.0164170  70.1438870  32.8807400  56.5681470  70.1663130  32.0352950
  56.3829370  69.7457890  33.4777700  59.7587620  76.7709380  34.8857680
  59.8783830  76.1750520  35.6252520  60.6181620  76.8079070  34.4658980
  62.0975520  77.3246570  33.4620190  61.5710740  77.8489190  32.8585330
  62.4406860  77.9573960  34.0929920  54.4961910  74.7139940  19.9069900
  54.2950970  73.8507300  20.2683240  54.3253960  74.6273300  18.9691500
  56.5256390  73.3130730  36.1433500  57.1156080  73.0046580  36.8311320
  55.7076630  72.8410480  36.2993400  61.3449820  72.9296540  36.3766520
  60.6565340  72.2678080  36.3116510  62.0655840  72.4834810  36.8214980
  61.9750220  69.5248170  22.4356780  62.2552510  68.6816070  22.7916200
  61.2015950  69.7571280  22.9495530  53.2944710  71.8140560  19.8947780
  53.5970610  71.8207990  18.9866930  54.0339300  71.4638420  20.3915440
  56.5129640  70.7575180  20.8803980  56.1651640  70.0799170  20.3006430
  56.7142410  70.2964690  21.6947370  49.8535280  77.2862830  27.2768350
  49.1984120  77.0174470  26.6328050  50.6913230  77.1767310  26.8270330
  62.8025720  72.0804120  21.4986840  63.2210600  71.8935100  20.6583500
  62.4961780  71.2283170  21.8089770  66.3015450  76.9928260  25.1962640
  65.9259050  76.2256190  24.7643930  65.5718570  77.3750960  25.6837570
  50.8911210  77.6715400  31.8171690  51.2584250  77.5842800  32.6967710
  50.3222030  76.9081950  31.7178550  65.6915070  76.1399780  34.8302160
  65.4601160  75.9112530  33.9300110  65.9519620  77.0599330  34.7847050
  50.4427210  74.5824490  35.7230110  49.5483260  74.5491250  36.0623820
  50.9824760  74.7811280  36.4881360  64.1303140  71.3656210  37.6081860
  65.0073320  71.3739610  37.9915860  64.1423980  70.6287050  36.9974210
  49.0673360  74.4961760  23.2193680  48.1637440  74.7591960  23.0445340
  49.5513980  74.7672930  22.4393640  65.5766410  75.2185750  28.4969880
  66.1003890  74.7248400  27.8660050  66.1625830  75.3536110  29.2417450
  65.7556130  75.3025620  32.0189430  64.8058840  75.2689160  32.1334420
  65.9369140  76.2125730  31.7839200  51.6100570  73.5527300  21.1288060
  52.3192270  73.1310520  20.6435340  50.8940510  73.6202530  20.4971410
  51.2574730  69.6066630  20.1690710  51.9802860  70.1475570  20.4871930
  51.5299250  69.3330050  19.2932250  65.0666380  74.4759100  24.4362290
  65.5625500  74.2429970  25.2211170  64.8682450  73.6370940  24.0199930
  50.9466920  68.8572820  30.0713330  51.5943110  68.3070200  29.6308490
  51.3668760  69.1115970  30.8929140  66.4953540  73.1120050  26.9699970
  66.3852820  72.9576090  27.9082240  67.2561130  72.5840990  26.7275380
  64.8419260  69.0514180  33.4282970  65.4791480  69.6648320  33.7942160
  64.9894150  69.0874840  32.4832200  67.3843810  70.9427970  20.2106110
  68.3093120  70.8109150  20.0024400  67.3619600  71.0220790  21.1642560
  67.4582300  71.7138630  22.8362820  66.6633800  71.6483750  23.3655730
  67.6625580  72.6489270  22.8248170  50.6998920  69.0128490  32.8138650
  50.3513740  69.4692310  33.5796830  50.3686620  68.1185620  32.8961080
  58.2123740  70.2040370  36.3358070  58.1512630  70.7962200  37.0853480
  59.1524120  70.0966330  36.1908330  60.8498300  69.8610430  35.9750360
  61.4638710  70.1789720  35.3131440  61.3947860  69.3759020  36.5946220
  51.3719560  68.5404690  36.0889420  51.9202550  68.3592740  35.3255530
  51.4374870  67.7498800  36.6245730  61.5906340  68.4242570  32.3019650
  60.7166180  68.7577680  32.0992580  61.4817090  67.9515750  33.1271520
  62.4978320  70.6313440  33.6861370  62.1691680  69.8165200  33.3063100
  63.4460620  70.5883250  33.5627060  59.3381160  69.3412410  31.2412560
  58.5552950  69.8157910  31.5209320  59.0444090  68.4367240  31.1325740
  63.8902230  70.0435510  29.2861650  64.3310320  69.9880610  28.4383250
  63.6209820  70.9593520  29.3571830  65.7540800  69.6750750  27.2970470
  65.6929200  68.7311970  27.1501490  66.5332830  69.7830840  27.8423930
  50.6821570  69.6459890  23.7626280  51.4400930  69.7588770  23.1890310
  50.2198740  70.4829090  23.7169710  57.2235380  71.7599160  26.7528590
  56.4109890  71.3856050  26.4124470  57.7277020  71.0044240  27.0549780
  61.7260360  68.4241610  27.9911660  62.3289730  68.9961820  28.4660180
  60.9853350  68.9881050  27.7685560  64.8694960  68.8263170  23.2651940
  65.0645590  69.7246620  23.5319370  64.0824830  68.5950250  23.7584890
  53.0546720  70.1723940  22.3028250  53.5839480  69.3853740  22.1736200
  53.6875040  70.8515130  22.5363780  55.2484560  69.9099080  25.3573640
  54.6187300  69.2086390  25.5243770  54.7089700  70.6703210  25.1406800
  55.3740120  69.1883060  37.7926130  55.0924390  69.6916660  37.0286950
  55.7559820  68.3904810  37.4268260  61.9755580  68.6036640  38.3706600
  61.8621030  68.9231250  39.2658120  62.7925320  69.0049150  38.0743880
  60.8813730  76.6229110   8.7341340  60.8007780  75.7083720   8.4633050
  60.4678150  77.1196180   8.0281050  51.4389550  73.6729830   5.2768760
  50.5506250  74.0145800   5.1748640  51.7230740  73.4730150   4.3849590
  49.4022560  76.2735480  11.1608460  49.9738670  75.5057680  11.1612100
  49.4024100  76.5724240  10.2515070  50.6447430  71.6819840  12.9477390
  50.4650270  70.7845590  13.2280150  50.2427510  72.2291710  13.6224340
  59.4845930  73.8835700  10.8489700  59.8610750  73.0107580  10.7363370
  59.3865440  74.2194400   9.9580140  53.6150940  72.2561330   6.3107140
  53.7217690  73.1565060   6.6175900  52.7043300  72.2079300   6.0201790
  63.2670050  71.3786140   7.7818040  64.0879670  70.8882710   7.8243520
  63.3004130  71.9683800   8.5349880  51.2634100  74.1780340  11.5559730
  51.9444210  74.4418710  12.1747130  50.9482150  73.3381210  11.8897740
  55.4558670  75.2247700  10.6432320  55.9636890  75.7228670  11.2837340
[truncated: 1,060,290 more chars]
