# Supplementary material for: Multiscale Simulations Identify Origins of Differential Carbapenem Hydrolysis by the OXA-48 β-Lactamase
Source: ACS Catal. 2022 Apr 4;12(8):4534–44. doi: 10.1021/acscatal.1c05694 (PMC9097296; doi:10.1021/acscatal.1c05694)
Supplement: Supplementary file 2 — cs1c05694_si_002.zip [file cs1c05694_si_002.zip › SI_files/starting_structures/oxa-48_imipenem/oxa48_ime_6p97.pdb]

CRYST1   79.094   79.666   77.110  90.00  90.00  90.00 P 1           1
ATOM      1  N   LYS     1      -4.669  15.312 -14.212  1.00  0.00
ATOM      2  H1  LYS     1      -4.899  16.325 -14.152  1.00  0.00
ATOM      3  H2  LYS     1      -4.766  14.993 -15.197  1.00  0.00
ATOM      4  H3  LYS     1      -5.321  14.772 -13.608  1.00  0.00
ATOM      5  CA  LYS     1      -3.309  15.098 -13.766  1.00  0.00
ATOM      6  HA  LYS     1      -3.046  15.970 -13.167  1.00  0.00
ATOM      7  CB  LYS     1      -3.153  13.909 -12.931  1.00  0.00
ATOM      8  HB2 LYS     1      -3.770  14.008 -12.038  1.00  0.00
ATOM      9  HB3 LYS     1      -3.465  13.027 -13.491  1.00  0.00
ATOM     10  CG  LYS     1      -1.691  13.762 -12.524  1.00  0.00
ATOM     11  HG2 LYS     1      -1.073  13.662 -13.417  1.00  0.00
ATOM     12  HG3 LYS     1      -1.379  14.643 -11.963  1.00  0.00
ATOM     13  CD  LYS     1      -1.528  12.521 -11.653  1.00  0.00
ATOM     14  HD2 LYS     1      -2.145  12.620 -10.760  1.00  0.00
ATOM     15  HD3 LYS     1      -1.839  11.639 -12.213  1.00  0.00
ATOM     16  CE  LYS     1      -0.066  12.374 -11.246  1.00  0.00
ATOM     17  HE2 LYS     1       0.552  12.274 -12.139  1.00  0.00
ATOM     18  HE3 LYS     1       0.247  13.255 -10.685  1.00  0.00
ATOM     19  NZ  LYS     1       0.091  11.177 -10.406  1.00  0.00
ATOM     20  HZ1 LYS     1      -0.197  10.361 -10.926  1.00  0.00
ATOM     21  HZ2 LYS     1       1.060  11.080 -10.137  1.00  0.00
ATOM     22  HZ3 LYS     1      -0.481  11.270  -9.579  1.00  0.00
ATOM     23  C   LYS     1      -2.445  14.946 -14.907  1.00  0.00
ATOM     24  O   LYS     1      -2.897  14.709 -16.020  1.00  0.00
ATOM     25  N   GLU     2      -1.213  15.191 -14.612  1.00  0.00
ATOM     26  H   GLU     2      -0.831  15.102 -13.670  1.00  0.00
ATOM     27  CA  GLU     2      -0.270  15.610 -15.578  1.00  0.00
ATOM     28  HA  GLU     2      -0.422  15.222 -16.585  1.00  0.00
ATOM     29  CB  GLU     2      -0.333  17.121 -15.828  1.00  0.00
ATOM     30  HB2 GLU     2      -1.343  17.408 -16.122  1.00  0.00
ATOM     31  HB3 GLU     2      -0.103  17.660 -14.909  1.00  0.00
ATOM     32  CG  GLU     2       0.608  17.488 -16.867  1.00  0.00
ATOM     33  HG2 GLU     2       0.350  18.472 -17.257  1.00  0.00
ATOM     34  HG3 GLU     2       1.607  17.567 -16.439  1.00  0.00
ATOM     35  CD  GLU     2       0.626  16.472 -18.018  1.00  0.00
ATOM     36  OE1 GLU     2       1.706  16.395 -18.617  1.00  0.00
ATOM     37  OE2 GLU     2      -0.389  15.806 -18.385  1.00  0.00
ATOM     38  C   GLU     2       1.002  15.116 -14.961  1.00  0.00
ATOM     39  O   GLU     2       1.132  15.110 -13.732  1.00  0.00
ATOM     40  N   TRP     3       1.788  14.468 -15.795  1.00  0.00
ATOM     41  H   TRP     3       1.766  14.599 -16.806  1.00  0.00
ATOM     42  CA  TRP     3       2.760  13.506 -15.350  1.00  0.00
ATOM     43  HA  TRP     3       2.906  13.552 -14.271  1.00  0.00
ATOM     44  CB  TRP     3       2.305  12.085 -15.626  1.00  0.00
ATOM     45  HB2 TRP     3       2.033  11.985 -16.677  1.00  0.00
ATOM     46  HB3 TRP     3       3.128  11.394 -15.443  1.00  0.00
ATOM     47  CG  TRP     3       1.159  11.722 -14.782  1.00  0.00
ATOM     48  CD1 TRP     3      -0.172  11.881 -15.059  1.00  0.00
ATOM     49  HD1 TRP     3      -0.571  12.287 -15.977  1.00  0.00
ATOM     50  NE1 TRP     3      -0.926  11.445 -13.992  1.00  0.00
ATOM     51  HE1 TRP     3      -1.945  11.444 -13.944  1.00  0.00
ATOM     52  CE2 TRP     3      -0.077  11.012 -13.003  1.00  0.00
ATOM     53  CZ2 TRP     3      -0.356  10.485 -11.747  1.00  0.00
ATOM     54  HZ2 TRP     3      -1.373  10.354 -11.407  1.00  0.00
ATOM     55  CH2 TRP     3       0.710  10.138 -10.957  1.00  0.00
ATOM     56  HH2 TRP     3       0.527   9.725  -9.976  1.00  0.00
ATOM     57  CZ3 TRP     3       2.025  10.305 -11.390  1.00  0.00
ATOM     58  HZ3 TRP     3       2.838  10.023 -10.738  1.00  0.00
ATOM     59  CE3 TRP     3       2.305  10.825 -12.639  1.00  0.00
ATOM     60  HE3 TRP     3       3.326  10.951 -12.967  1.00  0.00
ATOM     61  CD2 TRP     3       1.240  11.185 -13.469  1.00  0.00
ATOM     62  C   TRP     3       4.026  13.845 -16.083  1.00  0.00
ATOM     63  O   TRP     3       4.001  14.161 -17.277  1.00  0.00
ATOM     64  N   GLN     4       5.094  13.880 -15.318  1.00  0.00
ATOM     65  H   GLN     4       5.050  13.744 -14.308  1.00  0.00
ATOM     66  CA  GLN     4       6.435  14.111 -15.800  1.00  0.00
ATOM     67  HA  GLN     4       6.412  14.372 -16.858  1.00  0.00
ATOM     68  CB  GLN     4       7.083  15.266 -15.051  1.00  0.00
ATOM     69  HB2 GLN     4       7.040  15.056 -13.982  1.00  0.00
ATOM     70  HB3 GLN     4       8.137  15.311 -15.324  1.00  0.00
ATOM     71  CG  GLN     4       6.457  16.625 -15.305  1.00  0.00
ATOM     72  HG2 GLN     4       6.424  16.817 -16.377  1.00  0.00
ATOM     73  HG3 GLN     4       5.427  16.625 -14.949  1.00  0.00
ATOM     74  CD  GLN     4       7.232  17.726 -14.616  1.00  0.00
ATOM     75  OE1 GLN     4       8.465  17.718 -14.611  1.00  0.00
ATOM     76  NE2 GLN     4       6.517  18.668 -14.007  1.00  0.00
ATOM     77 HE21 GLN     4       5.498  18.634 -14.037  1.00  0.00
ATOM     78 HE22 GLN     4       6.988  19.424 -13.510  1.00  0.00
ATOM     79  C   GLN     4       7.230  12.839 -15.577  1.00  0.00
ATOM     80  O   GLN     4       7.148  12.229 -14.503  1.00  0.00
ATOM     81  N   GLU     5       7.996  12.440 -16.584  1.00  0.00
ATOM     82  H   GLU     5       8.027  12.897 -17.495  1.00  0.00
ATOM     83  CA  GLU     5       8.873  11.287 -16.455  1.00  0.00
ATOM     84  HA  GLU     5       8.475  10.621 -15.689  1.00  0.00
ATOM     85  CB  GLU     5       8.933  10.514 -17.772  1.00  0.00
ATOM     86  HB2 GLU     5       7.955  10.558 -18.251  1.00  0.00
ATOM     87  HB3 GLU     5       9.637  11.010 -18.440  1.00  0.00
ATOM     88  CG  GLU     5       9.344   9.048 -17.622  1.00  0.00
ATOM     89  HG2 GLU     5      10.397   8.997 -17.346  1.00  0.00
ATOM     90  HG3 GLU     5       8.778   8.598 -16.806  1.00  0.00
ATOM     91  CD  GLU     5       9.118   8.238 -18.898  1.00  0.00
ATOM     92  OE1 GLU     5       8.356   7.230 -18.874  1.00  0.00
ATOM     93  OE2 GLU     5       9.709   8.617 -19.929  1.00  0.00
ATOM     94  C   GLU     5      10.268  11.742 -16.030  1.00  0.00
ATOM     95  O   GLU     5      10.844  12.659 -16.626  1.00  0.00
ATOM     96  N   ASN     6      10.815  11.099 -15.004  1.00  0.00
ATOM     97  H   ASN     6      10.334  10.379 -14.465  1.00  0.00
ATOM     98  CA  ASN     6      12.178  11.375 -14.554  1.00  0.00
ATOM     99  HA  ASN     6      12.631  12.144 -15.180  1.00  0.00
ATOM    100  CB  ASN     6      12.227  11.953 -13.138  1.00  0.00
ATOM    101  HB2 ASN     6      11.505  12.765 -13.055  1.00  0.00
ATOM    102  HB3 ASN     6      11.927  11.185 -12.425  1.00  0.00
ATOM    103  CG  ASN     6      13.612  12.471 -12.767  1.00  0.00
ATOM    104  OD1 ASN     6      14.631  11.988 -13.274  1.00  0.00
ATOM    105  ND2 ASN     6      13.656  13.456 -11.878  1.00  0.00
ATOM    106 HD21 ASN     6      14.555  13.843 -11.589  1.00  0.00
ATOM    107 HD22 ASN     6      12.791  13.826 -11.484  1.00  0.00
ATOM    108  C   ASN     6      12.950  10.061 -14.662  1.00  0.00
ATOM    109  O   ASN     6      12.944   9.236 -13.743  1.00  0.00
ATOM    110  N   LYS     7      13.625   9.872 -15.800  1.00  0.00
ATOM    111  H   LYS     7      13.699  10.554 -16.555  1.00  0.00
ATOM    112  CA  LYS     7      14.325   8.614 -16.027  1.00  0.00
ATOM    113  HA  LYS     7      13.650   7.804 -15.750  1.00  0.00
ATOM    114  CB  LYS     7      14.694   8.487 -17.504  1.00  0.00
ATOM    115  HB2 LYS     7      15.339   9.319 -17.785  1.00  0.00
ATOM    116  HB3 LYS     7      15.269   7.573 -17.653  1.00  0.00
ATOM    117  CG  LYS     7      13.480   8.467 -18.413  1.00  0.00
ATOM    118  HG2 LYS     7      12.713   7.823 -17.981  1.00  0.00
ATOM    119  HG3 LYS     7      13.056   9.469 -18.476  1.00  0.00
ATOM    120  CD  LYS     7      13.828   7.974 -19.813  1.00  0.00
ATOM    121  HD2 LYS     7      13.223   8.501 -20.551  1.00  0.00
ATOM    122  HD3 LYS     7      14.871   8.201 -20.035  1.00  0.00
ATOM    123  CE  LYS     7      13.591   6.475 -19.928  1.00  0.00
ATOM    124  HE2 LYS     7      14.066   6.100 -20.835  1.00  0.00
ATOM    125  HE3 LYS     7      14.063   5.967 -19.087  1.00  0.00
ATOM    126  NZ  LYS     7      12.130   6.144 -19.956  1.00  0.00
ATOM    127  HZ1 LYS     7      11.998   5.190 -20.349  1.00  0.00
ATOM    128  HZ2 LYS     7      11.748   6.176 -18.989  1.00  0.00
ATOM    129  HZ3 LYS     7      11.629   6.836 -20.549  1.00  0.00
ATOM    130  C   LYS     7      15.561   8.476 -15.152  1.00  0.00
ATOM    131  O   LYS     7      16.040   7.352 -14.956  1.00  0.00
ATOM    132  N   SER     8      16.077   9.585 -14.609  1.00  0.00
ATOM    133  H   SER     8      15.710  10.527 -14.746  1.00  0.00
ATOM    134  CA  SER     8      17.251   9.493 -13.749  1.00  0.00
ATOM    135  HA  SER     8      18.034   8.993 -14.318  1.00  0.00
ATOM    136  CB  SER     8      17.739  10.890 -13.356  1.00  0.00
ATOM    137  HB2 SER     8      18.797  10.844 -13.099  1.00  0.00
ATOM    138  HB3 SER     8      17.648  11.558 -14.212  1.00  0.00
ATOM    139  OG  SER     8      17.012  11.427 -12.261  1.00  0.00
ATOM    140  HG  SER     8      16.054  11.412 -12.466  1.00  0.00
ATOM    141  C   SER     8      16.982   8.652 -12.508  1.00  0.00
ATOM    142  O   SER     8      17.925   8.089 -11.936  1.00  0.00
ATOM    143  N   TRP     9      15.719   8.538 -12.091  1.00  0.00
ATOM    144  H   TRP     9      14.926   9.028 -12.505  1.00  0.00
ATOM    145  CA  TRP     9      15.387   7.664 -10.967  1.00  0.00
ATOM    146  HA  TRP     9      15.930   8.028 -10.094  1.00  0.00
ATOM    147  CB  TRP     9      13.886   7.704 -10.692  1.00  0.00
ATOM    148  HB2 TRP     9      13.360   7.462 -11.615  1.00  0.00
ATOM    149  HB3 TRP     9      13.646   6.921  -9.973  1.00  0.00
ATOM    150  CG  TRP     9      13.358   8.999 -10.173  1.00  0.00
ATOM    151  CD1 TRP     9      14.059  10.146  -9.924  1.00  0.00
ATOM    152  HD1 TRP     9      15.123  10.264 -10.065  1.00  0.00
ATOM    153  NE1 TRP     9      13.206  11.133  -9.465  1.00  0.00
ATOM    154  HE1 TRP     9      13.479  12.080  -9.203  1.00  0.00
ATOM    155  CE2 TRP     9      11.931  10.625  -9.420  1.00  0.00
ATOM    156  CZ2 TRP     9      10.736  11.225  -9.015  1.00  0.00
ATOM    157  HZ2 TRP     9      10.710  12.250  -8.676  1.00  0.00
ATOM    158  CH2 TRP     9       9.598  10.463  -9.064  1.00  0.00
ATOM    159  HH2 TRP     9       8.657  10.900  -8.763  1.00  0.00
ATOM    160  CZ3 TRP     9       9.627   9.130  -9.496  1.00  0.00
ATOM    161  HZ3 TRP     9       8.710   8.560  -9.522  1.00  0.00
ATOM    162  CE3 TRP     9      10.811   8.532  -9.890  1.00  0.00
ATOM    163  HE3 TRP     9      10.825   7.504 -10.219  1.00  0.00
ATOM    164  CD2 TRP     9      11.992   9.285  -9.854  1.00  0.00
ATOM    165  C   TRP     9      15.812   6.228 -11.238  1.00  0.00
ATOM    166  O   TRP     9      16.080   5.464 -10.299  1.00  0.00
ATOM    167  N   ASN    10      15.856   5.839 -12.516  1.00  0.00
ATOM    168  H   ASN    10      15.692   6.462 -13.307  1.00  0.00
ATOM    169  CA  ASN    10      16.149   4.459 -12.885  1.00  0.00
ATOM    170  HA  ASN    10      15.392   3.837 -12.406  1.00  0.00
ATOM    171  CB  ASN    10      16.091   4.305 -14.405  1.00  0.00
ATOM    172  HB2 ASN    10      16.477   5.210 -14.874  1.00  0.00
ATOM    173  HB3 ASN    10      16.741   3.485 -14.710  1.00  0.00
ATOM    174  CG  ASN    10      14.710   4.047 -14.895  1.00  0.00
ATOM    175  OD1 ASN    10      13.947   3.323 -14.252  1.00  0.00
ATOM    176  ND2 ASN    10      14.368   4.612 -16.055  1.00  0.00
ATOM    177 HD21 ASN    10      13.440   4.452 -16.446  1.00  0.00
ATOM    178 HD22 ASN    10      15.035   5.204 -16.550  1.00  0.00
ATOM    179  C   ASN    10      17.504   3.992 -12.389  1.00  0.00
ATOM    180  O   ASN    10      17.702   2.779 -12.230  1.00  0.00
ATOM    181  N   ALA    11      18.438   4.925 -12.161  1.00  0.00
ATOM    182  H   ALA    11      18.308   5.919 -12.349  1.00  0.00
ATOM    183  CA  ALA    11      19.748   4.579 -11.611  1.00  0.00
ATOM    184  HA  ALA    11      20.260   3.956 -12.344  1.00  0.00
ATOM    185  CB  ALA    11      20.558   5.852 -11.352  1.00  0.00
ATOM    186  HB1 ALA    11      21.532   5.586 -10.942  1.00  0.00
ATOM    187  HB2 ALA    11      20.693   6.394 -12.288  1.00  0.00
ATOM    188  HB3 ALA    11      20.026   6.484 -10.641  1.00  0.00
ATOM    189  C   ALA    11      19.624   3.785 -10.320  1.00  0.00
ATOM    190  O   ALA    11      20.457   2.918 -10.028  1.00  0.00
ATOM    191  N   HIE    12      18.603   4.084  -9.515  1.00  0.00
ATOM    192  H   HIE    12      17.885   4.781  -9.713  1.00  0.00
ATOM    193  CA  HIE    12      18.462   3.386  -8.244  1.00  0.00
ATOM    194  HA  HIE    12      19.447   3.313  -7.784  1.00  0.00
ATOM    195  CB  HIE    12      17.548   4.176  -7.310  1.00  0.00
ATOM    196  HB2 HIE    12      16.535   4.167  -7.712  1.00  0.00
ATOM    197  HB3 HIE    12      17.511   3.677  -6.342  1.00  0.00
ATOM    198  CG  HIE    12      17.982   5.594  -7.112  1.00  0.00
ATOM    199  ND1 HIE    12      19.166   5.925  -6.489  1.00  0.00
ATOM    200  CE1 HIE    12      19.293   7.240  -6.453  1.00  0.00
ATOM    201  HE1 HIE    12      20.120   7.785  -6.022  1.00  0.00
ATOM    202  NE2 HIE    12      18.233   7.774  -7.036  1.00  0.00
ATOM    203  HE2 HIE    12      18.061   8.773  -7.152  1.00  0.00
ATOM    204  CD2 HIE    12      17.400   6.767  -7.461  1.00  0.00
ATOM    205  HD2 HIE    12      16.459   6.888  -7.976  1.00  0.00
ATOM    206  C   HIE    12      17.959   1.963  -8.439  1.00  0.00
ATOM    207  O   HIE    12      18.256   1.092  -7.614  1.00  0.00
ATOM    208  N   PHE    13      17.211   1.699  -9.516  1.00  0.00
ATOM    209  H   PHE    13      16.839   2.404 -10.153  1.00  0.00
ATOM    210  CA  PHE    13      16.873   0.320  -9.851  1.00  0.00
ATOM    211  HA  PHE    13      16.574  -0.186  -8.933  1.00  0.00
ATOM    212  CB  PHE    13      15.711   0.282 -10.842  1.00  0.00
ATOM    213  HB2 PHE    13      15.886   1.024 -11.621  1.00  0.00
ATOM    214  HB3 PHE    13      15.693  -0.693 -11.329  1.00  0.00
ATOM    215  CG  PHE    13      14.365   0.540 -10.214  1.00  0.00
ATOM    216  CD1 PHE    13      13.745  -0.434  -9.459  1.00  0.00
ATOM    217  HD1 PHE    13      14.231  -1.388  -9.314  1.00  0.00
ATOM    218  CE1 PHE    13      12.492  -0.199  -8.879  1.00  0.00
ATOM    219  HE1 PHE    13      12.021  -0.966  -8.283  1.00  0.00
ATOM    220  CZ  PHE    13      11.863   1.005  -9.068  1.00  0.00
ATOM    221  HZ  PHE    13      10.898   1.185  -8.618  1.00  0.00
ATOM    222  CE2 PHE    13      12.461   1.989  -9.833  1.00  0.00
ATOM    223  HE2 PHE    13      11.962   2.934  -9.988  1.00  0.00
ATOM    224  CD2 PHE    13      13.712   1.754 -10.404  1.00  0.00
ATOM    225  HD2 PHE    13      14.179   2.523 -11.001  1.00  0.00
ATOM    226  C   PHE    13      18.078  -0.409 -10.435  1.00  0.00
ATOM    227  O   PHE    13      18.398  -1.530 -10.028  1.00  0.00
ATOM    228  N   THR    14      18.755   0.229 -11.393  1.00  0.00
ATOM    229  H   THR    14      18.504   1.156 -11.736  1.00  0.00
ATOM    230  CA  THR    14      19.932  -0.348 -12.047  1.00  0.00
ATOM    231  HA  THR    14      19.634  -1.263 -12.560  1.00  0.00
ATOM    232  CB  THR    14      20.479   0.671 -13.056  1.00  0.00
ATOM    233  HB  THR    14      20.659   1.613 -12.539  1.00  0.00
ATOM    234  CG2 THR    14      21.786   0.212 -13.650  1.00  0.00
ATOM    235 HG21 THR    14      22.145   0.957 -14.360  1.00  0.00
ATOM    236 HG22 THR    14      22.522   0.084 -12.856  1.00  0.00
ATOM    237 HG23 THR    14      21.638  -0.738 -14.164  1.00  0.00
ATOM    238  OG1 THR    14      19.514   0.841 -14.102  1.00  0.00
ATOM    239  HG1 THR    14      18.801   1.440 -13.796  1.00  0.00
ATOM    240  C   THR    14      21.009  -0.746 -11.044  1.00  0.00
ATOM    241  O   THR    14      21.558  -1.856 -11.114  1.00  0.00
ATOM    242  N   GLU    15      21.335   0.143 -10.107  1.00  0.00
ATOM    243  H   GLU    15      20.885   1.049  -9.976  1.00  0.00
ATOM    244  CA  GLU    15      22.413  -0.163  -9.175  1.00  0.00
ATOM    245  HA  GLU    15      23.256  -0.540  -9.755  1.00  0.00
ATOM    246  CB  GLU    15      22.835   1.112  -8.440  1.00  0.00
ATOM    247  HB2 GLU    15      23.888   1.029  -8.171  1.00  0.00
ATOM    248  HB3 GLU    15      22.747   1.956  -9.124  1.00  0.00
ATOM    249  CG  GLU    15      22.039   1.412  -7.195  1.00  0.00
ATOM    250  HG2 GLU    15      21.018   1.054  -7.330  1.00  0.00
ATOM    251  HG3 GLU    15      22.463   0.856  -6.359  1.00  0.00
ATOM    252  CD  GLU    15      22.004   2.890  -6.842  1.00  0.00
ATOM    253  OE1 GLU    15      22.786   3.694  -7.395  1.00  0.00
ATOM    254  OE2 GLU    15      21.177   3.247  -6.000  1.00  0.00
ATOM    255  C   GLU    15      22.051  -1.275  -8.196  1.00  0.00
ATOM    256  O   GLU    15      22.961  -1.849  -7.582  1.00  0.00
ATOM    257  N   HID    16      20.764  -1.628  -8.065  1.00  0.00
ATOM    258  H   HID    16      19.995  -1.140  -8.525  1.00  0.00
ATOM    259  CA  HID    16      20.345  -2.759  -7.240  1.00  0.00
ATOM    260  HA  HID    16      21.220  -3.086  -6.678  1.00  0.00
ATOM    261  CB  HID    16      19.289  -2.317  -6.227  1.00  0.00
ATOM    262  HB2 HID    16      18.517  -1.740  -6.735  1.00  0.00
ATOM    263  HB3 HID    16      18.803  -3.196  -5.802  1.00  0.00
ATOM    264  CG  HID    16      19.876  -1.502  -5.135  1.00  0.00
ATOM    265  ND1 HID    16      19.639  -0.150  -5.024  1.00  0.00
ATOM    266  HD1 HID    16      19.017   0.392  -5.624  1.00  0.00
ATOM    267  CE1 HID    16      20.342   0.332  -4.018  1.00  0.00
ATOM    268  HE1 HID    16      20.368   1.364  -3.700  1.00  0.00
ATOM    269  NE2 HID    16      21.011  -0.666  -3.468  1.00  0.00
ATOM    270  CD2 HID    16      20.718  -1.828  -4.134  1.00  0.00
ATOM    271  HD2 HID    16      21.091  -2.815  -3.902  1.00  0.00
ATOM    272  C   HID    16      19.886  -3.948  -8.067  1.00  0.00
ATOM    273  O   HID    16      19.138  -4.797  -7.564  1.00  0.00
ATOM    274  N   LYS    17      20.325  -4.021  -9.326  1.00  0.00
ATOM    275  H   LYS    17      20.890  -3.294  -9.764  1.00  0.00
ATOM    276  CA  LYS    17      20.039  -5.153 -10.205  1.00  0.00
ATOM    277  HA  LYS    17      20.369  -4.885 -11.209  1.00  0.00
ATOM    278  CB  LYS    17      20.816  -6.394  -9.756  1.00  0.00
ATOM    279  HB2 LYS    17      20.455  -6.705  -8.776  1.00  0.00
ATOM    280  HB3 LYS    17      20.610  -7.212 -10.446  1.00  0.00
ATOM    281  CG  LYS    17      22.323  -6.170  -9.684  1.00  0.00
ATOM    282  HG2 LYS    17      22.721  -6.020 -10.688  1.00  0.00
ATOM    283  HG3 LYS    17      22.533  -5.262  -9.119  1.00  0.00
ATOM    284  CD  LYS    17      23.019  -7.359  -9.026  1.00  0.00
ATOM    285  HD2 LYS    17      22.286  -7.954  -8.482  1.00  0.00
ATOM    286  HD3 LYS    17      23.444  -8.003  -9.796  1.00  0.00
ATOM    287  CE  LYS    17      24.127  -6.909  -8.066  1.00  0.00
ATOM    288  HE2 LYS    17      25.049  -6.763  -8.629  1.00  0.00
ATOM    289  HE3 LYS    17      23.858  -5.943  -7.639  1.00  0.00
ATOM    290  NZ  LYS    17      24.381  -7.885  -6.953  1.00  0.00
ATOM    291  HZ1 LYS    17      25.139  -7.523  -6.340  1.00  0.00
ATOM    292  HZ2 LYS    17      23.513  -8.007  -6.394  1.00  0.00
ATOM    293  HZ3 LYS    17      24.667  -8.801  -7.353  1.00  0.00
ATOM    294  C   LYS    17      18.543  -5.442 -10.283  1.00  0.00
ATOM    295  O   LYS    17      18.117  -6.597 -10.323  1.00  0.00
ATOM    296  N   SER    18      17.738  -4.379 -10.338  1.00  0.00
ATOM    297  H   SER    18      18.069  -3.423 -10.471  1.00  0.00
ATOM    298  CA  SER    18      16.292  -4.500 -10.210  1.00  0.00
ATOM    299  HA  SER    18      16.034  -5.556 -10.284  1.00  0.00
ATOM    300  CB  SER    18      15.816  -3.980  -8.849  1.00  0.00
ATOM    301  HB2 SER    18      16.059  -2.922  -8.754  1.00  0.00
ATOM    302  HB3 SER    18      14.731  -4.065  -8.781  1.00  0.00
ATOM    303  OG  SER    18      16.421  -4.708  -7.791  1.00  0.00
ATOM    304  HG  SER    18      17.394  -4.597  -7.832  1.00  0.00
ATOM    305  C   SER    18      15.596  -3.735 -11.332  1.00  0.00
ATOM    306  O   SER    18      16.214  -2.943 -12.047  1.00  0.00
ATOM    307  N   GLN    19      14.294  -4.001 -11.481  1.00  0.00
ATOM    308  H   GLN    19      13.814  -4.716 -10.934  1.00  0.00
ATOM    309  CA  GLN    19      13.415  -3.317 -12.425  1.00  0.00
ATOM    310  HA  GLN    19      13.940  -2.423 -12.762  1.00  0.00
ATOM    311  CB  GLN    19      13.087  -4.188 -13.642  1.00  0.00
ATOM    312  HB2 GLN    19      12.354  -4.938 -13.346  1.00  0.00
ATOM    313  HB3 GLN    19      12.616  -3.563 -14.401  1.00  0.00
ATOM    314  CG  GLN    19      14.275  -4.891 -14.263  1.00  0.00
ATOM    315  HG2 GLN    19      14.887  -5.333 -13.477  1.00  0.00
ATOM    316  HG3 GLN    19      13.925  -5.709 -14.892  1.00  0.00
ATOM    317  CD  GLN    19      15.118  -3.949 -15.086  1.00  0.00
ATOM    318  OE1 GLN    19      14.788  -2.762 -15.229  1.00  0.00
ATOM    319  NE2 GLN    19      16.211  -4.468 -15.645  1.00  0.00
ATOM    320 HE21 GLN    19      16.441  -5.451 -15.498  1.00  0.00
ATOM    321 HE22 GLN    19      16.817  -3.882 -16.219  1.00  0.00
ATOM    322  C   GLN    19      12.103  -2.968 -11.737  1.00  0.00
ATOM    323  O   GLN    19      11.551  -3.792 -11.003  1.00  0.00
ATOM    324  N   GLY    20      11.593  -1.771 -11.994  1.00  0.00
ATOM    325  H   GLY    20      12.029  -1.064 -12.586  1.00  0.00
ATOM    326  CA  GLY    20      10.314  -1.391 -11.408  1.00  0.00
ATOM    327  HA2 GLY    20       9.534  -2.049 -11.791  1.00  0.00
ATOM    328  HA3 GLY    20      10.355  -1.541 -10.329  1.00  0.00
ATOM    329  C   GLY    20       9.939   0.045 -11.697  1.00  0.00
ATOM    330  O   GLY    20      10.482   0.679 -12.607  1.00  0.00
ATOM    331  N   VAL    21       8.968   0.550 -10.923  1.00  0.00
ATOM    332  H   VAL    21       8.524   0.033 -10.164  1.00  0.00
ATOM    333  CA  VAL    21       8.454   1.906 -11.103  1.00  0.00
ATOM    334  HA  VAL    21       9.183   2.493 -11.661  1.00  0.00
ATOM    335  CB  VAL    21       7.150   1.924 -11.943  1.00  0.00
ATOM    336  HB  VAL    21       7.367   1.422 -12.886  1.00  0.00
ATOM    337  CG1 VAL    21       6.012   1.160 -11.238  1.00  0.00
ATOM    338 HG11 VAL    21       5.114   1.194 -11.855  1.00  0.00
ATOM    339 HG12 VAL    21       6.310   0.122 -11.086  1.00  0.00
ATOM    340 HG13 VAL    21       5.806   1.623 -10.273  1.00  0.00
ATOM    341  CG2 VAL    21       6.708   3.363 -12.234  1.00  0.00
ATOM    342 HG21 VAL    21       5.792   3.350 -12.824  1.00  0.00
ATOM    343 HG22 VAL    21       6.527   3.885 -11.294  1.00  0.00
ATOM    344 HG23 VAL    21       7.491   3.879 -12.791  1.00  0.00
ATOM    345  C   VAL    21       8.237   2.530  -9.727  1.00  0.00
ATOM    346  O   VAL    21       7.786   1.858  -8.791  1.00  0.00
ATOM    347  N   VAL    22       8.618   3.801  -9.595  1.00  0.00
ATOM    348  H   VAL    22       9.213   4.272 -10.276  1.00  0.00
ATOM    349  CA  VAL    22       8.233   4.658  -8.474  1.00  0.00
ATOM    350  HA  VAL    22       7.701   4.068  -7.728  1.00  0.00
ATOM    351  CB  VAL    22       9.455   5.257  -7.758  1.00  0.00
ATOM    352  HB  VAL    22      10.034   5.823  -8.488  1.00  0.00
ATOM    353  CG1 VAL    22       9.013   6.235  -6.634  1.00  0.00
ATOM    354 HG11 VAL    22       9.894   6.646  -6.142  1.00  0.00
ATOM    355 HG12 VAL    22       8.428   7.046  -7.067  1.00  0.00
ATOM    356 HG13 VAL    22       8.406   5.700  -5.904  1.00  0.00
ATOM    357  CG2 VAL    22      10.335   4.163  -7.203  1.00  0.00
ATOM    358 HG21 VAL    22      11.194   4.607  -6.700  1.00  0.00
ATOM    359 HG22 VAL    22       9.767   3.565  -6.490  1.00  0.00
ATOM    360 HG23 VAL    22      10.680   3.526  -8.017  1.00  0.00
ATOM    361  C   VAL    22       7.348   5.763  -9.035  1.00  0.00
ATOM    362  O   VAL    22       7.692   6.387 -10.048  1.00  0.00
ATOM    363  N   VAL    23       6.194   5.973  -8.409  1.00  0.00
ATOM    364  H   VAL    23       5.855   5.380  -7.651  1.00  0.00
ATOM    365  CA  VAL    23       5.293   7.071  -8.740  1.00  0.00
ATOM    366  HA  VAL    23       5.673   7.601  -9.614  1.00  0.00
ATOM    367  CB  VAL    23       3.889   6.554  -9.095  1.00  0.00
ATOM    368  HB  VAL    23       3.443   6.108  -8.206  1.00  0.00
ATOM    369  CG1 VAL    23       3.000   7.702  -9.537  1.00  0.00
ATOM    370 HG11 VAL    23       2.010   7.321  -9.785  1.00  0.00
ATOM    371 HG12 VAL    23       2.917   8.430  -8.730  1.00  0.00
ATOM    372 HG13 VAL    23       3.434   8.182 -10.414  1.00  0.00
ATOM    373  CG2 VAL    23       3.973   5.464 -10.170  1.00  0.00
ATOM    374 HG21 VAL    23       2.970   5.110 -10.408  1.00  0.00
ATOM    375 HG22 VAL    23       4.436   5.873 -11.068  1.00  0.00
ATOM    376 HG23 VAL    23       4.572   4.633  -9.799  1.00  0.00
ATOM    377  C   VAL    23       5.223   8.005  -7.540  1.00  0.00
ATOM    378  O   VAL    23       4.989   7.545  -6.419  1.00  0.00
ATOM    379  N   LEU    24       5.415   9.313  -7.767  1.00  0.00
ATOM    380  H   LEU    24       5.671   9.703  -8.674  1.00  0.00
ATOM    381  CA  LEU    24       5.268  10.302  -6.703  1.00  0.00
ATOM    382  HA  LEU    24       5.001   9.756  -5.798  1.00  0.00
ATOM    383  CB  LEU    24       6.563  11.074  -6.444  1.00  0.00
ATOM    384  HB2 LEU    24       6.850  11.555  -7.379  1.00  0.00
ATOM    385  HB3 LEU    24       6.335  11.868  -5.733  1.00  0.00
ATOM    386  CG  LEU    24       7.782  10.327  -5.920  1.00  0.00
ATOM    387  HG  LEU    24       8.120   9.617  -6.675  1.00  0.00
ATOM    388  CD1 LEU    24       8.887  11.329  -5.634  1.00  0.00
ATOM    389 HD11 LEU    24       9.765  10.804  -5.258  1.00  0.00
ATOM    390 HD12 LEU    24       9.145  11.858  -6.552  1.00  0.00
ATOM    391 HD13 LEU    24       8.544  12.045  -4.887  1.00  0.00
ATOM    392  CD2 LEU    24       7.438   9.521  -4.661  1.00  0.00
ATOM    393 HD21 LEU    24       8.327   8.998  -4.309  1.00  0.00
ATOM    394 HD22 LEU    24       7.082  10.196  -3.883  1.00  0.00
ATOM    395 HD23 LEU    24       6.659   8.795  -4.895  1.00  0.00
ATOM    396  C   LEU    24       4.188  11.308  -7.081  1.00  0.00
ATOM    397  O   LEU    24       4.026  11.645  -8.258  1.00  0.00
ATOM    398  N   TRP    25       3.468  11.812  -6.077  1.00  0.00
ATOM    399  H   TRP    25       3.566  11.521  -5.104  1.00  0.00
ATOM    400  CA  TRP    25       2.459  12.845  -6.298  1.00  0.00
ATOM    401  HA  TRP    25       2.597  13.249  -7.301  1.00  0.00
ATOM    402  CB  TRP    25       1.040  12.267  -6.226  1.00  0.00
ATOM    403  HB2 TRP    25       0.942  11.476  -6.970  1.00  0.00
ATOM    404  HB3 TRP    25       0.895  11.806  -5.249  1.00  0.00
ATOM    405  CG  TRP    25      -0.035  13.277  -6.449  1.00  0.00
ATOM    406  CD1 TRP    25      -0.713  13.982  -5.495  1.00  0.00
ATOM    407  HD1 TRP    25      -0.551  13.895  -4.431  1.00  0.00
ATOM    408  NE1 TRP    25      -1.636  14.822  -6.089  1.00  0.00
ATOM    409  HE1 TRP    25      -2.269  15.452  -5.597  1.00  0.00
ATOM    410  CE2 TRP    25      -1.560  14.668  -7.449  1.00  0.00
ATOM    411  CZ2 TRP    25      -2.283  15.295  -8.465  1.00  0.00
ATOM    412  HZ2 TRP    25      -3.042  16.031  -8.241  1.00  0.00
ATOM    413  CH2 TRP    25      -1.994  14.942  -9.757  1.00  0.00
ATOM    414  HH2 TRP    25      -2.539  15.406 -10.566  1.00  0.00
ATOM    415  CZ3 TRP    25      -1.004  13.989 -10.054  1.00  0.00
ATOM    416  HZ3 TRP    25      -0.800  13.739 -11.085  1.00  0.00
ATOM    417  CE3 TRP    25      -0.285  13.365  -9.045  1.00  0.00
ATOM    418  HE3 TRP    25       0.471  12.631  -9.281  1.00  0.00
ATOM    419  CD2 TRP    25      -0.559  13.706  -7.714  1.00  0.00
ATOM    420  C   TRP    25       2.635  13.965  -5.282  1.00  0.00
ATOM    421  O   TRP    25       2.516  13.739  -4.074  1.00  0.00
ATOM    422  N   ASN    26       2.925  15.168  -5.776  1.00  0.00
ATOM    423  H   ASN    26       3.074  15.342  -6.770  1.00  0.00
ATOM    424  CA  ASN    26       3.059  16.361  -4.946  1.00  0.00
ATOM    425  HA  ASN    26       3.515  16.138  -3.981  1.00  0.00
ATOM    426  CB  ASN    26       3.971  17.367  -5.653  1.00  0.00
ATOM    427  HB2 ASN    26       4.933  16.894  -5.852  1.00  0.00
ATOM    428  HB3 ASN    26       3.535  17.622  -6.619  1.00  0.00
ATOM    429  CG  ASN    26       4.204  18.651  -4.859  1.00  0.00
ATOM    430  OD1 ASN    26       3.347  19.117  -4.106  1.00  0.00
ATOM    431  ND2 ASN    26       5.379  19.244  -5.057  1.00  0.00
ATOM    432 HD21 ASN    26       5.597  20.117  -4.577  1.00  0.00
ATOM    433 HD22 ASN    26       6.062  18.825  -5.689  1.00  0.00
ATOM    434  C   ASN    26       1.659  16.915  -4.714  1.00  0.00
ATOM    435  O   ASN    26       1.008  17.388  -5.654  1.00  0.00
ATOM    436  N   GLU    27       1.165  16.830  -3.474  1.00  0.00
ATOM    437  H   GLU    27       1.681  16.526  -2.648  1.00  0.00
ATOM    438  CA  GLU    27      -0.231  17.198  -3.256  1.00  0.00
ATOM    439  HA  GLU    27      -0.836  16.709  -4.019  1.00  0.00
ATOM    440  CB  GLU    27      -0.705  16.709  -1.888  1.00  0.00
ATOM    441  HB2 GLU    27      -0.523  15.637  -1.818  1.00  0.00
ATOM    442  HB3 GLU    27      -0.100  17.186  -1.117  1.00  0.00
ATOM    443  CG  GLU    27      -2.192  16.979  -1.586  1.00  0.00
ATOM    444  HG2 GLU    27      -2.384  16.723  -0.544  1.00  0.00
ATOM    445  HG3 GLU    27      -2.376  18.048  -1.691  1.00  0.00
ATOM    446  CD  GLU    27      -3.192  16.230  -2.458  1.00  0.00
ATOM    447  OE1 GLU    27      -4.398  16.492  -2.266  1.00  0.00
ATOM    448  OE2 GLU    27      -2.818  15.390  -3.320  1.00  0.00
ATOM    449  C   GLU    27      -0.436  18.703  -3.410  1.00  0.00
ATOM    450  O   GLU    27      -1.439  19.139  -3.994  1.00  0.00
ATOM    451  N   ASN    28       0.507  19.511  -2.919  1.00  0.00
ATOM    452  H   ASN    28       1.358  19.196  -2.453  1.00  0.00
ATOM    453  CA  ASN    28       0.360  20.964  -3.030  1.00  0.00
ATOM    454  HA  ASN    28      -0.573  21.240  -2.539  1.00  0.00
ATOM    455  CB  ASN    28       1.520  21.676  -2.345  1.00  0.00
ATOM    456  HB2 ASN    28       2.441  21.127  -2.540  1.00  0.00
ATOM    457  HB3 ASN    28       1.640  22.667  -2.783  1.00  0.00
ATOM    458  CG  ASN    28       1.334  21.813  -0.863  1.00  0.00
ATOM    459  OD1 ASN    28       0.279  21.487  -0.312  1.00  0.00
ATOM    460  ND2 ASN    28       2.376  22.281  -0.197  1.00  0.00
ATOM    461 HD21 ASN    28       2.328  22.386   0.817  1.00  0.00
ATOM    462 HD22 ASN    28       3.227  22.537  -0.697  1.00  0.00
ATOM    463  C   ASN    28       0.301  21.392  -4.486  1.00  0.00
ATOM    464  O   ASN    28      -0.546  22.208  -4.875  1.00  0.00
ATOM    465  N   LYS    29       1.201  20.855  -5.307  1.00  0.00
ATOM    466  H   LYS    29       1.870  20.139  -5.023  1.00  0.00
ATOM    467  CA  LYS    29       1.309  21.252  -6.705  1.00  0.00
ATOM    468  HA  LYS    29       1.029  22.305  -6.743  1.00  0.00
ATOM    469  CB  LYS    29       2.743  21.054  -7.198  1.00  0.00
ATOM    470  HB2 LYS    29       3.001  19.998  -7.122  1.00  0.00
ATOM    471  HB3 LYS    29       2.795  21.320  -8.254  1.00  0.00
ATOM    472  CG  LYS    29       3.761  21.863  -6.439  1.00  0.00
ATOM    473  HG2 LYS    29       3.259  22.434  -5.658  1.00  0.00
ATOM    474  HG3 LYS    29       4.460  21.190  -5.943  1.00  0.00
ATOM    475  CD  LYS    29       4.529  22.811  -7.341  1.00  0.00
ATOM    476  HD2 LYS    29       5.267  22.254  -7.918  1.00  0.00
ATOM    477  HD3 LYS    29       3.848  23.273  -8.056  1.00  0.00
ATOM    478  CE  LYS    29       5.227  23.895  -6.517  1.00  0.00
ATOM    479  HE2 LYS    29       5.979  23.436  -5.875  1.00  0.00
ATOM    480  HE3 LYS    29       5.751  24.578  -7.185  1.00  0.00
ATOM    481  NZ  LYS    29       4.255  24.665  -5.676  1.00  0.00
ATOM    482  HZ1 LYS    29       4.619  25.626  -5.517  1.00  0.00
ATOM    483  HZ2 LYS    29       3.339  24.718  -6.165  1.00  0.00
ATOM    484  HZ3 LYS    29       4.132  24.186  -4.761  1.00  0.00
ATOM    485  C   LYS    29       0.356  20.503  -7.626  1.00  0.00
ATOM    486  O   LYS    29       0.191  20.918  -8.779  1.00  0.00
ATOM    487  N   GLN    30      -0.279  19.432  -7.154  1.00  0.00
ATOM    488  H   GLN    30      -0.212  19.123  -6.184  1.00  0.00
ATOM    489  CA  GLN    30      -1.142  18.588  -7.987  1.00  0.00
ATOM    490  HA  GLN    30      -1.431  17.715  -7.402  1.00  0.00
ATOM    491  CB  GLN    30      -2.425  19.326  -8.373  1.00  0.00
ATOM    492  HB2 GLN    30      -2.170  20.275  -8.844  1.00  0.00
ATOM    493  HB3 GLN    30      -2.972  18.741  -9.112  1.00  0.00
ATOM    494  CG  GLN    30      -3.317  19.582  -7.172  1.00  0.00
ATOM    495  HG2 GLN    30      -2.730  20.025  -6.367  1.00  0.00
ATOM    496  HG3 GLN    30      -4.090  20.303  -7.436  1.00  0.00
ATOM    497  CD  GLN    30      -3.959  18.301  -6.689  1.00  0.00
ATOM    498  OE1 GLN    30      -4.877  17.784  -7.333  1.00  0.00
ATOM    499  NE2 GLN    30      -3.460  17.758  -5.574  1.00  0.00
ATOM    500 HE21 GLN    30      -2.701  18.223  -5.076  1.00  0.00
ATOM    501 HE22 GLN    30      -3.838  16.879  -5.221  1.00  0.00
ATOM    502  C   GLN    30      -0.387  18.094  -9.222  1.00  0.00
ATOM    503  O   GLN    30      -0.872  18.158 -10.359  1.00  0.00
ATOM    504  N   GLN    31       0.822  17.591  -8.976  1.00  0.00
ATOM    505  H   GLN    31       1.188  17.465  -8.032  1.00  0.00
ATOM    506  CA  GLN    31       1.747  17.169 -10.018  1.00  0.00
ATOM    507  HA  GLN    31       1.192  17.122 -10.955  1.00  0.00
ATOM    508  CB  GLN    31       2.897  18.164 -10.161  1.00  0.00
ATOM    509  HB2 GLN    31       3.312  18.368  -9.174  1.00  0.00
ATOM    510  HB3 GLN    31       3.690  17.705 -10.752  1.00  0.00
ATOM    511  CG  GLN    31       2.500  19.468 -10.804  1.00  0.00
ATOM    512  HG2 GLN    31       1.610  19.320 -11.416  1.00  0.00
ATOM    513  HG3 GLN    31       2.240  20.193 -10.033  1.00  0.00
ATOM    514  CD  GLN    31       3.619  20.012 -11.657  1.00  0.00
ATOM    515  OE1 GLN    31       3.804  19.587 -12.799  1.00  0.00
ATOM    516  NE2 GLN    31       4.401  20.929 -11.094  1.00  0.00
ATOM    517 HE21 GLN    31       4.208  21.251 -10.145  1.00  0.00
ATOM    518 HE22 GLN    31       5.193  21.311 -11.611  1.00  0.00
ATOM    519  C   GLN    31       2.324  15.805  -9.686  1.00  0.00
ATOM    520  O   GLN    31       2.827  15.603  -8.577  1.00  0.00
ATOM    521  N   GLY    32       2.307  14.900 -10.663  1.00  0.00
ATOM    522  H   GLY    32       1.871  15.053 -11.572  1.00  0.00
ATOM    523  CA  GLY    32       2.924  13.591 -10.507  1.00  0.00
ATOM    524  HA2 GLY    32       3.121  13.423  -9.448  1.00  0.00
ATOM    525  HA3 GLY    32       2.210  12.830 -10.823  1.00  0.00
ATOM    526  C   GLY    32       4.218  13.393 -11.279  1.00  0.00
ATOM    527  O   GLY    32       4.468  14.076 -12.280  1.00  0.00
ATOM    528  N   PHE    33       5.041  12.449 -10.818  1.00  0.00
ATOM    529  H   PHE    33       4.814  11.872 -10.008  1.00  0.00
ATOM    530  CA  PHE    33       6.338  12.132 -11.401  1.00  0.00
ATOM    531  HA  PHE    33       6.351  12.499 -12.427  1.00  0.00
ATOM    532  CB  PHE    33       7.478  12.805 -10.626  1.00  0.00
ATOM    533  HB2 PHE    33       7.591  12.310  -9.662  1.00  0.00
ATOM    534  HB3 PHE    33       8.411  12.658 -11.171  1.00  0.00
ATOM    535  CG  PHE    33       7.274  14.271 -10.398  1.00  0.00
ATOM    536  CD1 PHE    33       6.512  14.731  -9.333  1.00  0.00
ATOM    537  HD1 PHE    33       6.064  14.022  -8.652  1.00  0.00
ATOM    538  CE1 PHE    33       6.318  16.096  -9.132  1.00  0.00
ATOM    539  HE1 PHE    33       5.717  16.442  -8.304  1.00  0.00
ATOM    540  CZ  PHE    33       6.900  17.007  -9.999  1.00  0.00
ATOM    541  HZ  PHE    33       6.756  18.066  -9.847  1.00  0.00
ATOM    542  CE2 PHE    33       7.666  16.557 -11.060  1.00  0.00
ATOM    543  HE2 PHE    33       8.126  17.266 -11.733  1.00  0.00
ATOM    544  CD2 PHE    33       7.843  15.196 -11.259  1.00  0.00
ATOM    545  HD2 PHE    33       8.432  14.852 -12.096  1.00  0.00
ATOM    546  C   PHE    33       6.543  10.629 -11.359  1.00  0.00
ATOM    547  O   PHE    33       6.124   9.972 -10.405  1.00  0.00
ATOM    548  N   THR    34       7.226  10.088 -12.370  1.00  0.00
ATOM    549  H   THR    34       7.576  10.607 -13.175  1.00  0.00
ATOM    550  CA  THR    34       7.524   8.657 -12.382  1.00  0.00
ATOM    551  HA  THR    34       7.770   8.356 -11.364  1.00  0.00
ATOM    552  CB  THR    34       6.310   7.834 -12.834  1.00  0.00
ATOM    553  HB  THR    34       5.468   8.101 -12.195  1.00  0.00
ATOM    554  CG2 THR    34       5.949   8.134 -14.291  1.00  0.00
ATOM    555 HG21 THR    34       5.085   7.536 -14.582  1.00  0.00
ATOM    556 HG22 THR    34       5.710   9.192 -14.396  1.00  0.00
ATOM    557 HG23 THR    34       6.794   7.888 -14.933  1.00  0.00
ATOM    558  OG1 THR    34       6.610   6.433 -12.722  1.00  0.00
ATOM    559  HG1 THR    34       6.984   6.248 -11.835  1.00  0.00
ATOM    560  C   THR    34       8.717   8.380 -13.294  1.00  0.00
ATOM    561  O   THR    34       8.998   9.145 -14.215  1.00  0.00
ATOM    562  N   ASN    35       9.431   7.286 -13.022  1.00  0.00
ATOM    563  H   ASN    35       9.288   6.679 -12.215  1.00  0.00
ATOM    564  CA  ASN    35      10.512   6.888 -13.924  1.00  0.00
ATOM    565  HA  ASN    35      10.988   7.809 -14.262  1.00  0.00
ATOM    566  CB  ASN    35      11.534   6.017 -13.193  1.00  0.00
ATOM    567  HB2 ASN    35      12.381   5.824 -13.852  1.00  0.00
ATOM    568  HB3 ASN    35      11.919   6.559 -12.329  1.00  0.00
ATOM    569  CG  ASN    35      10.938   4.686 -12.731  1.00  0.00
ATOM    570  OD1 ASN    35      10.000   4.672 -11.943  1.00  0.00
ATOM    571  ND2 ASN    35      11.483   3.571 -13.222  1.00  0.00
ATOM    572 HD21 ASN    35      11.119   2.660 -12.943  1.00  0.00
ATOM    573 HD22 ASN    35      12.263   3.630 -13.876  1.00  0.00
ATOM    574  C   ASN    35      10.001   6.145 -15.152  1.00  0.00
ATOM    575  O   ASN    35      10.745   5.996 -16.127  1.00  0.00
ATOM    576  N   ASN    36       8.754   5.671 -15.128  1.00  0.00
ATOM    577  H   ASN    36       8.082   5.869 -14.386  1.00  0.00
ATOM    578  CA  ASN    36       8.244   4.809 -16.192  1.00  0.00
ATOM    579  HA  ASN    36       8.698   5.059 -17.151  1.00  0.00
ATOM    580  CB  ASN    36       8.601   3.355 -15.915  1.00  0.00
ATOM    581  HB2 ASN    36       9.683   3.266 -15.817  1.00  0.00
ATOM    582  HB3 ASN    36       8.169   3.057 -14.960  1.00  0.00
ATOM    583  CG  ASN    36       8.120   2.403 -16.996  1.00  0.00
ATOM    584  OD1 ASN    36       7.240   2.728 -17.794  1.00  0.00
ATOM    585  ND2 ASN    36       8.675   1.201 -17.003  1.00  0.00
ATOM    586 HD21 ASN    36       8.376   0.505 -17.686  1.00  0.00
ATOM    587 HD22 ASN    36       9.401   0.971 -16.325  1.00  0.00
ATOM    588  C   ASN    36       6.735   5.026 -16.276  1.00  0.00
ATOM    589  O   ASN    36       5.977   4.407 -15.524  1.00  0.00
ATOM    590  N   LEU    37       6.314   5.887 -17.209  1.00  0.00
ATOM    591  H   LEU    37       6.927   6.361 -17.872  1.00  0.00
ATOM    592  CA  LEU    37       4.901   6.216 -17.344  1.00  0.00
ATOM    593  HA  LEU    37       4.556   6.583 -16.378  1.00  0.00
ATOM    594  CB  LEU    37       4.715   7.303 -18.403  1.00  0.00
ATOM    595  HB2 LEU    37       5.205   6.976 -19.320  1.00  0.00
ATOM    596  HB3 LEU    37       3.651   7.389 -18.623  1.00  0.00
ATOM    597  CG  LEU    37       5.245   8.689 -18.043  1.00  0.00
ATOM    598  HG  LEU    37       6.205   8.570 -17.540  1.00  0.00
ATOM    599  CD1 LEU    37       5.482   9.527 -19.303  1.00  0.00
ATOM    600 HD11 LEU    37       5.859  10.510 -19.021  1.00  0.00
ATOM    601 HD12 LEU    37       6.212   9.027 -19.940  1.00  0.00
ATOM    602 HD13 LEU    37       4.544   9.641 -19.846  1.00  0.00
ATOM    603  CD2 LEU    37       4.296   9.391 -17.085  1.00  0.00
ATOM    604 HD21 LEU    37       4.690  10.377 -16.840  1.00  0.00
ATOM    605 HD22 LEU    37       3.318   9.498 -17.554  1.00  0.00
ATOM    606 HD23 LEU    37       4.198   8.802 -16.173  1.00  0.00
ATOM    607  C   LEU    37       4.063   4.996 -17.698  1.00  0.00
ATOM    608  O   LEU    37       2.903   4.907 -17.280  1.00  0.00
ATOM    609  N   LYS    38       4.629   4.043 -18.452  1.00  0.00
ATOM    610  H   LYS    38       5.590   4.067 -18.793  1.00  0.00
ATOM    611  CA  LYS    38       3.863   2.865 -18.844  1.00  0.00
ATOM    612  HA  LYS    38       2.884   3.200 -19.186  1.00  0.00
ATOM    613  CB  LYS    38       4.563   2.135 -19.990  1.00  0.00
ATOM    614  HB2 LYS    38       4.584   2.782 -20.867  1.00  0.00
ATOM    615  HB3 LYS    38       5.599   1.941 -19.711  1.00  0.00
ATOM    616  CG  LYS    38       3.890   0.822 -20.355  1.00  0.00
ATOM    617  HG2 LYS    38       4.046   0.099 -19.555  1.00  0.00
ATOM    618  HG3 LYS    38       2.814   0.976 -20.439  1.00  0.00
ATOM    619  CD  LYS    38       4.424   0.256 -21.660  1.00  0.00
ATOM    620  HD2 LYS    38       4.353   1.009 -22.445  1.00  0.00
ATOM    621  HD3 LYS    38       5.480   0.009 -21.550  1.00  0.00
ATOM    622  CE  LYS    38       3.641  -0.992 -22.069  1.00  0.00
ATOM    623  HE2 LYS    38       3.633  -1.703 -21.243  1.00  0.00
ATOM    624  HE3 LYS    38       2.604  -0.722 -22.268  1.00  0.00
ATOM    625  NZ  LYS    38       4.229  -1.642 -23.282  1.00  0.00
ATOM    626  HZ1 LYS    38       3.672  -2.484 -23.529  1.00  0.00
ATOM    627  HZ2 LYS    38       4.214  -0.972 -24.077  1.00  0.00
ATOM    628  HZ3 LYS    38       5.211  -1.922 -23.084  1.00  0.00
ATOM    629  C   LYS    38       3.642   1.923 -17.663  1.00  0.00
ATOM    630  O   LYS    38       2.511   1.490 -17.407  1.00  0.00
ATOM    631  N   ARG    39       4.713   1.573 -16.940  1.00  0.00
ATOM    632  H   ARG    39       5.669   1.880 -17.118  1.00  0.00
ATOM    633  CA  ARG    39       4.537   0.677 -15.791  1.00  0.00
ATOM    634  HA  ARG    39       3.946  -0.177 -16.123  1.00  0.00
ATOM    635  CB  ARG    39       5.896   0.177 -15.294  1.00  0.00
ATOM    636  HB2 ARG    39       6.486  -0.169 -16.143  1.00  0.00
ATOM    637  HB3 ARG    39       6.442   1.005 -14.843  1.00  0.00
ATOM    638  CG  ARG    39       5.764  -0.946 -14.284  1.00  0.00
ATOM    639  HG2 ARG    39       5.261  -0.568 -13.394  1.00  0.00
ATOM    640  HG3 ARG    39       5.129  -1.728 -14.701  1.00  0.00
ATOM    641  CD  ARG    39       7.100  -1.553 -13.880  1.00  0.00
ATOM    642  HD2 ARG    39       7.550  -2.068 -14.729  1.00  0.00
ATOM    643  HD3 ARG    39       7.793  -0.768 -13.579  1.00  0.00
ATOM    644  NE  ARG    39       6.891  -2.487 -12.780  1.00  0.00
ATOM    645  HE  ARG    39       6.209  -2.233 -12.065  1.00  0.00
ATOM    646  CZ  ARG    39       7.526  -3.646 -12.643  1.00  0.00
ATOM    647  NH1 ARG    39       7.254  -4.435 -11.604  1.00  0.00
ATOM    648 HH11 ARG    39       6.559  -4.149 -10.915  1.00  0.00
ATOM    649 HH12 ARG    39       7.741  -5.325 -11.498  1.00  0.00
ATOM    650  NH2 ARG    39       8.444  -4.011 -13.538  1.00  0.00
ATOM    651 HH21 ARG    39       8.658  -3.401 -14.327  1.00  0.00
ATOM    652 HH22 ARG    39       8.932  -4.900 -13.434  1.00  0.00
ATOM    653  C   ARG    39       3.767   1.357 -14.657  1.00  0.00
ATOM    654  O   ARG    39       3.095   0.676 -13.869  1.00  0.00
ATOM    655  N   ALA    40       3.848   2.691 -14.564  1.00  0.00
ATOM    656  H   ALA    40       4.442   3.272 -15.156  1.00  0.00
ATOM    657  CA  ALA    40       3.065   3.428 -13.576  1.00  0.00
ATOM    658  HA  ALA    40       3.395   3.111 -12.587  1.00  0.00
ATOM    659  CB  ALA    40       3.299   4.937 -13.730  1.00  0.00
ATOM    660  HB1 ALA    40       2.709   5.474 -12.987  1.00  0.00
ATOM    661  HB2 ALA    40       4.356   5.158 -13.583  1.00  0.00
ATOM    662  HB3 ALA    40       2.998   5.252 -14.729  1.00  0.00
ATOM    663  C   ALA    40       1.582   3.119 -13.702  1.00  0.00
ATOM    664  O   ALA    40       0.860   3.114 -12.701  1.00  0.00
ATOM    665  N   ASN    41       1.116   2.829 -14.917  1.00  0.00
ATOM    666  H   ASN    41       1.707   2.765 -15.746  1.00  0.00
ATOM    667  CA  ASN    41      -0.292   2.574 -15.176  1.00  0.00
ATOM    668  HA  ASN    41      -0.851   2.846 -14.280  1.00  0.00
ATOM    669  CB  ASN    41      -0.747   3.434 -16.357  1.00  0.00
ATOM    670  HB2 ASN    41      -0.065   3.292 -17.196  1.00  0.00
ATOM    671  HB3 ASN    41      -1.732   3.106 -16.688  1.00  0.00
ATOM    672  CG  ASN    41      -0.798   4.894 -15.992  1.00  0.00
ATOM    673  OD1 ASN    41      -1.635   5.315 -15.197  1.00  0.00
ATOM    674  ND2 ASN    41       0.136   5.670 -16.519  1.00  0.00
ATOM    675 HD21 ASN    41       0.180   6.658 -16.268  1.00  0.00
ATOM    676 HD22 ASN    41       0.812   5.280 -17.176  1.00  0.00
ATOM    677  C   ASN    41      -0.596   1.102 -15.422  1.00  0.00
ATOM    678  O   ASN    41      -1.732   0.760 -15.771  1.00  0.00
ATOM    679  N   GLN    42       0.383   0.224 -15.240  1.00  0.00
ATOM    680  H   GLN    42       1.340   0.477 -14.993  1.00  0.00
ATOM    681  CA  GLN    42       0.152  -1.208 -15.385  1.00  0.00
ATOM    682  HA  GLN    42      -0.520  -1.374 -16.227  1.00  0.00
ATOM    683  CB  GLN    42       1.468  -1.926 -15.659  1.00  0.00
ATOM    684  HB2 GLN    42       1.909  -1.523 -16.571  1.00  0.00
ATOM    685  HB3 GLN    42       2.164  -1.713 -14.848  1.00  0.00
ATOM    686  CG  GLN    42       1.323  -3.438 -15.804  1.00  0.00
ATOM    687  HG2 GLN    42       0.971  -3.858 -14.862  1.00  0.00
ATOM    688  HG3 GLN    42       0.564  -3.657 -16.555  1.00  0.00
ATOM    689  CD  GLN    42       2.636  -4.114 -16.200  1.00  0.00
ATOM    690  OE1 GLN    42       3.632  -3.446 -16.485  1.00  0.00
ATOM    691  NE2 GLN    42       2.641  -5.444 -16.201  1.00  0.00
ATOM    692 HE21 GLN    42       1.794  -5.957 -15.959  1.00  0.00
ATOM    693 HE22 GLN    42       3.492  -5.951 -16.444  1.00  0.00
ATOM    694  C   GLN    42      -0.496  -1.763 -14.120  1.00  0.00
ATOM    695  O   GLN    42      -0.019  -1.518 -13.012  1.00  0.00
ATOM    696  N   ALA    43      -1.554  -2.541 -14.278  1.00  0.00
ATOM    697  H   ALA    43      -1.912  -2.849 -15.182  1.00  0.00
ATOM    698  CA  ALA    43      -2.307  -3.028 -13.123  1.00  0.00
ATOM    699  HA  ALA    43      -2.146  -2.344 -12.290  1.00  0.00
ATOM    700  CB  ALA    43      -3.803  -3.057 -13.436  1.00  0.00
ATOM    701  HB1 ALA    43      -4.350  -3.422 -12.566  1.00  0.00
ATOM    702  HB2 ALA    43      -4.143  -2.051 -13.682  1.00  0.00
ATOM    703  HB3 ALA    43      -3.985  -3.719 -14.283  1.00  0.00
ATOM    704  C   ALA    43      -1.811  -4.410 -12.702  1.00  0.00
ATOM    705  O   ALA    43      -1.638  -5.298 -13.541  1.00  0.00
ATOM    706  N   PHE    44      -1.596  -4.593 -11.399  1.00  0.00
ATOM    707  H   PHE    44      -1.746  -3.861 -10.704  1.00  0.00
ATOM    708  CA  PHE    44      -1.128  -5.846 -10.829  1.00  0.00
ATOM    709  HA  PHE    44      -1.117  -6.587 -11.629  1.00  0.00
ATOM    710  CB  PHE    44       0.300  -5.726 -10.259  1.00  0.00
ATOM    711  HB2 PHE    44       0.285  -5.020  -9.428  1.00  0.00
ATOM    712  HB3 PHE    44       0.594  -6.693  -9.851  1.00  0.00
ATOM    713  CG  PHE    44       1.346  -5.283 -11.248  1.00  0.00
ATOM    714  CD1 PHE    44       2.030  -6.211 -12.007  1.00  0.00
ATOM    715  HD1 PHE    44       1.784  -7.259 -11.917  1.00  0.00
ATOM    716  CE1 PHE    44       3.029  -5.816 -12.884  1.00  0.00
ATOM    717  HE1 PHE    44       3.553  -6.555 -13.471  1.00  0.00
ATOM    718  CZ  PHE    44       3.358  -4.466 -13.009  1.00  0.00
ATOM    719  HZ  PHE    44       4.129  -4.157 -13.700  1.00  0.00
ATOM    720  CE2 PHE    44       2.696  -3.530 -12.248  1.00  0.00
ATOM    721  HE2 PHE    44       2.947  -2.483 -12.338  1.00  0.00
ATOM    722  CD2 PHE    44       1.700  -3.936 -11.361  1.00  0.00
ATOM    723  HD2 PHE    44       1.195  -3.200 -10.753  1.00  0.00
ATOM    724  C   PHE    44      -2.066  -6.267  -9.700  1.00  0.00
ATOM    725  O   PHE    44      -2.872  -5.475  -9.213  1.00  0.00
ATOM    726  N   LEU    45      -1.930  -7.513  -9.252  1.00  0.00
ATOM    727  H   LEU    45      -1.401  -8.248  -9.722  1.00  0.00
ATOM    728  CA  LEU    45      -2.568  -7.906  -7.996  1.00  0.00
ATOM    729  HA  LEU    45      -3.645  -7.786  -8.116  1.00  0.00
ATOM    730  CB  LEU    45      -2.261  -9.370  -7.659  1.00  0.00
ATOM    731  HB2 LEU    45      -1.200  -9.550  -7.832  1.00  0.00
ATOM    732  HB3 LEU    45      -2.441  -9.525  -6.595  1.00  0.00
ATOM    733  CG  LEU    45      -3.061 -10.406  -8.442  1.00  0.00
ATOM    734  HG  LEU    45      -3.199 -10.064  -9.468  1.00  0.00
ATOM    735  CD1 LEU    45      -2.310 -11.715  -8.475  1.00  0.00
ATOM    736 HD11 LEU    45      -2.886 -12.451  -9.036  1.00  0.00
ATOM    737 HD12 LEU    45      -1.343 -11.568  -8.957  1.00  0.00
ATOM    738 HD13 LEU    45      -2.157 -12.073  -7.457  1.00  0.00
ATOM    739  CD2 LEU    45      -4.425 -10.584  -7.800  1.00  0.00
ATOM    740 HD21 LEU    45      -4.997 -11.324  -8.360  1.00  0.00
ATOM    741 HD22 LEU    45      -4.302 -10.923  -6.771  1.00  0.00
ATOM    742 HD23 LEU    45      -4.958  -9.633  -7.807  1.00  0.00
ATOM    743  C   LEU    45      -2.066  -7.022  -6.854  1.00  0.00
ATOM    744  O   LEU    45      -0.865  -6.758  -6.757  1.00  0.00
ATOM    745  N   PRO    46      -2.949  -6.571  -5.961  1.00  0.00
ATOM    746  CD  PRO    46      -4.405  -6.753  -5.990  1.00  0.00
ATOM    747  HD2 PRO    46      -4.679  -7.808  -5.982  1.00  0.00
ATOM    748  HD3 PRO    46      -4.847  -6.316  -6.885  1.00  0.00
ATOM    749  CG  PRO    46      -4.870  -6.045  -4.734  1.00  0.00
ATOM    750  HG2 PRO    46      -5.060  -6.765  -3.938  1.00  0.00
ATOM    751  HG3 PRO    46      -5.807  -5.518  -4.917  1.00  0.00
ATOM    752  CB  PRO    46      -3.822  -5.103  -4.334  1.00  0.00
ATOM    753  HB2 PRO    46      -3.792  -4.987  -3.251  1.00  0.00
ATOM    754  HB3 PRO    46      -4.002  -4.114  -4.756  1.00  0.00
ATOM    755  CA  PRO    46      -2.509  -5.699  -4.863  1.00  0.00
ATOM    756  HA  PRO    46      -1.790  -4.959  -5.215  1.00  0.00
ATOM    757  C   PRO    46      -1.764  -6.428  -3.755  1.00  0.00
ATOM    758  O   PRO    46      -0.988  -5.807  -3.022  1.00  0.00
ATOM    759  N   ALA    47      -2.022  -7.735  -3.607  1.00  0.00
ATOM    760  H   ALA    47      -2.594  -8.269  -4.261  1.00  0.00
ATOM    761  CA  ALA    47      -1.510  -8.527  -2.494  1.00  0.00
ATOM    762  HA  ALA    47      -2.022  -9.489  -2.484  1.00  0.00
ATOM    763  CB  ALA    47      -0.015  -8.801  -2.665  1.00  0.00
ATOM    764  HB1 ALA    47       0.345  -9.393  -1.824  1.00  0.00
ATOM    765  HB2 ALA    47       0.151  -9.350  -3.592  1.00  0.00
ATOM    766  HB3 ALA    47       0.526  -7.856  -2.701  1.00  0.00
ATOM    767  C   ALA    47      -1.793  -7.818  -1.172  1.00  0.00
ATOM    768  O   ALA    47      -2.887  -7.268  -0.986  1.00  0.00
ATOM    769  N   IME    48      -0.806  -7.992  -0.157  1.00  0.00
ATOM    770  H   IME    48       0.050  -8.507  -0.329  1.00  0.00
ATOM    771  CA  IME    48      -1.018  -7.438   1.191  1.00  0.00
ATOM    772  HA  IME    48      -1.888  -7.954   1.618  1.00  0.00
ATOM    773  C   IME    48      -1.395  -5.941   1.163  1.00  0.00
ATOM    774  O   IME    48      -1.787  -5.372   2.167  1.00  0.00
ATOM    775  CB  IME    48       0.191  -7.652   2.147  1.00  0.00
ATOM    776  HB1 IME    48       1.011  -6.998   1.838  1.00  0.00
ATOM    777  HB2 IME    48      -0.121  -7.328   3.146  1.00  0.00
ATOM    778  OG  IME    48       0.496  -9.065   2.306  1.00  0.00
ATOM    779  C1  IME    48       3.445 -11.912   3.855  1.00  0.00
ATOM    780  H11 IME    48       3.877 -12.474   2.955  1.00  0.00
ATOM    781  H12 IME    48       3.823 -11.951   4.654  1.00  0.00
ATOM    782  C5  IME    48       4.883 -10.604   3.326  1.00  0.00
ATOM    783  C8  IME    48       4.370  -9.405   2.988  1.00  0.00
ATOM    784  C11 IME    48       4.989  -8.032   2.879  1.00  0.00
ATOM    785  O5  IME    48       4.360  -7.168   2.283  1.00  0.00
ATOM    786  O6  IME    48       6.098  -7.742   3.314  1.00  0.00
ATOM    787  N3  IME    48       2.975  -9.490   3.075  1.00  0.00
ATOM    788  H14 IME    48       2.412  -8.795   2.597  1.00  0.00
ATOM    789  C9  IME    48       2.456 -10.838   3.348  1.00  0.00
ATOM    790  H15 IME    48       1.624 -10.794   4.063  1.00  0.00
ATOM    791  C6  IME    48       1.900 -11.033   1.900  1.00  0.00
ATOM    792  H24 IME    48       2.769 -11.203   1.256  1.00  0.00
ATOM    793  C7  IME    48       1.244  -9.743   1.372  1.00  0.00
ATOM    794  O4  IME    48       1.586  -9.251   0.315  1.00  0.00
ATOM    795  S1  IME    48       6.585 -10.916   3.049  1.00  0.00
ATOM    796  C12 IME    48       7.080 -12.501   3.824  1.00  0.00
ATOM    797  H17 IME    48       6.183 -13.049   4.135  1.00  0.00
ATOM    798  H18 IME    48       7.401 -12.153   4.815  1.00  0.00
ATOM    799  C13 IME    48       8.147 -13.131   2.901  1.00  0.00
ATOM    800  H19 IME    48       7.663 -13.712   2.109  1.00  0.00
ATOM    801  H20 IME    48       8.712 -12.322   2.419  1.00  0.00
ATOM    802  N4  IME    48       9.349 -13.158   3.759  1.00  0.00
ATOM    803  C14 IME    48      10.159 -14.164   3.721  1.00  0.00
ATOM    804  H13 IME    48      10.733 -14.709   4.478  1.00  0.00
ATOM    805  N2  IME    48      10.258 -14.752   2.495  1.00  0.00
ATOM    806  H9  IME    48      10.796 -15.606   2.481  1.00  0.00
ATOM    807  H10 IME    48      10.545 -14.062   1.818  1.00  0.00
ATOM    808  C16 IME    48       0.937 -12.219   1.635  1.00  0.00
ATOM    809  H16 IME    48      -0.030 -11.721   1.794  1.00  0.00
ATOM    810  C17 IME    48       0.638 -12.269   0.127  1.00  0.00
ATOM    811  H5  IME    48       0.523 -13.298  -0.231  1.00  0.00
ATOM    812  H6  IME    48       1.434 -11.772  -0.439  1.00  0.00
ATOM    813  H7  IME    48      -0.297 -11.736  -0.083  1.00  0.00
ATOM    814  O7  IME    48       1.867 -13.204   2.037  1.00  0.00
ATOM    815  H8  IME    48       2.421 -13.676   1.387  1.00  0.00
ATOM    816  N   THR    49      -1.162  -4.998  -0.030  1.00  0.00
ATOM    817  H   THR    49      -0.692  -5.272  -0.893  1.00  0.00
ATOM    818  CA  THR    49      -1.614  -3.607   0.001  1.00  0.00
ATOM    819  HA  THR    49      -1.177  -3.145   0.886  1.00  0.00
ATOM    820  CB  THR    49      -1.120  -2.797  -1.212  1.00  0.00
ATOM    821  HB  THR    49      -1.391  -1.755  -1.043  1.00  0.00
ATOM    822  CG2 THR    49       0.403  -2.886  -1.350  1.00  0.00
ATOM    823 HG21 THR    49       0.725  -2.305  -2.214  1.00  0.00
ATOM    824 HG22 THR    49       0.874  -2.489  -0.451  1.00  0.00
ATOM    825 HG23 THR    49       0.696  -3.927  -1.483  1.00  0.00
ATOM    826  OG1 THR    49      -1.752  -3.238  -2.418  1.00  0.00
ATOM    827  HG1 THR    49      -1.362  -4.093  -2.698  1.00  0.00
ATOM    828  C   THR    49      -3.130  -3.551   0.099  1.00  0.00
ATOM    829  O   THR    49      -3.679  -2.523   0.513  1.00  0.00
ATOM    830  N   PHE    50      -3.809  -4.658  -0.225  1.00  0.00
ATOM    831  H   PHE    50      -3.387  -5.497  -0.624  1.00  0.00
ATOM    832  CA  PHE    50      -5.241  -4.735  -0.021  1.00  0.00
ATOM    833  HA  PHE    50      -5.678  -3.849  -0.481  1.00  0.00
ATOM    834  CB  PHE    50      -5.809  -5.990  -0.695  1.00  0.00
ATOM    835  HB2 PHE    50      -5.343  -6.113  -1.673  1.00  0.00
ATOM    836  HB3 PHE    50      -5.544  -6.866  -0.103  1.00  0.00
ATOM    837  CG  PHE    50      -7.302  -5.942  -0.863  1.00  0.00
ATOM    838  CD1 PHE    50      -7.876  -5.087  -1.798  1.00  0.00
ATOM    839  HD1 PHE    50      -7.244  -4.467  -2.417  1.00  0.00
ATOM    840  CE1 PHE    50      -9.253  -5.024  -1.942  1.00  0.00
ATOM    841  HE1 PHE    50      -9.688  -4.353  -2.668  1.00  0.00
ATOM    842  CZ  PHE    50     -10.070  -5.815  -1.162  1.00  0.00
ATOM    843  HZ  PHE    50     -11.142  -5.765  -1.284  1.00  0.00
ATOM    844  CE2 PHE    50      -9.520  -6.676  -0.220  1.00  0.00
ATOM    845  HE2 PHE    50     -10.158  -7.295   0.393  1.00  0.00
ATOM    846  CD2 PHE    50      -8.131  -6.731  -0.075  1.00  0.00
ATOM    847  HD2 PHE    50      -7.697  -7.395   0.658  1.00  0.00
ATOM    848  C   PHE    50      -5.622  -4.707   1.453  1.00  0.00
ATOM    849  O   PHE    50      -6.795  -4.487   1.760  1.00  0.00
ATOM    850  N   KCX    51      -4.831  -4.848   2.386  1.00  0.00
ATOM    851  H4  KCX    51      -3.865  -5.004   2.125  1.00  0.00
ATOM    852  CA  KCX    51      -5.143  -4.721   3.808  1.00  0.00
ATOM    853  HA  KCX    51      -5.982  -5.382   4.002  1.00  0.00
ATOM    854  C   KCX    51      -5.611  -3.292   4.189  1.00  0.00
ATOM    855  O   KCX    51      -6.285  -3.131   5.209  1.00  0.00
ATOM    856  C01 KCX    51      -2.489  -7.167   5.313  1.00  0.00
ATOM    857  H01 KCX    51      -2.550  -6.825   6.346  1.00  0.00
ATOM    858  H02 KCX    51      -1.543  -6.783   4.930  1.00  0.00
ATOM    859  N01 KCX    51      -2.248  -9.265   4.022  1.00  0.00
ATOM    860  H09 KCX    51      -1.587  -8.742   3.490  1.00  0.00
ATOM    861  CX  KCX    51      -3.199  -9.738   3.255  1.00  0.00
ATOM    862  OQ1 KCX    51      -2.872 -10.150   2.141  1.00  0.00
ATOM    863  OQ2 KCX    51      -4.391  -9.751   3.620  1.00  0.00
ATOM    864  C02 KCX    51      -2.446  -8.702   5.339  1.00  0.00
ATOM    865  H03 KCX    51      -1.649  -9.039   6.002  1.00  0.00
ATOM    866  H04 KCX    51      -3.372  -9.112   5.714  1.00  0.00
ATOM    867  C03 KCX    51      -3.676  -6.660   4.484  1.00  0.00
ATOM    868  H05 KCX    51      -3.511  -6.896   3.440  1.00  0.00
ATOM    869  H06 KCX    51      -4.583  -7.185   4.781  1.00  0.00
ATOM    870  C04 KCX    51      -3.930  -5.152   4.655  1.00  0.00
ATOM    871  H07 KCX    51      -4.108  -4.928   5.701  1.00  0.00
ATOM    872  H08 KCX    51      -3.060  -4.577   4.363  1.00  0.00
ATOM    873  N   ILE    52      -5.254  -2.318   3.242  1.00  0.00
ATOM    874  H   ILE    52      -4.684  -2.452   2.407  1.00  0.00
ATOM    875  CA  ILE    52      -5.765  -0.970   3.498  1.00  0.00
ATOM    876  HA  ILE    52      -5.591  -0.705   4.541  1.00  0.00
ATOM    877  CB  ILE    52      -5.005   0.096   2.687  1.00  0.00
ATOM    878  HB  ILE    52      -5.017  -0.193   1.636  1.00  0.00
ATOM    879  CG2 ILE    52      -5.682   1.458   2.837  1.00  0.00
ATOM    880 HG21 ILE    52      -5.134   2.202   2.259  1.00  0.00
ATOM    881 HG22 ILE    52      -6.707   1.397   2.472  1.00  0.00
ATOM    882 HG23 ILE    52      -5.688   1.748   3.888  1.00  0.00
ATOM    883  CG1 ILE    52      -3.553   0.188   3.171  1.00  0.00
ATOM    884 HG12 ILE    52      -3.540   0.496   4.217  1.00  0.00
ATOM    885 HG13 ILE    52      -3.094  -0.799   3.124  1.00  0.00
ATOM    886  CD1 ILE    52      -2.701   1.199   2.321  1.00  0.00
ATOM    887 HD11 ILE    52      -1.681   1.227   2.704  1.00  0.00
ATOM    888 HD12 ILE    52      -2.689   0.878   1.279  1.00  0.00
ATOM    889 HD13 ILE    52      -3.142   2.194   2.389  1.00  0.00
ATOM    890  C   ILE    52      -7.277  -0.957   3.248  1.00  0.00
ATOM    891  O   ILE    52      -8.027  -0.720   4.206  1.00  0.00
ATOM    892  N   PRO    53      -7.798  -1.210   2.030  1.00  0.00
ATOM    893  CD  PRO    53      -7.143  -1.412   0.720  1.00  0.00
ATOM    894  HD2 PRO    53      -6.268  -2.057   0.802  1.00  0.00
ATOM    895  HD3 PRO    53      -6.805  -0.470   0.289  1.00  0.00
ATOM    896  CG  PRO    53      -8.221  -2.044  -0.108  1.00  0.00
ATOM    897  HG2 PRO    53      -8.224  -3.128   0.010  1.00  0.00
ATOM    898  HG3 PRO    53      -8.074  -1.839  -1.168  1.00  0.00
ATOM    899  CB  PRO    53      -9.493  -1.445   0.385  1.00  0.00
ATOM    900  HB2 PRO    53     -10.338  -2.108   0.202  1.00  0.00
ATOM    901  HB3 PRO    53      -9.709  -0.505  -0.123  1.00  0.00
ATOM    902  CA  PRO    53      -9.273  -1.226   1.892  1.00  0.00
ATOM    903  HA  PRO    53      -9.715  -0.303   2.267  1.00  0.00
ATOM    904  C   PRO    53      -9.965  -2.306   2.730  1.00  0.00
ATOM    905  O   PRO    53     -11.071  -2.069   3.232  1.00  0.00
ATOM    906  N   ASN    54      -9.350  -3.477   2.910  1.00  0.00
ATOM    907  H   ASN    54      -8.444  -3.727   2.513  1.00  0.00
ATOM    908  CA  ASN    54      -9.982  -4.518   3.733  1.00  0.00
ATOM    909  HA  ASN    54     -10.968  -4.749   3.331  1.00  0.00
ATOM    910  CB  ASN    54      -9.116  -5.786   3.692  1.00  0.00
ATOM    911  HB2 ASN    54      -8.624  -5.849   2.721  1.00  0.00
ATOM    912  HB3 ASN    54      -8.330  -5.704   4.443  1.00  0.00
ATOM    913  CG  ASN    54      -9.908  -7.078   3.936  1.00  0.00
ATOM    914  OD1 ASN    54     -11.090  -7.045   4.303  1.00  0.00
ATOM    915  ND2 ASN    54      -9.242  -8.222   3.758  1.00  0.00
ATOM    916 HD21 ASN    54      -9.707  -9.114   3.926  1.00  0.00
ATOM    917 HD22 ASN    54      -8.268  -8.203   3.455  1.00  0.00
ATOM    918  C   ASN    54     -10.183  -4.030   5.167  1.00  0.00
ATOM    919  O   ASN    54     -11.253  -4.226   5.767  1.00  0.00
ATOM    920  N   SER    55      -9.169  -3.356   5.721  1.00  0.00
ATOM    921  H   SER    55      -8.279  -3.181   5.254  1.00  0.00
ATOM    922  CA  SER    55      -9.262  -2.805   7.073  1.00  0.00
ATOM    923  HA  SER    55      -9.454  -3.628   7.761  1.00  0.00
ATOM    924  CB  SER    55      -7.947  -2.106   7.444  1.00  0.00
ATOM    925  HB2 SER    55      -7.674  -1.409   6.652  1.00  0.00
ATOM    926  HB3 SER    55      -8.095  -1.517   8.349  1.00  0.00
ATOM    927  OG  SER    55      -6.881  -3.025   7.650  1.00  0.00
ATOM    928  HG  SER    55      -6.289  -3.020   6.869  1.00  0.00
ATOM    929  C   SER    55     -10.400  -1.799   7.171  1.00  0.00
ATOM    930  O   SER    55     -11.172  -1.810   8.138  1.00  0.00
ATOM    931  N   LEU    56     -10.484  -0.888   6.187  1.00  0.00
ATOM    932  H   LEU    56      -9.852  -0.850   5.387  1.00  0.00
ATOM    933  CA  LEU    56     -11.520   0.145   6.194  1.00  0.00
ATOM    934  HA  LEU    56     -11.398   0.733   7.103  1.00  0.00
ATOM    935  CB  LEU    56     -11.365   1.047   4.968  1.00  0.00
ATOM    936  HB2 LEU    56     -11.292   0.412   4.085  1.00  0.00
ATOM    937  HB3 LEU    56     -12.275   1.637   4.862  1.00  0.00
ATOM    938  CG  LEU    56     -10.171   2.004   4.970  1.00  0.00
ATOM    939  HG  LEU    56      -9.261   1.480   5.262  1.00  0.00
ATOM    940  CD1 LEU    56     -10.011   2.565   3.566  1.00  0.00
ATOM    941 HD11 LEU    56      -9.164   3.251   3.543  1.00  0.00
ATOM    942 HD12 LEU    56      -9.836   1.748   2.866  1.00  0.00
ATOM    943 HD13 LEU    56     -10.918   3.098   3.282  1.00  0.00
ATOM    944  CD2 LEU    56     -10.417   3.144   5.987  1.00  0.00
ATOM    945 HD21 LEU    56      -9.565   3.823   5.985  1.00  0.00
ATOM    946 HD22 LEU    56     -11.318   3.691   5.709  1.00  0.00
ATOM    947 HD23 LEU    56     -10.542   2.721   6.984  1.00  0.00
ATOM    948  C   LEU    56     -12.916  -0.463   6.207  1.00  0.00
ATOM    949  O   LEU    56     -13.792  -0.024   6.964  1.00  0.00
ATOM    950  N   ILE    57     -13.149  -1.446   5.337  1.00  0.00
ATOM    951  H   ILE    57     -12.449  -1.815   4.694  1.00  0.00
ATOM    952  CA  ILE    57     -14.456  -2.084   5.236  1.00  0.00
ATOM    953  HA  ILE    57     -15.223  -1.322   5.097  1.00  0.00
ATOM    954  CB  ILE    57     -14.481  -3.018   4.013  1.00  0.00
ATOM    955  HB  ILE    57     -13.683  -3.751   4.130  1.00  0.00
ATOM    956  CG2 ILE    57     -15.796  -3.788   3.924  1.00  0.00
ATOM    957 HG21 ILE    57     -15.779  -4.438   3.049  1.00  0.00
ATOM    958 HG22 ILE    57     -15.925  -4.392   4.822  1.00  0.00
ATOM    959 HG23 ILE    57     -16.624  -3.085   3.838  1.00  0.00
ATOM    960  CG1 ILE    57     -14.230  -2.215   2.732  1.00  0.00
ATOM    961 HG12 ILE    57     -15.127  -1.648   2.484  1.00  0.00
ATOM    962 HG13 ILE    57     -13.436  -1.491   2.914  1.00  0.00
ATOM    963  CD1 ILE    57     -13.849  -3.082   1.550  1.00  0.00
ATOM    964 HD11 ILE    57     -13.685  -2.453   0.675  1.00  0.00
ATOM    965 HD12 ILE    57     -12.935  -3.629   1.780  1.00  0.00
ATOM    966 HD13 ILE    57     -14.653  -3.789   1.343  1.00  0.00
ATOM    967  C   ILE    57     -14.790  -2.827   6.524  1.00  0.00
ATOM    968  O   ILE    57     -15.913  -2.737   7.034  1.00  0.00
ATOM    969  N   ALA    58     -13.822  -3.568   7.072  1.00  0.00
ATOM    970  H   ALA    58     -12.879  -3.662   6.695  1.00  0.00
ATOM    971  CA  ALA    58     -14.077  -4.319   8.299  1.00  0.00
ATOM    972  HA  ALA    58     -14.934  -4.971   8.129  1.00  0.00
ATOM    973  CB  ALA    58     -12.859  -5.175   8.648  1.00  0.00
ATOM    974  HB1 ALA    58     -13.056  -5.732   9.564  1.00  0.00
ATOM    975  HB2 ALA    58     -12.660  -5.873   7.835  1.00  0.00
ATOM    976  HB3 ALA    58     -11.992  -4.531   8.795  1.00  0.00
ATOM    977  C   ALA    58     -14.430  -3.390   9.456  1.00  0.00
ATOM    978  O   ALA    58     -15.358  -3.670  10.227  1.00  0.00
ATOM    979  N   LEU    59     -13.714  -2.267   9.584  1.00  0.00
ATOM    980  H   LEU    59     -12.922  -2.012   8.994  1.00  0.00
ATOM    981  CA  LEU    59     -14.047  -1.301  10.629  1.00  0.00
ATOM    982  HA  LEU    59     -14.096  -1.837  11.577  1.00  0.00
ATOM    983  CB  LEU    59     -12.965  -0.224  10.720  1.00  0.00
ATOM    984  HB2 LEU    59     -12.725   0.113   9.712  1.00  0.00
ATOM    985  HB3 LEU    59     -13.373   0.634  11.254  1.00  0.00
ATOM    986  CG  LEU    59     -11.668  -0.660  11.412  1.00  0.00
ATOM    987  HG  LEU    59     -11.451  -1.705  11.188  1.00  0.00
ATOM    988  CD1 LEU    59     -10.506   0.202  10.889  1.00  0.00
ATOM    989 HD11 LEU    59      -9.580  -0.102  11.376  1.00  0.00
ATOM    990 HD12 LEU    59     -10.410   0.068   9.812  1.00  0.00
ATOM    991 HD13 LEU    59     -10.704   1.251  11.108  1.00  0.00
ATOM    992  CD2 LEU    59     -11.824  -0.528  12.915  1.00  0.00
ATOM    993 HD21 LEU    59     -10.901  -0.838  13.405  1.00  0.00
ATOM    994 HD22 LEU    59     -12.038   0.510  13.169  1.00  0.00
ATOM    995 HD23 LEU    59     -12.645  -1.161  13.253  1.00  0.00
ATOM    996  C   LEU    59     -15.408  -0.661  10.381  1.00  0.00
ATOM    997  O   LEU    59     -16.226  -0.548  11.300  1.00  0.00
ATOM    998  N   ASP    60     -15.655  -0.197   9.151  1.00  0.00
ATOM    999  H   ASP    60     -15.026  -0.291   8.354  1.00  0.00
ATOM   1000  CA  ASP    60     -16.908   0.505   8.879  1.00  0.00
ATOM   1001  HA  ASP    60     -16.980   1.352   9.562  1.00  0.00
ATOM   1002  CB  ASP    60     -16.914   1.021   7.440  1.00  0.00
ATOM   1003  HB2 ASP    60     -16.022   1.624   7.270  1.00  0.00
ATOM   1004  HB3 ASP    60     -16.862   0.175   6.754  1.00  0.00
ATOM   1005  CG  ASP    60     -18.145   1.847   7.123  1.00  0.00
ATOM   1006  OD1 ASP    60     -18.217   3.001   7.608  1.00  0.00
ATOM   1007  OD2 ASP    60     -19.016   1.349   6.378  1.00  0.00
ATOM   1008  C   ASP    60     -18.110  -0.392   9.129  1.00  0.00
ATOM   1009  O   ASP    60     -19.163   0.085   9.568  1.00  0.00
ATOM   1010  N   LEU    61     -17.969  -1.690   8.886  1.00  0.00
ATOM   1011  H   LEU    61     -17.108  -2.112   8.539  1.00  0.00
ATOM   1012  CA  LEU    61     -19.056  -2.635   9.100  1.00  0.00
ATOM   1013  HA  LEU    61     -19.983  -2.080   8.958  1.00  0.00
ATOM   1014  CB  LEU    61     -18.951  -3.783   8.089  1.00  0.00
ATOM   1015  HB2 LEU    61     -17.962  -4.232   8.173  1.00  0.00
ATOM   1016  HB3 LEU    61     -19.675  -4.552   8.359  1.00  0.00
ATOM   1017  CG  LEU    61     -19.183  -3.383   6.634  1.00  0.00
ATOM   1018  HG  LEU    61     -18.517  -2.560   6.377  1.00  0.00
ATOM   1019  CD1 LEU    61     -18.854  -4.564   5.705  1.00  0.00
ATOM   1020 HD11 LEU    61     -19.022  -4.270   4.669  1.00  0.00
ATOM   1021 HD12 LEU    61     -17.810  -4.850   5.836  1.00  0.00
ATOM   1022 HD13 LEU    61     -19.496  -5.410   5.951  1.00  0.00
ATOM   1023  CD2 LEU    61     -20.599  -2.894   6.440  1.00  0.00
ATOM   1024 HD21 LEU    61     -20.747  -2.613   5.397  1.00  0.00
ATOM   1025 HD22 LEU    61     -21.298  -3.688   6.705  1.00  0.00
ATOM   1026 HD23 LEU    61     -20.775  -2.028   7.078  1.00  0.00
ATOM   1027  C   LEU    61     -19.092  -3.205  10.514  1.00  0.00
ATOM   1028  O   LEU    61     -20.002  -3.977  10.830  1.00  0.00
ATOM   1029  N   GLY    62     -18.136  -2.862  11.371  1.00  0.00
ATOM   1030  H   GLY    62     -17.372  -2.219  11.163  1.00  0.00
ATOM   1031  CA  GLY    62     -18.131  -3.411  12.710  1.00  0.00
ATOM   1032  HA2 GLY    62     -17.534  -2.761  13.349  1.00  0.00
ATOM   1033  HA3 GLY    62     -19.150  -3.391  13.097  1.00  0.00
ATOM   1034  C   GLY    62     -17.599  -4.823  12.827  1.00  0.00
ATOM   1035  O   GLY    62     -17.654  -5.398  13.918  1.00  0.00
ATOM   1036  N   VAL    63     -17.106  -5.409  11.735  1.00  0.00
ATOM   1037  H   VAL    63     -17.169  -5.019  10.795  1.00  0.00
ATOM   1038  CA  VAL    63     -16.417  -6.699  11.819  1.00  0.00
ATOM   1039  HA  VAL    63     -17.096  -7.442  12.238  1.00  0.00
ATOM   1040  CB  VAL    63     -16.006  -7.178  10.412  1.00  0.00
ATOM   1041  HB  VAL    63     -15.380  -6.400   9.975  1.00  0.00
ATOM   1042  CG1 VAL    63     -15.176  -8.474  10.471  1.00  0.00
ATOM   1043 HG11 VAL    63     -14.906  -8.779   9.460  1.00  0.00
ATOM   1044 HG12 VAL    63     -14.270  -8.300  11.052  1.00  0.00
ATOM   1045 HG13 VAL    63     -15.764  -9.261  10.943  1.00  0.00
ATOM   1046  CG2 VAL    63     -17.237  -7.379   9.528  1.00  0.00
ATOM   1047 HG21 VAL    63     -16.924  -7.717   8.540  1.00  0.00
ATOM   1048 HG22 VAL    63     -17.890  -8.127   9.978  1.00  0.00
ATOM   1049 HG23 VAL    63     -17.776  -6.436   9.435  1.00  0.00
ATOM   1050  C   VAL    63     -15.217  -6.589  12.741  1.00  0.00
ATOM   1051  O   VAL    63     -14.892  -7.526  13.481  1.00  0.00
ATOM   1052  N   VAL    64     -14.530  -5.450  12.694  1.00  0.00
ATOM   1053  H   VAL    64     -14.674  -4.753  11.963  1.00  0.00
ATOM   1054  CA  VAL    64     -13.507  -5.062  13.660  1.00  0.00
ATOM   1055  HA  VAL    64     -13.252  -5.909  14.296  1.00  0.00
ATOM   1056  CB  VAL    64     -12.209  -4.634  12.957  1.00  0.00
ATOM   1057  HB  VAL    64     -12.449  -3.845  12.245  1.00  0.00
ATOM   1058  CG1 VAL    64     -11.206  -4.066  13.949  1.00  0.00
ATOM   1059 HG11 VAL    64     -10.299  -3.772  13.421  1.00  0.00
ATOM   1060 HG12 VAL    64     -11.636  -3.195  14.443  1.00  0.00
ATOM   1061 HG13 VAL    64     -10.963  -4.823  14.695  1.00  0.00
ATOM   1062  CG2 VAL    64     -11.616  -5.808  12.205  1.00  0.00
ATOM   1063 HG21 VAL    64     -10.697  -5.496  11.710  1.00  0.00
ATOM   1064 HG22 VAL    64     -11.396  -6.614  12.905  1.00  0.00
ATOM   1065 HG23 VAL    64     -12.329  -6.160  11.459  1.00  0.00
ATOM   1066  C   VAL    64     -14.076  -3.918  14.494  1.00  0.00
ATOM   1067  O   VAL    64     -14.489  -2.885  13.947  1.00  0.00
ATOM   1068  N   LYS    65     -14.090  -4.097  15.818  1.00  0.00
ATOM   1069  H   LYS    65     -13.751  -4.936  16.289  1.00  0.00
ATOM   1070  CA  LYS    65     -14.611  -3.063  16.709  1.00  0.00
ATOM   1071  HA  LYS    65     -15.566  -2.725  16.306  1.00  0.00
ATOM   1072  CB  LYS    65     -14.822  -3.639  18.109  1.00  0.00
ATOM   1073  HB2 LYS    65     -15.155  -4.673  18.019  1.00  0.00
ATOM   1074  HB3 LYS    65     -13.866  -3.656  18.632  1.00  0.00
ATOM   1075  CG  LYS    65     -15.826  -2.870  18.945  1.00  0.00
ATOM   1076  HG2 LYS    65     -15.980  -1.881  18.514  1.00  0.00
ATOM   1077  HG3 LYS    65     -16.789  -3.381  18.922  1.00  0.00
ATOM   1078  CD  LYS    65     -15.352  -2.730  20.396  1.00  0.00
ATOM   1079  HD2 LYS    65     -14.967  -3.687  20.750  1.00  0.00
ATOM   1080  HD3 LYS    65     -14.529  -2.018  20.445  1.00  0.00
ATOM   1081  CE  LYS    65     -16.487  -2.266  21.304  1.00  0.00
ATOM   1082  HE2 LYS    65     -16.955  -3.132  21.773  1.00  0.00
ATOM   1083  HE3 LYS    65     -16.082  -1.649  22.106  1.00  0.00
ATOM   1084  NZ  LYS    65     -17.515  -1.492  20.551  1.00  0.00
ATOM   1085  HZ1 LYS    65     -18.126  -0.983  21.221  1.00  0.00
ATOM   1086  HZ2 LYS    65     -17.045  -0.809  19.924  1.00  0.00
ATOM   1087  HZ3 LYS    65     -18.092  -2.144  19.982  1.00  0.00
ATOM   1088  C   LYS    65     -13.682  -1.858  16.776  1.00  0.00
ATOM   1089  O   LYS    65     -14.128  -0.713  16.624  1.00  0.00
ATOM   1090  N   ASP    66     -12.399  -2.089  17.046  1.00  0.00
ATOM   1091  H   ASP    66     -12.014  -3.020  17.202  1.00  0.00
ATOM   1092  CA  ASP    66     -11.417  -1.014  17.144  1.00  0.00
ATOM   1093  HA  ASP    66     -11.575  -0.295  16.340  1.00  0.00
ATOM   1094  CB  ASP    66     -11.577  -0.215  18.446  1.00  0.00
ATOM   1095  HB2 ASP    66     -10.906   0.643  18.420  1.00  0.00
ATOM   1096  HB3 ASP    66     -12.593   0.177  18.499  1.00  0.00
ATOM   1097  CG  ASP    66     -11.292  -1.031  19.710  1.00  0.00
ATOM   1098  OD1 ASP    66     -10.746  -2.157  19.659  1.00  0.00
ATOM   1099  OD2 ASP    66     -11.631  -0.514  20.792  1.00  0.00
ATOM   1100  C   ASP    66     -10.030  -1.621  17.005  1.00  0.00
ATOM   1101  O   ASP    66      -9.879  -2.822  16.766  1.00  0.00
ATOM   1102  N   GLU    67      -9.011  -0.774  17.153  1.00  0.00
ATOM   1103  H   GLU    67      -9.109   0.203  17.429  1.00  0.00
ATOM   1104  CA  GLU    67      -7.642  -1.209  16.921  1.00  0.00
ATOM   1105  HA  GLU    67      -7.659  -1.895  16.074  1.00  0.00
ATOM   1106  CB  GLU    67      -6.757  -0.000  16.585  1.00  0.00
ATOM   1107  HB2 GLU    67      -5.830  -0.354  16.135  1.00  0.00
ATOM   1108  HB3 GLU    67      -7.262   0.611  15.836  1.00  0.00
ATOM   1109  CG  GLU    67      -6.423   0.865  17.781  1.00  0.00
ATOM   1110  HG2 GLU    67      -6.313   0.230  18.660  1.00  0.00
ATOM   1111  HG3 GLU    67      -5.460   1.348  17.614  1.00  0.00
ATOM   1112  CD  GLU    67      -7.474   1.933  18.065  1.00  0.00
ATOM   1113  OE1 GLU    67      -7.130   2.929  18.737  1.00  0.00
ATOM   1114  OE2 GLU    67      -8.643   1.775  17.630  1.00  0.00
ATOM   1115  C   GLU    67      -7.065  -1.984  18.100  1.00  0.00
ATOM   1116  O   GLU    67      -5.914  -2.417  18.022  1.00  0.00
ATOM   1117  N   HIE    68      -7.835  -2.185  19.173  1.00  0.00
ATOM   1118  H   HIE    68      -8.773  -1.796  19.271  1.00  0.00
ATOM   1119  CA  HIE    68      -7.405  -2.987  20.317  1.00  0.00
ATOM   1120  HA  HIE    68      -6.327  -3.100  20.205  1.00  0.00
ATOM   1121  CB  HIE    68      -7.749  -2.277  21.636  1.00  0.00
ATOM   1122  HB2 HIE    68      -8.833  -2.199  21.724  1.00  0.00
ATOM   1123  HB3 HIE    68      -7.405  -2.891  22.469  1.00  0.00
ATOM   1124  CG  HIE    68      -7.151  -0.910  21.760  1.00  0.00
ATOM   1125  ND1 HIE    68      -5.797  -0.702  21.885  1.00  0.00
ATOM   1126  CE1 HIE    68      -5.558   0.595  21.972  1.00  0.00
ATOM   1127  HE1 HIE    68      -4.585   1.053  22.077  1.00  0.00
ATOM   1128  NE2 HIE    68      -6.711   1.236  21.909  1.00  0.00
ATOM   1129  HE2 HIE    68      -6.830   2.248  21.949  1.00  0.00
ATOM   1130  CD2 HIE    68      -7.725   0.316  21.780  1.00  0.00
ATOM   1131  HD2 HIE    68      -8.781   0.531  21.708  1.00  0.00
ATOM   1132  C   HIE    68      -8.025  -4.381  20.348  1.00  0.00
ATOM   1133  O   HIE    68      -7.577  -5.216  21.136  1.00  0.00
ATOM   1134  N   GLN    69      -9.047  -4.644  19.536  1.00  0.00
ATOM   1135  H   GLN    69      -9.446  -3.974  18.878  1.00  0.00
ATOM   1136  CA  GLN    69      -9.685  -5.953  19.535  1.00  0.00
ATOM   1137  HA  GLN    69     -10.038  -6.179  20.541  1.00  0.00
ATOM   1138  CB  GLN    69     -10.886  -5.941  18.586  1.00  0.00
ATOM   1139  HB2 GLN    69     -11.617  -5.218  18.949  1.00  0.00
ATOM   1140  HB3 GLN    69     -10.559  -5.598  17.605  1.00  0.00
ATOM   1141  CG  GLN    69     -11.564  -7.299  18.436  1.00  0.00
ATOM   1142  HG2 GLN    69     -10.817  -8.045  18.165  1.00  0.00
ATOM   1143  HG3 GLN    69     -11.981  -7.600  19.397  1.00  0.00
ATOM   1144  CD  GLN    69     -12.666  -7.295  17.394  1.00  0.00
ATOM   1145  OE1 GLN    69     -12.976  -6.269  16.815  1.00  0.00
ATOM   1146  NE2 GLN    69     -13.260  -8.458  17.154  1.00  0.00
ATOM   1147 HE21 GLN    69     -12.969  -9.294  17.662  1.00  0.00
ATOM   1148 HE22 GLN    69     -14.007  -8.516  16.462  1.00  0.00
ATOM   1149  C   GLN    69      -8.684  -7.035  19.137  1.00  0.00
ATOM   1150  O   GLN    69      -7.891  -6.856  18.209  1.00  0.00
ATOM   1151  N   VAL    70      -8.702  -8.167  19.857  1.00  0.00
ATOM   1152  H   VAL    70      -9.399  -8.370  20.573  1.00  0.00
ATOM   1153  CA  VAL    70      -7.708  -9.223  19.674  1.00  0.00
ATOM   1154  HA  VAL    70      -6.808  -8.786  19.243  1.00  0.00
ATOM   1155  CB  VAL    70      -7.304  -9.858  21.021  1.00  0.00
ATOM   1156  HB  VAL    70      -8.208  -9.991  21.615  1.00  0.00
ATOM   1157  CG1 VAL    70      -6.655 -11.230  20.802  1.00  0.00
ATOM   1158 HG11 VAL    70      -6.378 -11.659  21.765  1.00  0.00
ATOM   1159 HG12 VAL    70      -7.362 -11.891  20.300  1.00  0.00
ATOM   1160 HG13 VAL    70      -5.763 -11.116  20.185  1.00  0.00
ATOM   1161  CG2 VAL    70      -6.349  -8.946  21.779  1.00  0.00
ATOM   1162 HG21 VAL    70      -6.076  -9.412  22.726  1.00  0.00
ATOM   1163 HG22 VAL    70      -5.451  -8.783  21.183  1.00  0.00
ATOM   1164 HG23 VAL    70      -6.835  -7.990  21.972  1.00  0.00
ATOM   1165  C   VAL    70      -8.266 -10.278  18.725  1.00  0.00
ATOM   1166  O   VAL    70      -9.385 -10.776  18.915  1.00  0.00
ATOM   1167  N   PHE    71      -7.492 -10.614  17.699  1.00  0.00
ATOM   1168  H   PHE    71      -6.594 -10.171  17.505  1.00  0.00
ATOM   1169  CA  PHE    71      -7.854 -11.652  16.747  1.00  0.00
ATOM   1170  HA  PHE    71      -8.914 -11.899  16.799  1.00  0.00
ATOM   1171  CB  PHE    71      -7.619 -11.171  15.317  1.00  0.00
ATOM   1172  HB2 PHE    71      -6.547 -11.127  15.125  1.00  0.00
ATOM   1173  HB3 PHE    71      -8.038 -11.897  14.620  1.00  0.00
ATOM   1174  CG  PHE    71      -8.225  -9.824  15.051  1.00  0.00
ATOM   1175  CD1 PHE    71      -9.600  -9.667  15.070  1.00  0.00
ATOM   1176  HD1 PHE    71     -10.233 -10.523  15.250  1.00  0.00
ATOM   1177  CE1 PHE    71     -10.176  -8.417  14.860  1.00  0.00
ATOM   1178  HE1 PHE    71     -11.250  -8.305  14.873  1.00  0.00
ATOM   1179  CZ  PHE    71      -9.367  -7.320  14.635  1.00  0.00
ATOM   1180  HZ  PHE    71      -9.809  -6.348  14.471  1.00  0.00
ATOM   1181  CE2 PHE    71      -7.992  -7.464  14.619  1.00  0.00
ATOM   1182  HE2 PHE    71      -7.360  -6.607  14.439  1.00  0.00
ATOM   1183  CD2 PHE    71      -7.426  -8.713  14.835  1.00  0.00
ATOM   1184  HD2 PHE    71      -6.351  -8.820  14.835  1.00  0.00
ATOM   1185  C   PHE    71      -7.035 -12.883  17.105  1.00  0.00
ATOM   1186  O   PHE    71      -5.803 -12.868  17.011  1.00  0.00
ATOM   1187  N   LYS    72      -7.720 -13.932  17.557  1.00  0.00
ATOM   1188  H   LYS    72      -8.738 -13.998  17.560  1.00  0.00
ATOM   1189  CA  LYS    72      -7.029 -15.095  18.096  1.00  0.00
ATOM   1190  HA  LYS    72      -6.235 -14.739  18.753  1.00  0.00
ATOM   1191  CB  LYS    72      -7.993 -15.964  18.911  1.00  0.00
ATOM   1192  HB2 LYS    72      -8.917 -16.086  18.345  1.00  0.00
ATOM   1193  HB3 LYS    72      -7.557 -16.956  19.026  1.00  0.00
ATOM   1194  CG  LYS    72      -8.338 -15.414  20.304  1.00  0.00
ATOM   1195  HG2 LYS    72      -8.902 -14.487  20.200  1.00  0.00
ATOM   1196  HG3 LYS    72      -8.982 -16.122  20.826  1.00  0.00
ATOM   1197  CD  LYS    72      -7.080 -15.156  21.138  1.00  0.00
ATOM   1198  HD2 LYS    72      -6.201 -15.355  20.525  1.00  0.00
ATOM   1199  HD3 LYS    72      -7.046 -14.101  21.411  1.00  0.00
ATOM   1200  CE  LYS    72      -7.000 -16.003  22.413  1.00  0.00
ATOM   1201  HE2 LYS    72      -7.372 -15.424  23.258  1.00  0.00
ATOM   1202  HE3 LYS    72      -7.649 -16.873  22.312  1.00  0.00
ATOM   1203  NZ  LYS    72      -5.598 -16.455  22.696  1.00  0.00
ATOM   1204  HZ1 LYS    72      -5.527 -16.767  23.685  1.00  0.00
ATOM   1205  HZ2 LYS    72      -5.354 -17.245  22.065  1.00  0.00
ATOM   1206  HZ3 LYS    72      -4.940 -15.666  22.534  1.00  0.00
ATOM   1207  C   LYS    72      -6.397 -15.920  16.980  1.00  0.00
ATOM   1208  O   LYS    72      -6.997 -16.135  15.921  1.00  0.00
ATOM   1209  N   TRP    73      -5.167 -16.367  17.223  1.00  0.00
ATOM   1210  H   TRP    73      -4.619 -16.114  18.045  1.00  0.00
ATOM   1211  CA  TRP    73      -4.496 -17.275  16.306  1.00  0.00
ATOM   1212  HA  TRP    73      -4.348 -16.788  15.342  1.00  0.00
ATOM   1213  CB  TRP    73      -3.137 -17.654  16.887  1.00  0.00
ATOM   1214  HB2 TRP    73      -2.545 -16.747  17.013  1.00  0.00
ATOM   1215  HB3 TRP    73      -3.287 -18.077  17.880  1.00  0.00
ATOM   1216  CG  TRP    73      -2.364 -18.617  16.072  1.00  0.00
ATOM   1217  CD1 TRP    73      -2.299 -18.679  14.713  1.00  0.00
ATOM   1218  HD1 TRP    73      -2.821 -18.018  14.038  1.00  0.00
ATOM   1219  NE1 TRP    73      -1.470 -19.708  14.326  1.00  0.00
ATOM   1220  HE1 TRP    73      -1.251 -19.965  13.363  1.00  0.00
ATOM   1221  CE2 TRP    73      -0.987 -20.330  15.448  1.00  0.00
ATOM   1222  CZ2 TRP    73      -0.126 -21.420  15.573  1.00  0.00
ATOM   1223  HZ2 TRP    73       0.279 -21.917  14.704  1.00  0.00
ATOM   1224  CH2 TRP    73       0.186 -21.836  16.840  1.00  0.00
ATOM   1225  HH2 TRP    73       0.853 -22.676  16.971  1.00  0.00
ATOM   1226  CZ3 TRP    73      -0.341 -21.196  17.971  1.00  0.00
ATOM   1227  HZ3 TRP    73      -0.071 -21.551  18.955  1.00  0.00
ATOM   1228  CE3 TRP    73      -1.201 -20.117  17.850  1.00  0.00
ATOM   1229  HE3 TRP    73      -1.602 -19.630  18.727  1.00  0.00
ATOM   1230  CD2 TRP    73      -1.539 -19.671  16.567  1.00  0.00
ATOM   1231  C   TRP    73      -5.354 -18.518  16.088  1.00  0.00
ATOM   1232  O   TRP    73      -5.879 -19.093  17.046  1.00  0.00
ATOM   1233  N   ASP    74      -5.521 -18.923  14.827  1.00  0.00
ATOM   1234  H   ASP    74      -5.097 -18.477  14.014  1.00  0.00
ATOM   1235  CA  ASP    74      -6.360 -20.082  14.529  1.00  0.00
ATOM   1236  HA  ASP    74      -7.221 -20.028  15.195  1.00  0.00
ATOM   1237  CB  ASP    74      -6.839 -20.032  13.072  1.00  0.00
ATOM   1238  HB2 ASP    74      -7.685 -20.709  12.953  1.00  0.00
ATOM   1239  HB3 ASP    74      -7.201 -19.028  12.851  1.00  0.00
ATOM   1240  CG  ASP    74      -5.754 -20.406  12.059  1.00  0.00
ATOM   1241  OD1 ASP    74      -4.549 -20.418  12.392  1.00  0.00
ATOM   1242  OD2 ASP    74      -6.121 -20.643  10.892  1.00  0.00
ATOM   1243  C   ASP    74      -5.668 -21.408  14.821  1.00  0.00
ATOM   1244  O   ASP    74      -6.255 -22.466  14.560  1.00  0.00
ATOM   1245  N   GLY    75      -4.446 -21.382  15.351  1.00  0.00
ATOM   1246  H   GLY    75      -3.916 -20.524  15.507  1.00  0.00
ATOM   1247  CA  GLY    75      -3.755 -22.583  15.757  1.00  0.00
ATOM   1248  HA2 GLY    75      -3.156 -22.356  16.639  1.00  0.00
ATOM   1249  HA3 GLY    75      -4.496 -23.324  16.057  1.00  0.00
ATOM   1250  C   GLY    75      -2.854 -23.202  14.710  1.00  0.00
ATOM   1251  O   GLY    75      -1.966 -23.982  15.068  1.00  0.00
ATOM   1252  N   GLN    76      -3.050 -22.891  13.431  1.00  0.00
ATOM   1253  H   GLN    76      -3.766 -22.244  13.100  1.00  0.00
ATOM   1254  CA  GLN    76      -2.223 -23.477  12.381  1.00  0.00
ATOM   1255  HA  GLN    76      -2.056 -24.530  12.608  1.00  0.00
ATOM   1256  CB  GLN    76      -2.927 -23.401  11.029  1.00  0.00
ATOM   1257  HB2 GLN    76      -3.847 -23.984  11.074  1.00  0.00
ATOM   1258  HB3 GLN    76      -3.214 -22.367  10.835  1.00  0.00
ATOM   1259  CG  GLN    76      -2.071 -23.908   9.866  1.00  0.00
ATOM   1260  HG2 GLN    76      -1.176 -23.291   9.784  1.00  0.00
ATOM   1261  HG3 GLN    76      -1.739 -24.924  10.082  1.00  0.00
ATOM   1262  CD  GLN    76      -2.811 -23.895   8.535  1.00  0.00
ATOM   1263  OE1 GLN    76      -4.041 -23.917   8.500  1.00  0.00
ATOM   1264  NE2 GLN    76      -2.060 -23.867   7.432  1.00  0.00
ATOM   1265 HE21 GLN    76      -1.043 -23.849   7.508  1.00  0.00
ATOM   1266 HE22 GLN    76      -2.503 -23.863   6.513  1.00  0.00
ATOM   1267  C   GLN    76      -0.878 -22.761  12.332  1.00  0.00
ATOM   1268  O   GLN    76      -0.825 -21.537  12.177  1.00  0.00
ATOM   1269  N   THR    77       0.207 -23.520  12.471  1.00  0.00
ATOM   1270  H   THR    77       0.183 -24.525  12.642  1.00  0.00
ATOM   1271  CA  THR    77       1.548 -22.953  12.386  1.00  0.00
ATOM   1272  HA  THR    77       1.575 -22.018  12.946  1.00  0.00
ATOM   1273  CB  THR    77       2.575 -23.898  13.004  1.00  0.00
ATOM   1274  HB  THR    77       2.564 -24.839  12.455  1.00  0.00
ATOM   1275  CG2 THR    77       3.971 -23.300  12.919  1.00  0.00
ATOM   1276 HG21 THR    77       4.689 -23.988  13.365  1.00  0.00
ATOM   1277 HG22 THR    77       4.231 -23.130  11.874  1.00  0.00
ATOM   1278 HG23 THR    77       3.994 -22.352  13.457  1.00  0.00
ATOM   1279  OG1 THR    77       2.239 -24.124  14.375  1.00  0.00
ATOM   1280  HG1 THR    77       2.895 -24.732  14.777  1.00  0.00
ATOM   1281  C   THR    77       1.887 -22.676  10.928  1.00  0.00
ATOM   1282  O   THR    77       1.834 -23.582  10.092  1.00  0.00
ATOM   1283  N   ARG    78       2.216 -21.424  10.623  1.00  0.00
ATOM   1284  H   ARG    78       2.227 -20.666  11.305  1.00  0.00
ATOM   1285  CA  ARG    78       2.594 -21.011   9.281  1.00  0.00
ATOM   1286  HA  ARG    78       2.483 -21.855   8.601  1.00  0.00
ATOM   1287  CB  ARG    78       1.669 -19.895   8.774  1.00  0.00
ATOM   1288  HB2 ARG    78       1.816 -19.001   9.380  1.00  0.00
ATOM   1289  HB3 ARG    78       1.944 -19.635   7.752  1.00  0.00
ATOM   1290  CG  ARG    78       0.205 -20.296   8.815  1.00  0.00
ATOM   1291  HG2 ARG    78       0.050 -21.155   8.162  1.00  0.00
ATOM   1292  HG3 ARG    78      -0.052 -20.613   9.826  1.00  0.00
ATOM   1293  CD  ARG    78      -0.722 -19.173   8.392  1.00  0.00
ATOM   1294  HD2 ARG    78      -0.706 -18.381   9.141  1.00  0.00
ATOM   1295  HD3 ARG    78      -0.368 -18.736   7.458  1.00  0.00
ATOM   1296  NE  ARG    78      -2.088 -19.663   8.221  1.00  0.00
ATOM   1297  HE  ARG    78      -2.400 -19.888   7.276  1.00  0.00
ATOM   1298  CZ  ARG    78      -2.950 -19.834   9.220  1.00  0.00
ATOM   1299  NH1 ARG    78      -4.176 -20.283   8.970  1.00  0.00
ATOM   1300 HH11 ARG    78      -4.456 -20.496   8.013  1.00  0.00
ATOM   1301 HH12 ARG    78      -4.837 -20.414   9.736  1.00  0.00
ATOM   1302  NH2 ARG    78      -2.593 -19.547  10.467  1.00  0.00
ATOM   1303 HH21 ARG    78      -1.656 -19.194  10.661  1.00  0.00
ATOM   1304 HH22 ARG    78      -3.256 -19.679  11.231  1.00  0.00
ATOM   1305  C   ARG    78       4.054 -20.575   9.273  1.00  0.00
ATOM   1306  O   ARG    78       4.690 -20.428  10.323  1.00  0.00
ATOM   1307  N   ASP    79       4.585 -20.369   8.064  1.00  0.00
ATOM   1308  H   ASP    79       4.051 -20.304   7.197  1.00  0.00
ATOM   1309  CA  ASP    79       6.030 -20.219   7.916  1.00  0.00
ATOM   1310  HA  ASP    79       6.494 -21.029   8.479  1.00  0.00
ATOM   1311  CB  ASP    79       6.429 -20.329   6.445  1.00  0.00
ATOM   1312  HB2 ASP    79       5.842 -19.623   5.858  1.00  0.00
ATOM   1313  HB3 ASP    79       7.475 -20.045   6.333  1.00  0.00
ATOM   1314  CG  ASP    79       6.227 -21.729   5.895  1.00  0.00
ATOM   1315  OD1 ASP    79       6.174 -22.682   6.703  1.00  0.00
ATOM   1316  OD2 ASP    79       6.131 -21.879   4.657  1.00  0.00
ATOM   1317  C   ASP    79       6.541 -18.910   8.501  1.00  0.00
ATOM   1318  O   ASP    79       7.674 -18.855   8.992  1.00  0.00
ATOM   1319  N   ILE    80       5.743 -17.851   8.453  1.00  0.00
ATOM   1320  H   ILE    80       4.803 -17.861   8.057  1.00  0.00
ATOM   1321  CA  ILE    80       6.164 -16.560   8.978  1.00  0.00
ATOM   1322  HA  ILE    80       7.240 -16.426   8.864  1.00  0.00
ATOM   1323  CB  ILE    80       5.538 -15.401   8.193  1.00  0.00
ATOM   1324  HB  ILE    80       4.463 -15.386   8.374  1.00  0.00
ATOM   1325  CG2 ILE    80       6.127 -14.088   8.638  1.00  0.00
ATOM   1326 HG21 ILE    80       5.673 -13.275   8.072  1.00  0.00
ATOM   1327 HG22 ILE    80       5.932 -13.943   9.701  1.00  0.00
ATOM   1328 HG23 ILE    80       7.203 -14.094   8.464  1.00  0.00
ATOM   1329  CG1 ILE    80       5.827 -15.600   6.699  1.00  0.00
ATOM   1330 HG12 ILE    80       6.906 -15.580   6.549  1.00  0.00
ATOM   1331 HG13 ILE    80       5.483 -16.593   6.409  1.00  0.00
ATOM   1332  CD1 ILE    80       5.193 -14.581   5.773  1.00  0.00
ATOM   1333 HD11 ILE    80       5.459 -14.812   4.741  1.00  0.00
ATOM   1334 HD12 ILE    80       4.109 -14.613   5.884  1.00  0.00
ATOM   1335 HD13 ILE    80       5.554 -13.584   6.027  1.00  0.00
ATOM   1336  C   ILE    80       5.805 -16.538  10.458  1.00  0.00
ATOM   1337  O   ILE    80       4.629 -16.586  10.827  1.00  0.00
ATOM   1338  N   ALA    81       6.833 -16.497  11.312  1.00  0.00
ATOM   1339  H   ALA    81       7.788 -16.252  11.052  1.00  0.00
ATOM   1340  CA  ALA    81       6.644 -16.813  12.722  1.00  0.00
ATOM   1341  HA  ALA    81       6.110 -17.762  12.764  1.00  0.00
ATOM   1342  CB  ALA    81       7.997 -16.946  13.421  1.00  0.00
ATOM   1343  HB1 ALA    81       7.841 -17.182  14.474  1.00  0.00
ATOM   1344  HB2 ALA    81       8.572 -17.744  12.951  1.00  0.00
ATOM   1345  HB3 ALA    81       8.544 -16.007  13.337  1.00  0.00
ATOM   1346  C   ALA    81       5.792 -15.778  13.445  1.00  0.00
ATOM   1347  O   ALA    81       5.070 -16.131  14.386  1.00  0.00
ATOM   1348  N   THR    82       5.868 -14.506  13.042  1.00  0.00
ATOM   1349  H   THR    82       6.465 -14.171  12.286  1.00  0.00
ATOM   1350  CA  THR    82       5.060 -13.479  13.695  1.00  0.00
ATOM   1351  HA  THR    82       5.267 -13.548  14.763  1.00  0.00
ATOM   1352  CB  THR    82       5.442 -12.086  13.186  1.00  0.00
ATOM   1353  HB  THR    82       4.703 -11.374  13.554  1.00  0.00
ATOM   1354  CG2 THR    82       6.818 -11.681  13.705  1.00  0.00
ATOM   1355 HG21 THR    82       7.070 -10.688  13.332  1.00  0.00
ATOM   1356 HG22 THR    82       6.806 -11.667  14.795  1.00  0.00
ATOM   1357 HG23 THR    82       7.563 -12.398  13.360  1.00  0.00
ATOM   1358  OG1 THR    82       5.449 -12.072  11.752  1.00  0.00
ATOM   1359  HG1 THR    82       5.693 -11.177  11.435  1.00  0.00
ATOM   1360  C   THR    82       3.567 -13.704  13.491  1.00  0.00
ATOM   1361  O   THR    82       2.752 -13.092  14.194  1.00  0.00
ATOM   1362  N   TRP    83       3.190 -14.553  12.537  1.00  0.00
ATOM   1363  H   TRP    83       3.837 -15.047  11.922  1.00  0.00
ATOM   1364  CA  TRP    83       1.786 -14.845  12.297  1.00  0.00
ATOM   1365  HA  TRP    83       1.271 -13.888  12.386  1.00  0.00
ATOM   1366  CB  TRP    83       1.588 -15.446  10.905  1.00  0.00
ATOM   1367  HB2 TRP    83       2.235 -16.319  10.813  1.00  0.00
ATOM   1368  HB3 TRP    83       0.560 -15.801  10.827  1.00  0.00
ATOM   1369  CG  TRP    83       1.863 -14.524   9.738  1.00  0.00
ATOM   1370  CD1 TRP    83       2.459 -13.294   9.771  1.00  0.00
ATOM   1371  HD1 TRP    83       2.818 -12.803  10.664  1.00  0.00
ATOM   1372  NE1 TRP    83       2.534 -12.773   8.499  1.00  0.00
ATOM   1373  HE1 TRP    83       2.946 -11.874   8.250  1.00  0.00
ATOM   1374  CE2 TRP    83       1.965 -13.660   7.620  1.00  0.00
ATOM   1375  CZ2 TRP    83       1.799 -13.576   6.233  1.00  0.00
ATOM   1376  HZ2 TRP    83       2.137 -12.712   5.681  1.00  0.00
ATOM   1377  CH2 TRP    83       1.193 -14.628   5.601  1.00  0.00
ATOM   1378  HH2 TRP    83       1.056 -14.592   4.530  1.00  0.00
ATOM   1379  CZ3 TRP    83       0.746 -15.752   6.311  1.00  0.00
ATOM   1380  HZ3 TRP    83       0.270 -16.563   5.780  1.00  0.00
ATOM   1381  CE3 TRP    83       0.907 -15.837   7.690  1.00  0.00
ATOM   1382  HE3 TRP    83       0.559 -16.704   8.233  1.00  0.00
ATOM   1383  CD2 TRP    83       1.531 -14.774   8.363  1.00  0.00
ATOM   1384  C   TRP    83       1.187 -15.807  13.316  1.00  0.00
ATOM   1385  O   TRP    83      -0.042 -15.875  13.423  1.00  0.00
ATOM   1386  N   ASN    84       2.010 -16.554  14.045  1.00  0.00
ATOM   1387  H   ASN    84       3.020 -16.413  14.078  1.00  0.00
ATOM   1388  CA  ASN    84       1.534 -17.662  14.878  1.00  0.00
ATOM   1389  HA  ASN    84       0.587 -18.011  14.465  1.00  0.00
ATOM   1390  CB  ASN    84       2.553 -18.794  14.847  1.00  0.00
ATOM   1391  HB2 ASN    84       3.482 -18.456  15.305  1.00  0.00
ATOM   1392  HB3 ASN    84       2.186 -19.627  15.447  1.00  0.00
ATOM   1393  CG  ASN    84       2.832 -19.273  13.448  1.00  0.00
ATOM   1394  OD1 ASN    84       1.914 -19.411  12.630  1.00  0.00
ATOM   1395  ND2 ASN    84       4.106 -19.520  13.148  1.00  0.00
ATOM   1396 HD21 ASN    84       4.357 -19.837  12.212  1.00  0.00
ATOM   1397 HD22 ASN    84       4.830 -19.392  13.855  1.00  0.00
ATOM   1398  C   ASN    84       1.249 -17.228  16.313  1.00  0.00
ATOM   1399  O   ASN    84       1.677 -17.862  17.278  1.00  0.00
ATOM   1400  N   ARG    85       0.498 -16.141  16.451  1.00  0.00
ATOM   1401  H   ARG    85       0.085 -15.650  15.658  1.00  0.00
ATOM   1402  CA  ARG    85       0.182 -15.532  17.735  1.00  0.00
ATOM   1403  HA  ARG    85       0.037 -16.309  18.486  1.00  0.00
ATOM   1404  CB  ARG    85       1.323 -14.647  18.251  1.00  0.00
ATOM   1405  HB2 ARG    85       0.994 -14.129  19.152  1.00  0.00
ATOM   1406  HB3 ARG    85       2.165 -15.278  18.535  1.00  0.00
ATOM   1407  CG  ARG    85       1.794 -13.614  17.220  1.00  0.00
ATOM   1408  HG2 ARG    85       2.425 -14.110  16.483  1.00  0.00
ATOM   1409  HG3 ARG    85       0.927 -13.223  16.687  1.00  0.00
ATOM   1410  CD  ARG    85       2.569 -12.447  17.836  1.00  0.00
ATOM   1411  HD2 ARG    85       2.355 -11.535  17.279  1.00  0.00
ATOM   1412  HD3 ARG    85       2.227 -12.283  18.858  1.00  0.00
ATOM   1413  NE  ARG    85       4.011 -12.690  17.838  1.00  0.00
ATOM   1414  HE  ARG    85       4.335 -13.629  18.072  1.00  0.00
ATOM   1415  CZ  ARG    85       4.930 -11.768  17.555  1.00  0.00
ATOM   1416  NH1 ARG    85       4.560 -10.531  17.238  1.00  0.00
ATOM   1417 HH11 ARG    85       3.570 -10.286  17.211  1.00  0.00
ATOM   1418 HH12 ARG    85       5.266  -9.827  17.022  1.00  0.00
ATOM   1419  NH2 ARG    85       6.221 -12.082  17.584  1.00  0.00
ATOM   1420 HH21 ARG    85       6.510 -13.031  17.823  1.00  0.00
ATOM   1421 HH22 ARG    85       6.923 -11.374  17.367  1.00  0.00
ATOM   1422  C   ARG    85      -1.079 -14.711  17.536  1.00  0.00
ATOM   1423  O   ARG    85      -1.567 -14.556  16.415  1.00  0.00
ATOM   1424  N   ASP    86      -1.604 -14.187  18.638  1.00  0.00
ATOM   1425  H   ASP    86      -1.271 -14.362  19.586  1.00  0.00
ATOM   1426  CA  ASP    86      -2.741 -13.291  18.531  1.00  0.00
ATOM   1427  HA  ASP    86      -3.446 -13.715  17.816  1.00  0.00
ATOM   1428  CB  ASP    86      -3.443 -13.147  19.873  1.00  0.00
ATOM   1429  HB2 ASP    86      -2.759 -12.693  20.590  1.00  0.00
ATOM   1430  HB3 ASP    86      -4.289 -12.469  19.766  1.00  0.00
ATOM   1431  CG  ASP    86      -3.929 -14.469  20.415  1.00  0.00
ATOM   1432  OD1 ASP    86      -4.129 -15.422  19.627  1.00  0.00
ATOM   1433  OD2 ASP    86      -4.110 -14.545  21.644  1.00  0.00
ATOM   1434  C   ASP    86      -2.282 -11.922  18.036  1.00  0.00
ATOM   1435  O   ASP    86      -1.120 -11.530  18.184  1.00  0.00
ATOM   1436  N   HIE    87      -3.221 -11.191  17.444  1.00  0.00
ATOM   1437  H   HIE    87      -4.191 -11.487  17.334  1.00  0.00
ATOM   1438  CA  HIE    87      -2.924  -9.879  16.895  1.00  0.00
ATOM   1439  HA  HIE    87      -2.047  -9.486  17.409  1.00  0.00
ATOM   1440  CB  HIE    87      -2.608  -9.965  15.395  1.00  0.00
ATOM   1441  HB2 HIE    87      -3.358 -10.589  14.909  1.00  0.00
ATOM   1442  HB3 HIE    87      -2.688  -8.970  14.957  1.00  0.00
ATOM   1443  CG  HIE    87      -1.253 -10.517  15.105  1.00  0.00
ATOM   1444  ND1 HIE    87      -0.103  -9.773  15.250  1.00  0.00
ATOM   1445  CE1 HIE    87       0.943 -10.524  14.950  1.00  0.00
ATOM   1446  HE1 HIE    87       1.975 -10.205  14.963  1.00  0.00
ATOM   1447  NE2 HIE    87       0.512 -11.732  14.631  1.00  0.00
ATOM   1448  HE2 HIE    87       1.102 -12.519  14.361  1.00  0.00
ATOM   1449  CD2 HIE    87      -0.857 -11.757  14.722  1.00  0.00
ATOM   1450  HD2 HIE    87      -1.498 -12.604  14.526  1.00  0.00
ATOM   1451  C   HIE    87      -4.106  -8.953  17.112  1.00  0.00
ATOM   1452  O   HIE    87      -5.241  -9.395  17.299  1.00  0.00
ATOM   1453  N   ASN    88      -3.818  -7.654  17.091  1.00  0.00
ATOM   1454  H   ASN    88      -2.874  -7.286  17.211  1.00  0.00
ATOM   1455  CA  ASN    88      -4.824  -6.635  16.894  1.00  0.00
ATOM   1456  HA  ASN    88      -5.827  -7.063  16.894  1.00  0.00
ATOM   1457  CB  ASN    88      -4.817  -5.625  18.056  1.00  0.00
ATOM   1458  HB2 ASN    88      -5.594  -4.880  17.886  1.00  0.00
ATOM   1459  HB3 ASN    88      -5.069  -6.143  18.981  1.00  0.00
ATOM   1460  CG  ASN    88      -3.482  -4.922  18.227  1.00  0.00
ATOM   1461  OD1 ASN    88      -2.787  -4.624  17.249  1.00  0.00
ATOM   1462  ND2 ASN    88      -3.124  -4.633  19.479  1.00  0.00
ATOM   1463 HD21 ASN    88      -2.245  -4.147  19.659  1.00  0.00
ATOM   1464 HD22 ASN    88      -3.729  -4.898  20.256  1.00  0.00
ATOM   1465  C   ASN    88      -4.564  -5.992  15.530  1.00  0.00
ATOM   1466  O   ASN    88      -3.703  -6.436  14.758  1.00  0.00
ATOM   1467  N   LEU    89      -5.336  -4.962  15.214  1.00  0.00
ATOM   1468  H   LEU    89      -6.022  -4.533  15.835  1.00  0.00
ATOM   1469  CA  LEU    89      -5.233  -4.361  13.886  1.00  0.00
ATOM   1470  HA  LEU    89      -5.382  -5.145  13.143  1.00  0.00
ATOM   1471  CB  LEU    89      -6.306  -3.290  13.725  1.00  0.00
ATOM   1472  HB2 LEU    89      -7.242  -3.668  14.135  1.00  0.00
ATOM   1473  HB3 LEU    89      -6.026  -2.421  14.320  1.00  0.00
ATOM   1474  CG  LEU    89      -6.546  -2.842  12.289  1.00  0.00
ATOM   1475  HG  LEU    89      -5.611  -2.646  11.764  1.00  0.00
ATOM   1476  CD1 LEU    89      -7.294  -3.957  11.597  1.00  0.00
ATOM   1477 HD11 LEU    89      -7.488  -3.677  10.561  1.00  0.00
ATOM   1478 HD12 LEU    89      -6.694  -4.867  11.621  1.00  0.00
ATOM   1479 HD13 LEU    89      -8.240  -4.132  12.109  1.00  0.00
ATOM   1480  CD2 LEU    89      -7.353  -1.530  12.288  1.00  0.00
ATOM   1481 HD21 LEU    89      -7.525  -1.209  11.261  1.00  0.00
ATOM   1482 HD22 LEU    89      -8.311  -1.692  12.783  1.00  0.00
ATOM   1483 HD23 LEU    89      -6.795  -0.759  12.820  1.00  0.00
ATOM   1484  C   LEU    89      -3.856  -3.758  13.656  1.00  0.00
ATOM   1485  O   LEU    89      -3.321  -3.812  12.537  1.00  0.00
ATOM   1486  N   ILE    90      -3.293  -3.131  14.695  1.00  0.00
ATOM   1487  H   ILE    90      -3.719  -3.052  15.618  1.00  0.00
ATOM   1488  CA  ILE    90      -1.985  -2.496  14.571  1.00  0.00
ATOM   1489  HA  ILE    90      -2.038  -1.754  13.774  1.00  0.00
ATOM   1490  CB  ILE    90      -1.603  -1.768  15.870  1.00  0.00
ATOM   1491  HB  ILE    90      -1.539  -2.502  16.674  1.00  0.00
ATOM   1492  CG2 ILE    90      -0.245  -1.101  15.707  1.00  0.00
ATOM   1493 HG21 ILE    90       0.021  -0.587  16.630  1.00  0.00
ATOM   1494 HG22 ILE    90       0.507  -1.857  15.483  1.00  0.00
ATOM   1495 HG23 ILE    90      -0.289  -0.381  14.890  1.00  0.00
ATOM   1496  CG1 ILE    90      -2.674  -0.749  16.271  1.00  0.00
ATOM   1497 HG12 ILE    90      -3.577  -1.279  16.575  1.00  0.00
ATOM   1498 HG13 ILE    90      -2.327  -0.187  17.138  1.00  0.00
ATOM   1499  CD1 ILE    90      -3.019   0.226  15.145  1.00  0.00
ATOM   1500 HD11 ILE    90      -3.783   0.923  15.489  1.00  0.00
ATOM   1501 HD12 ILE    90      -2.126   0.780  14.857  1.00  0.00
ATOM   1502 HD13 ILE    90      -3.395  -0.329  14.285  1.00  0.00
ATOM   1503  C   ILE    90      -0.932  -3.527  14.203  1.00  0.00
ATOM   1504  O   ILE    90      -0.179  -3.350  13.239  1.00  0.00
ATOM   1505  N   THR    91      -0.856  -4.621  14.971  1.00  0.00
ATOM   1506  H   THR    91      -1.485  -4.848  15.742  1.00  0.00
ATOM   1507  CA  THR    91       0.202  -5.588  14.710  1.00  0.00
ATOM   1508  HA  THR    91       1.108  -5.028  14.480  1.00  0.00
ATOM   1509  CB  THR    91       0.486  -6.450  15.957  1.00  0.00
ATOM   1510  HB  THR    91       1.307  -7.126  15.717  1.00  0.00
ATOM   1511  CG2 THR    91       0.864  -5.554  17.128  1.00  0.00
ATOM   1512 HG21 THR    91       1.064  -6.168  18.006  1.00  0.00
ATOM   1513 HG22 THR    91       1.756  -4.982  16.875  1.00  0.00
ATOM   1514 HG23 THR    91       0.043  -4.870  17.343  1.00  0.00
ATOM   1515  OG1 THR    91      -0.665  -7.223  16.323  1.00  0.00
ATOM   1516  HG1 THR    91      -0.666  -8.065  15.822  1.00  0.00
ATOM   1517  C   THR    91      -0.111  -6.450  13.497  1.00  0.00
ATOM   1518  O   THR    91       0.816  -6.884  12.804  1.00  0.00
ATOM   1519  N   ALA    92      -1.389  -6.686  13.191  1.00  0.00
ATOM   1520  H   ALA    92      -2.190  -6.367  13.735  1.00  0.00
ATOM   1521  CA  ALA    92      -1.712  -7.459  11.989  1.00  0.00
ATOM   1522  HA  ALA    92      -1.153  -8.394  12.037  1.00  0.00
ATOM   1523  CB  ALA    92      -3.203  -7.782  11.938  1.00  0.00
ATOM   1524  HB1 ALA    92      -3.420  -8.356  11.037  1.00  0.00
ATOM   1525  HB2 ALA    92      -3.479  -8.366  12.816  1.00  0.00
ATOM   1526  HB3 ALA    92      -3.776  -6.855  11.924  1.00  0.00
ATOM   1527  C   ALA    92      -1.292  -6.715  10.726  1.00  0.00
ATOM   1528  O   ALA    92      -0.833  -7.330   9.752  1.00  0.00
ATOM   1529  N   MET    93      -1.455  -5.391  10.720  1.00  0.00
ATOM   1530  H   MET    93      -1.930  -4.866  11.454  1.00  0.00
ATOM   1531  CA  MET    93      -0.944  -4.579   9.618  1.00  0.00
ATOM   1532  HA  MET    93      -1.303  -4.997   8.678  1.00  0.00
ATOM   1533  CB  MET    93      -1.460  -3.141   9.750  1.00  0.00
ATOM   1534  HB2 MET    93      -1.337  -2.807  10.780  1.00  0.00
ATOM   1535  HB3 MET    93      -0.855  -2.482   9.127  1.00  0.00
ATOM   1536  CG  MET    93      -2.904  -3.014   9.354  1.00  0.00
ATOM   1537  HG2 MET    93      -3.441  -3.939   9.564  1.00  0.00
ATOM   1538  HG3 MET    93      -3.390  -2.226   9.929  1.00  0.00
ATOM   1539  SD  MET    93      -2.957  -2.636   7.587  1.00  0.00
ATOM   1540  CE  MET    93      -2.282  -0.992   7.703  1.00  0.00
ATOM   1541  HE1 MET    93      -2.221  -0.553   6.707  1.00  0.00
ATOM   1542  HE2 MET    93      -2.926  -0.378   8.332  1.00  0.00
ATOM   1543  HE3 MET    93      -1.285  -1.038   8.141  1.00  0.00
ATOM   1544  C   MET    93       0.580  -4.604   9.590  1.00  0.00
ATOM   1545  O   MET    93       1.186  -4.854   8.541  1.00  0.00
ATOM   1546  N   LYS    94       1.207  -4.386  10.754  1.00  0.00
ATOM   1547  H   LYS    94       0.723  -4.284  11.646  1.00  0.00
ATOM   1548  CA  LYS    94       2.662  -4.274  10.846  1.00  0.00
ATOM   1549  HA  LYS    94       2.979  -3.444  10.215  1.00  0.00
ATOM   1550  CB  LYS    94       3.070  -3.993  12.297  1.00  0.00
ATOM   1551  HB2 LYS    94       2.650  -3.033  12.597  1.00  0.00
ATOM   1552  HB3 LYS    94       2.621  -4.752  12.938  1.00  0.00
ATOM   1553  CG  LYS    94       4.575  -3.968  12.550  1.00  0.00
ATOM   1554  HG2 LYS    94       5.013  -4.923  12.261  1.00  0.00
ATOM   1555  HG3 LYS    94       5.040  -3.203  11.929  1.00  0.00
ATOM   1556  CD  LYS    94       4.875  -3.685  14.040  1.00  0.00
ATOM   1557  HD2 LYS    94       4.448  -2.723  14.324  1.00  0.00
ATOM   1558  HD3 LYS    94       4.396  -4.442  14.661  1.00  0.00
ATOM   1559  CE  LYS    94       6.379  -3.678  14.308  1.00  0.00
ATOM   1560  HE2 LYS    94       6.805  -4.643  14.033  1.00  0.00
ATOM   1561  HE3 LYS    94       6.860  -2.927  13.681  1.00  0.00
ATOM   1562  NZ  LYS    94       6.668  -3.391  15.754  1.00  0.00
ATOM   1563  HZ1 LYS    94       7.696  -3.392  15.909  1.00  0.00
ATOM   1564  HZ2 LYS    94       6.280  -2.460  16.007  1.00  0.00
ATOM   1565  HZ3 LYS    94       6.228  -4.122  16.348  1.00  0.00
ATOM   1566  C   LYS    94       3.354  -5.528  10.332  1.00  0.00
ATOM   1567  O   LYS    94       4.345  -5.446   9.587  1.00  0.00
ATOM   1568  N   TYR    95       2.847  -6.700  10.715  1.00  0.00
ATOM   1569  H   TYR    95       2.027  -6.795  11.314  1.00  0.00
ATOM   1570  CA  TYR    95       3.434  -7.965  10.301  1.00  0.00
ATOM   1571  HA  TYR    95       4.455  -7.772   9.971  1.00  0.00
ATOM   1572  CB  TYR    95       3.455  -8.929  11.494  1.00  0.00
ATOM   1573  HB2 TYR    95       2.442  -9.071  11.872  1.00  0.00
ATOM   1574  HB3 TYR    95       3.815  -9.906  11.173  1.00  0.00
ATOM   1575  CG  TYR    95       4.340  -8.394  12.593  1.00  0.00
ATOM   1576  CD1 TYR    95       5.711  -8.284  12.404  1.00  0.00
ATOM   1577  HD1 TYR    95       6.145  -8.603  11.468  1.00  0.00
ATOM   1578  CE1 TYR    95       6.532  -7.773  13.395  1.00  0.00
ATOM   1579  HE1 TYR    95       7.597  -7.696  13.234  1.00  0.00
ATOM   1580  CZ  TYR    95       5.980  -7.364  14.586  1.00  0.00
ATOM   1581  OH  TYR    95       6.796  -6.860  15.575  1.00  0.00
ATOM   1582  HH  TYR    95       6.253  -6.615  16.353  1.00  0.00
ATOM   1583  CE2 TYR    95       4.620  -7.461  14.796  1.00  0.00
ATOM   1584  HE2 TYR    95       4.193  -7.146  15.736  1.00  0.00
ATOM   1585  CD2 TYR    95       3.807  -7.963  13.799  1.00  0.00
ATOM   1586  HD2 TYR    95       2.741  -8.021  13.961  1.00  0.00
ATOM   1587  C   TYR    95       2.716  -8.580   9.106  1.00  0.00
ATOM   1588  O   TYR    95       3.081  -9.674   8.679  1.00  0.00
ATOM   1589  N   SER    96       1.722  -7.881   8.547  1.00  0.00
ATOM   1590  H   SER    96       1.364  -7.010   8.940  1.00  0.00
ATOM   1591  CA  SER    96       1.044  -8.290   7.315  1.00  0.00
ATOM   1592  HA  SER    96       0.210  -7.612   7.134  1.00  0.00
ATOM   1593  CB  SER    96       1.992  -8.182   6.117  1.00  0.00
ATOM   1594  HB2 SER    96       2.704  -7.373   6.279  1.00  0.00
ATOM   1595  HB3 SER    96       2.570  -9.101   6.017  1.00  0.00
ATOM   1596  OG  SER    96       1.256  -7.945   4.932  1.00  0.00
ATOM   1597  HG  SER    96       0.625  -8.681   4.786  1.00  0.00
ATOM   1598  C   SER    96       0.463  -9.702   7.458  1.00  0.00
ATOM   1599  O   SER    96       0.680 -10.579   6.626  1.00  0.00
ATOM   1600  N   VAL    97      -0.304  -9.904   8.527  1.00  0.00
ATOM   1601  H   VAL    97      -0.605  -9.157   9.153  1.00  0.00
ATOM   1602  CA  VAL    97      -0.791 -11.232   8.906  1.00  0.00
ATOM   1603  HA  VAL    97      -0.009 -11.971   8.731  1.00  0.00
ATOM   1604  CB  VAL    97      -1.127 -11.269  10.411  1.00  0.00
ATOM   1605  HB  VAL    97      -1.962 -10.588  10.576  1.00  0.00
ATOM   1606  CG1 VAL    97      -1.545 -12.667  10.854  1.00  0.00
ATOM   1607 HG11 VAL    97      -1.775 -12.658  11.919  1.00  0.00
ATOM   1608 HG12 VAL    97      -2.428 -12.977  10.295  1.00  0.00
ATOM   1609 HG13 VAL    97      -0.731 -13.367  10.664  1.00  0.00
ATOM   1610  CG2 VAL    97       0.090 -10.810  11.248  1.00  0.00
ATOM   1611 HG21 VAL    97      -0.164 -10.842  12.307  1.00  0.00
ATOM   1612 HG22 VAL    97       0.934 -11.473  11.057  1.00  0.00
ATOM   1613 HG23 VAL    97       0.359  -9.791  10.970  1.00  0.00
ATOM   1614  C   VAL    97      -1.993 -11.613   8.039  1.00  0.00
ATOM   1615  O   VAL    97      -3.135 -11.270   8.359  1.00  0.00
ATOM   1616  N   VAL    98      -1.734 -12.322   6.927  1.00  0.00
ATOM   1617  H   VAL    98      -0.809 -12.666   6.670  1.00  0.00
ATOM   1618  CA  VAL    98      -2.798 -12.661   5.974  1.00  0.00
ATOM   1619  HA  VAL    98      -3.216 -11.725   5.604  1.00  0.00
ATOM   1620  CB  VAL    98      -2.210 -13.432   4.780  1.00  0.00
ATOM   1621  HB  VAL    98      -1.669 -14.295   5.168  1.00  0.00
ATOM   1622  CG1 VAL    98      -3.315 -13.965   3.844  1.00  0.00
ATOM   1623 HG11 VAL    98      -2.859 -14.504   3.013  1.00  0.00
ATOM   1624 HG12 VAL    98      -3.968 -14.639   4.399  1.00  0.00
ATOM   1625 HG13 VAL    98      -3.899 -13.130   3.458  1.00  0.00
ATOM   1626  CG2 VAL    98      -1.239 -12.524   4.003  1.00  0.00
ATOM   1627 HG21 VAL    98      -0.824 -13.074   3.158  1.00  0.00
ATOM   1628 HG22 VAL    98      -1.774 -11.647   3.638  1.00  0.00
ATOM   1629 HG23 VAL    98      -0.430 -12.208   4.662  1.00  0.00
ATOM   1630  C   VAL    98      -3.987 -13.382   6.618  1.00  0.00
ATOM   1631  O   VAL    98      -5.130 -12.992   6.350  1.00  0.00
ATOM   1632  N   PRO    99      -3.798 -14.419   7.452  1.00  0.00
ATOM   1633  CD  PRO    99      -2.533 -15.016   7.922  1.00  0.00
ATOM   1634  HD2 PRO    99      -2.065 -14.409   8.696  1.00  0.00
ATOM   1635  HD3 PRO    99      -1.809 -15.115   7.113  1.00  0.00
ATOM   1636  CG  PRO    99      -2.959 -16.352   8.449  1.00  0.00
ATOM   1637  HG2 PRO    99      -2.318 -16.664   9.274  1.00  0.00
ATOM   1638  HG3 PRO    99      -2.878 -17.116   7.676  1.00  0.00
ATOM   1639  CB  PRO    99      -4.343 -16.211   8.894  1.00  0.00
ATOM   1640  HB2 PRO    99      -4.391 -15.876   9.930  1.00  0.00
ATOM   1641  HB3 PRO    99      -4.872 -17.163   8.842  1.00  0.00
ATOM   1642  CA  PRO    99      -4.969 -15.176   7.947  1.00  0.00
ATOM   1643  HA  PRO    99      -5.535 -15.604   7.120  1.00  0.00
ATOM   1644  C   PRO    99      -5.996 -14.330   8.678  1.00  0.00
ATOM   1645  O   PRO    99      -7.201 -14.614   8.591  1.00  0.00
ATOM   1646  N   VAL   100      -5.544 -13.320   9.426  1.00  0.00
ATOM   1647  H   VAL   100      -4.555 -13.125   9.582  1.00  0.00
ATOM   1648  CA  VAL   100      -6.455 -12.395  10.094  1.00  0.00
ATOM   1649  HA  VAL   100      -7.105 -12.949  10.771  1.00  0.00
ATOM   1650  CB  VAL   100      -5.643 -11.381  10.927  1.00  0.00
ATOM   1651  HB  VAL   100      -4.879 -10.938  10.288  1.00  0.00
ATOM   1652  CG1 VAL   100      -6.534 -10.279  11.431  1.00  0.00
ATOM   1653 HG11 VAL   100      -5.944  -9.573  12.016  1.00  0.00
ATOM   1654 HG12 VAL   100      -6.986  -9.761  10.585  1.00  0.00
ATOM   1655 HG13 VAL   100      -7.319 -10.703  12.057  1.00  0.00
ATOM   1656  CG2 VAL   100      -4.954 -12.086  12.091  1.00  0.00
ATOM   1657 HG21 VAL   100      -4.385 -11.360  12.671  1.00  0.00
ATOM   1658 HG22 VAL   100      -5.704 -12.552  12.730  1.00  0.00
ATOM   1659 HG23 VAL   100      -4.280 -12.851  11.706  1.00  0.00
ATOM   1660  C   VAL   100      -7.353 -11.699   9.074  1.00  0.00
ATOM   1661  O   VAL   100      -8.571 -11.587   9.266  1.00  0.00
ATOM   1662  N   TYR   101      -6.768 -11.225   7.976  1.00  0.00
ATOM   1663  H   TYR   101      -5.775 -11.327   7.765  1.00  0.00
ATOM   1664  CA  TYR   101      -7.535 -10.503   6.966  1.00  0.00
ATOM   1665  HA  TYR   101      -8.230  -9.851   7.495  1.00  0.00
ATOM   1666  CB  TYR   101      -6.592  -9.664   6.103  1.00  0.00
ATOM   1667  HB2 TYR   101      -5.692 -10.234   5.874  1.00  0.00
ATOM   1668  HB3 TYR   101      -7.070  -9.428   5.152  1.00  0.00
ATOM   1669  CG  TYR   101      -6.226  -8.394   6.823  1.00  0.00
ATOM   1670  CD1 TYR   101      -5.239  -8.394   7.794  1.00  0.00
ATOM   1671  HD1 TYR   101      -4.713  -9.310   8.018  1.00  0.00
ATOM   1672  CE1 TYR   101      -4.919  -7.242   8.478  1.00  0.00
ATOM   1673  HE1 TYR   101      -4.139  -7.252   9.225  1.00  0.00
ATOM   1674  CZ  TYR   101      -5.605  -6.069   8.200  1.00  0.00
ATOM   1675  OH  TYR   101      -5.285  -4.915   8.886  1.00  0.00
ATOM   1676  HH  TYR   101      -5.810  -4.167   8.531  1.00  0.00
ATOM   1677  CE2 TYR   101      -6.601  -6.053   7.246  1.00  0.00
ATOM   1678  HE2 TYR   101      -7.132  -5.138   7.028  1.00  0.00
ATOM   1679  CD2 TYR   101      -6.912  -7.211   6.575  1.00  0.00
ATOM   1680  HD2 TYR   101      -7.704  -7.202   5.841  1.00  0.00
ATOM   1681  C   TYR   101      -8.386 -11.416   6.098  1.00  0.00
ATOM   1682  O   TYR   101      -9.438 -10.993   5.597  1.00  0.00
ATOM   1683  N   GLN   102      -7.968 -12.660   5.896  1.00  0.00
ATOM   1684  H   GLN   102      -7.054 -13.027   6.161  1.00  0.00
ATOM   1685  CA  GLN   102      -8.865 -13.605   5.244  1.00  0.00
ATOM   1686  HA  GLN   102      -9.172 -13.199   4.280  1.00  0.00
ATOM   1687  CB  GLN   102      -8.135 -14.922   5.015  1.00  0.00
ATOM   1688  HB2 GLN   102      -7.693 -15.263   5.951  1.00  0.00
ATOM   1689  HB3 GLN   102      -8.847 -15.686   4.702  1.00  0.00
ATOM   1690  CG  GLN   102      -7.051 -14.774   3.964  1.00  0.00
ATOM   1691  HG2 GLN   102      -7.484 -14.368   3.050  1.00  0.00
ATOM   1692  HG3 GLN   102      -6.306 -14.058   4.309  1.00  0.00
ATOM   1693  CD  GLN   102      -6.381 -16.090   3.661  1.00  0.00
ATOM   1694  OE1 GLN   102      -5.664 -16.633   4.498  1.00  0.00
ATOM   1695  NE2 GLN   102      -6.623 -16.619   2.464  1.00  0.00
ATOM   1696 HE21 GLN   102      -7.226 -16.130   1.803  1.00  0.00
ATOM   1697 HE22 GLN   102      -6.206 -17.514   2.208  1.00  0.00
ATOM   1698  C   GLN   102     -10.124 -13.815   6.073  1.00  0.00
ATOM   1699  O   GLN   102     -11.227 -13.953   5.529  1.00  0.00
ATOM   1700  N   GLU   103      -9.978 -13.832   7.393  1.00  0.00
ATOM   1701  H   GLU   103      -9.082 -13.761   7.875  1.00  0.00
ATOM   1702  CA  GLU   103     -11.133 -13.958   8.265  1.00  0.00
ATOM   1703  HA  GLU   103     -11.702 -14.834   7.954  1.00  0.00
ATOM   1704  CB  GLU   103     -10.674 -14.139   9.702  1.00  0.00
ATOM   1705  HB2 GLU   103      -9.841 -14.841   9.733  1.00  0.00
ATOM   1706  HB3 GLU   103     -10.305 -13.189  10.089  1.00  0.00
ATOM   1707  CG  GLU   103     -11.769 -14.632  10.563  1.00  0.00
ATOM   1708  HG2 GLU   103     -11.578 -14.341  11.596  1.00  0.00
ATOM   1709  HG3 GLU   103     -12.705 -14.159  10.266  1.00  0.00
ATOM   1710  CD  GLU   103     -11.917 -16.144  10.482  1.00  0.00
ATOM   1711  OE1 GLU   103     -11.988 -16.721   9.360  1.00  0.00
ATOM   1712  OE2 GLU   103     -11.975 -16.743  11.564  1.00  0.00
ATOM   1713  C   GLU   103     -12.051 -12.747   8.151  1.00  0.00
ATOM   1714  O   GLU   103     -13.287 -12.894   8.144  1.00  0.00
ATOM   1715  N   PHE   104     -11.473 -11.540   8.067  1.00  0.00
ATOM   1716  H   PHE   104     -10.473 -11.363   8.166  1.00  0.00
ATOM   1717  CA  PHE   104     -12.297 -10.355   7.816  1.00  0.00
ATOM   1718  HA  PHE   104     -12.965 -10.252   8.671  1.00  0.00
ATOM   1719  CB  PHE   104     -11.442  -9.087   7.687  1.00  0.00
ATOM   1720  HB2 PHE   104     -10.743  -9.221   6.861  1.00  0.00
ATOM   1721  HB3 PHE   104     -12.093  -8.254   7.422  1.00  0.00
ATOM   1722  CG  PHE   104     -10.666  -8.716   8.916  1.00  0.00
ATOM   1723  CD1 PHE   104     -10.978  -9.242  10.158  1.00  0.00
ATOM   1724  HD1 PHE   104     -11.794  -9.943  10.254  1.00  0.00
ATOM   1725  CE1 PHE   104     -10.248  -8.875  11.284  1.00  0.00
ATOM   1726  HE1 PHE   104     -10.485  -9.304  12.246  1.00  0.00
ATOM   1727  CZ  PHE   104      -9.206  -7.948  11.166  1.00  0.00
ATOM   1728  HZ  PHE   104      -8.637  -7.661  12.038  1.00  0.00
ATOM   1729  CE2 PHE   104      -8.905  -7.401   9.934  1.00  0.00
ATOM   1730  HE2 PHE   104      -8.101  -6.687   9.838  1.00  0.00
ATOM   1731  CD2 PHE   104      -9.644  -7.776   8.819  1.00  0.00
ATOM   1732  HD2 PHE   104      -9.422  -7.331   7.861  1.00  0.00
ATOM   1733  C   PHE   104     -13.107 -10.520   6.537  1.00  0.00
ATOM   1734  O   PHE   104     -14.304 -10.222   6.502  1.00  0.00
ATOM   1735  N   ALA   105     -12.453 -10.962   5.457  1.00  0.00
ATOM   1736  H   ALA   105     -11.490 -11.299   5.459  1.00  0.00
ATOM   1737  CA  ALA   105     -13.113 -10.987   4.157  1.00  0.00
ATOM   1738  HA  ALA   105     -13.539 -10.001   3.969  1.00  0.00
ATOM   1739  CB  ALA   105     -12.094 -11.301   3.058  1.00  0.00
ATOM   1740  HB1 ALA   105     -12.596 -11.318   2.091  1.00  0.00
ATOM   1741  HB2 ALA   105     -11.318 -10.535   3.051  1.00  0.00
ATOM   1742  HB3 ALA   105     -11.641 -12.274   3.249  1.00  0.00
ATOM   1743  C   ALA   105     -14.261 -11.991   4.138  1.00  0.00
ATOM   1744  O   ALA   105     -15.306 -11.730   3.533  1.00  0.00
ATOM   1745  N   ARG   106     -14.080 -13.146   4.794  1.00  0.00
ATOM   1746  H   ARG   106     -13.202 -13.434   5.227  1.00  0.00
ATOM   1747  CA  ARG   106     -15.179 -14.101   4.933  1.00  0.00
ATOM   1748  HA  ARG   106     -15.469 -14.423   3.933  1.00  0.00
ATOM   1749  CB  ARG   106     -14.727 -15.326   5.736  1.00  0.00
ATOM   1750  HB2 ARG   106     -14.296 -14.997   6.682  1.00  0.00
ATOM   1751  HB3 ARG   106     -15.596 -15.938   5.978  1.00  0.00
ATOM   1752  CG  ARG   106     -13.701 -16.179   4.982  1.00  0.00
ATOM   1753  HG2 ARG   106     -14.175 -16.607   4.099  1.00  0.00
ATOM   1754  HG3 ARG   106     -12.893 -15.537   4.631  1.00  0.00
ATOM   1755  CD  ARG   106     -13.103 -17.321   5.839  1.00  0.00
ATOM   1756  HD2 ARG   106     -12.839 -16.953   6.830  1.00  0.00
ATOM   1757  HD3 ARG   106     -13.837 -18.115   5.979  1.00  0.00
ATOM   1758  NE  ARG   106     -11.920 -17.837   5.157  1.00  0.00
ATOM   1759  HE  ARG   106     -12.039 -18.175   4.202  1.00  0.00
ATOM   1760  CZ  ARG   106     -10.703 -17.901   5.681  1.00  0.00
ATOM   1761  NH1 ARG   106     -10.481 -17.491   6.923  1.00  0.00
ATOM   1762 HH11 ARG   106     -11.249 -17.123   7.484  1.00  0.00
ATOM   1763 HH12 ARG   106      -9.542 -17.544   7.317  1.00  0.00
ATOM   1764  NH2 ARG   106      -9.700 -18.356   4.942  1.00  0.00
ATOM   1765 HH21 ARG   106      -9.868 -18.652   3.981  1.00  0.00
ATOM   1766 HH22 ARG   106      -8.760 -18.409   5.335  1.00  0.00
ATOM   1767  C   ARG   106     -16.389 -13.458   5.589  1.00  0.00
ATOM   1768  O   ARG   106     -17.531 -13.686   5.162  1.00  0.00
ATOM   1769  N   GLN   107     -16.161 -12.642   6.626  1.00  0.00
ATOM   1770  H   GLN   107     -15.233 -12.382   6.961  1.00  0.00
ATOM   1771  CA  GLN   107     -17.269 -12.051   7.371  1.00  0.00
ATOM   1772  HA  GLN   107     -18.030 -12.819   7.506  1.00  0.00
ATOM   1773  CB  GLN   107     -16.789 -11.574   8.741  1.00  0.00
ATOM   1774  HB2 GLN   107     -16.160 -12.345   9.186  1.00  0.00
ATOM   1775  HB3 GLN   107     -16.166 -10.689   8.612  1.00  0.00
ATOM   1776  CG  GLN   107     -17.930 -11.246   9.700  1.00  0.00
ATOM   1777  HG2 GLN   107     -17.538 -10.707  10.563  1.00  0.00
ATOM   1778  HG3 GLN   107     -18.642 -10.584   9.207  1.00  0.00
ATOM   1779  CD  GLN   107     -18.640 -12.497  10.164  1.00  0.00
ATOM   1780  OE1 GLN   107     -18.132 -13.600   9.988  1.00  0.00
ATOM   1781  NE2 GLN   107     -19.812 -12.335  10.761  1.00  0.00
ATOM   1782 HE21 GLN   107     -20.196 -11.398  10.886  1.00  0.00
ATOM   1783 HE22 GLN   107     -20.330 -13.147  11.096  1.00  0.00
ATOM   1784  C   GLN   107     -17.895 -10.898   6.606  1.00  0.00
ATOM   1785  O   GLN   107     -19.120 -10.724   6.631  1.00  0.00
ATOM   1786  N   ILE   108     -17.068 -10.080   5.944  1.00  0.00
ATOM   1787  H   ILE   108     -16.050 -10.124   5.990  1.00  0.00
ATOM   1788  CA  ILE   108     -17.603  -9.034   5.082  1.00  0.00
ATOM   1789  HA  ILE   108     -18.195  -8.344   5.684  1.00  0.00
ATOM   1790  CB  ILE   108     -16.458  -8.232   4.443  1.00  0.00
ATOM   1791  HB  ILE   108     -15.739  -8.918   3.996  1.00  0.00
ATOM   1792  CG2 ILE   108     -17.010  -7.336   3.333  1.00  0.00
ATOM   1793 HG21 ILE   108     -16.194  -6.770   2.883  1.00  0.00
ATOM   1794 HG22 ILE   108     -17.487  -7.953   2.571  1.00  0.00
ATOM   1795 HG23 ILE   108     -17.742  -6.646   3.753  1.00  0.00
ATOM   1796  CG1 ILE   108     -15.714  -7.417   5.516  1.00  0.00
ATOM   1797 HG12 ILE   108     -16.304  -6.535   5.765  1.00  0.00
ATOM   1798 HG13 ILE   108     -15.634  -8.014   6.424  1.00  0.00
ATOM   1799  CD1 ILE   108     -14.310  -6.975   5.082  1.00  0.00
ATOM   1800 HD11 ILE   108     -13.843  -6.405   5.886  1.00  0.00
ATOM   1801 HD12 ILE   108     -13.704  -7.854   4.861  1.00  0.00
ATOM   1802 HD13 ILE   108     -14.384  -6.351   4.191  1.00  0.00
ATOM   1803  C   ILE   108     -18.528  -9.638   4.025  1.00  0.00
ATOM   1804  O   ILE   108     -19.654  -9.161   3.814  1.00  0.00
ATOM   1805  N   GLY   109     -18.077 -10.702   3.368  1.00  0.00
ATOM   1806  H   GLY   109     -17.164 -11.123   3.541  1.00  0.00
ATOM   1807  CA  GLY   109     -18.847 -11.371   2.334  1.00  0.00
ATOM   1808  HA2 GLY   109     -18.513 -12.405   2.252  1.00  0.00
ATOM   1809  HA3 GLY   109     -19.896 -11.398   2.630  1.00  0.00
ATOM   1810  C   GLY   109     -18.729 -10.698   0.972  1.00  0.00
ATOM   1811  O   GLY   109     -18.452  -9.508   0.854  1.00  0.00
ATOM   1812  N   GLU   110     -18.987 -11.495  -0.079  1.00  0.00
ATOM   1813  H   GLU   110     -19.314 -12.457   0.012  1.00  0.00
ATOM   1814  CA  GLU   110     -18.820 -11.049  -1.473  1.00  0.00
ATOM   1815  HA  GLU   110     -17.778 -10.758  -1.603  1.00  0.00
ATOM   1816  CB  GLU   110     -19.177 -12.203  -2.421  1.00  0.00
ATOM   1817  HB2 GLU   110     -18.533 -13.052  -2.193  1.00  0.00
ATOM   1818  HB3 GLU   110     -20.201 -12.516  -2.218  1.00  0.00
ATOM   1819  CG  GLU   110     -19.051 -11.880  -3.914  1.00  0.00
ATOM   1820  HG2 GLU   110     -19.949 -12.215  -4.433  1.00  0.00
ATOM   1821  HG3 GLU   110     -18.991 -10.800  -4.046  1.00  0.00
ATOM   1822  CD  GLU   110     -17.836 -12.531  -4.541  1.00  0.00
ATOM   1823  OE1 GLU   110     -16.916 -12.888  -3.778  1.00  0.00
ATOM   1824  OE2 GLU   110     -17.792 -12.688  -5.781  1.00  0.00
ATOM   1825  C   GLU   110     -19.667  -9.823  -1.804  1.00  0.00
ATOM   1826  O   GLU   110     -19.184  -8.881  -2.454  1.00  0.00
ATOM   1827  N   ALA   111     -20.949  -9.832  -1.415  1.00  0.00
ATOM   1828  H   ALA   111     -21.377 -10.572  -0.859  1.00  0.00
ATOM   1829  CA  ALA   111     -21.851  -8.735  -1.779  1.00  0.00
ATOM   1830  HA  ALA   111     -21.864  -8.664  -2.867  1.00  0.00
ATOM   1831  CB  ALA   111     -23.269  -9.028  -1.274  1.00  0.00
ATOM   1832  HB1 ALA   111     -23.930  -8.207  -1.550  1.00  0.00
ATOM   1833  HB2 ALA   111     -23.631  -9.953  -1.723  1.00  0.00
ATOM   1834  HB3 ALA   111     -23.254  -9.133  -0.189  1.00  0.00
ATOM   1835  C   ALA   111     -21.362  -7.394  -1.238  1.00  0.00
ATOM   1836  O   ALA   111     -21.287  -6.400  -1.975  1.00  0.00
ATOM   1837  N   ARG   112     -21.034  -7.335   0.053  1.00  0.00
ATOM   1838  H   ARG   112     -21.064  -8.119   0.704  1.00  0.00
ATOM   1839  CA  ARG   112     -20.593  -6.066   0.615  1.00  0.00
ATOM   1840  HA  ARG   112     -21.262  -5.283   0.259  1.00  0.00
ATOM   1841  CB  ARG   112     -20.664  -6.113   2.142  1.00  0.00
ATOM   1842  HB2 ARG   112     -20.102  -6.975   2.502  1.00  0.00
ATOM   1843  HB3 ARG   112     -20.183  -5.225   2.553  1.00  0.00
ATOM   1844  CG  ARG   112     -22.097  -6.194   2.657  1.00  0.00
ATOM   1845  HG2 ARG   112     -22.683  -5.386   2.219  1.00  0.00
ATOM   1846  HG3 ARG   112     -22.546  -7.130   2.325  1.00  0.00
ATOM   1847  CD  ARG   112     -22.179  -6.108   4.178  1.00  0.00
ATOM   1848  HD2 ARG   112     -21.723  -5.175   4.509  1.00  0.00
ATOM   1849  HD3 ARG   112     -23.226  -6.075   4.479  1.00  0.00
ATOM   1850  NE  ARG   112     -21.523  -7.226   4.848  1.00  0.00
ATOM   1851  HE  ARG   112     -21.006  -7.895   4.277  1.00  0.00
ATOM   1852  CZ  ARG   112     -21.563  -7.420   6.162  1.00  0.00
ATOM   1853  NH1 ARG   112     -20.938  -8.456   6.717  1.00  0.00
ATOM   1854 HH11 ARG   112     -20.421  -9.112   6.132  1.00  0.00
ATOM   1855 HH12 ARG   112     -20.977  -8.593   7.727  1.00  0.00
ATOM   1856  NH2 ARG   112     -22.248  -6.578   6.927  1.00  0.00
ATOM   1857 HH21 ARG   112     -22.738  -5.789   6.505  1.00  0.00
ATOM   1858 HH22 ARG   112     -22.284  -6.720   7.936  1.00  0.00
ATOM   1859  C   ARG   112     -19.186  -5.715   0.147  1.00  0.00
ATOM   1860  O   ARG   112     -18.877  -4.535  -0.057  1.00  0.00
ATOM   1861  N   MET   113     -18.316  -6.716  -0.017  1.00  0.00
ATOM   1862  H   MET   113     -18.512  -7.696   0.184  1.00  0.00
ATOM   1863  CA  MET   113     -16.970  -6.441  -0.519  1.00  0.00
ATOM   1864  HA  MET   113     -16.501  -5.721   0.151  1.00  0.00
ATOM   1865  CB  MET   113     -16.128  -7.719  -0.528  1.00  0.00
ATOM   1866  HB2 MET   113     -16.149  -8.168   0.465  1.00  0.00
ATOM   1867  HB3 MET   113     -16.577  -8.438  -1.213  1.00  0.00
ATOM   1868  CG  MET   113     -14.676  -7.475  -0.938  1.00  0.00
ATOM   1869  HG2 MET   113     -14.212  -8.425  -1.202  1.00  0.00
ATOM   1870  HG3 MET   113     -14.654  -6.851  -1.831  1.00  0.00
ATOM   1871  SD  MET   113     -13.712  -6.681   0.371  1.00  0.00
ATOM   1872  CE  MET   113     -13.424  -8.070   1.486  1.00  0.00
ATOM   1873  HE1 MET   113     -12.840  -7.734   2.343  1.00  0.00
ATOM   1874  HE2 MET   113     -14.380  -8.464   1.830  1.00  0.00
ATOM   1875  HE3 MET   113     -12.877  -8.852   0.959  1.00  0.00
ATOM   1876  C   MET   113     -17.022  -5.827  -1.913  1.00  0.00
ATOM   1877  O   MET   113     -16.360  -4.819  -2.190  1.00  0.00
ATOM   1878  N   SER   114     -17.809  -6.418  -2.809  1.00  0.00
ATOM   1879  H   SER   114     -18.359  -7.260  -2.640  1.00  0.00
ATOM   1880  CA  SER   114     -17.925  -5.854  -4.150  1.00  0.00
ATOM   1881  HA  SER   114     -16.926  -5.777  -4.579  1.00  0.00
ATOM   1882  CB  SER   114     -18.770  -6.771  -5.029  1.00  0.00
ATOM   1883  HB2 SER   114     -18.208  -7.673  -5.271  1.00  0.00
ATOM   1884  HB3 SER   114     -19.660  -7.087  -4.485  1.00  0.00
ATOM   1885  OG  SER   114     -19.144  -6.108  -6.216  1.00  0.00
ATOM   1886  HG  SER   114     -19.684  -6.709  -6.770  1.00  0.00
ATOM   1887  C   SER   114     -18.517  -4.446  -4.108  1.00  0.00
ATOM   1888  O   SER   114     -18.029  -3.539  -4.799  1.00  0.00
ATOM   1889  N   LYS   115     -19.558  -4.237  -3.295  1.00  0.00
ATOM   1890  H   LYS   115     -19.973  -4.950  -2.695  1.00  0.00
ATOM   1891  CA  LYS   115     -20.192  -2.918  -3.212  1.00  0.00
ATOM   1892  HA  LYS   115     -20.532  -2.635  -4.208  1.00  0.00
ATOM   1893  CB  LYS   115     -21.396  -2.982  -2.273  1.00  0.00
ATOM   1894  HB2 LYS   115     -22.172  -3.580  -2.751  1.00  0.00
ATOM   1895  HB3 LYS   115     -21.097  -3.512  -1.369  1.00  0.00
ATOM   1896  CG  LYS   115     -22.004  -1.648  -1.866  1.00  0.00
ATOM   1897  HG2 LYS   115     -21.218  -0.953  -1.570  1.00  0.00
ATOM   1898  HG3 LYS   115     -22.523  -1.200  -2.713  1.00  0.00
ATOM   1899  CD  LYS   115     -22.985  -1.863  -0.699  1.00  0.00
ATOM   1900  HD2 LYS   115     -23.957  -2.156  -1.096  1.00  0.00
ATOM   1901  HD3 LYS   115     -22.632  -2.688  -0.080  1.00  0.00
ATOM   1902  CE  LYS   115     -23.151  -0.620   0.168  1.00  0.00
ATOM   1903  HE2 LYS   115     -23.852  -0.828   0.977  1.00  0.00
ATOM   1904  HE3 LYS   115     -22.197  -0.365   0.630  1.00  0.00
ATOM   1905  NZ  LYS   115     -23.640   0.529  -0.634  1.00  0.00
ATOM   1906  HZ1 LYS   115     -23.841   1.332  -0.004  1.00  0.00
ATOM   1907  HZ2 LYS   115     -22.913   0.805  -1.325  1.00  0.00
ATOM   1908  HZ3 LYS   115     -24.509   0.257  -1.136  1.00  0.00
ATOM   1909  C   LYS   115     -19.202  -1.857  -2.747  1.00  0.00
ATOM   1910  O   LYS   115     -19.196  -0.725  -3.255  1.00  0.00
ATOM   1911  N   MET   116     -18.335  -2.214  -1.797  1.00  0.00
ATOM   1912  H   MET   116     -18.272  -3.150  -1.396  1.00  0.00
ATOM   1913  CA  MET   116     -17.387  -1.249  -1.253  1.00  0.00
ATOM   1914  HA  MET   116     -17.917  -0.310  -1.091  1.00  0.00
ATOM   1915  CB  MET   116     -16.836  -1.754   0.088  1.00  0.00
ATOM   1916  HB2 MET   116     -16.455  -2.767  -0.045  1.00  0.00
ATOM   1917  HB3 MET   116     -15.991  -1.131   0.380  1.00  0.00
ATOM   1918  CG  MET   116     -17.855  -1.756   1.209  1.00  0.00
ATOM   1919  HG2 MET   116     -18.691  -2.400   0.936  1.00  0.00
ATOM   1920  HG3 MET   116     -17.405  -2.181   2.106  1.00  0.00
ATOM   1921  SD  MET   116     -18.468  -0.104   1.574  1.00  0.00
ATOM   1922  CE  MET   116     -18.587  -0.226   3.371  1.00  0.00
ATOM   1923  HE1 MET   116     -18.955   0.717   3.776  1.00  0.00
ATOM   1924  HE2 MET   116     -19.276  -1.028   3.636  1.00  0.00
ATOM   1925  HE3 MET   116     -17.603  -0.441   3.787  1.00  0.00
ATOM   1926  C   MET   116     -16.250  -0.967  -2.227  1.00  0.00
ATOM   1927  O   MET   116     -15.775   0.171  -2.311  1.00  0.00
ATOM   1928  N   LEU   117     -15.791  -1.979  -2.971  1.00  0.00
ATOM   1929  H   LEU   117     -16.133  -2.940  -2.940  1.00  0.00
ATOM   1930  CA  LEU   117     -14.712  -1.719  -3.915  1.00  0.00
ATOM   1931  HA  LEU   117     -13.925  -1.187  -3.381  1.00  0.00
ATOM   1932  CB  LEU   117     -14.128  -3.024  -4.447  1.00  0.00
ATOM   1933  HB2 LEU   117     -14.947  -3.690  -4.717  1.00  0.00
ATOM   1934  HB3 LEU   117     -13.574  -2.813  -5.361  1.00  0.00
ATOM   1935  CG  LEU   117     -13.197  -3.757  -3.460  1.00  0.00
ATOM   1936  HG  LEU   117     -13.825  -4.380  -2.823  1.00  0.00
ATOM   1937  CD1 LEU   117     -12.214  -4.628  -4.215  1.00  0.00
ATOM   1938 HD11 LEU   117     -11.563  -5.140  -3.507  1.00  0.00
ATOM   1939 HD12 LEU   117     -12.759  -5.365  -4.805  1.00  0.00
ATOM   1940 HD13 LEU   117     -11.612  -4.007  -4.878  1.00  0.00
ATOM   1941  CD2 LEU   117     -12.432  -2.776  -2.553  1.00  0.00
ATOM   1942 HD21 LEU   117     -11.788  -3.335  -1.874  1.00  0.00
ATOM   1943 HD22 LEU   117     -11.823  -2.113  -3.167  1.00  0.00
ATOM   1944 HD23 LEU   117     -13.143  -2.185  -1.975  1.00  0.00
ATOM   1945  C   LEU   117     -15.182  -0.831  -5.059  1.00  0.00
ATOM   1946  O   LEU   117     -14.401  -0.022  -5.567  1.00  0.00
ATOM   1947  N   HID   118     -16.444  -0.969  -5.469  1.00  0.00
ATOM   1948  H   HID   118     -17.074  -1.714  -5.170  1.00  0.00
ATOM   1949  CA  HID   118     -17.019  -0.013  -6.415  1.00  0.00
ATOM   1950  HA  HID   118     -16.347   0.082  -7.268  1.00  0.00
ATOM   1951  CB  HID   118     -18.372  -0.526  -6.907  1.00  0.00
ATOM   1952  HB2 HID   118     -18.957  -0.864  -6.052  1.00  0.00
ATOM   1953  HB3 HID   118     -18.921   0.298  -7.363  1.00  0.00
ATOM   1954  CG  HID   118     -18.261  -1.645  -7.896  1.00  0.00
ATOM   1955  ND1 HID   118     -17.952  -1.434  -9.223  1.00  0.00
ATOM   1956  HD1 HID   118     -17.777  -0.524  -9.649  1.00  0.00
ATOM   1957  CE1 HID   118     -17.918  -2.593  -9.857  1.00  0.00
ATOM   1958  HE1 HID   118     -17.709  -2.733 -10.907  1.00  0.00
ATOM   1959  NE2 HID   118     -18.183  -3.551  -8.987  1.00  0.00
ATOM   1960  CD2 HID   118     -18.403  -2.984  -7.753  1.00  0.00
ATOM   1961  HD2 HID   118     -18.644  -3.509  -6.840  1.00  0.00
ATOM   1962  C   HID   118     -17.153   1.372  -5.786  1.00  0.00
ATOM   1963  O   HID   118     -16.861   2.387  -6.432  1.00  0.00
ATOM   1964  N   ALA   119     -17.585   1.440  -4.524  1.00  0.00
ATOM   1965  H   ALA   119     -17.851   0.637  -3.955  1.00  0.00
ATOM   1966  CA  ALA   119     -17.703   2.739  -3.864  1.00  0.00
ATOM   1967  HA  ALA   119     -18.346   3.368  -4.479  1.00  0.00
ATOM   1968  CB  ALA   119     -18.345   2.581  -2.485  1.00  0.00
ATOM   1969  HB1 ALA   119     -18.425   3.557  -2.007  1.00  0.00
ATOM   1970  HB2 ALA   119     -19.339   2.147  -2.594  1.00  0.00
ATOM   1971  HB3 ALA   119     -17.729   1.926  -1.870  1.00  0.00
ATOM   1972  C   ALA   119     -16.348   3.435  -3.751  1.00  0.00
ATOM   1973  O   ALA   119     -16.259   4.660  -3.912  1.00  0.00
ATOM   1974  N   PHE   120     -15.280   2.669  -3.479  1.00  0.00
ATOM   1975  H   PHE   120     -15.343   1.667  -3.297  1.00  0.00
ATOM   1976  CA  PHE   120     -13.914   3.195  -3.416  1.00  0.00
ATOM   1977  HA  PHE   120     -14.022   4.132  -2.869  1.00  0.00
ATOM   1978  CB  PHE   120     -12.958   2.221  -2.705  1.00  0.00
ATOM   1979  HB2 PHE   120     -12.998   1.260  -3.218  1.00  0.00
ATOM   1980  HB3 PHE   120     -11.940   2.597  -2.810  1.00  0.00
ATOM   1981  CG  PHE   120     -13.238   1.992  -1.231  1.00  0.00
ATOM   1982  CD1 PHE   120     -14.065   2.823  -0.510  1.00  0.00
ATOM   1983  HD1 PHE   120     -14.539   3.662  -0.997  1.00  0.00
ATOM   1984  CE1 PHE   120     -14.296   2.588   0.848  1.00  0.00
ATOM   1985  HE1 PHE   120     -14.961   3.236   1.400  1.00  0.00
ATOM   1986  CZ  PHE   120     -13.676   1.527   1.490  1.00  0.00
ATOM   1987  HZ  PHE   120     -13.847   1.354   2.542  1.00  0.00
ATOM   1988  CE2 PHE   120     -12.837   0.692   0.774  1.00  0.00
ATOM   1989  HE2 PHE   120     -12.353  -0.141   1.262  1.00  0.00
ATOM   1990  CD2 PHE   120     -12.622   0.933  -0.575  1.00  0.00
ATOM   1991  HD2 PHE   120     -11.961   0.283  -1.128  1.00  0.00
ATOM   1992  C   PHE   120     -13.294   3.457  -4.787  1.00  0.00
ATOM   1993  O   PHE   120     -12.191   4.018  -4.841  1.00  0.00
ATOM   1994  N   ASP   121     -13.932   3.018  -5.878  1.00  0.00
ATOM   1995  H   ASP   121     -14.880   2.642  -5.860  1.00  0.00
ATOM   1996  CA  ASP   121     -13.324   3.035  -7.220  1.00  0.00
ATOM   1997  HA  ASP   121     -13.961   2.440  -7.875  1.00  0.00
ATOM   1998  CB  ASP   121     -13.266   4.457  -7.800  1.00  0.00
ATOM   1999  HB2 ASP   121     -14.254   4.914  -7.735  1.00  0.00
ATOM   2000  HB3 ASP   121     -12.593   5.066  -7.196  1.00  0.00
ATOM   2001  CG  ASP   121     -12.792   4.473  -9.264  1.00  0.00
ATOM   2002  OD1 ASP   121     -13.044   3.478  -9.972  1.00  0.00
ATOM   2003  OD2 ASP   121     -12.146   5.448  -9.687  1.00  0.00
ATOM   2004  C   ASP   121     -11.932   2.404  -7.193  1.00  0.00
ATOM   2005  O   ASP   121     -10.971   2.935  -7.760  1.00  0.00
ATOM   2006  N   TYR   122     -11.824   1.253  -6.523  1.00  0.00
ATOM   2007  H   TYR   122     -12.623   0.727  -6.169  1.00  0.00
ATOM   2008  CA  TYR   122     -10.528   0.640  -6.236  1.00  0.00
ATOM   2009  HA  TYR   122      -9.790   1.428  -6.088  1.00  0.00
ATOM   2010  CB  TYR   122     -10.622  -0.193  -4.957  1.00  0.00
ATOM   2011  HB2 TYR   122     -11.020   0.430  -4.156  1.00  0.00
ATOM   2012  HB3 TYR   122     -11.333  -1.004  -5.113  1.00  0.00
ATOM   2013  CG  TYR   122      -9.299  -0.775  -4.518  1.00  0.00
ATOM   2014  CD1 TYR   122      -8.448  -0.057  -3.665  1.00  0.00
ATOM   2015  HD1 TYR   122      -8.749   0.918  -3.312  1.00  0.00
ATOM   2016  CE1 TYR   122      -7.226  -0.580  -3.268  1.00  0.00
ATOM   2017  HE1 TYR   122      -6.575  -0.014  -2.618  1.00  0.00
ATOM   2018  CZ  TYR   122      -6.851  -1.836  -3.715  1.00  0.00
ATOM   2019  OH  TYR   122      -5.641  -2.355  -3.298  1.00  0.00
ATOM   2020  HH  TYR   122      -5.700  -3.332  -3.260  1.00  0.00
ATOM   2021  CE2 TYR   122      -7.670  -2.569  -4.563  1.00  0.00
ATOM   2022  HE2 TYR   122      -7.366  -3.547  -4.906  1.00  0.00
ATOM   2023  CD2 TYR   122      -8.890  -2.028  -4.967  1.00  0.00
ATOM   2024  HD2 TYR   122      -9.526  -2.588  -5.637  1.00  0.00
ATOM   2025  C   TYR   122     -10.064  -0.220  -7.411  1.00  0.00
ATOM   2026  O   TYR   122     -10.631  -1.284  -7.676  1.00  0.00
ATOM   2027  N   GLY   123      -9.009   0.218  -8.096  1.00  0.00
ATOM   2028  H   GLY   123      -8.537   1.107  -7.931  1.00  0.00
ATOM   2029  CA  GLY   123      -8.447  -0.590  -9.169  1.00  0.00
ATOM   2030  HA2 GLY   123      -7.594  -0.072  -9.607  1.00  0.00
ATOM   2031  HA3 GLY   123      -8.074  -1.529  -8.761  1.00  0.00
ATOM   2032  C   GLY   123      -9.472  -0.877 -10.244  1.00  0.00
ATOM   2033  O   GLY   123     -10.260  -0.008 -10.633  1.00  0.00
ATOM   2034  N   ASN   124      -9.490  -2.126 -10.720  1.00  0.00
ATOM   2035  H   ASN   124      -8.856  -2.867 -10.423  1.00  0.00
ATOM   2036  CA  ASN   124     -10.459  -2.516 -11.734  1.00  0.00
ATOM   2037  HA  ASN   124     -10.677  -1.634 -12.337  1.00  0.00
ATOM   2038  CB  ASN   124      -9.864  -3.601 -12.640  1.00  0.00
ATOM   2039  HB2 ASN   124     -10.513  -3.740 -13.504  1.00  0.00
ATOM   2040  HB3 ASN   124      -8.899  -3.261 -13.017  1.00  0.00
ATOM   2041  CG  ASN   124      -9.681  -4.936 -11.936  1.00  0.00
ATOM   2042  OD1 ASN   124      -9.868  -5.051 -10.727  1.00  0.00
ATOM   2043  ND2 ASN   124      -9.302  -5.957 -12.704  1.00  0.00
ATOM   2044 HD21 ASN   124      -9.156  -6.878 -12.292  1.00  0.00
ATOM   2045 HD22 ASN   124      -9.158  -5.817 -13.704  1.00  0.00
ATOM   2046  C   ASN   124     -11.794  -2.956 -11.136  1.00  0.00
ATOM   2047  O   ASN   124     -12.674  -3.391 -11.883  1.00  0.00
ATOM   2048  N   GLU   125     -11.964  -2.835  -9.817  1.00  0.00
ATOM   2049  H   GLU   125     -11.213  -2.565  -9.181  1.00  0.00
ATOM   2050  CA  GLU   125     -13.253  -3.078  -9.140  1.00  0.00
ATOM   2051  HA  GLU   125     -13.056  -3.006  -8.070  1.00  0.00
ATOM   2052  CB  GLU   125     -14.293  -2.013  -9.522  1.00  0.00
ATOM   2053  HB2 GLU   125     -14.593  -2.171 -10.558  1.00  0.00
ATOM   2054  HB3 GLU   125     -15.182  -2.154  -8.907  1.00  0.00
ATOM   2055  CG  GLU   125     -13.811  -0.575  -9.365  1.00  0.00
ATOM   2056  HG2 GLU   125     -13.611  -0.376  -8.312  1.00  0.00
ATOM   2057  HG3 GLU   125     -12.868  -0.452  -9.897  1.00  0.00
ATOM   2058  CD  GLU   125     -14.821   0.444  -9.888  1.00  0.00
ATOM   2059  OE1 GLU   125     -14.456   1.276 -10.745  1.00  0.00
ATOM   2060  OE2 GLU   125     -15.980   0.388  -9.445  1.00  0.00
ATOM   2061  C   GLU   125     -13.803  -4.484  -9.407  1.00  0.00
ATOM   2062  O   GLU   125     -15.016  -4.693  -9.460  1.00  0.00
ATOM   2063  N   ASP   126     -12.914  -5.463  -9.561  1.00  0.00
ATOM   2064  H   ASP   126     -11.913  -5.335  -9.413  1.00  0.00
ATOM   2065  CA  ASP   126     -13.280  -6.823  -9.959  1.00  0.00
ATOM   2066  HA  ASP   126     -14.351  -6.923 -10.132  1.00  0.00
ATOM   2067  CB  ASP   126     -12.565  -7.160 -11.275  1.00  0.00
ATOM   2068  HB2 ASP   126     -12.920  -6.483 -12.052  1.00  0.00
ATOM   2069  HB3 ASP   126     -11.498  -6.975 -11.154  1.00  0.00
ATOM   2070  CG  ASP   126     -12.767  -8.606 -11.747  1.00  0.00
ATOM   2071  OD1 ASP   126     -13.513  -9.382 -11.121  1.00  0.00
ATOM   2072  OD2 ASP   126     -12.167  -8.954 -12.785  1.00  0.00
ATOM   2073  C   ASP   126     -12.889  -7.768  -8.825  1.00  0.00
ATOM   2074  O   ASP   126     -11.703  -7.899  -8.520  1.00  0.00
ATOM   2075  N   ILE   127     -13.861  -8.422  -8.172  1.00  0.00
ATOM   2076  H   ILE   127     -14.861  -8.354  -8.360  1.00  0.00
ATOM   2077  CA  ILE   127     -13.461  -9.323  -7.082  1.00  0.00
ATOM   2078  HA  ILE   127     -12.399  -9.125  -6.937  1.00  0.00
ATOM   2079  CB  ILE   127     -14.190  -9.029  -5.750  1.00  0.00
ATOM   2080  HB  ILE   127     -13.772  -9.732  -5.029  1.00  0.00
ATOM   2081  CG2 ILE   127     -13.928  -7.612  -5.249  1.00  0.00
ATOM   2082 HG21 ILE   127     -14.461  -7.453  -4.311  1.00  0.00
ATOM   2083 HG22 ILE   127     -12.859  -7.475  -5.086  1.00  0.00
ATOM   2084 HG23 ILE   127     -14.277  -6.894  -5.991  1.00  0.00
ATOM   2085  CG1 ILE   127     -15.689  -9.278  -5.837  1.00  0.00
ATOM   2086 HG12 ILE   127     -16.159  -8.489  -6.424  1.00  0.00
ATOM   2087 HG13 ILE   127     -15.876 -10.217  -6.358  1.00  0.00
ATOM   2088  CD1 ILE   127     -16.316  -9.328  -4.449  1.00  0.00
ATOM   2089 HD11 ILE   127     -17.387  -9.507  -4.540  1.00  0.00
ATOM   2090 HD12 ILE   127     -15.861 -10.134  -3.873  1.00  0.00
ATOM   2091 HD13 ILE   127     -16.149  -8.379  -3.940  1.00  0.00
ATOM   2092  C   ILE   127     -13.642 -10.792  -7.444  1.00  0.00
ATOM   2093  O   ILE   127     -13.778 -11.635  -6.551  1.00  0.00
ATOM   2094  N   SER   128     -13.600 -11.124  -8.737  1.00  0.00
ATOM   2095  H   SER   128     -13.500 -10.460  -9.505  1.00  0.00
ATOM   2096  CA  SER   128     -13.701 -12.526  -9.136  1.00  0.00
ATOM   2097  HA  SER   128     -14.695 -12.882  -8.865  1.00  0.00
ATOM   2098  CB  SER   128     -13.523 -12.673 -10.648  1.00  0.00
ATOM   2099  HB2 SER   128     -13.905 -13.641 -10.971  1.00  0.00
ATOM   2100  HB3 SER   128     -14.108 -11.911 -11.163  1.00  0.00
ATOM   2101  OG  SER   128     -12.157 -12.553 -11.010  1.00  0.00
ATOM   2102  HG  SER   128     -12.066 -12.652 -11.981  1.00  0.00
ATOM   2103  C   SER   128     -12.659 -13.368  -8.406  1.00  0.00
ATOM   2104  O   SER   128     -11.560 -12.903  -8.106  1.00  0.00
ATOM   2105  N   GLY   129     -13.013 -14.614  -8.111  1.00  0.00
ATOM   2106  H   GLY   129     -13.903 -15.026  -8.390  1.00  0.00
ATOM   2107  CA  GLY   129     -12.159 -15.514  -7.357  1.00  0.00
ATOM   2108  HA2 GLY   129     -12.016 -16.437  -7.919  1.00  0.00
ATOM   2109  HA3 GLY   129     -11.175 -15.062  -7.230  1.00  0.00
ATOM   2110  C   GLY   129     -12.750 -15.835  -5.994  1.00  0.00
ATOM   2111  O   GLY   129     -13.924 -15.583  -5.715  1.00  0.00
ATOM   2112  N   ASN   130     -11.904 -16.406  -5.135  1.00  0.00
ATOM   2113  H   ASN   130     -10.938 -16.650  -5.355  1.00  0.00
ATOM   2114  CA  ASN   130     -12.323 -16.730  -3.774  1.00  0.00
ATOM   2115  HA  ASN   130     -13.285 -17.240  -3.823  1.00  0.00
ATOM   2116  CB  ASN   130     -11.303 -17.649  -3.105  1.00  0.00
ATOM   2117  HB2 ASN   130     -10.344 -17.134  -3.043  1.00  0.00
ATOM   2118  HB3 ASN   130     -11.622 -17.854  -2.083  1.00  0.00
ATOM   2119  CG  ASN   130     -11.117 -18.963  -3.842  1.00  0.00
ATOM   2120  OD1 ASN   130     -12.075 -19.555  -4.337  1.00  0.00
ATOM   2121  ND2 ASN   130      -9.873 -19.426  -3.910  1.00  0.00
ATOM   2122 HD21 ASN   130      -9.682 -20.307  -4.388  1.00  0.00
ATOM   2123 HD22 ASN   130      -9.109 -18.901  -3.485  1.00  0.00
ATOM   2124  C   ASN   130     -12.459 -15.453  -2.955  1.00  0.00
ATOM   2125  O   ASN   130     -11.557 -14.613  -2.961  1.00  0.00
ATOM   2126  N   VAL   131     -13.559 -15.328  -2.206  1.00  0.00
ATOM   2127  H   VAL   131     -14.311 -16.015  -2.155  1.00  0.00
ATOM   2128  CA  VAL   131     -13.745 -14.135  -1.380  1.00  0.00
ATOM   2129  HA  VAL   131     -13.698 -13.264  -2.033  1.00  0.00
ATOM   2130  CB  VAL   131     -15.136 -14.144  -0.707  1.00  0.00
ATOM   2131  HB  VAL   131     -15.868 -14.407  -1.471  1.00  0.00
ATOM   2132  CG1 VAL   131     -15.177 -15.155   0.394  1.00  0.00
ATOM   2133 HG11 VAL   131     -16.164 -15.148   0.857  1.00  0.00
ATOM   2134 HG12 VAL   131     -14.974 -16.145  -0.014  1.00  0.00
ATOM   2135 HG13 VAL   131     -14.423 -14.909   1.142  1.00  0.00
ATOM   2136  CG2 VAL   131     -15.494 -12.760  -0.143  1.00  0.00
ATOM   2137 HG21 VAL   131     -16.478 -12.801   0.324  1.00  0.00
ATOM   2138 HG22 VAL   131     -14.752 -12.467   0.600  1.00  0.00
ATOM   2139 HG23 VAL   131     -15.506 -12.029  -0.952  1.00  0.00
ATOM   2140  C   VAL   131     -12.623 -13.988  -0.351  1.00  0.00
ATOM   2141  O   VAL   131     -12.310 -12.870   0.077  1.00  0.00
ATOM   2142  N   ASP   132     -11.985 -15.081   0.050  1.00  0.00
ATOM   2143  H   ASP   132     -12.163 -16.023  -0.299  1.00  0.00
ATOM   2144  CA  ASP   132     -10.942 -14.978   1.064  1.00  0.00
ATOM   2145  HA  ASP   132     -11.106 -14.031   1.578  1.00  0.00
ATOM   2146  CB  ASP   132     -11.051 -16.124   2.075  1.00  0.00
ATOM   2147  HB2 ASP   132     -10.458 -15.878   2.956  1.00  0.00
ATOM   2148  HB3 ASP   132     -12.087 -16.212   2.402  1.00  0.00
ATOM   2149  CG  ASP   132     -10.589 -17.464   1.524  1.00  0.00
ATOM   2150  OD1 ASP   132     -10.371 -17.601   0.303  1.00  0.00
ATOM   2151  OD2 ASP   132     -10.472 -18.403   2.337  1.00  0.00
ATOM   2152  C   ASP   132      -9.540 -14.917   0.475  1.00  0.00
ATOM   2153  O   ASP   132      -8.563 -15.005   1.226  1.00  0.00
ATOM   2154  N   SER   133      -9.412 -14.787  -0.856  1.00  0.00
ATOM   2155  H   SER   133     -10.187 -14.756  -1.519  1.00  0.00
ATOM   2156  CA  SER   133      -8.081 -14.678  -1.443  1.00  0.00
ATOM   2157  HA  SER   133      -7.513 -14.102  -0.713  1.00  0.00
ATOM   2158  CB  SER   133      -7.446 -16.067  -1.667  1.00  0.00
ATOM   2159  HB2 SER   133      -6.377 -15.950  -1.845  1.00  0.00
ATOM   2160  HB3 SER   133      -7.555 -16.663  -0.761  1.00  0.00
ATOM   2161  OG  SER   133      -8.032 -16.766  -2.763  1.00  0.00
ATOM   2162  HG  SER   133      -7.491 -16.624  -3.568  1.00  0.00
ATOM   2163  C   SER   133      -8.046 -13.933  -2.769  1.00  0.00
ATOM   2164  O   SER   133      -7.011 -13.992  -3.440  1.00  0.00
ATOM   2165  N   PHE   134      -9.112 -13.235  -3.176  1.00  0.00
ATOM   2166  H   PHE   134      -9.939 -13.047  -2.609  1.00  0.00
ATOM   2167  CA  PHE   134      -9.141 -12.680  -4.527  1.00  0.00
ATOM   2168  HA  PHE   134      -8.941 -13.501  -5.216  1.00  0.00
ATOM   2169  CB  PHE   134     -10.526 -12.097  -4.852  1.00  0.00
ATOM   2170  HB2 PHE   134     -10.538 -11.771  -5.892  1.00  0.00
ATOM   2171  HB3 PHE   134     -11.273 -12.885  -4.756  1.00  0.00
ATOM   2172  CG  PHE   134     -10.918 -10.942  -3.974  1.00  0.00
ATOM   2173  CD1 PHE   134     -10.579  -9.645  -4.328  1.00  0.00
ATOM   2174  HD1 PHE   134     -10.045  -9.464  -5.249  1.00  0.00
ATOM   2175  CE1 PHE   134     -10.921  -8.575  -3.507  1.00  0.00
ATOM   2176  HE1 PHE   134     -10.651  -7.569  -3.791  1.00  0.00
ATOM   2177  CZ  PHE   134     -11.608  -8.801  -2.326  1.00  0.00
ATOM   2178  HZ  PHE   134     -11.880  -7.971  -1.691  1.00  0.00
ATOM   2179  CE2 PHE   134     -11.945 -10.094  -1.962  1.00  0.00
ATOM   2180  HE2 PHE   134     -12.472 -10.275  -1.037  1.00  0.00
ATOM   2181  CD2 PHE   134     -11.605 -11.154  -2.785  1.00  0.00
ATOM   2182  HD2 PHE   134     -11.877 -12.159  -2.499  1.00  0.00
ATOM   2183  C   PHE   134      -8.053 -11.632  -4.736  1.00  0.00
ATOM   2184  O   PHE   134      -7.643 -11.399  -5.879  1.00  0.00
ATOM   2185  N   TRP   135      -7.579 -10.978  -3.662  1.00  0.00
ATOM   2186  H   TRP   135      -7.920 -11.117  -2.711  1.00  0.00
ATOM   2187  CA  TRP   135      -6.502  -9.986  -3.786  1.00  0.00
ATOM   2188  HA  TRP   135      -6.668  -9.467  -4.730  1.00  0.00
ATOM   2189  CB  TRP   135      -6.554  -8.982  -2.622  1.00  0.00
ATOM   2190  HB2 TRP   135      -5.798  -8.213  -2.780  1.00  0.00
ATOM   2191  HB3 TRP   135      -7.523  -8.482  -2.625  1.00  0.00
ATOM   2192  CG  TRP   135      -6.334  -9.620  -1.283  1.00  0.00
ATOM   2193  CD1 TRP   135      -5.155  -9.710  -0.588  1.00  0.00
ATOM   2194  HD1 TRP   135      -4.205  -9.321  -0.923  1.00  0.00
ATOM   2195  NE1 TRP   135      -5.366 -10.374   0.607  1.00  0.00
ATOM   2196  HE1 TRP   135      -4.653 -10.582   1.306  1.00  0.00
ATOM   2197  CE2 TRP   135      -6.694 -10.707   0.696  1.00  0.00
ATOM   2198  CZ2 TRP   135      -7.383 -11.383   1.709  1.00  0.00
ATOM   2199  HZ2 TRP   135      -6.873 -11.735   2.593  1.00  0.00
ATOM   2200  CH2 TRP   135      -8.730 -11.583   1.539  1.00  0.00
ATOM   2201  HH2 TRP   135      -9.289 -12.096   2.308  1.00  0.00
ATOM   2202  CZ3 TRP   135      -9.397 -11.136   0.389  1.00  0.00
ATOM   2203  HZ3 TRP   135     -10.457 -11.316   0.285  1.00  0.00
ATOM   2204  CE3 TRP   135      -8.708 -10.460  -0.626  1.00  0.00
ATOM   2205  HE3 TRP   135      -9.226 -10.110  -1.507  1.00  0.00
ATOM   2206  CD2 TRP   135      -7.331 -10.247  -0.474  1.00  0.00
ATOM   2207  C   TRP   135      -5.114 -10.626  -3.847  1.00  0.00
ATOM   2208  O   TRP   135      -4.119  -9.916  -4.039  1.00  0.00
ATOM   2209  N   LEU   136      -5.034 -11.939  -3.673  1.00  0.00
ATOM   2210  H   LEU   136      -5.841 -12.507  -3.416  1.00  0.00
ATOM   2211  CA  LEU   136      -3.812 -12.719  -3.823  1.00  0.00
ATOM   2212  HA  LEU   136      -2.984 -12.011  -3.850  1.00  0.00
ATOM   2213  CB  LEU   136      -3.658 -13.684  -2.640  1.00  0.00
ATOM   2214  HB2 LEU   136      -4.423 -14.457  -2.716  1.00  0.00
ATOM   2215  HB3 LEU   136      -2.692 -14.183  -2.718  1.00  0.00
ATOM   2216  CG  LEU   136      -3.761 -13.023  -1.262  1.00  0.00
ATOM   2217  HG  LEU   136      -4.691 -12.455  -1.244  1.00  0.00
ATOM   2218  CD1 LEU   136      -3.843 -14.044  -0.126  1.00  0.00
ATOM   2219 HD11 LEU   136      -3.914 -13.522   0.828  1.00  0.00
ATOM   2220 HD12 LEU   136      -4.724 -14.671  -0.263  1.00  0.00
ATOM   2221 HD13 LEU   136      -2.949 -14.668  -0.132  1.00  0.00
ATOM   2222  CD2 LEU   136      -2.592 -12.086  -1.048  1.00  0.00
ATOM   2223 HD21 LEU   136      -2.674 -11.621  -0.066  1.00  0.00
ATOM   2224 HD22 LEU   136      -1.660 -12.648  -1.107  1.00  0.00
ATOM   2225 HD23 LEU   136      -2.599 -11.314  -1.817  1.00  0.00
ATOM   2226  C   LEU   136      -3.793 -13.518  -5.114  1.00  0.00
ATOM   2227  O   LEU   136      -2.737 -13.668  -5.731  1.00  0.00
ATOM   2228  N   ASP   137      -4.939 -14.059  -5.534  1.00  0.00
ATOM   2229  H   ASP   137      -5.845 -13.952  -5.078  1.00  0.00
ATOM   2230  CA  ASP   137      -4.931 -14.877  -6.743  1.00  0.00
ATOM   2231  HA  ASP   137      -4.125 -14.491  -7.368  1.00  0.00
ATOM   2232  CB  ASP   137      -4.658 -16.362  -6.393  1.00  0.00
ATOM   2233  HB2 ASP   137      -4.776 -16.969  -7.291  1.00  0.00
ATOM   2234  HB3 ASP   137      -3.623 -16.469  -6.069  1.00  0.00
ATOM   2235  CG  ASP   137      -5.581 -16.895  -5.304  1.00  0.00
ATOM   2236  OD1 ASP   137      -6.720 -16.387  -5.163  1.00  0.00
ATOM   2237  OD2 ASP   137      -5.174 -17.852  -4.604  1.00  0.00
ATOM   2238  C   ASP   137      -6.219 -14.761  -7.558  1.00  0.00
ATOM   2239  O   ASP   137      -6.468 -15.621  -8.412  1.00  0.00
ATOM   2240  N   GLY   138      -7.027 -13.731  -7.335  1.00  0.00
ATOM   2241  H   GLY   138      -6.829 -13.008  -6.644  1.00  0.00
ATOM   2242  CA  GLY   138      -8.273 -13.526  -8.049  1.00  0.00
ATOM   2243  HA2 GLY   138      -8.622 -14.478  -8.448  1.00  0.00
ATOM   2244  HA3 GLY   138      -9.035 -13.173  -7.354  1.00  0.00
ATOM   2245  C   GLY   138      -8.126 -12.531  -9.180  1.00  0.00
ATOM   2246  O   GLY   138      -7.042 -12.358  -9.750  1.00  0.00
ATOM   2247  N   GLY   139      -9.224 -11.851  -9.499  1.00  0.00
ATOM   2248  H   GLY   139     -10.099 -11.893  -8.977  1.00  0.00
ATOM   2249  CA  GLY   139      -9.246 -10.973 -10.654  1.00  0.00
ATOM   2250  HA2 GLY   139      -8.517 -11.341 -11.376  1.00  0.00
ATOM   2251  HA3 GLY   139     -10.227 -11.052 -11.123  1.00  0.00
ATOM   2252  C   GLY   139      -8.960  -9.505 -10.397  1.00  0.00
ATOM   2253  O   GLY   139      -8.843  -8.731 -11.352  1.00  0.00
ATOM   2254  N   ILE   140      -8.847  -9.093  -9.135  1.00  0.00
ATOM   2255  H   ILE   140      -8.889  -9.703  -8.318  1.00  0.00
ATOM   2256  CA  ILE   140      -8.646  -7.673  -8.842  1.00  0.00
ATOM   2257  HA  ILE   140      -9.379  -7.084  -9.393  1.00  0.00
ATOM   2258  CB  ILE   140      -8.864  -7.401  -7.339  1.00  0.00
ATOM   2259  HB  ILE   140      -9.831  -7.837  -7.086  1.00  0.00
ATOM   2260  CG2 ILE   140      -7.783  -8.057  -6.484  1.00  0.00
ATOM   2261 HG21 ILE   140      -7.971  -7.843  -5.432  1.00  0.00
ATOM   2262 HG22 ILE   140      -7.798  -9.135  -6.643  1.00  0.00
ATOM   2263 HG23 ILE   140      -6.807  -7.662  -6.766  1.00  0.00
ATOM   2264  CG1 ILE   140      -8.895  -5.901  -7.037  1.00  0.00
ATOM   2265 HG12 ILE   140      -8.799  -5.759  -5.960  1.00  0.00
ATOM   2266 HG13 ILE   140      -8.025  -5.434  -7.499  1.00  0.00
ATOM   2267  CD1 ILE   140     -10.138  -5.185  -7.511  1.00  0.00
ATOM   2268 HD11 ILE   140     -10.070  -4.128  -7.253  1.00  0.00
ATOM   2269 HD12 ILE   140     -10.228  -5.289  -8.592  1.00  0.00
ATOM   2270 HD13 ILE   140     -11.014  -5.620  -7.030  1.00  0.00
ATOM   2271  C   ILE   140      -7.255  -7.238  -9.297  1.00  0.00
ATOM   2272  O   ILE   140      -6.275  -7.985  -9.181  1.00  0.00
ATOM   2273  N   ARG   141      -7.163  -6.024  -9.837  1.00  0.00
ATOM   2274  H   ARG   141      -7.958  -5.396  -9.958  1.00  0.00
ATOM   2275  CA  ARG   141      -5.895  -5.480 -10.310  1.00  0.00
ATOM   2276  HA  ARG   141      -5.090  -5.990  -9.781  1.00  0.00
ATOM   2277  CB  ARG   141      -5.693  -5.713 -11.815  1.00  0.00
ATOM   2278  HB2 ARG   141      -6.489  -5.202 -12.356  1.00  0.00
ATOM   2279  HB3 ARG   141      -4.754  -5.249 -12.116  1.00  0.00
ATOM   2280  CG  ARG   141      -5.673  -7.176 -12.244  1.00  0.00
ATOM   2281  HG2 ARG   141      -6.489  -7.709 -11.756  1.00  0.00
ATOM   2282  HG3 ARG   141      -5.847  -7.242 -13.318  1.00  0.00
ATOM   2283  CD  ARG   141      -4.355  -7.848 -11.903  1.00  0.00
ATOM   2284  HD2 ARG   141      -3.525  -7.225 -12.237  1.00  0.00
ATOM   2285  HD3 ARG   141      -4.261  -7.951 -10.822  1.00  0.00
ATOM   2286  NE  ARG   141      -4.274  -9.168 -12.538  1.00  0.00
ATOM   2287  HE  ARG   141      -3.706  -9.266 -13.380  1.00  0.00
ATOM   2288  CZ  ARG   141      -4.901 -10.241 -12.074  1.00  0.00
ATOM   2289  NH1 ARG   141      -5.638 -10.140 -10.979  1.00  0.00
ATOM   2290 HH11 ARG   141      -5.720  -9.243 -10.500  1.00  0.00
ATOM   2291 HH12 ARG   141      -6.124 -10.959 -10.614  1.00  0.00
ATOM   2292  NH2 ARG   141      -4.794 -11.413 -12.697  1.00  0.00
ATOM   2293 HH21 ARG   141      -4.225 -11.492 -13.540  1.00  0.00
ATOM   2294 HH22 ARG   141      -5.281 -12.231 -12.331  1.00  0.00
ATOM   2295  C   ARG   141      -5.876  -3.988 -10.038  1.00  0.00
ATOM   2296  O   ARG   141      -6.902  -3.324 -10.181  1.00  0.00
ATOM   2297  N   ILE   142      -4.721  -3.456  -9.659  1.00  0.00
ATOM   2298  H   ILE   142      -3.859  -3.983  -9.516  1.00  0.00
ATOM   2299  CA  ILE   142      -4.616  -2.018  -9.414  1.00  0.00
ATOM   2300  HA  ILE   142      -5.364  -1.468  -9.985  1.00  0.00
ATOM   2301  CB  ILE   142      -4.907  -1.683  -7.928  1.00  0.00
ATOM   2302  HB  ILE   142      -5.855  -2.149  -7.660  1.00  0.00
ATOM   2303  CG2 ILE   142      -3.835  -2.288  -6.991  1.00  0.00
ATOM   2304 HG21 ILE   142      -4.070  -2.034  -5.957  1.00  0.00
ATOM   2305 HG22 ILE   142      -3.823  -3.372  -7.104  1.00  0.00
ATOM   2306 HG23 ILE   142      -2.856  -1.885  -7.250  1.00  0.00
ATOM   2307  CG1 ILE   142      -5.080  -0.167  -7.720  1.00  0.00
ATOM   2308 HG12 ILE   142      -4.123   0.328  -7.883  1.00  0.00
ATOM   2309 HG13 ILE   142      -5.771   0.220  -8.469  1.00  0.00
ATOM   2310  CD1 ILE   142      -5.606   0.194  -6.305  1.00  0.00
ATOM   2311 HD11 ILE   142      -5.707   1.276  -6.219  1.00  0.00
ATOM   2312 HD12 ILE   142      -6.577  -0.275  -6.147  1.00  0.00
ATOM   2313 HD13 ILE   142      -4.903  -0.165  -5.553  1.00  0.00
ATOM   2314  C   ILE   142      -3.229  -1.581  -9.859  1.00  0.00
ATOM   2315  O   ILE   142      -2.260  -2.320  -9.684  1.00  0.00
ATOM   2316  N   SER   143      -3.138  -0.398 -10.466  1.00  0.00
ATOM   2317  H   SER   143      -3.941   0.192 -10.685  1.00  0.00
ATOM   2318  CA  SER   143      -1.853   0.159 -10.874  1.00  0.00
ATOM   2319  HA  SER   143      -1.149  -0.663 -11.004  1.00  0.00
ATOM   2320  CB  SER   143      -2.000   0.911 -12.201  1.00  0.00
ATOM   2321  HB2 SER   143      -1.017   1.136 -12.615  1.00  0.00
ATOM   2322  HB3 SER   143      -2.518   0.287 -12.930  1.00  0.00
ATOM   2323  OG  SER   143      -2.724   2.111 -11.985  1.00  0.00
ATOM   2324  HG  SER   143      -2.181   2.876 -12.267  1.00  0.00
ATOM   2325  C   SER   143      -1.313   1.104  -9.803  1.00  0.00
ATOM   2326  O   SER   143      -2.025   1.521  -8.890  1.00  0.00
ATOM   2327  N   ALA   144      -0.031   1.464  -9.927  1.00  0.00
ATOM   2328  H   ALA   144       0.604   1.129 -10.652  1.00  0.00
ATOM   2329  CA  ALA   144       0.550   2.411  -8.971  1.00  0.00
ATOM   2330  HA  ALA   144       0.408   1.997  -7.973  1.00  0.00
ATOM   2331  CB  ALA   144       2.050   2.584  -9.234  1.00  0.00
ATOM   2332  HB1 ALA   144       2.466   3.290  -8.516  1.00  0.00
ATOM   2333  HB2 ALA   144       2.551   1.622  -9.129  1.00  0.00
ATOM   2334  HB3 ALA   144       2.201   2.963 -10.245  1.00  0.00
ATOM   2335  C   ALA   144      -0.155   3.769  -9.017  1.00  0.00
ATOM   2336  O   ALA   144      -0.357   4.403  -7.979  1.00  0.00
ATOM   2337  N   THR   145      -0.515   4.251 -10.209  1.00  0.00
ATOM   2338  H   THR   145      -0.324   3.811 -11.109  1.00  0.00
ATOM   2339  CA  THR   145      -1.246   5.515 -10.258  1.00  0.00
ATOM   2340  HA  THR   145      -0.688   6.260  -9.691  1.00  0.00
ATOM   2341  CB  THR   145      -1.363   6.003 -11.705  1.00  0.00
ATOM   2342  HB  THR   145      -1.894   6.955 -11.718  1.00  0.00
ATOM   2343  CG2 THR   145       0.027   6.180 -12.304  1.00  0.00
ATOM   2344 HG21 THR   145      -0.062   6.527 -13.333  1.00  0.00
ATOM   2345 HG22 THR   145       0.584   6.913 -11.721  1.00  0.00
ATOM   2346 HG23 THR   145       0.555   5.226 -12.287  1.00  0.00
ATOM   2347  OG1 THR   145      -2.069   5.034 -12.474  1.00  0.00
ATOM   2348  HG1 THR   145      -1.873   5.165 -13.425  1.00  0.00
ATOM   2349  C   THR   145      -2.622   5.380  -9.604  1.00  0.00
ATOM   2350  O   THR   145      -3.085   6.307  -8.933  1.00  0.00
ATOM   2351  N   GLU   146      -3.269   4.216  -9.747  1.00  0.00
ATOM   2352  H   GLU   146      -2.921   3.424 -10.287  1.00  0.00
ATOM   2353  CA  GLU   146      -4.571   4.005  -9.108  1.00  0.00
ATOM   2354  HA  GLU   146      -5.179   4.887  -9.311  1.00  0.00
ATOM   2355  CB  GLU   146      -5.257   2.763  -9.693  1.00  0.00
ATOM   2356  HB2 GLU   146      -4.528   1.956  -9.765  1.00  0.00
ATOM   2357  HB3 GLU   146      -6.034   2.430  -9.005  1.00  0.00
ATOM   2358  CG  GLU   146      -5.874   2.996 -11.061  1.00  0.00
ATOM   2359  HG2 GLU   146      -6.804   3.553 -10.944  1.00  0.00
ATOM   2360  HG3 GLU   146      -5.203   3.617 -11.655  1.00  0.00
ATOM   2361  CD  GLU   146      -6.156   1.709 -11.811  1.00  0.00
ATOM   2362  OE1 GLU   146      -5.721   0.613 -11.356  1.00  0.00
ATOM   2363  OE2 GLU   146      -6.819   1.794 -12.864  1.00  0.00
ATOM   2364  C   GLU   146      -4.444   3.859  -7.594  1.00  0.00
ATOM   2365  O   GLU   146      -5.378   4.214  -6.861  1.00  0.00
ATOM   2366  N   GLN   147      -3.307   3.345  -7.112  1.00  0.00
ATOM   2367  H   GLN   147      -2.564   2.942  -7.683  1.00  0.00
ATOM   2368  CA  GLN   147      -3.059   3.334  -5.675  1.00  0.00
ATOM   2369  HA  GLN   147      -3.893   2.831  -5.186  1.00  0.00
ATOM   2370  CB  GLN   147      -1.774   2.558  -5.356  1.00  0.00
ATOM   2371  HB2 GLN   147      -0.951   2.995  -5.921  1.00  0.00
ATOM   2372  HB3 GLN   147      -1.539   2.687  -4.299  1.00  0.00
ATOM   2373  CG  GLN   147      -1.845   1.059  -5.666  1.00  0.00
ATOM   2374  HG2 GLN   147      -2.631   0.883  -6.401  1.00  0.00
ATOM   2375  HG3 GLN   147      -0.906   0.743  -6.121  1.00  0.00
ATOM   2376  CD  GLN   147      -2.114   0.207  -4.432  1.00  0.00
ATOM   2377  OE1 GLN   147      -2.726   0.666  -3.461  1.00  0.00
ATOM   2378  NE2 GLN   147      -1.663  -1.049  -4.466  1.00  0.00
ATOM   2379 HE21 GLN   147      -1.162  -1.389  -5.287  1.00  0.00
ATOM   2380 HE22 GLN   147      -1.819  -1.669  -3.671  1.00  0.00
ATOM   2381  C   GLN   147      -2.977   4.755  -5.134  1.00  0.00
ATOM   2382  O   GLN   147      -3.539   5.059  -4.079  1.00  0.00
ATOM   2383  N   ILE   148      -2.310   5.655  -5.863  1.00  0.00
ATOM   2384  H   ILE   148      -1.819   5.443  -6.732  1.00  0.00
ATOM   2385  CA  ILE   148      -2.240   7.054  -5.444  1.00  0.00
ATOM   2386  HA  ILE   148      -1.788   7.084  -4.453  1.00  0.00
ATOM   2387  CB  ILE   148      -1.361   7.866  -6.405  1.00  0.00
ATOM   2388  HB  ILE   148      -1.771   7.795  -7.412  1.00  0.00
ATOM   2389  CG2 ILE   148      -1.373   9.351  -6.000  1.00  0.00
ATOM   2390 HG21 ILE   148      -0.747   9.921  -6.687  1.00  0.00
ATOM   2391 HG22 ILE   148      -2.394   9.731  -6.040  1.00  0.00
ATOM   2392 HG23 ILE   148      -0.987   9.455  -4.986  1.00  0.00
ATOM   2393  CG1 ILE   148       0.049   7.293  -6.468  1.00  0.00
ATOM   2394 HG12 ILE   148      -0.005   6.208  -6.380  1.00  0.00
ATOM   2395 HG13 ILE   148       0.478   7.513  -7.446  1.00  0.00
ATOM   2396  CD1 ILE   148       0.934   7.809  -5.435  1.00  0.00
ATOM   2397 HD11 ILE   148       1.920   7.357  -5.542  1.00  0.00
ATOM   2398 HD12 ILE   148       1.018   8.891  -5.535  1.00  0.00
ATOM   2399 HD13 ILE   148       0.528   7.566  -4.453  1.00  0.00
ATOM   2400  C   ILE   148      -3.635   7.668  -5.353  1.00  0.00
ATOM   2401  O   ILE   148      -3.949   8.387  -4.396  1.00  0.00
ATOM   2402  N   SER   149      -4.467   7.440  -6.369  1.00  0.00
ATOM   2403  H   SER   149      -4.254   6.852  -7.175  1.00  0.00
ATOM   2404  CA  SER   149      -5.796   8.053  -6.379  1.00  0.00
ATOM   2405  HA  SER   149      -5.663   9.135  -6.361  1.00  0.00
ATOM   2406  CB  SER   149      -6.558   7.654  -7.642  1.00  0.00
ATOM   2407  HB2 SER   149      -6.598   6.568  -7.725  1.00  0.00
ATOM   2408  HB3 SER   149      -7.588   8.007  -7.582  1.00  0.00
ATOM   2409  OG  SER   149      -5.924   8.203  -8.783  1.00  0.00
ATOM   2410  HG  SER   149      -6.417   7.942  -9.589  1.00  0.00
ATOM   2411  C   SER   149      -6.597   7.635  -5.157  1.00  0.00
ATOM   2412  O   SER   149      -7.258   8.462  -4.516  1.00  0.00
ATOM   2413  N   PHE   150      -6.539   6.349  -4.835  1.00  0.00
ATOM   2414  H   PHE   150      -6.033   5.654  -5.385  1.00  0.00
ATOM   2415  CA  PHE   150      -7.199   5.804  -3.654  1.00  0.00
ATOM   2416  HA  PHE   150      -8.255   6.073  -3.665  1.00  0.00
ATOM   2417  CB  PHE   150      -7.046   4.284  -3.688  1.00  0.00
ATOM   2418  HB2 PHE   150      -7.595   3.895  -4.545  1.00  0.00
ATOM   2419  HB3 PHE   150      -5.995   4.040  -3.845  1.00  0.00
ATOM   2420  CG  PHE   150      -7.524   3.587  -2.451  1.00  0.00
ATOM   2421  CD1 PHE   150      -8.876   3.478  -2.181  1.00  0.00
ATOM   2422  HD1 PHE   150      -9.595   3.903  -2.866  1.00  0.00
ATOM   2423  CE1 PHE   150      -9.320   2.823  -1.031  1.00  0.00
ATOM   2424  HE1 PHE   150     -10.378   2.743  -0.829  1.00  0.00
ATOM   2425  CZ  PHE   150      -8.405   2.278  -0.152  1.00  0.00
ATOM   2426  HZ  PHE   150      -8.747   1.774   0.740  1.00  0.00
ATOM   2427  CE2 PHE   150      -7.056   2.377  -0.414  1.00  0.00
ATOM   2428  HE2 PHE   150      -6.339   1.951   0.273  1.00  0.00
ATOM   2429  CD2 PHE   150      -6.618   3.026  -1.564  1.00  0.00
ATOM   2430  HD2 PHE   150      -5.560   3.094  -1.768  1.00  0.00
ATOM   2431  C   PHE   150      -6.620   6.388  -2.371  1.00  0.00
ATOM   2432  O   PHE   150      -7.360   6.789  -1.461  1.00  0.00
ATOM   2433  N   LEU   151      -5.288   6.423  -2.264  1.00  0.00
ATOM   2434  H   LEU   151      -4.638   6.122  -2.990  1.00  0.00
ATOM   2435  CA  LEU   151      -4.665   6.918  -1.041  1.00  0.00
ATOM   2436  HA  LEU   151      -5.093   6.363  -0.206  1.00  0.00
ATOM   2437  CB  LEU   151      -3.157   6.684  -1.087  1.00  0.00
ATOM   2438  HB2 LEU   151      -2.767   7.099  -2.016  1.00  0.00
ATOM   2439  HB3 LEU   151      -2.692   7.237  -0.271  1.00  0.00
ATOM   2440  CG  LEU   151      -2.735   5.213  -0.989  1.00  0.00
ATOM   2441  HG  LEU   151      -3.361   4.613  -1.649  1.00  0.00
ATOM   2442  CD1 LEU   151      -1.265   5.085  -1.416  1.00  0.00
ATOM   2443 HD11 LEU   151      -0.956   4.042  -1.349  1.00  0.00
ATOM   2444 HD12 LEU   151      -1.153   5.432  -2.443  1.00  0.00
ATOM   2445 HD13 LEU   151      -0.641   5.691  -0.759  1.00  0.00
ATOM   2446  CD2 LEU   151      -2.917   4.702   0.422  1.00  0.00
ATOM   2447 HD21 LEU   151      -2.613   3.657   0.472  1.00  0.00
ATOM   2448 HD22 LEU   151      -2.305   5.292   1.104  1.00  0.00
ATOM   2449 HD23 LEU   151      -3.965   4.789   0.708  1.00  0.00
ATOM   2450  C   LEU   151      -4.958   8.394  -0.811  1.00  0.00
ATOM   2451  O   LEU   151      -5.094   8.830   0.339  1.00  0.00
ATOM   2452  N   ARG   152      -5.006   9.196  -1.885  1.00  0.00
ATOM   2453  H   ARG   152      -4.816   8.906  -2.844  1.00  0.00
ATOM   2454  CA  ARG   152      -5.354  10.603  -1.708  1.00  0.00
ATOM   2455  HA  ARG   152      -4.619  11.057  -1.043  1.00  0.00
ATOM   2456  CB  ARG   152      -5.311  11.340  -3.057  1.00  0.00
ATOM   2457  HB2 ARG   152      -5.923  10.800  -3.780  1.00  0.00
ATOM   2458  HB3 ARG   152      -5.754  12.329  -2.939  1.00  0.00
ATOM   2459  CG  ARG   152      -3.892  11.488  -3.611  1.00  0.00
ATOM   2460  HG2 ARG   152      -3.286  12.068  -2.915  1.00  0.00
ATOM   2461  HG3 ARG   152      -3.428  10.505  -3.696  1.00  0.00
ATOM   2462  CD  ARG   152      -3.898  12.172  -4.978  1.00  0.00
ATOM   2463  HD2 ARG   152      -2.877  12.279  -5.346  1.00  0.00
ATOM   2464  HD3 ARG   152      -4.434  11.557  -5.701  1.00  0.00
ATOM   2465  NE  ARG   152      -4.531  13.483  -4.872  1.00  0.00
ATOM   2466  HE  ARG   152      -4.485  13.967  -3.975  1.00  0.00
ATOM   2467  CZ  ARG   152      -5.161  14.081  -5.870  1.00  0.00
ATOM   2468  NH1 ARG   152      -5.705  15.277  -5.682  1.00  0.00
ATOM   2469 HH11 ARG   152      -5.636  15.731  -4.771  1.00  0.00
ATOM   2470 HH12 ARG   152      -6.192  15.742  -6.448  1.00  0.00
ATOM   2471  NH2 ARG   152      -5.232  13.489  -7.062  1.00  0.00
ATOM   2472 HH21 ARG   152      -4.801  12.576  -7.204  1.00  0.00
ATOM   2473 HH22 ARG   152      -5.718  13.949  -7.832  1.00  0.00
ATOM   2474  C   ARG   152      -6.723  10.743  -1.063  1.00  0.00
ATOM   2475  O   ARG   152      -6.918  11.594  -0.185  1.00  0.00
ATOM   2476  N   LYS   153      -7.690   9.934  -1.504  1.00  0.00
ATOM   2477  H   LYS   153      -7.582   9.248  -2.251  1.00  0.00
ATOM   2478  CA  LYS   153      -9.019   9.997  -0.904  1.00  0.00
ATOM   2479  HA  LYS   153      -9.374  11.025  -0.972  1.00  0.00
ATOM   2480  CB  LYS   153      -9.991   9.093  -1.661  1.00  0.00
ATOM   2481  HB2 LYS   153      -9.571   8.088  -1.705  1.00  0.00
ATOM   2482  HB3 LYS   153     -10.920   9.026  -1.094  1.00  0.00
ATOM   2483  CG  LYS   153     -10.317   9.552  -3.085  1.00  0.00
ATOM   2484  HG2 LYS   153     -10.869  10.492  -3.059  1.00  0.00
ATOM   2485  HG3 LYS   153      -9.397   9.738  -3.639  1.00  0.00
ATOM   2486  CD  LYS   153     -11.142   8.479  -3.784  1.00  0.00
ATOM   2487  HD2 LYS   153     -10.590   7.539  -3.795  1.00  0.00
ATOM   2488  HD3 LYS   153     -12.062   8.302  -3.228  1.00  0.00
ATOM   2489  CE  LYS   153     -11.475   8.896  -5.209  1.00  0.00
ATOM   2490  HE2 LYS   153     -12.478   9.320  -5.248  1.00  0.00
ATOM   2491  HE3 LYS   153     -10.787   9.673  -5.540  1.00  0.00
ATOM   2492  NZ  LYS   153     -11.385   7.716  -6.114  1.00  0.00
ATOM   2493  HZ1 LYS   153     -11.613   8.006  -7.086  1.00  0.00
ATOM   2494  HZ2 LYS   153     -10.420   7.330  -6.086  1.00  0.00
ATOM   2495  HZ3 LYS   153     -12.059   6.988  -5.803  1.00  0.00
ATOM   2496  C   LYS   153      -8.968   9.605   0.565  1.00  0.00
ATOM   2497  O   LYS   153      -9.608  10.242   1.409  1.00  0.00
ATOM   2498  N   LEU   154      -8.196   8.561   0.891  1.00  0.00
ATOM   2499  H   LEU   154      -7.666   7.998   0.225  1.00  0.00
ATOM   2500  CA  LEU   154      -8.068   8.155   2.292  1.00  0.00
ATOM   2501  HA  LEU   154      -9.065   7.948   2.681  1.00  0.00
ATOM   2502  CB  LEU   154      -7.218   6.887   2.390  1.00  0.00
ATOM   2503  HB2 LEU   154      -7.746   6.077   1.887  1.00  0.00
ATOM   2504  HB3 LEU   154      -6.290   7.050   1.843  1.00  0.00
ATOM   2505  CG  LEU   154      -6.869   6.430   3.819  1.00  0.00
ATOM   2506  HG  LEU   154      -6.344   7.249   4.311  1.00  0.00
ATOM   2507  CD1 LEU   154      -8.127   6.112   4.620  1.00  0.00
ATOM   2508 HD11 LEU   154      -7.848   5.792   5.624  1.00  0.00
ATOM   2509 HD12 LEU   154      -8.753   7.002   4.683  1.00  0.00
ATOM   2510 HD13 LEU   154      -8.681   5.314   4.126  1.00  0.00
ATOM   2511  CD2 LEU   154      -5.968   5.200   3.774  1.00  0.00
ATOM   2512 HD21 LEU   154      -5.729   4.887   4.790  1.00  0.00
ATOM   2513 HD22 LEU   154      -6.483   4.390   3.257  1.00  0.00
ATOM   2514 HD23 LEU   154      -5.048   5.442   3.243  1.00  0.00
ATOM   2515  C   LEU   154      -7.462   9.270   3.138  1.00  0.00
ATOM   2516  O   LEU   154      -7.948   9.564   4.236  1.00  0.00
ATOM   2517  N   TYR   155      -6.400   9.910   2.637  1.00  0.00
ATOM   2518  H   TYR   155      -5.966   9.692   1.740  1.00  0.00
ATOM   2519  CA  TYR   155      -5.773  11.003   3.372  1.00  0.00
ATOM   2520  HA  TYR   155      -5.408  10.605   4.318  1.00  0.00
ATOM   2521  CB  TYR   155      -4.585  11.568   2.579  1.00  0.00
ATOM   2522  HB2 TYR   155      -3.840  10.786   2.437  1.00  0.00
ATOM   2523  HB3 TYR   155      -4.922  11.870   1.588  1.00  0.00
ATOM   2524  CG  TYR   155      -3.946  12.751   3.275  1.00  0.00
ATOM   2525  CD1 TYR   155      -2.957  12.564   4.243  1.00  0.00
ATOM   2526  HD1 TYR   155      -2.627  11.563   4.478  1.00  0.00
ATOM   2527  CE1 TYR   155      -2.391  13.643   4.909  1.00  0.00
ATOM   2528  HE1 TYR   155      -1.615  13.486   5.644  1.00  0.00
ATOM   2529  CZ  TYR   155      -2.837  14.933   4.617  1.00  0.00
ATOM   2530  OH  TYR   155      -2.289  16.021   5.271  1.00  0.00
ATOM   2531  HH  TYR   155      -2.712  16.844   4.948  1.00  0.00
ATOM   2532  CE2 TYR   155      -3.824  15.132   3.676  1.00  0.00
ATOM   2533  HE2 TYR   155      -4.171  16.132   3.460  1.00  0.00
ATOM   2534  CD2 TYR   155      -4.369  14.053   3.010  1.00  0.00
ATOM   2535  HD2 TYR   155      -5.137  14.220   2.270  1.00  0.00
ATOM   2536  C   TYR   155      -6.779  12.110   3.686  1.00  0.00
ATOM   2537  O   TYR   155      -6.776  12.665   4.789  1.00  0.00
ATOM   2538  N   HIE   156      -7.646  12.443   2.735  1.00  0.00
ATOM   2539  H   HIE   156      -7.710  11.975   1.831  1.00  0.00
ATOM   2540  CA  HIE   156      -8.598  13.536   2.922  1.00  0.00
ATOM   2541  HA  HIE   156      -8.125  14.244   3.603  1.00  0.00
ATOM   2542  CB  HIE   156      -8.900  14.208   1.573  1.00  0.00
ATOM   2543  HB2 HIE   156      -9.206  13.446   0.856  1.00  0.00
ATOM   2544  HB3 HIE   156      -9.744  14.887   1.695  1.00  0.00
ATOM   2545  CG  HIE   156      -7.734  14.970   1.011  1.00  0.00
ATOM   2546  ND1 HIE   156      -7.197  16.074   1.638  1.00  0.00
ATOM   2547  CE1 HIE   156      -6.180  16.533   0.924  1.00  0.00
ATOM   2548  HE1 HIE   156      -5.573  17.392   1.169  1.00  0.00
ATOM   2549  NE2 HIE   156      -6.035  15.762  -0.137  1.00  0.00
ATOM   2550  HE2 HIE   156      -5.326  15.878  -0.861  1.00  0.00
ATOM   2551  CD2 HIE   156      -6.995  14.776  -0.108  1.00  0.00
ATOM   2552  HD2 HIE   156      -7.133  13.994  -0.840  1.00  0.00
ATOM   2553  C   HIE   156      -9.901  13.095   3.574  1.00  0.00
ATOM   2554  O   HIE   156     -10.846  13.892   3.619  1.00  0.00
ATOM   2555  N   ASN   157      -9.970  11.856   4.076  1.00  0.00
ATOM   2556  H   ASN   157      -9.166  11.230   4.121  1.00  0.00
ATOM   2557  CA  ASN   157     -11.204  11.264   4.614  1.00  0.00
ATOM   2558  HA  ASN   157     -10.974  10.215   4.798  1.00  0.00
ATOM   2559  CB  ASN   157     -11.621  11.914   5.932  1.00  0.00
ATOM   2560  HB2 ASN   157     -11.814  12.974   5.766  1.00  0.00
ATOM   2561  HB3 ASN   157     -12.556  11.469   6.273  1.00  0.00
ATOM   2562  CG  ASN   157     -10.579  11.761   7.003  1.00  0.00
ATOM   2563  OD1 ASN   157      -9.913  10.740   7.084  1.00  0.00
ATOM   2564  ND2 ASN   157     -10.425  12.785   7.827  1.00  0.00
ATOM   2565 HD21 ASN   157      -9.726  12.742   8.569  1.00  0.00
ATOM   2566 HD22 ASN   157     -11.005  13.617   7.720  1.00  0.00
ATOM   2567  C   ASN   157     -12.360  11.336   3.622  1.00  0.00
ATOM   2568  O   ASN   157     -13.521  11.479   4.015  1.00  0.00
ATOM   2569  N   LYS   158     -12.066  11.220   2.331  1.00  0.00
ATOM   2570  H   LYS   158     -11.131  11.029   1.971  1.00  0.00
ATOM   2571  CA  LYS   158     -13.095  11.362   1.307  1.00  0.00
ATOM   2572  HA  LYS   158     -13.928  11.888   1.773  1.00  0.00
ATOM   2573  CB  LYS   158     -12.545  12.171   0.131  1.00  0.00
ATOM   2574  HB2 LYS   158     -11.584  11.754  -0.171  1.00  0.00
ATOM   2575  HB3 LYS   158     -13.219  12.068  -0.720  1.00  0.00
ATOM   2576  CG  LYS   158     -12.368  13.653   0.452  1.00  0.00
ATOM   2577  HG2 LYS   158     -11.803  13.765   1.378  1.00  0.00
ATOM   2578  HG3 LYS   158     -11.788  14.135  -0.335  1.00  0.00
ATOM   2579  CD  LYS   158     -13.718  14.335   0.587  1.00  0.00
ATOM   2580  HD2 LYS   158     -14.381  13.989  -0.206  1.00  0.00
ATOM   2581  HD3 LYS   158     -14.177  14.050   1.534  1.00  0.00
ATOM   2582  CE  LYS   158     -13.591  15.856   0.519  1.00  0.00
ATOM   2583  HE2 LYS   158     -13.217  16.233   1.471  1.00  0.00
ATOM   2584  HE3 LYS   158     -12.858  16.127  -0.241  1.00  0.00
ATOM   2585  NZ  LYS   158     -14.901  16.504   0.204  1.00  0.00
ATOM   2586  HZ1 LYS   158     -14.778  17.536   0.166  1.00  0.00
ATOM   2587  HZ2 LYS   158     -15.245  16.162  -0.716  1.00  0.00
ATOM   2588  HZ3 LYS   158     -15.593  16.265   0.943  1.00  0.00
ATOM   2589  C   LYS   158     -13.655  10.029   0.812  1.00  0.00
ATOM   2590  O   LYS   158     -14.552  10.026  -0.046  1.00  0.00
ATOM   2591  N   LEU   159     -13.167   8.901   1.322  1.00  0.00
ATOM   2592  H   LEU   159     -12.387   8.845   1.977  1.00  0.00
ATOM   2593  CA  LEU   159     -13.758   7.623   0.946  1.00  0.00
ATOM   2594  HA  LEU   159     -13.865   7.596  -0.138  1.00  0.00
ATOM   2595  CB  LEU   159     -12.855   6.456   1.367  1.00  0.00
ATOM   2596  HB2 LEU   159     -12.677   6.532   2.440  1.00  0.00
ATOM   2597  HB3 LEU   159     -13.399   5.526   1.199  1.00  0.00
ATOM   2598  CG  LEU   159     -11.497   6.351   0.662  1.00  0.00
ATOM   2599  HG  LEU   159     -11.021   7.330   0.719  1.00  0.00
ATOM   2600  CD1 LEU   159     -10.593   5.324   1.366  1.00  0.00
ATOM   2601 HD11 LEU   159      -9.636   5.267   0.848  1.00  0.00
ATOM   2602 HD12 LEU   159     -10.429   5.631   2.399  1.00  0.00
ATOM   2603 HD13 LEU   159     -11.073   4.346   1.350  1.00  0.00
ATOM   2604  CD2 LEU   159     -11.661   5.992  -0.804  1.00  0.00
ATOM   2605 HD21 LEU   159     -10.680   5.926  -1.274  1.00  0.00
ATOM   2606 HD22 LEU   159     -12.170   5.032  -0.889  1.00  0.00
ATOM   2607 HD23 LEU   159     -12.251   6.761  -1.303  1.00  0.00
ATOM   2608  C   LEU   159     -15.127   7.482   1.598  1.00  0.00
ATOM   2609  O   LEU   159     -15.431   8.122   2.607  1.00  0.00
ATOM   2610  N   HIE   160     -15.969   6.641   1.006  1.00  0.00
ATOM   2611  H   HIE   160     -15.728   6.038   0.219  1.00  0.00
ATOM   2612  CA  HIE   160     -17.351   6.528   1.472  1.00  0.00
ATOM   2613  HA  HIE   160     -17.656   7.463   1.942  1.00  0.00
ATOM   2614  CB  HIE   160     -18.285   6.299   0.289  1.00  0.00
ATOM   2615  HB2 HIE   160     -17.921   5.456  -0.299  1.00  0.00
ATOM   2616  HB3 HIE   160     -19.273   6.026   0.659  1.00  0.00
ATOM   2617  CG  HIE   160     -18.404   7.504  -0.596  1.00  0.00
ATOM   2618  ND1 HIE   160     -18.005   7.510  -1.915  1.00  0.00
ATOM   2619  CE1 HIE   160     -18.199   8.714  -2.428  1.00  0.00
ATOM   2620  HE1 HIE   160     -17.992   9.008  -3.447  1.00  0.00
ATOM   2621  NE2 HIE   160     -18.688   9.495  -1.483  1.00  0.00
ATOM   2622  HE2 HIE   160     -18.929  10.480  -1.594  1.00  0.00
ATOM   2623  CD2 HIE   160     -18.820   8.766  -0.326  1.00  0.00
ATOM   2624  HD2 HIE   160     -19.187   9.130   0.622  1.00  0.00
ATOM   2625  C   HIE   160     -17.470   5.445   2.546  1.00  0.00
ATOM   2626  O   HIE   160     -18.198   4.459   2.427  1.00  0.00
ATOM   2627  N   VAL   161     -16.686   5.646   3.608  1.00  0.00
ATOM   2628  H   VAL   161     -15.901   6.298   3.594  1.00  0.00
ATOM   2629  CA  VAL   161     -16.848   4.975   4.893  1.00  0.00
ATOM   2630  HA  VAL   161     -17.825   4.492   4.926  1.00  0.00
ATOM   2631  CB  VAL   161     -15.824   3.837   5.116  1.00  0.00
ATOM   2632  HB  VAL   161     -15.846   3.563   6.171  1.00  0.00
ATOM   2633  CG1 VAL   161     -16.201   2.608   4.304  1.00  0.00
ATOM   2634 HG11 VAL   161     -15.468   1.820   4.475  1.00  0.00
ATOM   2635 HG12 VAL   161     -17.187   2.259   4.609  1.00  0.00
ATOM   2636 HG13 VAL   161     -16.218   2.863   3.244  1.00  0.00
ATOM   2637  CG2 VAL   161     -14.410   4.301   4.790  1.00  0.00
ATOM   2638 HG21 VAL   161     -13.711   3.481   4.956  1.00  0.00
ATOM   2639 HG22 VAL   161     -14.361   4.614   3.747  1.00  0.00
ATOM   2640 HG23 VAL   161     -14.145   5.140   5.434  1.00  0.00
ATOM   2641  C   VAL   161     -16.714   6.044   5.972  1.00  0.00
ATOM   2642  O   VAL   161     -16.421   7.201   5.673  1.00  0.00
ATOM   2643  N   SER   162     -16.928   5.656   7.233  1.00  0.00
ATOM   2644  H   SER   162     -17.105   4.694   7.522  1.00  0.00
ATOM   2645  CA  SER   162     -16.919   6.636   8.317  1.00  0.00
ATOM   2646  HA  SER   162     -17.670   7.387   8.072  1.00  0.00
ATOM   2647  CB  SER   162     -17.272   5.975   9.656  1.00  0.00
ATOM   2648  HB2 SER   162     -17.453   6.743  10.408  1.00  0.00
ATOM   2649  HB3 SER   162     -18.196   5.406   9.553  1.00  0.00
ATOM   2650  OG  SER   162     -16.233   5.122  10.087  1.00  0.00
ATOM   2651  HG  SER   162     -16.612   4.380  10.603  1.00  0.00
ATOM   2652  C   SER   162     -15.562   7.318   8.443  1.00  0.00
ATOM   2653  O   SER   162     -14.516   6.743   8.111  1.00  0.00
ATOM   2654  N   GLU   163     -15.588   8.566   8.938  1.00  0.00
ATOM   2655  H   GLU   163     -16.437   9.101   9.121  1.00  0.00
ATOM   2656  CA  GLU   163     -14.337   9.257   9.256  1.00  0.00
ATOM   2657  HA  GLU   163     -13.769   9.365   8.332  1.00  0.00
ATOM   2658  CB  GLU   163     -14.617  10.649   9.830  1.00  0.00
ATOM   2659  HB2 GLU   163     -15.179  11.229   9.098  1.00  0.00
ATOM   2660  HB3 GLU   163     -15.250  10.550  10.712  1.00  0.00
ATOM   2661  CG  GLU   163     -13.354  11.414  10.208  1.00  0.00
ATOM   2662  HG2 GLU   163     -12.785  10.829  10.931  1.00  0.00
ATOM   2663  HG3 GLU   163     -12.726  11.527   9.324  1.00  0.00
ATOM   2664  CD  GLU   163     -13.641  12.784  10.792  1.00  0.00
ATOM   2665  OE1 GLU   163     -14.554  13.464  10.282  1.00  0.00
ATOM   2666  OE2 GLU   163     -12.959  13.174  11.767  1.00  0.00
ATOM   2667  C   GLU   163     -13.518   8.449  10.250  1.00  0.00
ATOM   2668  O   GLU   163     -12.286   8.381  10.153  1.00  0.00
ATOM   2669  N   ARG   164     -14.194   7.832  11.218  1.00  0.00
ATOM   2670  H   ARG   164     -15.210   7.849  11.310  1.00  0.00
ATOM   2671  CA  ARG   164     -13.503   7.066  12.244  1.00  0.00
ATOM   2672  HA  ARG   164     -12.785   7.714  12.746  1.00  0.00
ATOM   2673  CB  ARG   164     -14.519   6.559  13.265  1.00  0.00
ATOM   2674  HB2 ARG   164     -14.880   7.405  13.850  1.00  0.00
ATOM   2675  HB3 ARG   164     -15.378   6.151  12.732  1.00  0.00
ATOM   2676  CG  ARG   164     -13.988   5.502  14.214  1.00  0.00
ATOM   2677  HG2 ARG   164     -13.755   4.594  13.658  1.00  0.00
ATOM   2678  HG3 ARG   164     -13.058   5.848  14.665  1.00  0.00
ATOM   2679  CD  ARG   164     -15.008   5.187  15.312  1.00  0.00
ATOM   2680  HD2 ARG   164     -15.270   6.099  15.849  1.00  0.00
ATOM   2681  HD3 ARG   164     -15.926   4.803  14.868  1.00  0.00
ATOM   2682  NE  ARG   164     -14.456   4.207  16.237  1.00  0.00
ATOM   2683  HE  ARG   164     -14.064   4.550  17.114  1.00  0.00
ATOM   2684  CZ  ARG   164     -14.428   2.898  16.018  1.00  0.00
ATOM   2685  NH1 ARG   164     -13.906   2.085  16.926  1.00  0.00
ATOM   2686 HH11 ARG   164     -13.526   2.465  17.793  1.00  0.00
ATOM   2687 HH12 ARG   164     -13.884   1.079  16.758  1.00  0.00
ATOM   2688  NH2 ARG   164     -14.947   2.401  14.912  1.00  0.00
ATOM   2689 HH21 ARG   164     -15.371   3.023  14.223  1.00  0.00
ATOM   2690 HH22 ARG   164     -14.925   1.395  14.745  1.00  0.00
ATOM   2691  C   ARG   164     -12.714   5.908  11.633  1.00  0.00
ATOM   2692  O   ARG   164     -11.557   5.667  12.009  1.00  0.00
ATOM   2693  N   SER   165     -13.328   5.169  10.700  1.00  0.00
ATOM   2694  H   SER   165     -14.282   5.322  10.373  1.00  0.00
ATOM   2695  CA  SER   165     -12.628   4.051  10.072  1.00  0.00
ATOM   2696  HA  SER   165     -12.317   3.357  10.853  1.00  0.00
ATOM   2697  CB  SER   165     -13.563   3.320   9.106  1.00  0.00
ATOM   2698  HB2 SER   165     -13.760   3.950   8.239  1.00  0.00
ATOM   2699  HB3 SER   165     -13.078   2.416   8.739  1.00  0.00
ATOM   2700  OG  SER   165     -14.786   2.982   9.739  1.00  0.00
ATOM   2701  HG  SER   165     -15.460   3.663   9.533  1.00  0.00
ATOM   2702  C   SER   165     -11.381   4.531   9.346  1.00  0.00
ATOM   2703  O   SER   165     -10.318   3.906   9.433  1.00  0.00
ATOM   2704  N   GLN   166     -11.487   5.663   8.643  1.00  0.00
ATOM   2705  H   GLN   166     -12.334   6.225   8.564  1.00  0.00
ATOM   2706  CA  GLN   166     -10.331   6.172   7.918  1.00  0.00
ATOM   2707  HA  GLN   166      -9.896   5.372   7.319  1.00  0.00
ATOM   2708  CB  GLN   166     -10.782   7.290   6.975  1.00  0.00
ATOM   2709  HB2 GLN   166     -11.298   8.064   7.543  1.00  0.00
ATOM   2710  HB3 GLN   166      -9.911   7.758   6.517  1.00  0.00
ATOM   2711  CG  GLN   166     -11.715   6.742   5.878  1.00  0.00
ATOM   2712  HG2 GLN   166     -11.167   6.014   5.280  1.00  0.00
ATOM   2713  HG3 GLN   166     -12.540   6.210   6.351  1.00  0.00
ATOM   2714  CD  GLN   166     -12.285   7.815   4.950  1.00  0.00
ATOM   2715  OE1 GLN   166     -11.635   8.227   3.993  1.00  0.00
ATOM   2716  NE2 GLN   166     -13.520   8.241   5.218  1.00  0.00
ATOM   2717 HE21 GLN   166     -14.023   7.871   6.024  1.00  0.00
ATOM   2718 HE22 GLN   166     -13.961   8.937   4.617  1.00  0.00
ATOM   2719  C   GLN   166      -9.233   6.630   8.877  1.00  0.00
ATOM   2720  O   GLN   166      -8.048   6.372   8.634  1.00  0.00
ATOM   2721  N   ARG   167      -9.606   7.286   9.982  1.00  0.00
ATOM   2722  H   ARG   167     -10.567   7.543  10.208  1.00  0.00
ATOM   2723  CA  ARG   167      -8.609   7.688  10.970  1.00  0.00
ATOM   2724  HA  ARG   167      -7.861   8.286  10.449  1.00  0.00
ATOM   2725  CB  ARG   167      -9.249   8.541  12.073  1.00  0.00
ATOM   2726  HB2 ARG   167     -10.094   7.997  12.494  1.00  0.00
ATOM   2727  HB3 ARG   167      -8.526   8.679  12.877  1.00  0.00
ATOM   2728  CG  ARG   167      -9.727   9.906  11.600  1.00  0.00
ATOM   2729  HG2 ARG   167      -8.972  10.348  10.949  1.00  0.00
ATOM   2730  HG3 ARG   167     -10.631   9.786  11.003  1.00  0.00
ATOM   2731  CD  ARG   167     -10.013  10.863  12.774  1.00  0.00
ATOM   2732  HD2 ARG   167     -10.807  10.458  13.402  1.00  0.00
ATOM   2733  HD3 ARG   167      -9.127  10.960  13.402  1.00  0.00
ATOM   2734  NE  ARG   167     -10.405  12.175  12.252  1.00  0.00
ATOM   2735  HE  ARG   167     -11.399  12.362  12.120  1.00  0.00
ATOM   2736  CZ  ARG   167      -9.539  13.138  11.940  1.00  0.00
ATOM   2737  NH1 ARG   167      -8.236  12.932  12.124  1.00  0.00
ATOM   2738 HH11 ARG   167      -7.909  12.043  12.501  1.00  0.00
ATOM   2739 HH12 ARG   167      -7.566  13.664  11.888  1.00  0.00
ATOM   2740  NH2 ARG   167      -9.966  14.299  11.441  1.00  0.00
ATOM   2741 HH21 ARG   167     -10.963  14.455  11.295  1.00  0.00
ATOM   2742 HH22 ARG   167      -9.295  15.030  11.205  1.00  0.00
ATOM   2743  C   ARG   167      -7.904   6.483  11.582  1.00  0.00
ATOM   2744  O   ARG   167      -6.688   6.517  11.799  1.00  0.00
ATOM   2745  N   ILE   168      -8.646   5.412  11.883  1.00  0.00
ATOM   2746  H   ILE   168      -9.648   5.330  11.712  1.00  0.00
ATOM   2747  CA  ILE   168      -8.021   4.243  12.505  1.00  0.00
ATOM   2748  HA  ILE   168      -7.440   4.574  13.366  1.00  0.00
ATOM   2749  CB  ILE   168      -9.102   3.263  13.004  1.00  0.00
ATOM   2750  HB  ILE   168      -9.809   3.083  12.194  1.00  0.00
ATOM   2751  CG2 ILE   168      -8.484   1.913  13.391  1.00  0.00
ATOM   2752 HG21 ILE   168      -9.268   1.241  13.739  1.00  0.00
ATOM   2753 HG22 ILE   168      -7.991   1.476  12.523  1.00  0.00
ATOM   2754 HG23 ILE   168      -7.754   2.062  14.186  1.00  0.00
ATOM   2755  CG1 ILE   168      -9.855   3.878  14.191  1.00  0.00
ATOM   2756 HG12 ILE   168      -9.163   4.008  15.023  1.00  0.00
ATOM   2757 HG13 ILE   168     -10.210   4.870  13.913  1.00  0.00
ATOM   2758  CD1 ILE   168     -11.051   3.028  14.658  1.00  0.00
ATOM   2759 HD11 ILE   168     -11.540   3.519  15.500  1.00  0.00
ATOM   2760 HD12 ILE   168     -11.762   2.919  13.839  1.00  0.00
ATOM   2761 HD13 ILE   168     -10.699   2.044  14.967  1.00  0.00
ATOM   2762  C   ILE   168      -7.059   3.563  11.536  1.00  0.00
ATOM   2763  O   ILE   168      -5.939   3.182  11.913  1.00  0.00
ATOM   2764  N   VAL   169      -7.471   3.395  10.278  1.00  0.00
ATOM   2765  H   VAL   169      -8.376   3.694   9.914  1.00  0.00
ATOM   2766  CA  VAL   169      -6.594   2.739   9.314  1.00  0.00
ATOM   2767  HA  VAL   169      -6.288   1.773   9.715  1.00  0.00
ATOM   2768  CB  VAL   169      -7.347   2.474   7.993  1.00  0.00
ATOM   2769  HB  VAL   169      -7.834   3.403   7.696  1.00  0.00
ATOM   2770  CG1 VAL   169      -6.376   2.043   6.879  1.00  0.00
ATOM   2771 HG11 VAL   169      -6.934   1.863   5.960  1.00  0.00
ATOM   2772 HG12 VAL   169      -5.643   2.832   6.710  1.00  0.00
ATOM   2773 HG13 VAL   169      -5.863   1.129   7.177  1.00  0.00
ATOM   2774  CG2 VAL   169      -8.402   1.380   8.193  1.00  0.00
ATOM   2775 HG21 VAL   169      -8.926   1.203   7.253  1.00  0.00
ATOM   2776 HG22 VAL   169      -7.915   0.460   8.516  1.00  0.00
ATOM   2777 HG23 VAL   169      -9.117   1.698   8.952  1.00  0.00
ATOM   2778  C   VAL   169      -5.326   3.561   9.094  1.00  0.00
ATOM   2779  O   VAL   169      -4.225   3.009   8.959  1.00  0.00
ATOM   2780  N   LYS   170      -5.446   4.891   9.062  1.00  0.00
ATOM   2781  H   LYS   170      -6.321   5.408   9.151  1.00  0.00
ATOM   2782  CA  LYS   170      -4.241   5.703   8.886  1.00  0.00
ATOM   2783  HA  LYS   170      -3.693   5.315   8.027  1.00  0.00
ATOM   2784  CB  LYS   170      -4.612   7.167   8.591  1.00  0.00
ATOM   2785  HB2 LYS   170      -5.370   7.495   9.302  1.00  0.00
ATOM   2786  HB3 LYS   170      -3.736   7.797   8.745  1.00  0.00
ATOM   2787  CG  LYS   170      -5.137   7.371   7.163  1.00  0.00
ATOM   2788  HG2 LYS   170      -4.379   7.046   6.450  1.00  0.00
ATOM   2789  HG3 LYS   170      -6.012   6.741   7.007  1.00  0.00
ATOM   2790  CD  LYS   170      -5.510   8.844   6.876  1.00  0.00
ATOM   2791  HD2 LYS   170      -4.748   9.500   7.296  1.00  0.00
ATOM   2792  HD3 LYS   170      -5.518   9.013   5.799  1.00  0.00
ATOM   2793  CE  LYS   170      -6.876   9.210   7.460  1.00  0.00
ATOM   2794  HE2 LYS   170      -7.627   8.494   7.126  1.00  0.00
ATOM   2795  HE3 LYS   170      -6.842   9.152   8.548  1.00  0.00
ATOM   2796  NZ  LYS   170      -7.270  10.614   7.028  1.00  0.00
ATOM   2797  HZ1 LYS   170      -8.267  10.784   7.269  1.00  0.00
ATOM   2798  HZ2 LYS   170      -6.672  11.309   7.519  1.00  0.00
ATOM   2799  HZ3 LYS   170      -7.141  10.710   6.001  1.00  0.00
ATOM   2800  C   LYS   170      -3.319   5.597  10.102  1.00  0.00
ATOM   2801  O   LYS   170      -2.095   5.620   9.948  1.00  0.00
ATOM   2802  N   GLN   171      -3.876   5.467  11.313  1.00  0.00
ATOM   2803  H   GLN   171      -4.871   5.576  11.509  1.00  0.00
ATOM   2804  CA  GLN   171      -3.047   5.147  12.475  1.00  0.00
ATOM   2805  HA  GLN   171      -2.316   5.947  12.598  1.00  0.00
ATOM   2806  CB  GLN   171      -3.909   5.061  13.745  1.00  0.00
ATOM   2807  HB2 GLN   171      -4.380   6.027  13.927  1.00  0.00
ATOM   2808  HB3 GLN   171      -4.711   4.339  13.588  1.00  0.00
ATOM   2809  CG  GLN   171      -3.097   4.655  14.976  1.00  0.00
ATOM   2810  HG2 GLN   171      -2.523   3.757  14.748  1.00  0.00
ATOM   2811  HG3 GLN   171      -2.379   5.442  15.209  1.00  0.00
ATOM   2812  CD  GLN   171      -3.970   4.396  16.194  1.00  0.00
ATOM   2813  OE1 GLN   171      -5.171   4.667  16.171  1.00  0.00
ATOM   2814  NE2 GLN   171      -3.365   3.872  17.273  1.00  0.00
ATOM   2815 HE21 GLN   171      -2.367   3.663  17.247  1.00  0.00
ATOM   2816 HE22 GLN   171      -3.904   3.683  18.118  1.00  0.00
ATOM   2817  C   GLN   171      -2.299   3.833  12.263  1.00  0.00
ATOM   2818  O   GLN   171      -1.086   3.737  12.513  1.00  0.00
ATOM   2819  N   ALA   172      -3.017   2.805  11.793  1.00  0.00
ATOM   2820  H   ALA   172      -4.003   2.872  11.542  1.00  0.00
ATOM   2821  CA  ALA   172      -2.438   1.477  11.597  1.00  0.00
ATOM   2822  HA  ALA   172      -1.910   1.208  12.512  1.00  0.00
ATOM   2823  CB  ALA   172      -3.557   0.470  11.323  1.00  0.00
ATOM   2824  HB1 ALA   172      -3.127  -0.521  11.177  1.00  0.00
ATOM   2825  HB2 ALA   172      -4.241   0.447  12.171  1.00  0.00
ATOM   2826  HB3 ALA   172      -4.101   0.766  10.426  1.00  0.00
ATOM   2827  C   ALA   172      -1.404   1.446  10.471  1.00  0.00
ATOM   2828  O   ALA   172      -0.520   0.583  10.479  1.00  0.00
ATOM   2829  N   MET   173      -1.487   2.368   9.507  1.00  0.00
ATOM   2830  H   MET   173      -2.238   3.056   9.444  1.00  0.00
ATOM   2831  CA  MET   173      -0.491   2.469   8.445  1.00  0.00
ATOM   2832  HA  MET   173      -0.264   1.445   8.147  1.00  0.00
ATOM   2833  CB  MET   173      -1.056   3.274   7.263  1.00  0.00
ATOM   2834  HB2 MET   173      -1.466   4.213   7.635  1.00  0.00
ATOM   2835  HB3 MET   173      -0.242   3.529   6.584  1.00  0.00
ATOM   2836  CG  MET   173      -2.117   2.545   6.502  1.00  0.00
ATOM   2837  HG2 MET   173      -1.671   1.699   5.979  1.00  0.00
ATOM   2838  HG3 MET   173      -2.849   2.138   7.200  1.00  0.00
ATOM   2839  SD  MET   173      -2.958   3.622   5.304  1.00  0.00
ATOM   2840  CE  MET   173      -1.561   4.152   4.292  1.00  0.00
ATOM   2841  HE1 MET   173      -1.913   4.822   3.507  1.00  0.00
ATOM   2842  HE2 MET   173      -0.837   4.675   4.917  1.00  0.00
ATOM   2843  HE3 MET   173      -1.088   3.280   3.840  1.00  0.00
ATOM   2844  C   MET   173       0.808   3.116   8.897  1.00  0.00
ATOM   2845  O   MET   173       1.762   3.146   8.119  1.00  0.00
ATOM   2846  N   LEU   174       0.871   3.637  10.116  1.00  0.00
ATOM   2847  H   LEU   174       0.117   3.595  10.802  1.00  0.00
ATOM   2848  CA  LEU   174       2.073   4.329  10.565  1.00  0.00
ATOM   2849  HA  LEU   174       2.232   5.199   9.928  1.00  0.00
ATOM   2850  CB  LEU   174       1.902   4.806  12.007  1.00  0.00
ATOM   2851  HB2 LEU   174       1.079   5.520  12.038  1.00  0.00
ATOM   2852  HB3 LEU   174       1.607   3.953  12.619  1.00  0.00
ATOM   2853  CG  LEU   174       3.131   5.457  12.645  1.00  0.00
ATOM   2854  HG  LEU   174       3.944   4.732  12.643  1.00  0.00
ATOM   2855  CD1 LEU   174       3.610   6.681  11.834  1.00  0.00
ATOM   2856 HD11 LEU   174       4.484   7.118  12.317  1.00  0.00
ATOM   2857 HD12 LEU   174       3.872   6.368  10.823  1.00  0.00
ATOM   2858 HD13 LEU   174       2.812   7.422  11.789  1.00  0.00
ATOM   2859  CD2 LEU   174       2.815   5.850  14.090  1.00  0.00
ATOM   2860 HD21 LEU   174       3.692   6.313  14.541  1.00  0.00
ATOM   2861 HD22 LEU   174       1.985   6.557  14.102  1.00  0.00
ATOM   2862 HD23 LEU   174       2.542   4.960  14.658  1.00  0.00
ATOM   2863  C   LEU   174       3.286   3.417  10.447  1.00  0.00
ATOM   2864  O   LEU   174       3.294   2.300  10.974  1.00  0.00
ATOM   2865  N   THR   175       4.308   3.887   9.733  1.00  0.00
ATOM   2866  H   THR   175       4.330   4.806   9.291  1.00  0.00
ATOM   2867  CA  THR   175       5.506   3.079   9.534  1.00  0.00
ATOM   2868  HA  THR   175       5.353   2.136  10.058  1.00  0.00
ATOM   2869  CB  THR   175       5.711   2.816   8.028  1.00  0.00
ATOM   2870  HB  THR   175       5.759   3.766   7.495  1.00  0.00
ATOM   2871  CG2 THR   175       7.026   2.052   7.790  1.00  0.00
ATOM   2872 HG21 THR   175       7.156   1.874   6.722  1.00  0.00
ATOM   2873 HG22 THR   175       7.863   2.642   8.164  1.00  0.00
ATOM   2874 HG23 THR   175       6.992   1.097   8.315  1.00  0.00
ATOM   2875  OG1 THR   175       4.612   2.024   7.556  1.00  0.00
ATOM   2876  HG1 THR   175       3.773   2.510   7.700  1.00  0.00
ATOM   2877  C   THR   175       6.748   3.713  10.133  1.00  0.00
ATOM   2878  O   THR   175       7.529   3.027  10.811  1.00  0.00
ATOM   2879  N   GLU   176       6.957   5.006   9.910  1.00  0.00
ATOM   2880  H   GLU   176       6.307   5.608   9.404  1.00  0.00
ATOM   2881  CA  GLU   176       8.157   5.682  10.381  1.00  0.00
ATOM   2882  HA  GLU   176       8.546   5.187  11.271  1.00  0.00
ATOM   2883  CB  GLU   176       9.256   5.631   9.308  1.00  0.00
ATOM   2884  HB2 GLU   176       9.306   4.617   8.910  1.00  0.00
ATOM   2885  HB3 GLU   176       8.967   6.283   8.484  1.00  0.00
ATOM   2886  CG  GLU   176      10.634   6.032   9.779  1.00  0.00
ATOM   2887  HG2 GLU   176      10.648   7.101   9.992  1.00  0.00
ATOM   2888  HG3 GLU   176      10.862   5.518  10.713  1.00  0.00
ATOM   2889  CD  GLU   176      11.706   5.707   8.748  1.00  0.00
ATOM   2890  OE1 GLU   176      11.367   5.570   7.548  1.00  0.00
ATOM   2891  OE2 GLU   176      12.889   5.592   9.138  1.00  0.00
ATOM   2892  C   GLU   176       7.787   7.123  10.712  1.00  0.00
ATOM   2893  O   GLU   176       6.968   7.727  10.013  1.00  0.00
ATOM   2894  N   ALA   177       8.355   7.662  11.792  1.00  0.00
ATOM   2895  H   ALA   177       8.925   7.154  12.468  1.00  0.00
ATOM   2896  CA  ALA   177       8.176   9.085  12.069  1.00  0.00
ATOM   2897  HA  ALA   177       8.064   9.582  11.105  1.00  0.00
ATOM   2898  CB  ALA   177       6.915   9.368  12.897  1.00  0.00
ATOM   2899  HB1 ALA   177       6.829  10.440  13.075  1.00  0.00
ATOM   2900  HB2 ALA   177       6.037   9.019  12.354  1.00  0.00
ATOM   2901  HB3 ALA   177       6.982   8.846  13.852  1.00  0.00
ATOM   2902  C   ALA   177       9.388   9.631  12.809  1.00  0.00
ATOM   2903  O   ALA   177       9.993   8.942  13.631  1.00  0.00
ATOM   2904  N   ASN   178       9.726  10.880  12.512  1.00  0.00
ATOM   2905  H   ASN   178       9.279  11.429  11.778  1.00  0.00
ATOM   2906  CA  ASN   178      10.781  11.581  13.222  1.00  0.00
ATOM   2907  HA  ASN   178      10.778  11.324  14.281  1.00  0.00
ATOM   2908  CB  ASN   178      12.153  11.169  12.683  1.00  0.00
ATOM   2909  HB2 ASN   178      12.926  11.778  13.152  1.00  0.00
ATOM   2910  HB3 ASN   178      12.355  10.133  12.956  1.00  0.00
ATOM   2911  CG  ASN   178      12.233  11.320  11.183  1.00  0.00
ATOM   2912  OD1 ASN   178      11.945  12.381  10.653  1.00  0.00
ATOM   2913  ND2 ASN   178      12.595  10.251  10.489  1.00  0.00
ATOM   2914 HD21 ASN   178      12.641  10.295   9.471  1.00  0.00
ATOM   2915 HD22 ASN   178      12.828   9.384  10.973  1.00  0.00
ATOM   2916  C   ASN   178      10.527  13.072  13.067  1.00  0.00
ATOM   2917  O   ASN   178       9.470  13.491  12.582  1.00  0.00
ATOM   2918  N   GLY   179      11.512  13.884  13.451  1.00  0.00
ATOM   2919  H   GLY   179      12.414  13.575  13.813  1.00  0.00
ATOM   2920  CA  GLY   179      11.338  15.327  13.367  1.00  0.00
ATOM   2921  HA2 GLY   179      10.408  15.595  13.869  1.00  0.00
ATOM   2922  HA3 GLY   179      12.147  15.807  13.918  1.00  0.00
ATOM   2923  C   GLY   179      11.308  15.893  11.961  1.00  0.00
ATOM   2924  O   GLY   179      11.021  17.086  11.808  1.00  0.00
ATOM   2925  N   ASP   180      11.594  15.086  10.941  1.00  0.00
ATOM   2926  H   ASP   180      11.822  14.097  11.045  1.00  0.00
ATOM   2927  CA  ASP   180      11.604  15.561   9.566  1.00  0.00
ATOM   2928  HA  ASP   180      11.548  16.648   9.632  1.00  0.00
ATOM   2929  CB  ASP   180      12.889  15.116   8.859  1.00  0.00
ATOM   2930  HB2 ASP   180      12.931  14.027   8.837  1.00  0.00
ATOM   2931  HB3 ASP   180      12.868  15.456   7.823  1.00  0.00
ATOM   2932  CG  ASP   180      14.127  15.651   9.537  1.00  0.00
ATOM   2933  OD1 ASP   180      14.151  16.863   9.840  1.00  0.00
ATOM   2934  OD2 ASP   180      15.062  14.860   9.783  1.00  0.00
ATOM   2935  C   ASP   180      10.414  15.097   8.746  1.00  0.00
ATOM   2936  O   ASP   180      10.022  15.801   7.814  1.00  0.00
ATOM   2937  N   TYR   181       9.827  13.942   9.060  1.00  0.00
ATOM   2938  H   TYR   181      10.072  13.357   9.859  1.00  0.00
ATOM   2939  CA  TYR   181       8.745  13.440   8.222  1.00  0.00
ATOM   2940  HA  TYR   181       8.063  14.270   8.037  1.00  0.00
ATOM   2941  CB  TYR   181       9.259  12.937   6.865  1.00  0.00
ATOM   2942  HB2 TYR   181       8.408  12.606   6.269  1.00  0.00
ATOM   2943  HB3 TYR   181       9.716  13.771   6.332  1.00  0.00
ATOM   2944  CG  TYR   181      10.264  11.805   6.950  1.00  0.00
ATOM   2945  CD1 TYR   181       9.842  10.475   6.989  1.00  0.00
ATOM   2946  HD1 TYR   181       8.785  10.254   6.959  1.00  0.00
ATOM   2947  CE1 TYR   181      10.759   9.425   7.066  1.00  0.00
ATOM   2948  HE1 TYR   181      10.410   8.404   7.114  1.00  0.00
ATOM   2949  CZ  TYR   181      12.115   9.696   7.080  1.00  0.00
ATOM   2950  OH  TYR   181      13.011   8.647   7.141  1.00  0.00
ATOM   2951  HH  TYR   181      13.926   8.998   7.142  1.00  0.00
ATOM   2952  CE2 TYR   181      12.565  11.003   7.034  1.00  0.00
ATOM   2953  HE2 TYR   181      13.624  11.213   7.058  1.00  0.00
ATOM   2954  CD2 TYR   181      11.637  12.058   6.956  1.00  0.00
ATOM   2955  HD2 TYR   181      11.992  13.077   6.900  1.00  0.00
ATOM   2956  C   TYR   181       8.010  12.317   8.936  1.00  0.00
ATOM   2957  O   TYR   181       8.500  11.740   9.915  1.00  0.00
ATOM   2958  N   ILE   182       6.828  12.010   8.410  1.00  0.00
ATOM   2959  H   ILE   182       6.401  12.556   7.662  1.00  0.00
ATOM   2960  CA  ILE   182       6.011  10.875   8.830  1.00  0.00
ATOM   2961  HA  ILE   182       6.563  10.275   9.554  1.00  0.00
ATOM   2962  CB  ILE   182       4.713  11.330   9.524  1.00  0.00
ATOM   2963  HB  ILE   182       4.154  11.953   8.826  1.00  0.00
ATOM   2964  CG2 ILE   182       3.846  10.125   9.900  1.00  0.00
ATOM   2965 HG21 ILE   182       2.935  10.471  10.389  1.00  0.00
ATOM   2966 HG22 ILE   182       3.586   9.569   8.999  1.00  0.00
ATOM   2967 HG23 ILE   182       4.399   9.477  10.580  1.00  0.00
ATOM   2968  CG1 ILE   182       5.040  12.147  10.771  1.00  0.00
ATOM   2969 HG12 ILE   182       5.335  11.473  11.575  1.00  0.00
ATOM   2970 HG13 ILE   182       5.895  12.791  10.565  1.00  0.00
ATOM   2971  CD1 ILE   182       3.868  13.000  11.235  1.00  0.00
ATOM   2972 HD11 ILE   182       4.155  13.560  12.125  1.00  0.00
ATOM   2973 HD12 ILE   182       3.588  13.695  10.443  1.00  0.00
ATOM   2974 HD13 ILE   182       3.020  12.357  11.469  1.00  0.00
ATOM   2975  C   ILE   182       5.679  10.078   7.587  1.00  0.00
ATOM   2976  O   ILE   182       5.226  10.650   6.589  1.00  0.00
ATOM   2977  N   ILE   183       5.892   8.762   7.632  1.00  0.00
ATOM   2978  H   ILE   183       6.340   8.282   8.412  1.00  0.00
ATOM   2979  CA  ILE   183       5.489   7.893   6.539  1.00  0.00
ATOM   2980  HA  ILE   183       5.111   8.507   5.722  1.00  0.00
ATOM   2981  CB  ILE   183       6.682   7.101   5.972  1.00  0.00
ATOM   2982  HB  ILE   183       7.212   6.614   6.790  1.00  0.00
ATOM   2983  CG2 ILE   183       6.193   6.043   5.009  1.00  0.00
ATOM   2984 HG21 ILE   183       7.045   5.489   4.614  1.00  0.00
ATOM   2985 HG22 ILE   183       5.524   5.358   5.530  1.00  0.00
ATOM   2986 HG23 ILE   183       5.657   6.518   4.188  1.00  0.00
ATOM   2987  CG1 ILE   183       7.628   8.065   5.244  1.00  0.00
ATOM   2988 HG12 ILE   183       7.076   8.578   4.456  1.00  0.00
ATOM   2989 HG13 ILE   183       7.966   8.828   5.945  1.00  0.00
ATOM   2990  CD1 ILE   183       8.847   7.375   4.631  1.00  0.00
ATOM   2991 HD11 ILE   183       9.472   8.116   4.132  1.00  0.00
ATOM   2992 HD12 ILE   183       9.422   6.885   5.417  1.00  0.00
ATOM   2993 HD13 ILE   183       8.518   6.631   3.906  1.00  0.00
ATOM   2994  C   ILE   183       4.376   6.966   7.017  1.00  0.00
ATOM   2995  O   ILE   183       4.518   6.270   8.033  1.00  0.00
ATOM   2996  N   ARG   184       3.257   6.984   6.301  1.00  0.00
ATOM   2997  H   ARG   184       3.069   7.671   5.571  1.00  0.00
ATOM   2998  CA  ARG   184       2.182   6.015   6.493  1.00  0.00
ATOM   2999  HA  ARG   184       2.382   5.378   7.355  1.00  0.00
ATOM   3000  CB  ARG   184       0.849   6.708   6.789  1.00  0.00
ATOM   3001  HB2 ARG   184       0.512   7.237   5.898  1.00  0.00
ATOM   3002  HB3 ARG   184       0.094   5.956   7.017  1.00  0.00
ATOM   3003  CG  ARG   184       0.952   7.699   7.962  1.00  0.00
ATOM   3004  HG2 ARG   184       1.359   7.188   8.835  1.00  0.00
ATOM   3005  HG3 ARG   184       1.650   8.495   7.705  1.00  0.00
ATOM   3006  CD  ARG   184      -0.416   8.310   8.316  1.00  0.00
ATOM   3007  HD2 ARG   184      -0.847   8.801   7.444  1.00  0.00
ATOM   3008  HD3 ARG   184      -1.112   7.528   8.618  1.00  0.00
ATOM   3009  NE  ARG   184      -0.234   9.272   9.401  1.00  0.00
ATOM   3010  HE  ARG   184      -0.133  10.254   9.145  1.00  0.00
ATOM   3011  CZ  ARG   184      -0.190   8.968  10.697  1.00  0.00
ATOM   3012  NH1 ARG   184      -0.355   7.716  11.124  1.00  0.00
ATOM   3013 HH11 ARG   184      -0.519   6.966  10.453  1.00  0.00
ATOM   3014 HH12 ARG   184      -0.317   7.508  12.122  1.00  0.00
ATOM   3015  NH2 ARG   184       0.045   9.925  11.576  1.00  0.00
ATOM   3016 HH21 ARG   184       0.190  10.884  11.260  1.00  0.00
ATOM   3017 HH22 ARG   184       0.081   9.705  12.571  1.00  0.00
ATOM   3018  C   ARG   184       2.111   5.193   5.218  1.00  0.00
ATOM   3019  O   ARG   184       2.047   5.764   4.129  1.00  0.00
ATOM   3020  N   ALA   185       2.152   3.865   5.342  1.00  0.00
ATOM   3021  H   ALA   185       2.032   3.347   6.212  1.00  0.00
ATOM   3022  CA  ALA   185       2.387   3.058   4.146  1.00  0.00
ATOM   3023  HA  ALA   185       1.744   3.442   3.354  1.00  0.00
ATOM   3024  CB  ALA   185       3.847   3.169   3.683  1.00  0.00
ATOM   3025  HB1 ALA   185       3.993   2.559   2.792  1.00  0.00
ATOM   3026  HB2 ALA   185       4.078   4.209   3.453  1.00  0.00
ATOM   3027  HB3 ALA   185       4.508   2.818   4.476  1.00  0.00
ATOM   3028  C   ALA   185       2.033   1.597   4.405  1.00  0.00
ATOM   3029  O   ALA   185       1.823   1.177   5.549  1.00  0.00
ATOM   3030  N   LYS   186       2.002   0.823   3.314  1.00  0.00
ATOM   3031  H   LYS   186       2.145   1.177   2.368  1.00  0.00
ATOM   3032  CA  LYS   186       1.758  -0.615   3.381  1.00  0.00
ATOM   3033  HA  LYS   186       2.071  -0.977   4.360  1.00  0.00
ATOM   3034  CB  LYS   186       0.262  -0.924   3.213  1.00  0.00
ATOM   3035  HB2 LYS   186      -0.302  -0.319   3.923  1.00  0.00
ATOM   3036  HB3 LYS   186      -0.049  -0.617   2.214  1.00  0.00
ATOM   3037  CG  LYS   186      -0.116  -2.402   3.415  1.00  0.00
ATOM   3038  HG2 LYS   186      -1.172  -2.546   3.187  1.00  0.00
ATOM   3039  HG3 LYS   186       0.448  -3.024   2.719  1.00  0.00
ATOM   3040  CD  LYS   186       0.167  -2.847   4.850  1.00  0.00
ATOM   3041  HD2 LYS   186       1.137  -2.462   5.164  1.00  0.00
ATOM   3042  HD3 LYS   186      -0.579  -2.415   5.517  1.00  0.00
ATOM   3043  CE  LYS   186       0.154  -4.374   4.990  1.00  0.00
ATOM   3044  HE2 LYS   186      -0.045  -4.637   6.029  1.00  0.00
ATOM   3045  HE3 LYS   186      -0.663  -4.782   4.395  1.00  0.00
ATOM   3046  NZ  LYS   186       1.435  -5.005   4.561  1.00  0.00
ATOM   3047  HZ1 LYS   186       1.382  -6.033   4.709  1.00  0.00
ATOM   3048  HZ2 LYS   186       1.599  -4.808   3.553  1.00  0.00
ATOM   3049  HZ3 LYS   186       2.219  -4.615   5.122  1.00  0.00
ATOM   3050  C   LYS   186       2.567  -1.323   2.299  1.00  0.00
ATOM   3051  O   LYS   186       2.519  -0.929   1.125  1.00  0.00
ATOM   3052  N   THR   187       3.289  -2.377   2.689  1.00  0.00
ATOM   3053  H   THR   187       3.381  -2.671   3.661  1.00  0.00
ATOM   3054  CA  THR   187       4.021  -3.212   1.741  1.00  0.00
ATOM   3055  HA  THR   187       4.376  -2.550   0.951  1.00  0.00
ATOM   3056  CB  THR   187       5.210  -3.910   2.418  1.00  0.00
ATOM   3057  HB  THR   187       5.706  -4.536   1.677  1.00  0.00
ATOM   3058  CG2 THR   187       6.230  -2.914   2.942  1.00  0.00
ATOM   3059 HG21 THR   187       7.054  -3.450   3.413  1.00  0.00
ATOM   3060 HG22 THR   187       6.612  -2.316   2.115  1.00  0.00
ATOM   3061 HG23 THR   187       5.757  -2.260   3.675  1.00  0.00
ATOM   3062  OG1 THR   187       4.717  -4.691   3.510  1.00  0.00
ATOM   3063  HG1 THR   187       4.425  -5.566   3.180  1.00  0.00
ATOM   3064  C   THR   187       3.120  -4.295   1.158  1.00  0.00
ATOM   3065  O   THR   187       2.086  -4.663   1.731  1.00  0.00
ATOM   3066  N   GLY   188       3.563  -4.857   0.039  1.00  0.00
ATOM   3067  H   GLY   188       4.346  -4.504  -0.511  1.00  0.00
ATOM   3068  CA  GLY   188       2.936  -6.056  -0.492  1.00  0.00
ATOM   3069  HA2 GLY   188       2.514  -6.642   0.324  1.00  0.00
ATOM   3070  HA3 GLY   188       2.109  -5.779  -1.146  1.00  0.00
ATOM   3071  C   GLY   188       3.937  -6.897  -1.261  1.00  0.00
ATOM   3072  O   GLY   188       4.977  -6.408  -1.724  1.00  0.00
ATOM   3073  N   TYR   189       3.588  -8.176  -1.419  1.00  0.00
ATOM   3074  H   TYR   189       2.711  -8.568  -1.076  1.00  0.00
ATOM   3075  CA  TYR   189       4.444  -9.143  -2.107  1.00  0.00
ATOM   3076  HA  TYR   189       5.083  -8.665  -2.849  1.00  0.00
ATOM   3077  CB  TYR   189       5.357  -9.819  -1.089  1.00  0.00
ATOM   3078  HB2 TYR   189       5.907  -9.042  -0.558  1.00  0.00
ATOM   3079  HB3 TYR   189       4.731 -10.325  -0.354  1.00  0.00
ATOM   3080  CG  TYR   189       6.349 -10.814  -1.624  1.00  0.00
ATOM   3081  CD1 TYR   189       6.779 -10.775  -2.937  1.00  0.00
ATOM   3082  HD1 TYR   189       6.388 -10.022  -3.606  1.00  0.00
ATOM   3083  CE1 TYR   189       7.711 -11.697  -3.406  1.00  0.00
ATOM   3084  HE1 TYR   189       8.054 -11.657  -4.429  1.00  0.00
ATOM   3085  CZ  TYR   189       8.190 -12.662  -2.544  1.00  0.00
ATOM   3086  OH  TYR   189       9.101 -13.599  -2.963  1.00  0.00
ATOM   3087  HH  TYR   189       9.659 -13.218  -3.673  1.00  0.00
ATOM   3088  CE2 TYR   189       7.769 -12.710  -1.245  1.00  0.00
ATOM   3089  HE2 TYR   189       8.154 -13.469  -0.580  1.00  0.00
ATOM   3090  CD2 TYR   189       6.861 -11.798  -0.789  1.00  0.00
ATOM   3091  HD2 TYR   189       6.535 -11.843   0.240  1.00  0.00
ATOM   3092  C   TYR   189       3.530 -10.143  -2.801  1.00  0.00
ATOM   3093  O   TYR   189       2.934 -10.994  -2.136  1.00  0.00
ATOM   3094  N   SER   190       3.394 -10.031  -4.122  1.00  0.00
ATOM   3095  H   SER   190       3.902  -9.351  -4.687  1.00  0.00
ATOM   3096  CA  SER   190       2.493 -10.885  -4.884  1.00  0.00
ATOM   3097  HA  SER   190       1.735 -11.295  -4.217  1.00  0.00
ATOM   3098  CB  SER   190       1.776 -10.079  -5.969  1.00  0.00
ATOM   3099  HB2 SER   190       1.176  -9.295  -5.507  1.00  0.00
ATOM   3100  HB3 SER   190       2.511  -9.585  -6.605  1.00  0.00
ATOM   3101  OG  SER   190       0.945 -10.912  -6.759  1.00  0.00
ATOM   3102  HG  SER   190       0.753 -10.469  -7.612  1.00  0.00
ATOM   3103  C   SER   190       3.291 -12.025  -5.503  1.00  0.00
ATOM   3104  O   SER   190       4.163 -11.780  -6.340  1.00  0.00
ATOM   3105  N   THR   191       2.980 -13.268  -5.106  1.00  0.00
ATOM   3106  H   THR   191       2.227 -13.481  -4.452  1.00  0.00
ATOM   3107  CA  THR   191       3.703 -14.437  -5.583  1.00  0.00
ATOM   3108  HA  THR   191       4.376 -14.044  -6.345  1.00  0.00
ATOM   3109  CB  THR   191       4.472 -15.111  -4.436  1.00  0.00
ATOM   3110  HB  THR   191       4.975 -15.996  -4.825  1.00  0.00
ATOM   3111  CG2 THR   191       5.497 -14.158  -3.873  1.00  0.00
ATOM   3112 HG21 THR   191       6.038 -14.643  -3.061  1.00  0.00
ATOM   3113 HG22 THR   191       6.199 -13.874  -4.657  1.00  0.00
ATOM   3114 HG23 THR   191       4.996 -13.267  -3.494  1.00  0.00
ATOM   3115  OG1 THR   191       3.563 -15.499  -3.396  1.00  0.00
ATOM   3116  HG1 THR   191       4.061 -15.929  -2.670  1.00  0.00
ATOM   3117  C   THR   191       2.830 -15.498  -6.233  1.00  0.00
ATOM   3118  O   THR   191       3.365 -16.345  -6.957  1.00  0.00
ATOM   3119  N   ARG   192       1.517 -15.480  -6.003  1.00  0.00
ATOM   3120  H   ARG   192       1.028 -14.736  -5.505  1.00  0.00
ATOM   3121  CA  ARG   192       0.666 -16.570  -6.471  1.00  0.00
ATOM   3122  HA  ARG   192       1.199 -17.495  -6.249  1.00  0.00
ATOM   3123  CB  ARG   192      -0.676 -16.535  -5.741  1.00  0.00
ATOM   3124  HB2 ARG   192      -1.146 -15.565  -5.907  1.00  0.00
ATOM   3125  HB3 ARG   192      -1.336 -17.287  -6.174  1.00  0.00
ATOM   3126  CG  ARG   192      -0.559 -16.779  -4.250  1.00  0.00
ATOM   3127  HG2 ARG   192       0.141 -17.594  -4.066  1.00  0.00
ATOM   3128  HG3 ARG   192      -0.150 -15.893  -3.765  1.00  0.00
ATOM   3129  CD  ARG   192      -1.919 -17.120  -3.636  1.00  0.00
ATOM   3130  HD2 ARG   192      -2.666 -16.406  -3.982  1.00  0.00
ATOM   3131  HD3 ARG   192      -2.238 -18.105  -3.976  1.00  0.00
ATOM   3132  NE  ARG   192      -1.861 -17.100  -2.173  1.00  0.00
ATOM   3133  HE  ARG   192      -0.992 -16.793  -1.737  1.00  0.00
ATOM   3134  CZ  ARG   192      -2.861 -17.454  -1.375  1.00  0.00
ATOM   3135  NH1 ARG   192      -4.010 -17.864  -1.893  1.00  0.00
ATOM   3136 HH11 ARG   192      -4.126 -17.908  -2.905  1.00  0.00
ATOM   3137 HH12 ARG   192      -4.778 -18.136  -1.279  1.00  0.00
ATOM   3138  NH2 ARG   192      -2.711 -17.406  -0.055  1.00  0.00
ATOM   3139 HH21 ARG   192      -1.826 -17.097   0.347  1.00  0.00
ATOM   3140 HH22 ARG   192      -3.481 -17.679   0.556  1.00  0.00
ATOM   3141  C   ARG   192       0.427 -16.545  -7.971  1.00  0.00
ATOM   3142  O   ARG   192       0.112 -17.592  -8.550  1.00  0.00
ATOM   3143  N   ILE   193       0.536 -15.384  -8.607  1.00  0.00
ATOM   3144  H   ILE   193       0.767 -14.507  -8.140  1.00  0.00
ATOM   3145  CA  ILE   193       0.334 -15.253 -10.046  1.00  0.00
ATOM   3146  HA  ILE   193       0.331 -16.241 -10.506  1.00  0.00
ATOM   3147  CB  ILE   193      -1.032 -14.616 -10.375  1.00  0.00
ATOM   3148  HB  ILE   193      -1.127 -13.692  -9.805  1.00  0.00
ATOM   3149  CG2 ILE   193      -1.126 -14.258 -11.851  1.00  0.00
ATOM   3150 HG21 ILE   193      -2.099 -13.811 -12.056  1.00  0.00
ATOM   3151 HG22 ILE   193      -0.339 -13.547 -12.104  1.00  0.00
ATOM   3152 HG23 ILE   193      -1.007 -15.159 -12.452  1.00  0.00
ATOM   3153  CG1 ILE   193      -2.172 -15.557  -9.962  1.00  0.00
ATOM   3154 HG12 ILE   193      -1.987 -16.543 -10.387  1.00  0.00
ATOM   3155 HG13 ILE   193      -2.161 -15.670  -8.878  1.00  0.00
ATOM   3156  CD1 ILE   193      -3.546 -15.089 -10.391  1.00  0.00
ATOM   3157 HD11 ILE   193      -4.295 -15.809 -10.061  1.00  0.00
ATOM   3158 HD12 ILE   193      -3.755 -14.117  -9.944  1.00  0.00
ATOM   3159 HD13 ILE   193      -3.579 -15.004 -11.477  1.00  0.00
ATOM   3160  C   ILE   193       1.475 -14.415 -10.604  1.00  0.00
ATOM   3161  O   ILE   193       1.821 -13.373 -10.037  1.00  0.00
ATOM   3162  N   GLU   194       2.077 -14.879 -11.698  1.00  0.00
ATOM   3163  H   GLU   194       1.846 -15.758 -12.161  1.00  0.00
ATOM   3164  CA  GLU   194       3.148 -14.116 -12.319  1.00  0.00
ATOM   3165  HA  GLU   194       3.903 -13.894 -11.564  1.00  0.00
ATOM   3166  CB  GLU   194       3.811 -14.925 -13.432  1.00  0.00
ATOM   3167  HB2 GLU   194       3.112 -15.016 -14.264  1.00  0.00
ATOM   3168  HB3 GLU   194       4.675 -14.372 -13.801  1.00  0.00
ATOM   3169  CG  GLU   194       4.264 -16.327 -13.012  1.00  0.00
ATOM   3170  HG2 GLU   194       3.385 -16.950 -12.850  1.00  0.00
ATOM   3171  HG3 GLU   194       4.828 -16.777 -13.829  1.00  0.00
ATOM   3172  CD  GLU   194       5.120 -16.340 -11.752  1.00  0.00
ATOM   3173  OE1 GLU   194       4.563 -16.598 -10.656  1.00  0.00
ATOM   3174  OE2 GLU   194       6.349 -16.112 -11.858  1.00  0.00
ATOM   3175  C   GLU   194       2.595 -12.802 -12.873  1.00  0.00
ATOM   3176  O   GLU   194       1.444 -12.734 -13.310  1.00  0.00
ATOM   3177  N   PRO   195       3.395 -11.728 -12.866  1.00  0.00
ATOM   3178  CD  PRO   195       2.884 -10.393 -13.235  1.00  0.00
ATOM   3179  HD2 PRO   195       2.139 -10.037 -12.524  1.00  0.00
ATOM   3180  HD3 PRO   195       2.410 -10.401 -14.216  1.00  0.00
ATOM   3181  CG  PRO   195       4.134  -9.523 -13.222  1.00  0.00
ATOM   3182  HG2 PRO   195       4.144  -8.874 -12.346  1.00  0.00
ATOM   3183  HG3 PRO   195       4.163  -8.876 -14.099  1.00  0.00
ATOM   3184  CB  PRO   195       5.318 -10.456 -13.208  1.00  0.00
ATOM   3185  HB2 PRO   195       6.177 -10.008 -12.708  1.00  0.00
ATOM   3186  HB3 PRO   195       5.636 -10.716 -14.217  1.00  0.00
ATOM   3187  CA  PRO   195       4.800 -11.673 -12.451  1.00  0.00
ATOM   3188  HA  PRO   195       5.332 -12.600 -12.666  1.00  0.00
ATOM   3189  C   PRO   195       4.966 -11.478 -10.944  1.00  0.00
ATOM   3190  O   PRO   195       4.188 -10.730 -10.348  1.00  0.00
ATOM   3191  N   LYS   196       5.952 -12.126 -10.326  1.00  0.00
ATOM   3192  H   LYS   196       6.584 -12.793 -10.769  1.00  0.00
ATOM   3193  CA  LYS   196       6.179 -11.893  -8.907  1.00  0.00
ATOM   3194  HA  LYS   196       5.242 -12.021  -8.365  1.00  0.00
ATOM   3195  CB  LYS   196       7.166 -12.906  -8.335  1.00  0.00
ATOM   3196  HB2 LYS   196       8.085 -12.877  -8.921  1.00  0.00
ATOM   3197  HB3 LYS   196       7.427 -12.613  -7.318  1.00  0.00
ATOM   3198  CG  LYS   196       6.630 -14.334  -8.319  1.00  0.00
ATOM   3199  HG2 LYS   196       5.605 -14.333  -7.948  1.00  0.00
ATOM   3200  HG3 LYS   196       6.601 -14.723  -9.337  1.00  0.00
ATOM   3201  CD  LYS   196       7.482 -15.246  -7.452  1.00  0.00
ATOM   3202  HD2 LYS   196       8.534 -15.108  -7.701  1.00  0.00
ATOM   3203  HD3 LYS   196       7.363 -14.970  -6.404  1.00  0.00
ATOM   3204  CE  LYS   196       7.100 -16.709  -7.641  1.00  0.00
ATOM   3205  HE2 LYS   196       7.674 -17.329  -6.952  1.00  0.00
ATOM   3206  HE3 LYS   196       6.048 -16.847  -7.393  1.00  0.00
ATOM   3207  NZ  LYS   196       7.348 -17.158  -9.044  1.00  0.00
ATOM   3208  HZ1 LYS   196       7.676 -18.145  -9.040  1.00  0.00
ATOM   3209  HZ2 LYS   196       6.467 -17.088  -9.592  1.00  0.00
ATOM   3210  HZ3 LYS   196       8.075 -16.554  -9.478  1.00  0.00
ATOM   3211  C   LYS   196       6.682 -10.464  -8.716  1.00  0.00
ATOM   3212  O   LYS   196       7.680 -10.059  -9.327  1.00  0.00
ATOM   3213  N   ILE   197       5.975  -9.687  -7.897  1.00  0.00
ATOM   3214  H   ILE   197       5.177 -10.012  -7.351  1.00  0.00
ATOM   3215  CA  ILE   197       6.297  -8.277  -7.715  1.00  0.00
ATOM   3216  HA  ILE   197       7.310  -8.136  -8.093  1.00  0.00
ATOM   3217  CB  ILE   197       5.369  -7.337  -8.519  1.00  0.00
ATOM   3218  HB  ILE   197       5.668  -6.310  -8.308  1.00  0.00
ATOM   3219  CG2 ILE   197       5.524  -7.538 -10.021  1.00  0.00
ATOM   3220 HG21 ILE   197       4.855  -6.859 -10.550  1.00  0.00
ATOM   3221 HG22 ILE   197       6.554  -7.332 -10.311  1.00  0.00
ATOM   3222 HG23 ILE   197       5.274  -8.567 -10.278  1.00  0.00
ATOM   3223  CG1 ILE   197       3.920  -7.508  -8.075  1.00  0.00
ATOM   3224 HG12 ILE   197       3.431  -8.245  -8.712  1.00  0.00
ATOM   3225 HG13 ILE   197       3.897  -7.901  -7.058  1.00  0.00
ATOM   3226  CD1 ILE   197       3.145  -6.204  -8.128  1.00  0.00
ATOM   3227 HD11 ILE   197       2.119  -6.377  -7.803  1.00  0.00
ATOM   3228 HD12 ILE   197       3.616  -5.474  -7.470  1.00  0.00
ATOM   3229 HD13 ILE   197       3.143  -5.823  -9.149  1.00  0.00
ATOM   3230  C   ILE   197       6.219  -7.916  -6.241  1.00  0.00
ATOM   3231  O   ILE   197       5.539  -8.571  -5.447  1.00  0.00
ATOM   3232  N   GLY   198       6.927  -6.849  -5.878  1.00  0.00
ATOM   3233  H   GLY   198       7.603  -6.384  -6.484  1.00  0.00
ATOM   3234  CA  GLY   198       6.792  -6.248  -4.563  1.00  0.00
ATOM   3235  HA2 GLY   198       6.156  -6.868  -3.931  1.00  0.00
ATOM   3236  HA3 GLY   198       7.765  -6.189  -4.076  1.00  0.00
ATOM   3237  C   GLY   198       6.194  -4.860  -4.702  1.00  0.00
ATOM   3238  O   GLY   198       6.372  -4.198  -5.722  1.00  0.00
ATOM   3239  N   TRP   199       5.459  -4.440  -3.672  1.00  0.00
ATOM   3240  H   TRP   199       5.316  -5.007  -2.836  1.00  0.00
ATOM   3241  CA  TRP   199       4.779  -3.147  -3.606  1.00  0.00
ATOM   3242  HA  TRP   199       5.028  -2.629  -4.532  1.00  0.00
ATOM   3243  CB  TRP   199       3.270  -3.312  -3.446  1.00  0.00
ATOM   3244  HB2 TRP   199       3.121  -4.085  -2.692  1.00  0.00
ATOM   3245  HB3 TRP   199       2.899  -2.378  -3.023  1.00  0.00
ATOM   3246  CG  TRP   199       2.365  -3.651  -4.588  1.00  0.00
ATOM   3247  CD1 TRP   199       1.757  -4.858  -4.811  1.00  0.00
ATOM   3248  HD1 TRP   199       1.920  -5.751  -4.226  1.00  0.00
ATOM   3249  NE1 TRP   199       0.907  -4.766  -5.892  1.00  0.00
ATOM   3250  HE1 TRP   199       0.350  -5.529  -6.276  1.00  0.00
ATOM   3251  CE2 TRP   199       0.933  -3.479  -6.367  1.00  0.00
ATOM   3252  CZ2 TRP   199       0.244  -2.905  -7.437  1.00  0.00
ATOM   3253  HZ2 TRP   199      -0.440  -3.484  -8.040  1.00  0.00
ATOM   3254  CH2 TRP   199       0.471  -1.576  -7.691  1.00  0.00
ATOM   3255  HH2 TRP   199      -0.046  -1.100  -8.511  1.00  0.00
ATOM   3256  CZ3 TRP   199       1.356  -0.824  -6.912  1.00  0.00
ATOM   3257  HZ3 TRP   199       1.511   0.220  -7.143  1.00  0.00
ATOM   3258  CE3 TRP   199       2.037  -1.395  -5.850  1.00  0.00
ATOM   3259  HE3 TRP   199       2.718  -0.806  -5.254  1.00  0.00
ATOM   3260  CD2 TRP   199       1.827  -2.746  -5.564  1.00  0.00
ATOM   3261  C   TRP   199       5.219  -2.380  -2.366  1.00  0.00
ATOM   3262  O   TRP   199       5.474  -2.983  -1.316  1.00  0.00
ATOM   3263  N   TRP   200       5.222  -1.044  -2.460  1.00  0.00
ATOM   3264  H   TRP   200       5.264  -0.539  -3.345  1.00  0.00
ATOM   3265  CA  TRP   200       5.164  -0.179  -1.279  1.00  0.00
ATOM   3266  HA  TRP   200       4.704  -0.725  -0.455  1.00  0.00
ATOM   3267  CB  TRP   200       6.551   0.239  -0.795  1.00  0.00
ATOM   3268  HB2 TRP   200       7.236  -0.600  -0.923  1.00  0.00
ATOM   3269  HB3 TRP   200       6.916   1.048  -1.428  1.00  0.00
ATOM   3270  CG  TRP   200       6.597   0.693   0.655  1.00  0.00
ATOM   3271  CD1 TRP   200       5.844   0.217   1.702  1.00  0.00
ATOM   3272  HD1 TRP   200       5.089  -0.551   1.620  1.00  0.00
ATOM   3273  NE1 TRP   200       6.193   0.864   2.878  1.00  0.00
ATOM   3274  HE1 TRP   200       5.786   0.690   3.797  1.00  0.00
ATOM   3275  CE2 TRP   200       7.177   1.777   2.597  1.00  0.00
ATOM   3276  CZ2 TRP   200       7.840   2.670   3.444  1.00  0.00
ATOM   3277  HZ2 TRP   200       7.607   2.726   4.497  1.00  0.00
ATOM   3278  CH2 TRP   200       8.801   3.474   2.880  1.00  0.00
ATOM   3279  HH2 TRP   200       9.345   4.165   3.508  1.00  0.00
ATOM   3280  CZ3 TRP   200       9.095   3.420   1.503  1.00  0.00
ATOM   3281  HZ3 TRP   200       9.852   4.075   1.097  1.00  0.00
ATOM   3282  CE3 TRP   200       8.434   2.546   0.663  1.00  0.00
ATOM   3283  HE3 TRP   200       8.667   2.512  -0.391  1.00  0.00
ATOM   3284  CD2 TRP   200       7.452   1.702   1.207  1.00  0.00
ATOM   3285  C   TRP   200       4.351   1.047  -1.659  1.00  0.00
ATOM   3286  O   TRP   200       4.708   1.739  -2.617  1.00  0.00
ATOM   3287  N   VAL   201       3.244   1.294  -0.958  1.00  0.00
ATOM   3288  H   VAL   201       2.931   0.730  -0.167  1.00  0.00
ATOM   3289  CA  VAL   201       2.371   2.424  -1.280  1.00  0.00
ATOM   3290  HA  VAL   201       2.892   3.077  -1.980  1.00  0.00
ATOM   3291  CB  VAL   201       1.062   1.975  -1.992  1.00  0.00
ATOM   3292  HB  VAL   201       0.554   2.884  -2.316  1.00  0.00
ATOM   3293  CG1 VAL   201       1.358   1.124  -3.210  1.00  0.00
ATOM   3294 HG11 VAL   201       0.422   0.828  -3.683  1.00  0.00
ATOM   3295 HG12 VAL   201       1.957   1.697  -3.918  1.00  0.00
ATOM   3296 HG13 VAL   201       1.909   0.234  -2.907  1.00  0.00
ATOM   3297  CG2 VAL   201       0.115   1.199  -1.022  1.00  0.00
ATOM   3298 HG21 VAL   201      -0.788   0.902  -1.555  1.00  0.00
ATOM   3299 HG22 VAL   201       0.625   0.311  -0.649  1.00  0.00
ATOM   3300 HG23 VAL   201      -0.154   1.842  -0.184  1.00  0.00
ATOM   3301  C   VAL   201       2.057   3.177   0.005  1.00  0.00
ATOM   3302  O   VAL   201       1.928   2.574   1.076  1.00  0.00
ATOM   3303  N   GLY   202       1.923   4.499  -0.102  1.00  0.00
ATOM   3304  H   GLY   202       2.050   5.026  -0.966  1.00  0.00
ATOM   3305  CA  GLY   202       1.571   5.301   1.065  1.00  0.00
ATOM   3306  HA2 GLY   202       0.517   5.160   1.303  1.00  0.00
ATOM   3307  HA3 GLY   202       2.141   4.960   1.930  1.00  0.00
ATOM   3308  C   GLY   202       1.848   6.781   0.818  1.00  0.00
ATOM   3309  O   GLY   202       1.698   7.274  -0.297  1.00  0.00
ATOM   3310  N   TRP   203       2.242   7.477   1.880  1.00  0.00
ATOM   3311  H   TRP   203       2.321   7.122   2.833  1.00  0.00
ATOM   3312  CA  TRP   203       2.597   8.874   1.683  1.00  0.00
ATOM   3313  HA  TRP   203       3.070   8.959   0.705  1.00  0.00
ATOM   3314  CB  TRP   203       1.353   9.775   1.684  1.00  0.00
ATOM   3315  HB2 TRP   203       1.668  10.805   1.519  1.00  0.00
ATOM   3316  HB3 TRP   203       0.719   9.497   0.842  1.00  0.00
ATOM   3317  CG  TRP   203       0.536   9.718   2.939  1.00  0.00
ATOM   3318  CD1 TRP   203       0.786  10.377   4.108  1.00  0.00
ATOM   3319  HD1 TRP   203       1.641  11.011   4.292  1.00  0.00
ATOM   3320  NE1 TRP   203      -0.219  10.112   5.023  1.00  0.00
ATOM   3321  HE1 TRP   203      -0.266  10.477   5.974  1.00  0.00
ATOM   3322  CE2 TRP   203      -1.140   9.280   4.442  1.00  0.00
ATOM   3323  CZ2 TRP   203      -2.330   8.739   4.965  1.00  0.00
ATOM   3324  HZ2 TRP   203      -2.640   8.940   5.980  1.00  0.00
ATOM   3325  CH2 TRP   203      -3.082   7.945   4.133  1.00  0.00
ATOM   3326  HH2 TRP   203      -4.008   7.525   4.499  1.00  0.00
ATOM   3327  CZ3 TRP   203      -2.674   7.666   2.816  1.00  0.00
ATOM   3328  HZ3 TRP   203      -3.286   7.029   2.194  1.00  0.00
ATOM   3329  CE3 TRP   203      -1.489   8.200   2.298  1.00  0.00
ATOM   3330  HE3 TRP   203      -1.188   7.990   1.282  1.00  0.00
ATOM   3331  CD2 TRP   203      -0.701   9.013   3.124  1.00  0.00
ATOM   3332  C   TRP   203       3.585   9.331   2.737  1.00  0.00
ATOM   3333  O   TRP   203       3.793   8.671   3.758  1.00  0.00
ATOM   3334  N   VAL   204       4.207  10.475   2.455  1.00  0.00
ATOM   3335  H   VAL   204       4.068  10.969   1.574  1.00  0.00
ATOM   3336  CA  VAL   204       5.142  11.151   3.344  1.00  0.00
ATOM   3337  HA  VAL   204       5.355  10.515   4.203  1.00  0.00
ATOM   3338  CB  VAL   204       6.482  11.435   2.645  1.00  0.00
ATOM   3339  HB  VAL   204       6.328  12.197   1.881  1.00  0.00
ATOM   3340  CG1 VAL   204       7.498  11.988   3.650  1.00  0.00
ATOM   3341 HG11 VAL   204       8.442  12.185   3.142  1.00  0.00
ATOM   3342 HG12 VAL   204       7.117  12.915   4.080  1.00  0.00
ATOM   3343 HG13 VAL   204       7.658  11.259   4.444  1.00  0.00
ATOM   3344  CG2 VAL   204       7.000  10.184   1.924  1.00  0.00
ATOM   3345 HG21 VAL   204       7.949  10.411   1.438  1.00  0.00
ATOM   3346 HG22 VAL   204       7.146   9.381   2.647  1.00  0.00
ATOM   3347 HG23 VAL   204       6.274   9.869   1.174  1.00  0.00
ATOM   3348  C   VAL   204       4.496  12.462   3.769  1.00  0.00
ATOM   3349  O   VAL   204       4.229  13.322   2.921  1.00  0.00
ATOM   3350  N   GLU   205       4.281  12.633   5.072  1.00  0.00
ATOM   3351  H   GLU   205       4.468  11.920   5.777  1.00  0.00
ATOM   3352  CA  GLU   205       3.749  13.882   5.605  1.00  0.00
ATOM   3353  HA  GLU   205       3.143  14.367   4.840  1.00  0.00
ATOM   3354  CB  GLU   205       2.861  13.611   6.823  1.00  0.00
ATOM   3355  HB2 GLU   205       3.444  13.069   7.568  1.00  0.00
ATOM   3356  HB3 GLU   205       2.580  14.564   7.271  1.00  0.00
ATOM   3357  CG  GLU   205       1.603  12.825   6.523  1.00  0.00
ATOM   3358  HG2 GLU   205       0.961  13.413   5.867  1.00  0.00
ATOM   3359  HG3 GLU   205       1.868  11.918   5.980  1.00  0.00
ATOM   3360  CD  GLU   205       0.822  12.447   7.784  1.00  0.00
ATOM   3361  OE1 GLU   205      -0.018  11.520   7.692  1.00  0.00
ATOM   3362  OE2 GLU   205       1.045  13.064   8.859  1.00  0.00
ATOM   3363  C   GLU   205       4.908  14.793   5.998  1.00  0.00
ATOM   3364  O   GLU   205       5.734  14.414   6.836  1.00  0.00
ATOM   3365  N   LEU   206       4.962  16.003   5.409  1.00  0.00
ATOM   3366  H   LEU   206       4.351  16.273   4.638  1.00  0.00
ATOM   3367  CA  LEU   206       5.896  17.055   5.808  1.00  0.00
ATOM   3368  HA  LEU   206       6.660  16.627   6.458  1.00  0.00
ATOM   3369  CB  LEU   206       6.609  17.650   4.583  1.00  0.00
ATOM   3370  HB2 LEU   206       5.891  18.241   4.014  1.00  0.00
ATOM   3371  HB3 LEU   206       7.383  18.335   4.928  1.00  0.00
ATOM   3372  CG  LEU   206       7.248  16.620   3.647  1.00  0.00
ATOM   3373  HG  LEU   206       6.505  15.882   3.345  1.00  0.00
ATOM   3374  CD1 LEU   206       7.759  17.312   2.371  1.00  0.00
ATOM   3375 HD11 LEU   206       8.212  16.571   1.712  1.00  0.00
ATOM   3376 HD12 LEU   206       6.925  17.792   1.859  1.00  0.00
ATOM   3377 HD13 LEU   206       8.503  18.063   2.637  1.00  0.00
ATOM   3378  CD2 LEU   206       8.362  15.898   4.377  1.00  0.00
ATOM   3379 HD21 LEU   206       8.817  15.165   3.712  1.00  0.00
ATOM   3380 HD22 LEU   206       9.116  16.618   4.694  1.00  0.00
ATOM   3381 HD23 LEU   206       7.955  15.391   5.252  1.00  0.00
ATOM   3382  C   LEU   206       5.131  18.143   6.568  1.00  0.00
ATOM   3383  O   LEU   206       3.908  18.090   6.703  1.00  0.00
ATOM   3384  N   ASP   207       5.867  19.142   7.068  1.00  0.00
ATOM   3385  H   ASP   207       6.883  19.201   7.005  1.00  0.00
ATOM   3386  CA  ASP   207       5.224  20.255   7.764  1.00  0.00
ATOM   3387  HA  ASP   207       4.720  19.846   8.640  1.00  0.00
ATOM   3388  CB  ASP   207       6.267  21.279   8.206  1.00  0.00
ATOM   3389  HB2 ASP   207       6.956  21.468   7.383  1.00  0.00
ATOM   3390  HB3 ASP   207       5.771  22.223   8.429  1.00  0.00
ATOM   3391  CG  ASP   207       7.048  20.832   9.413  1.00  0.00
ATOM   3392  OD1 ASP   207       6.641  19.839  10.063  1.00  0.00
ATOM   3393  OD2 ASP   207       8.085  21.466   9.708  1.00  0.00
ATOM   3394  C   ASP   207       4.185  20.935   6.888  1.00  0.00
ATOM   3395  O   ASP   207       3.100  21.288   7.365  1.00  0.00
ATOM   3396  N   ASP   208       4.502  21.130   5.600  1.00  0.00
ATOM   3397  H   ASP   208       5.300  20.687   5.144  1.00  0.00
ATOM   3398  CA  ASP   208       3.729  22.002   4.723  1.00  0.00
ATOM   3399  HA  ASP   208       2.808  22.234   5.258  1.00  0.00
ATOM   3400  CB  ASP   208       4.519  23.291   4.422  1.00  0.00
ATOM   3401  HB2 ASP   208       5.314  23.066   3.711  1.00  0.00
ATOM   3402  HB3 ASP   208       3.857  24.012   3.943  1.00  0.00
ATOM   3403  CG  ASP   208       5.131  23.925   5.675  1.00  0.00
ATOM   3404  OD1 ASP   208       4.387  24.183   6.650  1.00  0.00
ATOM   3405  OD2 ASP   208       6.361  24.167   5.681  1.00  0.00
ATOM   3406  C   ASP   208       3.334  21.336   3.406  1.00  0.00
ATOM   3407  O   ASP   208       2.897  22.038   2.483  1.00  0.00
ATOM   3408  N   ASN   209       3.472  20.015   3.282  1.00  0.00
ATOM   3409  H   ASN   209       3.849  19.407   4.009  1.00  0.00
ATOM   3410  CA  ASN   209       3.081  19.328   2.058  1.00  0.00
ATOM   3411  HA  ASN   209       2.135  19.734   1.700  1.00  0.00
ATOM   3412  CB  ASN   209       4.119  19.545   0.941  1.00  0.00
ATOM   3413  HB2 ASN   209       4.525  20.553   1.023  1.00  0.00
ATOM   3414  HB3 ASN   209       4.949  18.854   1.087  1.00  0.00
ATOM   3415  CG  ASN   209       3.546  19.349  -0.462  1.00  0.00
ATOM   3416  OD1 ASN   209       2.357  19.084  -0.642  1.00  0.00
ATOM   3417  ND2 ASN   209       4.410  19.486  -1.474  1.00  0.00
ATOM   3418 HD21 ASN   209       4.091  19.371  -2.436  1.00  0.00
ATOM   3419 HD22 ASN   209       5.388  19.706  -1.284  1.00  0.00
ATOM   3420  C   ASN   209       2.927  17.844   2.368  1.00  0.00
ATOM   3421  O   ASN   209       3.373  17.359   3.408  1.00  0.00
ATOM   3422  N   VAL   210       2.287  17.133   1.447  1.00  0.00
ATOM   3423  H   VAL   210       1.811  17.555   0.649  1.00  0.00
ATOM   3424  CA  VAL   210       2.196  15.673   1.478  1.00  0.00
ATOM   3425  HA  VAL   210       2.833  15.310   2.284  1.00  0.00
ATOM   3426  CB  VAL   210       0.768  15.176   1.768  1.00  0.00
ATOM   3427  HB  VAL   210       0.125  15.470   0.939  1.00  0.00
ATOM   3428  CG1 VAL   210       0.769  13.647   1.890  1.00  0.00
ATOM   3429 HG11 VAL   210      -0.243  13.298   2.095  1.00  0.00
ATOM   3430 HG12 VAL   210       1.122  13.208   0.957  1.00  0.00
ATOM   3431 HG13 VAL   210       1.428  13.347   2.705  1.00  0.00
ATOM   3432  CG2 VAL   210       0.208  15.811   3.029  1.00  0.00
ATOM   3433 HG21 VAL   210      -0.801  15.440   3.206  1.00  0.00
ATOM   3434 HG22 VAL   210       0.843  15.556   3.878  1.00  0.00
ATOM   3435 HG23 VAL   210       0.180  16.894   2.910  1.00  0.00
ATOM   3436  C   VAL   210       2.644  15.141   0.123  1.00  0.00
ATOM   3437  O   VAL   210       2.195  15.630  -0.919  1.00  0.00
ATOM   3438  N   TRP   211       3.524  14.147   0.138  1.00  0.00
ATOM   3439  H   TRP   211       3.962  13.798   0.990  1.00  0.00
ATOM   3440  CA  TRP   211       3.951  13.455  -1.072  1.00  0.00
ATOM   3441  HA  TRP   211       3.563  13.977  -1.947  1.00  0.00
ATOM   3442  CB  TRP   211       5.470  13.436  -1.178  1.00  0.00
ATOM   3443  HB2 TRP   211       5.885  13.158  -0.209  1.00  0.00
ATOM   3444  HB3 TRP   211       5.762  12.659  -1.884  1.00  0.00
ATOM   3445  CG  TRP   211       6.080  14.725  -1.607  1.00  0.00
ATOM   3446  CD1 TRP   211       6.432  15.782  -0.811  1.00  0.00
ATOM   3447  HD1 TRP   211       6.291  15.827   0.259  1.00  0.00
ATOM   3448  NE1 TRP   211       6.994  16.783  -1.580  1.00  0.00
ATOM   3449  HE1 TRP   211       7.323  17.684  -1.233  1.00  0.00
ATOM   3450  CE2 TRP   211       7.036  16.366  -2.886  1.00  0.00
ATOM   3451  CZ2 TRP   211       7.526  17.011  -4.025  1.00  0.00
ATOM   3452  HZ2 TRP   211       7.957  17.999  -3.968  1.00  0.00
ATOM   3453  CH2 TRP   211       7.438  16.340  -5.220  1.00  0.00
ATOM   3454  HH2 TRP   211       7.803  16.814  -6.119  1.00  0.00
ATOM   3455  CZ3 TRP   211       6.887  15.057  -5.301  1.00  0.00
ATOM   3456  HZ3 TRP   211       6.845  14.556  -6.257  1.00  0.00
ATOM   3457  CE3 TRP   211       6.392  14.415  -4.171  1.00  0.00
ATOM   3458  HE3 TRP   211       5.957  13.429  -4.244  1.00  0.00
ATOM   3459  CD2 TRP   211       6.469  15.072  -2.937  1.00  0.00
ATOM   3460  C   TRP   211       3.414  12.033  -1.022  1.00  0.00
ATOM   3461  O   TRP   211       3.790  11.257  -0.129  1.00  0.00
ATOM   3462  N   PHE   212       2.535  11.699  -1.958  1.00  0.00
ATOM   3463  H   PHE   212       2.161  12.351  -2.647  1.00  0.00
ATOM   3464  CA  PHE   212       2.026  10.342  -2.074  1.00  0.00
ATOM   3465  HA  PHE   212       1.948   9.889  -1.086  1.00  0.00
ATOM   3466  CB  PHE   212       0.625  10.358  -2.699  1.00  0.00
ATOM   3467  HB2 PHE   212       0.666  10.881  -3.655  1.00  0.00
ATOM   3468  HB3 PHE   212       0.315   9.334  -2.909  1.00  0.00
ATOM   3469  CG  PHE   212      -0.409  11.018  -1.817  1.00  0.00
ATOM   3470  CD1 PHE   212      -0.555  12.402  -1.808  1.00  0.00
ATOM   3471  HD1 PHE   212       0.057  13.011  -2.457  1.00  0.00
ATOM   3472  CE1 PHE   212      -1.488  13.008  -0.965  1.00  0.00
ATOM   3473  HE1 PHE   212      -1.600  14.082  -0.966  1.00  0.00
ATOM   3474  CZ  PHE   212      -2.286  12.216  -0.110  1.00  0.00
ATOM   3475  HZ  PHE   212      -3.009  12.681   0.544  1.00  0.00
ATOM   3476  CE2 PHE   212      -2.136  10.839  -0.115  1.00  0.00
ATOM   3477  HE2 PHE   212      -2.752  10.224   0.524  1.00  0.00
ATOM   3478  CD2 PHE   212      -1.189  10.251  -0.946  1.00  0.00
ATOM   3479  HD2 PHE   212      -1.053   9.180  -0.918  1.00  0.00
ATOM   3480  C   PHE   212       2.991   9.521  -2.921  1.00  0.00
ATOM   3481  O   PHE   212       3.633  10.042  -3.841  1.00  0.00
ATOM   3482  N   PHE   213       3.111   8.232  -2.603  1.00  0.00
ATOM   3483  H   PHE   213       2.644   7.772  -1.821  1.00  0.00
ATOM   3484  CA  PHE   213       3.971   7.379  -3.416  1.00  0.00
ATOM   3485  HA  PHE   213       4.076   7.877  -4.380  1.00  0.00
ATOM   3486  CB  PHE   213       5.388   7.220  -2.822  1.00  0.00
ATOM   3487  HB2 PHE   213       5.998   6.652  -3.524  1.00  0.00
ATOM   3488  HB3 PHE   213       5.841   8.207  -2.732  1.00  0.00
ATOM   3489  CG  PHE   213       5.443   6.538  -1.473  1.00  0.00
ATOM   3490  CD1 PHE   213       5.551   5.151  -1.373  1.00  0.00
ATOM   3491  HD1 PHE   213       5.584   4.553  -2.272  1.00  0.00
ATOM   3492  CE1 PHE   213       5.616   4.533  -0.142  1.00  0.00
ATOM   3493  HE1 PHE   213       5.689   3.457  -0.085  1.00  0.00
ATOM   3494  CZ  PHE   213       5.589   5.277   1.012  1.00  0.00
ATOM   3495  HZ  PHE   213       5.645   4.785   1.972  1.00  0.00
ATOM   3496  CE2 PHE   213       5.490   6.659   0.946  1.00  0.00
ATOM   3497  HE2 PHE   213       5.469   7.246   1.852  1.00  0.00
ATOM   3498  CD2 PHE   213       5.418   7.287  -0.298  1.00  0.00
ATOM   3499  HD2 PHE   213       5.342   8.363  -0.351  1.00  0.00
ATOM   3500  C   PHE   213       3.340   6.014  -3.616  1.00  0.00
ATOM   3501  O   PHE   213       2.555   5.538  -2.795  1.00  0.00
ATOM   3502  N   ALA   214       3.710   5.386  -4.719  1.00  0.00
ATOM   3503  H   ALA   214       4.254   5.822  -5.463  1.00  0.00
ATOM   3504  CA  ALA   214       3.366   3.997  -4.968  1.00  0.00
ATOM   3505  HA  ALA   214       3.307   3.451  -4.026  1.00  0.00
ATOM   3506  CB  ALA   214       1.993   3.866  -5.629  1.00  0.00
ATOM   3507  HB1 ALA   214       1.770   2.813  -5.800  1.00  0.00
ATOM   3508  HB2 ALA   214       1.233   4.297  -4.977  1.00  0.00
ATOM   3509  HB3 ALA   214       1.996   4.395  -6.582  1.00  0.00
ATOM   3510  C   ALA   214       4.450   3.424  -5.863  1.00  0.00
ATOM   3511  O   ALA   214       4.764   4.010  -6.906  1.00  0.00
ATOM   3512  N   MET   215       5.042   2.314  -5.445  1.00  0.00
ATOM   3513  H   MET   215       4.817   1.837  -4.572  1.00  0.00
ATOM   3514  CA  MET   215       6.085   1.682  -6.228  1.00  0.00
ATOM   3515  HA  MET   215       6.094   2.142  -7.216  1.00  0.00
ATOM   3516  CB  MET   215       7.481   1.894  -5.615  1.00  0.00
ATOM   3517  HB2 MET   215       8.229   1.733  -6.391  1.00  0.00
ATOM   3518  HB3 MET   215       7.567   2.934  -5.299  1.00  0.00
ATOM   3519  CG  MET   215       7.816   0.985  -4.413  1.00  0.00
ATOM   3520  HG2 MET   215       8.488   1.526  -3.747  1.00  0.00
ATOM   3521  HG3 MET   215       6.898   0.797  -3.855  1.00  0.00
ATOM   3522  SD  MET   215       8.575  -0.610  -4.824  1.00  0.00
ATOM   3523  CE  MET   215      10.128  -0.063  -5.543  1.00  0.00
ATOM   3524  HE1 MET   215      10.713  -0.930  -5.848  1.00  0.00
ATOM   3525  HE2 MET   215       9.926   0.563  -6.412  1.00  0.00
ATOM   3526  HE3 MET   215      10.688   0.511  -4.805  1.00  0.00
ATOM   3527  C   MET   215       5.790   0.203  -6.335  1.00  0.00
ATOM   3528  O   MET   215       5.223  -0.400  -5.422  1.00  0.00
ATOM   3529  N   ASN   216       6.181  -0.385  -7.457  1.00  0.00
ATOM   3530  H   ASN   216       6.431   0.097  -8.321  1.00  0.00
ATOM   3531  CA  ASN   216       6.272  -1.832  -7.494  1.00  0.00
ATOM   3532  HA  ASN   216       6.358  -2.216  -6.477  1.00  0.00
ATOM   3533  CB  ASN   216       4.996  -2.502  -8.052  1.00  0.00
ATOM   3534  HB2 ASN   216       5.133  -3.583  -8.056  1.00  0.00
ATOM   3535  HB3 ASN   216       4.161  -2.289  -7.385  1.00  0.00
ATOM   3536  CG  ASN   216       4.643  -2.043  -9.450  1.00  0.00
ATOM   3537  OD1 ASN   216       5.318  -2.389 -10.429  1.00  0.00
ATOM   3538  ND2 ASN   216       3.551  -1.288  -9.557  1.00  0.00
ATOM   3539 HD21 ASN   216       3.239  -0.970 -10.474  1.00  0.00
ATOM   3540 HD22 ASN   216       3.027  -1.028  -8.721  1.00  0.00
ATOM   3541  C   ASN   216       7.508  -2.193  -8.294  1.00  0.00
ATOM   3542  O   ASN   216       8.052  -1.370  -9.035  1.00  0.00
ATOM   3543  N   MET   217       7.980  -3.423  -8.094  1.00  0.00
ATOM   3544  H   MET   217       7.513  -4.134  -7.531  1.00  0.00
ATOM   3545  CA  MET   217       9.238  -3.844  -8.688  1.00  0.00
ATOM   3546  HA  MET   217       9.336  -3.385  -9.672  1.00  0.00
ATOM   3547  CB  MET   217      10.434  -3.388  -7.846  1.00  0.00
ATOM   3548  HB2 MET   217      11.354  -3.628  -8.379  1.00  0.00
ATOM   3549  HB3 MET   217      10.400  -2.304  -7.740  1.00  0.00
ATOM   3550  CG  MET   217      10.485  -4.025  -6.449  1.00  0.00
ATOM   3551  HG2 MET   217       9.594  -3.732  -5.894  1.00  0.00
ATOM   3552  HG3 MET   217      10.453  -5.109  -6.554  1.00  0.00
ATOM   3553  SD  MET   217      11.950  -3.572  -5.488  1.00  0.00
ATOM   3554  CE  MET   217      13.193  -4.481  -6.427  1.00  0.00
ATOM   3555  HE1 MET   217      14.174  -4.323  -5.980  1.00  0.00
ATOM   3556  HE2 MET   217      12.955  -5.545  -6.412  1.00  0.00
ATOM   3557  HE3 MET   217      13.202  -4.126  -7.458  1.00  0.00
ATOM   3558  C   MET   217       9.234  -5.359  -8.812  1.00  0.00
ATOM   3559  O   MET   217       8.594  -6.054  -8.021  1.00  0.00
ATOM   3560  N   ASP   218       9.946  -5.861  -9.818  1.00  0.00
ATOM   3561  H   ASP   218      10.421  -5.304 -10.528  1.00  0.00
ATOM   3562  CA  ASP   218      10.090  -7.305  -9.963  1.00  0.00
ATOM   3563  HA  ASP   218       9.100  -7.746 -10.080  1.00  0.00
ATOM   3564  CB  ASP   218      10.921  -7.630 -11.204  1.00  0.00
ATOM   3565  HB2 ASP   218      11.912  -7.189 -11.098  1.00  0.00
ATOM   3566  HB3 ASP   218      11.058  -8.709 -11.272  1.00  0.00
ATOM   3567  CG  ASP   218      10.279  -7.122 -12.492  1.00  0.00
ATOM   3568  OD1 ASP   218       9.099  -6.702 -12.477  1.00  0.00
ATOM   3569  OD2 ASP   218      10.967  -7.144 -13.534  1.00  0.00
ATOM   3570  C   ASP   218      10.745  -7.899  -8.717  1.00  0.00
ATOM   3571  O   ASP   218      11.682  -7.334  -8.146  1.00  0.00
ATOM   3572  N   MET   219      10.247  -9.053  -8.286  1.00  0.00
ATOM   3573  H   MET   219       9.541  -9.589  -8.791  1.00  0.00
ATOM   3574  CA  MET   219      10.678  -9.664  -7.028  1.00  0.00
ATOM   3575  HA  MET   219      11.627  -9.234  -6.707  1.00  0.00
ATOM   3576  CB  MET   219       9.668  -9.382  -5.913  1.00  0.00
ATOM   3577  HB2 MET   219       9.377  -8.333  -5.956  1.00  0.00
ATOM   3578  HB3 MET   219       8.768  -9.970  -6.093  1.00  0.00
ATOM   3579  CG  MET   219      10.191  -9.693  -4.520  1.00  0.00
ATOM   3580  HG2 MET   219       9.400  -9.504  -3.794  1.00  0.00
ATOM   3581  HG3 MET   219      10.432 -10.754  -4.460  1.00  0.00
ATOM   3582  SD  MET   219      11.641  -8.739  -4.066  1.00  0.00
ATOM   3583  CE  MET   219      10.995  -7.065  -4.143  1.00  0.00
ATOM   3584  HE1 MET   219      11.784  -6.358  -3.885  1.00  0.00
ATOM   3585  HE2 MET   219      10.639  -6.858  -5.152  1.00  0.00
ATOM   3586  HE3 MET   219      10.170  -6.961  -3.439  1.00  0.00
ATOM   3587  C   MET   219      10.856 -11.153  -7.258  1.00  0.00
ATOM   3588  O   MET   219      10.071 -11.976  -6.773  1.00  0.00
ATOM   3589  N   PRO   220      11.890 -11.537  -8.010  1.00  0.00
ATOM   3590  CD  PRO   220      12.902 -10.694  -8.675  1.00  0.00
ATOM   3591  HD2 PRO   220      13.320  -9.952  -7.995  1.00  0.00
ATOM   3592  HD3 PRO   220      12.482 -10.150  -9.521  1.00  0.00
ATOM   3593  CG  PRO   220      13.939 -11.695  -9.114  1.00  0.00
ATOM   3594  HG2 PRO   220      14.709 -11.818  -8.353  1.00  0.00
ATOM   3595  HG3 PRO   220      14.440 -11.364 -10.024  1.00  0.00
ATOM   3596  CB  PRO   220      13.213 -12.963  -9.341  1.00  0.00
ATOM   3597  HB2 PRO   220      13.866 -13.822  -9.189  1.00  0.00
ATOM   3598  HB3 PRO   220      12.839 -13.024 -10.363  1.00  0.00
ATOM   3599  CA  PRO   220      12.058 -12.958  -8.327  1.00  0.00
ATOM   3600  HA  PRO   220      11.142 -13.401  -8.719  1.00  0.00
ATOM   3601  C   PRO   220      12.368 -13.806  -7.109  1.00  0.00
ATOM   3602  O   PRO   220      12.023 -14.989  -7.108  1.00  0.00
ATOM   3603  N   THR   221      12.995 -13.247  -6.069  1.00  0.00
ATOM   3604  H   THR   221      13.388 -12.306  -6.079  1.00  0.00
ATOM   3605  CA  THR   221      13.169 -13.960  -4.808  1.00  0.00
ATOM   3606  HA  THR   221      12.473 -14.799  -4.808  1.00  0.00
ATOM   3607  CB  THR   221      14.587 -14.551  -4.643  1.00  0.00
ATOM   3608  HB  THR   221      14.507 -15.421  -3.992  1.00  0.00
ATOM   3609  CG2 THR   221      15.175 -15.010  -5.973  1.00  0.00
ATOM   3610 HG21 THR   221      16.172 -15.418  -5.808  1.00  0.00
ATOM   3611 HG22 THR   221      14.536 -15.778  -6.408  1.00  0.00
ATOM   3612 HG23 THR   221      15.238 -14.162  -6.655  1.00  0.00
ATOM   3613  OG1 THR   221      15.449 -13.565  -4.068  1.00  0.00
ATOM   3614  HG1 THR   221      16.348 -13.939  -3.961  1.00  0.00
ATOM   3615  C   THR   221      12.876 -13.010  -3.654  1.00  0.00
ATOM   3616  O   THR   221      12.916 -11.786  -3.808  1.00  0.00
ATOM   3617  N   SER   222      12.582 -13.588  -2.486  1.00  0.00
ATOM   3618  H   SER   222      12.556 -14.596  -2.331  1.00  0.00
ATOM   3619  CA  SER   222      12.267 -12.778  -1.312  1.00  0.00
ATOM   3620  HA  SER   222      11.563 -12.015  -1.644  1.00  0.00
ATOM   3621  CB  SER   222      11.628 -13.643  -0.222  1.00  0.00
ATOM   3622  HB2 SER   222      11.397 -13.028   0.648  1.00  0.00
ATOM   3623  HB3 SER   222      10.684 -14.051  -0.583  1.00  0.00
ATOM   3624  OG  SER   222      12.494 -14.701   0.156  1.00  0.00
ATOM   3625  HG  SER   222      12.011 -15.329   0.733  1.00  0.00
ATOM   3626  C   SER   222      13.486 -12.056  -0.742  1.00  0.00
ATOM   3627  O   SER   222      13.321 -11.208   0.143  1.00  0.00
ATOM   3628  N   ASP   223      14.692 -12.348  -1.230  1.00  0.00
ATOM   3629  H   ASP   223      14.876 -13.055  -1.942  1.00  0.00
ATOM   3630  CA  ASP   223      15.870 -11.634  -0.745  1.00  0.00
ATOM   3631  HA  ASP   223      15.797 -11.625   0.343  1.00  0.00
ATOM   3632  CB  ASP   223      17.143 -12.354  -1.187  1.00  0.00
ATOM   3633  HB2 ASP   223      17.092 -12.552  -2.258  1.00  0.00
ATOM   3634  HB3 ASP   223      18.001 -11.702  -1.024  1.00  0.00
ATOM   3635  CG  ASP   223      17.355 -13.651  -0.449  1.00  0.00
ATOM   3636  OD1 ASP   223      17.133 -13.671   0.783  1.00  0.00
ATOM   3637  OD2 ASP   223      17.735 -14.647  -1.102  1.00  0.00
ATOM   3638  C   ASP   223      15.924 -10.181  -1.207  1.00  0.00
ATOM   3639  O   ASP   223      16.769  -9.430  -0.712  1.00  0.00
ATOM   3640  N   GLY   224      15.058  -9.765  -2.132  1.00  0.00
ATOM   3641  H   GLY   224      14.381 -10.376  -2.589  1.00  0.00
ATOM   3642  CA  GLY   224      15.005  -8.388  -2.573  1.00  0.00
ATOM   3643  HA2 GLY   224      15.980  -7.932  -2.403  1.00  0.00
ATOM   3644  HA3 GLY   224      14.831  -8.375  -3.649  1.00  0.00
ATOM   3645  C   GLY   224      13.951  -7.533  -1.905  1.00  0.00
ATOM   3646  O   GLY   224      13.762  -6.380  -2.319  1.00  0.00
ATOM   3647  N   LEU   225      13.269  -8.046  -0.877  1.00  0.00
ATOM   3648  H   LEU   225      13.511  -8.910  -0.392  1.00  0.00
ATOM   3649  CA  LEU   225      12.082  -7.360  -0.369  1.00  0.00
ATOM   3650  HA  LEU   225      11.413  -7.185  -1.211  1.00  0.00
ATOM   3651  CB  LEU   225      11.360  -8.232   0.663  1.00  0.00
ATOM   3652  HB2 LEU   225      12.102  -8.674   1.329  1.00  0.00
ATOM   3653  HB3 LEU   225      10.722  -7.595   1.275  1.00  0.00
ATOM   3654  CG  LEU   225      10.505  -9.355   0.063  1.00  0.00
ATOM   3655  HG  LEU   225      11.136  -9.995  -0.554  1.00  0.00
ATOM   3656  CD1 LEU   225       9.903 -10.212   1.176  1.00  0.00
ATOM   3657 HD11 LEU   225       9.298 -11.006   0.737  1.00  0.00
ATOM   3658 HD12 LEU   225      10.704 -10.652   1.770  1.00  0.00
ATOM   3659 HD13 LEU   225       9.277  -9.590   1.816  1.00  0.00
ATOM   3660  CD2 LEU   225       9.411  -8.760  -0.823  1.00  0.00
ATOM   3661 HD21 LEU   225       8.808  -9.564  -1.246  1.00  0.00
ATOM   3662 HD22 LEU   225       8.776  -8.105  -0.227  1.00  0.00
ATOM   3663 HD23 LEU   225       9.868  -8.187  -1.630  1.00  0.00
ATOM   3664  C   LEU   225      12.437  -6.009   0.234  1.00  0.00
ATOM   3665  O   LEU   225      11.684  -5.037   0.074  1.00  0.00
ATOM   3666  N   GLY   226      13.586  -5.919   0.913  1.00  0.00
ATOM   3667  H   GLY   226      14.234  -6.692   1.065  1.00  0.00
ATOM   3668  CA  GLY   226      13.990  -4.648   1.499  1.00  0.00
ATOM   3669  HA2 GLY   226      13.216  -4.314   2.190  1.00  0.00
ATOM   3670  HA3 GLY   226      14.896  -4.800   2.086  1.00  0.00
ATOM   3671  C   GLY   226      14.242  -3.558   0.477  1.00  0.00
ATOM   3672  O   GLY   226      14.289  -2.376   0.840  1.00  0.00
ATOM   3673  N   LEU   227      14.414  -3.929  -0.796  1.00  0.00
ATOM   3674  H   LEU   227      14.410  -4.896  -1.121  1.00  0.00
ATOM   3675  CA  LEU   227      14.627  -2.931  -1.840  1.00  0.00
ATOM   3676  HA  LEU   227      15.389  -2.243  -1.475  1.00  0.00
ATOM   3677  CB  LEU   227      15.108  -3.603  -3.121  1.00  0.00
ATOM   3678  HB2 LEU   227      14.370  -4.346  -3.422  1.00  0.00
ATOM   3679  HB3 LEU   227      15.147  -2.855  -3.912  1.00  0.00
ATOM   3680  CG  LEU   227      16.479  -4.286  -3.025  1.00  0.00
ATOM   3681  HG  LEU   227      16.445  -5.083  -2.283  1.00  0.00
ATOM   3682  CD1 LEU   227      16.833  -4.887  -4.371  1.00  0.00
ATOM   3683 HD11 LEU   227      17.806  -5.373  -4.308  1.00  0.00
ATOM   3684 HD12 LEU   227      16.078  -5.621  -4.651  1.00  0.00
ATOM   3685 HD13 LEU   227      16.870  -4.099  -5.123  1.00  0.00
ATOM   3686  CD2 LEU   227      17.543  -3.263  -2.583  1.00  0.00
ATOM   3687 HD21 LEU   227      18.514  -3.754  -2.517  1.00  0.00
ATOM   3688 HD22 LEU   227      17.594  -2.454  -3.311  1.00  0.00
ATOM   3689 HD23 LEU   227      17.274  -2.857  -1.608  1.00  0.00
ATOM   3690  C   LEU   227      13.371  -2.119  -2.127  1.00  0.00
ATOM   3691  O   LEU   227      13.482  -1.017  -2.663  1.00  0.00
ATOM   3692  N   ARG   228      12.190  -2.637  -1.778  1.00  0.00
ATOM   3693  H   ARG   228      12.060  -3.575  -1.399  1.00  0.00
ATOM   3694  CA  ARG   228      10.964  -1.858  -1.924  1.00  0.00
ATOM   3695  HA  ARG   228      10.795  -1.656  -2.982  1.00  0.00
ATOM   3696  CB  ARG   228       9.778  -2.658  -1.378  1.00  0.00
ATOM   3697  HB2 ARG   228       9.963  -2.888  -0.329  1.00  0.00
ATOM   3698  HB3 ARG   228       8.886  -2.032  -1.415  1.00  0.00
ATOM   3699  CG  ARG   228       9.495  -3.960  -2.123  1.00  0.00
ATOM   3700  HG2 ARG   228       9.161  -3.738  -3.136  1.00  0.00
ATOM   3701  HG3 ARG   228      10.414  -4.540  -2.210  1.00  0.00
ATOM   3702  CD  ARG   228       8.434  -4.783  -1.401  1.00  0.00
ATOM   3703  HD2 ARG   228       7.500  -4.221  -1.377  1.00  0.00
ATOM   3704  HD3 ARG   228       8.242  -5.695  -1.967  1.00  0.00
ATOM   3705  NE  ARG   228       8.817  -5.137  -0.035  1.00  0.00
ATOM   3706  HE  ARG   228       9.720  -4.811   0.310  1.00  0.00
ATOM   3707  CZ  ARG   228       8.058  -5.858   0.782  1.00  0.00
ATOM   3708  NH1 ARG   228       8.474  -6.135   2.011  1.00  0.00
ATOM   3709 HH11 ARG   228       9.380  -5.794   2.332  1.00  0.00
ATOM   3710 HH12 ARG   228       7.888  -6.689   2.635  1.00  0.00
ATOM   3711  NH2 ARG   228       6.880  -6.316   0.357  1.00  0.00
ATOM   3712 HH21 ARG   228       6.566  -6.112  -0.592  1.00  0.00
ATOM   3713 HH22 ARG   228       6.293  -6.870   0.981  1.00  0.00
ATOM   3714  C   ARG   228      11.090  -0.515  -1.208  1.00  0.00
ATOM   3715  O   ARG   228      10.922   0.553  -1.813  1.00  0.00
ATOM   3716  N   GLN   229      11.419  -0.550   0.084  1.00  0.00
ATOM   3717  H   GLN   229      11.571  -1.402   0.624  1.00  0.00
ATOM   3718  CA  GLN   229      11.586   0.697   0.827  1.00  0.00
ATOM   3719  HA  GLN   229      10.761   1.357   0.560  1.00  0.00
ATOM   3720  CB  GLN   229      11.542   0.426   2.330  1.00  0.00
ATOM   3721  HB2 GLN   229      12.354  -0.253   2.591  1.00  0.00
ATOM   3722  HB3 GLN   229      11.722   1.359   2.864  1.00  0.00
ATOM   3723  CG  GLN   229      10.222  -0.172   2.809  1.00  0.00
ATOM   3724  HG2 GLN   229       9.970   0.255   3.780  1.00  0.00
ATOM   3725  HG3 GLN   229       9.430   0.117   2.118  1.00  0.00
ATOM   3726  CD  GLN   229      10.249  -1.691   2.927  1.00  0.00
ATOM   3727  OE1 GLN   229      11.001  -2.380   2.223  1.00  0.00
ATOM   3728  NE2 GLN   229       9.443  -2.221   3.841  1.00  0.00
ATOM   3729 HE21 GLN   229       8.839  -1.618   4.400  1.00  0.00
ATOM   3730 HE22 GLN   229       9.428  -3.231   3.984  1.00  0.00
ATOM   3731  C   GLN   229      12.880   1.406   0.451  1.00  0.00
ATOM   3732  O   GLN   229      12.916   2.640   0.373  1.00  0.00
ATOM   3733  N   ALA   230      13.961   0.647   0.233  1.00  0.00
ATOM   3734  H   ALA   230      13.958  -0.373   0.204  1.00  0.00
ATOM   3735  CA  ALA   230      15.263   1.269   0.015  1.00  0.00
ATOM   3736  HA  ALA   230      15.477   1.920   0.863  1.00  0.00
ATOM   3737  CB  ALA   230      16.347   0.193  -0.078  1.00  0.00
ATOM   3738  HB1 ALA   230      17.316   0.666  -0.241  1.00  0.00
ATOM   3739  HB2 ALA   230      16.373  -0.378   0.850  1.00  0.00
ATOM   3740  HB3 ALA   230      16.125  -0.476  -0.910  1.00  0.00
ATOM   3741  C   ALA   230      15.260   2.126  -1.241  1.00  0.00
ATOM   3742  O   ALA   230      15.726   3.274  -1.228  1.00  0.00
ATOM   3743  N   ILE   231      14.755   1.577  -2.345  1.00  0.00
ATOM   3744  H   ILE   231      14.352   0.641  -2.392  1.00  0.00
ATOM   3745  CA  ILE   231      14.747   2.310  -3.603  1.00  0.00
ATOM   3746  HA  ILE   231      15.743   2.707  -3.798  1.00  0.00
ATOM   3747  CB  ILE   231      14.393   1.362  -4.764  1.00  0.00
ATOM   3748  HB  ILE   231      13.508   0.791  -4.483  1.00  0.00
ATOM   3749  CG2 ILE   231      14.055   2.149  -6.029  1.00  0.00
ATOM   3750 HG21 ILE   231      13.809   1.456  -6.834  1.00  0.00
ATOM   3751 HG22 ILE   231      13.202   2.799  -5.836  1.00  0.00
ATOM   3752 HG23 ILE   231      14.913   2.754  -6.321  1.00  0.00
ATOM   3753  CG1 ILE   231      15.545   0.374  -5.020  1.00  0.00
ATOM   3754 HG12 ILE   231      16.412   0.927  -5.380  1.00  0.00
ATOM   3755 HG13 ILE   231      15.831  -0.088  -4.075  1.00  0.00
ATOM   3756  CD1 ILE   231      15.204  -0.722  -6.025  1.00  0.00
ATOM   3757 HD11 ILE   231      16.064  -1.379  -6.153  1.00  0.00
ATOM   3758 HD12 ILE   231      14.357  -1.301  -5.658  1.00  0.00
ATOM   3759 HD13 ILE   231      14.947  -0.270  -6.983  1.00  0.00
ATOM   3760  C   ILE   231      13.799   3.505  -3.519  1.00  0.00
ATOM   3761  O   ILE   231      14.124   4.605  -3.976  1.00  0.00
ATOM   3762  N   THR   232      12.628   3.323  -2.906  1.00  0.00
ATOM   3763  H   THR   232      12.297   2.433  -2.535  1.00  0.00
ATOM   3764  CA  THR   232      11.716   4.451  -2.728  1.00  0.00
ATOM   3765  HA  THR   232      11.453   4.815  -3.721  1.00  0.00
ATOM   3766  CB  THR   232      10.455   4.010  -1.996  1.00  0.00
ATOM   3767  HB  THR   232      10.705   3.679  -0.988  1.00  0.00
ATOM   3768  CG2 THR   232       9.473   5.204  -1.893  1.00  0.00
ATOM   3769 HG21 THR   232       8.571   4.889  -1.369  1.00  0.00
ATOM   3770 HG22 THR   232       9.946   6.018  -1.343  1.00  0.00
ATOM   3771 HG23 THR   232       9.211   5.547  -2.894  1.00  0.00
ATOM   3772  OG1 THR   232       9.857   2.923  -2.701  1.00  0.00
ATOM   3773  HG1 THR   232      10.216   2.076  -2.362  1.00  0.00
ATOM   3774  C   THR   232      12.375   5.582  -1.954  1.00  0.00
ATOM   3775  O   THR   232      12.288   6.753  -2.340  1.00  0.00
ATOM   3776  N   LYS   233      13.043   5.252  -0.853  1.00  0.00
ATOM   3777  H   LYS   233      13.186   4.301  -0.514  1.00  0.00
ATOM   3778  CA  LYS   233      13.633   6.308  -0.039  1.00  0.00
ATOM   3779  HA  LYS   233      12.873   7.071   0.129  1.00  0.00
ATOM   3780  CB  LYS   233      14.070   5.753   1.321  1.00  0.00
ATOM   3781  HB2 LYS   233      14.710   4.884   1.165  1.00  0.00
ATOM   3782  HB3 LYS   233      14.670   6.502   1.838  1.00  0.00
ATOM   3783  CG  LYS   233      12.885   5.355   2.207  1.00  0.00
ATOM   3784  HG2 LYS   233      12.266   6.231   2.398  1.00  0.00
ATOM   3785  HG3 LYS   233      12.263   4.634   1.677  1.00  0.00
ATOM   3786  CD  LYS   233      13.333   4.757   3.530  1.00  0.00
ATOM   3787  HD2 LYS   233      12.617   4.000   3.849  1.00  0.00
ATOM   3788  HD3 LYS   233      14.291   4.254   3.397  1.00  0.00
ATOM   3789  CE  LYS   233      13.463   5.819   4.608  1.00  0.00
ATOM   3790  HE2 LYS   233      14.337   6.439   4.409  1.00  0.00
ATOM   3791  HE3 LYS   233      12.594   6.476   4.582  1.00  0.00
ATOM   3792  NZ  LYS   233      13.584   5.196   5.963  1.00  0.00
ATOM   3793  HZ1 LYS   233      14.427   5.571   6.443  1.00  0.00
ATOM   3794  HZ2 LYS   233      12.737   5.419   6.524  1.00  0.00
ATOM   3795  HZ3 LYS   233      13.672   4.164   5.864  1.00  0.00
ATOM   3796  C   LYS   233      14.798   6.977  -0.757  1.00  0.00
ATOM   3797  O   LYS   233      15.069   8.160  -0.521  1.00  0.00
ATOM   3798  N   GLU   234      15.485   6.261  -1.649  1.00  0.00
ATOM   3799  H   GLU   234      15.348   5.270  -1.850  1.00  0.00
ATOM   3800  CA  GLU   234      16.529   6.931  -2.417  1.00  0.00
ATOM   3801  HA  GLU   234      17.159   7.493  -1.728  1.00  0.00
ATOM   3802  CB  GLU   234      17.403   5.907  -3.128  1.00  0.00
ATOM   3803  HB2 GLU   234      16.795   5.289  -3.788  1.00  0.00
ATOM   3804  HB3 GLU   234      18.140   6.412  -3.753  1.00  0.00
ATOM   3805  CG  GLU   234      18.090   5.052  -2.110  1.00  0.00
ATOM   3806  HG2 GLU   234      18.572   5.693  -1.372  1.00  0.00
ATOM   3807  HG3 GLU   234      17.344   4.461  -1.579  1.00  0.00
ATOM   3808  CD  GLU   234      19.109   4.136  -2.702  1.00  0.00
ATOM   3809  OE1 GLU   234      19.912   3.618  -1.899  1.00  0.00
ATOM   3810  OE2 GLU   234      19.101   3.946  -3.948  1.00  0.00
ATOM   3811  C   GLU   234      15.930   7.925  -3.397  1.00  0.00
ATOM   3812  O   GLU   234      16.501   9.000  -3.619  1.00  0.00
ATOM   3813  N   VAL   235      14.772   7.596  -3.979  1.00  0.00
ATOM   3814  H   VAL   235      14.300   6.698  -3.869  1.00  0.00
ATOM   3815  CA  VAL   235      14.089   8.555  -4.846  1.00  0.00
ATOM   3816  HA  VAL   235      14.790   8.920  -5.597  1.00  0.00
ATOM   3817  CB  VAL   235      12.929   7.874  -5.589  1.00  0.00
ATOM   3818  HB  VAL   235      12.332   7.320  -4.865  1.00  0.00
ATOM   3819  CG1 VAL   235      12.026   8.917  -6.251  1.00  0.00
ATOM   3820 HG11 VAL   235      11.211   8.415  -6.772  1.00  0.00
ATOM   3821 HG12 VAL   235      11.616   9.579  -5.489  1.00  0.00
ATOM   3822 HG13 VAL   235      12.607   9.501  -6.965  1.00  0.00
ATOM   3823  CG2 VAL   235      13.466   6.894  -6.621  1.00  0.00
ATOM   3824 HG21 VAL   235      12.633   6.419  -7.140  1.00  0.00
ATOM   3825 HG22 VAL   235      14.085   7.428  -7.342  1.00  0.00
ATOM   3826 HG23 VAL   235      14.065   6.132  -6.122  1.00  0.00
ATOM   3827  C   VAL   235      13.614   9.755  -4.034  1.00  0.00
ATOM   3828  O   VAL   235      13.799  10.911  -4.433  1.00  0.00
ATOM   3829  N   LEU   236      13.002   9.496  -2.874  1.00  0.00
ATOM   3830  H   LEU   236      12.787   8.559  -2.534  1.00  0.00
ATOM   3831  CA  LEU   236      12.586  10.580  -1.985  1.00  0.00
ATOM   3832  HA  LEU   236      11.850  11.189  -2.510  1.00  0.00
ATOM   3833  CB  LEU   236      11.948  10.000  -0.722  1.00  0.00
ATOM   3834  HB2 LEU   236      12.665   9.326  -0.254  1.00  0.00
ATOM   3835  HB3 LEU   236      11.772  10.816  -0.020  1.00  0.00
ATOM   3836  CG  LEU   236      10.631   9.242  -0.921  1.00  0.00
ATOM   3837  HG  LEU   236      10.785   8.455  -1.659  1.00  0.00
ATOM   3838  CD1 LEU   236      10.195   8.602   0.419  1.00  0.00
ATOM   3839 HD11 LEU   236       9.258   8.063   0.277  1.00  0.00
ATOM   3840 HD12 LEU   236      10.965   7.909   0.759  1.00  0.00
ATOM   3841 HD13 LEU   236      10.055   9.383   1.166  1.00  0.00
ATOM   3842  CD2 LEU   236       9.536  10.176  -1.458  1.00  0.00
ATOM   3843 HD21 LEU   236       8.611   9.614  -1.591  1.00  0.00
ATOM   3844 HD22 LEU   236       9.369  10.987  -0.749  1.00  0.00
ATOM   3845 HD23 LEU   236       9.849  10.591  -2.416  1.00  0.00
ATOM   3846  C   LEU   236      13.759  11.484  -1.625  1.00  0.00
ATOM   3847  O   LEU   236      13.632  12.718  -1.641  1.00  0.00
ATOM   3848  N   LYS   237      14.915  10.888  -1.309  1.00  0.00
ATOM   3849  H   LYS   237      15.048   9.878  -1.262  1.00  0.00
ATOM   3850  CA  LYS   237      16.103  11.677  -1.000  1.00  0.00
ATOM   3851  HA  LYS   237      15.834  12.394  -0.225  1.00  0.00
ATOM   3852  CB  LYS   237      17.224  10.774  -0.481  1.00  0.00
ATOM   3853  HB2 LYS   237      17.338   9.927  -1.158  1.00  0.00
ATOM   3854  HB3 LYS   237      18.163  11.328  -0.502  1.00  0.00
ATOM   3855  CG  LYS   237      16.990  10.248   0.936  1.00  0.00
ATOM   3856  HG2 LYS   237      17.209  11.032   1.661  1.00  0.00
ATOM   3857  HG3 LYS   237      15.940   9.982   1.061  1.00  0.00
ATOM   3858  CD  LYS   237      17.868   9.028   1.215  1.00  0.00
ATOM   3859  HD2 LYS   237      17.949   8.424   0.312  1.00  0.00
ATOM   3860  HD3 LYS   237      18.876   9.356   1.471  1.00  0.00
ATOM   3861  CE  LYS   237      17.307   8.177   2.348  1.00  0.00
ATOM   3862  HE2 LYS   237      16.290   7.868   2.107  1.00  0.00
ATOM   3863  HE3 LYS   237      17.900   7.268   2.454  1.00  0.00
ATOM   3864  NZ  LYS   237      17.312   8.929   3.626  1.00  0.00
ATOM   3865  HZ1 LYS   237      17.872   8.410   4.332  1.00  0.00
ATOM   3866  HZ2 LYS   237      17.732   9.868   3.474  1.00  0.00
ATOM   3867  HZ3 LYS   237      16.336   9.037   3.969  1.00  0.00
ATOM   3868  C   LYS   237      16.583  12.446  -2.220  1.00  0.00
ATOM   3869  O   LYS   237      17.006  13.601  -2.105  1.00  0.00
ATOM   3870  N   GLN   238      16.539  11.822  -3.397  1.00  0.00
ATOM   3871  H   GLN   238      16.208  10.869  -3.545  1.00  0.00
ATOM   3872  CA  GLN   238      16.992  12.524  -4.595  1.00  0.00
ATOM   3873  HA  GLN   238      18.024  12.837  -4.436  1.00  0.00
ATOM   3874  CB  GLN   238      16.942  11.591  -5.804  1.00  0.00
ATOM   3875  HB2 GLN   238      17.679  10.798  -5.677  1.00  0.00
ATOM   3876  HB3 GLN   238      15.963  11.113  -5.849  1.00  0.00
ATOM   3877  CG  GLN   238      17.208  12.319  -7.119  1.00  0.00
ATOM   3878  HG2 GLN   238      16.408  13.038  -7.296  1.00  0.00
ATOM   3879  HG3 GLN   238      18.134  12.888  -7.030  1.00  0.00
ATOM   3880  CD  GLN   238      17.311  11.392  -8.310  1.00  0.00
ATOM   3881  OE1 GLN   238      17.540  10.185  -8.166  1.00  0.00
ATOM   3882  NE2 GLN   238      17.135  11.953  -9.504  1.00  0.00
ATOM   3883 HE21 GLN   238      16.948  12.953  -9.575  1.00  0.00
ATOM   3884 HE22 GLN   238      17.187  11.383 -10.348  1.00  0.00
ATOM   3885  C   GLN   238      16.159  13.777  -4.848  1.00  0.00
ATOM   3886  O   GLN   238      16.694  14.828  -5.231  1.00  0.00
ATOM   3887  N   GLU   239      14.856  13.698  -4.612  1.00  0.00
ATOM   3888  H   GLU   239      14.392  12.859  -4.263  1.00  0.00
ATOM   3889  CA  GLU   239      13.960  14.830  -4.838  1.00  0.00
ATOM   3890  HA  GLU   239      14.368  15.391  -5.679  1.00  0.00
ATOM   3891  CB  GLU   239      12.558  14.326  -5.177  1.00  0.00
ATOM   3892  HB2 GLU   239      12.192  13.708  -4.357  1.00  0.00
ATOM   3893  HB3 GLU   239      11.882  15.177  -5.261  1.00  0.00
ATOM   3894  CG  GLU   239      12.512  13.517  -6.476  1.00  0.00
ATOM   3895  HG2 GLU   239      13.101  12.608  -6.359  1.00  0.00
ATOM   3896  HG3 GLU   239      11.486  13.208  -6.676  1.00  0.00
ATOM   3897  CD  GLU   239      13.044  14.320  -7.666  1.00  0.00
ATOM   3898  OE1 GLU   239      12.814  15.541  -7.692  1.00  0.00
ATOM   3899  OE2 GLU   239      13.712  13.744  -8.550  1.00  0.00
ATOM   3900  C   GLU   239      13.903  15.797  -3.662  1.00  0.00
ATOM   3901  O   GLU   239      13.070  16.714  -3.677  1.00  0.00
ATOM   3902  N   LYS   240      14.777  15.606  -2.674  1.00  0.00
ATOM   3903  H   LYS   240      15.448  14.838  -2.679  1.00  0.00
ATOM   3904  CA  LYS   240      14.885  16.454  -1.481  1.00  0.00
ATOM   3905  HA  LYS   240      15.670  16.021  -0.861  1.00  0.00
ATOM   3906  CB  LYS   240      15.296  17.885  -1.851  1.00  0.00
ATOM   3907  HB2 LYS   240      14.498  18.346  -2.432  1.00  0.00
ATOM   3908  HB3 LYS   240      15.406  18.471  -0.939  1.00  0.00
ATOM   3909  CG  LYS   240      16.610  17.953  -2.656  1.00  0.00
ATOM   3910  HG2 LYS   240      16.478  17.456  -3.617  1.00  0.00
ATOM   3911  HG3 LYS   240      16.858  18.993  -2.867  1.00  0.00
ATOM   3912  CD  LYS   240      17.760  17.294  -1.888  1.00  0.00
ATOM   3913  HD2 LYS   240      17.653  17.508  -0.825  1.00  0.00
ATOM   3914  HD3 LYS   240      17.698  16.212  -2.003  1.00  0.00
ATOM   3915  CE  LYS   240      19.123  17.773  -2.363  1.00  0.00
ATOM   3916  HE2 LYS   240      19.535  18.476  -1.639  1.00  0.00
ATOM   3917  HE3 LYS   240      19.809  16.928  -2.413  1.00  0.00
ATOM   3918  NZ  LYS   240      19.039  18.426  -3.699  1.00  0.00
ATOM   3919  HZ1 LYS   240      19.993  18.511  -4.105  1.00  0.00
ATOM   3920  HZ2 LYS   240      18.444  17.851  -4.330  1.00  0.00
ATOM   3921  HZ3 LYS   240      18.621  19.373  -3.597  1.00  0.00
ATOM   3922  C   LYS   240      13.603  16.453  -0.645  1.00  0.00
ATOM   3923  O   LYS   240      13.333  17.398   0.105  1.00  0.00
ATOM   3924  N   ILE   241      12.817  15.380  -0.737  1.00  0.00
ATOM   3925  H   ILE   241      12.991  14.590  -1.358  1.00  0.00
ATOM   3926  CA  ILE   241      11.608  15.265   0.081  1.00  0.00
ATOM   3927  HA  ILE   241      11.110  16.234   0.113  1.00  0.00
ATOM   3928  CB  ILE   241      10.638  14.253  -0.553  1.00  0.00
ATOM   3929  HB  ILE   241      11.169  13.315  -0.716  1.00  0.00
ATOM   3930  CG2 ILE   241       9.453  13.964   0.389  1.00  0.00
ATOM   3931 HG21 ILE   241       8.781  13.246  -0.081  1.00  0.00
ATOM   3932 HG22 ILE   241       9.826  13.552   1.327  1.00  0.00
ATOM   3933 HG23 ILE   241       8.913  14.889   0.589  1.00  0.00
ATOM   3934  CG1 ILE   241      10.146  14.778  -1.900  1.00  0.00
ATOM   3935 HG12 ILE   241       9.381  15.535  -1.729  1.00  0.00
ATOM   3936 HG13 ILE   241      10.972  15.269  -2.414  1.00  0.00
ATOM   3937  CD1 ILE   241       9.581  13.698  -2.793  1.00  0.00
ATOM   3938 HD11 ILE   241       9.250  14.139  -3.733  1.00  0.00
ATOM   3939 HD12 ILE   241      10.350  12.952  -2.993  1.00  0.00
ATOM   3940 HD13 ILE   241       8.734  13.222  -2.298  1.00  0.00
ATOM   3941  C   ILE   241      11.954  14.896   1.518  1.00  0.00
ATOM   3942  O   ILE   241      11.359  15.425   2.462  1.00  0.00
ATOM   3943  N   ILE   242      12.896  13.976   1.707  1.00  0.00
ATOM   3944  H   ILE   242      13.322  13.450   0.944  1.00  0.00
ATOM   3945  CA  ILE   242      13.418  13.624   3.027  1.00  0.00
ATOM   3946  HA  ILE   242      12.949  14.240   3.794  1.00  0.00
ATOM   3947  CB  ILE   242      13.086  12.167   3.400  1.00  0.00
ATOM   3948  HB  ILE   242      13.450  11.987   4.412  1.00  0.00
ATOM   3949  CG2 ILE   242      11.575  11.935   3.379  1.00  0.00
ATOM   3950 HG21 ILE   242      11.362  10.900   3.645  1.00  0.00
ATOM   3951 HG22 ILE   242      11.095  12.600   4.096  1.00  0.00
ATOM   3952 HG23 ILE   242      11.189  12.139   2.380  1.00  0.00
ATOM   3953  CG1 ILE   242      13.789  11.188   2.453  1.00  0.00
ATOM   3954 HG12 ILE   242      13.448  11.376   1.435  1.00  0.00
ATOM   3955 HG13 ILE   242      14.860  11.387   2.472  1.00  0.00
ATOM   3956  CD1 ILE   242      13.551   9.697   2.793  1.00  0.00
ATOM   3957 HD11 ILE   242      14.082   9.071   2.076  1.00  0.00
ATOM   3958 HD12 ILE   242      13.919   9.490   3.798  1.00  0.00
ATOM   3959 HD13 ILE   242      12.484   9.479   2.745  1.00  0.00
ATOM   3960  C   ILE   242      14.923  13.869   3.001  1.00  0.00
ATOM   3961  O   ILE   242      15.540  13.802   1.925  1.00  0.00
ATOM   3962  N   PRO   243      15.563  14.158   4.144  1.00  0.00
ATOM   3963  CD  PRO   243      15.012  14.222   5.511  1.00  0.00
ATOM   3964  HD2 PRO   243      14.388  13.357   5.735  1.00  0.00
ATOM   3965  HD3 PRO   243      14.393  15.107   5.655  1.00  0.00
ATOM   3966  CG  PRO   243      16.248  14.258   6.375  1.00  0.00
ATOM   3967  HG2 PRO   243      16.562  13.253   6.655  1.00  0.00
ATOM   3968  HG3 PRO   243      16.066  14.805   7.300  1.00  0.00
ATOM   3969  CB  PRO   243      17.278  14.930   5.550  1.00  0.00
ATOM   3970  HB2 PRO   243      18.284  14.662   5.874  1.00  0.00
ATOM   3971  HB3 PRO   243      17.199  16.015   5.621  1.00  0.00
ATOM   3972  CA  PRO   243      17.002  14.443   4.126  1.00  0.00
ATOM   3973  HA  PRO   243      17.272  15.167   3.357  1.00  0.00
ATOM   3974  C   PRO   243      17.833  13.204   3.801  1.00  0.00
ATOM   3975  O   PRO   243      17.497  12.087   4.212  1.00  0.00
ATOM   3976  OXT PRO   243      18.853  13.294   3.112  1.00  0.00
TER   
ATOM   3977 Na+  Na+   244     -27.306  19.291  17.125  1.00  0.00
TER   
ATOM   3978 Na+  Na+   245     -37.319  -4.622  -4.535  1.00  0.00
TER   
ATOM   3979  O   WAT   246      22.697  -9.102  -6.106  1.00  0.00
ATOM   3980  H1  WAT   246      23.654  -9.102  -6.106  1.00  0.00
ATOM   3981  H2  WAT   246      22.457  -8.176  -6.106  1.00  0.00
TER   
ATOM   3982  O   WAT   247       9.817 -13.947  -5.125  1.00  0.00
ATOM   3983  H1  WAT   247      10.774 -13.947  -5.125  1.00  0.00
ATOM   3984  H2  WAT   247       9.577 -13.021  -5.125  1.00  0.00
TER   
ATOM   3985  O   WAT   248      11.407   4.275 -18.798  1.00  0.00
ATOM   3986  H1  WAT   248      12.364   4.275 -18.798  1.00  0.00
ATOM   3987  H2  WAT   248      11.167   5.201 -18.798  1.00  0.00
TER   
ATOM   3988  O   WAT   249      13.555 -11.298   2.561  1.00  0.00
ATOM   3989  H1  WAT   249      14.512 -11.298   2.561  1.00  0.00
ATOM   3990  H2  WAT   249      13.315 -10.372   2.561  1.00  0.00
TER   
ATOM   3991  O   WAT   250     -17.208   3.331  -8.646  1.00  0.00
ATOM   3992  H1  WAT   250     -16.251   3.331  -8.646  1.00  0.00
ATOM   3993  H2  WAT   250     -17.448   4.257  -8.646  1.00  0.00
TER   
ATOM   3994  O   WAT   251     -14.569 -12.944  -4.657  1.00  0.00
ATOM   3995  H1  WAT   251     -13.612 -12.944  -4.657  1.00  0.00
ATOM   3996  H2  WAT   251     -14.809 -12.018  -4.657  1.00  0.00
TER   
ATOM   3997  O   WAT   252       1.691 -11.022  -9.300  1.00  0.00
ATOM   3998  H1  WAT   252       2.648 -11.022  -9.300  1.00  0.00
ATOM   3999  H2  WAT   252       1.451 -10.096  -9.300  1.00  0.00
TER   
ATOM   4000  O   WAT   253      -4.128 -12.646  23.233  1.00  0.00
ATOM   4001  H1  WAT   253      -3.171 -12.646  23.233  1.00  0.00
ATOM   4002  H2  WAT   253      -4.368 -11.720  23.233  1.00  0.00
TER   
ATOM   4003  O   WAT   254      -3.859 -19.550  -5.879  1.00  0.00
ATOM   4004  H1  WAT   254      -2.902 -19.550  -5.879  1.00  0.00
ATOM   4005  H2  WAT   254      -4.099 -18.624  -5.879  1.00  0.00
TER   
ATOM   4006  O   WAT   255      12.271   3.402 -16.686  1.00  0.00
ATOM   4007  H1  WAT   255      13.228   3.402 -16.686  1.00  0.00
ATOM   4008  H2  WAT   255      12.031   4.328 -16.686  1.00  0.00
TER   
ATOM   4009  O   WAT   256     -12.208 -11.402 -13.392  1.00  0.00
ATOM   4010  H1  WAT   256     -11.251 -11.402 -13.392  1.00  0.00
ATOM   4011  H2  WAT   256     -12.448 -10.476 -13.392  1.00  0.00
TER   
ATOM   4012  O   WAT   257      14.031  16.480  -9.712  1.00  0.00
ATOM   4013  H1  WAT   257      14.988  16.480  -9.712  1.00  0.00
ATOM   4014  H2  WAT   257      13.791  17.406  -9.712  1.00  0.00
TER   
ATOM   4015  O   WAT   258       5.962  -3.537   9.138  1.00  0.00
ATOM   4016  H1  WAT   258       6.919  -3.537   9.138  1.00  0.00
ATOM   4017  H2  WAT   258       5.722  -2.611   9.138  1.00  0.00
TER   
ATOM   4018  O   WAT   259      -0.006  15.931   6.395  1.00  0.00
ATOM   4019  H1  WAT   259       0.951  15.931   6.395  1.00  0.00
ATOM   4020  H2  WAT   259      -0.246  16.857   6.395  1.00  0.00
TER   
ATOM   4021  O   WAT   260       5.917  -4.405 -15.898  1.00  0.00
ATOM   4022  H1  WAT   260       6.874  -4.405 -15.898  1.00  0.00
ATOM   4023  H2  WAT   260       5.677  -3.479 -15.898  1.00  0.00
TER   
ATOM   4024  O   WAT   261      13.028  18.908   8.813  1.00  0.00
ATOM   4025  H1  WAT   261      13.985  18.908   8.813  1.00  0.00
ATOM   4026  H2  WAT   261      12.788  19.834   8.813  1.00  0.00
TER   
ATOM   4027  O   WAT   262      -0.691 -18.317  11.689  1.00  0.00
ATOM   4028  H1  WAT   262       0.266 -18.317  11.689  1.00  0.00
ATOM   4029  H2  WAT   262      -0.931 -17.391  11.689  1.00  0.00
TER   
ATOM   4030  O   WAT   263      -0.007  12.771  11.196  1.00  0.00
ATOM   4031  H1  WAT   263       0.950  12.771  11.196  1.00  0.00
ATOM   4032  H2  WAT   263      -0.247  13.697  11.196  1.00  0.00
TER   
ATOM   4033  O   WAT   264      19.438   9.207 -10.167  1.00  0.00
ATOM   4034  H1  WAT   264      20.395   9.207 -10.167  1.00  0.00
ATOM   4035  H2  WAT   264      19.198  10.133 -10.167  1.00  0.00
TER   
ATOM   4036  O   WAT   265      16.227 -11.345  -5.145  1.00  0.00
ATOM   4037  H1  WAT   265      17.184 -11.345  -5.145  1.00  0.00
ATOM   4038  H2  WAT   265      15.987 -10.419  -5.145  1.00  0.00
TER   
ATOM   4039  O   WAT   266     -20.289   3.642   9.022  1.00  0.00
ATOM   4040  H1  WAT   266     -19.332   3.642   9.022  1.00  0.00
ATOM   4041  H2  WAT   266     -20.529   4.568   9.022  1.00  0.00
TER   
ATOM   4042  O   WAT   267     -21.446  -4.913  -6.123  1.00  0.00
ATOM   4043  H1  WAT   267     -20.489  -4.913  -6.123  1.00  0.00
ATOM   4044  H2  WAT   267     -21.686  -3.987  -6.123  1.00  0.00
TER   
ATOM   4045  O   WAT   268      -3.664   3.138 -14.184  1.00  0.00
ATOM   4046  H1  WAT   268      -2.707   3.138 -14.184  1.00  0.00
ATOM   4047  H2  WAT   268      -3.904   4.064 -14.184  1.00  0.00
TER   
ATOM   4048  O   WAT   269      -6.779 -18.406   6.052  1.00  0.00
ATOM   4049  H1  WAT   269      -5.822 -18.406   6.052  1.00  0.00
ATOM   4050  H2  WAT   269      -7.019 -17.480   6.052  1.00  0.00
TER   
ATOM   4051  O   WAT   270      14.655  -1.492   3.271  1.00  0.00
ATOM   4052  H1  WAT   270      15.612  -1.492   3.271  1.00  0.00
ATOM   4053  H2  WAT   270      14.415  -0.566   3.271  1.00  0.00
TER   
ATOM   4054  O   WAT   271      -4.765   3.197  19.820  1.00  0.00
ATOM   4055  H1  WAT   271      -3.808   3.197  19.820  1.00  0.00
ATOM   4056  H2  WAT   271      -5.005   4.123  19.820  1.00  0.00
TER   
ATOM   4057  O   WAT   272      23.086   5.932  -6.069  1.00  0.00
ATOM   4058  H1  WAT   272      24.043   5.932  -6.069  1.00  0.00
ATOM   4059  H2  WAT   272      22.846   6.858  -6.069  1.00  0.00
TER   
ATOM   4060  O   WAT   273       6.018  -5.714   5.544  1.00  0.00
ATOM   4061  H1  WAT   273       6.975  -5.714   5.544  1.00  0.00
ATOM   4062  H2  WAT   273       5.778  -4.788   5.544  1.00  0.00
TER   
ATOM   4063  O   WAT   274       0.506 -18.907 -10.786  1.00  0.00
ATOM   4064  H1  WAT   274       1.463 -18.907 -10.786  1.00  0.00
ATOM   4065  H2  WAT   274       0.266 -17.981 -10.786  1.00  0.00
TER   
ATOM   4066  O   WAT   275      -5.160  18.953  -1.763  1.00  0.00
ATOM   4067  H1  WAT   275      -4.203  18.953  -1.763  1.00  0.00
ATOM   4068  H2  WAT   275      -5.400  19.879  -1.763  1.00  0.00
TER   
ATOM   4069  O   WAT   276     -22.744  -6.251  -4.158  1.00  0.00
ATOM   4070  H1  WAT   276     -21.787  -6.251  -4.158  1.00  0.00
ATOM   4071  H2  WAT   276     -22.984  -5.325  -4.158  1.00  0.00
TER   
ATOM   4072  O   WAT   277      -2.448  18.439   4.253  1.00  0.00
ATOM   4073  H1  WAT   277      -1.491  18.439   4.253  1.00  0.00
ATOM   4074  H2  WAT   277      -2.688  19.365   4.253  1.00  0.00
TER   
ATOM   4075  O   WAT   278       0.648  15.661   8.979  1.00  0.00
ATOM   4076  H1  WAT   278       1.605  15.661   8.979  1.00  0.00
ATOM   4077  H2  WAT   278       0.408  16.587   8.979  1.00  0.00
TER   
ATOM   4078  O   WAT   279      15.940  -7.274  -7.465  1.00  0.00
ATOM   4079  H1  WAT   279      16.897  -7.274  -7.465  1.00  0.00
ATOM   4080  H2  WAT   279      15.700  -6.348  -7.465  1.00  0.00
TER   
ATOM   4081  O   WAT   280      -6.325   6.677 -10.889  1.00  0.00
ATOM   4082  H1  WAT   280      -5.368   6.677 -10.889  1.00  0.00
ATOM   4083  H2  WAT   280      -6.565   7.603 -10.889  1.00  0.00
TER   
ATOM   4084  O   WAT   281      -0.227 -12.974  -5.321  1.00  0.00
ATOM   4085  H1  WAT   281       0.730 -12.974  -5.321  1.00  0.00
ATOM   4086  H2  WAT   281      -0.467 -12.048  -5.321  1.00  0.00
TER   
ATOM   4087  O   WAT   282     -20.996   0.721  -4.532  1.00  0.00
ATOM   4088  H1  WAT   282     -20.039   0.721  -4.532  1.00  0.00
ATOM   4089  H2  WAT   282     -21.236   1.647  -4.532  1.00  0.00
TER   
ATOM   4090  O   WAT   283     -11.795 -11.264  17.950  1.00  0.00
ATOM   4091  H1  WAT   283     -10.838 -11.264  17.950  1.00  0.00
ATOM   4092  H2  WAT   283     -12.035 -10.338  17.950  1.00  0.00
TER   
ATOM   4093  O   WAT   284     -17.256   9.705   5.868  1.00  0.00
ATOM   4094  H1  WAT   284     -16.299   9.705   5.868  1.00  0.00
ATOM   4095  H2  WAT   284     -17.496  10.631   5.868  1.00  0.00
TER   
ATOM   4096  O   WAT   285      -7.870  -4.824  16.512  1.00  0.00
ATOM   4097  H1  WAT   285      -6.913  -4.824  16.512  1.00  0.00
ATOM   4098  H2  WAT   285      -8.110  -3.898  16.512  1.00  0.00
TER   
ATOM   4099  O   WAT   286      13.630  -6.339  -9.652  1.00  0.00
ATOM   4100  H1  WAT   286      14.587  -6.339  -9.652  1.00  0.00
ATOM   4101  H2  WAT   286      13.390  -5.413  -9.652  1.00  0.00
TER   
ATOM   4102  O   WAT   287     -11.308 -15.639  13.892  1.00  0.00
ATOM   4103  H1  WAT   287     -10.351 -15.639  13.892  1.00  0.00
ATOM   4104  H2  WAT   287     -11.548 -14.713  13.892  1.00  0.00
TER   
ATOM   4105  O   WAT   288      -4.305  -0.778  -1.621  1.00  0.00
ATOM   4106  H1  WAT   288      -3.348  -0.778  -1.621  1.00  0.00
ATOM   4107  H2  WAT   288      -4.545   0.148  -1.621  1.00  0.00
TER   
ATOM   4108  O   WAT   289      -5.569   8.745  12.745  1.00  0.00
ATOM   4109  H1  WAT   289      -4.612   8.745  12.745  1.00  0.00
ATOM   4110  H2  WAT   289      -5.809   9.671  12.745  1.00  0.00
TER   
ATOM   4111  O   WAT   290      17.566  14.736   0.460  1.00  0.00
ATOM   4112  H1  WAT   290      18.523  14.736   0.460  1.00  0.00
ATOM   4113  H2  WAT   290      17.326  15.662   0.460  1.00  0.00
TER   
ATOM   4114  O   WAT   291       0.872  -1.009  12.109  1.00  0.00
ATOM   4115  H1  WAT   291       1.829  -1.009  12.109  1.00  0.00
ATOM   4116  H2  WAT   291       0.632  -0.083  12.109  1.00  0.00
TER   
ATOM   4117  O   WAT   292      -4.963  -5.337  21.668  1.00  0.00
ATOM   4118  H1  WAT   292      -4.006  -5.337  21.668  1.00  0.00
ATOM   4119  H2  WAT   292      -5.203  -4.411  21.668  1.00  0.00
TER   
ATOM   4120  O   WAT   293       6.215  15.753   9.099  1.00  0.00
ATOM   4121  H1  WAT   293       7.172  15.753   9.099  1.00  0.00
ATOM   4122  H2  WAT   293       5.975  16.679   9.099  1.00  0.00
TER   
ATOM   4123  O   WAT   294      -9.242 -16.201  -6.037  1.00  0.00
ATOM   4124  H1  WAT   294      -8.285 -16.201  -6.037  1.00  0.00
ATOM   4125  H2  WAT   294      -9.482 -15.275  -6.037  1.00  0.00
TER   
ATOM   4126  O   WAT   295      -9.882   5.093  -5.661  1.00  0.00
ATOM   4127  H1  WAT   295      -8.925   5.093  -5.661  1.00  0.00
ATOM   4128  H2  WAT   295     -10.122   6.019  -5.661  1.00  0.00
TER   
ATOM   4129  O   WAT   296      10.500  -6.151 -15.977  1.00  0.00
ATOM   4130  H1  WAT   296      11.457  -6.151 -15.977  1.00  0.00
ATOM   4131  H2  WAT   296      10.260  -5.225 -15.977  1.00  0.00
TER   
ATOM   4132  O   WAT   297      -7.881 -17.188   8.256  1.00  0.00
ATOM   4133  H1  WAT   297      -6.924 -17.188   8.256  1.00  0.00
ATOM   4134  H2  WAT   297      -8.121 -16.262   8.256  1.00  0.00
TER   
ATOM   4135  O   WAT   298      -7.993  10.788  -5.639  1.00  0.00
ATOM   4136  H1  WAT   298      -7.036  10.788  -5.639  1.00  0.00
ATOM   4137  H2  WAT   298      -8.233  11.714  -5.639  1.00  0.00
TER   
ATOM   4138  O   WAT   299     -16.357  11.877  -0.781  1.00  0.00
ATOM   4139  H1  WAT   299     -15.400  11.877  -0.781  1.00  0.00
ATOM   4140  H2  WAT   299     -16.597  12.803  -0.781  1.00  0.00
TER   
ATOM   4141  O   WAT   300      -0.891  -7.713  18.974  1.00  0.00
ATOM   4142  H1  WAT   300       0.066  -7.713  18.974  1.00  0.00
ATOM   4143  H2  WAT   300      -1.131  -6.787  18.974  1.00  0.00
TER   
ATOM   4144  O   WAT   301       1.693  -0.788   7.406  1.00  0.00
ATOM   4145  H1  WAT   301       2.650  -0.788   7.406  1.00  0.00
ATOM   4146  H2  WAT   301       1.453   0.138   7.406  1.00  0.00
TER   
ATOM   4147  O   WAT   302     -10.399   2.688 -10.433  1.00  0.00
ATOM   4148  H1  WAT   302      -9.442   2.688 -10.433  1.00  0.00
ATOM   4149  H2  WAT   302     -10.639   3.614 -10.433  1.00  0.00
TER   
ATOM   4150  O   WAT   303     -12.812   7.833  -8.594  1.00  0.00
ATOM   4151  H1  WAT   303     -11.855   7.833  -8.594  1.00  0.00
ATOM   4152  H2  WAT   303     -13.052   8.759  -8.594  1.00  0.00
TER   
ATOM   4153  O   WAT   304      19.176   9.399  -3.458  1.00  0.00
ATOM   4154  H1  WAT   304      20.133   9.399  -3.458  1.00  0.00
ATOM   4155  H2  WAT   304      18.936  10.325  -3.458  1.00  0.00
TER   
ATOM   4156  O   WAT   305      18.435  -3.509 -13.497  1.00  0.00
ATOM   4157  H1  WAT   305      19.392  -3.509 -13.497  1.00  0.00
ATOM   4158  H2  WAT   305      18.195  -2.583 -13.497  1.00  0.00
TER   
ATOM   4159  O   WAT   306       1.787  -0.026 -11.597  1.00  0.00
ATOM   4160  H1  WAT   306       2.744  -0.026 -11.597  1.00  0.00
ATOM   4161  H2  WAT   306       1.547   0.900 -11.597  1.00  0.00
TER   
ATOM   4162  O   WAT   307       0.152   2.570  14.629  1.00  0.00
ATOM   4163  H1  WAT   307       1.109   2.570  14.629  1.00  0.00
ATOM   4164  H2  WAT   307      -0.088   3.496  14.629  1.00  0.00
TER   
ATOM   4165  O   WAT   308      11.528  17.996  -5.509  1.00  0.00
ATOM   4166  H1  WAT   308      12.485  17.996  -5.509  1.00  0.00
ATOM   4167  H2  WAT   308      11.288  18.922  -5.509  1.00  0.00
TER   
ATOM   4168  O   WAT   309     -15.357  13.685   7.691  1.00  0.00
ATOM   4169  H1  WAT   309     -14.400  13.685   7.691  1.00  0.00
ATOM   4170  H2  WAT   309     -15.597  14.611   7.691  1.00  0.00
TER   
ATOM   4171  O   WAT   310      -2.684  10.956   7.925  1.00  0.00
ATOM   4172  H1  WAT   310      -1.727  10.956   7.925  1.00  0.00
ATOM   4173  H2  WAT   310      -2.924  11.882   7.925  1.00  0.00
TER   
ATOM   4174  O   WAT   311       7.418   0.300  11.064  1.00  0.00
ATOM   4175  H1  WAT   311       8.375   0.300  11.064  1.00  0.00
ATOM   4176  H2  WAT   311       7.178   1.226  11.064  1.00  0.00
TER   
ATOM   4177  O   WAT   312     -20.224 -13.769   4.633  1.00  0.00
ATOM   4178  H1  WAT   312     -19.267 -13.769   4.633  1.00  0.00
ATOM   4179  H2  WAT   312     -20.464 -12.843   4.633  1.00  0.00
TER   
ATOM   4180  O   WAT   313      -6.794   6.763  15.444  1.00  0.00
ATOM   4181  H1  WAT   313      -5.837   6.763  15.444  1.00  0.00
ATOM   4182  H2  WAT   313      -7.034   7.689  15.444  1.00  0.00
TER   
ATOM   4183  O   WAT   314      -8.423  -9.327 -14.007  1.00  0.00
ATOM   4184  H1  WAT   314      -7.466  -9.327 -14.007  1.00  0.00
ATOM   4185  H2  WAT   314      -8.663  -8.401 -14.007  1.00  0.00
TER   
ATOM   4186  O   WAT   315      -4.319   0.054 -15.130  1.00  0.00
ATOM   4187  H1  WAT   315      -3.362   0.054 -15.130  1.00  0.00
ATOM   4188  H2  WAT   315      -4.559   0.980 -15.130  1.00  0.00
TER   
ATOM   4189  O   WAT   316      13.528  -8.148 -13.766  1.00  0.00
ATOM   4190  H1  WAT   316      14.485  -8.148 -13.766  1.00  0.00
ATOM   4191  H2  WAT   316      13.288  -7.222 -13.766  1.00  0.00
TER   
ATOM   4192  O   WAT   317       6.072 -19.942  15.046  1.00  0.00
ATOM   4193  H1  WAT   317       7.029 -19.942  15.046  1.00  0.00
ATOM   4194  H2  WAT   317       5.832 -19.016  15.046  1.00  0.00
TER   
ATOM   4195  O   WAT   318     -15.641  -0.371  14.037  1.00  0.00
ATOM   4196  H1  WAT   318     -14.684  -0.371  14.037  1.00  0.00
ATOM   4197  H2  WAT   318     -15.881   0.555  14.037  1.00  0.00
TER   
ATOM   4198  O   WAT   319     -16.991  10.409   2.688  1.00  0.00
ATOM   4199  H1  WAT   319     -16.034  10.409   2.688  1.00  0.00
ATOM   4200  H2  WAT   319     -17.231  11.335   2.688  1.00  0.00
TER   
ATOM   4201  O   WAT   320     -16.373 -16.843  -5.398  1.00  0.00
ATOM   4202  H1  WAT   320     -15.416 -16.843  -5.398  1.00  0.00
ATOM   4203  H2  WAT   320     -16.613 -15.917  -5.398  1.00  0.00
TER   
ATOM   4204  O   WAT   321       1.283  18.304   5.828  1.00  0.00
ATOM   4205  H1  WAT   321       2.240  18.304   5.828  1.00  0.00
ATOM   4206  H2  WAT   321       1.043  19.230   5.828  1.00  0.00
TER   
ATOM   4207  O   WAT   322      -3.713 -13.682  14.888  1.00  0.00
ATOM   4208  H1  WAT   322      -2.756 -13.682  14.888  1.00  0.00
ATOM   4209  H2  WAT   322      -3.953 -12.756  14.888  1.00  0.00
TER   
ATOM   4210  O   WAT   323      -7.677   5.255  20.152  1.00  0.00
ATOM   4211  H1  WAT   323      -6.720   5.255  20.152  1.00  0.00
ATOM   4212  H2  WAT   323      -7.917   6.181  20.152  1.00  0.00
TER   
ATOM   4213  O   WAT   324       6.678  20.715  -9.509  1.00  0.00
ATOM   4214  H1  WAT   324       7.635  20.715  -9.509  1.00  0.00
ATOM   4215  H2  WAT   324       6.438  21.641  -9.509  1.00  0.00
TER   
ATOM   4216  O   WAT   325      14.740  17.198   2.498  1.00  0.00
ATOM   4217  H1  WAT   325      15.697  17.198   2.498  1.00  0.00
ATOM   4218  H2  WAT   325      14.500  18.124   2.498  1.00  0.00
TER   
ATOM   4219  O   WAT   326       1.118 -17.196 -12.906  1.00  0.00
ATOM   4220  H1  WAT   326       2.075 -17.196 -12.906  1.00  0.00
ATOM   4221  H2  WAT   326       0.878 -16.270 -12.906  1.00  0.00
TER   
ATOM   4222  O   WAT   327     -21.358 -12.309   7.113  1.00  0.00
ATOM   4223  H1  WAT   327     -20.401 -12.309   7.113  1.00  0.00
ATOM   4224  H2  WAT   327     -21.598 -11.383   7.113  1.00  0.00
TER   
ATOM   4225  O   WAT   328      -3.390  -8.640 -15.127  1.00  0.00
ATOM   4226  H1  WAT   328      -2.433  -8.640 -15.127  1.00  0.00
ATOM   4227  H2  WAT   328      -3.630  -7.714 -15.127  1.00  0.00
TER   
ATOM   4228  O   WAT   329     -21.698  -9.527   1.953  1.00  0.00
ATOM   4229  H1  WAT   329     -20.741  -9.527   1.953  1.00  0.00
ATOM   4230  H2  WAT   329     -21.938  -8.601   1.953  1.00  0.00
TER   
ATOM   4231  O   WAT   330      -7.530  16.976   4.259  1.00  0.00
ATOM   4232  H1  WAT   330      -6.573  16.976   4.259  1.00  0.00
ATOM   4233  H2  WAT   330      -7.770  17.902   4.259  1.00  0.00
TER   
ATOM   4234  O   WAT   331      -8.653  -5.418 -15.367  1.00  0.00
ATOM   4235  H1  WAT   331      -7.696  -5.418 -15.367  1.00  0.00
ATOM   4236  H2  WAT   331      -8.893  -4.492 -15.367  1.00  0.00
TER   
ATOM   4237  O   WAT   332       4.841  17.788  10.665  1.00  0.00
ATOM   4238  H1  WAT   332       5.798  17.788  10.665  1.00  0.00
ATOM   4239  H2  WAT   332       4.601  18.714  10.665  1.00  0.00
TER   
ATOM   4240  O   WAT   333     -15.083  11.274   6.327  1.00  0.00
ATOM   4241  H1  WAT   333     -14.126  11.274   6.327  1.00  0.00
ATOM   4242  H2  WAT   333     -15.323  12.200   6.327  1.00  0.00
TER   
ATOM   4243  O   WAT   334       2.807  -0.309  10.046  1.00  0.00
ATOM   4244  H1  WAT   334       3.764  -0.309  10.046  1.00  0.00
ATOM   4245  H2  WAT   334       2.567   0.617  10.046  1.00  0.00
TER   
ATOM   4246  O   WAT   335     -10.514 -14.101  17.260  1.00  0.00
ATOM   4247  H1  WAT   335      -9.557 -14.101  17.260  1.00  0.00
ATOM   4248  H2  WAT   335     -10.754 -13.175  17.260  1.00  0.00
TER   
ATOM   4249  O   WAT   336     -16.373  -8.522  -9.457  1.00  0.00
ATOM   4250  H1  WAT   336     -15.416  -8.522  -9.457  1.00  0.00
ATOM   4251  H2  WAT   336     -16.613  -7.596  -9.457  1.00  0.00
TER   
ATOM   4252  O   WAT   337       0.231 -15.470   1.661  1.00  0.00
ATOM   4253  H1  WAT   337       1.188 -15.470   1.661  1.00  0.00
ATOM   4254  H2  WAT   337      -0.009 -14.544   1.661  1.00  0.00
TER   
ATOM   4255  O   WAT   338     -17.884 -15.291   2.864  1.00  0.00
ATOM   4256  H1  WAT   338     -16.927 -15.291   2.864  1.00  0.00
ATOM   4257  H2  WAT   338     -18.124 -14.365   2.864  1.00  0.00
TER   
ATOM   4258  O   WAT   339      13.547  11.741 -17.927  1.00  0.00
ATOM   4259  H1  WAT   339      14.504  11.741 -17.927  1.00  0.00
ATOM   4260  H2  WAT   339      13.307  12.667 -17.927  1.00  0.00
TER   
ATOM   4261  O   WAT   340     -10.063 -12.509  21.057  1.00  0.00
ATOM   4262  H1  WAT   340      -9.106 -12.509  21.057  1.00  0.00
ATOM   4263  H2  WAT   340     -10.303 -11.583  21.057  1.00  0.00
TER   
ATOM   4264  O   WAT   341      17.451   3.694   0.990  1.00  0.00
ATOM   4265  H1  WAT   341      18.408   3.694   0.990  1.00  0.00
ATOM   4266  H2  WAT   341      17.211   4.620   0.990  1.00  0.00
TER   
ATOM   4267  O   WAT   342      -7.708 -15.491 -10.967  1.00  0.00
ATOM   4268  H1  WAT   342      -6.751 -15.491 -10.967  1.00  0.00
ATOM   4269  H2  WAT   342      -7.948 -14.565 -10.967  1.00  0.00
TER   
ATOM   4270  O   WAT   343     -15.243   6.235  -1.768  1.00  0.00
ATOM   4271  H1  WAT   343     -14.286   6.235  -1.768  1.00  0.00
ATOM   4272  H2  WAT   343     -15.483   7.161  -1.768  1.00  0.00
TER   
ATOM   4273  O   WAT   344       3.995  16.783 -13.256  1.00  0.00
ATOM   4274  H1  WAT   344       4.952  16.783 -13.256  1.00  0.00
ATOM   4275  H2  WAT   344       3.755  17.709 -13.256  1.00  0.00
TER   
ATOM   4276  O   WAT   345       5.096   0.109   5.504  1.00  0.00
ATOM   4277  H1  WAT   345       6.053   0.109   5.504  1.00  0.00
ATOM   4278  H2  WAT   345       4.856   1.035   5.504  1.00  0.00
TER   
ATOM   4279  O   WAT   346     -19.005   0.865 -10.535  1.00  0.00
ATOM   4280  H1  WAT   346     -18.048   0.865 -10.535  1.00  0.00
ATOM   4281  H2  WAT   346     -19.245   1.791 -10.535  1.00  0.00
TER   
ATOM   4282  O   WAT   347      14.222 -10.152  -5.743  1.00  0.00
ATOM   4283  H1  WAT   347      15.179 -10.152  -5.743  1.00  0.00
ATOM   4284  H2  WAT   347      13.982  -9.226  -5.743  1.00  0.00
TER   
ATOM   4285  O   WAT   348      10.832  -5.066   3.206  1.00  0.00
ATOM   4286  H1  WAT   348      11.789  -5.066   3.206  1.00  0.00
ATOM   4287  H2  WAT   348      10.592  -4.140   3.206  1.00  0.00
TER   
ATOM   4288  O   WAT   349     -16.634   3.578  12.451  1.00  0.00
ATOM   4289  H1  WAT   349     -15.677   3.578  12.451  1.00  0.00
ATOM   4290  H2  WAT   349     -16.874   4.504  12.451  1.00  0.00
TER   
ATOM   4291  O   WAT   350      15.756  -7.610   1.666  1.00  0.00
ATOM   4292  H1  WAT   350      16.713  -7.610   1.666  1.00  0.00
ATOM   4293  H2  WAT   350      15.516  -6.684   1.666  1.00  0.00
TER   
ATOM   4294  O   WAT   351     -13.137   3.064  19.492  1.00  0.00
ATOM   4295  H1  WAT   351     -12.180   3.064  19.492  1.00  0.00
ATOM   4296  H2  WAT   351     -13.377   3.990  19.492  1.00  0.00
TER   
ATOM   4297  O   WAT   352      -2.879 -17.276   4.323  1.00  0.00
ATOM   4298  H1  WAT   352      -1.922 -17.276   4.323  1.00  0.00
ATOM   4299  H2  WAT   352      -3.119 -16.350   4.323  1.00  0.00
TER   
ATOM   4300  O   WAT   353      11.326  14.873 -10.980  1.00  0.00
ATOM   4301  H1  WAT   353      12.283  14.873 -10.980  1.00  0.00
ATOM   4302  H2  WAT   353      11.086  15.799 -10.980  1.00  0.00
TER   
ATOM   4303  O   WAT   354     -16.171  -7.744  16.044  1.00  0.00
ATOM   4304  H1  WAT   354     -15.214  -7.744  16.044  1.00  0.00
ATOM   4305  H2  WAT   354     -16.411  -6.818  16.044  1.00  0.00
TER   
ATOM   4306  O   WAT   355      12.261  18.906  13.653  1.00  0.00
ATOM   4307  H1  WAT   355      13.218  18.906  13.653  1.00  0.00
ATOM   4308  H2  WAT   355      12.021  19.832  13.653  1.00  0.00
TER   
ATOM   4309  O   WAT   356      -8.551 -19.551  -0.777  1.00  0.00
ATOM   4310  H1  WAT   356      -7.594 -19.551  -0.777  1.00  0.00
ATOM   4311  H2  WAT   356      -8.791 -18.625  -0.777  1.00  0.00
TER   
ATOM   4312  O   WAT   357      -3.747  -1.496  19.677  1.00  0.00
ATOM   4313  H1  WAT   357      -2.790  -1.496  19.677  1.00  0.00
ATOM   4314  H2  WAT   357      -3.987  -0.570  19.677  1.00  0.00
TER   
ATOM   4315  O   WAT   358       7.665  15.470  11.524  1.00  0.00
ATOM   4316  H1  WAT   358       8.622  15.470  11.524  1.00  0.00
ATOM   4317  H2  WAT   358       7.425  16.396  11.524  1.00  0.00
TER   
ATOM   4318  O   WAT   359      -0.702  -3.116  19.837  1.00  0.00
ATOM   4319  H1  WAT   359       0.255  -3.116  19.837  1.00  0.00
ATOM   4320  H2  WAT   359      -0.942  -2.190  19.837  1.00  0.00
TER   
ATOM   4321  O   WAT   360     -19.162 -14.312   0.529  1.00  0.00
ATOM   4322  H1  WAT   360     -18.205 -14.312   0.529  1.00  0.00
ATOM   4323  H2  WAT   360     -19.402 -13.386   0.529  1.00  0.00
TER   
ATOM   4324  O   WAT   361      -7.970   3.047  -7.367  1.00  0.00
ATOM   4325  H1  WAT   361      -7.013   3.047  -7.367  1.00  0.00
ATOM   4326  H2  WAT   361      -8.210   3.973  -7.367  1.00  0.00
TER   
ATOM   4327  O   WAT   362      -0.640  19.049   0.934  1.00  0.00
ATOM   4328  H1  WAT   362       0.317  19.049   0.934  1.00  0.00
ATOM   4329  H2  WAT   362      -0.880  19.975   0.934  1.00  0.00
TER   
ATOM   4330  O   WAT   363      -5.008  12.417   7.061  1.00  0.00
ATOM   4331  H1  WAT   363      -4.051  12.417   7.061  1.00  0.00
ATOM   4332  H2  WAT   363      -5.248  13.343   7.061  1.00  0.00
TER   
ATOM   4333  O   WAT   364      -6.503  14.897  -9.246  1.00  0.00
ATOM   4334  H1  WAT   364      -5.546  14.897  -9.246  1.00  0.00
ATOM   4335  H2  WAT   364      -6.743  15.823  -9.246  1.00  0.00
TER   
ATOM   4336  O   WAT   365       7.714  -0.916   5.761  1.00  0.00
ATOM   4337  H1  WAT   365       8.671  -0.916   5.761  1.00  0.00
ATOM   4338  H2  WAT   365       7.474   0.010   5.761  1.00  0.00
TER   
ATOM   4339  O   WAT   366     -18.193   9.647   9.629  1.00  0.00
ATOM   4340  H1  WAT   366     -17.236   9.647   9.629  1.00  0.00
ATOM   4341  H2  WAT   366     -18.433  10.573   9.629  1.00  0.00
TER   
ATOM   4342  O   WAT   367       7.644 -10.820  10.319  1.00  0.00
ATOM   4343  H1  WAT   367       8.601 -10.820  10.319  1.00  0.00
ATOM   4344  H2  WAT   367       7.404  -9.894  10.319  1.00  0.00
TER   
ATOM   4345  O   WAT   368     -22.244 -11.672   0.423  1.00  0.00
ATOM   4346  H1  WAT   368     -21.287 -11.672   0.423  1.00  0.00
ATOM   4347  H2  WAT   368     -22.484 -10.746   0.423  1.00  0.00
TER   
ATOM   4348  O   WAT   369     -21.215  -9.169   9.520  1.00  0.00
ATOM   4349  H1  WAT   369     -20.258  -9.169   9.520  1.00  0.00
ATOM   4350  H2  WAT   369     -21.455  -8.243   9.520  1.00  0.00
TER   
ATOM   4351  O   WAT   370       3.347 -17.665   6.818  1.00  0.00
ATOM   4352  H1  WAT   370       4.304 -17.665   6.818  1.00  0.00
ATOM   4353  H2  WAT   370       3.107 -16.739   6.818  1.00  0.00
TER   
ATOM   4354  O   WAT   371       8.724  18.382   7.496  1.00  0.00
ATOM   4355  H1  WAT   371       9.681  18.382   7.496  1.00  0.00
ATOM   4356  H2  WAT   371       8.484  19.308   7.496  1.00  0.00
TER   
ATOM   4357  O   WAT   372       0.400 -15.637  -1.074  1.00  0.00
ATOM   4358  H1  WAT   372       1.357 -15.637  -1.074  1.00  0.00
ATOM   4359  H2  WAT   372       0.160 -14.711  -1.074  1.00  0.00
TER   
ATOM   4360  O   WAT   373      12.250 -16.478  -2.520  1.00  0.00
ATOM   4361  H1  WAT   373      13.207 -16.478  -2.520  1.00  0.00
ATOM   4362  H2  WAT   373      12.010 -15.552  -2.520  1.00  0.00
TER   
ATOM   4363  O   WAT   374       3.487 -13.434  -0.651  1.00  0.00
ATOM   4364  H1  WAT   374       4.444 -13.434  -0.651  1.00  0.00
ATOM   4365  H2  WAT   374       3.247 -12.508  -0.651  1.00  0.00
TER   
ATOM   4366  O   WAT   375      -3.067   9.170  -9.456  1.00  0.00
ATOM   4367  H1  WAT   375      -2.110   9.170  -9.456  1.00  0.00
ATOM   4368  H2  WAT   375      -3.307  10.096  -9.456  1.00  0.00
TER   
ATOM   4369  O   WAT   376      -0.158  -9.217 -10.816  1.00  0.00
ATOM   4370  H1  WAT   376       0.799  -9.217 -10.816  1.00  0.00
ATOM   4371  H2  WAT   376      -0.398  -8.291 -10.816  1.00  0.00
TER   
ATOM   4372  O   WAT   377      -4.690 -17.413  12.473  1.00  0.00
ATOM   4373  H1  WAT   377      -3.733 -17.413  12.473  1.00  0.00
ATOM   4374  H2  WAT   377      -4.930 -16.487  12.473  1.00  0.00
TER   
ATOM   4375  O   WAT   378       3.448  -4.728   6.696  1.00  0.00
ATOM   4376  H1  WAT   378       4.405  -4.728   6.696  1.00  0.00
ATOM   4377  H2  WAT   378       3.208  -3.802   6.696  1.00  0.00
TER   
ATOM   4378  O   WAT   379      14.076 -14.121   2.564  1.00  0.00
ATOM   4379  H1  WAT   379      15.033 -14.121   2.564  1.00  0.00
ATOM   4380  H2  WAT   379      13.836 -13.195   2.564  1.00  0.00
TER   
ATOM   4381  O   WAT   380       8.746 -16.142  -1.522  1.00  0.00
ATOM   4382  H1  WAT   380       9.703 -16.142  -1.522  1.00  0.00
ATOM   4383  H2  WAT   380       8.506 -15.216  -1.522  1.00  0.00
TER   
ATOM   4384  O   WAT   381      -1.305 -16.966   2.496  1.00  0.00
ATOM   4385  H1  WAT   381      -0.348 -16.966   2.496  1.00  0.00
ATOM   4386  H2  WAT   381      -1.545 -16.040   2.496  1.00  0.00
TER   
ATOM   4387  O   WAT   382       2.232   1.001  13.403  1.00  0.00
ATOM   4388  H1  WAT   382       3.189   1.001  13.403  1.00  0.00
ATOM   4389  H2  WAT   382       1.992   1.927  13.403  1.00  0.00
TER   
ATOM   4390  O   WAT   383     -10.548  -8.356  22.159  1.00  0.00
ATOM   4391  H1  WAT   383      -9.591  -8.356  22.159  1.00  0.00
ATOM   4392  H2  WAT   383     -10.788  -7.430  22.159  1.00  0.00
TER   
ATOM   4393  O   WAT   384      -2.881 -15.441  12.719  1.00  0.00
ATOM   4394  H1  WAT   384      -1.924 -15.441  12.719  1.00  0.00
ATOM   4395  H2  WAT   384      -3.121 -14.515  12.719  1.00  0.00
TER   
ATOM   4396  O   WAT   385       8.449  -4.737  17.701  1.00  0.00
ATOM   4397  H1  WAT   385       9.406  -4.737  17.701  1.00  0.00
ATOM   4398  H2  WAT   385       8.209  -3.811  17.701  1.00  0.00
TER   
ATOM   4399  O   WAT   386       0.189  -6.855 -15.280  1.00  0.00
ATOM   4400  H1  WAT   386       1.146  -6.855 -15.280  1.00  0.00
ATOM   4401  H2  WAT   386      -0.051  -5.929 -15.280  1.00  0.00
TER   
ATOM   4402  O   WAT   387      11.771  15.747   5.386  1.00  0.00
ATOM   4403  H1  WAT   387      12.728  15.747   5.386  1.00  0.00
ATOM   4404  H2  WAT   387      11.531  16.673   5.386  1.00  0.00
TER   
ATOM   4405  O   WAT   388      -6.396  -8.053   2.907  1.00  0.00
ATOM   4406  H1  WAT   388      -5.439  -8.053   2.907  1.00  0.00
ATOM   4407  H2  WAT   388      -6.636  -7.127   2.907  1.00  0.00
TER   
ATOM   4408  O   WAT   389       0.957 -13.411  -2.915  1.00  0.00
ATOM   4409  H1  WAT   389       1.914 -13.411  -2.915  1.00  0.00
ATOM   4410  H2  WAT   389       0.717 -12.485  -2.915  1.00  0.00
TER   
ATOM   4411  O   WAT   390       2.434  17.675   9.268  1.00  0.00
ATOM   4412  H1  WAT   390       3.391  17.675   9.268  1.00  0.00
ATOM   4413  H2  WAT   390       2.194  18.601   9.268  1.00  0.00
TER   
ATOM   4414  O   WAT   391      -4.853   6.043 -12.891  1.00  0.00
ATOM   4415  H1  WAT   391      -3.896   6.043 -12.891  1.00  0.00
ATOM   4416  H2  WAT   391      -5.093   6.969 -12.891  1.00  0.00
TER   
ATOM   4417  O   WAT   392      -9.584 -12.094  12.037  1.00  0.00
ATOM   4418  H1  WAT   392      -8.627 -12.094  12.037  1.00  0.00
ATOM   4419  H2  WAT   392      -9.824 -11.168  12.037  1.00  0.00
TER   
ATOM   4420  O   WAT   393      24.043  -3.945  -5.730  1.00  0.00
ATOM   4421  H1  WAT   393      25.000  -3.945  -5.730  1.00  0.00
ATOM   4422  H2  WAT   393      23.803  -3.019  -5.730  1.00  0.00
TER   
ATOM   4423  O   WAT   394       7.590  19.202  -7.082  1.00  0.00
ATOM   4424  H1  WAT   394       8.547  19.202  -7.082  1.00  0.00
ATOM   4425  H2  WAT   394       7.350  20.128  -7.082  1.00  0.00
TER   
ATOM   4426  O   WAT   395      16.040  14.654 -10.230  1.00  0.00
ATOM   4427  H1  WAT   395      16.997  14.654 -10.230  1.00  0.00
ATOM   4428  H2  WAT   395      15.800  15.580 -10.230  1.00  0.00
TER   
ATOM   4429  O   WAT   396     -10.566 -15.092 -10.692  1.00  0.00
ATOM   4430  H1  WAT   396      -9.609 -15.092 -10.692  1.00  0.00
ATOM   4431  H2  WAT   396     -10.806 -14.166 -10.692  1.00  0.00
TER   
ATOM   4432  O   WAT   397     -15.314 -17.778  -2.289  1.00  0.00
ATOM   4433  H1  WAT   397     -14.357 -17.778  -2.289  1.00  0.00
ATOM   4434  H2  WAT   397     -15.554 -16.852  -2.289  1.00  0.00
TER   
ATOM   4435  O   WAT   398       6.737  -6.836 -14.352  1.00  0.00
ATOM   4436  H1  WAT   398       7.694  -6.836 -14.352  1.00  0.00
ATOM   4437  H2  WAT   398       6.497  -5.910 -14.352  1.00  0.00
TER   
ATOM   4438  O   WAT   399     -14.552   8.970  -2.883  1.00  0.00
ATOM   4439  H1  WAT   399     -13.595   8.970  -2.883  1.00  0.00
ATOM   4440  H2  WAT   399     -14.792   9.896  -2.883  1.00  0.00
TER   
ATOM   4441  O   WAT   400     -14.123 -11.915  10.887  1.00  0.00
ATOM   4442  H1  WAT   400     -13.166 -11.915  10.887  1.00  0.00
ATOM   4443  H2  WAT   400     -14.363 -10.989  10.887  1.00  0.00
TER   
ATOM   4444  O   WAT   401     -24.113  -4.228   6.331  1.00  0.00
ATOM   4445  H1  WAT   401     -23.156  -4.228   6.331  1.00  0.00
ATOM   4446  H2  WAT   401     -24.353  -3.302   6.331  1.00  0.00
TER   
ATOM   4447  O   WAT   402      -6.928  -1.781 -12.827  1.00  0.00
ATOM   4448  H1  WAT   402      -5.971  -1.781 -12.827  1.00  0.00
ATOM   4449  H2  WAT   402      -7.168  -0.855 -12.827  1.00  0.00
TER   
ATOM   4450  O   WAT   403      -0.392 -10.284 -13.211  1.00  0.00
ATOM   4451  H1  WAT   403       0.565 -10.284 -13.211  1.00  0.00
ATOM   4452  H2  WAT   403      -0.632  -9.358 -13.211  1.00  0.00
TER   
ATOM   4453  O   WAT   404       9.253  18.677  -0.731  1.00  0.00
ATOM   4454  H1  WAT   404      10.210  18.677  -0.731  1.00  0.00
ATOM   4455  H2  WAT   404       9.013  19.603  -0.731  1.00  0.00
TER   
ATOM   4456  O   WAT   405       7.364  19.934  -0.776  1.00  0.00
ATOM   4457  H1  WAT   405       8.321  19.934  -0.776  1.00  0.00
ATOM   4458  H2  WAT   405       7.124  20.860  -0.776  1.00  0.00
TER   
ATOM   4459  O   WAT   406       4.581  23.300  -2.074  1.00  0.00
ATOM   4460  H1  WAT   406       5.538  23.300  -2.074  1.00  0.00
ATOM   4461  H2  WAT   406       4.341  24.226  -2.074  1.00  0.00
TER   
ATOM   4462  O   WAT   407       5.939  21.889  -3.595  1.00  0.00
ATOM   4463  H1  WAT   407       6.896  21.889  -3.595  1.00  0.00
ATOM   4464  H2  WAT   407       5.699  22.815  -3.595  1.00  0.00
TER   
ATOM   4465  O   WAT   408      -5.785 -18.965   0.367  1.00  0.00
ATOM   4466  H1  WAT   408      -4.828 -18.965   0.367  1.00  0.00
ATOM   4467  H2  WAT   408      -6.025 -18.039   0.367  1.00  0.00
TER   
ATOM   4468  O   WAT   409     -17.015   8.667  12.131  1.00  0.00
ATOM   4469  H1  WAT   409     -16.058   8.667  12.131  1.00  0.00
ATOM   4470  H2  WAT   409     -17.255   9.593  12.131  1.00  0.00
TER   
ATOM   4471  O   WAT   410      -8.312 -18.521  10.455  1.00  0.00
ATOM   4472  H1  WAT   410      -7.355 -18.521  10.455  1.00  0.00
ATOM   4473  H2  WAT   410      -8.552 -17.595  10.455  1.00  0.00
TER   
ATOM   4474  O   WAT   411      16.103   1.503 -15.503  1.00  0.00
ATOM   4475  H1  WAT   411      17.060   1.503 -15.503  1.00  0.00
ATOM   4476  H2  WAT   411      15.863   2.429 -15.503  1.00  0.00
TER   
ATOM   4477  O   WAT   412     -13.432 -18.028   0.039  1.00  0.00
ATOM   4478  H1  WAT   412     -12.475 -18.028   0.039  1.00  0.00
ATOM   4479  H2  WAT   412     -13.672 -17.102   0.039  1.00  0.00
TER   
ATOM   4480  O   WAT   413       7.399  21.085   4.463  1.00  0.00
ATOM   4481  H1  WAT   413       8.356  21.085   4.463  1.00  0.00
ATOM   4482  H2  WAT   413       7.159  22.011   4.463  1.00  0.00
TER   
ATOM   4483  O   WAT   414       9.847  14.948  -8.439  1.00  0.00
ATOM   4484  H1  WAT   414      10.804  14.948  -8.439  1.00  0.00
ATOM   4485  H2  WAT   414       9.607  15.874  -8.439  1.00  0.00
TER   
ATOM   4486  O   WAT   415       3.486  -2.272   5.798  1.00  0.00
ATOM   4487  H1  WAT   415       4.443  -2.272   5.798  1.00  0.00
ATOM   4488  H2  WAT   415       3.246  -1.346   5.798  1.00  0.00
TER   
ATOM   4489  O   WAT   416      -7.538  10.864  -8.436  1.00  0.00
ATOM   4490  H1  WAT   416      -6.581  10.864  -8.436  1.00  0.00
ATOM   4491  H2  WAT   416      -7.778  11.790  -8.436  1.00  0.00
TER   
ATOM   4492  O   WAT   417      11.248  18.885  -2.336  1.00  0.00
ATOM   4493  H1  WAT   417      12.205  18.885  -2.336  1.00  0.00
ATOM   4494  H2  WAT   417      11.008  19.811  -2.336  1.00  0.00
TER   
ATOM   4495  O   WAT   418     -13.654  -1.006 -13.668  1.00  0.00
ATOM   4496  H1  WAT   418     -12.697  -1.006 -13.668  1.00  0.00
ATOM   4497  H2  WAT   418     -13.894  -0.080 -13.668  1.00  0.00
TER   
ATOM   4498  O   WAT   419     -10.602 -19.622  11.136  1.00  0.00
ATOM   4499  H1  WAT   419      -9.645 -19.622  11.136  1.00  0.00
ATOM   4500  H2  WAT   419     -10.842 -18.696  11.136  1.00  0.00
TER   
ATOM   4501  O   WAT   420      -3.248   6.842  18.689  1.00  0.00
ATOM   4502  H1  WAT   420      -2.291   6.842  18.689  1.00  0.00
ATOM   4503  H2  WAT   420      -3.488   7.768  18.689  1.00  0.00
TER   
ATOM   4504  O   WAT   421     -13.447 -19.781   2.959  1.00  0.00
ATOM   4505  H1  WAT   421     -12.490 -19.781   2.959  1.00  0.00
ATOM   4506  H2  WAT   421     -13.687 -18.855   2.959  1.00  0.00
TER   
ATOM   4507  O   WAT   422      -4.691  12.667 -10.241  1.00  0.00
ATOM   4508  H1  WAT   422      -3.734  12.667 -10.241  1.00  0.00
ATOM   4509  H2  WAT   422      -4.931  13.593 -10.241  1.00  0.00
TER   
ATOM   4510  O   WAT   423      -7.826 -20.446   2.320  1.00  0.00
ATOM   4511  H1  WAT   423      -6.869 -20.446   2.320  1.00  0.00
ATOM   4512  H2  WAT   423      -8.066 -19.520   2.320  1.00  0.00
TER   
ATOM   4513  O   WAT   424      -9.194  -0.374 -13.795  1.00  0.00
ATOM   4514  H1  WAT   424      -8.237  -0.374 -13.795  1.00  0.00
ATOM   4515  H2  WAT   424      -9.434   0.552 -13.795  1.00  0.00
TER   
ATOM   4516  O   WAT   425      -3.173   9.027  12.416  1.00  0.00
ATOM   4517  H1  WAT   425      -2.216   9.027  12.416  1.00  0.00
ATOM   4518  H2  WAT   425      -3.413   9.953  12.416  1.00  0.00
TER   
ATOM   4519  O   WAT   426      -5.853   6.617  18.913  1.00  0.00
ATOM   4520  H1  WAT   426      -4.896   6.617  18.913  1.00  0.00
ATOM   4521  H2  WAT   426      -6.093   7.543  18.913  1.00  0.00
TER   
ATOM   4522  O   WAT   427     -12.290 -20.444   0.135  1.00  0.00
ATOM   4523  H1  WAT   427     -11.333 -20.444   0.135  1.00  0.00
ATOM   4524  H2  WAT   427     -12.530 -19.518   0.135  1.00  0.00
TER   
ATOM   4525  O   WAT   428     -13.528  10.315  13.720  1.00  0.00
ATOM   4526  H1  WAT   428     -12.571  10.315  13.720  1.00  0.00
ATOM   4527  H2  WAT   428     -13.768  11.241  13.720  1.00  0.00
TER   
ATOM   4528  O   WAT   429       9.537   0.239   9.962  1.00  0.00
ATOM   4529  H1  WAT   429      10.494   0.239   9.962  1.00  0.00
ATOM   4530  H2  WAT   429       9.297   1.165   9.962  1.00  0.00
TER   
ATOM   4531  O   WAT   430      20.990   7.324  -3.780  1.00  0.00
ATOM   4532  H1  WAT   430      21.947   7.324  -3.780  1.00  0.00
ATOM   4533  H2  WAT   430      20.750   8.250  -3.780  1.00  0.00
TER   
ATOM   4534  O   WAT   431     -22.917 -12.343   8.994  1.00  0.00
ATOM   4535  H1  WAT   431     -21.960 -12.343   8.994  1.00  0.00
ATOM   4536  H2  WAT   431     -23.157 -11.417   8.994  1.00  0.00
TER   
ATOM   4537  O   WAT   432      -0.062  19.442   3.561  1.00  0.00
ATOM   4538  H1  WAT   432       0.895  19.442   3.561  1.00  0.00
ATOM   4539  H2  WAT   432      -0.302  20.368   3.561  1.00  0.00
TER   
ATOM   4540  O   WAT   433     -11.299 -21.899   1.932  1.00  0.00
ATOM   4541  H1  WAT   433     -10.342 -21.899   1.932  1.00  0.00
ATOM   4542  H2  WAT   433     -11.539 -20.973   1.932  1.00  0.00
TER   
ATOM   4543  O   WAT   434      -2.270  15.818   8.935  1.00  0.00
ATOM   4544  H1  WAT   434      -1.313  15.818   8.935  1.00  0.00
ATOM   4545  H2  WAT   434      -2.510  16.744   8.935  1.00  0.00
TER   
ATOM   4546  O   WAT   435      14.911   1.536   3.669  1.00  0.00
ATOM   4547  H1  WAT   435      15.868   1.536   3.669  1.00  0.00
ATOM   4548  H2  WAT   435      14.671   2.462   3.669  1.00  0.00
TER   
ATOM   4549  O   WAT   436      -2.990   1.102  19.660  1.00  0.00
ATOM   4550  H1  WAT   436      -2.033   1.102  19.660  1.00  0.00
ATOM   4551  H2  WAT   436      -3.230   2.028  19.660  1.00  0.00
TER   
ATOM   4552  O   WAT   437     -16.966  -1.408 -12.847  1.00  0.00
ATOM   4553  H1  WAT   437     -16.009  -1.408 -12.847  1.00  0.00
ATOM   4554  H2  WAT   437     -17.206  -0.482 -12.847  1.00  0.00
TER   
ATOM   4555  O   WAT   438      17.146   5.771   7.126  1.00  0.00
ATOM   4556  H1  WAT   438      18.103   5.771   7.126  1.00  0.00
ATOM   4557  H2  WAT   438      16.906   6.697   7.126  1.00  0.00
TER   
ATOM   4558  O   WAT   439      17.302  -1.156   3.015  1.00  0.00
ATOM   4559  H1  WAT   439      18.259  -1.156   3.015  1.00  0.00
ATOM   4560  H2  WAT   439      17.062  -0.230   3.015  1.00  0.00
TER   
ATOM   4561  O   WAT   440       5.425  -1.115   9.780  1.00  0.00
ATOM   4562  H1  WAT   440       6.382  -1.115   9.780  1.00  0.00
ATOM   4563  H2  WAT   440       5.185  -0.189   9.780  1.00  0.00
TER   
ATOM   4564  O   WAT   441     -24.774  -4.841  -2.918  1.00  0.00
ATOM   4565  H1  WAT   441     -23.817  -4.841  -2.918  1.00  0.00
ATOM   4566  H2  WAT   441     -25.014  -3.915  -2.918  1.00  0.00
TER   
ATOM   4567  O   WAT   442       9.637  17.965  -7.660  1.00  0.00
ATOM   4568  H1  WAT   442      10.594  17.965  -7.660  1.00  0.00
ATOM   4569  H2  WAT   442       9.397  18.891  -7.660  1.00  0.00
TER   
ATOM   4570  O   WAT   443      -3.713  18.773   1.207  1.00  0.00
ATOM   4571  H1  WAT   443      -2.756  18.773   1.207  1.00  0.00
ATOM   4572  H2  WAT   443      -3.953  19.699   1.207  1.00  0.00
TER   
ATOM   4573  O   WAT   444     -18.224   6.167  13.438  1.00  0.00
ATOM   4574  H1  WAT   444     -17.267   6.167  13.438  1.00  0.00
ATOM   4575  H2  WAT   444     -18.464   7.093  13.438  1.00  0.00
TER   
ATOM   4576  O   WAT   445       6.927  21.595   1.661  1.00  0.00
ATOM   4577  H1  WAT   445       7.884  21.595   1.661  1.00  0.00
ATOM   4578  H2  WAT   445       6.687  22.521   1.661  1.00  0.00
TER   
ATOM   4579  O   WAT   446       3.653  -0.516  15.165  1.00  0.00
ATOM   4580  H1  WAT   446       4.610  -0.516  15.165  1.00  0.00
ATOM   4581  H2  WAT   446       3.413   0.410  15.165  1.00  0.00
TER   
ATOM   4582  O   WAT   447     -16.057  10.453  13.968  1.00  0.00
ATOM   4583  H1  WAT   447     -15.100  10.453  13.968  1.00  0.00
ATOM   4584  H2  WAT   447     -16.297  11.379  13.968  1.00  0.00
TER   
ATOM   4585  O   WAT   448     -13.109  12.924  -3.553  1.00  0.00
ATOM   4586  H1  WAT   448     -12.152  12.924  -3.553  1.00  0.00
ATOM   4587  H2  WAT   448     -13.349  13.850  -3.553  1.00  0.00
TER   
ATOM   4588  O   WAT   449      -0.981 -10.472   0.876  1.00  0.00
ATOM   4589  H1  WAT   449      -0.024 -10.472   0.876  1.00  0.00
ATOM   4590  H2  WAT   449      -1.221  -9.546   0.876  1.00  0.00
TER   
ATOM   4591  O   WAT   450      30.666  33.840  23.045  1.00  0.00
ATOM   4592  H1  WAT   450      29.778  34.181  22.943  1.00  0.00
ATOM   4593  H2  WAT   450      30.950  33.640  22.153  1.00  0.00
TER   
ATOM   4594  O   WAT   451      28.630  36.440  28.929  1.00  0.00
ATOM   4595  H1  WAT   451      29.201  35.673  28.929  1.00  0.00
ATOM   4596  H2  WAT   451      28.630  36.739  28.020  1.00  0.00
TER   
ATOM   4597  O   WAT   452      29.872  31.849  30.716  1.00  0.00
ATOM   4598  H1  WAT   452      29.692  30.951  30.996  1.00  0.00
ATOM   4599  H2  WAT   452      29.470  32.396  31.391  1.00  0.00
TER   
ATOM   4600  O   WAT   453      32.842  32.423  24.079  1.00  0.00
ATOM   4601  H1  WAT   453      32.949  33.323  24.386  1.00  0.00
ATOM   4602  H2  WAT   453      31.932  32.375  23.788  1.00  0.00
TER   
ATOM   4603  O   WAT   454      30.491  34.345  29.324  1.00  0.00
ATOM   4604  H1  WAT   454      31.172  34.609  29.943  1.00  0.00
ATOM   4605  H2  WAT   454      30.176  33.505  29.658  1.00  0.00
TER   
ATOM   4606  O   WAT   455      34.683  35.392  28.411  1.00  0.00
ATOM   4607  H1  WAT   455      35.191  35.890  29.052  1.00  0.00
ATOM   4608  H2  WAT   455      35.215  34.615  28.235  1.00  0.00
TER   
ATOM   4609  O   WAT   456      32.967  30.031  32.678  1.00  0.00
ATOM   4610  H1  WAT   456      32.969  30.549  31.872  1.00  0.00
ATOM   4611  H2  WAT   456      32.137  29.554  32.655  1.00  0.00
TER   
ATOM   4612  O   WAT   457      32.648  31.742  30.685  1.00  0.00
ATOM   4613  H1  WAT   457      32.990  32.587  30.390  1.00  0.00
ATOM   4614  H2  WAT   457      31.710  31.891  30.801  1.00  0.00
TER   
ATOM   4615  O   WAT   458      36.331  29.231  27.009  1.00  0.00
ATOM   4616  H1  WAT   458      36.639  28.675  26.293  1.00  0.00
ATOM   4617  H2  WAT   458      35.401  29.365  26.827  1.00  0.00
TER   
ATOM   4618  O   WAT   459      34.325  37.822  26.527  1.00  0.00
ATOM   4619  H1  WAT   459      33.921  37.110  26.032  1.00  0.00
ATOM   4620  H2  WAT   459      34.411  37.477  27.416  1.00  0.00
TER   
ATOM   4621  O   WAT   460      33.038  34.596  30.307  1.00  0.00
ATOM   4622  H1  WAT   460      33.589  34.706  29.533  1.00  0.00
ATOM   4623  H2  WAT   460      33.552  34.970  31.023  1.00  0.00
TER   
ATOM   4624  O   WAT   461      31.025  36.716  24.028  1.00  0.00
ATOM   4625  H1  WAT   461      30.905  37.443  23.416  1.00  0.00
ATOM   4626  H2  WAT   461      30.715  35.947  23.551  1.00  0.00
TER   
ATOM   4627  O   WAT   462      33.492  30.060  27.410  1.00  0.00
ATOM   4628  H1  WAT   462      33.049  30.841  27.079  1.00  0.00
ATOM   4629  H2  WAT   462      34.050  30.383  28.117  1.00  0.00
TER   
ATOM   4630  O   WAT   463      37.779  32.927  33.014  1.00  0.00
ATOM   4631  H1  WAT   463      37.317  33.135  33.826  1.00  0.00
ATOM   4632  H2  WAT   463      37.377  32.113  32.711  1.00  0.00
TER   
ATOM   4633  O   WAT   464      36.608  29.681  22.291  1.00  0.00
ATOM   4634  H1  WAT   464      35.983  29.677  23.016  1.00  0.00
ATOM   4635  H2  WAT   464      36.521  28.814  21.895  1.00  0.00
TER   
ATOM   4636  O   WAT   465      35.529  30.605  29.269  1.00  0.00
ATOM   4637  H1  WAT   465      35.827  31.511  29.188  1.00  0.00
ATOM   4638  H2  WAT   465      36.078  30.117  28.655  1.00  0.00
TER   
ATOM   4639  O   WAT   466      33.283  35.183  25.138  1.00  0.00
ATOM   4640  H1  WAT   466      33.057  34.967  26.043  1.00  0.00
ATOM   4641  H2  WAT   466      32.502  35.616  24.793  1.00  0.00
TER   
ATOM   4642  O   WAT   467      35.723  36.082  35.804  1.00  0.00
ATOM   4643  H1  WAT   467      35.627  35.141  35.655  1.00  0.00
ATOM   4644  H2  WAT   467      36.566  36.303  35.409  1.00  0.00
TER   
ATOM   4645  O   WAT   468      30.854  32.493  33.958  1.00  0.00
ATOM   4646  H1  WAT   468      30.460  33.341  34.165  1.00  0.00
ATOM   4647  H2  WAT   468      30.166  31.856  34.149  1.00  0.00
TER   
ATOM   4648  O   WAT   469      28.156  30.416  27.991  1.00  0.00
ATOM   4649  H1  WAT   469      27.867  30.986  28.703  1.00  0.00
ATOM   4650  H2  WAT   469      28.900  29.937  28.354  1.00  0.00
TER   
ATOM   4651  O   WAT   470      28.343  34.358  19.201  1.00  0.00
ATOM   4652  H1  WAT   470      28.260  35.301  19.343  1.00  0.00
ATOM   4653  H2  WAT   470      27.991  34.216  18.322  1.00  0.00
TER   
ATOM   4654  O   WAT   471      36.143  33.092  28.268  1.00  0.00
ATOM   4655  H1  WAT   471      36.146  32.651  27.419  1.00  0.00
ATOM   4656  H2  WAT   471      37.038  33.414  28.375  1.00  0.00
TER   
ATOM   4657  O   WAT   472      31.993  32.975  27.228  1.00  0.00
ATOM   4658  H1  WAT   472      31.653  33.452  27.984  1.00  0.00
ATOM   4659  H2  WAT   472      31.231  32.521  26.868  1.00  0.00
TER   
ATOM   4660  O   WAT   473      36.205  34.093  21.259  1.00  0.00
ATOM   4661  H1  WAT   473      36.326  34.052  22.207  1.00  0.00
ATOM   4662  H2  WAT   473      35.820  34.956  21.104  1.00  0.00
TER   
ATOM   4663  O   WAT   474      35.217  36.403  20.657  1.00  0.00
ATOM   4664  H1  WAT   474      34.649  35.955  20.031  1.00  0.00
ATOM   4665  H2  WAT   474      35.926  36.763  20.124  1.00  0.00
TER   
ATOM   4666  O   WAT   475      36.443  37.152  30.015  1.00  0.00
ATOM   4667  H1  WAT   475      36.810  36.678  30.761  1.00  0.00
ATOM   4668  H2  WAT   475      36.254  38.026  30.356  1.00  0.00
TER   
ATOM   4669  O   WAT   476      29.308  31.897  26.144  1.00  0.00
ATOM   4670  H1  WAT   476      29.022  31.532  26.982  1.00  0.00
ATOM   4671  H2  WAT   476      29.245  31.165  25.530  1.00  0.00
TER   
ATOM   4672  O   WAT   477      34.233  36.193  32.333  1.00  0.00
ATOM   4673  H1  WAT   477      33.929  37.072  32.558  1.00  0.00
ATOM   4674  H2  WAT   477      35.188  36.253  32.369  1.00  0.00
TER   
ATOM   4675  O   WAT   478      30.290  37.033  33.480  1.00  0.00
ATOM   4676  H1  WAT   478      29.931  37.699  34.068  1.00  0.00
ATOM   4677  H2  WAT   478      29.995  36.202  33.852  1.00  0.00
TER   
ATOM   4678  O   WAT   479      33.491  37.492  36.364  1.00  0.00
ATOM   4679  H1  WAT   479      33.191  37.637  35.467  1.00  0.00
ATOM   4680  H2  WAT   479      34.262  36.932  36.272  1.00  0.00
TER   
ATOM   4681  O   WAT   480      28.801  37.032  20.104  1.00  0.00
ATOM   4682  H1  WAT   480      29.670  37.315  20.387  1.00  0.00
ATOM   4683  H2  WAT   480      28.310  37.846  19.989  1.00  0.00
TER   
ATOM   4684  O   WAT   481      31.865  28.764  24.697  1.00  0.00
ATOM   4685  H1  WAT   481      31.737  28.755  25.645  1.00  0.00
ATOM   4686  H2  WAT   481      31.041  29.102  24.346  1.00  0.00
TER   
ATOM   4687  O   WAT   482      28.865  30.523  34.157  1.00  0.00
ATOM   4688  H1  WAT   482      28.150  30.722  34.763  1.00  0.00
ATOM   4689  H2  WAT   482      29.284  29.747  34.529  1.00  0.00
TER   
ATOM   4690  O   WAT   483      35.693  34.249  24.132  1.00  0.00
ATOM   4691  H1  WAT   483      34.985  34.718  24.574  1.00  0.00
ATOM   4692  H2  WAT   483      35.978  33.591  24.767  1.00  0.00
TER   
ATOM   4693  O   WAT   484      37.319  35.669  32.131  1.00  0.00
ATOM   4694  H1  WAT   484      37.817  36.143  32.797  1.00  0.00
ATOM   4695  H2  WAT   484      37.461  34.745  32.338  1.00  0.00
TER   
ATOM   4696  O   WAT   485      33.897  32.558  21.507  1.00  0.00
ATOM   4697  H1  WAT   485      34.746  32.995  21.441  1.00  0.00
ATOM   4698  H2  WAT   485      33.530  32.870  22.334  1.00  0.00
TER   
ATOM   4699  O   WAT   486      31.490  36.243  20.664  1.00  0.00
ATOM   4700  H1  WAT   486      31.571  35.296  20.776  1.00  0.00
ATOM   4701  H2  WAT   486      32.382  36.574  20.770  1.00  0.00
TER   
ATOM   4702  O   WAT   487      29.018  38.065  35.900  1.00  0.00
ATOM   4703  H1  WAT   487      29.521  37.486  36.471  1.00  0.00
ATOM   4704  H2  WAT   487      28.278  38.349  36.437  1.00  0.00
TER   
ATOM   4705  O   WAT   488      32.990  34.787  34.762  1.00  0.00
ATOM   4706  H1  WAT   488      32.460  34.296  34.134  1.00  0.00
ATOM   4707  H2  WAT   488      33.659  35.216  34.228  1.00  0.00
TER   
ATOM   4708  O   WAT   489      37.340  37.831  19.203  1.00  0.00
ATOM   4709  H1  WAT   489      37.861  37.116  18.837  1.00  0.00
ATOM   4710  H2  WAT   489      37.987  38.470  19.503  1.00  0.00
TER   
ATOM   4711  O   WAT   490      33.478  31.753  34.842  1.00  0.00
ATOM   4712  H1  WAT   490      33.383  31.135  34.117  1.00  0.00
ATOM   4713  H2  WAT   490      32.897  32.480  34.615  1.00  0.00
TER   
ATOM   4714  O   WAT   491      36.244  30.311  31.875  1.00  0.00
ATOM   4715  H1  WAT   491      35.795  30.333  31.029  1.00  0.00
ATOM   4716  H2  WAT   491      35.610  29.913  32.472  1.00  0.00
TER   
ATOM   4717  O   WAT   492      33.724  34.881  18.901  1.00  0.00
ATOM   4718  H1  WAT   492      33.522  34.018  19.262  1.00  0.00
ATOM   4719  H2  WAT   492      33.553  34.794  17.963  1.00  0.00
TER   
ATOM   4720  O   WAT   493      35.753  33.480  35.137  1.00  0.00
ATOM   4721  H1  WAT   493      36.343  33.171  35.825  1.00  0.00
ATOM   4722  H2  WAT   493      34.935  33.008  35.293  1.00  0.00
TER   
ATOM   4723  O   WAT   494      32.522  31.981  18.889  1.00  0.00
ATOM   4724  H1  WAT   494      32.824  31.988  17.981  1.00  0.00
ATOM   4725  H2  WAT   494      33.261  31.631  19.385  1.00  0.00
TER   
ATOM   4726  O   WAT   495      35.740  30.924  19.874  1.00  0.00
ATOM   4727  H1  WAT   495      35.393  30.247  19.295  1.00  0.00
ATOM   4728  H2  WAT   495      35.942  30.463  20.689  1.00  0.00
TER   
ATOM   4729  O   WAT   496      29.081  37.453  26.271  1.00  0.00
ATOM   4730  H1  WAT   496      28.426  37.184  25.627  1.00  0.00
ATOM   4731  H2  WAT   496      29.919  37.344  25.821  1.00  0.00
TER   
ATOM   4732  O   WAT   497      30.118  37.838  30.811  1.00  0.00
ATOM   4733  H1  WAT   497      30.486  37.751  31.691  1.00  0.00
ATOM   4734  H2  WAT   497      29.550  37.075  30.712  1.00  0.00
TER   
ATOM   4735  O   WAT   498      29.670  34.749  34.717  1.00  0.00
ATOM   4736  H1  WAT   498      28.776  34.716  35.056  1.00  0.00
ATOM   4737  H2  WAT   498      30.210  34.948  35.482  1.00  0.00
TER   
ATOM   4738  O   WAT   499      28.295  34.663  22.213  1.00  0.00
ATOM   4739  H1  WAT   499      27.391  34.926  22.038  1.00  0.00
ATOM   4740  H2  WAT   499      28.779  34.934  21.433  1.00  0.00
TER   
ATOM   4741  O   WAT   500      30.837  33.720  20.123  1.00  0.00
ATOM   4742  H1  WAT   500      31.547  33.298  19.637  1.00  0.00
ATOM   4743  H2  WAT   500      30.121  33.787  19.491  1.00  0.00
TER   
ATOM   4744  O   WAT   501      30.485  29.773  19.163  1.00  0.00
ATOM   4745  H1  WAT   501      31.208  30.314  19.481  1.00  0.00
ATOM   4746  H2  WAT   501      30.757  29.500  18.287  1.00  0.00
TER   
ATOM   4747  O   WAT   502      30.174  29.024  29.065  1.00  0.00
ATOM   4748  H1  WAT   502      30.822  28.474  28.625  1.00  0.00
ATOM   4749  H2  WAT   502      30.594  29.278  29.887  1.00  0.00
TER   
ATOM   4750  O   WAT   503      29.927  29.180  31.808  1.00  0.00
ATOM   4751  H1  WAT   503      29.579  29.636  32.574  1.00  0.00
ATOM   4752  H2  WAT   503      29.596  28.285  31.890  1.00  0.00
TER   
ATOM   4753  O   WAT   504      30.599  28.707  35.083  1.00  0.00
ATOM   4754  H1  WAT   504      31.148  28.526  34.319  1.00  0.00
ATOM   4755  H2  WAT   504      30.665  27.917  35.618  1.00  0.00
TER   
ATOM   4756  O   WAT   505      29.910  29.813  22.757  1.00  0.00
ATOM   4757  H1  WAT   505      30.667  29.926  22.183  1.00  0.00
ATOM   4758  H2  WAT   505      29.447  30.650  22.711  1.00  0.00
TER   
ATOM   4759  O   WAT   506      36.451  31.927  25.747  1.00  0.00
ATOM   4760  H1  WAT   506      35.638  31.552  25.406  1.00  0.00
ATOM   4761  H2  WAT   506      36.955  31.171  26.049  1.00  0.00
TER   
ATOM   4762  O   WAT   507      32.282  30.339  21.297  1.00  0.00
ATOM   4763  H1  WAT   507      32.811  29.552  21.168  1.00  0.00
ATOM   4764  H2  WAT   507      32.915  31.018  21.530  1.00  0.00
TER   
ATOM   4765  O   WAT   508      34.476  30.077  24.351  1.00  0.00
ATOM   4766  H1  WAT   508      33.846  29.375  24.518  1.00  0.00
ATOM   4767  H2  WAT   508      33.936  30.837  24.135  1.00  0.00
TER   
ATOM   4768  O   WAT   509      34.601  29.355  36.787  1.00  0.00
ATOM   4769  H1  WAT   509      34.320  29.858  36.023  1.00  0.00
ATOM   4770  H2  WAT   509      34.983  28.557  36.421  1.00  0.00
TER   
ATOM   4771  O   WAT   510      30.666  33.840   4.271  1.00  0.00
ATOM   4772  H1  WAT   510      29.778  34.181   4.169  1.00  0.00
ATOM   4773  H2  WAT   510      30.950  33.640   3.379  1.00  0.00
TER   
ATOM   4774  O   WAT   511      28.630  36.440  10.155  1.00  0.00
ATOM   4775  H1  WAT   511      29.201  35.673  10.155  1.00  0.00
ATOM   4776  H2  WAT   511      28.630  36.739   9.245  1.00  0.00
TER   
ATOM   4777  O   WAT   512      29.872  31.849  11.942  1.00  0.00
ATOM   4778  H1  WAT   512      29.692  30.951  12.222  1.00  0.00
ATOM   4779  H2  WAT   512      29.470  32.396  12.616  1.00  0.00
TER   
ATOM   4780  O   WAT   513      32.842  32.423   5.305  1.00  0.00
ATOM   4781  H1  WAT   513      32.949  33.323   5.611  1.00  0.00
ATOM   4782  H2  WAT   513      31.932  32.375   5.014  1.00  0.00
TER   
ATOM   4783  O   WAT   514      30.491  34.345  10.550  1.00  0.00
ATOM   4784  H1  WAT   514      31.172  34.609  11.169  1.00  0.00
ATOM   4785  H2  WAT   514      30.176  33.505  10.884  1.00  0.00
TER   
ATOM   4786  O   WAT   515      34.683  35.392   9.637  1.00  0.00
ATOM   4787  H1  WAT   515      35.191  35.890  10.278  1.00  0.00
ATOM   4788  H2  WAT   515      35.215  34.615   9.461  1.00  0.00
TER   
ATOM   4789  O   WAT   516      32.967  30.031  13.903  1.00  0.00
ATOM   4790  H1  WAT   516      32.969  30.549  13.098  1.00  0.00
ATOM   4791  H2  WAT   516      32.137  29.554  13.880  1.00  0.00
TER   
ATOM   4792  O   WAT   517      32.648  31.742  11.911  1.00  0.00
ATOM   4793  H1  WAT   517      32.990  32.587  11.616  1.00  0.00
ATOM   4794  H2  WAT   517      31.710  31.891  12.027  1.00  0.00
TER   
ATOM   4795  O   WAT   518      36.331  29.231   8.235  1.00  0.00
ATOM   4796  H1  WAT   518      36.639  28.675   7.519  1.00  0.00
ATOM   4797  H2  WAT   518      35.401  29.365   8.052  1.00  0.00
TER   
ATOM   4798  O   WAT   519      34.325  37.822   7.753  1.00  0.00
ATOM   4799  H1  WAT   519      33.921  37.110   7.258  1.00  0.00
ATOM   4800  H2  WAT   519      34.411  37.477   8.642  1.00  0.00
TER   
ATOM   4801  O   WAT   520      33.038  34.596  11.533  1.00  0.00
ATOM   4802  H1  WAT   520      33.589  34.706  10.758  1.00  0.00
ATOM   4803  H2  WAT   520      33.552  34.970  12.248  1.00  0.00
TER   
ATOM   4804  O   WAT   521      31.025  36.716   5.254  1.00  0.00
ATOM   4805  H1  WAT   521      30.905  37.443   4.642  1.00  0.00
ATOM   4806  H2  WAT   521      30.715  35.947   4.776  1.00  0.00
TER   
ATOM   4807  O   WAT   522      33.492  30.060   8.636  1.00  0.00
ATOM   4808  H1  WAT   522      33.049  30.841   8.304  1.00  0.00
ATOM   4809  H2  WAT   522      34.050  30.383   9.343  1.00  0.00
TER   
ATOM   4810  O   WAT   523      37.779  32.927  14.240  1.00  0.00
ATOM   4811  H1  WAT   523      37.317  33.135  15.052  1.00  0.00
ATOM   4812  H2  WAT   523      37.377  32.113  13.937  1.00  0.00
TER   
ATOM   4813  O   WAT   524      36.608  29.681   3.517  1.00  0.00
ATOM   4814  H1  WAT   524      35.983  29.677   4.242  1.00  0.00
ATOM   4815  H2  WAT   524      36.521  28.814   3.120  1.00  0.00
TER   
ATOM   4816  O   WAT   525      35.529  30.605  10.495  1.00  0.00
ATOM   4817  H1  WAT   525      35.827  31.511  10.414  1.00  0.00
ATOM   4818  H2  WAT   525      36.078  30.117   9.881  1.00  0.00
TER   
ATOM   4819  O   WAT   526      33.283  35.183   6.364  1.00  0.00
ATOM   4820  H1  WAT   526      33.057  34.967   7.269  1.00  0.00
ATOM   4821  H2  WAT   526      32.502  35.616   6.019  1.00  0.00
TER   
ATOM   4822  O   WAT   527      35.723  36.082  17.030  1.00  0.00
ATOM   4823  H1  WAT   527      35.627  35.141  16.880  1.00  0.00
ATOM   4824  H2  WAT   527      36.566  36.303  16.635  1.00  0.00
TER   
ATOM   4825  O   WAT   528      30.854  32.493  15.184  1.00  0.00
ATOM   4826  H1  WAT   528      30.460  33.341  15.391  1.00  0.00
ATOM   4827  H2  WAT   528      30.166  31.856  15.374  1.00  0.00
TER   
ATOM   4828  O   WAT   529      37.429  32.577  18.253  1.00  0.00
ATOM   4829  H1  WAT   529      36.738  32.384  18.888  1.00  0.00
ATOM   4830  H2  WAT   529      38.172  32.860  18.786  1.00  0.00
TER   
ATOM   4831  O   WAT   530      28.156  30.416   9.217  1.00  0.00
ATOM   4832  H1  WAT   530      27.867  30.986   9.929  1.00  0.00
ATOM   4833  H2  WAT   530      28.900  29.937   9.580  1.00  0.00
TER   
ATOM   4834  O   WAT   531      28.343  34.358   0.427  1.00  0.00
ATOM   4835  H1  WAT   531      28.260  35.301   0.568  1.00  0.00
ATOM   4836  H2  WAT   531      27.991  34.216  -0.452  1.00  0.00
TER   
ATOM   4837  O   WAT   532      36.143  33.092   9.494  1.00  0.00
ATOM   4838  H1  WAT   532      36.146  32.651   8.644  1.00  0.00
ATOM   4839  H2  WAT   532      37.038  33.414   9.601  1.00  0.00
TER   
ATOM   4840  O   WAT   533      31.993  32.975   8.453  1.00  0.00
ATOM   4841  H1  WAT   533      31.653  33.452   9.210  1.00  0.00
ATOM   4842  H2  WAT   533      31.231  32.521   8.093  1.00  0.00
TER   
ATOM   4843  O   WAT   534      36.205  34.093   2.485  1.00  0.00
ATOM   4844  H1  WAT   534      36.326  34.052   3.433  1.00  0.00
ATOM   4845  H2  WAT   534      35.820  34.956   2.329  1.00  0.00
TER   
ATOM   4846  O   WAT   535      35.217  36.403   1.883  1.00  0.00
ATOM   4847  H1  WAT   535      34.649  35.955   1.256  1.00  0.00
ATOM   4848  H2  WAT   535      35.926  36.763   1.349  1.00  0.00
TER   
ATOM   4849  O   WAT   536      36.443  37.152  11.240  1.00  0.00
ATOM   4850  H1  WAT   536      36.810  36.678  11.987  1.00  0.00
ATOM   4851  H2  WAT   536      36.254  38.026  11.581  1.00  0.00
TER   
ATOM   4852  O   WAT   537      29.308  31.897   7.370  1.00  0.00
ATOM   4853  H1  WAT   537      29.022  31.532   8.208  1.00  0.00
ATOM   4854  H2  WAT   537      29.245  31.165   6.756  1.00  0.00
TER   
ATOM   4855  O   WAT   538      34.233  36.193  13.559  1.00  0.00
ATOM   4856  H1  WAT   538      33.929  37.072  13.784  1.00  0.00
ATOM   4857  H2  WAT   538      35.188  36.253  13.595  1.00  0.00
TER   
ATOM   4858  O   WAT   539      30.290  37.033  14.706  1.00  0.00
ATOM   4859  H1  WAT   539      29.931  37.699  15.293  1.00  0.00
ATOM   4860  H2  WAT   539      29.995  36.202  15.077  1.00  0.00
TER   
ATOM   4861  O   WAT   540      33.491  37.492  17.590  1.00  0.00
ATOM   4862  H1  WAT   540      33.191  37.637  16.693  1.00  0.00
ATOM   4863  H2  WAT   540      34.262  36.932  17.497  1.00  0.00
TER   
ATOM   4864  O   WAT   541      28.801  37.032   1.329  1.00  0.00
ATOM   4865  H1  WAT   541      29.670  37.315   1.613  1.00  0.00
ATOM   4866  H2  WAT   541      28.310  37.846   1.214  1.00  0.00
TER   
ATOM   4867  O   WAT   542      31.865  28.764   5.922  1.00  0.00
ATOM   4868  H1  WAT   542      31.737  28.755   6.871  1.00  0.00
ATOM   4869  H2  WAT   542      31.041  29.102   5.572  1.00  0.00
TER   
ATOM   4870  O   WAT   543      28.865  30.523  15.383  1.00  0.00
ATOM   4871  H1  WAT   543      28.150  30.722  15.988  1.00  0.00
ATOM   4872  H2  WAT   543      29.284  29.747  15.755  1.00  0.00
TER   
ATOM   4873  O   WAT   544      35.693  34.249   5.358  1.00  0.00
ATOM   4874  H1  WAT   544      34.985  34.718   5.799  1.00  0.00
ATOM   4875  H2  WAT   544      35.978  33.591   5.992  1.00  0.00
TER   
ATOM   4876  O   WAT   545      37.319  35.669  13.357  1.00  0.00
ATOM   4877  H1  WAT   545      37.817  36.143  14.022  1.00  0.00
ATOM   4878  H2  WAT   545      37.461  34.745  13.564  1.00  0.00
TER   
ATOM   4879  O   WAT   546      33.897  32.558   2.733  1.00  0.00
ATOM   4880  H1  WAT   546      34.746  32.995   2.667  1.00  0.00
ATOM   4881  H2  WAT   546      33.530  32.870   3.560  1.00  0.00
TER   
ATOM   4882  O   WAT   547      31.490  36.243   1.890  1.00  0.00
ATOM   4883  H1  WAT   547      31.571  35.296   2.001  1.00  0.00
ATOM   4884  H2  WAT   547      32.382  36.574   1.996  1.00  0.00
TER   
ATOM   4885  O   WAT   548      29.018  38.065  17.125  1.00  0.00
ATOM   4886  H1  WAT   548      29.521  37.486  17.697  1.00  0.00
ATOM   4887  H2  WAT   548      28.278  38.349  17.663  1.00  0.00
TER   
ATOM   4888  O   WAT   549      31.050  36.208  18.020  1.00  0.00
ATOM   4889  H1  WAT   549      31.090  35.909  18.929  1.00  0.00
ATOM   4890  H2  WAT   549      31.904  36.609  17.861  1.00  0.00
TER   
ATOM   4891  O   WAT   550      32.990  34.787  15.988  1.00  0.00
ATOM   4892  H1  WAT   550      32.460  34.296  15.360  1.00  0.00
ATOM   4893  H2  WAT   550      33.659  35.216  15.454  1.00  0.00
TER   
ATOM   4894  O   WAT   551      37.340  37.831   0.428  1.00  0.00
ATOM   4895  H1  WAT   551      37.861  37.116   0.063  1.00  0.00
ATOM   4896  H2  WAT   551      37.987  38.470   0.728  1.00  0.00
TER   
ATOM   4897  O   WAT   552      33.478  31.753  16.068  1.00  0.00
ATOM   4898  H1  WAT   552      33.383  31.135  15.343  1.00  0.00
ATOM   4899  H2  WAT   552      32.897  32.480  15.841  1.00  0.00
TER   
ATOM   4900  O   WAT   553      36.244  30.311  13.100  1.00  0.00
ATOM   4901  H1  WAT   553      35.795  30.333  12.255  1.00  0.00
ATOM   4902  H2  WAT   553      35.610  29.913  13.697  1.00  0.00
TER   
ATOM   4903  O   WAT   554      33.724  34.881   0.127  1.00  0.00
ATOM   4904  H1  WAT   554      33.522  34.018   0.488  1.00  0.00
ATOM   4905  H2  WAT   554      33.553  34.794  -0.811  1.00  0.00
TER   
ATOM   4906  O   WAT   555      35.753  33.480  16.363  1.00  0.00
ATOM   4907  H1  WAT   555      36.343  33.171  17.051  1.00  0.00
ATOM   4908  H2  WAT   555      34.935  33.008  16.519  1.00  0.00
TER   
ATOM   4909  O   WAT   556      32.522  31.981   0.114  1.00  0.00
ATOM   4910  H1  WAT   556      32.824  31.988  -0.794  1.00  0.00
ATOM   4911  H2  WAT   556      33.261  31.631   0.611  1.00  0.00
TER   
ATOM   4912  O   WAT   557      35.740  30.924   1.100  1.00  0.00
ATOM   4913  H1  WAT   557      35.393  30.247   0.520  1.00  0.00
ATOM   4914  H2  WAT   557      35.942  30.463   1.914  1.00  0.00
TER   
ATOM   4915  O   WAT   558      29.081  37.453   7.496  1.00  0.00
ATOM   4916  H1  WAT   558      28.426  37.184   6.852  1.00  0.00
ATOM   4917  H2  WAT   558      29.919  37.344   7.047  1.00  0.00
TER   
ATOM   4918  O   WAT   559      30.118  37.838  12.037  1.00  0.00
ATOM   4919  H1  WAT   559      30.486  37.751  12.916  1.00  0.00
ATOM   4920  H2  WAT   559      29.550  37.075  11.937  1.00  0.00
TER   
ATOM   4921  O   WAT   560      29.670  34.749  15.943  1.00  0.00
ATOM   4922  H1  WAT   560      28.776  34.716  16.282  1.00  0.00
ATOM   4923  H2  WAT   560      30.210  34.948  16.708  1.00  0.00
TER   
ATOM   4924  O   WAT   561      28.295  34.663   3.439  1.00  0.00
ATOM   4925  H1  WAT   561      27.391  34.926   3.264  1.00  0.00
ATOM   4926  H2  WAT   561      28.779  34.934   2.659  1.00  0.00
TER   
ATOM   4927  O   WAT   562      30.837  33.720   1.348  1.00  0.00
ATOM   4928  H1  WAT   562      31.547  33.298   0.863  1.00  0.00
ATOM   4929  H2  WAT   562      30.121  33.787   0.717  1.00  0.00
TER   
ATOM   4930  O   WAT   563      30.485  29.773   0.389  1.00  0.00
ATOM   4931  H1  WAT   563      31.208  30.314   0.707  1.00  0.00
ATOM   4932  H2  WAT   563      30.757  29.500  -0.487  1.00  0.00
TER   
ATOM   4933  O   WAT   564      30.174  29.024  10.291  1.00  0.00
ATOM   4934  H1  WAT   564      30.822  28.474   9.850  1.00  0.00
ATOM   4935  H2  WAT   564      30.594  29.278  11.112  1.00  0.00
TER   
ATOM   4936  O   WAT   565      29.927  29.180  13.033  1.00  0.00
ATOM   4937  H1  WAT   565      29.579  29.636  13.799  1.00  0.00
ATOM   4938  H2  WAT   565      29.596  28.285  13.116  1.00  0.00
TER   
ATOM   4939  O   WAT   566      30.599  28.707  16.308  1.00  0.00
ATOM   4940  H1  WAT   566      31.148  28.526  15.545  1.00  0.00
ATOM   4941  H2  WAT   566      30.665  27.917  16.844  1.00  0.00
TER   
ATOM   4942  O   WAT   567      29.910  29.813   3.982  1.00  0.00
ATOM   4943  H1  WAT   567      30.667  29.926   3.409  1.00  0.00
ATOM   4944  H2  WAT   567      29.447  30.650   3.937  1.00  0.00
TER   
ATOM   4945  O   WAT   568      36.451  31.927   6.972  1.00  0.00
ATOM   4946  H1  WAT   568      35.638  31.552   6.632  1.00  0.00
ATOM   4947  H2  WAT   568      36.955  31.171   7.275  1.00  0.00
TER   
ATOM   4948  O   WAT   569      32.282  30.339   2.522  1.00  0.00
ATOM   4949  H1  WAT   569      32.811  29.552   2.393  1.00  0.00
ATOM   4950  H2  WAT   569      32.915  31.018   2.756  1.00  0.00
TER   
ATOM   4951  O   WAT   570      34.476  30.077   5.577  1.00  0.00
ATOM   4952  H1  WAT   570      33.846  29.375   5.744  1.00  0.00
ATOM   4953  H2  WAT   570      33.936  30.837   5.360  1.00  0.00
TER   
ATOM   4954  O   WAT   571      34.601  29.355  18.012  1.00  0.00
ATOM   4955  H1  WAT   571      34.320  29.858  17.248  1.00  0.00
ATOM   4956  H2  WAT   571      34.983  28.557  17.646  1.00  0.00
TER   
ATOM   4957  O   WAT   572      30.666  33.840 -14.504  1.00  0.00
ATOM   4958  H1  WAT   572      29.778  34.181 -14.606  1.00  0.00
ATOM   4959  H2  WAT   572      30.950  33.640 -15.395  1.00  0.00
TER   
ATOM   4960  O   WAT   573      28.630  36.440  -8.620  1.00  0.00
ATOM   4961  H1  WAT   573      29.201  35.673  -8.619  1.00  0.00
ATOM   4962  H2  WAT   573      28.630  36.739  -9.529  1.00  0.00
TER   
ATOM   4963  O   WAT   574      29.872  31.849  -6.833  1.00  0.00
ATOM   4964  H1  WAT   574      29.692  30.951  -6.552  1.00  0.00
ATOM   4965  H2  WAT   574      29.470  32.396  -6.158  1.00  0.00
TER   
ATOM   4966  O   WAT   575      32.842  32.423 -13.470  1.00  0.00
ATOM   4967  H1  WAT   575      32.949  33.323 -13.163  1.00  0.00
ATOM   4968  H2  WAT   575      31.932  32.375 -13.760  1.00  0.00
TER   
ATOM   4969  O   WAT   576      30.491  34.345  -8.224  1.00  0.00
ATOM   4970  H1  WAT   576      31.172  34.609  -7.606  1.00  0.00
ATOM   4971  H2  WAT   576      30.176  33.505  -7.891  1.00  0.00
TER   
ATOM   4972  O   WAT   577      34.683  35.392  -9.137  1.00  0.00
ATOM   4973  H1  WAT   577      35.191  35.890  -8.497  1.00  0.00
ATOM   4974  H2  WAT   577      35.215  34.615  -9.313  1.00  0.00
TER   
ATOM   4975  O   WAT   578      32.967  30.031  -4.871  1.00  0.00
ATOM   4976  H1  WAT   578      32.969  30.549  -5.676  1.00  0.00
ATOM   4977  H2  WAT   578      32.137  29.554  -4.894  1.00  0.00
TER   
ATOM   4978  O   WAT   579      32.648  31.742  -6.864  1.00  0.00
ATOM   4979  H1  WAT   579      32.990  32.587  -7.158  1.00  0.00
ATOM   4980  H2  WAT   579      31.710  31.891  -6.747  1.00  0.00
TER   
ATOM   4981  O   WAT   580      36.331  29.231 -10.539  1.00  0.00
ATOM   4982  H1  WAT   580      36.639  28.675 -11.256  1.00  0.00
ATOM   4983  H2  WAT   580      35.401  29.365 -10.722  1.00  0.00
TER   
ATOM   4984  O   WAT   581      34.325  37.822 -11.021  1.00  0.00
ATOM   4985  H1  WAT   581      33.921  37.110 -11.517  1.00  0.00
ATOM   4986  H2  WAT   581      34.411  37.477 -10.133  1.00  0.00
TER   
ATOM   4987  O   WAT   582      33.038  34.596  -7.241  1.00  0.00
ATOM   4988  H1  WAT   582      33.589  34.706  -8.016  1.00  0.00
ATOM   4989  H2  WAT   582      33.552  34.970  -6.526  1.00  0.00
TER   
ATOM   4990  O   WAT   583      31.025  36.716 -13.521  1.00  0.00
ATOM   4991  H1  WAT   583      30.905  37.443 -14.133  1.00  0.00
ATOM   4992  H2  WAT   583      30.715  35.947 -13.998  1.00  0.00
TER   
ATOM   4993  O   WAT   584      33.492  30.060 -10.138  1.00  0.00
ATOM   4994  H1  WAT   584      33.049  30.841 -10.470  1.00  0.00
ATOM   4995  H2  WAT   584      34.050  30.383  -9.431  1.00  0.00
TER   
ATOM   4996  O   WAT   585      37.779  32.927  -4.535  1.00  0.00
ATOM   4997  H1  WAT   585      37.317  33.135  -3.723  1.00  0.00
ATOM   4998  H2  WAT   585      37.377  32.113  -4.838  1.00  0.00
TER   
ATOM   4999  O   WAT   586      36.608  29.681 -15.258  1.00  0.00
ATOM   5000  H1  WAT   586      35.983  29.677 -14.532  1.00  0.00
ATOM   5001  H2  WAT   586      36.521  28.814 -15.654  1.00  0.00
TER   
ATOM   5002  O   WAT   587      35.529  30.605  -8.279  1.00  0.00
ATOM   5003  H1  WAT   587      35.827  31.511  -8.360  1.00  0.00
ATOM   5004  H2  WAT   587      36.078  30.117  -8.893  1.00  0.00
TER   
ATOM   5005  O   WAT   588      33.283  35.183 -12.410  1.00  0.00
ATOM   5006  H1  WAT   588      33.057  34.967 -11.506  1.00  0.00
ATOM   5007  H2  WAT   588      32.502  35.616 -12.756  1.00  0.00
TER   
ATOM   5008  O   WAT   589      35.723  36.082  -1.744  1.00  0.00
ATOM   5009  H1  WAT   589      35.627  35.141  -1.894  1.00  0.00
ATOM   5010  H2  WAT   589      36.566  36.303  -2.139  1.00  0.00
TER   
ATOM   5011  O   WAT   590      30.854  32.493  -3.591  1.00  0.00
ATOM   5012  H1  WAT   590      30.460  33.341  -3.384  1.00  0.00
ATOM   5013  H2  WAT   590      30.166  31.856  -3.400  1.00  0.00
TER   
ATOM   5014  O   WAT   591      37.429  32.577  -0.521  1.00  0.00
ATOM   5015  H1  WAT   591      36.738  32.384   0.113  1.00  0.00
ATOM   5016  H2  WAT   591      38.172  32.860   0.011  1.00  0.00
TER   
ATOM   5017  O   WAT   592      28.156  30.416  -9.558  1.00  0.00
ATOM   5018  H1  WAT   592      27.867  30.986  -8.845  1.00  0.00
ATOM   5019  H2  WAT   592      28.900  29.937  -9.195  1.00  0.00
TER   
ATOM   5020  O   WAT   593      28.343  34.358 -18.348  1.00  0.00
ATOM   5021  H1  WAT   593      28.260  35.301 -18.206  1.00  0.00
ATOM   5022  H2  WAT   593      27.991  34.216 -19.226  1.00  0.00
TER   
ATOM   5023  O   WAT   594      36.143  33.092  -9.281  1.00  0.00
ATOM   5024  H1  WAT   594      36.146  32.651 -10.130  1.00  0.00
ATOM   5025  H2  WAT   594      37.038  33.414  -9.173  1.00  0.00
TER   
ATOM   5026  O   WAT   595      31.993  32.975 -10.321  1.00  0.00
ATOM   5027  H1  WAT   595      31.653  33.452  -9.564  1.00  0.00
ATOM   5028  H2  WAT   595      31.231  32.521 -10.681  1.00  0.00
TER   
ATOM   5029  O   WAT   596      36.205  34.093 -16.290  1.00  0.00
ATOM   5030  H1  WAT   596      36.326  34.052 -15.341  1.00  0.00
ATOM   5031  H2  WAT   596      35.820  34.956 -16.445  1.00  0.00
TER   
ATOM   5032  O   WAT   597      35.217  36.403 -16.892  1.00  0.00
ATOM   5033  H1  WAT   597      34.649  35.955 -17.518  1.00  0.00
ATOM   5034  H2  WAT   597      35.926  36.763 -17.425  1.00  0.00
TER   
ATOM   5035  O   WAT   598      36.443  37.152  -7.534  1.00  0.00
ATOM   5036  H1  WAT   598      36.810  36.678  -6.788  1.00  0.00
ATOM   5037  H2  WAT   598      36.254  38.026  -7.193  1.00  0.00
TER   
ATOM   5038  O   WAT   599      29.308  31.897 -11.405  1.00  0.00
ATOM   5039  H1  WAT   599      29.022  31.532 -10.567  1.00  0.00
ATOM   5040  H2  WAT   599      29.245  31.165 -12.018  1.00  0.00
TER   
ATOM   5041  O   WAT   600      34.233  36.193  -5.216  1.00  0.00
ATOM   5042  H1  WAT   600      33.929  37.072  -4.991  1.00  0.00
ATOM   5043  H2  WAT   600      35.188  36.253  -5.180  1.00  0.00
TER   
ATOM   5044  O   WAT   601      30.290  37.033  -4.068  1.00  0.00
ATOM   5045  H1  WAT   601      29.931  37.699  -3.481  1.00  0.00
ATOM   5046  H2  WAT   601      29.995  36.202  -3.697  1.00  0.00
TER   
ATOM   5047  O   WAT   602      33.491  37.492  -1.184  1.00  0.00
ATOM   5048  H1  WAT   602      33.191  37.637  -2.082  1.00  0.00
ATOM   5049  H2  WAT   602      34.262  36.932  -1.277  1.00  0.00
TER   
ATOM   5050  O   WAT   603      28.801  37.032 -17.445  1.00  0.00
ATOM   5051  H1  WAT   603      29.670  37.315 -17.161  1.00  0.00
ATOM   5052  H2  WAT   603      28.310  37.846 -17.560  1.00  0.00
TER   
ATOM   5053  O   WAT   604      31.865  28.764 -12.852  1.00  0.00
ATOM   5054  H1  WAT   604      31.737  28.755 -11.903  1.00  0.00
ATOM   5055  H2  WAT   604      31.041  29.102 -13.203  1.00  0.00
TER   
ATOM   5056  O   WAT   605      28.865  30.523  -3.391  1.00  0.00
ATOM   5057  H1  WAT   605      28.150  30.722  -2.786  1.00  0.00
ATOM   5058  H2  WAT   605      29.284  29.747  -3.020  1.00  0.00
TER   
ATOM   5059  O   WAT   606      35.693  34.249 -13.417  1.00  0.00
ATOM   5060  H1  WAT   606      34.985  34.718 -12.975  1.00  0.00
ATOM   5061  H2  WAT   606      35.978  33.591 -12.782  1.00  0.00
TER   
ATOM   5062  O   WAT   607      37.319  35.669  -5.417  1.00  0.00
ATOM   5063  H1  WAT   607      37.817  36.143  -4.752  1.00  0.00
ATOM   5064  H2  WAT   607      37.461  34.745  -5.210  1.00  0.00
TER   
ATOM   5065  O   WAT   608      33.897  32.558 -16.041  1.00  0.00
ATOM   5066  H1  WAT   608      34.746  32.995 -16.107  1.00  0.00
ATOM   5067  H2  WAT   608      33.530  32.870 -15.214  1.00  0.00
TER   
ATOM   5068  O   WAT   609      31.490  36.243 -16.885  1.00  0.00
ATOM   5069  H1  WAT   609      31.571  35.296 -16.773  1.00  0.00
ATOM   5070  H2  WAT   609      32.382  36.574 -16.779  1.00  0.00
TER   
ATOM   5071  O   WAT   610      29.018  38.065  -1.649  1.00  0.00
ATOM   5072  H1  WAT   610      29.521  37.486  -1.077  1.00  0.00
ATOM   5073  H2  WAT   610      28.278  38.349  -1.111  1.00  0.00
TER   
ATOM   5074  O   WAT   611      31.050  36.208  -0.754  1.00  0.00
ATOM   5075  H1  WAT   611      31.090  35.909   0.155  1.00  0.00
ATOM   5076  H2  WAT   611      31.904  36.609  -0.913  1.00  0.00
TER   
ATOM   5077  O   WAT   612      32.990  34.787  -2.787  1.00  0.00
ATOM   5078  H1  WAT   612      32.460  34.296  -3.414  1.00  0.00
ATOM   5079  H2  WAT   612      33.659  35.216  -3.321  1.00  0.00
TER   
ATOM   5080  O   WAT   613      37.340  37.831 -18.346  1.00  0.00
ATOM   5081  H1  WAT   613      37.861  37.116 -18.712  1.00  0.00
ATOM   5082  H2  WAT   613      37.987  38.470 -18.046  1.00  0.00
TER   
ATOM   5083  O   WAT   614      33.478  31.753  -2.707  1.00  0.00
ATOM   5084  H1  WAT   614      33.383  31.135  -3.432  1.00  0.00
ATOM   5085  H2  WAT   614      32.897  32.480  -2.934  1.00  0.00
TER   
ATOM   5086  O   WAT   615      36.244  30.311  -5.674  1.00  0.00
ATOM   5087  H1  WAT   615      35.795  30.333  -6.520  1.00  0.00
ATOM   5088  H2  WAT   615      35.610  29.913  -5.077  1.00  0.00
TER   
ATOM   5089  O   WAT   616      33.724  34.881 -18.648  1.00  0.00
ATOM   5090  H1  WAT   616      33.522  34.018 -18.286  1.00  0.00
ATOM   5091  H2  WAT   616      33.553  34.794 -19.586  1.00  0.00
TER   
ATOM   5092  O   WAT   617      35.753  33.480  -2.411  1.00  0.00
ATOM   5093  H1  WAT   617      36.343  33.171  -1.724  1.00  0.00
ATOM   5094  H2  WAT   617      34.935  33.008  -2.255  1.00  0.00
TER   
ATOM   5095  O   WAT   618      32.522  31.981 -18.660  1.00  0.00
ATOM   5096  H1  WAT   618      32.824  31.988 -19.568  1.00  0.00
ATOM   5097  H2  WAT   618      33.261  31.631 -18.163  1.00  0.00
TER   
ATOM   5098  O   WAT   619      35.740  30.924 -17.674  1.00  0.00
ATOM   5099  H1  WAT   619      35.393  30.247 -18.254  1.00  0.00
ATOM   5100  H2  WAT   619      35.942  30.463 -16.860  1.00  0.00
TER   
ATOM   5101  O   WAT   620      29.081  37.453 -11.278  1.00  0.00
ATOM   5102  H1  WAT   620      28.426  37.184 -11.922  1.00  0.00
ATOM   5103  H2  WAT   620      29.919  37.344 -11.728  1.00  0.00
TER   
ATOM   5104  O   WAT   621      30.118  37.838  -6.738  1.00  0.00
ATOM   5105  H1  WAT   621      30.486  37.751  -5.858  1.00  0.00
ATOM   5106  H2  WAT   621      29.550  37.075  -6.837  1.00  0.00
TER   
ATOM   5107  O   WAT   622      29.670  34.749  -2.832  1.00  0.00
ATOM   5108  H1  WAT   622      28.776  34.716  -2.492  1.00  0.00
ATOM   5109  H2  WAT   622      30.210  34.948  -2.067  1.00  0.00
TER   
ATOM   5110  O   WAT   623      28.295  34.663 -15.335  1.00  0.00
ATOM   5111  H1  WAT   623      27.391  34.926 -15.510  1.00  0.00
ATOM   5112  H2  WAT   623      28.779  34.934 -16.115  1.00  0.00
TER   
ATOM   5113  O   WAT   624      30.837  33.720 -17.426  1.00  0.00
ATOM   5114  H1  WAT   624      31.547  33.298 -17.911  1.00  0.00
ATOM   5115  H2  WAT   624      30.121  33.787 -18.058  1.00  0.00
TER   
ATOM   5116  O   WAT   625      30.485  29.773 -18.386  1.00  0.00
ATOM   5117  H1  WAT   625      31.208  30.314 -18.068  1.00  0.00
ATOM   5118  H2  WAT   625      30.757  29.500 -19.262  1.00  0.00
TER   
ATOM   5119  O   WAT   626      30.174  29.024  -8.483  1.00  0.00
ATOM   5120  H1  WAT   626      30.822  28.474  -8.924  1.00  0.00
ATOM   5121  H2  WAT   626      30.594  29.278  -7.662  1.00  0.00
TER   
ATOM   5122  O   WAT   627      29.927  29.180  -5.741  1.00  0.00
ATOM   5123  H1  WAT   627      29.579  29.636  -4.975  1.00  0.00
ATOM   5124  H2  WAT   627      29.596  28.285  -5.659  1.00  0.00
TER   
ATOM   5125  O   WAT   628      30.599  28.707  -2.466  1.00  0.00
ATOM   5126  H1  WAT   628      31.148  28.526  -3.229  1.00  0.00
ATOM   5127  H2  WAT   628      30.665  27.917  -1.930  1.00  0.00
TER   
ATOM   5128  O   WAT   629      29.910  29.813 -14.792  1.00  0.00
ATOM   5129  H1  WAT   629      30.667  29.926 -15.366  1.00  0.00
ATOM   5130  H2  WAT   629      29.447  30.650 -14.838  1.00  0.00
TER   
ATOM   5131  O   WAT   630      36.451  31.927 -11.802  1.00  0.00
ATOM   5132  H1  WAT   630      35.638  31.552 -12.142  1.00  0.00
ATOM   5133  H2  WAT   630      36.955  31.171 -11.500  1.00  0.00
TER   
ATOM   5134  O   WAT   631      32.282  30.339 -16.252  1.00  0.00
ATOM   5135  H1  WAT   631      32.811  29.552 -16.381  1.00  0.00
ATOM   5136  H2  WAT   631      32.915  31.018 -16.018  1.00  0.00
TER   
ATOM   5137  O   WAT   632      34.476  30.077 -13.197  1.00  0.00
ATOM   5138  H1  WAT   632      33.846  29.375 -13.030  1.00  0.00
ATOM   5139  H2  WAT   632      33.936  30.837 -13.414  1.00  0.00
TER   
ATOM   5140  O   WAT   633      34.601  29.355  -0.762  1.00  0.00
ATOM   5141  H1  WAT   633      34.320  29.858  -1.526  1.00  0.00
ATOM   5142  H2  WAT   633      34.983  28.557  -1.128  1.00  0.00
TER   
ATOM   5143  O   WAT   634      30.666  33.840 -33.278  1.00  0.00
ATOM   5144  H1  WAT   634      29.778  34.181 -33.380  1.00  0.00
ATOM   5145  H2  WAT   634      30.950  33.640 -34.170  1.00  0.00
TER   
ATOM   5146  O   WAT   635      28.630  36.440 -27.394  1.00  0.00
ATOM   5147  H1  WAT   635      29.201  35.673 -27.394  1.00  0.00
ATOM   5148  H2  WAT   635      28.630  36.739 -28.303  1.00  0.00
TER   
ATOM   5149  O   WAT   636      29.872  31.849 -25.607  1.00  0.00
ATOM   5150  H1  WAT   636      29.692  30.951 -25.327  1.00  0.00
ATOM   5151  H2  WAT   636      29.470  32.396 -24.932  1.00  0.00
TER   
ATOM   5152  O   WAT   637      32.842  32.423 -32.244  1.00  0.00
ATOM   5153  H1  WAT   637      32.949  33.323 -31.937  1.00  0.00
ATOM   5154  H2  WAT   637      31.932  32.375 -32.535  1.00  0.00
TER   
ATOM   5155  O   WAT   638      30.491  34.345 -26.999  1.00  0.00
ATOM   5156  H1  WAT   638      31.172  34.609 -26.380  1.00  0.00
ATOM   5157  H2  WAT   638      30.176  33.505 -26.665  1.00  0.00
TER   
ATOM   5158  O   WAT   639      34.683  35.392 -27.912  1.00  0.00
ATOM   5159  H1  WAT   639      35.191  35.890 -27.271  1.00  0.00
ATOM   5160  H2  WAT   639      35.215  34.615 -28.088  1.00  0.00
TER   
ATOM   5161  O   WAT   640      32.967  30.031 -23.645  1.00  0.00
ATOM   5162  H1  WAT   640      32.969  30.549 -24.451  1.00  0.00
ATOM   5163  H2  WAT   640      32.137  29.554 -23.668  1.00  0.00
TER   
ATOM   5164  O   WAT   641      32.648  31.742 -25.638  1.00  0.00
ATOM   5165  H1  WAT   641      32.990  32.587 -25.933  1.00  0.00
ATOM   5166  H2  WAT   641      31.710  31.891 -25.522  1.00  0.00
TER   
ATOM   5167  O   WAT   642      36.331  29.231 -29.314  1.00  0.00
ATOM   5168  H1  WAT   642      36.639  28.675 -30.030  1.00  0.00
ATOM   5169  H2  WAT   642      35.401  29.365 -29.496  1.00  0.00
TER   
ATOM   5170  O   WAT   643      34.325  37.822 -29.796  1.00  0.00
ATOM   5171  H1  WAT   643      33.921  37.110 -30.291  1.00  0.00
ATOM   5172  H2  WAT   643      34.411  37.477 -28.907  1.00  0.00
TER   
ATOM   5173  O   WAT   644      33.038  34.596 -26.016  1.00  0.00
ATOM   5174  H1  WAT   644      33.589  34.706 -26.791  1.00  0.00
ATOM   5175  H2  WAT   644      33.552  34.970 -25.300  1.00  0.00
TER   
ATOM   5176  O   WAT   645      31.025  36.716 -32.295  1.00  0.00
ATOM   5177  H1  WAT   645      30.905  37.443 -32.907  1.00  0.00
ATOM   5178  H2  WAT   645      30.715  35.947 -32.772  1.00  0.00
TER   
ATOM   5179  O   WAT   646      33.492  30.060 -28.913  1.00  0.00
ATOM   5180  H1  WAT   646      33.049  30.841 -29.244  1.00  0.00
ATOM   5181  H2  WAT   646      34.050  30.383 -28.206  1.00  0.00
TER   
ATOM   5182  O   WAT   647      37.779  32.927 -23.309  1.00  0.00
ATOM   5183  H1  WAT   647      37.317  33.135 -22.497  1.00  0.00
ATOM   5184  H2  WAT   647      37.377  32.113 -23.612  1.00  0.00
TER   
ATOM   5185  O   WAT   648      36.608  29.681 -34.032  1.00  0.00
ATOM   5186  H1  WAT   648      35.983  29.677 -33.307  1.00  0.00
ATOM   5187  H2  WAT   648      36.521  28.814 -34.429  1.00  0.00
TER   
ATOM   5188  O   WAT   649      35.529  30.605 -27.054  1.00  0.00
ATOM   5189  H1  WAT   649      35.827  31.511 -27.135  1.00  0.00
ATOM   5190  H2  WAT   649      36.078  30.117 -27.668  1.00  0.00
TER   
ATOM   5191  O   WAT   650      33.283  35.183 -31.185  1.00  0.00
ATOM   5192  H1  WAT   650      33.057  34.967 -30.280  1.00  0.00
ATOM   5193  H2  WAT   650      32.502  35.616 -31.530  1.00  0.00
TER   
ATOM   5194  O   WAT   651      35.723  36.082 -20.519  1.00  0.00
ATOM   5195  H1  WAT   651      35.627  35.141 -20.669  1.00  0.00
ATOM   5196  H2  WAT   651      36.566  36.303 -20.914  1.00  0.00
TER   
ATOM   5197  O   WAT   652      30.854  32.493 -22.365  1.00  0.00
ATOM   5198  H1  WAT   652      30.460  33.341 -22.158  1.00  0.00
ATOM   5199  H2  WAT   652      30.166  31.856 -22.174  1.00  0.00
TER   
ATOM   5200  O   WAT   653      37.429  32.577 -19.296  1.00  0.00
ATOM   5201  H1  WAT   653      36.738  32.384 -18.661  1.00  0.00
ATOM   5202  H2  WAT   653      38.172  32.860 -18.763  1.00  0.00
TER   
ATOM   5203  O   WAT   654      28.156  30.416 -28.332  1.00  0.00
ATOM   5204  H1  WAT   654      27.867  30.986 -27.620  1.00  0.00
ATOM   5205  H2  WAT   654      28.900  29.937 -27.969  1.00  0.00
TER   
ATOM   5206  O   WAT   655      36.143  33.092 -28.055  1.00  0.00
ATOM   5207  H1  WAT   655      36.146  32.651 -28.904  1.00  0.00
ATOM   5208  H2  WAT   655      37.038  33.414 -27.948  1.00  0.00
TER   
ATOM   5209  O   WAT   656      31.993  32.975 -29.095  1.00  0.00
ATOM   5210  H1  WAT   656      31.653  33.452 -28.339  1.00  0.00
ATOM   5211  H2  WAT   656      31.231  32.521 -29.455  1.00  0.00
TER   
ATOM   5212  O   WAT   657      36.205  34.093 -35.064  1.00  0.00
ATOM   5213  H1  WAT   657      36.326  34.052 -34.116  1.00  0.00
ATOM   5214  H2  WAT   657      35.820  34.956 -35.220  1.00  0.00
TER   
ATOM   5215  O   WAT   658      35.217  36.403 -35.666  1.00  0.00
ATOM   5216  H1  WAT   658      34.649  35.955 -36.292  1.00  0.00
ATOM   5217  H2  WAT   658      35.926  36.763 -36.199  1.00  0.00
TER   
ATOM   5218  O   WAT   659      36.443  37.152 -26.308  1.00  0.00
ATOM   5219  H1  WAT   659      36.810  36.678 -25.562  1.00  0.00
ATOM   5220  H2  WAT   659      36.254  38.026 -25.967  1.00  0.00
TER   
ATOM   5221  O   WAT   660      29.308  31.897 -30.179  1.00  0.00
ATOM   5222  H1  WAT   660      29.022  31.532 -29.341  1.00  0.00
ATOM   5223  H2  WAT   660      29.245  31.165 -30.793  1.00  0.00
TER   
ATOM   5224  O   WAT   661      34.233  36.193 -23.990  1.00  0.00
ATOM   5225  H1  WAT   661      33.929  37.072 -23.765  1.00  0.00
ATOM   5226  H2  WAT   661      35.188  36.253 -23.954  1.00  0.00
TER   
ATOM   5227  O   WAT   662      30.290  37.033 -22.843  1.00  0.00
ATOM   5228  H1  WAT   662      29.931  37.699 -22.255  1.00  0.00
ATOM   5229  H2  WAT   662      29.995  36.202 -22.472  1.00  0.00
TER   
ATOM   5230  O   WAT   663      33.491  37.492 -19.959  1.00  0.00
ATOM   5231  H1  WAT   663      33.191  37.637 -20.856  1.00  0.00
ATOM   5232  H2  WAT   663      34.262  36.932 -20.051  1.00  0.00
TER   
ATOM   5233  O   WAT   664      28.801  37.032 -36.219  1.00  0.00
ATOM   5234  H1  WAT   664      29.670  37.315 -35.936  1.00  0.00
ATOM   5235  H2  WAT   664      28.310  37.846 -36.334  1.00  0.00
TER   
ATOM   5236  O   WAT   665      31.865  28.764 -31.626  1.00  0.00
ATOM   5237  H1  WAT   665      31.737  28.755 -30.678  1.00  0.00
ATOM   5238  H2  WAT   665      31.041  29.102 -31.977  1.00  0.00
TER   
ATOM   5239  O   WAT   666      28.865  30.523 -22.166  1.00  0.00
ATOM   5240  H1  WAT   666      28.150  30.722 -21.560  1.00  0.00
ATOM   5241  H2  WAT   666      29.284  29.747 -21.794  1.00  0.00
TER   
ATOM   5242  O   WAT   667      35.693  34.249 -32.191  1.00  0.00
ATOM   5243  H1  WAT   667      34.985  34.718 -31.750  1.00  0.00
ATOM   5244  H2  WAT   667      35.978  33.591 -31.556  1.00  0.00
TER   
ATOM   5245  O   WAT   668      37.319  35.669 -24.192  1.00  0.00
ATOM   5246  H1  WAT   668      37.817  36.143 -23.526  1.00  0.00
ATOM   5247  H2  WAT   668      37.461  34.745 -23.985  1.00  0.00
TER   
ATOM   5248  O   WAT   669      33.897  32.558 -34.816  1.00  0.00
ATOM   5249  H1  WAT   669      34.746  32.995 -34.882  1.00  0.00
ATOM   5250  H2  WAT   669      33.530  32.870 -33.989  1.00  0.00
TER   
ATOM   5251  O   WAT   670      31.490  36.243 -35.659  1.00  0.00
ATOM   5252  H1  WAT   670      31.571  35.296 -35.547  1.00  0.00
ATOM   5253  H2  WAT   670      32.382  36.574 -35.553  1.00  0.00
TER   
ATOM   5254  O   WAT   671      29.018  38.065 -20.423  1.00  0.00
ATOM   5255  H1  WAT   671      29.521  37.486 -19.852  1.00  0.00
ATOM   5256  H2  WAT   671      28.278  38.349 -19.886  1.00  0.00
TER   
ATOM   5257  O   WAT   672      31.050  36.208 -19.528  1.00  0.00
ATOM   5258  H1  WAT   672      31.090  35.909 -18.620  1.00  0.00
ATOM   5259  H2  WAT   672      31.904  36.609 -19.688  1.00  0.00
TER   
ATOM   5260  O   WAT   673      32.990  34.787 -21.561  1.00  0.00
ATOM   5261  H1  WAT   673      32.460  34.296 -22.189  1.00  0.00
ATOM   5262  H2  WAT   673      33.659  35.216 -22.095  1.00  0.00
TER   
ATOM   5263  O   WAT   674      33.478  31.753 -21.481  1.00  0.00
ATOM   5264  H1  WAT   674      33.383  31.135 -22.206  1.00  0.00
ATOM   5265  H2  WAT   674      32.897  32.480 -21.708  1.00  0.00
TER   
ATOM   5266  O   WAT   675      36.244  30.311 -24.448  1.00  0.00
ATOM   5267  H1  WAT   675      35.795  30.333 -25.294  1.00  0.00
ATOM   5268  H2  WAT   675      35.610  29.913 -23.851  1.00  0.00
TER   
ATOM   5269  O   WAT   676      35.753  33.480 -21.186  1.00  0.00
ATOM   5270  H1  WAT   676      36.343  33.171 -20.498  1.00  0.00
ATOM   5271  H2  WAT   676      34.935  33.008 -21.030  1.00  0.00
TER   
ATOM   5272  O   WAT   677      35.740  30.924 -36.449  1.00  0.00
ATOM   5273  H1  WAT   677      35.393  30.247 -37.029  1.00  0.00
ATOM   5274  H2  WAT   677      35.942  30.463 -35.634  1.00  0.00
TER   
ATOM   5275  O   WAT   678      29.081  37.453 -30.052  1.00  0.00
ATOM   5276  H1  WAT   678      28.426  37.184 -30.696  1.00  0.00
ATOM   5277  H2  WAT   678      29.919  37.344 -30.502  1.00  0.00
TER   
ATOM   5278  O   WAT   679      30.118  37.838 -25.512  1.00  0.00
ATOM   5279  H1  WAT   679      30.486  37.751 -24.632  1.00  0.00
ATOM   5280  H2  WAT   679      29.550  37.075 -25.611  1.00  0.00
TER   
ATOM   5281  O   WAT   680      29.670  34.749 -21.606  1.00  0.00
ATOM   5282  H1  WAT   680      28.776  34.716 -21.267  1.00  0.00
ATOM   5283  H2  WAT   680      30.210  34.948 -20.841  1.00  0.00
TER   
ATOM   5284  O   WAT   681      28.295  34.663 -34.110  1.00  0.00
ATOM   5285  H1  WAT   681      27.391  34.926 -34.285  1.00  0.00
ATOM   5286  H2  WAT   681      28.779  34.934 -34.890  1.00  0.00
TER   
ATOM   5287  O   WAT   682      30.837  33.720 -36.200  1.00  0.00
ATOM   5288  H1  WAT   682      31.547  33.298 -36.686  1.00  0.00
ATOM   5289  H2  WAT   682      30.121  33.787 -36.832  1.00  0.00
TER   
ATOM   5290  O   WAT   683      30.174  29.024 -27.258  1.00  0.00
ATOM   5291  H1  WAT   683      30.822  28.474 -27.698  1.00  0.00
ATOM   5292  H2  WAT   683      30.594  29.278 -26.436  1.00  0.00
TER   
ATOM   5293  O   WAT   684      29.927  29.180 -24.515  1.00  0.00
ATOM   5294  H1  WAT   684      29.579  29.636 -23.749  1.00  0.00
ATOM   5295  H2  WAT   684      29.596  28.285 -24.433  1.00  0.00
TER   
ATOM   5296  O   WAT   685      30.599  28.707 -21.240  1.00  0.00
ATOM   5297  H1  WAT   685      31.148  28.526 -22.004  1.00  0.00
ATOM   5298  H2  WAT   685      30.665  27.917 -20.705  1.00  0.00
TER   
ATOM   5299  O   WAT   686      29.910  29.813 -33.567  1.00  0.00
ATOM   5300  H1  WAT   686      30.667  29.926 -34.140  1.00  0.00
ATOM   5301  H2  WAT   686      29.447  30.650 -33.612  1.00  0.00
TER   
ATOM   5302  O   WAT   687      36.451  31.927 -30.576  1.00  0.00
ATOM   5303  H1  WAT   687      35.638  31.552 -30.917  1.00  0.00
ATOM   5304  H2  WAT   687      36.955  31.171 -30.274  1.00  0.00
TER   
ATOM   5305  O   WAT   688      32.282  30.339 -35.026  1.00  0.00
ATOM   5306  H1  WAT   688      32.811  29.552 -35.156  1.00  0.00
ATOM   5307  H2  WAT   688      32.915  31.018 -34.793  1.00  0.00
TER   
ATOM   5308  O   WAT   689      34.476  30.077 -31.972  1.00  0.00
ATOM   5309  H1  WAT   689      33.846  29.375 -31.805  1.00  0.00
ATOM   5310  H2  WAT   689      33.936  30.837 -32.188  1.00  0.00
TER   
ATOM   5311  O   WAT   690      34.601  29.355 -19.537  1.00  0.00
ATOM   5312  H1  WAT   690      34.320  29.858 -20.300  1.00  0.00
ATOM   5313  H2  WAT   690      34.983  28.557 -19.902  1.00  0.00
TER   
ATOM   5314  O   WAT   691      32.257  20.105  29.261  1.00  0.00
ATOM   5315  H1  WAT   691      31.426  19.850  29.661  1.00  0.00
ATOM   5316  H2  WAT   691      32.865  20.176  29.997  1.00  0.00
TER   
ATOM   5317  O   WAT   692      32.237  24.139  29.457  1.00  0.00
ATOM   5318  H1  WAT   692      32.540  23.249  29.278  1.00  0.00
ATOM   5319  H2  WAT   692      32.982  24.696  29.229  1.00  0.00
TER   
ATOM   5320  O   WAT   693      30.666  15.065  23.045  1.00  0.00
ATOM   5321  H1  WAT   693      29.778  15.407  22.943  1.00  0.00
ATOM   5322  H2  WAT   693      30.950  14.865  22.153  1.00  0.00
TER   
ATOM   5323  O   WAT   694      28.630  17.666  28.929  1.00  0.00
ATOM   5324  H1  WAT   694      29.201  16.898  28.929  1.00  0.00
ATOM   5325  H2  WAT   694      28.630  17.965  28.020  1.00  0.00
TER   
ATOM   5326  O   WAT   695      29.872  13.074  30.716  1.00  0.00
ATOM   5327  H1  WAT   695      29.692  12.177  30.996  1.00  0.00
ATOM   5328  H2  WAT   695      29.470  13.622  31.391  1.00  0.00
TER   
ATOM   5329  O   WAT   696      32.842  13.649  24.079  1.00  0.00
ATOM   5330  H1  WAT   696      32.949  14.549  24.386  1.00  0.00
ATOM   5331  H2  WAT   696      31.932  13.600  23.788  1.00  0.00
TER   
ATOM   5332  O   WAT   697      30.491  15.570  29.324  1.00  0.00
ATOM   5333  H1  WAT   697      31.172  15.834  29.943  1.00  0.00
ATOM   5334  H2  WAT   697      30.176  14.731  29.658  1.00  0.00
TER   
ATOM   5335  O   WAT   698      34.683  16.617  28.411  1.00  0.00
ATOM   5336  H1  WAT   698      35.191  17.115  29.052  1.00  0.00
ATOM   5337  H2  WAT   698      35.215  15.841  28.235  1.00  0.00
TER   
ATOM   5338  O   WAT   699      32.967  11.257  32.678  1.00  0.00
ATOM   5339  H1  WAT   699      32.969  11.774  31.872  1.00  0.00
ATOM   5340  H2  WAT   699      32.137  10.780  32.655  1.00  0.00
TER   
ATOM   5341  O   WAT   700      34.217  20.897  30.855  1.00  0.00
ATOM   5342  H1  WAT   700      33.884  21.523  31.497  1.00  0.00
ATOM   5343  H2  WAT   700      34.394  21.423  30.075  1.00  0.00
TER   
ATOM   5344  O   WAT   701      32.648  12.968  30.685  1.00  0.00
ATOM   5345  H1  WAT   701      32.990  13.812  30.390  1.00  0.00
ATOM   5346  H2  WAT   701      31.710  13.116  30.801  1.00  0.00
TER   
ATOM   5347  O   WAT   702      33.429  22.865  32.670  1.00  0.00
ATOM   5348  H1  WAT   702      34.046  23.540  32.389  1.00  0.00
ATOM   5349  H2  WAT   702      32.568  23.273  32.579  1.00  0.00
TER   
ATOM   5350  O   WAT   703      28.722  22.055  21.551  1.00  0.00
ATOM   5351  H1  WAT   703      28.345  22.543  20.819  1.00  0.00
ATOM   5352  H2  WAT   703      28.980  22.727  22.181  1.00  0.00
TER   
ATOM   5353  O   WAT   704      36.331  10.456  27.009  1.00  0.00
ATOM   5354  H1  WAT   704      36.639   9.901  26.293  1.00  0.00
ATOM   5355  H2  WAT   704      35.401  10.591  26.827  1.00  0.00
TER   
ATOM   5356  O   WAT   705      34.325  19.048  26.527  1.00  0.00
ATOM   5357  H1  WAT   705      33.921  18.335  26.032  1.00  0.00
ATOM   5358  H2  WAT   705      34.411  18.703  27.416  1.00  0.00
TER   
ATOM   5359  O   WAT   706      34.793  22.734  28.691  1.00  0.00
ATOM   5360  H1  WAT   706      34.496  22.129  28.012  1.00  0.00
ATOM   5361  H2  WAT   706      35.743  22.772  28.580  1.00  0.00
TER   
ATOM   5362  O   WAT   707      33.038  15.822  30.307  1.00  0.00
ATOM   5363  H1  WAT   707      33.589  15.931  29.533  1.00  0.00
ATOM   5364  H2  WAT   707      33.552  16.196  31.023  1.00  0.00
TER   
ATOM   5365  O   WAT   708      33.885  22.473  35.342  1.00  0.00
ATOM   5366  H1  WAT   708      32.988  22.697  35.589  1.00  0.00
ATOM   5367  H2  WAT   708      33.910  22.596  34.393  1.00  0.00
TER   
ATOM   5368  O   WAT   709      32.712  19.344  33.918  1.00  0.00
ATOM   5369  H1  WAT   709      32.573  20.216  34.286  1.00  0.00
ATOM   5370  H2  WAT   709      31.830  19.001  33.773  1.00  0.00
TER   
ATOM   5371  O   WAT   710      34.510  25.286  36.126  1.00  0.00
ATOM   5372  H1  WAT   710      34.482  25.690  35.259  1.00  0.00
ATOM   5373  H2  WAT   710      34.347  24.357  35.963  1.00  0.00
TER   
ATOM   5374  O   WAT   711      31.025  17.942  24.028  1.00  0.00
ATOM   5375  H1  WAT   711      30.905  18.668  23.416  1.00  0.00
ATOM   5376  H2  WAT   711      30.715  17.172  23.551  1.00  0.00
TER   
ATOM   5377  O   WAT   712      28.664  21.114  29.835  1.00  0.00
ATOM   5378  H1  WAT   712      28.742  21.249  28.890  1.00  0.00
ATOM   5379  H2  WAT   712      29.278  20.405  30.028  1.00  0.00
TER   
ATOM   5380  O   WAT   713      29.909  22.814  26.245  1.00  0.00
ATOM   5381  H1  WAT   713      29.501  22.955  25.391  1.00  0.00
ATOM   5382  H2  WAT   713      30.800  22.530  26.043  1.00  0.00
TER   
ATOM   5383  O   WAT   714      34.181  27.028  24.358  1.00  0.00
ATOM   5384  H1  WAT   714      34.005  26.112  24.144  1.00  0.00
ATOM   5385  H2  WAT   714      33.326  27.387  24.597  1.00  0.00
TER   
ATOM   5386  O   WAT   715      28.720  22.155  32.374  1.00  0.00
ATOM   5387  H1  WAT   715      28.883  21.686  31.556  1.00  0.00
ATOM   5388  H2  WAT   715      29.185  21.647  33.039  1.00  0.00
TER   
ATOM   5389  O   WAT   716      33.492  11.286  27.410  1.00  0.00
ATOM   5390  H1  WAT   716      33.049  12.067  27.079  1.00  0.00
ATOM   5391  H2  WAT   716      34.050  11.609  28.117  1.00  0.00
TER   
ATOM   5392  O   WAT   717      37.779  14.152  33.014  1.00  0.00
ATOM   5393  H1  WAT   717      37.317  14.361  33.826  1.00  0.00
ATOM   5394  H2  WAT   717      37.377  13.338  32.711  1.00  0.00
TER   
ATOM   5395  O   WAT   718      36.608  10.907  22.291  1.00  0.00
ATOM   5396  H1  WAT   718      35.983  10.903  23.016  1.00  0.00
ATOM   5397  H2  WAT   718      36.521  10.040  21.895  1.00  0.00
TER   
ATOM   5398  O   WAT   719      35.529  11.830  29.269  1.00  0.00
ATOM   5399  H1  WAT   719      35.827  12.737  29.188  1.00  0.00
ATOM   5400  H2  WAT   719      36.078  11.342  28.655  1.00  0.00
TER   
ATOM   5401  O   WAT   720      33.283  16.409  25.138  1.00  0.00
ATOM   5402  H1  WAT   720      33.057  16.193  26.043  1.00  0.00
ATOM   5403  H2  WAT   720      32.502  16.842  24.793  1.00  0.00
TER   
ATOM   5404  O   WAT   721      35.723  17.308  35.804  1.00  0.00
ATOM   5405  H1  WAT   721      35.627  16.367  35.655  1.00  0.00
ATOM   5406  H2  WAT   721      36.566  17.529  35.409  1.00  0.00
TER   
ATOM   5407  O   WAT   722      30.854  13.719  33.958  1.00  0.00
ATOM   5408  H1  WAT   722      30.460  14.566  34.165  1.00  0.00
ATOM   5409  H2  WAT   722      30.166  13.082  34.149  1.00  0.00
TER   
ATOM   5410  O   WAT   723      28.156  11.642  27.991  1.00  0.00
ATOM   5411  H1  WAT   723      27.867  12.212  28.703  1.00  0.00
ATOM   5412  H2  WAT   723      28.900  11.162  28.354  1.00  0.00
TER   
ATOM   5413  O   WAT   724      28.343  15.584  19.201  1.00  0.00
ATOM   5414  H1  WAT   724      28.260  16.527  19.343  1.00  0.00
ATOM   5415  H2  WAT   724      27.991  15.441  18.322  1.00  0.00
TER   
ATOM   5416  O   WAT   725      36.143  14.318  28.268  1.00  0.00
ATOM   5417  H1  WAT   725      36.146  13.877  27.419  1.00  0.00
ATOM   5418  H2  WAT   725      37.038  14.639  28.375  1.00  0.00
TER   
ATOM   5419  O   WAT   726      31.993  14.200  27.228  1.00  0.00
ATOM   5420  H1  WAT   726      31.653  14.678  27.984  1.00  0.00
ATOM   5421  H2  WAT   726      31.231  13.747  26.868  1.00  0.00
TER   
ATOM   5422  O   WAT   727      36.205  15.319  21.259  1.00  0.00
ATOM   5423  H1  WAT   727      36.326  15.278  22.207  1.00  0.00
ATOM   5424  H2  WAT   727      35.820  16.181  21.104  1.00  0.00
TER   
ATOM   5425  O   WAT   728      35.217  17.629  20.657  1.00  0.00
ATOM   5426  H1  WAT   728      34.649  17.181  20.031  1.00  0.00
ATOM   5427  H2  WAT   728      35.926  17.988  20.124  1.00  0.00
TER   
ATOM   5428  O   WAT   729      30.294  21.530  34.534  1.00  0.00
ATOM   5429  H1  WAT   729      29.909  20.890  35.132  1.00  0.00
ATOM   5430  H2  WAT   729      30.605  22.234  35.103  1.00  0.00
TER   
ATOM   5431  O   WAT   730      36.443  18.378  30.015  1.00  0.00
ATOM   5432  H1  WAT   730      36.810  17.904  30.761  1.00  0.00
ATOM   5433  H2  WAT   730      36.254  19.252  30.356  1.00  0.00
TER   
ATOM   5434  O   WAT   731      29.308  13.122  26.144  1.00  0.00
ATOM   5435  H1  WAT   731      29.022  12.758  26.982  1.00  0.00
ATOM   5436  H2  WAT   731      29.245  12.390  25.530  1.00  0.00
TER   
ATOM   5437  O   WAT   732      34.233  17.419  32.333  1.00  0.00
ATOM   5438  H1  WAT   732      33.929  18.298  32.558  1.00  0.00
ATOM   5439  H2  WAT   732      35.188  17.479  32.369  1.00  0.00
TER   
ATOM   5440  O   WAT   733      32.762  21.625  22.930  1.00  0.00
ATOM   5441  H1  WAT   733      31.988  21.085  22.770  1.00  0.00
ATOM   5442  H2  WAT   733      33.491  21.105  22.592  1.00  0.00
TER   
ATOM   5443  O   WAT   734      32.805  21.293  26.568  1.00  0.00
ATOM   5444  H1  WAT   734      33.323  20.490  26.513  1.00  0.00
ATOM   5445  H2  WAT   734      32.354  21.231  27.409  1.00  0.00
TER   
ATOM   5446  O   WAT   735      37.692  22.559  21.840  1.00  0.00
ATOM   5447  H1  WAT   735      38.034  23.304  21.345  1.00  0.00
ATOM   5448  H2  WAT   735      36.864  22.873  22.203  1.00  0.00
TER   
ATOM   5449  O   WAT   736      30.290  18.259  33.480  1.00  0.00
ATOM   5450  H1  WAT   736      29.931  18.924  34.068  1.00  0.00
ATOM   5451  H2  WAT   736      29.995  17.427  33.852  1.00  0.00
TER   
ATOM   5452  O   WAT   737      33.491  18.717  36.364  1.00  0.00
ATOM   5453  H1  WAT   737      33.191  18.863  35.467  1.00  0.00
ATOM   5454  H2  WAT   737      34.262  18.158  36.272  1.00  0.00
TER   
ATOM   5455  O   WAT   738      36.661  22.641  24.612  1.00  0.00
ATOM   5456  H1  WAT   738      37.348  23.188  24.993  1.00  0.00
ATOM   5457  H2  WAT   738      35.875  23.185  24.647  1.00  0.00
TER   
ATOM   5458  O   WAT   739      28.801  18.258  20.104  1.00  0.00
ATOM   5459  H1  WAT   739      29.670  18.541  20.387  1.00  0.00
ATOM   5460  H2  WAT   739      28.310  19.072  19.989  1.00  0.00
TER   
ATOM   5461  O   WAT   740      35.964  19.645  24.225  1.00  0.00
ATOM   5462  H1  WAT   740      36.420  20.456  24.451  1.00  0.00
ATOM   5463  H2  WAT   740      35.613  19.328  25.056  1.00  0.00
TER   
ATOM   5464  O   WAT   741      31.865   9.989  24.697  1.00  0.00
ATOM   5465  H1  WAT   741      31.737   9.981  25.645  1.00  0.00
ATOM   5466  H2  WAT   741      31.041  10.328  24.346  1.00  0.00
TER   
ATOM   5467  O   WAT   742      29.168  27.471  20.670  1.00  0.00
ATOM   5468  H1  WAT   742      29.527  28.070  20.016  1.00  0.00
ATOM   5469  H2  WAT   742      29.027  28.017  21.443  1.00  0.00
TER   
ATOM   5470  O   WAT   743      28.865  11.748  34.157  1.00  0.00
ATOM   5471  H1  WAT   743      28.150  11.948  34.763  1.00  0.00
ATOM   5472  H2  WAT   743      29.284  10.972  34.529  1.00  0.00
TER   
ATOM   5473  O   WAT   744      29.152  25.736  35.144  1.00  0.00
ATOM   5474  H1  WAT   744      29.261  24.796  35.004  1.00  0.00
ATOM   5475  H2  WAT   744      28.500  26.002  34.496  1.00  0.00
TER   
ATOM   5476  O   WAT   745      35.185  24.854  21.487  1.00  0.00
ATOM   5477  H1  WAT   745      35.176  25.587  20.872  1.00  0.00
ATOM   5478  H2  WAT   745      34.264  24.607  21.580  1.00  0.00
TER   
ATOM   5479  O   WAT   746      30.785  20.075  22.232  1.00  0.00
ATOM   5480  H1  WAT   746      30.178  20.815  22.241  1.00  0.00
ATOM   5481  H2  WAT   746      31.260  20.165  21.406  1.00  0.00
TER   
ATOM   5482  O   WAT   747      35.693  15.475  24.132  1.00  0.00
ATOM   5483  H1  WAT   747      34.985  15.943  24.574  1.00  0.00
ATOM   5484  H2  WAT   747      35.978  14.817  24.767  1.00  0.00
TER   
ATOM   5485  O   WAT   748      37.319  16.895  32.131  1.00  0.00
ATOM   5486  H1  WAT   748      37.817  17.369  32.797  1.00  0.00
ATOM   5487  H2  WAT   748      37.461  15.971  32.338  1.00  0.00
TER   
ATOM   5488  O   WAT   749      36.812  27.435  24.845  1.00  0.00
ATOM   5489  H1  WAT   749      37.066  27.398  23.922  1.00  0.00
ATOM   5490  H2  WAT   749      35.864  27.309  24.837  1.00  0.00
TER   
ATOM   5491  O   WAT   750      33.897  13.783  21.507  1.00  0.00
ATOM   5492  H1  WAT   750      34.746  14.220  21.441  1.00  0.00
ATOM   5493  H2  WAT   750      33.530  14.095  22.334  1.00  0.00
TER   
ATOM   5494  O   WAT   751      32.796  20.037  19.981  1.00  0.00
ATOM   5495  H1  WAT   751      33.562  19.925  20.543  1.00  0.00
ATOM   5496  H2  WAT   751      32.873  19.340  19.328  1.00  0.00
TER   
ATOM   5497  O   WAT   752      31.490  17.469  20.664  1.00  0.00
ATOM   5498  H1  WAT   752      31.571  16.522  20.776  1.00  0.00
ATOM   5499  H2  WAT   752      32.382  17.800  20.770  1.00  0.00
TER   
ATOM   5500  O   WAT   753      32.292  27.619  27.768  1.00  0.00
ATOM   5501  H1  WAT   753      33.028  27.070  28.038  1.00  0.00
ATOM   5502  H2  WAT   753      32.676  28.484  27.628  1.00  0.00
TER   
ATOM   5503  O   WAT   754      29.176  23.686  23.642  1.00  0.00
ATOM   5504  H1  WAT   754      28.250  23.928  23.632  1.00  0.00
ATOM   5505  H2  WAT   754      29.642  24.513  23.520  1.00  0.00
TER   
ATOM   5506  O   WAT   755      35.402  26.792  19.590  1.00  0.00
ATOM   5507  H1  WAT   755      36.195  27.081  19.138  1.00  0.00
ATOM   5508  H2  WAT   755      34.883  26.361  18.911  1.00  0.00
TER   
ATOM   5509  O   WAT   756      29.018  19.291  35.900  1.00  0.00
ATOM   5510  H1  WAT   756      29.521  18.711  36.471  1.00  0.00
ATOM   5511  H2  WAT   756      28.278  19.575  36.437  1.00  0.00
TER   
ATOM   5512  O   WAT   757      35.920  22.012  19.454  1.00  0.00
ATOM   5513  H1  WAT   757      35.815  21.397  20.180  1.00  0.00
ATOM   5514  H2  WAT   757      35.752  21.489  18.671  1.00  0.00
TER   
ATOM   5515  O   WAT   758      36.071  20.698  35.433  1.00  0.00
ATOM   5516  H1  WAT   758      35.306  21.266  35.349  1.00  0.00
ATOM   5517  H2  WAT   758      36.253  20.405  34.540  1.00  0.00
TER   
ATOM   5518  O   WAT   759      34.828  20.033  21.955  1.00  0.00
ATOM   5519  H1  WAT   759      35.249  19.867  22.798  1.00  0.00
ATOM   5520  H2  WAT   759      34.953  19.223  21.461  1.00  0.00
TER   
ATOM   5521  O   WAT   760      32.990  16.013  34.762  1.00  0.00
ATOM   5522  H1  WAT   760      32.460  15.522  34.134  1.00  0.00
ATOM   5523  H2  WAT   760      33.659  16.441  34.228  1.00  0.00
TER   
ATOM   5524  O   WAT   761      37.340  19.057  19.203  1.00  0.00
ATOM   5525  H1  WAT   761      37.861  18.342  18.837  1.00  0.00
ATOM   5526  H2  WAT   761      37.987  19.695  19.503  1.00  0.00
TER   
ATOM   5527  O   WAT   762      33.478  12.979  34.842  1.00  0.00
ATOM   5528  H1  WAT   762      33.383  12.361  34.117  1.00  0.00
ATOM   5529  H2  WAT   762      32.897  13.706  34.615  1.00  0.00
TER   
ATOM   5530  O   WAT   763      36.244  11.536  31.875  1.00  0.00
ATOM   5531  H1  WAT   763      35.795  11.559  31.029  1.00  0.00
ATOM   5532  H2  WAT   763      35.610  11.138  32.472  1.00  0.00
TER   
ATOM   5533  O   WAT   764      36.650  20.432  32.496  1.00  0.00
ATOM   5534  H1  WAT   764      37.069  21.275  32.324  1.00  0.00
ATOM   5535  H2  WAT   764      35.731  20.569  32.267  1.00  0.00
TER   
ATOM   5536  O   WAT   765      33.724  16.106  18.901  1.00  0.00
ATOM   5537  H1  WAT   765      33.522  15.243  19.262  1.00  0.00
ATOM   5538  H2  WAT   765      33.553  16.020  17.963  1.00  0.00
TER   
ATOM   5539  O   WAT   766      34.500  26.737  33.612  1.00  0.00
ATOM   5540  H1  WAT   766      33.963  27.462  33.293  1.00  0.00
ATOM   5541  H2  WAT   766      34.754  26.260  32.821  1.00  0.00
TER   
ATOM   5542  O   WAT   767      35.753  14.705  35.137  1.00  0.00
ATOM   5543  H1  WAT   767      36.343  14.397  35.825  1.00  0.00
ATOM   5544  H2  WAT   767      34.935  14.233  35.293  1.00  0.00
TER   
ATOM   5545  O   WAT   768      32.522  13.206  18.889  1.00  0.00
ATOM   5546  H1  WAT   768      32.824  13.213  17.981  1.00  0.00
ATOM   5547  H2  WAT   768      33.261  12.856  19.385  1.00  0.00
TER   
ATOM   5548  O   WAT   769      37.357  27.972  33.870  1.00  0.00
ATOM   5549  H1  WAT   769      37.283  28.876  34.178  1.00  0.00
ATOM   5550  H2  WAT   769      36.455  27.653  33.843  1.00  0.00
TER   
ATOM   5551  O   WAT   770      35.740  12.150  19.874  1.00  0.00
ATOM   5552  H1  WAT   770      35.393  11.472  19.295  1.00  0.00
ATOM   5553  H2  WAT   770      35.942  11.689  20.689  1.00  0.00
TER   
ATOM   5554  O   WAT   771      31.545  22.511  19.722  1.00  0.00
ATOM   5555  H1  WAT   771      31.982  23.054  20.377  1.00  0.00
ATOM   5556  H2  WAT   771      32.030  21.685  19.731  1.00  0.00
TER   
ATOM   5557  O   WAT   772      28.759  25.300  27.174  1.00  0.00
ATOM   5558  H1  WAT   772      29.090  24.432  26.942  1.00  0.00
ATOM   5559  H2  WAT   772      29.189  25.505  28.004  1.00  0.00
TER   
ATOM   5560  O   WAT   773      33.356  23.631  24.834  1.00  0.00
ATOM   5561  H1  WAT   773      33.055  23.507  25.734  1.00  0.00
ATOM   5562  H2  WAT   773      33.249  22.771  24.425  1.00  0.00
TER   
ATOM   5563  O   WAT   774      29.248  26.167  29.912  1.00  0.00
ATOM   5564  H1  WAT   774      28.812  26.347  30.744  1.00  0.00
ATOM   5565  H2  WAT   774      29.816  26.924  29.770  1.00  0.00
TER   
ATOM   5566  O   WAT   775      29.081  18.679  26.271  1.00  0.00
ATOM   5567  H1  WAT   775      28.426  18.410  25.627  1.00  0.00
ATOM   5568  H2  WAT   775      29.919  18.569  25.821  1.00  0.00
TER   
ATOM   5569  O   WAT   776      30.118  19.064  30.811  1.00  0.00
ATOM   5570  H1  WAT   776      30.486  18.977  31.691  1.00  0.00
ATOM   5571  H2  WAT   776      29.550  18.301  30.712  1.00  0.00
TER   
ATOM   5572  O   WAT   777      29.670  15.975  34.717  1.00  0.00
ATOM   5573  H1  WAT   777      28.776  15.942  35.056  1.00  0.00
ATOM   5574  H2  WAT   777      30.210  16.174  35.482  1.00  0.00
TER   
ATOM   5575  O   WAT   778      28.295  15.889  22.213  1.00  0.00
ATOM   5576  H1  WAT   778      27.391  16.152  22.038  1.00  0.00
ATOM   5577  H2  WAT   778      28.779  16.160  21.433  1.00  0.00
TER   
ATOM   5578  O   WAT   779      30.837  14.945  20.123  1.00  0.00
ATOM   5579  H1  WAT   779      31.547  14.523  19.637  1.00  0.00
ATOM   5580  H2  WAT   779      30.121  15.013  19.491  1.00  0.00
TER   
ATOM   5581  O   WAT   780      30.485  10.999  19.163  1.00  0.00
ATOM   5582  H1  WAT   780      31.208  11.540  19.481  1.00  0.00
ATOM   5583  H2  WAT   780      30.757  10.725  18.287  1.00  0.00
TER   
ATOM   5584  O   WAT   781      30.174  10.250  29.065  1.00  0.00
ATOM   5585  H1  WAT   781      30.822   9.699  28.625  1.00  0.00
ATOM   5586  H2  WAT   781      30.594  10.504  29.887  1.00  0.00
TER   
ATOM   5587  O   WAT   782      29.927  10.405  31.808  1.00  0.00
ATOM   5588  H1  WAT   782      29.579  10.862  32.574  1.00  0.00
ATOM   5589  H2  WAT   782      29.596   9.511  31.890  1.00  0.00
TER   
ATOM   5590  O   WAT   783      31.534  23.577  35.973  1.00  0.00
ATOM   5591  H1  WAT   783      31.491  23.207  36.855  1.00  0.00
ATOM   5592  H2  WAT   783      31.665  24.515  36.113  1.00  0.00
TER   
ATOM   5593  O   WAT   784      35.234  25.133  31.574  1.00  0.00
ATOM   5594  H1  WAT   784      34.993  25.401  30.687  1.00  0.00
ATOM   5595  H2  WAT   784      36.175  25.304  31.629  1.00  0.00
TER   
ATOM   5596  O   WAT   785      30.599   9.933  35.083  1.00  0.00
ATOM   5597  H1  WAT   785      31.148   9.752  34.319  1.00  0.00
ATOM   5598  H2  WAT   785      30.665   9.142  35.618  1.00  0.00
TER   
ATOM   5599  O   WAT   786      31.372  26.523  33.093  1.00  0.00
ATOM   5600  H1  WAT   786      30.779  26.392  33.832  1.00  0.00
ATOM   5601  H2  WAT   786      31.365  25.687  32.627  1.00  0.00
TER   
ATOM   5602  O   WAT   787      31.004  23.889  32.044  1.00  0.00
ATOM   5603  H1  WAT   787      30.277  23.270  31.976  1.00  0.00
ATOM   5604  H2  WAT   787      31.065  24.283  31.173  1.00  0.00
TER   
ATOM   5605  O   WAT   788      34.608  26.104  28.829  1.00  0.00
ATOM   5606  H1  WAT   788      35.125  25.493  28.303  1.00  0.00
ATOM   5607  H2  WAT   788      35.258  26.607  29.320  1.00  0.00
TER   
ATOM   5608  O   WAT   789      37.348  26.995  29.655  1.00  0.00
ATOM   5609  H1  WAT   789      37.636  26.740  28.779  1.00  0.00
ATOM   5610  H2  WAT   789      37.860  26.442  30.246  1.00  0.00
TER   
ATOM   5611  O   WAT   790      29.287  27.207  25.253  1.00  0.00
ATOM   5612  H1  WAT   790      29.119  26.574  25.952  1.00  0.00
ATOM   5613  H2  WAT   790      28.420  27.413  24.903  1.00  0.00
TER   
ATOM   5614  O   WAT   791      29.910  11.038  22.757  1.00  0.00
ATOM   5615  H1  WAT   791      30.667  11.151  22.183  1.00  0.00
ATOM   5616  H2  WAT   791      29.447  11.875  22.711  1.00  0.00
TER   
ATOM   5617  O   WAT   792      36.451  13.152  25.747  1.00  0.00
ATOM   5618  H1  WAT   792      35.638  12.778  25.406  1.00  0.00
ATOM   5619  H2  WAT   792      36.955  12.397  26.049  1.00  0.00
TER   
ATOM   5620  O   WAT   793      30.893  25.900  22.698  1.00  0.00
ATOM   5621  H1  WAT   793      30.368  26.281  21.995  1.00  0.00
ATOM   5622  H2  WAT   793      30.817  26.525  23.419  1.00  0.00
TER   
ATOM   5623  O   WAT   794      32.282  11.565  21.297  1.00  0.00
ATOM   5624  H1  WAT   794      32.811  10.778  21.168  1.00  0.00
ATOM   5625  H2  WAT   794      32.915  12.244  21.530  1.00  0.00
TER   
ATOM   5626  O   WAT   795      34.476  11.302  24.351  1.00  0.00
ATOM   5627  H1  WAT   795      33.846  10.601  24.518  1.00  0.00
ATOM   5628  H2  WAT   795      33.936  12.063  24.135  1.00  0.00
TER   
ATOM   5629  O   WAT   796      34.601  10.581  36.787  1.00  0.00
ATOM   5630  H1  WAT   796      34.320  11.084  36.023  1.00  0.00
ATOM   5631  H2  WAT   796      34.983   9.783  36.421  1.00  0.00
TER   
ATOM   5632  O   WAT   797      33.492  27.848  21.573  1.00  0.00
ATOM   5633  H1  WAT   797      34.224  27.564  21.026  1.00  0.00
ATOM   5634  H2  WAT   797      33.752  27.610  22.463  1.00  0.00
TER   
ATOM   5635  O   WAT   798      32.654  23.965  21.578  1.00  0.00
ATOM   5636  H1  WAT   798      32.025  24.433  22.126  1.00  0.00
ATOM   5637  H2  WAT   798      32.769  23.120  22.013  1.00  0.00
TER   
ATOM   5638  O   WAT   799      32.257  20.105  10.487  1.00  0.00
ATOM   5639  H1  WAT   799      31.426  19.850  10.886  1.00  0.00
ATOM   5640  H2  WAT   799      32.865  20.176  11.222  1.00  0.00
TER   
ATOM   5641  O   WAT   800      32.237  24.139  10.682  1.00  0.00
ATOM   5642  H1  WAT   800      32.540  23.249  10.503  1.00  0.00
ATOM   5643  H2  WAT   800      32.982  24.696  10.455  1.00  0.00
TER   
ATOM   5644  O   WAT   801      30.666  15.065   4.271  1.00  0.00
ATOM   5645  H1  WAT   801      29.778  15.407   4.169  1.00  0.00
ATOM   5646  H2  WAT   801      30.950  14.865   3.379  1.00  0.00
TER   
ATOM   5647  O   WAT   802      28.630  17.666  10.155  1.00  0.00
ATOM   5648  H1  WAT   802      29.201  16.898  10.155  1.00  0.00
ATOM   5649  H2  WAT   802      28.630  17.965   9.245  1.00  0.00
TER   
ATOM   5650  O   WAT   803      29.872  13.074  11.942  1.00  0.00
ATOM   5651  H1  WAT   803      29.692  12.177  12.222  1.00  0.00
ATOM   5652  H2  WAT   803      29.470  13.622  12.616  1.00  0.00
TER   
ATOM   5653  O   WAT   804      32.842  13.649   5.305  1.00  0.00
ATOM   5654  H1  WAT   804      32.949  14.549   5.611  1.00  0.00
ATOM   5655  H2  WAT   804      31.932  13.600   5.014  1.00  0.00
TER   
ATOM   5656  O   WAT   805      30.491  15.570  10.550  1.00  0.00
ATOM   5657  H1  WAT   805      31.172  15.834  11.169  1.00  0.00
ATOM   5658  H2  WAT   805      30.176  14.731  10.884  1.00  0.00
TER   
ATOM   5659  O   WAT   806      34.683  16.617   9.637  1.00  0.00
ATOM   5660  H1  WAT   806      35.191  17.115  10.278  1.00  0.00
ATOM   5661  H2  WAT   806      35.215  15.841   9.461  1.00  0.00
TER   
ATOM   5662  O   WAT   807      32.967  11.257  13.903  1.00  0.00
ATOM   5663  H1  WAT   807      32.969  11.774  13.098  1.00  0.00
ATOM   5664  H2  WAT   807      32.137  10.780  13.880  1.00  0.00
TER   
ATOM   5665  O   WAT   808      34.217  20.897  12.081  1.00  0.00
ATOM   5666  H1  WAT   808      33.884  21.523  12.723  1.00  0.00
ATOM   5667  H2  WAT   808      34.394  21.423  11.301  1.00  0.00
TER   
ATOM   5668  O   WAT   809      32.648  12.968  11.911  1.00  0.00
ATOM   5669  H1  WAT   809      32.990  13.812  11.616  1.00  0.00
ATOM   5670  H2  WAT   809      31.710  13.116  12.027  1.00  0.00
TER   
ATOM   5671  O   WAT   810      33.429  22.865  13.896  1.00  0.00
ATOM   5672  H1  WAT   810      34.046  23.540  13.614  1.00  0.00
ATOM   5673  H2  WAT   810      32.568  23.273  13.804  1.00  0.00
TER   
ATOM   5674  O   WAT   811      28.722  22.055   2.776  1.00  0.00
ATOM   5675  H1  WAT   811      28.345  22.543   2.045  1.00  0.00
ATOM   5676  H2  WAT   811      28.980  22.727   3.407  1.00  0.00
TER   
ATOM   5677  O   WAT   812      36.331  10.456   8.235  1.00  0.00
ATOM   5678  H1  WAT   812      36.639   9.901   7.519  1.00  0.00
ATOM   5679  H2  WAT   812      35.401  10.591   8.052  1.00  0.00
TER   
ATOM   5680  O   WAT   813      34.325  19.048   7.753  1.00  0.00
ATOM   5681  H1  WAT   813      33.921  18.335   7.258  1.00  0.00
ATOM   5682  H2  WAT   813      34.411  18.703   8.642  1.00  0.00
TER   
ATOM   5683  O   WAT   814      34.793  22.734   9.917  1.00  0.00
ATOM   5684  H1  WAT   814      34.496  22.129   9.238  1.00  0.00
ATOM   5685  H2  WAT   814      35.743  22.772   9.806  1.00  0.00
TER   
ATOM   5686  O   WAT   815      33.038  15.822  11.533  1.00  0.00
ATOM   5687  H1  WAT   815      33.589  15.931  10.758  1.00  0.00
ATOM   5688  H2  WAT   815      33.552  16.196  12.248  1.00  0.00
TER   
ATOM   5689  O   WAT   816      33.885  22.473  16.568  1.00  0.00
ATOM   5690  H1  WAT   816      32.988  22.697  16.815  1.00  0.00
ATOM   5691  H2  WAT   816      33.910  22.596  15.619  1.00  0.00
TER   
ATOM   5692  O   WAT   817      32.712  19.344  15.143  1.00  0.00
ATOM   5693  H1  WAT   817      32.573  20.216  15.512  1.00  0.00
ATOM   5694  H2  WAT   817      31.830  19.001  14.998  1.00  0.00
TER   
ATOM   5695  O   WAT   818      34.510  25.286  17.352  1.00  0.00
ATOM   5696  H1  WAT   818      34.482  25.690  16.485  1.00  0.00
ATOM   5697  H2  WAT   818      34.347  24.357  17.189  1.00  0.00
TER   
ATOM   5698  O   WAT   819      31.025  17.942   5.254  1.00  0.00
ATOM   5699  H1  WAT   819      30.905  18.668   4.642  1.00  0.00
ATOM   5700  H2  WAT   819      30.715  17.172   4.776  1.00  0.00
TER   
ATOM   5701  O   WAT   820      28.664  21.114  11.060  1.00  0.00
ATOM   5702  H1  WAT   820      28.742  21.249  10.116  1.00  0.00
ATOM   5703  H2  WAT   820      29.278  20.405  11.253  1.00  0.00
TER   
ATOM   5704  O   WAT   821      29.909  22.814   7.471  1.00  0.00
ATOM   5705  H1  WAT   821      29.501  22.955   6.616  1.00  0.00
ATOM   5706  H2  WAT   821      30.800  22.530   7.268  1.00  0.00
TER   
ATOM   5707  O   WAT   822      34.181  27.028   5.583  1.00  0.00
ATOM   5708  H1  WAT   822      34.005  26.112   5.370  1.00  0.00
ATOM   5709  H2  WAT   822      33.326  27.387   5.823  1.00  0.00
TER   
ATOM   5710  O   WAT   823      28.720  22.155  13.600  1.00  0.00
ATOM   5711  H1  WAT   823      28.883  21.686  12.782  1.00  0.00
ATOM   5712  H2  WAT   823      29.185  21.647  14.265  1.00  0.00
TER   
ATOM   5713  O   WAT   824      33.492  11.286   8.636  1.00  0.00
ATOM   5714  H1  WAT   824      33.049  12.067   8.304  1.00  0.00
ATOM   5715  H2  WAT   824      34.050  11.609   9.343  1.00  0.00
TER   
ATOM   5716  O   WAT   825      37.779  14.152  14.240  1.00  0.00
ATOM   5717  H1  WAT   825      37.317  14.361  15.052  1.00  0.00
ATOM   5718  H2  WAT   825      37.377  13.338  13.937  1.00  0.00
TER   
ATOM   5719  O   WAT   826      36.608  10.907   3.517  1.00  0.00
ATOM   5720  H1  WAT   826      35.983  10.903   4.242  1.00  0.00
ATOM   5721  H2  WAT   826      36.521  10.040   3.120  1.00  0.00
TER   
ATOM   5722  O   WAT   827      35.529  11.830  10.495  1.00  0.00
ATOM   5723  H1  WAT   827      35.827  12.737  10.414  1.00  0.00
ATOM   5724  H2  WAT   827      36.078  11.342   9.881  1.00  0.00
TER   
ATOM   5725  O   WAT   828      33.283  16.409   6.364  1.00  0.00
ATOM   5726  H1  WAT   828      33.057  16.193   7.269  1.00  0.00
ATOM   5727  H2  WAT   828      32.502  16.842   6.019  1.00  0.00
TER   
ATOM   5728  O   WAT   829      35.723  17.308  17.030  1.00  0.00
ATOM   5729  H1  WAT   829      35.627  16.367  16.880  1.00  0.00
ATOM   5730  H2  WAT   829      36.566  17.529  16.635  1.00  0.00
TER   
ATOM   5731  O   WAT   830      30.854  13.719  15.184  1.00  0.00
ATOM   5732  H1  WAT   830      30.460  14.566  15.391  1.00  0.00
ATOM   5733  H2  WAT   830      30.166  13.082  15.374  1.00  0.00
TER   
ATOM   5734  O   WAT   831      37.429  13.802  18.253  1.00  0.00
ATOM   5735  H1  WAT   831      36.738  13.610  18.888  1.00  0.00
ATOM   5736  H2  WAT   831      38.172  14.086  18.786  1.00  0.00
TER   
ATOM   5737  O   WAT   832      28.156  11.642   9.217  1.00  0.00
ATOM   5738  H1  WAT   832      27.867  12.212   9.929  1.00  0.00
ATOM   5739  H2  WAT   832      28.900  11.162   9.580  1.00  0.00
TER   
ATOM   5740  O   WAT   833      28.343  15.584   0.427  1.00  0.00
ATOM   5741  H1  WAT   833      28.260  16.527   0.568  1.00  0.00
ATOM   5742  H2  WAT   833      27.991  15.441  -0.452  1.00  0.00
TER   
ATOM   5743  O   WAT   834      36.143  14.318   9.494  1.00  0.00
ATOM   5744  H1  WAT   834      36.146  13.877   8.644  1.00  0.00
ATOM   5745  H2  WAT   834      37.038  14.639   9.601  1.00  0.00
TER   
ATOM   5746  O   WAT   835      31.993  14.200   8.453  1.00  0.00
ATOM   5747  H1  WAT   835      31.653  14.678   9.210  1.00  0.00
ATOM   5748  H2  WAT   835      31.231  13.747   8.093  1.00  0.00
TER   
ATOM   5749  O   WAT   836      36.205  15.319   2.485  1.00  0.00
ATOM   5750  H1  WAT   836      36.326  15.278   3.433  1.00  0.00
ATOM   5751  H2  WAT   836      35.820  16.181   2.329  1.00  0.00
TER   
ATOM   5752  O   WAT   837      35.217  17.629   1.883  1.00  0.00
ATOM   5753  H1  WAT   837      34.649  17.181   1.256  1.00  0.00
ATOM   5754  H2  WAT   837      35.926  17.988   1.349  1.00  0.00
TER   
ATOM   5755  O   WAT   838      30.294  21.530  15.760  1.00  0.00
ATOM   5756  H1  WAT   838      29.909  20.890  16.358  1.00  0.00
ATOM   5757  H2  WAT   838      30.605  22.234  16.329  1.00  0.00
TER   
ATOM   5758  O   WAT   839      36.443  18.378  11.240  1.00  0.00
ATOM   5759  H1  WAT   839      36.810  17.904  11.987  1.00  0.00
ATOM   5760  H2  WAT   839      36.254  19.252  11.581  1.00  0.00
TER   
ATOM   5761  O   WAT   840      29.308  13.122   7.370  1.00  0.00
ATOM   5762  H1  WAT   840      29.022  12.758   8.208  1.00  0.00
ATOM   5763  H2  WAT   840      29.245  12.390   6.756  1.00  0.00
TER   
ATOM   5764  O   WAT   841      34.233  17.419  13.559  1.00  0.00
ATOM   5765  H1  WAT   841      33.929  18.298  13.784  1.00  0.00
ATOM   5766  H2  WAT   841      35.188  17.479  13.595  1.00  0.00
TER   
ATOM   5767  O   WAT   842      32.762  21.625   4.155  1.00  0.00
ATOM   5768  H1  WAT   842      31.988  21.085   3.995  1.00  0.00
ATOM   5769  H2  WAT   842      33.491  21.105   3.817  1.00  0.00
TER   
ATOM   5770  O   WAT   843      32.805  21.293   7.793  1.00  0.00
ATOM   5771  H1  WAT   843      33.323  20.490   7.739  1.00  0.00
ATOM   5772  H2  WAT   843      32.354  21.231   8.635  1.00  0.00
TER   
ATOM   5773  O   WAT   844      37.692  22.559   3.066  1.00  0.00
ATOM   5774  H1  WAT   844      38.034  23.304   2.570  1.00  0.00
ATOM   5775  H2  WAT   844      36.864  22.873   3.429  1.00  0.00
TER   
ATOM   5776  O   WAT   845      30.290  18.259  14.706  1.00  0.00
ATOM   5777  H1  WAT   845      29.931  18.924  15.293  1.00  0.00
ATOM   5778  H2  WAT   845      29.995  17.427  15.077  1.00  0.00
TER   
ATOM   5779  O   WAT   846      33.491  18.717  17.590  1.00  0.00
ATOM   5780  H1  WAT   846      33.191  18.863  16.693  1.00  0.00
ATOM   5781  H2  WAT   846      34.262  18.158  17.497  1.00  0.00
TER   
ATOM   5782  O   WAT   847      36.661  22.641   5.838  1.00  0.00
ATOM   5783  H1  WAT   847      37.348  23.188   6.218  1.00  0.00
ATOM   5784  H2  WAT   847      35.875  23.185   5.873  1.00  0.00
TER   
ATOM   5785  O   WAT   848      28.801  18.258   1.329  1.00  0.00
ATOM   5786  H1  WAT   848      29.670  18.541   1.613  1.00  0.00
ATOM   5787  H2  WAT   848      28.310  19.072   1.214  1.00  0.00
TER   
ATOM   5788  O   WAT   849      35.964  19.645   5.450  1.00  0.00
ATOM   5789  H1  WAT   849      36.420  20.456   5.676  1.00  0.00
ATOM   5790  H2  WAT   849      35.613  19.328   6.282  1.00  0.00
TER   
ATOM   5791  O   WAT   850      31.865   9.989   5.922  1.00  0.00
ATOM   5792  H1  WAT   850      31.737   9.981   6.871  1.00  0.00
ATOM   5793  H2  WAT   850      31.041  10.328   5.572  1.00  0.00
TER   
ATOM   5794  O   WAT   851      29.168  27.471   1.896  1.00  0.00
ATOM   5795  H1  WAT   851      29.527  28.070   1.241  1.00  0.00
ATOM   5796  H2  WAT   851      29.027  28.017   2.669  1.00  0.00
TER   
ATOM   5797  O   WAT   852      28.865  11.748  15.383  1.00  0.00
ATOM   5798  H1  WAT   852      28.150  11.948  15.988  1.00  0.00
ATOM   5799  H2  WAT   852      29.284  10.972  15.755  1.00  0.00
TER   
ATOM   5800  O   WAT   853      29.152  25.736  16.370  1.00  0.00
ATOM   5801  H1  WAT   853      29.261  24.796  16.229  1.00  0.00
ATOM   5802  H2  WAT   853      28.500  26.002  15.721  1.00  0.00
TER   
ATOM   5803  O   WAT   854      37.143  24.008  17.770  1.00  0.00
ATOM   5804  H1  WAT   854      36.823  23.289  18.314  1.00  0.00
ATOM   5805  H2  WAT   854      36.469  24.683  17.843  1.00  0.00
TER   
ATOM   5806  O   WAT   855      35.185  24.854   2.713  1.00  0.00
ATOM   5807  H1  WAT   855      35.176  25.587   2.097  1.00  0.00
ATOM   5808  H2  WAT   855      34.264  24.607   2.806  1.00  0.00
TER   
ATOM   5809  O   WAT   856      30.785  20.075   3.458  1.00  0.00
ATOM   5810  H1  WAT   856      30.178  20.815   3.467  1.00  0.00
ATOM   5811  H2  WAT   856      31.260  20.165   2.631  1.00  0.00
TER   
ATOM   5812  O   WAT   857      35.693  15.475   5.358  1.00  0.00
ATOM   5813  H1  WAT   857      34.985  15.943   5.799  1.00  0.00
ATOM   5814  H2  WAT   857      35.978  14.817   5.992  1.00  0.00
TER   
ATOM   5815  O   WAT   858      37.319  16.895  13.357  1.00  0.00
ATOM   5816  H1  WAT   858      37.817  17.369  14.022  1.00  0.00
ATOM   5817  H2  WAT   858      37.461  15.971  13.564  1.00  0.00
TER   
ATOM   5818  O   WAT   859      36.812  27.435   6.070  1.00  0.00
ATOM   5819  H1  WAT   859      37.066  27.398   5.148  1.00  0.00
ATOM   5820  H2  WAT   859      35.864  27.309   6.063  1.00  0.00
TER   
ATOM   5821  O   WAT   860      33.897  13.783   2.733  1.00  0.00
ATOM   5822  H1  WAT   860      34.746  14.220   2.667  1.00  0.00
ATOM   5823  H2  WAT   860      33.530  14.095   3.560  1.00  0.00
TER   
ATOM   5824  O   WAT   861      32.796  20.037   1.206  1.00  0.00
ATOM   5825  H1  WAT   861      33.562  19.925   1.769  1.00  0.00
ATOM   5826  H2  WAT   861      32.873  19.340   0.554  1.00  0.00
TER   
ATOM   5827  O   WAT   862      31.490  17.469   1.890  1.00  0.00
ATOM   5828  H1  WAT   862      31.571  16.522   2.001  1.00  0.00
ATOM   5829  H2  WAT   862      32.382  17.800   1.996  1.00  0.00
TER   
ATOM   5830  O   WAT   863      32.292  27.619   8.993  1.00  0.00
ATOM   5831  H1  WAT   863      33.028  27.070   9.264  1.00  0.00
ATOM   5832  H2  WAT   863      32.676  28.484   8.854  1.00  0.00
TER   
ATOM   5833  O   WAT   864      29.176  23.686   4.867  1.00  0.00
ATOM   5834  H1  WAT   864      28.250  23.928   4.858  1.00  0.00
ATOM   5835  H2  WAT   864      29.642  24.513   4.746  1.00  0.00
TER   
ATOM   5836  O   WAT   865      31.298  26.803  18.182  1.00  0.00
ATOM   5837  H1  WAT   865      32.099  27.124  18.595  1.00  0.00
ATOM   5838  H2  WAT   865      30.783  26.443  18.904  1.00  0.00
TER   
ATOM   5839  O   WAT   866      35.402  26.792   0.816  1.00  0.00
ATOM   5840  H1  WAT   866      36.195  27.081   0.364  1.00  0.00
ATOM   5841  H2  WAT   866      34.883  26.361   0.137  1.00  0.00
TER   
ATOM   5842  O   WAT   867      29.018  19.291  17.125  1.00  0.00
ATOM   5843  H1  WAT   867      29.521  18.711  17.697  1.00  0.00
ATOM   5844  H2  WAT   867      28.278  19.575  17.663  1.00  0.00
TER   
ATOM   5845  O   WAT   868      35.920  22.012   0.680  1.00  0.00
ATOM   5846  H1  WAT   868      35.815  21.397   1.406  1.00  0.00
ATOM   5847  H2  WAT   868      35.752  21.489  -0.104  1.00  0.00
TER   
ATOM   5848  O   WAT   869      36.071  20.698  16.659  1.00  0.00
ATOM   5849  H1  WAT   869      35.306  21.266  16.574  1.00  0.00
ATOM   5850  H2  WAT   869      36.253  20.405  15.766  1.00  0.00
TER   
ATOM   5851  O   WAT   870      31.050  17.434  18.020  1.00  0.00
ATOM   5852  H1  WAT   870      31.090  17.135  18.929  1.00  0.00
ATOM   5853  H2  WAT   870      31.904  17.834  17.861  1.00  0.00
TER   
ATOM   5854  O   WAT   871      34.828  20.033   3.181  1.00  0.00
ATOM   5855  H1  WAT   871      35.249  19.867   4.024  1.00  0.00
ATOM   5856  H2  WAT   871      34.953  19.223   2.686  1.00  0.00
TER   
ATOM   5857  O   WAT   872      32.990  16.013  15.988  1.00  0.00
ATOM   5858  H1  WAT   872      32.460  15.522  15.360  1.00  0.00
ATOM   5859  H2  WAT   872      33.659  16.441  15.454  1.00  0.00
TER   
ATOM   5860  O   WAT   873      37.340  19.057   0.428  1.00  0.00
ATOM   5861  H1  WAT   873      37.861  18.342   0.063  1.00  0.00
ATOM   5862  H2  WAT   873      37.987  19.695   0.728  1.00  0.00
TER   
ATOM   5863  O   WAT   874      33.478  12.979  16.068  1.00  0.00
ATOM   5864  H1  WAT   874      33.383  12.361  15.343  1.00  0.00
ATOM   5865  H2  WAT   874      32.897  13.706  15.841  1.00  0.00
TER   
ATOM   5866  O   WAT   875      36.244  11.536  13.100  1.00  0.00
ATOM   5867  H1  WAT   875      35.795  11.559  12.255  1.00  0.00
ATOM   5868  H2  WAT   875      35.610  11.138  13.697  1.00  0.00
TER   
ATOM   5869  O   WAT   876      36.650  20.432  13.722  1.00  0.00
ATOM   5870  H1  WAT   876      37.069  21.275  13.549  1.00  0.00
ATOM   5871  H2  WAT   876      35.731  20.569  13.492  1.00  0.00
TER   
ATOM   5872  O   WAT   877      33.724  16.106   0.127  1.00  0.00
ATOM   5873  H1  WAT   877      33.522  15.243   0.488  1.00  0.00
ATOM   5874  H2  WAT   877      33.553  16.020  -0.811  1.00  0.00
TER   
ATOM   5875  O   WAT   878      34.500  26.737  14.837  1.00  0.00
ATOM   5876  H1  WAT   878      33.963  27.462  14.518  1.00  0.00
ATOM   5877  H2  WAT   878      34.754  26.260  14.047  1.00  0.00
TER   
ATOM   5878  O   WAT   879      35.753  14.705  16.363  1.00  0.00
ATOM   5879  H1  WAT   879      36.343  14.397  17.051  1.00  0.00
ATOM   5880  H2  WAT   879      34.935  14.233  16.519  1.00  0.00
TER   
ATOM   5881  O   WAT   880      32.522  13.206   0.114  1.00  0.00
ATOM   5882  H1  WAT   880      32.824  13.213  -0.794  1.00  0.00
ATOM   5883  H2  WAT   880      33.261  12.856   0.611  1.00  0.00
TER   
ATOM   5884  O   WAT   881      37.357  27.972  15.096  1.00  0.00
ATOM   5885  H1  WAT   881      37.283  28.876  15.403  1.00  0.00
ATOM   5886  H2  WAT   881      36.455  27.653  15.068  1.00  0.00
TER   
ATOM   5887  O   WAT   882      35.740  12.150   1.100  1.00  0.00
ATOM   5888  H1  WAT   882      35.393  11.472   0.520  1.00  0.00
ATOM   5889  H2  WAT   882      35.942  11.689   1.914  1.00  0.00
TER   
ATOM   5890  O   WAT   883      31.545  22.511   0.947  1.00  0.00
ATOM   5891  H1  WAT   883      31.982  23.054   1.603  1.00  0.00
ATOM   5892  H2  WAT   883      32.030  21.685   0.957  1.00  0.00
TER   
ATOM   5893  O   WAT   884      28.759  25.300   8.399  1.00  0.00
ATOM   5894  H1  WAT   884      29.090  24.432   8.167  1.00  0.00
ATOM   5895  H2  WAT   884      29.189  25.505   9.230  1.00  0.00
TER   
ATOM   5896  O   WAT   885      33.356  23.631   6.060  1.00  0.00
ATOM   5897  H1  WAT   885      33.055  23.507   6.960  1.00  0.00
ATOM   5898  H2  WAT   885      33.249  22.771   5.651  1.00  0.00
TER   
ATOM   5899  O   WAT   886      29.248  26.167  11.137  1.00  0.00
ATOM   5900  H1  WAT   886      28.812  26.347  11.970  1.00  0.00
ATOM   5901  H2  WAT   886      29.816  26.924  10.996  1.00  0.00
TER
[truncated: 2,364,552 more chars]
