# Supplementary material for: Multiscale Simulations Identify Origins of Differential Carbapenem Hydrolysis by the OXA-48 β-Lactamase
Source: ACS Catal. 2022 Apr 4;12(8):4534–44. doi: 10.1021/acscatal.1c05694 (PMC9097296; doi:10.1021/acscatal.1c05694)
Supplement: Supplementary file 2 — cs1c05694_si_002.zip [file cs1c05694_si_002.zip › SI_files/starting_structures/oxa-48_meropenem/oxa48_aca_6p98.pdb]

CRYST1   79.094   85.205   76.820  90.00  90.00  90.00 P 1           1
ATOM      1  N   VAL     1      -3.081 -18.059  -7.974  1.00  0.00
ATOM      2  H1  VAL     1      -2.847 -17.206  -7.427  1.00  0.00
ATOM      3  H2  VAL     1      -2.876 -17.892  -8.980  1.00  0.00
ATOM      4  H3  VAL     1      -4.091 -18.278  -7.858  1.00  0.00
ATOM      5  CA  VAL     1      -2.283 -19.178  -7.495  1.00  0.00
ATOM      6  HA  VAL     1      -1.235 -18.929  -7.659  1.00  0.00
ATOM      7  CB  VAL     1      -2.518 -19.399  -6.012  1.00  0.00
ATOM      8  HB  VAL     1      -2.263 -18.492  -5.464  1.00  0.00
ATOM      9  CG1 VAL     1      -3.985 -19.741  -5.776  1.00  0.00
ATOM     10 HG11 VAL     1      -4.240 -20.648  -6.323  1.00  0.00
ATOM     11 HG12 VAL     1      -4.154 -19.899  -4.711  1.00  0.00
ATOM     12 HG13 VAL     1      -4.610 -18.919  -6.124  1.00  0.00
ATOM     13  CG2 VAL     1      -1.643 -20.550  -5.525  1.00  0.00
ATOM     14 HG21 VAL     1      -0.594 -20.306  -5.694  1.00  0.00
ATOM     15 HG22 VAL     1      -1.811 -20.709  -4.460  1.00  0.00
ATOM     16 HG23 VAL     1      -1.897 -21.457  -6.072  1.00  0.00
ATOM     17  C   VAL     1      -2.590 -20.456  -8.268  1.00  0.00
ATOM     18  O   VAL     1      -3.248 -21.364  -7.744  1.00  0.00
ATOM     19  N   ALA     2      -2.131 -20.543  -9.518  1.00  0.00
ATOM     20  H   ALA     2      -1.732 -19.774 -10.056  1.00  0.00
ATOM     21  CA  ALA     2      -2.191 -21.829 -10.199  1.00  0.00
ATOM     22  HA  ALA     2      -3.164 -22.283 -10.011  1.00  0.00
ATOM     23  CB  ALA     2      -2.069 -21.653 -11.710  1.00  0.00
ATOM     24  HB1 ALA     2      -2.117 -22.628 -12.195  1.00  0.00
ATOM     25  HB2 ALA     2      -2.886 -21.028 -12.071  1.00  0.00
ATOM     26  HB3 ALA     2      -1.117 -21.177 -11.945  1.00  0.00
ATOM     27  C   ALA     2      -1.125 -22.770  -9.643  1.00  0.00
ATOM     28  O   ALA     2      -1.451 -23.834  -9.110  1.00  0.00
ATOM     29  N   LYS     3       0.153 -22.379  -9.711  1.00  0.00
ATOM     30  H   LYS     3       0.479 -21.547 -10.202  1.00  0.00
ATOM     31  CA  LYS     3       1.199 -23.159  -9.055  1.00  0.00
ATOM     32  HA  LYS     3       1.065 -24.194  -9.368  1.00  0.00
ATOM     33  CB  LYS     3       2.601 -22.686  -9.471  1.00  0.00
ATOM     34  HB2 LYS     3       2.673 -21.616  -9.275  1.00  0.00
ATOM     35  HB3 LYS     3       3.332 -23.178  -8.829  1.00  0.00
ATOM     36  CG  LYS     3       2.999 -22.934 -10.929  1.00  0.00
ATOM     37  HG2 LYS     3       2.701 -23.939 -11.227  1.00  0.00
ATOM     38  HG3 LYS     3       2.470 -22.238 -11.580  1.00  0.00
ATOM     39  CD  LYS     3       4.522 -22.764 -11.110  1.00  0.00
ATOM     40  HD2 LYS     3       4.874 -21.941 -10.488  1.00  0.00
ATOM     41  HD3 LYS     3       5.033 -23.664 -10.768  1.00  0.00
ATOM     42  CE  LYS     3       4.880 -22.496 -12.558  1.00  0.00
ATOM     43  HE2 LYS     3       4.437 -23.265 -13.191  1.00  0.00
ATOM     44  HE3 LYS     3       4.453 -21.542 -12.869  1.00  0.00
ATOM     45  NZ  LYS     3       6.349 -22.472 -12.760  1.00  0.00
ATOM     46  HZ1 LYS     3       6.582 -22.918 -13.670  1.00  0.00
ATOM     47  HZ2 LYS     3       6.683 -21.487 -12.761  1.00  0.00
ATOM     48  HZ3 LYS     3       6.814 -22.994 -11.990  1.00  0.00
ATOM     49  C   LYS     3       1.080 -23.058  -7.537  1.00  0.00
ATOM     50  O   LYS     3       0.792 -21.989  -6.994  1.00  0.00
ATOM     51  N   GLU     4       1.358 -24.146  -6.837  1.00  0.00
ATOM     52  H   GLU     4       1.666 -25.027  -7.249  1.00  0.00
ATOM     53  CA  GLU     4       1.243 -24.166  -5.404  1.00  0.00
ATOM     54  HA  GLU     4       0.242 -23.823  -5.141  1.00  0.00
ATOM     55  CB  GLU     4       1.443 -25.575  -4.862  1.00  0.00
ATOM     56  HB2 GLU     4       2.405 -25.949  -5.213  1.00  0.00
ATOM     57  HB3 GLU     4       1.498 -25.525  -3.775  1.00  0.00
ATOM     58  CG  GLU     4       0.366 -26.573  -5.246  1.00  0.00
ATOM     59  HG2 GLU     4       0.137 -26.451  -6.305  1.00  0.00
ATOM     60  HG3 GLU     4       0.761 -27.581  -5.120  1.00  0.00
ATOM     61  CD  GLU     4      -0.920 -26.451  -4.452  1.00  0.00
ATOM     62  OE1 GLU     4      -1.091 -25.518  -3.672  1.00  0.00
ATOM     63  OE2 GLU     4      -1.792 -27.316  -4.615  1.00  0.00
ATOM     64  C   GLU     4       2.278 -23.259  -4.795  1.00  0.00
ATOM     65  O   GLU     4       3.371 -23.214  -5.266  1.00  0.00
ATOM     66  N   TRP     5       1.896 -22.528  -3.761  1.00  0.00
ATOM     67  H   TRP     5       0.950 -22.519  -3.381  1.00  0.00
ATOM     68  CA  TRP     5       2.839 -21.656  -3.073  1.00  0.00
ATOM     69  HA  TRP     5       3.284 -20.984  -3.807  1.00  0.00
ATOM     70  CB  TRP     5       2.111 -20.843  -2.012  1.00  0.00
ATOM     71  HB2 TRP     5       1.521 -21.519  -1.393  1.00  0.00
ATOM     72  HB3 TRP     5       2.848 -20.375  -1.359  1.00  0.00
ATOM     73  CG  TRP     5       1.224 -19.798  -2.559  1.00  0.00
ATOM     74  CD1 TRP     5      -0.065 -19.945  -2.974  1.00  0.00
ATOM     75  HD1 TRP     5      -0.619 -20.872  -2.959  1.00  0.00
ATOM     76  NE1 TRP     5      -0.559 -18.735  -3.416  1.00  0.00
ATOM     77  HE1 TRP     5      -1.497 -18.575  -3.783  1.00  0.00
ATOM     78  CE2 TRP     5       0.417 -17.784  -3.281  1.00  0.00
ATOM     79  CZ2 TRP     5       0.400 -16.425  -3.593  1.00  0.00
ATOM     80  HZ2 TRP     5      -0.478 -15.955  -4.011  1.00  0.00
ATOM     81  CH2 TRP     5       1.540 -15.712  -3.348  1.00  0.00
ATOM     82  HH2 TRP     5       1.560 -14.656  -3.572  1.00  0.00
ATOM     83  CZ3 TRP     5       2.687 -16.321  -2.812  1.00  0.00
ATOM     84  HZ3 TRP     5       3.573 -15.727  -2.644  1.00  0.00
ATOM     85  CE3 TRP     5       2.703 -17.664  -2.496  1.00  0.00
ATOM     86  HE3 TRP     5       3.584 -18.120  -2.070  1.00  0.00
ATOM     87  CD2 TRP     5       1.554 -18.421  -2.739  1.00  0.00
ATOM     88  C   TRP     5       3.953 -22.469  -2.422  1.00  0.00
ATOM     89  O   TRP     5       3.726 -23.582  -1.943  1.00  0.00
ATOM     90  N   GLN     6       5.158 -21.896  -2.399  1.00  0.00
ATOM     91  H   GLN     6       5.351 -20.988  -2.822  1.00  0.00
ATOM     92  CA  GLN     6       6.323 -22.506  -1.768  1.00  0.00
ATOM     93  HA  GLN     6       6.103 -23.558  -1.585  1.00  0.00
ATOM     94  CB  GLN     6       7.547 -22.425  -2.671  1.00  0.00
ATOM     95  HB2 GLN     6       7.583 -21.432  -3.119  1.00  0.00
ATOM     96  HB3 GLN     6       8.440 -22.529  -2.055  1.00  0.00
ATOM     97  CG  GLN     6       7.603 -23.449  -3.772  1.00  0.00
ATOM     98  HG2 GLN     6       7.404 -24.438  -3.359  1.00  0.00
ATOM     99  HG3 GLN     6       6.818 -23.243  -4.499  1.00  0.00
ATOM    100  CD  GLN     6       8.955 -23.455  -4.473  1.00  0.00
ATOM    101  OE1 GLN     6       9.986 -23.098  -3.884  1.00  0.00
ATOM    102  NE2 GLN     6       8.954 -23.843  -5.748  1.00  0.00
ATOM    103 HE21 GLN     6       8.082 -24.129  -6.193  1.00  0.00
ATOM    104 HE22 GLN     6       9.825 -23.854  -6.278  1.00  0.00
ATOM    105  C   GLN     6       6.615 -21.790  -0.458  1.00  0.00
ATOM    106  O   GLN     6       6.681 -20.557  -0.422  1.00  0.00
ATOM    107  N   GLU     7       6.802 -22.555   0.611  1.00  0.00
ATOM    108  H   GLU     7       6.769 -23.574   0.593  1.00  0.00
ATOM    109  CA  GLU     7       7.075 -21.988   1.924  1.00  0.00
ATOM    110  HA  GLU     7       6.745 -20.949   1.944  1.00  0.00
ATOM    111  CB  GLU     7       6.302 -22.734   3.011  1.00  0.00
ATOM    112  HB2 GLU     7       5.334 -23.037   2.611  1.00  0.00
ATOM    113  HB3 GLU     7       6.842 -23.646   3.264  1.00  0.00
ATOM    114  CG  GLU     7       6.078 -21.926   4.281  1.00  0.00
ATOM    115  HG2 GLU     7       7.011 -21.870   4.842  1.00  0.00
ATOM    116  HG3 GLU     7       5.804 -20.905   4.015  1.00  0.00
ATOM    117  CD  GLU     7       4.993 -22.523   5.168  1.00  0.00
ATOM    118  OE1 GLU     7       4.043 -21.795   5.545  1.00  0.00
ATOM    119  OE2 GLU     7       5.091 -23.726   5.488  1.00  0.00
ATOM    120  C   GLU     7       8.574 -22.045   2.187  1.00  0.00
ATOM    121  O   GLU     7       9.152 -23.135   2.252  1.00  0.00
ATOM    122  N   ASN     8       9.202 -20.878   2.328  1.00  0.00
ATOM    123  H   ASN     8       8.746 -19.974   2.209  1.00  0.00
ATOM    124  CA  ASN     8      10.624 -20.790   2.671  1.00  0.00
ATOM    125  HA  ASN     8      11.102 -21.760   2.530  1.00  0.00
ATOM    126  CB  ASN     8      11.369 -19.829   1.759  1.00  0.00
ATOM    127  HB2 ASN     8      11.105 -20.037   0.722  1.00  0.00
ATOM    128  HB3 ASN     8      11.049 -18.809   1.971  1.00  0.00
ATOM    129  CG  ASN     8      12.885 -19.930   1.926  1.00  0.00
ATOM    130  OD1 ASN     8      13.380 -20.316   2.990  1.00  0.00
ATOM    131  ND2 ASN     8      13.624 -19.599   0.870  1.00  0.00
ATOM    132 HD21 ASN     8      14.641 -19.659   0.920  1.00  0.00
ATOM    133 HD22 ASN     8      13.173 -19.285   0.010  1.00  0.00
ATOM    134  C   ASN     8      10.715 -20.360   4.135  1.00  0.00
ATOM    135  O   ASN     8      10.704 -19.173   4.460  1.00  0.00
ATOM    136  N   LYS     9      10.830 -21.342   5.021  1.00  0.00
ATOM    137  H   LYS     9      10.967 -22.326   4.789  1.00  0.00
ATOM    138  CA  LYS     9      10.762 -21.041   6.441  1.00  0.00
ATOM    139  HA  LYS     9       9.951 -20.328   6.588  1.00  0.00
ATOM    140  CB  LYS     9      10.485 -22.323   7.207  1.00  0.00
ATOM    141  HB2 LYS     9      11.124 -23.118   6.823  1.00  0.00
ATOM    142  HB3 LYS     9      10.748 -22.181   8.255  1.00  0.00
ATOM    143  CG  LYS     9       9.042 -22.751   7.108  1.00  0.00
ATOM    144  HG2 LYS     9       8.451 -21.988   6.602  1.00  0.00
ATOM    145  HG3 LYS     9       8.954 -23.665   6.520  1.00  0.00
ATOM    146  CD  LYS     9       8.537 -22.970   8.497  1.00  0.00
ATOM    147  HD2 LYS     9       8.403 -22.016   9.007  1.00  0.00
ATOM    148  HD3 LYS     9       7.563 -23.459   8.474  1.00  0.00
ATOM    149  CE  LYS     9       9.548 -23.835   9.245  1.00  0.00
ATOM    150  HE2 LYS     9       9.576 -24.830   8.800  1.00  0.00
ATOM    151  HE3 LYS     9      10.545 -23.408   9.134  1.00  0.00
ATOM    152  NZ  LYS     9       9.215 -23.946  10.684  1.00  0.00
ATOM    153  HZ1 LYS     9       9.923 -24.541  11.159  1.00  0.00
ATOM    154  HZ2 LYS     9       9.213 -22.999  11.114  1.00  0.00
ATOM    155  HZ3 LYS     9       8.274 -24.376  10.790  1.00  0.00
ATOM    156  C   LYS     9      12.021 -20.363   6.971  1.00  0.00
ATOM    157  O   LYS     9      11.976 -19.795   8.064  1.00  0.00
ATOM    158  N   SER    10      13.133 -20.412   6.232  1.00  0.00
ATOM    159  H   SER    10      13.219 -20.923   5.354  1.00  0.00
ATOM    160  CA  SER    10      14.342 -19.709   6.652  1.00  0.00
ATOM    161  HA  SER    10      14.589 -20.069   7.651  1.00  0.00
ATOM    162  CB  SER    10      15.488 -20.013   5.690  1.00  0.00
ATOM    163  HB2 SER    10      16.438 -19.742   6.152  1.00  0.00
ATOM    164  HB3 SER    10      15.525 -21.084   5.489  1.00  0.00
ATOM    165  OG  SER    10      15.327 -19.302   4.473  1.00  0.00
ATOM    166  HG  SER    10      14.809 -19.845   3.843  1.00  0.00
ATOM    167  C   SER    10      14.137 -18.200   6.744  1.00  0.00
ATOM    168  O   SER    10      14.895 -17.524   7.455  1.00  0.00
ATOM    169  N   TRP    11      13.136 -17.650   6.045  1.00  0.00
ATOM    170  H   TRP    11      12.508 -18.164   5.428  1.00  0.00
ATOM    171  CA  TRP    11      12.880 -16.216   6.135  1.00  0.00
ATOM    172  HA  TRP    11      13.826 -15.724   5.909  1.00  0.00
ATOM    173  CB  TRP    11      11.807 -15.785   5.124  1.00  0.00
ATOM    174  HB2 TRP    11      10.910 -16.381   5.292  1.00  0.00
ATOM    175  HB3 TRP    11      11.541 -14.746   5.319  1.00  0.00
ATOM    176  CG  TRP    11      12.207 -15.916   3.687  1.00  0.00
ATOM    177  CD1 TRP    11      13.425 -16.259   3.196  1.00  0.00
ATOM    178  HD1 TRP    11      14.296 -16.474   3.798  1.00  0.00
ATOM    179  NE1 TRP    11      13.390 -16.294   1.819  1.00  0.00
ATOM    180  HE1 TRP    11      14.174 -16.528   1.210  1.00  0.00
ATOM    181  CE2 TRP    11      12.127 -15.963   1.403  1.00  0.00
ATOM    182  CZ2 TRP    11      11.606 -15.848   0.120  1.00  0.00
ATOM    183  HZ2 TRP    11      12.214 -16.033  -0.753  1.00  0.00
ATOM    184  CH2 TRP    11      10.297 -15.492   0.010  1.00  0.00
ATOM    185  HH2 TRP    11       9.856 -15.407  -0.972  1.00  0.00
ATOM    186  CZ3 TRP    11       9.503 -15.232   1.141  1.00  0.00
ATOM    187  HZ3 TRP    11       8.471 -14.941   1.009  1.00  0.00
ATOM    188  CE3 TRP    11      10.015 -15.341   2.406  1.00  0.00
ATOM    189  HE3 TRP    11       9.399 -15.141   3.270  1.00  0.00
ATOM    190  CD2 TRP    11      11.355 -15.718   2.554  1.00  0.00
ATOM    191  C   TRP    11      12.433 -15.794   7.529  1.00  0.00
ATOM    192  O   TRP    11      12.577 -14.618   7.882  1.00  0.00
ATOM    193  N   ASN    12      11.863 -16.714   8.317  1.00  0.00
ATOM    194  H   ASN    12      11.658 -17.672   8.034  1.00  0.00
ATOM    195  CA  ASN    12      11.486 -16.382   9.687  1.00  0.00
ATOM    196  HA  ASN    12      10.743 -15.586   9.643  1.00  0.00
ATOM    197  CB  ASN    12      10.882 -17.602  10.378  1.00  0.00
ATOM    198  HB2 ASN    12      11.528 -18.465  10.216  1.00  0.00
ATOM    199  HB3 ASN    12      10.847 -17.427  11.453  1.00  0.00
ATOM    200  CG  ASN    12       9.498 -17.915   9.879  1.00  0.00
ATOM    201  OD1 ASN    12       8.731 -17.004   9.567  1.00  0.00
ATOM    202  ND2 ASN    12       9.159 -19.201   9.813  1.00  0.00
ATOM    203 HD21 ASN    12       8.228 -19.467   9.493  1.00  0.00
ATOM    204 HD22 ASN    12       9.830 -19.920  10.083  1.00  0.00
ATOM    205  C   ASN    12      12.679 -15.873  10.486  1.00  0.00
ATOM    206  O   ASN    12      12.504 -15.085  11.425  1.00  0.00
ATOM    207  N   ALA    13      13.893 -16.309  10.131  1.00  0.00
ATOM    208  H   ALA    13      14.073 -16.972   9.377  1.00  0.00
ATOM    209  CA  ALA    13      15.082 -15.837  10.836  1.00  0.00
ATOM    210  HA  ALA    13      15.001 -16.138  11.881  1.00  0.00
ATOM    211  CB  ALA    13      16.340 -16.474  10.241  1.00  0.00
ATOM    212  HB1 ALA    13      17.218 -16.113  10.776  1.00  0.00
ATOM    213  HB2 ALA    13      16.278 -17.558  10.335  1.00  0.00
ATOM    214  HB3 ALA    13      16.421 -16.205   9.188  1.00  0.00
ATOM    215  C   ALA    13      15.176 -14.315  10.797  1.00  0.00
ATOM    216  O   ALA    13      15.669 -13.699  11.748  1.00  0.00
ATOM    217  N   HIE    14      14.684 -13.689   9.721  1.00  0.00
ATOM    218  H   HIE    14      14.255 -14.162   8.926  1.00  0.00
ATOM    219  CA  HIE    14      14.732 -12.233   9.614  1.00  0.00
ATOM    220  HA  HIE    14      15.696 -11.906  10.004  1.00  0.00
ATOM    221  CB  HIE    14      14.606 -11.819   8.146  1.00  0.00
ATOM    222  HB2 HIE    14      13.688 -12.236   7.733  1.00  0.00
ATOM    223  HB3 HIE    14      14.519 -10.734   8.085  1.00  0.00
ATOM    224  CG  HIE    14      15.765 -12.266   7.317  1.00  0.00
ATOM    225  ND1 HIE    14      17.068 -11.919   7.628  1.00  0.00
ATOM    226  CE1 HIE    14      17.889 -12.471   6.752  1.00  0.00
ATOM    227  HE1 HIE    14      18.965 -12.373   6.745  1.00  0.00
ATOM    228  NE2 HIE    14      17.170 -13.163   5.885  1.00  0.00
ATOM    229  HE2 HIE    14      17.542 -13.693   5.097  1.00  0.00
ATOM    230  CD2 HIE    14      15.837 -13.053   6.217  1.00  0.00
ATOM    231  HD2 HIE    14      15.007 -13.508   5.698  1.00  0.00
ATOM    232  C   HIE    14      13.669 -11.548  10.461  1.00  0.00
ATOM    233  O   HIE    14      13.807 -10.363  10.770  1.00  0.00
ATOM    234  N   PHE    15      12.617 -12.267  10.841  1.00  0.00
ATOM    235  H   PHE    15      12.397 -13.199  10.490  1.00  0.00
ATOM    236  CA  PHE    15      11.676 -11.743  11.823  1.00  0.00
ATOM    237  HA  PHE    15      11.584 -10.667  11.676  1.00  0.00
ATOM    238  CB  PHE    15      10.300 -12.392  11.621  1.00  0.00
ATOM    239  HB2 PHE    15      10.427 -13.469  11.513  1.00  0.00
ATOM    240  HB3 PHE    15       9.696 -12.231  12.514  1.00  0.00
ATOM    241  CG  PHE    15       9.554 -11.859  10.417  1.00  0.00
ATOM    242  CD1 PHE    15       8.886 -10.651  10.490  1.00  0.00
ATOM    243  HD1 PHE    15       8.896 -10.091  11.413  1.00  0.00
ATOM    244  CE1 PHE    15       8.204 -10.151   9.394  1.00  0.00
ATOM    245  HE1 PHE    15       7.686  -9.206   9.467  1.00  0.00
ATOM    246  CZ  PHE    15       8.185 -10.855   8.211  1.00  0.00
ATOM    247  HZ  PHE    15       7.662 -10.458   7.354  1.00  0.00
ATOM    248  CE2 PHE    15       8.837 -12.073   8.122  1.00  0.00
ATOM    249  HE2 PHE    15       8.808 -12.637   7.201  1.00  0.00
ATOM    250  CD2 PHE    15       9.528 -12.568   9.219  1.00  0.00
ATOM    251  HD2 PHE    15      10.050 -13.511   9.143  1.00  0.00
ATOM    252  C   PHE    15      12.181 -11.970  13.248  1.00  0.00
ATOM    253  O   PHE    15      12.163 -11.048  14.072  1.00  0.00
ATOM    254  N   THR    16      12.640 -13.187  13.551  1.00  0.00
ATOM    255  H   THR    16      12.735 -13.958  12.890  1.00  0.00
ATOM    256  CA  THR    16      13.049 -13.484  14.919  1.00  0.00
ATOM    257  HA  THR    16      12.235 -13.171  15.573  1.00  0.00
ATOM    258  CB  THR    16      13.280 -14.983  15.112  1.00  0.00
ATOM    259  HB  THR    16      13.531 -15.169  16.156  1.00  0.00
ATOM    260  CG2 THR    16      12.031 -15.737  14.741  1.00  0.00
ATOM    261 HG21 THR    16      12.197 -16.805  14.879  1.00  0.00
ATOM    262 HG22 THR    16      11.208 -15.412  15.377  1.00  0.00
ATOM    263 HG23 THR    16      11.783 -15.540  13.698  1.00  0.00
ATOM    264  OG1 THR    16      14.354 -15.425  14.275  1.00  0.00
ATOM    265  HG1 THR    16      14.497 -16.386  14.406  1.00  0.00
ATOM    266  C   THR    16      14.299 -12.706  15.310  1.00  0.00
ATOM    267  O   THR    16      14.434 -12.316  16.474  1.00  0.00
ATOM    268  N   GLU    17      15.192 -12.422  14.356  1.00  0.00
ATOM    269  H   GLU    17      15.142 -12.729  13.385  1.00  0.00
ATOM    270  CA  GLU    17      16.349 -11.602  14.710  1.00  0.00
ATOM    271  HA  GLU    17      16.813 -12.064  15.581  1.00  0.00
ATOM    272  CB  GLU    17      17.366 -11.579  13.556  1.00  0.00
ATOM    273  HB2 GLU    17      18.319 -11.226  13.951  1.00  0.00
ATOM    274  HB3 GLU    17      17.520 -12.604  13.220  1.00  0.00
ATOM    275  CG  GLU    17      17.012 -10.725  12.333  1.00  0.00
ATOM    276  HG2 GLU    17      16.077 -11.075  11.896  1.00  0.00
ATOM    277  HG3 GLU    17      16.854  -9.690  12.638  1.00  0.00
ATOM    278  CD  GLU    17      18.130 -10.794  11.290  1.00  0.00
ATOM    279  OE1 GLU    17      19.175 -11.340  11.663  1.00  0.00
ATOM    280  OE2 GLU    17      17.995 -10.314  10.129  1.00  0.00
ATOM    281  C   GLU    17      15.962 -10.186  15.123  1.00  0.00
ATOM    282  O   GLU    17      16.776  -9.498  15.750  1.00  0.00
ATOM    283  N   HID    18      14.743  -9.742  14.822  1.00  0.00
ATOM    284  H   HID    18      14.081 -10.257  14.241  1.00  0.00
ATOM    285  CA  HID    18      14.241  -8.461  15.305  1.00  0.00
ATOM    286  HA  HID    18      15.076  -7.941  15.775  1.00  0.00
ATOM    287  CB  HID    18      13.759  -7.611  14.132  1.00  0.00
ATOM    288  HB2 HID    18      13.024  -8.176  13.559  1.00  0.00
ATOM    289  HB3 HID    18      13.252  -6.726  14.515  1.00  0.00
ATOM    290  CG  HID    18      14.868  -7.190  13.228  1.00  0.00
ATOM    291  ND1 HID    18      15.070  -7.754  11.985  1.00  0.00
ATOM    292  HD1 HID    18      14.481  -8.471  11.561  1.00  0.00
ATOM    293  CE1 HID    18      16.143  -7.221  11.431  1.00  0.00
ATOM    294  HE1 HID    18      16.549  -7.478  10.464  1.00  0.00
ATOM    295  NE2 HID    18      16.635  -6.318  12.261  1.00  0.00
ATOM    296  CD2 HID    18      15.856  -6.280  13.393  1.00  0.00
ATOM    297  HD2 HID    18      16.004  -5.643  14.253  1.00  0.00
ATOM    298  C   HID    18      13.170  -8.614  16.380  1.00  0.00
ATOM    299  O   HID    18      12.508  -7.625  16.720  1.00  0.00
ATOM    300  N   LYS    19      13.015  -9.816  16.942  1.00  0.00
ATOM    301  H   LYS    19      13.618 -10.610  16.728  1.00  0.00
ATOM    302  CA  LYS    19      11.970 -10.125  17.921  1.00  0.00
ATOM    303  HA  LYS    19      11.952 -11.205  18.064  1.00  0.00
ATOM    304  CB  LYS    19      12.273  -9.488  19.278  1.00  0.00
ATOM    305  HB2 LYS    19      12.219  -8.403  19.183  1.00  0.00
ATOM    306  HB3 LYS    19      11.503  -9.784  19.991  1.00  0.00
ATOM    307  CG  LYS    19      13.648  -9.875  19.835  1.00  0.00
ATOM    308  HG2 LYS    19      14.353  -9.988  19.011  1.00  0.00
ATOM    309  HG3 LYS    19      14.022  -9.069  20.466  1.00  0.00
ATOM    310  CD  LYS    19      13.603 -11.167  20.641  1.00  0.00
ATOM    311  HD2 LYS    19      12.683 -11.202  21.224  1.00  0.00
ATOM    312  HD3 LYS    19      13.584 -12.020  19.963  1.00  0.00
ATOM    313  CE  LYS    19      14.812 -11.282  21.579  1.00  0.00
ATOM    314  HE2 LYS    19      15.323 -12.227  21.392  1.00  0.00
ATOM    315  HE3 LYS    19      15.521 -10.486  21.350  1.00  0.00
ATOM    316  NZ  LYS    19      14.432 -11.204  23.032  1.00  0.00
ATOM    317  HZ1 LYS    19      15.286 -11.287  23.619  1.00  0.00
ATOM    318  HZ2 LYS    19      13.969 -10.292  23.221  1.00  0.00
ATOM    319  HZ3 LYS    19      13.777 -11.979  23.262  1.00  0.00
ATOM    320  C   LYS    19      10.605  -9.689  17.403  1.00  0.00
ATOM    321  O   LYS    19       9.799  -9.097  18.123  1.00  0.00
ATOM    322  N   SER    20      10.359  -9.970  16.130  1.00  0.00
ATOM    323  H   SER    20      10.993 -10.516  15.547  1.00  0.00
ATOM    324  CA  SER    20       9.160  -9.528  15.434  1.00  0.00
ATOM    325  HA  SER    20       8.495  -9.037  16.144  1.00  0.00
ATOM    326  CB  SER    20       9.514  -8.512  14.340  1.00  0.00
ATOM    327  HB2 SER    20      10.121  -8.993  13.573  1.00  0.00
ATOM    328  HB3 SER    20       8.604  -8.162  13.854  1.00  0.00
ATOM    329  OG  SER    20      10.218  -7.412  14.887  1.00  0.00
ATOM    330  HG  SER    20      10.946  -7.740  15.455  1.00  0.00
ATOM    331  C   SER    20       8.448 -10.733  14.837  1.00  0.00
ATOM    332  O   SER    20       9.015 -11.818  14.717  1.00  0.00
ATOM    333  N   GLN    21       7.197 -10.521  14.434  1.00  0.00
ATOM    334  H   GLN    21       6.746  -9.607  14.469  1.00  0.00
ATOM    335  CA  GLN    21       6.345 -11.575  13.902  1.00  0.00
ATOM    336  HA  GLN    21       6.944 -12.449  13.647  1.00  0.00
ATOM    337  CB  GLN    21       5.327 -12.055  14.959  1.00  0.00
ATOM    338  HB2 GLN    21       5.870 -12.532  15.775  1.00  0.00
ATOM    339  HB3 GLN    21       4.822 -11.185  15.378  1.00  0.00
ATOM    340  CG  GLN    21       4.273 -13.028  14.442  1.00  0.00
ATOM    341  HG2 GLN    21       3.771 -12.581  13.584  1.00  0.00
ATOM    342  HG3 GLN    21       4.770 -13.930  14.085  1.00  0.00
ATOM    343  CD  GLN    21       3.221 -13.420  15.486  1.00  0.00
ATOM    344  OE1 GLN    21       3.215 -14.533  16.002  1.00  0.00
ATOM    345  NE2 GLN    21       2.325 -12.494  15.790  1.00  0.00
ATOM    346 HE21 GLN    21       2.363 -11.580  15.339  1.00  0.00
ATOM    347 HE22 GLN    21       1.597 -12.695  16.475  1.00  0.00
ATOM    348  C   GLN    21       5.646 -11.029  12.660  1.00  0.00
ATOM    349  O   GLN    21       5.072  -9.942  12.708  1.00  0.00
ATOM    350  N   GLY    22       5.720 -11.743  11.551  1.00  0.00
ATOM    351  H   GLY    22       6.194 -12.641  11.455  1.00  0.00
ATOM    352  CA  GLY    22       5.084 -11.234  10.355  1.00  0.00
ATOM    353  HA2 GLY    22       4.038 -11.013  10.569  1.00  0.00
ATOM    354  HA3 GLY    22       5.556 -10.294  10.068  1.00  0.00
ATOM    355  C   GLY    22       5.164 -12.205   9.204  1.00  0.00
ATOM    356  O   GLY    22       5.554 -13.366   9.360  1.00  0.00
ATOM    357  N   VAL    23       4.817 -11.702   8.025  1.00  0.00
ATOM    358  H   VAL    23       4.497 -10.743   7.888  1.00  0.00
ATOM    359  CA  VAL    23       4.868 -12.500   6.804  1.00  0.00
ATOM    360  HA  VAL    23       5.527 -13.354   6.959  1.00  0.00
ATOM    361  CB  VAL    23       3.473 -13.063   6.448  1.00  0.00
ATOM    362  HB  VAL    23       3.096 -13.611   7.311  1.00  0.00
ATOM    363  CG1 VAL    23       2.503 -11.914   6.125  1.00  0.00
ATOM    364 HG11 VAL    23       1.524 -12.323   5.876  1.00  0.00
ATOM    365 HG12 VAL    23       2.413 -11.260   6.992  1.00  0.00
ATOM    366 HG13 VAL    23       2.884 -11.344   5.278  1.00  0.00
ATOM    367  CG2 VAL    23       3.559 -14.026   5.277  1.00  0.00
ATOM    368 HG21 VAL    23       2.565 -14.408   5.046  1.00  0.00
ATOM    369 HG22 VAL    23       3.959 -13.506   4.407  1.00  0.00
ATOM    370 HG23 VAL    23       4.216 -14.857   5.536  1.00  0.00
ATOM    371  C   VAL    23       5.414 -11.639   5.676  1.00  0.00
ATOM    372  O   VAL    23       5.105 -10.444   5.585  1.00  0.00
ATOM    373  N   VAL    24       6.270 -12.240   4.851  1.00  0.00
ATOM    374  H   VAL    24       6.705 -13.138   5.064  1.00  0.00
ATOM    375  CA  VAL    24       6.679 -11.691   3.564  1.00  0.00
ATOM    376  HA  VAL    24       6.265 -10.689   3.449  1.00  0.00
ATOM    377  CB  VAL    24       8.209 -11.538   3.455  1.00  0.00
ATOM    378  HB  VAL    24       8.688 -12.465   3.770  1.00  0.00
ATOM    379  CG1 VAL    24       8.590 -11.246   2.009  1.00  0.00
ATOM    380 HG11 VAL    24       9.672 -11.138   1.933  1.00  0.00
ATOM    381 HG12 VAL    24       8.262 -12.068   1.373  1.00  0.00
ATOM    382 HG13 VAL    24       8.109 -10.323   1.685  1.00  0.00
ATOM    383  CG2 VAL    24       8.682 -10.413   4.359  1.00  0.00
ATOM    384 HG21 VAL    24       9.764 -10.311   4.277  1.00  0.00
ATOM    385 HG22 VAL    24       8.205  -9.480   4.058  1.00  0.00
ATOM    386 HG23 VAL    24       8.416 -10.640   5.392  1.00  0.00
ATOM    387  C   VAL    24       6.156 -12.628   2.483  1.00  0.00
ATOM    388  O   VAL    24       6.332 -13.849   2.579  1.00  0.00
ATOM    389  N   VAL    25       5.507 -12.066   1.468  1.00  0.00
ATOM    390  H   VAL    25       5.287 -11.071   1.424  1.00  0.00
ATOM    391  CA  VAL    25       5.044 -12.827   0.311  1.00  0.00
ATOM    392  HA  VAL    25       5.294 -13.880   0.442  1.00  0.00
ATOM    393  CB  VAL    25       3.511 -12.760   0.163  1.00  0.00
ATOM    394  HB  VAL    25       3.216 -11.717   0.049  1.00  0.00
ATOM    395  CG1 VAL    25       3.083 -13.522  -1.061  1.00  0.00
ATOM    396 HG11 VAL    25       1.999 -13.471  -1.161  1.00  0.00
ATOM    397 HG12 VAL    25       3.549 -13.084  -1.944  1.00  0.00
ATOM    398 HG13 VAL    25       3.390 -14.564  -0.967  1.00  0.00
ATOM    399  CG2 VAL    25       2.819 -13.301   1.408  1.00  0.00
ATOM    400 HG21 VAL    25       1.738 -13.243   1.278  1.00  0.00
ATOM    401 HG22 VAL    25       3.110 -14.340   1.564  1.00  0.00
ATOM    402 HG23 VAL    25       3.113 -12.708   2.274  1.00  0.00
ATOM    403  C   VAL    25       5.740 -12.273  -0.926  1.00  0.00
ATOM    404  O   VAL    25       5.742 -11.060  -1.138  1.00  0.00
ATOM    405  N   LEU    26       6.360 -13.157  -1.721  1.00  0.00
ATOM    406  H   LEU    26       6.436 -14.149  -1.498  1.00  0.00
ATOM    407  CA  LEU    26       6.988 -12.793  -2.984  1.00  0.00
ATOM    408  HA  LEU    26       6.849 -11.717  -3.086  1.00  0.00
ATOM    409  CB  LEU    26       8.498 -13.118  -3.002  1.00  0.00
ATOM    410  HB2 LEU    26       8.604 -14.190  -2.835  1.00  0.00
ATOM    411  HB3 LEU    26       8.865 -12.914  -4.008  1.00  0.00
ATOM    412  CG  LEU    26       9.424 -12.409  -2.025  1.00  0.00
ATOM    413  HG  LEU    26       9.165 -12.694  -1.005  1.00  0.00
ATOM    414  CD1 LEU    26      10.855 -12.841  -2.346  1.00  0.00
ATOM    415 HD11 LEU    26      11.546 -12.349  -1.661  1.00  0.00
ATOM    416 HD12 LEU    26      10.942 -13.922  -2.235  1.00  0.00
ATOM    417 HD13 LEU    26      11.098 -12.561  -3.371  1.00  0.00
ATOM    418  CD2 LEU    26       9.265 -10.884  -2.068  1.00  0.00
ATOM    419 HD21 LEU    26       9.948 -10.427  -1.352  1.00  0.00
ATOM    420 HD22 LEU    26       9.494 -10.522  -3.070  1.00  0.00
ATOM    421 HD23 LEU    26       8.240 -10.618  -1.812  1.00  0.00
ATOM    422  C   LEU    26       6.342 -13.527  -4.150  1.00  0.00
ATOM    423  O   LEU    26       5.943 -14.689  -4.028  1.00  0.00
ATOM    424  N   TRP    27       6.273 -12.851  -5.302  1.00  0.00
ATOM    425  H   TRP    27       6.557 -11.877  -5.408  1.00  0.00
ATOM    426  CA  TRP    27       5.773 -13.469  -6.528  1.00  0.00
ATOM    427  HA  TRP    27       5.708 -14.546  -6.376  1.00  0.00
ATOM    428  CB  TRP    27       4.368 -12.965  -6.867  1.00  0.00
ATOM    429  HB2 TRP    27       3.708 -13.148  -6.019  1.00  0.00
ATOM    430  HB3 TRP    27       4.402 -11.886  -7.017  1.00  0.00
ATOM    431  CG  TRP    27       3.790 -13.612  -8.086  1.00  0.00
ATOM    432  CD1 TRP    27       3.938 -13.207  -9.385  1.00  0.00
ATOM    433  HD1 TRP    27       4.505 -12.345  -9.705  1.00  0.00
ATOM    434  NE1 TRP    27       3.257 -14.060 -10.224  1.00  0.00
ATOM    435  HE1 TRP    27       3.211 -13.981 -11.240  1.00  0.00
ATOM    436  CE2 TRP    27       2.651 -15.034  -9.472  1.00  0.00
ATOM    437  CZ2 TRP    27       1.860 -16.111  -9.869  1.00  0.00
ATOM    438  HZ2 TRP    27       1.635 -16.286 -10.911  1.00  0.00
ATOM    439  CH2 TRP    27       1.378 -16.940  -8.889  1.00  0.00
ATOM    440  HH2 TRP    27       0.767 -17.786  -9.168  1.00  0.00
ATOM    441  CZ3 TRP    27       1.659 -16.717  -7.534  1.00  0.00
ATOM    442  HZ3 TRP    27       1.248 -17.381  -6.788  1.00  0.00
ATOM    443  CE3 TRP    27       2.465 -15.646  -7.136  1.00  0.00
ATOM    444  HE3 TRP    27       2.695 -15.486  -6.093  1.00  0.00
ATOM    445  CD2 TRP    27       2.968 -14.785  -8.120  1.00  0.00
ATOM    446  C   TRP    27       6.735 -13.178  -7.670  1.00  0.00
ATOM    447  O   TRP    27       6.957 -12.013  -8.016  1.00  0.00
ATOM    448  N   ASN    28       7.304 -14.237  -8.247  1.00  0.00
ATOM    449  H   ASN    28       7.146 -15.192  -7.925  1.00  0.00
ATOM    450  CA  ASN    28       8.207 -14.156  -9.391  1.00  0.00
ATOM    451  HA  ASN    28       8.795 -13.238  -9.368  1.00  0.00
ATOM    452  CB  ASN    28       9.183 -15.341  -9.349  1.00  0.00
ATOM    453  HB2 ASN    28       9.784 -15.273  -8.442  1.00  0.00
ATOM    454  HB3 ASN    28       8.613 -16.268  -9.285  1.00  0.00
ATOM    455  CG  ASN    28      10.118 -15.413 -10.563  1.00  0.00
ATOM    456  OD1 ASN    28       9.781 -14.987 -11.662  1.00  0.00
ATOM    457  ND2 ASN    28      11.310 -15.997 -10.355  1.00  0.00
ATOM    458 HD21 ASN    28      11.970 -16.098 -11.126  1.00  0.00
ATOM    459 HD22 ASN    28      11.555 -16.339  -9.426  1.00  0.00
ATOM    460  C   ASN    28       7.360 -14.176 -10.660  1.00  0.00
ATOM    461  O   ASN    28       6.840 -15.228 -11.042  1.00  0.00
ATOM    462  N   GLU    29       7.252 -13.029 -11.339  1.00  0.00
ATOM    463  H   GLU    29       7.791 -12.184 -11.149  1.00  0.00
ATOM    464  CA  GLU    29       6.302 -12.930 -12.446  1.00  0.00
ATOM    465  HA  GLU    29       5.337 -13.257 -12.058  1.00  0.00
ATOM    466  CB  GLU    29       6.179 -11.487 -12.937  1.00  0.00
ATOM    467  HB2 GLU    29       5.968 -10.836 -12.089  1.00  0.00
ATOM    468  HB3 GLU    29       7.134 -11.167 -13.355  1.00  0.00
ATOM    469  CG  GLU    29       5.068 -11.310 -14.006  1.00  0.00
ATOM    470  HG2 GLU    29       5.150 -10.311 -14.434  1.00  0.00
ATOM    471  HG3 GLU    29       5.244 -12.019 -14.815  1.00  0.00
ATOM    472  CD  GLU    29       3.636 -11.506 -13.480  1.00  0.00
ATOM    473  OE1 GLU    29       2.687 -11.463 -14.297  1.00  0.00
ATOM    474  OE2 GLU    29       3.440 -11.689 -12.259  1.00  0.00
ATOM    475  C   GLU    29       6.669 -13.849 -13.610  1.00  0.00
ATOM    476  O   GLU    29       5.782 -14.455 -14.224  1.00  0.00
ATOM    477  N   ASN    30       7.960 -13.944 -13.955  1.00  0.00
ATOM    478  H   ASN    30       8.732 -13.472 -13.484  1.00  0.00
ATOM    479  CA  ASN    30       8.332 -14.781 -15.092  1.00  0.00
ATOM    480  HA  ASN    30       7.759 -14.449 -15.958  1.00  0.00
ATOM    481  CB  ASN    30       9.819 -14.635 -15.400  1.00  0.00
ATOM    482  HB2 ASN    30      10.377 -14.593 -14.465  1.00  0.00
ATOM    483  HB3 ASN    30      10.163 -15.519 -15.937  1.00  0.00
ATOM    484  CG  ASN    30      10.130 -13.396 -16.225  1.00  0.00
ATOM    485  OD1 ASN    30       9.235 -12.716 -16.727  1.00  0.00
ATOM    486  ND2 ASN    30      11.409 -13.093 -16.352  1.00  0.00
ATOM    487 HD21 ASN    30      11.687 -12.268 -16.883  1.00  0.00
ATOM    488 HD22 ASN    30      12.119 -13.684 -15.919  1.00  0.00
ATOM    489  C   ASN    30       7.996 -16.244 -14.820  1.00  0.00
ATOM    490  O   ASN    30       7.451 -16.937 -15.683  1.00  0.00
ATOM    491  N   LYS    31       8.308 -16.725 -13.622  1.00  0.00
ATOM    492  H   LYS    31       8.742 -16.170 -12.885  1.00  0.00
ATOM    493  CA  LYS    31       8.051 -18.115 -13.252  1.00  0.00
ATOM    494  HA  LYS    31       8.196 -18.707 -14.156  1.00  0.00
ATOM    495  CB  LYS    31       9.032 -18.547 -12.154  1.00  0.00
ATOM    496  HB2 LYS    31       9.006 -17.807 -11.354  1.00  0.00
ATOM    497  HB3 LYS    31       8.685 -19.489 -11.729  1.00  0.00
ATOM    498  CG  LYS    31      10.464 -18.720 -12.605  1.00  0.00
ATOM    499  HG2 LYS    31      10.524 -19.484 -13.380  1.00  0.00
ATOM    500  HG3 LYS    31      10.835 -17.793 -13.042  1.00  0.00
ATOM    501  CD  LYS    31      11.329 -19.120 -11.399  1.00  0.00
ATOM    502  HD2 LYS    31      12.382 -19.101 -11.680  1.00  0.00
ATOM    503  HD3 LYS    31      11.200 -18.393 -10.598  1.00  0.00
ATOM    504  CE  LYS    31      10.953 -20.529 -10.888  1.00  0.00
ATOM    505  HE2 LYS    31       9.925 -20.741 -11.181  1.00  0.00
ATOM    506  HE3 LYS    31      11.585 -21.260 -11.392  1.00  0.00
ATOM    507  NZ  LYS    31      11.080 -20.734  -9.387  1.00  0.00
ATOM    508  HZ1 LYS    31      10.806 -21.708  -9.145  1.00  0.00
ATOM    509  HZ2 LYS    31      12.065 -20.569  -9.096  1.00  0.00
ATOM    510  HZ3 LYS    31      10.456 -20.066  -8.891  1.00  0.00
ATOM    511  C   LYS    31       6.620 -18.371 -12.789  1.00  0.00
ATOM    512  O   LYS    31       6.230 -19.537 -12.654  1.00  0.00
ATOM    513  N   GLN    32       5.819 -17.326 -12.591  1.00  0.00
ATOM    514  H   GLN    32       6.087 -16.369 -12.819  1.00  0.00
ATOM    515  CA  GLN    32       4.471 -17.438 -12.027  1.00  0.00
ATOM    516  HA  GLN    32       4.142 -16.435 -11.756  1.00  0.00
ATOM    517  CB  GLN    32       3.478 -17.993 -13.058  1.00  0.00
ATOM    518  HB2 GLN    32       3.862 -18.937 -13.446  1.00  0.00
ATOM    519  HB3 GLN    32       2.535 -18.214 -12.557  1.00  0.00
ATOM    520  CG  GLN    32       3.208 -17.050 -14.228  1.00  0.00
ATOM    521  HG2 GLN    32       4.158 -16.708 -14.640  1.00  0.00
ATOM    522  HG3 GLN    32       2.696 -17.597 -15.019  1.00  0.00
ATOM    523  CD  GLN    32       2.366 -15.837 -13.829  1.00  0.00
ATOM    524  OE1 GLN    32       1.131 -15.874 -13.885  1.00  0.00
ATOM    525  NE2 GLN    32       3.031 -14.755 -13.429  1.00  0.00
ATOM    526 HE21 GLN    32       4.050 -14.766 -13.397  1.00  0.00
ATOM    527 HE22 GLN    32       2.521 -13.915 -13.154  1.00  0.00
ATOM    528  C   GLN    32       4.477 -18.292 -10.766  1.00  0.00
ATOM    529  O   GLN    32       3.682 -19.224 -10.609  1.00  0.00
ATOM    530  N   GLN    33       5.392 -17.966  -9.858  1.00  0.00
ATOM    531  H   GLN    33       5.993 -17.145  -9.932  1.00  0.00
ATOM    532  CA  GLN    33       5.619 -18.764  -8.661  1.00  0.00
ATOM    533  HA  GLN    33       4.807 -19.487  -8.584  1.00  0.00
ATOM    534  CB  GLN    33       6.950 -19.526  -8.746  1.00  0.00
ATOM    535  HB2 GLN    33       6.908 -20.227  -9.580  1.00  0.00
ATOM    536  HB3 GLN    33       7.753 -18.821  -8.962  1.00  0.00
ATOM    537  CG  GLN    33       7.284 -20.290  -7.463  1.00  0.00
ATOM    538  HG2 GLN    33       8.304 -20.668  -7.526  1.00  0.00
ATOM    539  HG3 GLN    33       7.250 -19.603  -6.617  1.00  0.00
ATOM    540  CD  GLN    33       6.331 -21.454  -7.204  1.00  0.00
ATOM    541  OE1 GLN    33       6.294 -22.419  -7.977  1.00  0.00
ATOM    542  NE2 GLN    33       5.582 -21.384  -6.106  1.00  0.00
ATOM    543 HE21 GLN    33       5.645 -20.568  -5.497  1.00  0.00
ATOM    544 HE22 GLN    33       4.945 -22.146  -5.874  1.00  0.00
ATOM    545  C   GLN    33       5.632 -17.869  -7.430  1.00  0.00
ATOM    546  O   GLN    33       6.369 -16.877  -7.391  1.00  0.00
ATOM    547  N   GLY    34       4.843 -18.232  -6.423  1.00  0.00
ATOM    548  H   GLY    34       4.209 -19.030  -6.461  1.00  0.00
ATOM    549  CA  GLY    34       4.816 -17.514  -5.165  1.00  0.00
ATOM    550  HA2 GLY    34       5.205 -16.508  -5.320  1.00  0.00
ATOM    551  HA3 GLY    34       3.782 -17.409  -4.837  1.00  0.00
ATOM    552  C   GLY    34       5.619 -18.193  -4.069  1.00  0.00
ATOM    553  O   GLY    34       5.754 -19.415  -4.046  1.00  0.00
ATOM    554  N   PHE    35       6.140 -17.373  -3.147  1.00  0.00
ATOM    555  H   PHE    35       6.013 -16.362  -3.184  1.00  0.00
ATOM    556  CA  PHE    35       6.934 -17.801  -2.002  1.00  0.00
ATOM    557  HA  PHE    35       6.776 -18.872  -1.875  1.00  0.00
ATOM    558  CB  PHE    35       8.451 -17.554  -2.218  1.00  0.00
ATOM    559  HB2 PHE    35       8.650 -16.486  -2.127  1.00  0.00
ATOM    560  HB3 PHE    35       9.005 -18.050  -1.421  1.00  0.00
ATOM    561  CG  PHE    35       8.973 -18.033  -3.541  1.00  0.00
ATOM    562  CD1 PHE    35       8.857 -17.245  -4.680  1.00  0.00
ATOM    563  HD1 PHE    35       8.382 -16.278  -4.613  1.00  0.00
ATOM    564  CE1 PHE    35       9.343 -17.684  -5.900  1.00  0.00
ATOM    565  HE1 PHE    35       9.218 -17.073  -6.782  1.00  0.00
ATOM    566  CZ  PHE    35       9.991 -18.910  -5.990  1.00  0.00
ATOM    567  HZ  PHE    35      10.388 -19.244  -6.937  1.00  0.00
ATOM    568  CE2 PHE    35      10.126 -19.701  -4.865  1.00  0.00
ATOM    569  HE2 PHE    35      10.621 -20.659  -4.932  1.00  0.00
ATOM    570  CD2 PHE    35       9.622 -19.259  -3.643  1.00  0.00
ATOM    571  HD2 PHE    35       9.737 -19.876  -2.764  1.00  0.00
ATOM    572  C   PHE    35       6.490 -17.028  -0.765  1.00  0.00
ATOM    573  O   PHE    35       6.107 -15.856  -0.853  1.00  0.00
ATOM    574  N   THR    36       6.561 -17.680   0.398  1.00  0.00
ATOM    575  H   THR    36       6.824 -18.661   0.495  1.00  0.00
ATOM    576  CA  THR    36       6.253 -16.997   1.654  1.00  0.00
ATOM    577  HA  THR    36       6.639 -15.979   1.598  1.00  0.00
ATOM    578  CB  THR    36       4.733 -16.887   1.888  1.00  0.00
ATOM    579  HB  THR    36       4.287 -16.432   1.003  1.00  0.00
ATOM    580  CG2 THR    36       4.099 -18.280   2.098  1.00  0.00
ATOM    581 HG21 THR    36       3.027 -18.171   2.261  1.00  0.00
ATOM    582 HG22 THR    36       4.271 -18.895   1.215  1.00  0.00
ATOM    583 HG23 THR    36       4.551 -18.758   2.967  1.00  0.00
ATOM    584  OG1 THR    36       4.476 -16.071   3.040  1.00  0.00
ATOM    585  HG1 THR    36       5.058 -15.283   3.019  1.00  0.00
ATOM    586  C   THR    36       6.926 -17.737   2.806  1.00  0.00
ATOM    587  O   THR    36       7.265 -18.913   2.691  1.00  0.00
ATOM    588  N   ASN    37       7.126 -17.028   3.918  1.00  0.00
ATOM    589  H   ASN    37       6.972 -16.024   4.009  1.00  0.00
ATOM    590  CA  ASN    37       7.602 -17.701   5.123  1.00  0.00
ATOM    591  HA  ASN    37       8.280 -18.481   4.776  1.00  0.00
ATOM    592  CB  ASN    37       8.336 -16.723   6.039  1.00  0.00
ATOM    593  HB2 ASN    37       8.737 -17.265   6.896  1.00  0.00
ATOM    594  HB3 ASN    37       9.185 -16.298   5.504  1.00  0.00
ATOM    595  CG  ASN    37       7.446 -15.605   6.529  1.00  0.00
ATOM    596  OD1 ASN    37       6.872 -14.876   5.730  1.00  0.00
ATOM    597  ND2 ASN    37       7.343 -15.449   7.853  1.00  0.00
ATOM    598 HD21 ASN    37       6.768 -14.698   8.235  1.00  0.00
ATOM    599 HD22 ASN    37       7.840 -16.081   8.481  1.00  0.00
ATOM    600  C   ASN    37       6.483 -18.363   5.919  1.00  0.00
ATOM    601  O   ASN    37       6.763 -19.263   6.718  1.00  0.00
ATOM    602  N   ASN    38       5.226 -17.953   5.721  1.00  0.00
ATOM    603  H   ASN    38       4.947 -17.304   4.985  1.00  0.00
ATOM    604  CA  ASN    38       4.124 -18.419   6.571  1.00  0.00
ATOM    605  HA  ASN    38       4.292 -19.438   6.918  1.00  0.00
ATOM    606  CB  ASN    38       4.021 -17.550   7.823  1.00  0.00
ATOM    607  HB2 ASN    38       4.961 -17.606   8.373  1.00  0.00
ATOM    608  HB3 ASN    38       3.888 -16.510   7.524  1.00  0.00
ATOM    609  CG  ASN    38       2.873 -17.953   8.754  1.00  0.00
ATOM    610  OD1 ASN    38       1.990 -18.718   8.387  1.00  0.00
ATOM    611  ND2 ASN    38       2.876 -17.396   9.961  1.00  0.00
ATOM    612 HD21 ASN    38       2.124 -17.601  10.619  1.00  0.00
ATOM    613 HD22 ASN    38       3.630 -16.764  10.229  1.00  0.00
ATOM    614  C   ASN    38       2.852 -18.379   5.730  1.00  0.00
ATOM    615  O   ASN    38       2.247 -17.314   5.559  1.00  0.00
ATOM    616  N   LEU    39       2.450 -19.544   5.218  1.00  0.00
ATOM    617  H   LEU    39       2.896 -20.443   5.402  1.00  0.00
ATOM    618  CA  LEU    39       1.295 -19.598   4.323  1.00  0.00
ATOM    619  HA  LEU    39       1.476 -18.889   3.515  1.00  0.00
ATOM    620  CB  LEU    39       1.138 -21.001   3.737  1.00  0.00
ATOM    621  HB2 LEU    39       1.145 -21.725   4.552  1.00  0.00
ATOM    622  HB3 LEU    39       0.163 -21.073   3.255  1.00  0.00
ATOM    623  CG  LEU    39       2.219 -21.388   2.725  1.00  0.00
ATOM    624  HG  LEU    39       3.145 -20.873   2.980  1.00  0.00
ATOM    625  CD1 LEU    39       2.552 -22.887   2.774  1.00  0.00
ATOM    626 HD11 LEU    39       3.324 -23.112   2.038  1.00  0.00
ATOM    627 HD12 LEU    39       2.912 -23.147   3.769  1.00  0.00
ATOM    628 HD13 LEU    39       1.656 -23.466   2.549  1.00  0.00
ATOM    629  CD2 LEU    39       1.766 -20.962   1.354  1.00  0.00
ATOM    630 HD21 LEU    39       2.526 -21.231   0.620  1.00  0.00
ATOM    631 HD22 LEU    39       0.830 -21.464   1.108  1.00  0.00
ATOM    632 HD23 LEU    39       1.614 -19.883   1.340  1.00  0.00
ATOM    633  C   LEU    39       0.013 -19.183   5.030  1.00  0.00
ATOM    634  O   LEU    39      -0.849 -18.532   4.430  1.00  0.00
ATOM    635  N   LYS    40      -0.132 -19.551   6.303  1.00  0.00
ATOM    636  H   LYS    40       0.555 -20.088   6.832  1.00  0.00
ATOM    637  CA  LYS    40      -1.337 -19.190   7.044  1.00  0.00
ATOM    638  HA  LYS    40      -2.203 -19.539   6.482  1.00  0.00
ATOM    639  CB  LYS    40      -1.328 -19.868   8.413  1.00  0.00
ATOM    640  HB2 LYS    40      -1.364 -20.948   8.270  1.00  0.00
ATOM    641  HB3 LYS    40      -0.384 -19.643   8.910  1.00  0.00
ATOM    642  CG  LYS    40      -2.476 -19.456   9.330  1.00  0.00
ATOM    643  HG2 LYS    40      -2.206 -18.552   9.875  1.00  0.00
ATOM    644  HG3 LYS    40      -3.356 -19.217   8.733  1.00  0.00
ATOM    645  CD  LYS    40      -2.809 -20.574  10.318  1.00  0.00
ATOM    646  HD2 LYS    40      -1.899 -21.112  10.585  1.00  0.00
ATOM    647  HD3 LYS    40      -3.207 -20.145  11.238  1.00  0.00
ATOM    648  CE  LYS    40      -3.828 -21.548   9.719  1.00  0.00
ATOM    649  HE2 LYS    40      -4.786 -21.041   9.600  1.00  0.00
ATOM    650  HE3 LYS    40      -3.500 -21.847   8.724  1.00  0.00
ATOM    651  NZ  LYS    40      -4.014 -22.764  10.565  1.00  0.00
ATOM    652  HZ1 LYS    40      -4.712 -23.393  10.120  1.00  0.00
ATOM    653  HZ2 LYS    40      -3.107 -23.264  10.658  1.00  0.00
ATOM    654  HZ3 LYS    40      -4.353 -22.483  11.507  1.00  0.00
ATOM    655  C   LYS    40      -1.465 -17.678   7.191  1.00  0.00
ATOM    656  O   LYS    40      -2.513 -17.096   6.877  1.00  0.00
ATOM    657  N   ARG    41      -0.416 -17.016   7.687  1.00  0.00
ATOM    658  H   ARG    41       0.458 -17.440   7.997  1.00  0.00
ATOM    659  CA  ARG    41      -0.495 -15.563   7.809  1.00  0.00
ATOM    660  HA  ARG    41      -1.431 -15.333   8.318  1.00  0.00
ATOM    661  CB  ARG    41       0.661 -15.015   8.652  1.00  0.00
ATOM    662  HB2 ARG    41       0.736 -15.578   9.582  1.00  0.00
ATOM    663  HB3 ARG    41       1.602 -15.153   8.119  1.00  0.00
ATOM    664  CG  ARG    41       0.459 -13.535   8.962  1.00  0.00
ATOM    665  HG2 ARG    41       0.398 -12.985   8.023  1.00  0.00
ATOM    666  HG3 ARG    41      -0.498 -13.409   9.468  1.00  0.00
ATOM    667  CD  ARG    41       1.546 -12.922   9.817  1.00  0.00
ATOM    668  HD2 ARG    41       1.575 -13.410  10.791  1.00  0.00
ATOM    669  HD3 ARG    41       2.520 -13.079   9.353  1.00  0.00
ATOM    670  NE  ARG    41       1.293 -11.491   9.980  1.00  0.00
ATOM    671  HE  ARG    41       1.147 -10.934   9.138  1.00  0.00
ATOM    672  CZ  ARG    41       1.241 -10.869  11.149  1.00  0.00
ATOM    673  NH1 ARG    41       1.002  -9.568  11.194  1.00  0.00
ATOM    674 HH11 ARG    41       0.858  -9.046  10.330  1.00  0.00
ATOM    675 HH12 ARG    41       0.962  -9.088  12.093  1.00  0.00
ATOM    676  NH2 ARG    41       1.428 -11.550  12.273  1.00  0.00
ATOM    677 HH21 ARG    41       1.612 -12.553  12.237  1.00  0.00
ATOM    678 HH22 ARG    41       1.388 -11.071  13.172  1.00  0.00
ATOM    679  C   ARG    41      -0.522 -14.888   6.442  1.00  0.00
ATOM    680  O   ARG    41      -1.103 -13.806   6.301  1.00  0.00
ATOM    681  N   ALA    42       0.070 -15.513   5.419  1.00  0.00
ATOM    682  H   ALA    42       0.581 -16.393   5.485  1.00  0.00
ATOM    683  CA  ALA    42       0.004 -14.924   4.087  1.00  0.00
ATOM    684  HA  ALA    42       0.463 -13.936   4.134  1.00  0.00
ATOM    685  CB  ALA    42       0.777 -15.773   3.083  1.00  0.00
ATOM    686  HB1 ALA    42       0.715 -15.316   2.096  1.00  0.00
ATOM    687  HB2 ALA    42       1.821 -15.837   3.388  1.00  0.00
ATOM    688  HB3 ALA    42       0.348 -16.774   3.047  1.00  0.00
ATOM    689  C   ALA    42      -1.440 -14.763   3.637  1.00  0.00
ATOM    690  O   ALA    42      -1.766 -13.824   2.900  1.00  0.00
ATOM    691  N   ASN    43      -2.319 -15.649   4.095  1.00  0.00
ATOM    692  H   ASN    43      -2.074 -16.412   4.726  1.00  0.00
ATOM    693  CA  ASN    43      -3.726 -15.607   3.732  1.00  0.00
ATOM    694  HA  ASN    43      -3.807 -14.979   2.845  1.00  0.00
ATOM    695  CB  ASN    43      -4.215 -17.024   3.431  1.00  0.00
ATOM    696  HB2 ASN    43      -3.865 -17.703   4.209  1.00  0.00
ATOM    697  HB3 ASN    43      -5.304 -17.046   3.456  1.00  0.00
ATOM    698  CG  ASN    43      -3.735 -17.506   2.092  1.00  0.00
ATOM    699  OD1 ASN    43      -3.789 -16.764   1.115  1.00  0.00
ATOM    700  ND2 ASN    43      -3.228 -18.736   2.036  1.00  0.00
ATOM    701 HD21 ASN    43      -2.863 -19.098   1.155  1.00  0.00
ATOM    702 HD22 ASN    43      -3.204 -19.316   2.874  1.00  0.00
ATOM    703  C   ASN    43      -4.608 -14.956   4.787  1.00  0.00
ATOM    704  O   ASN    43      -5.830 -14.929   4.615  1.00  0.00
ATOM    705  N   GLN    44      -4.030 -14.402   5.849  1.00  0.00
ATOM    706  H   GLN    44      -3.026 -14.414   6.027  1.00  0.00
ATOM    707  CA  GLN    44      -4.821 -13.716   6.867  1.00  0.00
ATOM    708  HA  GLN    44      -5.767 -14.244   6.990  1.00  0.00
ATOM    709  CB  GLN    44      -4.079 -13.724   8.199  1.00  0.00
ATOM    710  HB2 GLN    44      -3.747 -14.741   8.409  1.00  0.00
ATOM    711  HB3 GLN    44      -3.184 -13.109   8.106  1.00  0.00
ATOM    712  CG  GLN    44      -4.892 -13.225   9.372  1.00  0.00
ATOM    713  HG2 GLN    44      -5.226 -12.206   9.175  1.00  0.00
ATOM    714  HG3 GLN    44      -5.786 -13.838   9.482  1.00  0.00
ATOM    715  CD  GLN    44      -4.096 -13.256  10.663  1.00  0.00
ATOM    716  OE1 GLN    44      -3.018 -13.867  10.735  1.00  0.00
ATOM    717  NE2 GLN    44      -4.616 -12.590  11.693  1.00  0.00
ATOM    718 HE21 GLN    44      -5.505 -12.102  11.588  1.00  0.00
ATOM    719 HE22 GLN    44      -4.125 -12.568  12.587  1.00  0.00
ATOM    720  C   GLN    44      -5.124 -12.281   6.432  1.00  0.00
ATOM    721  O   GLN    44      -4.234 -11.556   5.988  1.00  0.00
ATOM    722  N   ALA    45      -6.375 -11.869   6.567  1.00  0.00
ATOM    723  H   ALA    45      -7.105 -12.418   7.022  1.00  0.00
ATOM    724  CA  ALA    45      -6.826 -10.572   6.068  1.00  0.00
ATOM    725  HA  ALA    45      -6.145 -10.242   5.283  1.00  0.00
ATOM    726  CB  ALA    45      -8.231 -10.699   5.473  1.00  0.00
ATOM    727  HB1 ALA    45      -8.559  -9.727   5.104  1.00  0.00
ATOM    728  HB2 ALA    45      -8.214 -11.413   4.650  1.00  0.00
ATOM    729  HB3 ALA    45      -8.921 -11.047   6.241  1.00  0.00
ATOM    730  C   ALA    45      -6.801  -9.529   7.183  1.00  0.00
ATOM    731  O   ALA    45      -7.277  -9.787   8.295  1.00  0.00
ATOM    732  N   PHE    46      -6.234  -8.354   6.883  1.00  0.00
ATOM    733  H   PHE    46      -5.849  -8.145   5.962  1.00  0.00
ATOM    734  CA  PHE    46      -6.104  -7.255   7.826  1.00  0.00
ATOM    735  HA  PHE    46      -6.660  -7.524   8.724  1.00  0.00
ATOM    736  CB  PHE    46      -4.637  -7.005   8.215  1.00  0.00
ATOM    737  HB2 PHE    46      -4.082  -6.718   7.322  1.00  0.00
ATOM    738  HB3 PHE    46      -4.596  -6.160   8.902  1.00  0.00
ATOM    739  CG  PHE    46      -3.952  -8.178   8.852  1.00  0.00
ATOM    740  CD1 PHE    46      -4.034  -8.381  10.218  1.00  0.00
ATOM    741  HD1 PHE    46      -4.613  -7.703  10.827  1.00  0.00
ATOM    742  CE1 PHE    46      -3.375  -9.455  10.813  1.00  0.00
ATOM    743  HE1 PHE    46      -3.458  -9.616  11.878  1.00  0.00
ATOM    744  CZ  PHE    46      -2.613 -10.316  10.040  1.00  0.00
ATOM    745  HZ  PHE    46      -2.099 -11.145  10.505  1.00  0.00
ATOM    746  CE2 PHE    46      -2.508 -10.119   8.680  1.00  0.00
ATOM    747  HE2 PHE    46      -1.911 -10.787   8.077  1.00  0.00
ATOM    748  CD2 PHE    46      -3.182  -9.046   8.087  1.00  0.00
ATOM    749  HD2 PHE    46      -3.103  -8.890   7.021  1.00  0.00
ATOM    750  C   PHE    46      -6.659  -5.984   7.199  1.00  0.00
ATOM    751  O   PHE    46      -6.860  -5.910   5.986  1.00  0.00
ATOM    752  N   LEU    47      -6.884  -4.966   8.034  1.00  0.00
ATOM    753  H   LEU    47      -6.854  -5.031   9.051  1.00  0.00
ATOM    754  CA  LEU    47      -7.200  -3.640   7.506  1.00  0.00
ATOM    755  HA  LEU    47      -8.119  -3.709   6.924  1.00  0.00
ATOM    756  CB  LEU    47      -7.423  -2.636   8.639  1.00  0.00
ATOM    757  HB2 LEU    47      -6.634  -2.779   9.377  1.00  0.00
ATOM    758  HB3 LEU    47      -7.299  -1.633   8.231  1.00  0.00
ATOM    759  CG  LEU    47      -8.763  -2.689   9.364  1.00  0.00
ATOM    760  HG  LEU    47      -9.097  -3.722   9.464  1.00  0.00
ATOM    761  CD1 LEU    47      -8.615  -2.104  10.743  1.00  0.00
ATOM    762 HD11 LEU    47      -9.574  -2.143  11.260  1.00  0.00
ATOM    763 HD12 LEU    47      -7.877  -2.677  11.304  1.00  0.00
ATOM    764 HD13 LEU    47      -8.287  -1.068  10.665  1.00  0.00
ATOM    765  CD2 LEU    47      -9.783  -1.913   8.560  1.00  0.00
ATOM    766 HD21 LEU    47     -10.747  -1.943   9.069  1.00  0.00
ATOM    767 HD22 LEU    47      -9.457  -0.878   8.461  1.00  0.00
ATOM    768 HD23 LEU    47      -9.881  -2.358   7.570  1.00  0.00
ATOM    769  C   LEU    47      -6.051  -3.162   6.618  1.00  0.00
ATOM    770  O   LEU    47      -4.879  -3.343   6.972  1.00  0.00
ATOM    771  N   PRO    48      -6.340  -2.572   5.451  1.00  0.00
ATOM    772  CD  PRO    48      -7.664  -2.496   4.798  1.00  0.00
ATOM    773  HD2 PRO    48      -8.398  -1.998   5.432  1.00  0.00
ATOM    774  HD3 PRO    48      -8.058  -3.487   4.571  1.00  0.00
ATOM    775  CG  PRO    48      -7.385  -1.704   3.539  1.00  0.00
ATOM    776  HG2 PRO    48      -7.594  -0.645   3.692  1.00  0.00
ATOM    777  HG3 PRO    48      -8.021  -2.040   2.720  1.00  0.00
ATOM    778  CB  PRO    48      -5.926  -1.922   3.211  1.00  0.00
ATOM    779  HB2 PRO    48      -5.507  -1.064   2.685  1.00  0.00
ATOM    780  HB3 PRO    48      -5.792  -2.789   2.564  1.00  0.00
ATOM    781  CA  PRO    48      -5.241  -2.131   4.570  1.00  0.00
ATOM    782  HA  PRO    48      -4.438  -2.868   4.558  1.00  0.00
ATOM    783  C   PRO    48      -4.557  -0.855   5.024  1.00  0.00
ATOM    784  O   PRO    48      -3.431  -0.595   4.573  1.00  0.00
ATOM    785  N   ALA    49      -5.209  -0.044   5.868  1.00  0.00
ATOM    786  H   ALA    49      -6.113  -0.287   6.272  1.00  0.00
ATOM    787  CA  ALA    49      -4.715   1.270   6.309  1.00  0.00
ATOM    788  HA  ALA    49      -5.499   1.881   6.756  1.00  0.00
ATOM    789  CB  ALA    49      -3.688   1.093   7.424  1.00  0.00
ATOM    790  HB1 ALA    49      -3.327   2.070   7.745  1.00  0.00
ATOM    791  HB2 ALA    49      -4.152   0.582   8.268  1.00  0.00
ATOM    792  HB3 ALA    49      -2.851   0.500   7.057  1.00  0.00
ATOM    793  C   ALA    49      -4.221   2.026   5.074  1.00  0.00
ATOM    794  O   ALA    49      -4.947   2.067   4.067  1.00  0.00
ATOM    795  C8  ACA    50       6.180   5.720   5.135  1.00  0.00
ATOM    796  H8  ACA    50       6.566   4.718   5.322  1.00  0.00
ATOM    797  H40 ACA    50       6.816   6.222   4.405  1.00  0.00
ATOM    798  H39 ACA    50       5.165   5.653   4.748  1.00  0.00
ATOM    799  N7  ACA    50       6.179   6.486   6.390  1.00  0.00
ATOM    800  C9  ACA    50       7.145   5.958   7.364  1.00  0.00
ATOM    801  H9  ACA    50       7.917   5.395   6.840  1.00  0.00
ATOM    802  H38 ACA    50       6.632   5.302   8.065  1.00  0.00
ATOM    803  H37 ACA    50       7.605   6.784   7.906  1.00  0.00
ATOM    804  C6  ACA    50       5.360   7.551   6.552  1.00  0.00
ATOM    805  O6  ACA    50       4.478   7.640   5.716  1.00  0.00
ATOM    806  C5  ACA    50       5.350   8.388   7.827  1.00  0.00
ATOM    807  H5  ACA    50       5.867   9.332   7.652  1.00  0.00
ATOM    808  C4  ACA    50       4.055   8.951   8.440  1.00  0.00
ATOM    809  H4  ACA    50       3.474   8.477   7.650  1.00  0.00
ATOM    810  H36 ACA    50       3.723   9.991   8.453  1.00  0.00
ATOM    811  N3  ACA    50       6.117   8.062   9.038  1.00  0.00
ATOM    812  H3  ACA    50       7.036   8.419   9.260  1.00  0.00
ATOM    813  C2  ACA    50       5.394   8.096  10.314  1.00  0.00
ATOM    814  H2  ACA    50       5.779   8.831  11.020  1.00  0.00
ATOM    815  H35 ACA    50       5.799   7.118  10.571  1.00  0.00
ATOM    816  C1  ACA    50       3.957   8.400   9.865  1.00  0.00
ATOM    817  H1  ACA    50       3.258   8.873  10.552  1.00  0.00
ATOM    818  S21 ACA    50       3.647   6.663   9.462  1.00  0.00
ATOM    819  C34 ACA    50       2.098   6.723   8.603  1.00  0.00
ATOM    820  C33 ACA    50       0.590   6.808   8.880  1.00  0.00
ATOM    821  H30 ACA    50       0.294   7.750   9.343  1.00  0.00
ATOM    822  C11 ACA    50       0.311   6.330  10.313  1.00  0.00
ATOM    823  H11 ACA    50      -0.508   5.611  10.307  1.00  0.00
ATOM    824  H29 ACA    50       0.037   7.187  10.927  1.00  0.00
ATOM    825  H28 ACA    50       1.202   5.859  10.725  1.00  0.00
ATOM    826  C3  ACA    50       2.066   5.745   7.483  1.00  0.00
ATOM    827  C31 ACA    50       2.790   4.582   6.967  1.00  0.00
ATOM    828  O32 ACA    50       3.911   4.303   7.454  1.00  0.00
ATOM    829  O31 ACA    50       2.250   3.890   6.071  1.00  0.00
ATOM    830  N4  ACA    50       0.830   5.759   6.706  1.00  0.00
ATOM    831  H7  ACA    50       0.982   6.148   5.787  1.00  0.00
ATOM    832  C27 ACA    50      -0.049   6.624   7.497  1.00  0.00
ATOM    833  H26 ACA    50      -0.274   7.366   6.732  1.00  0.00
ATOM    834  C25 ACA    50      -1.298   5.765   7.755  1.00  0.00
ATOM    835  H6  ACA    50      -1.095   5.043   8.548  1.00  0.00
ATOM    836  C7  ACA    50      -1.350   4.767   6.596  1.00  0.00
ATOM    837  O71 ACA    50      -1.239   3.407   6.990  1.00  0.00
ATOM    838  C61 ACA    50      -2.566   6.572   8.080  1.00  0.00
ATOM    839  H61 ACA    50      -2.915   6.871   7.091  1.00  0.00
ATOM    840  C62 ACA    50      -3.677   5.520   8.257  1.00  0.00
ATOM    841  H62 ACA    50      -3.353   4.571   7.828  1.00  0.00
ATOM    842  H24 ACA    50      -3.882   5.386   9.319  1.00  0.00
ATOM    843  H23 ACA    50      -4.579   5.860   7.751  1.00  0.00
ATOM    844  O62 ACA    50      -2.304   7.338   9.256  1.00  0.00
ATOM    845  H10 ACA    50      -2.725   8.200   9.287  1.00  0.00
ATOM    846  N   ACA    50      -2.268   2.121   4.741  1.00  0.00
ATOM    847  H20 ACA    50      -1.833   2.229   5.479  1.00  0.00
ATOM    848  CA  ACA    50      -1.821   2.948   3.633  1.00  0.00
ATOM    849  HA  ACA    50      -2.601   3.364   3.234  1.00  0.00
ATOM    850  CB  ACA    50      -0.927   4.081   4.166  1.00  0.00
ATOM    851  HB1 ACA    50      -0.126   3.695   4.555  1.00  0.00
ATOM    852  HB2 ACA    50      -0.690   4.670   3.434  1.00  0.00
ATOM    853  OG  ACA    50      -1.616   4.834   5.168  1.00  0.00
ATOM    854  C   ACA    50      -1.116   2.165   2.524  1.00  0.00
ATOM    855  O2  ACA    50      -0.837   2.761   1.472  1.00  0.00
ATOM    856  N   THR    51      -2.233   1.475   2.664  1.00  0.00
ATOM    857  H   THR    51      -2.975   1.355   3.354  1.00  0.00
ATOM    858  CA  THR    51      -2.107   0.823   1.360  1.00  0.00
ATOM    859  HA  THR    51      -1.283   1.323   0.850  1.00  0.00
ATOM    860  CB  THR    51      -1.751  -0.677   1.472  1.00  0.00
ATOM    861  HB  THR    51      -1.539  -1.046   0.468  1.00  0.00
ATOM    862  CG2 THR    51      -0.512  -0.880   2.342  1.00  0.00
ATOM    863 HG21 THR    51      -0.282  -1.944   2.405  1.00  0.00
ATOM    864 HG22 THR    51       0.333  -0.352   1.901  1.00  0.00
ATOM    865 HG23 THR    51      -0.702  -0.490   3.342  1.00  0.00
ATOM    866  OG1 THR    51      -2.855  -1.416   2.026  1.00  0.00
ATOM    867  HG1 THR    51      -2.995  -1.146   2.958  1.00  0.00
ATOM    868  C   THR    51      -3.383   0.980   0.549  1.00  0.00
ATOM    869  O   THR    51      -3.351   0.805  -0.674  1.00  0.00
ATOM    870  N   PHE    52      -4.499   1.319   1.201  1.00  0.00
ATOM    871  H   PHE    52      -4.582   1.399   2.214  1.00  0.00
ATOM    872  CA  PHE    52      -5.715   1.605   0.450  1.00  0.00
ATOM    873  HA  PHE    52      -5.883   0.759  -0.217  1.00  0.00
ATOM    874  CB  PHE    52      -6.898   1.756   1.404  1.00  0.00
ATOM    875  HB2 PHE    52      -6.872   0.948   2.136  1.00  0.00
ATOM    876  HB3 PHE    52      -6.794   2.690   1.956  1.00  0.00
ATOM    877  CG  PHE    52      -8.234   1.743   0.700  1.00  0.00
ATOM    878  CD1 PHE    52      -8.740   0.569   0.181  1.00  0.00
ATOM    879  HD1 PHE    52      -8.179  -0.348   0.288  1.00  0.00
ATOM    880  CE1 PHE    52      -9.973   0.554  -0.483  1.00  0.00
ATOM    881  HE1 PHE    52     -10.363  -0.370  -0.884  1.00  0.00
ATOM    882  CZ  PHE    52     -10.693   1.736  -0.623  1.00  0.00
ATOM    883  HZ  PHE    52     -11.656   1.732  -1.112  1.00  0.00
ATOM    884  CE2 PHE    52     -10.163   2.920  -0.129  1.00  0.00
ATOM    885  HE2 PHE    52     -10.699   3.848  -0.265  1.00  0.00
ATOM    886  CD2 PHE    52      -8.954   2.916   0.535  1.00  0.00
ATOM    887  HD2 PHE    52      -8.562   3.841   0.932  1.00  0.00
ATOM    888  C   PHE    52      -5.589   2.847  -0.426  1.00  0.00
ATOM    889  O   PHE    52      -6.444   3.061  -1.304  1.00  0.00
ATOM    890  N   KCX    53      -4.607   3.573  -0.399  1.00  0.00
ATOM    891  H4  KCX    53      -3.843   3.317   0.214  1.00  0.00
ATOM    892  CA  KCX    53      -4.430   4.740  -1.262  1.00  0.00
ATOM    893  HA  KCX    53      -5.369   5.282  -1.261  1.00  0.00
ATOM    894  C   KCX    53      -4.167   4.330  -2.713  1.00  0.00
ATOM    895  O   KCX    53      -4.401   5.109  -3.623  1.00  0.00
ATOM    896  C01 KCX    53      -2.754   7.474   1.027  1.00  0.00
ATOM    897  H01 KCX    53      -2.579   8.205   0.237  1.00  0.00
ATOM    898  H02 KCX    53      -1.773   7.062   1.270  1.00  0.00
ATOM    899  N01 KCX    53      -3.540   7.313   3.378  1.00  0.00
ATOM    900  H09 KCX    53      -2.819   6.633   3.494  1.00  0.00
ATOM    901  CX  KCX    53      -4.694   6.833   3.730  1.00  0.00
ATOM    902  OQ1 KCX    53      -4.769   6.042   4.693  1.00  0.00
ATOM    903  OQ2 KCX    53      -5.741   7.192   3.140  1.00  0.00
ATOM    904  C02 KCX    53      -3.308   8.235   2.245  1.00  0.00
ATOM    905  H03 KCX    53      -2.618   9.022   2.552  1.00  0.00
ATOM    906  H04 KCX    53      -4.256   8.704   2.029  1.00  0.00
ATOM    907  C03 KCX    53      -3.723   6.370   0.561  1.00  0.00
ATOM    908  H05 KCX    53      -3.839   5.655   1.366  1.00  0.00
ATOM    909  H06 KCX    53      -4.704   6.811   0.393  1.00  0.00
ATOM    910  C04 KCX    53      -3.305   5.648  -0.735  1.00  0.00
ATOM    911  H07 KCX    53      -3.048   6.379  -1.494  1.00  0.00
ATOM    912  H08 KCX    53      -2.417   5.049  -0.576  1.00  0.00
ATOM    913  N   ILE    54      -3.733   3.106  -2.808  1.00  0.00
ATOM    914  H   ILE    54      -3.493   2.460  -2.056  1.00  0.00
ATOM    915  CA  ILE    54      -3.591   2.652  -4.189  1.00  0.00
ATOM    916  HA  ILE    54      -3.031   3.404  -4.746  1.00  0.00
ATOM    917  CB  ILE    54      -2.768   1.359  -4.281  1.00  0.00
ATOM    918  HB  ILE    54      -3.271   0.564  -3.731  1.00  0.00
ATOM    919  CG2 ILE    54      -2.651   0.907  -5.747  1.00  0.00
ATOM    920 HG21 ILE    54      -2.065  -0.011  -5.799  1.00  0.00
ATOM    921 HG22 ILE    54      -3.646   0.726  -6.152  1.00  0.00
ATOM    922 HG23 ILE    54      -2.158   1.685  -6.330  1.00  0.00
ATOM    923  CG1 ILE    54      -1.390   1.582  -3.647  1.00  0.00
ATOM    924 HG12 ILE    54      -0.847   2.332  -4.222  1.00  0.00
ATOM    925 HG13 ILE    54      -1.517   1.982  -2.641  1.00  0.00
ATOM    926  CD1 ILE    54      -0.556   0.294  -3.579  1.00  0.00
ATOM    927 HD11 ILE    54       0.410   0.510  -3.122  1.00  0.00
ATOM    928 HD12 ILE    54      -1.083  -0.450  -2.981  1.00  0.00
ATOM    929 HD13 ILE    54      -0.402  -0.093  -4.586  1.00  0.00
ATOM    930  C   ILE    54      -4.966   2.517  -4.841  1.00  0.00
ATOM    931  O   ILE    54      -5.209   3.211  -5.837  1.00  0.00
ATOM    932  N   PRO    55      -5.909   1.693  -4.342  1.00  0.00
ATOM    933  CD  PRO    55      -5.827   0.690  -3.259  1.00  0.00
ATOM    934  HD2 PRO    55      -5.318   1.088  -2.381  1.00  0.00
ATOM    935  HD3 PRO    55      -5.275  -0.196  -3.573  1.00  0.00
ATOM    936  CG  PRO    55      -7.268   0.371  -2.967  1.00  0.00
ATOM    937  HG2 PRO    55      -7.678   1.046  -2.216  1.00  0.00
ATOM    938  HG3 PRO    55      -7.378  -0.642  -2.579  1.00  0.00
ATOM    939  CB  PRO    55      -7.977   0.530  -4.292  1.00  0.00
ATOM    940  HB2 PRO    55      -9.026   0.789  -4.149  1.00  0.00
ATOM    941  HB3 PRO    55      -7.953  -0.397  -4.866  1.00  0.00
ATOM    942  CA  PRO    55      -7.221   1.655  -5.020  1.00  0.00
ATOM    943  HA  PRO    55      -7.119   1.475  -6.090  1.00  0.00
ATOM    944  C   PRO    55      -7.966   2.979  -4.946  1.00  0.00
ATOM    945  O   PRO    55      -8.646   3.356  -5.911  1.00  0.00
ATOM    946  N   ASN    56      -7.850   3.704  -3.831  1.00  0.00
ATOM    947  H   ASN    56      -7.303   3.426  -3.016  1.00  0.00
ATOM    948  CA  ASN    56      -8.530   4.998  -3.705  1.00  0.00
ATOM    949  HA  ASN    56      -9.604   4.857  -3.823  1.00  0.00
ATOM    950  CB  ASN    56      -8.255   5.571  -2.310  1.00  0.00
ATOM    951  HB2 ASN    56      -8.183   4.750  -1.596  1.00  0.00
ATOM    952  HB3 ASN    56      -7.288   6.073  -2.316  1.00  0.00
ATOM    953  CG  ASN    56      -9.325   6.555  -1.833  1.00  0.00
ATOM    954  OD1 ASN    56     -10.322   6.796  -2.518  1.00  0.00
ATOM    955  ND2 ASN    56      -9.110   7.120  -0.642  1.00  0.00
ATOM    956 HD21 ASN    56      -9.786   7.783  -0.262  1.00  0.00
ATOM    957 HD22 ASN    56      -8.270   6.889  -0.112  1.00  0.00
ATOM    958  C   ASN    56      -8.093   5.963  -4.811  1.00  0.00
ATOM    959  O   ASN    56      -8.940   6.577  -5.486  1.00  0.00
ATOM    960  N   SER    57      -6.773   6.078  -5.038  1.00  0.00
ATOM    961  H   SER    57      -6.053   5.596  -4.500  1.00  0.00
ATOM    962  CA  SER    57      -6.265   6.936  -6.114  1.00  0.00
ATOM    963  HA  SER    57      -6.625   7.942  -5.898  1.00  0.00
ATOM    964  CB  SER    57      -4.719   6.959  -6.158  1.00  0.00
ATOM    965  HB2 SER    57      -4.358   6.000  -6.531  1.00  0.00
ATOM    966  HB3 SER    57      -4.393   7.720  -6.867  1.00  0.00
ATOM    967  OG  SER    57      -4.128   7.218  -4.895  1.00  0.00
ATOM    968  HG  SER    57      -4.338   6.485  -4.279  1.00  0.00
ATOM    969  C   SER    57      -6.787   6.485  -7.471  1.00  0.00
ATOM    970  O   SER    57      -7.128   7.318  -8.317  1.00  0.00
ATOM    971  N   LEU    58      -6.834   5.167  -7.709  1.00  0.00
ATOM    972  H   LEU    58      -6.576   4.447  -7.034  1.00  0.00
ATOM    973  CA  LEU    58      -7.277   4.668  -9.006  1.00  0.00
ATOM    974  HA  LEU    58      -6.623   5.099  -9.764  1.00  0.00
ATOM    975  CB  LEU    58      -7.184   3.146  -9.059  1.00  0.00
ATOM    976  HB2 LEU    58      -7.621   2.750  -8.142  1.00  0.00
ATOM    977  HB3 LEU    58      -7.806   2.800  -9.884  1.00  0.00
ATOM    978  CG  LEU    58      -5.808   2.535  -9.222  1.00  0.00
ATOM    979  HG  LEU    58      -5.089   2.950  -8.515  1.00  0.00
ATOM    980  CD1 LEU    58      -5.946   1.034  -8.981  1.00  0.00
ATOM    981 HD11 LEU    58      -4.972   0.557  -9.090  1.00  0.00
ATOM    982 HD12 LEU    58      -6.324   0.861  -7.974  1.00  0.00
ATOM    983 HD13 LEU    58      -6.640   0.611  -9.707  1.00  0.00
ATOM    984  CD2 LEU    58      -5.307   2.829 -10.632  1.00  0.00
ATOM    985 HD21 LEU    58      -4.316   2.395 -10.764  1.00  0.00
ATOM    986 HD22 LEU    58      -5.993   2.396 -11.360  1.00  0.00
ATOM    987 HD23 LEU    58      -5.253   3.907 -10.782  1.00  0.00
ATOM    988  C   LEU    58      -8.710   5.083  -9.282  1.00  0.00
ATOM    989  O   LEU    58      -9.040   5.511 -10.387  1.00  0.00
ATOM    990  N   ILE    59      -9.583   4.906  -8.289  1.00  0.00
ATOM    991  H   ILE    59      -9.334   4.547  -7.367  1.00  0.00
ATOM    992  CA  ILE    59     -10.994   5.221  -8.454  1.00  0.00
ATOM    993  HA  ILE    59     -11.370   4.763  -9.369  1.00  0.00
ATOM    994  CB  ILE    59     -11.780   4.648  -7.265  1.00  0.00
ATOM    995  HB  ILE    59     -11.355   5.025  -6.335  1.00  0.00
ATOM    996  CG2 ILE    59     -13.240   5.120  -7.289  1.00  0.00
ATOM    997 HG21 ILE    59     -13.773   4.699  -6.436  1.00  0.00
ATOM    998 HG22 ILE    59     -13.272   6.208  -7.235  1.00  0.00
ATOM    999 HG23 ILE    59     -13.714   4.788  -8.213  1.00  0.00
ATOM   1000  CG1 ILE    59     -11.651   3.121  -7.249  1.00  0.00
ATOM   1001 HG12 ILE    59     -12.285   2.705  -8.032  1.00  0.00
ATOM   1002 HG13 ILE    59     -10.624   2.851  -7.494  1.00  0.00
ATOM   1003  CD1 ILE    59     -12.025   2.479  -5.919  1.00  0.00
ATOM   1004 HD11 ILE    59     -11.907   1.398  -5.991  1.00  0.00
ATOM   1005 HD12 ILE    59     -11.374   2.864  -5.134  1.00  0.00
ATOM   1006 HD13 ILE    59     -13.062   2.715  -5.680  1.00  0.00
ATOM   1007  C   ILE    59     -11.194   6.720  -8.594  1.00  0.00
ATOM   1008  O   ILE    59     -11.961   7.175  -9.447  1.00  0.00
ATOM   1009  N   ALA    60     -10.489   7.510  -7.778  1.00  0.00
ATOM   1010  H   ALA    60      -9.842   7.178  -7.063  1.00  0.00
ATOM   1011  CA  ALA    60     -10.615   8.962  -7.874  1.00  0.00
ATOM   1012  HA  ALA    60     -11.665   9.223  -7.738  1.00  0.00
ATOM   1013  CB  ALA    60      -9.805   9.646  -6.769  1.00  0.00
ATOM   1014  HB1 ALA    60      -9.911  10.727  -6.856  1.00  0.00
ATOM   1015  HB2 ALA    60     -10.173   9.323  -5.795  1.00  0.00
ATOM   1016  HB3 ALA    60      -8.754   9.375  -6.868  1.00  0.00
ATOM   1017  C   ALA    60     -10.185   9.457  -9.253  1.00  0.00
ATOM   1018  O   ALA    60     -10.842  10.325  -9.838  1.00  0.00
ATOM   1019  N   LEU    61      -9.112   8.880  -9.815  1.00  0.00
ATOM   1020  H   LEU    61      -8.542   8.155  -9.379  1.00  0.00
ATOM   1021  CA  LEU    61      -8.688   9.288 -11.154  1.00  0.00
ATOM   1022  HA  LEU    61      -8.637  10.377 -11.161  1.00  0.00
ATOM   1023  CB  LEU    61      -7.300   8.717 -11.478  1.00  0.00
ATOM   1024  HB2 LEU    61      -7.270   7.671 -11.172  1.00  0.00
ATOM   1025  HB3 LEU    61      -7.155   8.737 -12.558  1.00  0.00
ATOM   1026  CG  LEU    61      -6.140   9.458 -10.812  1.00  0.00
ATOM   1027  HG  LEU    61      -6.480   9.794  -9.832  1.00  0.00
ATOM   1028  CD1 LEU    61      -4.937   8.503 -10.641  1.00  0.00
ATOM   1029 HD11 LEU    61      -4.114   9.036 -10.166  1.00  0.00
ATOM   1030 HD12 LEU    61      -5.229   7.658 -10.018  1.00  0.00
ATOM   1031 HD13 LEU    61      -4.619   8.140 -11.618  1.00  0.00
ATOM   1032  CD2 LEU    61      -5.727  10.707 -11.594  1.00  0.00
ATOM   1033 HD21 LEU    61      -4.900  11.200 -11.082  1.00  0.00
ATOM   1034 HD22 LEU    61      -5.414  10.421 -12.598  1.00  0.00
ATOM   1035 HD23 LEU    61      -6.573  11.392 -11.659  1.00  0.00
ATOM   1036  C   LEU    61      -9.690   8.858 -12.218  1.00  0.00
ATOM   1037  O   LEU    61      -9.999   9.633 -13.135  1.00  0.00
ATOM   1038  N   ASP    62     -10.202   7.628 -12.116  1.00  0.00
ATOM   1039  H   ASP    62     -10.003   6.981 -11.353  1.00  0.00
ATOM   1040  CA  ASP    62     -11.118   7.116 -13.136  1.00  0.00
ATOM   1041  HA  ASP    62     -10.622   7.215 -14.101  1.00  0.00
ATOM   1042  CB  ASP    62     -11.434   5.646 -12.879  1.00  0.00
ATOM   1043  HB2 ASP    62     -10.506   5.104 -12.694  1.00  0.00
ATOM   1044  HB3 ASP    62     -12.039   5.559 -11.976  1.00  0.00
ATOM   1045  CG  ASP    62     -12.171   5.001 -14.043  1.00  0.00
ATOM   1046  OD1 ASP    62     -11.522   4.736 -15.076  1.00  0.00
ATOM   1047  OD2 ASP    62     -13.394   4.755 -13.921  1.00  0.00
ATOM   1048  C   ASP    62     -12.410   7.920 -13.180  1.00  0.00
ATOM   1049  O   ASP    62     -12.980   8.124 -14.257  1.00  0.00
ATOM   1050  N   LEU    63     -12.896   8.358 -12.017  1.00  0.00
ATOM   1051  H   LEU    63     -12.436   8.202 -11.120  1.00  0.00
ATOM   1052  CA  LEU    63     -14.146   9.110 -11.920  1.00  0.00
ATOM   1053  HA  LEU    63     -14.776   8.756 -12.736  1.00  0.00
ATOM   1054  CB  LEU    63     -14.815   8.850 -10.567  1.00  0.00
ATOM   1055  HB2 LEU    63     -14.126   9.145  -9.776  1.00  0.00
ATOM   1056  HB3 LEU    63     -15.692   9.492 -10.483  1.00  0.00
ATOM   1057  CG  LEU    63     -15.244   7.406 -10.326  1.00  0.00
ATOM   1058  HG  LEU    63     -14.382   6.753 -10.465  1.00  0.00
ATOM   1059  CD1 LEU    63     -15.740   7.214  -8.888  1.00  0.00
ATOM   1060 HD11 LEU    63     -16.040   6.176  -8.742  1.00  0.00
ATOM   1061 HD12 LEU    63     -14.940   7.462  -8.191  1.00  0.00
ATOM   1062 HD13 LEU    63     -16.594   7.867  -8.707  1.00  0.00
ATOM   1063  CD2 LEU    63     -16.320   7.023 -11.327  1.00  0.00
ATOM   1064 HD21 LEU    63     -16.626   5.991 -11.155  1.00  0.00
ATOM   1065 HD22 LEU    63     -17.180   7.682 -11.207  1.00  0.00
ATOM   1066 HD23 LEU    63     -15.927   7.121 -12.339  1.00  0.00
ATOM   1067  C   LEU    63     -13.967  10.609 -12.108  1.00  0.00
ATOM   1068  O   LEU    63     -14.964  11.341 -12.103  1.00  0.00
ATOM   1069  N   GLY    64     -12.739  11.096 -12.260  1.00  0.00
ATOM   1070  H   GLY    64     -11.890  10.531 -12.282  1.00  0.00
ATOM   1071  CA  GLY    64     -12.530  12.518 -12.409  1.00  0.00
ATOM   1072  HA2 GLY    64     -11.582  12.677 -12.924  1.00  0.00
ATOM   1073  HA3 GLY    64     -13.313  12.917 -13.053  1.00  0.00
ATOM   1074  C   GLY    64     -12.516  13.310 -11.124  1.00  0.00
ATOM   1075  O   GLY    64     -12.502  14.545 -11.177  1.00  0.00
ATOM   1076  N   VAL    65     -12.529  12.644  -9.969  1.00  0.00
ATOM   1077  H   VAL    65     -12.660  11.636  -9.887  1.00  0.00
ATOM   1078  CA  VAL    65     -12.350  13.345  -8.699  1.00  0.00
ATOM   1079  HA  VAL    65     -13.094  14.136  -8.606  1.00  0.00
ATOM   1080  CB  VAL    65     -12.565  12.365  -7.529  1.00  0.00
ATOM   1081  HB  VAL    65     -11.962  11.474  -7.702  1.00  0.00
ATOM   1082  CG1 VAL    65     -12.115  12.978  -6.212  1.00  0.00
ATOM   1083 HG11 VAL    65     -12.278  12.265  -5.404  1.00  0.00
ATOM   1084 HG12 VAL    65     -11.055  13.225  -6.269  1.00  0.00
ATOM   1085 HG13 VAL    65     -12.689  13.884  -6.018  1.00  0.00
ATOM   1086  CG2 VAL    65     -14.036  11.975  -7.460  1.00  0.00
ATOM   1087 HG21 VAL    65     -14.190  11.282  -6.633  1.00  0.00
ATOM   1088 HG22 VAL    65     -14.642  12.867  -7.303  1.00  0.00
ATOM   1089 HG23 VAL    65     -14.330  11.496  -8.394  1.00  0.00
ATOM   1090  C   VAL    65     -10.981  14.015  -8.653  1.00  0.00
ATOM   1091  O   VAL    65     -10.830  15.133  -8.136  1.00  0.00
ATOM   1092  N   VAL    66      -9.971  13.353  -9.208  1.00  0.00
ATOM   1093  H   VAL    66     -10.054  12.388  -9.528  1.00  0.00
ATOM   1094  CA  VAL    66      -8.644  13.919  -9.423  1.00  0.00
ATOM   1095  HA  VAL    66      -8.566  14.901  -8.957  1.00  0.00
ATOM   1096  CB  VAL    66      -7.552  13.049  -8.778  1.00  0.00
ATOM   1097  HB  VAL    66      -7.666  12.026  -9.138  1.00  0.00
ATOM   1098  CG1 VAL    66      -6.153  13.534  -9.186  1.00  0.00
ATOM   1099 HG11 VAL    66      -5.398  12.903  -8.717  1.00  0.00
ATOM   1100 HG12 VAL    66      -6.050  13.478 -10.270  1.00  0.00
ATOM   1101 HG13 VAL    66      -6.016  14.565  -8.861  1.00  0.00
ATOM   1102  CG2 VAL    66      -7.706  13.048  -7.287  1.00  0.00
ATOM   1103 HG21 VAL    66      -6.928  12.429  -6.841  1.00  0.00
ATOM   1104 HG22 VAL    66      -7.618  14.068  -6.911  1.00  0.00
ATOM   1105 HG23 VAL    66      -8.684  12.647  -7.023  1.00  0.00
ATOM   1106  C   VAL    66      -8.448  14.015 -10.927  1.00  0.00
ATOM   1107  O   VAL    66      -8.579  13.009 -11.634  1.00  0.00
ATOM   1108  N   LYS    67      -8.169  15.224 -11.432  1.00  0.00
ATOM   1109  H   LYS    67      -8.034  16.069 -10.878  1.00  0.00
ATOM   1110  CA  LYS    67      -8.038  15.400 -12.879  1.00  0.00
ATOM   1111  HA  LYS    67      -8.852  14.864 -13.367  1.00  0.00
ATOM   1112  CB  LYS    67      -8.147  16.888 -13.249  1.00  0.00
ATOM   1113  HB2 LYS    67      -9.133  17.242 -12.947  1.00  0.00
ATOM   1114  HB3 LYS    67      -7.416  17.439 -12.658  1.00  0.00
ATOM   1115  CG  LYS    67      -7.938  17.258 -14.746  1.00  0.00
ATOM   1116  HG2 LYS    67      -8.524  18.150 -14.966  1.00  0.00
ATOM   1117  HG3 LYS    67      -6.890  17.520 -14.893  1.00  0.00
ATOM   1118  CD  LYS    67      -8.318  16.155 -15.774  1.00  0.00
ATOM   1119  HD2 LYS    67      -7.784  15.236 -15.531  1.00  0.00
ATOM   1120  HD3 LYS    67      -9.383  15.936 -15.691  1.00  0.00
ATOM   1121  CE  LYS    67      -7.995  16.562 -17.219  1.00  0.00
ATOM   1122  HE2 LYS    67      -8.729  17.288 -17.569  1.00  0.00
ATOM   1123  HE3 LYS    67      -7.021  17.051 -17.254  1.00  0.00
ATOM   1124  NZ  LYS    67      -7.994  15.367 -18.127  1.00  0.00
ATOM   1125  HZ1 LYS    67      -7.773  15.669 -19.097  1.00  0.00
ATOM   1126  HZ2 LYS    67      -7.277  14.686 -17.804  1.00  0.00
ATOM   1127  HZ3 LYS    67      -8.931  14.917 -18.109  1.00  0.00
ATOM   1128  C   LYS    67      -6.722  14.814 -13.377  1.00  0.00
ATOM   1129  O   LYS    67      -6.686  14.114 -14.398  1.00  0.00
ATOM   1130  N   ASP    68      -5.639  15.076 -12.659  1.00  0.00
ATOM   1131  H   ASP    68      -5.639  15.673 -11.832  1.00  0.00
ATOM   1132  CA  ASP    68      -4.331  14.522 -12.998  1.00  0.00
ATOM   1133  HA  ASP    68      -4.436  13.475 -13.282  1.00  0.00
ATOM   1134  CB  ASP    68      -3.718  15.240 -14.204  1.00  0.00
ATOM   1135  HB2 ASP    68      -2.709  14.864 -14.372  1.00  0.00
ATOM   1136  HB3 ASP    68      -4.298  15.004 -15.096  1.00  0.00
ATOM   1137  CG  ASP    68      -3.667  16.748 -14.023  1.00  0.00
ATOM   1138  OD1 ASP    68      -3.404  17.217 -12.891  1.00  0.00
ATOM   1139  OD2 ASP    68      -3.886  17.474 -15.016  1.00  0.00
ATOM   1140  C   ASP    68      -3.437  14.634 -11.773  1.00  0.00
ATOM   1141  O   ASP    68      -3.857  15.117 -10.717  1.00  0.00
ATOM   1142  N   GLU    69      -2.179  14.220 -11.923  1.00  0.00
ATOM   1143  H   GLU    69      -1.777  13.892 -12.801  1.00  0.00
ATOM   1144  CA  GLU    69      -1.271  14.213 -10.791  1.00  0.00
ATOM   1145  HA  GLU    69      -1.856  13.914  -9.922  1.00  0.00
ATOM   1146  CB  GLU    69      -0.138  13.213 -11.039  1.00  0.00
ATOM   1147  HB2 GLU    69       0.383  13.037 -10.098  1.00  0.00
ATOM   1148  HB3 GLU    69      -0.574  12.262 -11.344  1.00  0.00
ATOM   1149  CG  GLU    69       0.882  13.640 -12.088  1.00  0.00
ATOM   1150  HG2 GLU    69       1.077  14.706 -11.974  1.00  0.00
ATOM   1151  HG3 GLU    69       1.821  13.122 -11.895  1.00  0.00
ATOM   1152  CD  GLU    69       0.458  13.369 -13.533  1.00  0.00
ATOM   1153  OE1 GLU    69       1.364  13.367 -14.391  1.00  0.00
ATOM   1154  OE2 GLU    69      -0.742  13.178 -13.829  1.00  0.00
ATOM   1155  C   GLU    69      -0.689  15.590 -10.475  1.00  0.00
ATOM   1156  O   GLU    69       0.150  15.686  -9.574  1.00  0.00
ATOM   1157  N   HIE    70      -1.115  16.647 -11.178  1.00  0.00
ATOM   1158  H   HIE    70      -1.756  16.576 -11.968  1.00  0.00
ATOM   1159  CA  HIE    70      -0.695  18.013 -10.874  1.00  0.00
ATOM   1160  HA  HIE    70       0.166  17.911 -10.214  1.00  0.00
ATOM   1161  CB  HIE    70      -0.320  18.763 -12.162  1.00  0.00
ATOM   1162  HB2 HIE    70      -1.217  18.894 -12.768  1.00  0.00
ATOM   1163  HB3 HIE    70       0.035  19.759 -11.899  1.00  0.00
ATOM   1164  CG  HIE    70       0.724  18.079 -12.985  1.00  0.00
ATOM   1165  ND1 HIE    70       2.046  18.004 -12.600  1.00  0.00
ATOM   1166  CE1 HIE    70       2.733  17.347 -13.519  1.00  0.00
ATOM   1167  HE1 HIE    70       3.791  17.134 -13.484  1.00  0.00
ATOM   1168  NE2 HIE    70       1.905  16.995 -14.487  1.00  0.00
ATOM   1169  HE2 HIE    70       2.162  16.478 -15.328  1.00  0.00
ATOM   1170  CD2 HIE    70       0.641  17.439 -14.177  1.00  0.00
ATOM   1171  HD2 HIE    70      -0.250  17.303 -14.772  1.00  0.00
ATOM   1172  C   HIE    70      -1.755  18.826 -10.145  1.00  0.00
ATOM   1173  O   HIE    70      -1.420  19.868  -9.567  1.00  0.00
ATOM   1174  N   GLN    71      -3.014  18.396 -10.180  1.00  0.00
ATOM   1175  H   GLN    71      -3.318  17.552 -10.665  1.00  0.00
ATOM   1176  CA  GLN    71      -4.078  19.126  -9.506  1.00  0.00
ATOM   1177  HA  GLN    71      -4.176  20.113  -9.957  1.00  0.00
ATOM   1178  CB  GLN    71      -5.400  18.382  -9.669  1.00  0.00
ATOM   1179  HB2 GLN    71      -5.608  18.270 -10.733  1.00  0.00
ATOM   1180  HB3 GLN    71      -5.289  17.379  -9.258  1.00  0.00
ATOM   1181  CG  GLN    71      -6.594  19.048  -9.008  1.00  0.00
ATOM   1182  HG2 GLN    71      -6.447  19.066  -7.928  1.00  0.00
ATOM   1183  HG3 GLN    71      -6.659  20.085  -9.338  1.00  0.00
ATOM   1184  CD  GLN    71      -7.886  18.338  -9.327  1.00  0.00
ATOM   1185  OE1 GLN    71      -7.885  17.256  -9.900  1.00  0.00
ATOM   1186  NE2 GLN    71      -9.000  18.940  -8.948  1.00  0.00
ATOM   1187 HE21 GLN    71      -8.956  19.842  -8.473  1.00  0.00
ATOM   1188 HE22 GLN    71      -9.903  18.503  -9.131  1.00  0.00
ATOM   1189  C   GLN    71      -3.740  19.306  -8.032  1.00  0.00
ATOM   1190  O   GLN    71      -3.334  18.358  -7.354  1.00  0.00
ATOM   1191  N   VAL    72      -3.888  20.528  -7.537  1.00  0.00
ATOM   1192  H   VAL    72      -4.258  21.317  -8.067  1.00  0.00
ATOM   1193  CA  VAL    72      -3.524  20.843  -6.162  1.00  0.00
ATOM   1194  HA  VAL    72      -2.762  20.142  -5.821  1.00  0.00
ATOM   1195  CB  VAL    72      -2.918  22.253  -6.060  1.00  0.00
ATOM   1196  HB  VAL    72      -3.618  22.975  -6.482  1.00  0.00
ATOM   1197  CG1 VAL    72      -2.676  22.619  -4.603  1.00  0.00
ATOM   1198 HG11 VAL    72      -2.247  23.619  -4.546  1.00  0.00
ATOM   1199 HG12 VAL    72      -3.621  22.598  -4.061  1.00  0.00
ATOM   1200 HG13 VAL    72      -1.986  21.902  -4.158  1.00  0.00
ATOM   1201  CG2 VAL    72      -1.620  22.310  -6.847  1.00  0.00
ATOM   1202 HG21 VAL    72      -1.193  23.310  -6.773  1.00  0.00
ATOM   1203 HG22 VAL    72      -0.916  21.584  -6.441  1.00  0.00
ATOM   1204 HG23 VAL    72      -1.818  22.077  -7.893  1.00  0.00
ATOM   1205  C   VAL    72      -4.756  20.710  -5.280  1.00  0.00
ATOM   1206  O   VAL    72      -5.848  21.173  -5.635  1.00  0.00
ATOM   1207  N   PHE    73      -4.584  20.057  -4.137  1.00  0.00
ATOM   1208  H   PHE    73      -3.714  19.589  -3.883  1.00  0.00
ATOM   1209  CA  PHE    73      -5.629  19.946  -3.131  1.00  0.00
ATOM   1210  HA  PHE    73      -6.584  20.309  -3.510  1.00  0.00
ATOM   1211  CB  PHE    73      -5.853  18.483  -2.760  1.00  0.00
ATOM   1212  HB2 PHE    73      -4.946  18.079  -2.310  1.00  0.00
ATOM   1213  HB3 PHE    73      -6.639  18.415  -2.008  1.00  0.00
ATOM   1214  CG  PHE    73      -6.229  17.659  -3.950  1.00  0.00
ATOM   1215  CD1 PHE    73      -7.519  17.725  -4.459  1.00  0.00
ATOM   1216  HD1 PHE    73      -8.254  18.345  -3.968  1.00  0.00
ATOM   1217  CE1 PHE    73      -7.874  17.011  -5.581  1.00  0.00
ATOM   1218  HE1 PHE    73      -8.887  17.053  -5.953  1.00  0.00
ATOM   1219  CZ  PHE    73      -6.927  16.239  -6.230  1.00  0.00
ATOM   1220  HZ  PHE    73      -7.199  15.686  -7.117  1.00  0.00
ATOM   1221  CE2 PHE    73      -5.632  16.173  -5.745  1.00  0.00
ATOM   1222  HE2 PHE    73      -4.897  15.559  -6.244  1.00  0.00
ATOM   1223  CD2 PHE    73      -5.283  16.897  -4.618  1.00  0.00
ATOM   1224  HD2 PHE    73      -4.266  16.868  -4.256  1.00  0.00
ATOM   1225  C   PHE    73      -5.223  20.802  -1.944  1.00  0.00
ATOM   1226  O   PHE    73      -4.186  20.552  -1.316  1.00  0.00
ATOM   1227  N   LYS    74      -6.017  21.838  -1.679  1.00  0.00
ATOM   1228  H   LYS    74      -6.912  22.004  -2.139  1.00  0.00
ATOM   1229  CA  LYS    74      -5.656  22.838  -0.685  1.00  0.00
ATOM   1230  HA  LYS    74      -4.634  23.156  -0.890  1.00  0.00
ATOM   1231  CB  LYS    74      -6.594  24.041  -0.775  1.00  0.00
ATOM   1232  HB2 LYS    74      -7.583  23.743  -0.429  1.00  0.00
ATOM   1233  HB3 LYS    74      -6.239  24.816  -0.096  1.00  0.00
ATOM   1234  CG  LYS    74      -6.719  24.628  -2.164  1.00  0.00
ATOM   1235  HG2 LYS    74      -7.009  23.851  -2.871  1.00  0.00
ATOM   1236  HG3 LYS    74      -7.506  25.382  -2.179  1.00  0.00
ATOM   1237  CD  LYS    74      -5.403  25.247  -2.588  1.00  0.00
ATOM   1238  HD2 LYS    74      -4.614  24.496  -2.545  1.00  0.00
ATOM   1239  HD3 LYS    74      -5.471  25.580  -3.624  1.00  0.00
ATOM   1240  CE  LYS    74      -5.038  26.429  -1.691  1.00  0.00
ATOM   1241  HE2 LYS    74      -5.869  27.134  -1.666  1.00  0.00
ATOM   1242  HE3 LYS    74      -4.889  26.076  -0.671  1.00  0.00
ATOM   1243  NZ  LYS    74      -3.805  27.132  -2.157  1.00  0.00
ATOM   1244  HZ1 LYS    74      -3.762  28.078  -1.727  1.00  0.00
ATOM   1245  HZ2 LYS    74      -2.966  26.585  -1.876  1.00  0.00
ATOM   1246  HZ3 LYS    74      -3.828  27.223  -3.193  1.00  0.00
ATOM   1247  C   LYS    74      -5.722  22.258   0.718  1.00  0.00
ATOM   1248  O   LYS    74      -6.621  21.478   1.046  1.00  0.00
ATOM   1249  N   TRP    75      -4.761  22.647   1.549  1.00  0.00
ATOM   1250  H   TRP    75      -3.922  23.151   1.263  1.00  0.00
ATOM   1251  CA  TRP    75      -4.848  22.368   2.973  1.00  0.00
ATOM   1252  HA  TRP    75      -4.866  21.292   3.143  1.00  0.00
ATOM   1253  CB  TRP    75      -3.628  22.952   3.677  1.00  0.00
ATOM   1254  HB2 TRP    75      -2.733  22.514   3.235  1.00  0.00
ATOM   1255  HB3 TRP    75      -3.593  24.022   3.473  1.00  0.00
ATOM   1256  CG  TRP    75      -3.569  22.754   5.145  1.00  0.00
ATOM   1257  CD1 TRP    75      -4.002  21.672   5.856  1.00  0.00
ATOM   1258  HD1 TRP    75      -4.467  20.796   5.429  1.00  0.00
ATOM   1259  NE1 TRP    75      -3.759  21.863   7.198  1.00  0.00
ATOM   1260  HE1 TRP    75      -3.988  21.204   7.942  1.00  0.00
ATOM   1261  CE2 TRP    75      -3.159  23.085   7.372  1.00  0.00
ATOM   1262  CZ2 TRP    75      -2.721  23.718   8.539  1.00  0.00
ATOM   1263  HZ2 TRP    75      -2.829  23.248   9.505  1.00  0.00
ATOM   1264  CH2 TRP    75      -2.149  24.958   8.411  1.00  0.00
ATOM   1265  HH2 TRP    75      -1.807  25.475   9.295  1.00  0.00
ATOM   1266  CZ3 TRP    75      -1.998  25.569   7.161  1.00  0.00
ATOM   1267  HZ3 TRP    75      -1.538  26.544   7.097  1.00  0.00
ATOM   1268  CE3 TRP    75      -2.432  24.938   5.998  1.00  0.00
ATOM   1269  HE3 TRP    75      -2.318  25.417   5.037  1.00  0.00
ATOM   1270  CD2 TRP    75      -3.019  23.671   6.099  1.00  0.00
ATOM   1271  C   TRP    75      -6.133  22.969   3.528  1.00  0.00
ATOM   1272  O   TRP    75      -6.485  24.109   3.207  1.00  0.00
ATOM   1273  N   ASP    76      -6.851  22.191   4.336  1.00  0.00
ATOM   1274  H   ASP    76      -6.594  21.239   4.598  1.00  0.00
ATOM   1275  CA  ASP    76      -8.097  22.670   4.918  1.00  0.00
ATOM   1276  HA  ASP    76      -8.575  23.287   4.158  1.00  0.00
ATOM   1277  CB  ASP    76      -9.011  21.491   5.278  1.00  0.00
ATOM   1278  HB2 ASP    76      -9.966  21.876   5.636  1.00  0.00
ATOM   1279  HB3 ASP    76      -9.218  20.913   4.378  1.00  0.00
ATOM   1280  CG  ASP    76      -8.414  20.568   6.339  1.00  0.00
ATOM   1281  OD1 ASP    76      -7.351  20.886   6.929  1.00  0.00
ATOM   1282  OD2 ASP    76      -9.031  19.507   6.588  1.00  0.00
ATOM   1283  C   ASP    76      -7.882  23.554   6.142  1.00  0.00
ATOM   1284  O   ASP    76      -8.865  23.975   6.758  1.00  0.00
ATOM   1285  N   GLY    77      -6.631  23.830   6.517  1.00  0.00
ATOM   1286  H   GLY    77      -5.808  23.423   6.072  1.00  0.00
ATOM   1287  CA  GLY    77      -6.324  24.741   7.600  1.00  0.00
ATOM   1288  HA2 GLY    77      -5.427  25.303   7.338  1.00  0.00
ATOM   1289  HA3 GLY    77      -7.137  25.462   7.688  1.00  0.00
ATOM   1290  C   GLY    77      -6.107  24.088   8.954  1.00  0.00
ATOM   1291  O   GLY    77      -5.426  24.671   9.807  1.00  0.00
ATOM   1292  N   GLN    78      -6.665  22.899   9.179  1.00  0.00
ATOM   1293  H   GLN    78      -7.224  22.383   8.500  1.00  0.00
ATOM   1294  CA  GLN    78      -6.499  22.241  10.469  1.00  0.00
ATOM   1295  HA  GLN    78      -6.684  22.978  11.251  1.00  0.00
ATOM   1296  CB  GLN    78      -7.499  21.100  10.631  1.00  0.00
ATOM   1297  HB2 GLN    78      -7.300  20.349   9.866  1.00  0.00
ATOM   1298  HB3 GLN    78      -7.332  20.623  11.597  1.00  0.00
ATOM   1299  CG  GLN    78      -8.951  21.514  10.539  1.00  0.00
ATOM   1300  HG2 GLN    78      -9.186  22.199  11.354  1.00  0.00
ATOM   1301  HG3 GLN    78      -9.115  22.058   9.609  1.00  0.00
ATOM   1302  CD  GLN    78      -9.883  20.321  10.598  1.00  0.00
ATOM   1303  OE1 GLN    78     -10.799  20.187   9.779  1.00  0.00
ATOM   1304  NE2 GLN    78      -9.646  19.433  11.564  1.00  0.00
ATOM   1305 HE21 GLN    78      -8.878  19.584  12.219  1.00  0.00
ATOM   1306 HE22 GLN    78     -10.232  18.603  11.648  1.00  0.00
ATOM   1307  C   GLN    78      -5.083  21.709  10.610  1.00  0.00
ATOM   1308  O   GLN    78      -4.581  20.999   9.729  1.00  0.00
ATOM   1309  N   THR    79      -4.439  22.041  11.722  1.00  0.00
ATOM   1310  H   THR    79      -4.831  22.626  12.460  1.00  0.00
ATOM   1311  CA  THR    79      -3.085  21.576  11.970  1.00  0.00
ATOM   1312  HA  THR    79      -2.542  21.515  11.027  1.00  0.00
ATOM   1313  CB  THR    79      -2.328  22.559  12.864  1.00  0.00
ATOM   1314  HB  THR    79      -2.883  22.692  13.793  1.00  0.00
ATOM   1315  CG2 THR    79      -0.937  22.019  13.193  1.00  0.00
ATOM   1316 HG21 THR    79      -0.412  22.731  13.830  1.00  0.00
ATOM   1317 HG22 THR    79      -1.030  21.066  13.714  1.00  0.00
ATOM   1318 HG23 THR    79      -0.375  21.874  12.270  1.00  0.00
ATOM   1319  OG1 THR    79      -2.200  23.816  12.182  1.00  0.00
ATOM   1320  HG1 THR    79      -1.717  24.450  12.752  1.00  0.00
ATOM   1321  C   THR    79      -3.146  20.193  12.602  1.00  0.00
ATOM   1322  O   THR    79      -3.836  19.990  13.607  1.00  0.00
ATOM   1323  N   ARG    80      -2.448  19.241  11.994  1.00  0.00
ATOM   1324  H   ARG    80      -1.861  19.414  11.178  1.00  0.00
ATOM   1325  CA  ARG    80      -2.449  17.853  12.431  1.00  0.00
ATOM   1326  HA  ARG    80      -3.129  17.754  13.277  1.00  0.00
ATOM   1327  CB  ARG    80      -2.951  16.931  11.313  1.00  0.00
ATOM   1328  HB2 ARG    80      -2.345  17.089  10.421  1.00  0.00
ATOM   1329  HB3 ARG    80      -2.809  15.893  11.615  1.00  0.00
ATOM   1330  CG  ARG    80      -4.414  17.154  10.968  1.00  0.00
ATOM   1331  HG2 ARG    80      -5.026  16.949  11.846  1.00  0.00
ATOM   1332  HG3 ARG    80      -4.567  18.202  10.710  1.00  0.00
ATOM   1333  CD  ARG    80      -4.880  16.283   9.819  1.00  0.00
ATOM   1334  HD2 ARG    80      -4.339  16.555   8.913  1.00  0.00
ATOM   1335  HD3 ARG    80      -4.642  15.241  10.032  1.00  0.00
ATOM   1336  NE  ARG    80      -6.320  16.420   9.590  1.00  0.00
ATOM   1337  HE  ARG    80      -6.937  15.736  10.027  1.00  0.00
ATOM   1338  CZ  ARG    80      -6.880  17.375   8.851  1.00  0.00
ATOM   1339  NH1 ARG    80      -8.195  17.407   8.704  1.00  0.00
ATOM   1340 HH11 ARG    80      -8.776  16.701   9.156  1.00  0.00
ATOM   1341 HH12 ARG    80      -8.627  18.137   8.138  1.00  0.00
ATOM   1342  NH2 ARG    80      -6.129  18.292   8.255  1.00  0.00
ATOM   1343 HH21 ARG    80      -5.115  18.268   8.361  1.00  0.00
ATOM   1344 HH22 ARG    80      -6.566  19.021   7.690  1.00  0.00
ATOM   1345  C   ARG    80      -1.051  17.447  12.877  1.00  0.00
ATOM   1346  O   ARG    80      -0.067  18.150  12.628  1.00  0.00
ATOM   1347  N   ASP    81      -0.976  16.277  13.521  1.00  0.00
ATOM   1348  H   ASP    81      -1.760  15.635  13.637  1.00  0.00
ATOM   1349  CA  ASP    81       0.280  15.823  14.123  1.00  0.00
ATOM   1350  HA  ASP    81       0.577  16.583  14.846  1.00  0.00
ATOM   1351  CB  ASP    81       0.074  14.481  14.829  1.00  0.00
ATOM   1352  HB2 ASP    81      -0.431  13.793  14.151  1.00  0.00
ATOM   1353  HB3 ASP    81       1.046  14.045  15.061  1.00  0.00
ATOM   1354  CG  ASP    81      -0.733  14.607  16.104  1.00  0.00
ATOM   1355  OD1 ASP    81      -0.946  15.757  16.562  1.00  0.00
ATOM   1356  OD2 ASP    81      -1.150  13.551  16.643  1.00  0.00
ATOM   1357  C   ASP    81       1.404  15.693  13.100  1.00  0.00
ATOM   1358  O   ASP    81       2.569  15.982  13.406  1.00  0.00
ATOM   1359  N   ILE    82       1.093  15.221  11.898  1.00  0.00
ATOM   1360  H   ILE    82       0.141  15.018  11.594  1.00  0.00
ATOM   1361  CA  ILE    82       2.118  14.951  10.897  1.00  0.00
ATOM   1362  HA  ILE    82       3.057  14.680  11.379  1.00  0.00
ATOM   1363  CB  ILE    82       1.747  13.747  10.025  1.00  0.00
ATOM   1364  HB  ILE    82       0.749  13.882   9.607  1.00  0.00
ATOM   1365  CG2 ILE    82       2.726  13.612   8.856  1.00  0.00
ATOM   1366 HG21 ILE    82       2.448  12.752   8.246  1.00  0.00
ATOM   1367 HG22 ILE    82       2.692  14.515   8.247  1.00  0.00
ATOM   1368 HG23 ILE    82       3.736  13.473   9.241  1.00  0.00
ATOM   1369  CG1 ILE    82       1.778  12.493  10.900  1.00  0.00
ATOM   1370 HG12 ILE    82       2.818  12.215  11.068  1.00  0.00
ATOM   1371 HG13 ILE    82       1.353  12.740  11.873  1.00  0.00
ATOM   1372  CD1 ILE    82       1.043  11.288  10.347  1.00  0.00
ATOM   1373 HD11 ILE    82       1.129  10.457  11.047  1.00  0.00
ATOM   1374 HD12 ILE    82      -0.009  11.536  10.206  1.00  0.00
ATOM   1375 HD13 ILE    82       1.480  11.003   9.390  1.00  0.00
ATOM   1376  C   ILE    82       2.321  16.225  10.081  1.00  0.00
ATOM   1377  O   ILE    82       1.424  16.666   9.358  1.00  0.00
ATOM   1378  N   ALA    83       3.507  16.830  10.221  1.00  0.00
ATOM   1379  H   ALA    83       4.326  16.399  10.650  1.00  0.00
ATOM   1380  CA  ALA    83       3.709  18.198   9.750  1.00  0.00
ATOM   1381  HA  ALA    83       2.926  18.820  10.183  1.00  0.00
ATOM   1382  CB  ALA    83       5.076  18.714  10.210  1.00  0.00
ATOM   1383  HB1 ALA    83       5.218  19.735   9.854  1.00  0.00
ATOM   1384  HB2 ALA    83       5.123  18.699  11.299  1.00  0.00
ATOM   1385  HB3 ALA    83       5.861  18.076   9.804  1.00  0.00
ATOM   1386  C   ALA    83       3.584  18.298   8.236  1.00  0.00
ATOM   1387  O   ALA    83       3.063  19.292   7.712  1.00  0.00
ATOM   1388  N   THR    84       4.058  17.278   7.514  1.00  0.00
ATOM   1389  H   THR    84       4.509  16.452   7.906  1.00  0.00
ATOM   1390  CA  THR    84       3.951  17.291   6.059  1.00  0.00
ATOM   1391  HA  THR    84       4.418  18.213   5.712  1.00  0.00
ATOM   1392  CB  THR    84       4.694  16.086   5.455  1.00  0.00
ATOM   1393  HB  THR    84       4.530  16.096   4.377  1.00  0.00
ATOM   1394  CG2 THR    84       6.192  16.177   5.742  1.00  0.00
ATOM   1395 HG21 THR    84       6.699  15.316   5.307  1.00  0.00
ATOM   1396 HG22 THR    84       6.591  17.092   5.305  1.00  0.00
ATOM   1397 HG23 THR    84       6.356  16.188   6.820  1.00  0.00
ATOM   1398  OG1 THR    84       4.193  14.866   6.014  1.00  0.00
ATOM   1399  HG1 THR    84       4.671  14.106   5.622  1.00  0.00
ATOM   1400  C   THR    84       2.500  17.315   5.581  1.00  0.00
ATOM   1401  O   THR    84       2.256  17.673   4.424  1.00  0.00
ATOM   1402  N   TRP    85       1.530  16.979   6.437  1.00  0.00
ATOM   1403  H   TRP    85       1.681  16.664   7.395  1.00  0.00
ATOM   1404  CA  TRP    85       0.131  17.051   6.016  1.00  0.00
ATOM   1405  HA  TRP    85       0.118  16.673   4.994  1.00  0.00
ATOM   1406  CB  TRP    85      -0.764  16.188   6.914  1.00  0.00
ATOM   1407  HB2 TRP    85      -0.647  16.522   7.945  1.00  0.00
ATOM   1408  HB3 TRP    85      -1.804  16.363   6.638  1.00  0.00
ATOM   1409  CG  TRP    85      -0.493  14.696   6.856  1.00  0.00
ATOM   1410  CD1 TRP    85       0.478  14.056   6.135  1.00  0.00
ATOM   1411  HD1 TRP    85       1.196  14.545   5.494  1.00  0.00
ATOM   1412  NE1 TRP    85       0.406  12.697   6.346  1.00  0.00
ATOM   1413  HE1 TRP    85       1.015  11.998   5.920  1.00  0.00
ATOM   1414  CE2 TRP    85      -0.615  12.436   7.220  1.00  0.00
ATOM   1415  CZ2 TRP    85      -1.080  11.219   7.724  1.00  0.00
ATOM   1416  HZ2 TRP    85      -0.622  10.283   7.440  1.00  0.00
ATOM   1417  CH2 TRP    85      -2.142  11.258   8.595  1.00  0.00
ATOM   1418  HH2 TRP    85      -2.511  10.335   9.017  1.00  0.00
ATOM   1419  CZ3 TRP    85      -2.755  12.461   8.947  1.00  0.00
ATOM   1420  HZ3 TRP    85      -3.600  12.450   9.619  1.00  0.00
ATOM   1421  CE3 TRP    85      -2.293  13.678   8.444  1.00  0.00
ATOM   1422  HE3 TRP    85      -2.763  14.607   8.732  1.00  0.00
ATOM   1423  CD2 TRP    85      -1.208  13.671   7.559  1.00  0.00
ATOM   1424  C   TRP    85      -0.420  18.472   6.006  1.00  0.00
ATOM   1425  O   TRP    85      -1.482  18.700   5.413  1.00  0.00
ATOM   1426  N   ASN    86       0.266  19.424   6.640  1.00  0.00
ATOM   1427  H   ASN    86       1.200  19.283   7.026  1.00  0.00
ATOM   1428  CA  ASN    86      -0.264  20.775   6.843  1.00  0.00
ATOM   1429  HA  ASN    86      -1.352  20.736   6.788  1.00  0.00
ATOM   1430  CB  ASN    86       0.131  21.286   8.225  1.00  0.00
ATOM   1431  HB2 ASN    86       1.213  21.415   8.266  1.00  0.00
ATOM   1432  HB3 ASN    86      -0.314  22.268   8.387  1.00  0.00
ATOM   1433  CG  ASN    86      -0.305  20.348   9.335  1.00  0.00
ATOM   1434  OD1 ASN    86      -1.489  20.024   9.458  1.00  0.00
ATOM   1435  ND2 ASN    86       0.651  19.908  10.153  1.00  0.00
ATOM   1436 HD21 ASN    86       0.416  19.277  10.919  1.00  0.00
ATOM   1437 HD22 ASN    86       1.617  20.203  10.013  1.00  0.00
ATOM   1438  C   ASN    86       0.212  21.723   5.742  1.00  0.00
ATOM   1439  O   ASN    86       0.872  22.741   5.982  1.00  0.00
ATOM   1440  N   ARG    87      -0.165  21.383   4.512  1.00  0.00
ATOM   1441  H   ARG    87      -0.818  20.623   4.319  1.00  0.00
ATOM   1442  CA  ARG    87       0.314  22.058   3.317  1.00  0.00
ATOM   1443  HA  ARG    87       0.239  23.138   3.444  1.00  0.00
ATOM   1444  CB  ARG    87       1.790  21.745   3.054  1.00  0.00
ATOM   1445  HB2 ARG    87       2.138  22.324   2.199  1.00  0.00
ATOM   1446  HB3 ARG    87       2.386  22.054   3.912  1.00  0.00
ATOM   1447  CG  ARG    87       2.008  20.278   2.791  1.00  0.00
ATOM   1448  HG2 ARG    87       2.142  19.764   3.743  1.00  0.00
ATOM   1449  HG3 ARG    87       1.112  19.864   2.328  1.00  0.00
ATOM   1450  CD  ARG    87       3.209  19.985   1.896  1.00  0.00
ATOM   1451  HD2 ARG    87       3.477  18.932   1.981  1.00  0.00
ATOM   1452  HD3 ARG    87       2.938  20.162   0.855  1.00  0.00
ATOM   1453  NE  ARG    87       4.359  20.809   2.246  1.00  0.00
ATOM   1454  HE  ARG    87       4.553  20.972   3.234  1.00  0.00
ATOM   1455  CZ  ARG    87       5.167  21.358   1.348  1.00  0.00
ATOM   1456  NH1 ARG    87       4.953  21.147   0.053  1.00  0.00
ATOM   1457 HH11 ARG    87       4.170  20.565  -0.246  1.00  0.00
ATOM   1458 HH12 ARG    87       5.571  21.567  -0.641  1.00  0.00
ATOM   1459  NH2 ARG    87       6.191  22.106   1.740  1.00  0.00
ATOM   1460 HH21 ARG    87       6.359  22.260   2.734  1.00  0.00
ATOM   1461 HH22 ARG    87       6.810  22.527   1.047  1.00  0.00
ATOM   1462  C   ARG    87      -0.546  21.593   2.156  1.00  0.00
ATOM   1463  O   ARG    87      -1.279  20.604   2.266  1.00  0.00
ATOM   1464  N   ASP    88      -0.456  22.317   1.047  1.00  0.00
ATOM   1465  H   ASP    88       0.064  23.190   0.964  1.00  0.00
ATOM   1466  CA  ASP    88      -1.127  21.881  -0.166  1.00  0.00
ATOM   1467  HA  ASP    88      -2.153  21.610   0.083  1.00  0.00
ATOM   1468  CB  ASP    88      -1.164  23.004  -1.199  1.00  0.00
ATOM   1469  HB2 ASP    88      -0.153  23.381  -1.356  1.00  0.00
ATOM   1470  HB3 ASP    88      -1.506  22.603  -2.153  1.00  0.00
ATOM   1471  CG  ASP    88      -2.066  24.151  -0.787  1.00  0.00
ATOM   1472  OD1 ASP    88      -2.815  24.006   0.207  1.00  0.00
ATOM   1473  OD2 ASP    88      -2.018  25.201  -1.470  1.00  0.00
ATOM   1474  C   ASP    88      -0.404  20.670  -0.744  1.00  0.00
ATOM   1475  O   ASP    88       0.792  20.475  -0.527  1.00  0.00
ATOM   1476  N   HIE    89      -1.143  19.850  -1.488  1.00  0.00
ATOM   1477  H   HIE    89      -2.127  20.002  -1.710  1.00  0.00
ATOM   1478  CA  HIE    89      -0.569  18.638  -2.052  1.00  0.00
ATOM   1479  HA  HIE    89       0.504  18.810  -2.130  1.00  0.00
ATOM   1480  CB  HIE    89      -0.820  17.423  -1.165  1.00  0.00
ATOM   1481  HB2 HIE    89      -1.870  17.409  -0.874  1.00  0.00
ATOM   1482  HB3 HIE    89      -0.638  16.519  -1.746  1.00  0.00
ATOM   1483  CG  HIE    89       0.021  17.385   0.063  1.00  0.00
ATOM   1484  ND1 HIE    89       1.337  16.974   0.054  1.00  0.00
ATOM   1485  CE1 HIE    89       1.819  17.030   1.282  1.00  0.00
ATOM   1486  HE1 HIE    89       2.823  16.767   1.579  1.00  0.00
ATOM   1487  NE2 HIE    89       0.862  17.463   2.086  1.00  0.00
ATOM   1488  HE2 HIE    89       0.952  17.602   3.093  1.00  0.00
ATOM   1489  CD2 HIE    89      -0.272  17.696   1.347  1.00  0.00
ATOM   1490  HD2 HIE    89      -1.218  18.059   1.720  1.00  0.00
ATOM   1491  C   HIE    89      -1.164  18.351  -3.416  1.00  0.00
ATOM   1492  O   HIE    89      -2.272  18.782  -3.744  1.00  0.00
ATOM   1493  N   ASN    90      -0.428  17.571  -4.187  1.00  0.00
ATOM   1494  H   ASN    90       0.552  17.358  -4.000  1.00  0.00
ATOM   1495  CA  ASN    90      -0.952  16.939  -5.384  1.00  0.00
ATOM   1496  HA  ASN    90      -1.980  17.254  -5.562  1.00  0.00
ATOM   1497  CB  ASN    90      -0.161  17.363  -6.629  1.00  0.00
ATOM   1498  HB2 ASN    90      -0.588  16.879  -7.507  1.00  0.00
ATOM   1499  HB3 ASN    90      -0.269  18.438  -6.774  1.00  0.00
ATOM   1500  CG  ASN    90       1.320  17.016  -6.535  1.00  0.00
ATOM   1501  OD1 ASN    90       1.695  15.969  -6.011  1.00  0.00
ATOM   1502  ND2 ASN    90       2.170  17.898  -7.066  1.00  0.00
ATOM   1503 HD21 ASN    90       3.173  17.715  -7.046  1.00  0.00
ATOM   1504 HD22 ASN    90       1.816  18.755  -7.491  1.00  0.00
ATOM   1505  C   ASN    90      -0.909  15.429  -5.165  1.00  0.00
ATOM   1506  O   ASN    90      -0.505  14.950  -4.101  1.00  0.00
ATOM   1507  N   LEU    91      -1.299  14.672  -6.195  1.00  0.00
ATOM   1508  H   LEU    91      -1.547  15.023  -7.120  1.00  0.00
ATOM   1509  CA  LEU    91      -1.391  13.222  -6.026  1.00  0.00
ATOM   1510  HA  LEU    91      -2.066  13.021  -5.194  1.00  0.00
ATOM   1511  CB  LEU    91      -1.963  12.574  -7.288  1.00  0.00
ATOM   1512  HB2 LEU    91      -2.859  13.120  -7.583  1.00  0.00
ATOM   1513  HB3 LEU    91      -1.240  12.689  -8.095  1.00  0.00
ATOM   1514  CG  LEU    91      -2.318  11.088  -7.158  1.00  0.00
ATOM   1515  HG  LEU    91      -1.432  10.543  -6.832  1.00  0.00
ATOM   1516  CD1 LEU    91      -3.415  10.881  -6.115  1.00  0.00
ATOM   1517 HD11 LEU    91      -3.650   9.819  -6.040  1.00  0.00
ATOM   1518 HD12 LEU    91      -3.070  11.245  -5.147  1.00  0.00
ATOM   1519 HD13 LEU    91      -4.308  11.430  -6.412  1.00  0.00
ATOM   1520  CD2 LEU    91      -2.778  10.553  -8.515  1.00  0.00
ATOM   1521 HD21 LEU    91      -3.030   9.497  -8.423  1.00  0.00
ATOM   1522 HD22 LEU    91      -3.655  11.108  -8.847  1.00  0.00
ATOM   1523 HD23 LEU    91      -1.976  10.672  -9.244  1.00  0.00
ATOM   1524  C   LEU    91      -0.035  12.619  -5.679  1.00  0.00
ATOM   1525  O   LEU    91       0.059  11.725  -4.828  1.00  0.00
ATOM   1526  N   ILE    92       1.033  13.114  -6.305  1.00  0.00
ATOM   1527  H   ILE    92       1.008  13.884  -6.974  1.00  0.00
ATOM   1528  CA  ILE    92       2.358  12.554  -6.055  1.00  0.00
ATOM   1529  HA  ILE    92       2.322  11.484  -6.262  1.00  0.00
ATOM   1530  CB  ILE    92       3.402  13.191  -6.994  1.00  0.00
ATOM   1531  HB  ILE    92       3.495  14.249  -6.749  1.00  0.00
ATOM   1532  CG2 ILE    92       4.747  12.522  -6.789  1.00  0.00
ATOM   1533 HG21 ILE    92       5.483  12.974  -7.454  1.00  0.00
ATOM   1534 HG22 ILE    92       5.064  12.652  -5.754  1.00  0.00
ATOM   1535 HG23 ILE    92       4.662  11.458  -7.011  1.00  0.00
ATOM   1536  CG1 ILE    92       2.956  13.104  -8.463  1.00  0.00
ATOM   1537 HG12 ILE    92       1.967  13.553  -8.558  1.00  0.00
ATOM   1538 HG13 ILE    92       3.636  13.698  -9.074  1.00  0.00
ATOM   1539  CD1 ILE    92       2.908  11.690  -9.015  1.00  0.00
ATOM   1540 HD11 ILE    92       2.584  11.716 -10.056  1.00  0.00
ATOM   1541 HD12 ILE    92       3.900  11.242  -8.955  1.00  0.00
ATOM   1542 HD13 ILE    92       2.205  11.095  -8.432  1.00  0.00
ATOM   1543  C   ILE    92       2.756  12.740  -4.595  1.00  0.00
ATOM   1544  O   ILE    92       3.182  11.794  -3.920  1.00  0.00
ATOM   1545  N   THR    93       2.641  13.974  -4.086  1.00  0.00
ATOM   1546  H   THR    93       2.258  14.782  -4.577  1.00  0.00
ATOM   1547  CA  THR    93       3.090  14.218  -2.724  1.00  0.00
ATOM   1548  HA  THR    93       4.022  13.675  -2.565  1.00  0.00
ATOM   1549  CB  THR    93       3.363  15.716  -2.527  1.00  0.00
ATOM   1550  HB  THR    93       3.733  15.869  -1.513  1.00  0.00
ATOM   1551  CG2 THR    93       4.402  16.188  -3.539  1.00  0.00
ATOM   1552 HG21 THR    93       4.593  17.252  -3.396  1.00  0.00
ATOM   1553 HG22 THR    93       5.328  15.631  -3.397  1.00  0.00
ATOM   1554 HG23 THR    93       4.029  16.019  -4.549  1.00  0.00
ATOM   1555  OG1 THR    93       2.161  16.470  -2.712  1.00  0.00
ATOM   1556  HG1 THR    93       1.782  16.702  -1.838  1.00  0.00
ATOM   1557  C   THR    93       2.104  13.676  -1.694  1.00  0.00
ATOM   1558  O   THR    93       2.521  13.282  -0.598  1.00  0.00
ATOM   1559  N   ALA    94       0.815  13.591  -2.040  1.00  0.00
ATOM   1560  H   ALA    94       0.426  13.920  -2.923  1.00  0.00
ATOM   1561  CA  ALA    94      -0.149  12.990  -1.120  1.00  0.00
ATOM   1562  HA  ALA    94      -0.049  13.484  -0.154  1.00  0.00
ATOM   1563  CB  ALA    94      -1.579  13.202  -1.630  1.00  0.00
ATOM   1564  HB1 ALA    94      -2.285  12.749  -0.934  1.00  0.00
ATOM   1565  HB2 ALA    94      -1.783  14.270  -1.709  1.00  0.00
ATOM   1566  HB3 ALA    94      -1.688  12.738  -2.610  1.00  0.00
ATOM   1567  C   ALA    94       0.137  11.509  -0.917  1.00  0.00
ATOM   1568  O   ALA    94      -0.041  10.982   0.185  1.00  0.00
ATOM   1569  N   MET    95       0.577  10.821  -1.970  1.00  0.00
ATOM   1570  H   MET    95       0.655  11.195  -2.916  1.00  0.00
ATOM   1571  CA  MET    95       0.989   9.434  -1.821  1.00  0.00
ATOM   1572  HA  MET    95       0.234   8.906  -1.238  1.00  0.00
ATOM   1573  CB  MET    95       1.108   8.781  -3.199  1.00  0.00
ATOM   1574  HB2 MET    95       0.120   8.729  -3.657  1.00  0.00
ATOM   1575  HB3 MET    95       1.725   9.410  -3.841  1.00  0.00
ATOM   1576  CG  MET    95       1.704   7.392  -3.143  1.00  0.00
ATOM   1577  HG2 MET    95       2.737   7.424  -3.490  1.00  0.00
ATOM   1578  HG3 MET    95       1.725   7.045  -2.110  1.00  0.00
ATOM   1579  SD  MET    95       0.764   6.231  -4.151  1.00  0.00
ATOM   1580  CE  MET    95      -0.730   6.261  -3.193  1.00  0.00
ATOM   1581  HE1 MET    95      -1.466   5.598  -3.647  1.00  0.00
ATOM   1582  HE2 MET    95      -0.518   5.927  -2.177  1.00  0.00
ATOM   1583  HE3 MET    95      -1.125   7.277  -3.166  1.00  0.00
ATOM   1584  C   MET    95       2.319   9.338  -1.069  1.00  0.00
ATOM   1585  O   MET    95       2.463   8.526  -0.153  1.00  0.00
ATOM   1586  N   LYS    96       3.285  10.184  -1.433  1.00  0.00
ATOM   1587  H   LYS    96       3.177  10.900  -2.151  1.00  0.00
ATOM   1588  CA  LYS    96       4.610  10.144  -0.809  1.00  0.00
ATOM   1589  HA  LYS    96       5.030   9.150  -0.965  1.00  0.00
ATOM   1590  CB  LYS    96       5.504  11.189  -1.462  1.00  0.00
ATOM   1591  HB2 LYS    96       5.580  10.964  -2.526  1.00  0.00
ATOM   1592  HB3 LYS    96       5.021  12.162  -1.375  1.00  0.00
ATOM   1593  CG  LYS    96       6.905  11.293  -0.889  1.00  0.00
ATOM   1594  HG2 LYS    96       6.860  11.478   0.184  1.00  0.00
ATOM   1595  HG3 LYS    96       7.439  10.353  -1.028  1.00  0.00
ATOM   1596  CD  LYS    96       7.650  12.436  -1.593  1.00  0.00
ATOM   1597  HD2 LYS    96       7.673  12.244  -2.666  1.00  0.00
ATOM   1598  HD3 LYS    96       7.102  13.367  -1.448  1.00  0.00
ATOM   1599  CE  LYS    96       9.080  12.606  -1.079  1.00  0.00
ATOM   1600  HE2 LYS    96       9.073  12.770  -0.001  1.00  0.00
ATOM   1601  HE3 LYS    96       9.653  11.696  -1.259  1.00  0.00
ATOM   1602  NZ  LYS    96       9.726  13.764  -1.770  1.00  0.00
ATOM   1603  HZ1 LYS    96      10.698  13.879  -1.420  1.00  0.00
ATOM   1604  HZ2 LYS    96       9.746  13.590  -2.795  1.00  0.00
ATOM   1605  HZ3 LYS    96       9.184  14.630  -1.576  1.00  0.00
ATOM   1606  C   LYS    96       4.542  10.361   0.700  1.00  0.00
ATOM   1607  O   LYS    96       5.205   9.653   1.465  1.00  0.00
ATOM   1608  N   TYR    97       3.753  11.331   1.155  1.00  0.00
ATOM   1609  H   TYR    97       3.187  11.938   0.562  1.00  0.00
ATOM   1610  CA  TYR    97       3.643  11.599   2.582  1.00  0.00
ATOM   1611  HA  TYR    97       4.494  11.124   3.069  1.00  0.00
ATOM   1612  CB  TYR    97       3.692  13.108   2.838  1.00  0.00
ATOM   1613  HB2 TYR    97       2.860  13.593   2.328  1.00  0.00
ATOM   1614  HB3 TYR    97       3.570  13.303   3.904  1.00  0.00
ATOM   1615  CG  TYR    97       4.993  13.700   2.360  1.00  0.00
ATOM   1616  CD1 TYR    97       6.182  13.394   3.007  1.00  0.00
ATOM   1617  HD1 TYR    97       6.167  12.735   3.862  1.00  0.00
ATOM   1618  CE1 TYR    97       7.387  13.921   2.573  1.00  0.00
ATOM   1619  HE1 TYR    97       8.301  13.678   3.094  1.00  0.00
ATOM   1620  CZ  TYR    97       7.421  14.754   1.479  1.00  0.00
ATOM   1621  OH  TYR    97       8.645  15.266   1.075  1.00  0.00
ATOM   1622  HH  TYR    97       8.517  15.837   0.289  1.00  0.00
ATOM   1623  CE2 TYR    97       6.258  15.075   0.809  1.00  0.00
ATOM   1624  HE2 TYR    97       6.285  15.728  -0.051  1.00  0.00
ATOM   1625  CD2 TYR    97       5.036  14.541   1.259  1.00  0.00
ATOM   1626  HD2 TYR    97       4.122  14.789   0.741  1.00  0.00
ATOM   1627  C   TYR    97       2.393  10.986   3.197  1.00  0.00
ATOM   1628  O   TYR    97       2.094  11.251   4.364  1.00  0.00
ATOM   1629  N   SER    98       1.657  10.184   2.433  1.00  0.00
ATOM   1630  H   SER    98       1.834  10.052   1.437  1.00  0.00
ATOM   1631  CA  SER    98       0.521   9.407   2.928  1.00  0.00
ATOM   1632  HA  SER    98       0.002   8.952   2.084  1.00  0.00
ATOM   1633  CB  SER    98       1.011   8.272   3.831  1.00  0.00
ATOM   1634  HB2 SER    98       2.018   7.978   3.534  1.00  0.00
ATOM   1635  HB3 SER    98       1.073   8.625   4.860  1.00  0.00
ATOM   1636  OG  SER    98       0.143   7.141   3.765  1.00  0.00
ATOM   1637  HG  SER    98      -0.755   7.400   4.060  1.00  0.00
ATOM   1638  C   SER    98      -0.489  10.319   3.635  1.00  0.00
ATOM   1639  O   SER    98      -0.912  10.074   4.774  1.00  0.00
ATOM   1640  N   VAL    99      -0.855  11.401   2.945  1.00  0.00
ATOM   1641  H   VAL    99      -0.567  11.578   1.983  1.00  0.00
ATOM   1642  CA  VAL    99      -1.710  12.443   3.508  1.00  0.00
ATOM   1643  HA  VAL    99      -1.384  12.641   4.529  1.00  0.00
ATOM   1644  CB  VAL    99      -1.571  13.731   2.684  1.00  0.00
ATOM   1645  HB  VAL    99      -1.999  13.578   1.693  1.00  0.00
ATOM   1646  CG1 VAL    99      -2.332  14.859   3.345  1.00  0.00
ATOM   1647 HG11 VAL    99      -2.226  15.767   2.751  1.00  0.00
ATOM   1648 HG12 VAL    99      -3.387  14.594   3.416  1.00  0.00
ATOM   1649 HG13 VAL    99      -1.933  15.031   4.345  1.00  0.00
ATOM   1650  CG2 VAL    99      -0.053  14.087   2.515  1.00  0.00
ATOM   1651 HG21 VAL    99       0.043  15.002   1.930  1.00  0.00
ATOM   1652 HG22 VAL    99       0.397  14.235   3.496  1.00  0.00
ATOM   1653 HG23 VAL    99       0.457  13.272   2.001  1.00  0.00
ATOM   1654  C   VAL    99      -3.171  11.991   3.583  1.00  0.00
ATOM   1655  O   VAL    99      -3.925  12.159   2.621  1.00  0.00
ATOM   1656  N   VAL   100      -3.545  11.414   4.741  1.00  0.00
ATOM   1657  H   VAL   100      -2.930  11.309   5.548  1.00  0.00
ATOM   1658  CA  VAL   100      -4.900  10.878   4.939  1.00  0.00
ATOM   1659  HA  VAL   100      -5.042  10.076   4.215  1.00  0.00
ATOM   1660  CB  VAL   100      -5.033  10.293   6.356  1.00  0.00
ATOM   1661  HB  VAL   100      -4.758  11.066   7.074  1.00  0.00
ATOM   1662  CG1 VAL   100      -6.492   9.876   6.651  1.00  0.00
ATOM   1663 HG11 VAL   100      -6.557   9.466   7.659  1.00  0.00
ATOM   1664 HG12 VAL   100      -7.143  10.747   6.571  1.00  0.00
ATOM   1665 HG13 VAL   100      -6.807   9.121   5.931  1.00  0.00
ATOM   1666  CG2 VAL   100      -4.091   9.115   6.526  1.00  0.00
ATOM   1667 HG21 VAL   100      -4.194   8.709   7.532  1.00  0.00
ATOM   1668 HG22 VAL   100      -4.338   8.343   5.797  1.00  0.00
ATOM   1669 HG23 VAL   100      -3.064   9.445   6.371  1.00  0.00
ATOM   1670  C   VAL   100      -5.998  11.890   4.632  1.00  0.00
ATOM   1671  O   VAL   100      -6.968  11.523   3.950  1.00  0.00
ATOM   1672  N   PRO   101      -5.952  13.133   5.127  1.00  0.00
ATOM   1673  CD  PRO   101      -4.890  13.781   5.936  1.00  0.00
ATOM   1674  HD2 PRO   101      -4.018  14.025   5.329  1.00  0.00
ATOM   1675  HD3 PRO   101      -4.547  13.129   6.739  1.00  0.00
ATOM   1676  CG  PRO   101      -5.540  15.004   6.469  1.00  0.00
ATOM   1677  HG2 PRO   101      -4.814  15.811   6.570  1.00  0.00
ATOM   1678  HG3 PRO   101      -5.951  14.819   7.461  1.00  0.00
ATOM   1679  CB  PRO   101      -6.604  15.381   5.532  1.00  0.00
ATOM   1680  HB2 PRO   101      -6.233  16.070   4.774  1.00  0.00
ATOM   1681  HB3 PRO   101      -7.421  15.885   6.048  1.00  0.00
ATOM   1682  CA  PRO   101      -7.078  14.063   4.898  1.00  0.00
ATOM   1683  HA  PRO   101      -8.002  13.677   5.330  1.00  0.00
ATOM   1684  C   PRO   101      -7.397  14.261   3.432  1.00  0.00
ATOM   1685  O   PRO   101      -8.565  14.450   3.071  1.00  0.00
ATOM   1686  N   VAL   102      -6.378  14.271   2.572  1.00  0.00
ATOM   1687  H   VAL   102      -5.394  14.218   2.833  1.00  0.00
ATOM   1688  CA  VAL   102      -6.638  14.364   1.139  1.00  0.00
ATOM   1689  HA  VAL   102      -7.245  15.250   0.951  1.00  0.00
ATOM   1690  CB  VAL   102      -5.317  14.511   0.369  1.00  0.00
ATOM   1691  HB  VAL   102      -4.610  13.755   0.712  1.00  0.00
ATOM   1692  CG1 VAL   102      -5.556  14.302  -1.117  1.00  0.00
ATOM   1693 HG11 VAL   102      -4.614  14.408  -1.655  1.00  0.00
ATOM   1694 HG12 VAL   102      -5.959  13.303  -1.284  1.00  0.00
ATOM   1695 HG13 VAL   102      -6.267  15.045  -1.479  1.00  0.00
ATOM   1696  CG2 VAL   102      -4.724  15.890   0.631  1.00  0.00
ATOM   1697 HG21 VAL   102      -3.787  15.993   0.084  1.00  0.00
ATOM   1698 HG22 VAL   102      -5.424  16.656   0.299  1.00  0.00
ATOM   1699 HG23 VAL   102      -4.536  16.009   1.698  1.00  0.00
ATOM   1700  C   VAL   102      -7.424  13.149   0.653  1.00  0.00
ATOM   1701  O   VAL   102      -8.355  13.276  -0.150  1.00  0.00
ATOM   1702  N   TYR   103      -7.031  11.952   1.096  1.00  0.00
ATOM   1703  H   TYR   103      -6.275  11.798   1.763  1.00  0.00
ATOM   1704  CA  TYR   103      -7.697  10.744   0.624  1.00  0.00
ATOM   1705  HA  TYR   103      -7.873  10.847  -0.447  1.00  0.00
ATOM   1706  CB  TYR   103      -6.793   9.534   0.873  1.00  0.00
ATOM   1707  HB2 TYR   103      -6.311   9.625   1.847  1.00  0.00
ATOM   1708  HB3 TYR   103      -7.391   8.623   0.897  1.00  0.00
ATOM   1709  CG  TYR   103      -5.749   9.432  -0.207  1.00  0.00
ATOM   1710  CD1 TYR   103      -4.564  10.147  -0.116  1.00  0.00
ATOM   1711  HD1 TYR   103      -4.382  10.767   0.750  1.00  0.00
ATOM   1712  CE1 TYR   103      -3.611  10.078  -1.119  1.00  0.00
ATOM   1713  HE1 TYR   103      -2.679  10.616  -1.024  1.00  0.00
ATOM   1714  CZ  TYR   103      -3.865   9.312  -2.246  1.00  0.00
ATOM   1715  OH  TYR   103      -2.927   9.218  -3.265  1.00  0.00
ATOM   1716  HH  TYR   103      -3.210   8.535  -3.908  1.00  0.00
ATOM   1717  CE2 TYR   103      -5.045   8.600  -2.348  1.00  0.00
ATOM   1718  HE2 TYR   103      -5.235   7.987  -3.217  1.00  0.00
ATOM   1719  CD2 TYR   103      -5.975   8.675  -1.340  1.00  0.00
ATOM   1720  HD2 TYR   103      -6.903   8.130  -1.435  1.00  0.00
ATOM   1721  C   TYR   103      -9.065  10.553   1.266  1.00  0.00
ATOM   1722  O   TYR   103      -9.934   9.887   0.689  1.00  0.00
ATOM   1723  N   GLN   104      -9.285  11.101   2.457  1.00  0.00
ATOM   1724  H   GLN   104      -8.587  11.572   3.033  1.00  0.00
ATOM   1725  CA  GLN   104     -10.638  11.037   3.013  1.00  0.00
ATOM   1726  HA  GLN   104     -10.981  10.002   2.997  1.00  0.00
ATOM   1727  CB  GLN   104     -10.629  11.510   4.461  1.00  0.00
ATOM   1728  HB2 GLN   104     -10.095  12.457   4.531  1.00  0.00
ATOM   1729  HB3 GLN   104     -11.652  11.696   4.789  1.00  0.00
ATOM   1730  CG  GLN   104      -9.980  10.495   5.380  1.00  0.00
ATOM   1731  HG2 GLN   104     -10.490   9.537   5.277  1.00  0.00
ATOM   1732  HG3 GLN   104      -8.946  10.340   5.073  1.00  0.00
ATOM   1733  CD  GLN   104     -10.013  10.924   6.820  1.00  0.00
ATOM   1734  OE1 GLN   104      -9.532  11.997   7.169  1.00  0.00
ATOM   1735  NE2 GLN   104     -10.622  10.097   7.669  1.00  0.00
ATOM   1736 HE21 GLN   104     -11.007   9.214   7.333  1.00  0.00
ATOM   1737 HE22 GLN   104     -10.703  10.347   8.655  1.00  0.00
ATOM   1738  C   GLN   104     -11.604  11.851   2.166  1.00  0.00
ATOM   1739  O   GLN   104     -12.751  11.437   1.940  1.00  0.00
ATOM   1740  N   GLU   105     -11.142  12.992   1.653  1.00  0.00
ATOM   1741  H   GLU   105     -10.219  13.381   1.844  1.00  0.00
ATOM   1742  CA  GLU   105     -11.969  13.783   0.749  1.00  0.00
ATOM   1743  HA  GLU   105     -12.957  13.913   1.190  1.00  0.00
ATOM   1744  CB  GLU   105     -11.348  15.181   0.561  1.00  0.00
ATOM   1745  HB2 GLU   105     -11.336  15.687   1.526  1.00  0.00
ATOM   1746  HB3 GLU   105     -10.310  15.060   0.251  1.00  0.00
ATOM   1747  CG  GLU   105     -12.064  16.093  -0.464  1.00  0.00
ATOM   1748  HG2 GLU   105     -11.430  16.954  -0.676  1.00  0.00
ATOM   1749  HG3 GLU   105     -12.185  15.547  -1.400  1.00  0.00
ATOM   1750  CD  GLU   105     -13.436  16.589   0.004  1.00  0.00
ATOM   1751  OE1 GLU   105     -13.746  16.494   1.209  1.00  0.00
ATOM   1752  OE2 GLU   105     -14.188  17.067  -0.865  1.00  0.00
ATOM   1753  C   GLU   105     -12.178  13.057  -0.581  1.00  0.00
ATOM   1754  O   GLU   105     -13.293  13.060  -1.116  1.00  0.00
ATOM   1755  N   PHE   106     -11.138  12.387  -1.113  1.00  0.00
ATOM   1756  H   PHE   106     -10.182  12.414  -0.758  1.00  0.00
ATOM   1757  CA  PHE   106     -11.345  11.542  -2.292  1.00  0.00
ATOM   1758  HA  PHE   106     -11.581  12.212  -3.119  1.00  0.00
ATOM   1759  CB  PHE   106     -10.089  10.733  -2.620  1.00  0.00
ATOM   1760  HB2 PHE   106      -9.758  10.224  -1.715  1.00  0.00
ATOM   1761  HB3 PHE   106     -10.353   9.960  -3.342  1.00  0.00
ATOM   1762  CG  PHE   106      -8.944  11.523  -3.167  1.00  0.00
ATOM   1763  CD1 PHE   106      -9.037  12.875  -3.414  1.00  0.00
ATOM   1764  HD1 PHE   106      -9.967  13.393  -3.234  1.00  0.00
ATOM   1765  CE1 PHE   106      -7.922  13.582  -3.900  1.00  0.00
ATOM   1766  HE1 PHE   106      -7.995  14.643  -4.089  1.00  0.00
ATOM   1767  CZ  PHE   106      -6.722  12.911  -4.137  1.00  0.00
ATOM   1768  HZ  PHE   106      -5.865  13.452  -4.509  1.00  0.00
ATOM   1769  CE2 PHE   106      -6.631  11.563  -3.897  1.00  0.00
ATOM   1770  HE2 PHE   106      -5.707  11.039  -4.090  1.00  0.00
ATOM   1771  CD2 PHE   106      -7.733  10.876  -3.405  1.00  0.00
ATOM   1772  HD2 PHE   106      -7.650   9.818  -3.203  1.00  0.00
ATOM   1773  C   PHE   106     -12.492  10.563  -2.072  1.00  0.00
ATOM   1774  O   PHE   106     -13.388  10.426  -2.914  1.00  0.00
ATOM   1775  N   ALA   107     -12.447   9.836  -0.952  1.00  0.00
ATOM   1776  H   ALA   107     -11.734   9.938  -0.230  1.00  0.00
ATOM   1777  CA  ALA   107     -13.450   8.811  -0.677  1.00  0.00
ATOM   1778  HA  ALA   107     -13.486   8.129  -1.526  1.00  0.00
ATOM   1779  CB  ALA   107     -13.061   8.030   0.575  1.00  0.00
ATOM   1780  HB1 ALA   107     -13.813   7.267   0.776  1.00  0.00
ATOM   1781  HB2 ALA   107     -12.093   7.554   0.421  1.00  0.00
ATOM   1782  HB3 ALA   107     -13.000   8.711   1.424  1.00  0.00
ATOM   1783  C   ALA   107     -14.838   9.421  -0.520  1.00  0.00
ATOM   1784  O   ALA   107     -15.821   8.871  -1.023  1.00  0.00
ATOM   1785  N   ARG   108     -14.936  10.565   0.165  1.00  0.00
ATOM   1786  H   ARG   108     -14.160  11.044   0.621  1.00  0.00
ATOM   1787  CA  ARG   108     -16.239  11.214   0.295  1.00  0.00
ATOM   1788  HA  ARG   108     -16.931  10.522   0.775  1.00  0.00
ATOM   1789  CB  ARG   108     -16.110  12.459   1.165  1.00  0.00
ATOM   1790  HB2 ARG   108     -15.213  13.005   0.873  1.00  0.00
ATOM   1791  HB3 ARG   108     -16.959  13.115   0.973  1.00  0.00
ATOM   1792  CG  ARG   108     -16.043  12.157   2.662  1.00  0.00
ATOM   1793  HG2 ARG   108     -16.841  11.465   2.930  1.00  0.00
ATOM   1794  HG3 ARG   108     -15.100  11.661   2.892  1.00  0.00
ATOM   1795  CD  ARG   108     -16.168  13.431   3.501  1.00  0.00
ATOM   1796  HD2 ARG   108     -17.116  13.918   3.271  1.00  0.00
ATOM   1797  HD3 ARG   108     -16.196  13.162   4.557  1.00  0.00
ATOM   1798  NE  ARG   108     -15.072  14.382   3.277  1.00  0.00
ATOM   1799  HE  ARG   108     -15.189  15.071   2.534  1.00  0.00
ATOM   1800  CZ  ARG   108     -13.934  14.411   3.974  1.00  0.00
ATOM   1801  NH1 ARG   108     -13.712  13.541   4.953  1.00  0.00
ATOM   1802 HH11 ARG   108     -14.416  12.839   5.181  1.00  0.00
ATOM   1803 HH12 ARG   108     -12.838  13.575   5.477  1.00  0.00
ATOM   1804  NH2 ARG   108     -13.009  15.322   3.692  1.00  0.00
ATOM   1805 HH21 ARG   108     -13.169  15.997   2.944  1.00  0.00
ATOM   1806 HH22 ARG   108     -12.139  15.346   4.223  1.00  0.00
ATOM   1807  C   ARG   108     -16.812  11.561  -1.074  1.00  0.00
ATOM   1808  O   ARG   108     -17.998  11.325  -1.345  1.00  0.00
ATOM   1809  N   GLN   109     -15.971  12.100  -1.961  1.00  0.00
ATOM   1810  H   GLN   109     -14.981  12.273  -1.787  1.00  0.00
ATOM   1811  CA  GLN   109     -16.437  12.489  -3.284  1.00  0.00
ATOM   1812  HA  GLN   109     -17.347  13.077  -3.166  1.00  0.00
ATOM   1813  CB  GLN   109     -15.371  13.334  -3.970  1.00  0.00
ATOM   1814  HB2 GLN   109     -14.404  12.842  -3.865  1.00  0.00
ATOM   1815  HB3 GLN   109     -15.588  13.385  -5.037  1.00  0.00
ATOM   1816  CG  GLN   109     -15.275  14.741  -3.416  1.00  0.00
ATOM   1817  HG2 GLN   109     -15.154  14.701  -2.333  1.00  0.00
ATOM   1818  HG3 GLN   109     -14.389  15.233  -3.818  1.00  0.00
ATOM   1819  CD  GLN   109     -16.515  15.555  -3.763  1.00  0.00
ATOM   1820  OE1 GLN   109     -17.301  15.907  -2.884  1.00  0.00
ATOM   1821  NE2 GLN   109     -16.707  15.829  -5.051  1.00  0.00
ATOM   1822 HE21 GLN   109     -16.028  15.517  -5.745  1.00  0.00
ATOM   1823 HE22 GLN   109     -17.533  16.351  -5.344  1.00  0.00
ATOM   1824  C   GLN   109     -16.799  11.278  -4.139  1.00  0.00
ATOM   1825  O   GLN   109     -17.775  11.319  -4.900  1.00  0.00
ATOM   1826  N   ILE   110     -16.005  10.205  -4.058  1.00  0.00
ATOM   1827  H   ILE   110     -15.132  10.172  -3.532  1.00  0.00
ATOM   1828  CA  ILE   110     -16.356   8.964  -4.747  1.00  0.00
ATOM   1829  HA  ILE   110     -16.413   9.158  -5.818  1.00  0.00
ATOM   1830  CB  ILE   110     -15.272   7.894  -4.519  1.00  0.00
ATOM   1831  HB  ILE   110     -15.098   7.799  -3.447  1.00  0.00
ATOM   1832  CG2 ILE   110     -15.751   6.547  -5.051  1.00  0.00
ATOM   1833 HG21 ILE   110     -14.979   5.795  -4.886  1.00  0.00
ATOM   1834 HG22 ILE   110     -16.661   6.253  -4.529  1.00  0.00
ATOM   1835 HG23 ILE   110     -15.955   6.629  -6.119  1.00  0.00
ATOM   1836  CG1 ILE   110     -13.939   8.306  -5.152  1.00  0.00
ATOM   1837 HG12 ILE   110     -14.006   8.197  -6.234  1.00  0.00
ATOM   1838 HG13 ILE   110     -13.756   9.361  -4.949  1.00  0.00
ATOM   1839  CD1 ILE   110     -12.744   7.469  -4.627  1.00  0.00
ATOM   1840 HD11 ILE   110     -11.826   7.804  -5.109  1.00  0.00
ATOM   1841 HD12 ILE   110     -12.655   7.598  -3.548  1.00  0.00
ATOM   1842 HD13 ILE   110     -12.910   6.416  -4.854  1.00  0.00
ATOM   1843  C   ILE   110     -17.720   8.472  -4.275  1.00  0.00
ATOM   1844  O   ILE   110     -18.617   8.184  -5.079  1.00  0.00
ATOM   1845  N   GLY   111     -17.896   8.367  -2.965  1.00  0.00
ATOM   1846  H   GLY   111     -17.168   8.554  -2.276  1.00  0.00
ATOM   1847  CA  GLY   111     -19.169   7.969  -2.399  1.00  0.00
ATOM   1848  HA2 GLY   111     -19.289   8.445  -1.426  1.00  0.00
ATOM   1849  HA3 GLY   111     -19.972   8.340  -3.036  1.00  0.00
ATOM   1850  C   GLY   111     -19.321   6.466  -2.237  1.00  0.00
ATOM   1851  O   GLY   111     -18.667   5.663  -2.907  1.00  0.00
ATOM   1852  N   GLU   112     -20.259   6.098  -1.346  1.00  0.00
ATOM   1853  H   GLU   112     -20.897   6.753  -0.895  1.00  0.00
ATOM   1854  CA  GLU   112     -20.448   4.703  -0.940  1.00  0.00
ATOM   1855  HA  GLU   112     -19.526   4.355  -0.474  1.00  0.00
ATOM   1856  CB  GLU   112     -21.602   4.612   0.074  1.00  0.00
ATOM   1857  HB2 GLU   112     -21.794   5.611   0.465  1.00  0.00
ATOM   1858  HB3 GLU   112     -22.501   4.299  -0.457  1.00  0.00
ATOM   1859  CG  GLU   112     -21.389   3.664   1.260  1.00  0.00
ATOM   1860  HG2 GLU   112     -21.156   2.669   0.880  1.00  0.00
ATOM   1861  HG3 GLU   112     -20.522   3.999   1.829  1.00  0.00
ATOM   1862  CD  GLU   112     -22.601   3.566   2.207  1.00  0.00
ATOM   1863  OE1 GLU   112     -22.876   4.521   2.977  1.00  0.00
ATOM   1864  OE2 GLU   112     -23.281   2.517   2.193  1.00  0.00
ATOM   1865  C   GLU   112     -20.725   3.802  -2.142  1.00  0.00
ATOM   1866  O   GLU   112     -20.105   2.744  -2.301  1.00  0.00
ATOM   1867  N   ALA   113     -21.675   4.202  -2.998  1.00  0.00
ATOM   1868  H   ALA   113     -22.133   5.113  -2.972  1.00  0.00
ATOM   1869  CA  ALA   113     -22.128   3.312  -4.065  1.00  0.00
ATOM   1870  HA  ALA   113     -22.397   2.362  -3.604  1.00  0.00
ATOM   1871  CB  ALA   113     -23.361   3.892  -4.765  1.00  0.00
ATOM   1872  HB1 ALA   113     -23.683   3.215  -5.556  1.00  0.00
ATOM   1873  HB2 ALA   113     -24.167   4.013  -4.041  1.00  0.00
ATOM   1874  HB3 ALA   113     -23.112   4.861  -5.197  1.00  0.00
ATOM   1875  C   ALA   113     -21.027   3.041  -5.078  1.00  0.00
ATOM   1876  O   ALA   113     -20.792   1.888  -5.452  1.00  0.00
ATOM   1877  N   ARG   114     -20.357   4.095  -5.558  1.00  0.00
ATOM   1878  H   ARG   114     -20.516   5.063  -5.278  1.00  0.00
ATOM   1879  CA  ARG   114     -19.310   3.901  -6.558  1.00  0.00
ATOM   1880  HA  ARG   114     -19.695   3.242  -7.336  1.00  0.00
ATOM   1881  CB  ARG   114     -18.933   5.240  -7.191  1.00  0.00
ATOM   1882  HB2 ARG   114     -18.584   5.925  -6.418  1.00  0.00
ATOM   1883  HB3 ARG   114     -18.106   5.096  -7.887  1.00  0.00
ATOM   1884  CG  ARG   114     -20.127   5.862  -7.930  1.00  0.00
ATOM   1885  HG2 ARG   114     -20.563   5.119  -8.598  1.00  0.00
ATOM   1886  HG3 ARG   114     -20.897   6.131  -7.207  1.00  0.00
ATOM   1887  CD  ARG   114     -19.747   7.081  -8.725  1.00  0.00
ATOM   1888  HD2 ARG   114     -18.923   6.835  -9.394  1.00  0.00
ATOM   1889  HD3 ARG   114     -20.587   7.382  -9.351  1.00  0.00
ATOM   1890  NE  ARG   114     -19.358   8.196  -7.866  1.00  0.00
ATOM   1891  HE  ARG   114     -19.278   8.024  -6.864  1.00  0.00
ATOM   1892  CZ  ARG   114     -19.102   9.422  -8.313  1.00  0.00
ATOM   1893  NH1 ARG   114     -18.750  10.384  -7.461  1.00  0.00
ATOM   1894 HH11 ARG   114     -18.677  10.181  -6.464  1.00  0.00
ATOM   1895 HH12 ARG   114     -18.554  11.324  -7.806  1.00  0.00
ATOM   1896  NH2 ARG   114     -19.192   9.681  -9.614  1.00  0.00
ATOM   1897 HH21 ARG   114     -19.456   8.941 -10.264  1.00  0.00
ATOM   1898 HH22 ARG   114     -18.997  10.620  -9.962  1.00  0.00
ATOM   1899  C   ARG   114     -18.091   3.233  -5.948  1.00  0.00
ATOM   1900  O   ARG   114     -17.414   2.436  -6.613  1.00  0.00
ATOM   1901  N   MET   115     -17.785   3.562  -4.695  1.00  0.00
ATOM   1902  H   MET   115     -18.275   4.265  -4.142  1.00  0.00
ATOM   1903  CA  MET   115     -16.677   2.900  -4.014  1.00  0.00
ATOM   1904  HA  MET   115     -15.772   3.053  -4.602  1.00  0.00
ATOM   1905  CB  MET   115     -16.459   3.508  -2.629  1.00  0.00
ATOM   1906  HB2 MET   115     -16.338   4.586  -2.732  1.00  0.00
ATOM   1907  HB3 MET   115     -17.352   3.343  -2.027  1.00  0.00
ATOM   1908  CG  MET   115     -15.241   2.939  -1.880  1.00  0.00
ATOM   1909  HG2 MET   115     -15.302   3.226  -0.830  1.00  0.00
ATOM   1910  HG3 MET   115     -15.278   1.850  -1.915  1.00  0.00
ATOM   1911  SD  MET   115     -13.663   3.498  -2.553  1.00  0.00
ATOM   1912  CE  MET   115     -13.559   5.103  -1.762  1.00  0.00
ATOM   1913  HE1 MET   115     -12.637   5.599  -2.065  1.00  0.00
ATOM   1914  HE2 MET   115     -14.413   5.711  -2.060  1.00  0.00
ATOM   1915  HE3 MET   115     -13.564   4.976  -0.679  1.00  0.00
ATOM   1916  C   MET   115     -16.930   1.407  -3.908  1.00  0.00
ATOM   1917  O   MET   115     -16.045   0.596  -4.196  1.00  0.00
ATOM   1918  N   SER   116     -18.137   1.021  -3.491  1.00  0.00
ATOM   1919  H   SER   116     -18.893   1.650  -3.219  1.00  0.00
ATOM   1920  CA  SER   116     -18.443  -0.406  -3.402  1.00  0.00
ATOM   1921  HA  SER   116     -17.695  -0.876  -2.764  1.00  0.00
ATOM   1922  CB  SER   116     -19.823  -0.609  -2.774  1.00  0.00
ATOM   1923  HB2 SER   116     -19.875  -0.101  -1.811  1.00  0.00
ATOM   1924  HB3 SER   116     -20.592  -0.169  -3.408  1.00  0.00
ATOM   1925  OG  SER   116     -20.062  -1.994  -2.608  1.00  0.00
ATOM   1926  HG  SER   116     -20.945  -2.128  -2.205  1.00  0.00
ATOM   1927  C   SER   116     -18.363  -1.079  -4.771  1.00  0.00
ATOM   1928  O   SER   116     -17.758  -2.151  -4.920  1.00  0.00
ATOM   1929  N   LYS   117     -18.968  -0.463  -5.788  1.00  0.00
ATOM   1930  H   LYS   117     -19.446   0.436  -5.722  1.00  0.00
ATOM   1931  CA  LYS   117     -18.977  -1.074  -7.113  1.00  0.00
ATOM   1932  HA  LYS   117     -19.435  -2.060  -7.032  1.00  0.00
ATOM   1933  CB  LYS   117     -19.811  -0.225  -8.079  1.00  0.00
ATOM   1934  HB2 LYS   117     -19.716   0.827  -7.809  1.00  0.00
ATOM   1935  HB3 LYS   117     -19.415  -0.332  -9.089  1.00  0.00
ATOM   1936  CG  LYS   117     -21.302  -0.623  -8.070  1.00  0.00
ATOM   1937  HG2 LYS   117     -21.401  -1.634  -8.464  1.00  0.00
ATOM   1938  HG3 LYS   117     -21.656  -0.646  -7.039  1.00  0.00
ATOM   1939  CD  LYS   117     -22.193   0.315  -8.880  1.00  0.00
ATOM   1940  HD2 LYS   117     -21.693   1.275  -9.013  1.00  0.00
ATOM   1941  HD3 LYS   117     -22.357  -0.100  -9.875  1.00  0.00
ATOM   1942  CE  LYS   117     -23.535   0.524  -8.180  1.00  0.00
ATOM   1943  HE2 LYS   117     -24.148  -0.370  -8.297  1.00  0.00
ATOM   1944  HE3 LYS   117     -23.369   0.659  -7.111  1.00  0.00
ATOM   1945  NZ  LYS   117     -24.269   1.702  -8.720  1.00  0.00
ATOM   1946  HZ1 LYS   117     -25.173   1.808  -8.218  1.00  0.00
ATOM   1947  HZ2 LYS   117     -23.696   2.559  -8.586  1.00  0.00
ATOM   1948  HZ3 LYS   117     -24.451   1.563  -9.734  1.00  0.00
ATOM   1949  C   LYS   117     -17.563  -1.277  -7.642  1.00  0.00
ATOM   1950  O   LYS   117     -17.259  -2.314  -8.249  1.00  0.00
ATOM   1951  N   MET   118     -16.682  -0.308  -7.400  1.00  0.00
ATOM   1952  H   MET   118     -16.882   0.533  -6.859  1.00  0.00
ATOM   1953  CA  MET   118     -15.320  -0.398  -7.917  1.00  0.00
ATOM   1954  HA  MET   118     -15.373  -0.686  -8.967  1.00  0.00
ATOM   1955  CB  MET   118     -14.630   0.964  -7.796  1.00  0.00
ATOM   1956  HB2 MET   118     -14.769   1.343  -6.784  1.00  0.00
ATOM   1957  HB3 MET   118     -13.558   0.833  -7.943  1.00  0.00
ATOM   1958  CG  MET   118     -15.145   2.002  -8.791  1.00  0.00
ATOM   1959  HG2 MET   118     -16.217   1.869  -8.935  1.00  0.00
ATOM   1960  HG3 MET   118     -15.000   3.002  -8.383  1.00  0.00
ATOM   1961  SD  MET   118     -14.297   1.869 -10.386  1.00  0.00
ATOM   1962  CE  MET   118     -14.586   3.517 -11.048  1.00  0.00
ATOM   1963  HE1 MET   118     -14.125   3.600 -12.032  1.00  0.00
ATOM   1964  HE2 MET   118     -15.658   3.692 -11.134  1.00  0.00
ATOM   1965  HE3 MET   118     -14.150   4.259 -10.379  1.00  0.00
ATOM   1966  C   MET   118     -14.517  -1.463  -7.188  1.00  0.00
ATOM   1967  O   MET   118     -13.735  -2.191  -7.813  1.00  0.00
ATOM   1968  N   LEU   119     -14.670  -1.558  -5.867  1.00  0.00
ATOM   1969  H   LEU   119     -15.284  -0.973  -5.300  1.00  0.00
ATOM   1970  CA  LEU   119     -13.911  -2.573  -5.141  1.00  0.00
ATOM   1971  HA  LEU   119     -12.870  -2.513  -5.458  1.00  0.00
ATOM   1972  CB  LEU   119     -13.979  -2.310  -3.639  1.00  0.00
ATOM   1973  HB2 LEU   119     -15.026  -2.287  -3.338  1.00  0.00
ATOM   1974  HB3 LEU   119     -13.516  -3.149  -3.119  1.00  0.00
ATOM   1975  CG  LEU   119     -13.310  -1.017  -3.168  1.00  0.00
ATOM   1976  HG  LEU   119     -13.841  -0.160  -3.582  1.00  0.00
ATOM   1977  CD1 LEU   119     -13.352  -0.969  -1.668  1.00  0.00
ATOM   1978 HD11 LEU   119     -12.878  -0.051  -1.320  1.00  0.00
ATOM   1979 HD12 LEU   119     -14.389  -0.992  -1.332  1.00  0.00
ATOM   1980 HD13 LEU   119     -12.820  -1.829  -1.261  1.00  0.00
ATOM   1981  CD2 LEU   119     -11.866  -0.968  -3.646  1.00  0.00
ATOM   1982 HD21 LEU   119     -11.401  -0.043  -3.305  1.00  0.00
ATOM   1983 HD22 LEU   119     -11.320  -1.820  -3.241  1.00  0.00
ATOM   1984 HD23 LEU   119     -11.842  -1.006  -4.735  1.00  0.00
ATOM   1985  C   LEU   119     -14.415  -3.976  -5.469  1.00  0.00
ATOM   1986  O   LEU   119     -13.630  -4.928  -5.487  1.00  0.00
ATOM   1987  N   HID   120     -15.711  -4.125  -5.754  1.00  0.00
ATOM   1988  H   HID   120     -16.425  -3.403  -5.657  1.00  0.00
ATOM   1989  CA  HID   120     -16.176  -5.417  -6.247  1.00  0.00
ATOM   1990  HA  HID   120     -15.821  -6.189  -5.564  1.00  0.00
ATOM   1991  CB  HID   120     -17.711  -5.465  -6.272  1.00  0.00
ATOM   1992  HB2 HID   120     -18.090  -4.511  -6.638  1.00  0.00
ATOM   1993  HB3 HID   120     -18.031  -6.228  -6.982  1.00  0.00
ATOM   1994  CG  HID   120     -18.325  -5.753  -4.937  1.00  0.00
ATOM   1995  ND1 HID   120     -18.740  -4.757  -4.080  1.00  0.00
ATOM   1996  HD1 HID   120     -18.667  -3.756  -4.262  1.00  0.00
ATOM   1997  CE1 HID   120     -19.248  -5.298  -2.986  1.00  0.00
ATOM   1998  HE1 HID   120     -19.649  -4.759  -2.141  1.00  0.00
ATOM   1999  NE2 HID   120     -19.181  -6.612  -3.105  1.00  0.00
ATOM   2000  CD2 HID   120     -18.622  -6.923  -4.322  1.00  0.00
ATOM   2001  HD2 HID   120     -18.452  -7.915  -4.714  1.00  0.00
ATOM   2002  C   HID   120     -15.601  -5.713  -7.626  1.00  0.00
ATOM   2003  O   HID   120     -15.257  -6.862  -7.923  1.00  0.00
ATOM   2004  N   ALA   121     -15.464  -4.689  -8.474  1.00  0.00
ATOM   2005  H   ALA   121     -15.762  -3.734  -8.276  1.00  0.00
ATOM   2006  CA  ALA   121     -14.853  -4.881  -9.792  1.00  0.00
ATOM   2007  HA  ALA   121     -15.387  -5.692 -10.287  1.00  0.00
ATOM   2008  CB  ALA   121     -14.982  -3.603 -10.626  1.00  0.00
ATOM   2009  HB1 ALA   121     -14.524  -3.758 -11.603  1.00  0.00
ATOM   2010  HB2 ALA   121     -16.036  -3.357 -10.754  1.00  0.00
ATOM   2011  HB3 ALA   121     -14.478  -2.783 -10.115  1.00  0.00
ATOM   2012  C   ALA   121     -13.386  -5.289  -9.684  1.00  0.00
ATOM   2013  O   ALA   121     -12.909  -6.144 -10.447  1.00  0.00
ATOM   2014  N   PHE   122     -12.646  -4.663  -8.761  1.00  0.00
ATOM   2015  H   PHE   122     -12.999  -3.900  -8.183  1.00  0.00
ATOM   2016  CA  PHE   122     -11.251  -5.014  -8.489  1.00  0.00
ATOM   2017  HA  PHE   122     -10.792  -5.082  -9.475  1.00  0.00
ATOM   2018  CB  PHE   122     -10.564  -3.954  -7.616  1.00  0.00
ATOM   2019  HB2 PHE   122     -11.096  -3.887  -6.667  1.00  0.00
ATOM   2020  HB3 PHE   122      -9.552  -4.291  -7.391  1.00  0.00
ATOM   2021  CG  PHE   122     -10.488  -2.576  -8.223  1.00  0.00
ATOM   2022  CD1 PHE   122     -10.690  -2.365  -9.576  1.00  0.00
ATOM   2023  HD1 PHE   122     -10.905  -3.205 -10.220  1.00  0.00
ATOM   2024  CE1 PHE   122     -10.620  -1.085 -10.117  1.00  0.00
ATOM   2025  HE1 PHE   122     -10.813  -0.930 -11.168  1.00  0.00
ATOM   2026  CZ  PHE   122     -10.300  -0.004  -9.299  1.00  0.00
ATOM   2027  HZ  PHE   122     -10.224   0.988  -9.719  1.00  0.00
ATOM   2028  CE2 PHE   122     -10.080  -0.202  -7.949  1.00  0.00
ATOM   2029  HE2 PHE   122      -9.844   0.636  -7.310  1.00  0.00
ATOM   2030  CD2 PHE   122     -10.164  -1.485  -7.416  1.00  0.00
ATOM   2031  HD2 PHE   122      -9.976  -1.638  -6.364  1.00  0.00
ATOM   2032  C   PHE   122     -11.093  -6.340  -7.756  1.00  0.00
ATOM   2033  O   PHE   122      -9.963  -6.845  -7.675  1.00  0.00
ATOM   2034  N   ASP   123     -12.167  -6.881  -7.180  1.00  0.00
ATOM   2035  H   ASP   123     -13.120  -6.572  -7.370  1.00  0.00
ATOM   2036  CA  ASP   123     -12.081  -7.979  -6.212  1.00  0.00
ATOM   2037  HA  ASP   123     -13.069  -8.065  -5.760  1.00  0.00
ATOM   2038  CB  ASP   123     -11.749  -9.309  -6.876  1.00  0.00
ATOM   2039  HB2 ASP   123     -12.366  -9.436  -7.765  1.00  0.00
ATOM   2040  HB3 ASP   123     -10.710  -9.302  -7.207  1.00  0.00
ATOM   2041  CG  ASP   123     -11.974 -10.483  -5.927  1.00  0.00
ATOM   2042  OD1 ASP   123     -12.826 -10.338  -5.020  1.00  0.00
ATOM   2043  OD2 ASP   123     -11.284 -11.515  -6.053  1.00  0.00
ATOM   2044  C   ASP   123     -11.062  -7.680  -5.116  1.00  0.00
ATOM   2045  O   ASP   123     -10.236  -8.517  -4.745  1.00  0.00
ATOM   2046  N   TYR   124     -11.146  -6.478  -4.570  1.00  0.00
ATOM   2047  H   TYR   124     -11.876  -5.800  -4.788  1.00  0.00
ATOM   2048  CA  TYR   124     -10.171  -6.024  -3.588  1.00  0.00
ATOM   2049  HA  TYR   124      -9.177  -6.383  -3.855  1.00  0.00
ATOM   2050  CB  TYR   124     -10.142  -4.499  -3.574  1.00  0.00
ATOM   2051  HB2 TYR   124      -9.968  -4.139  -4.588  1.00  0.00
ATOM   2052  HB3 TYR   124     -11.121  -4.129  -3.268  1.00  0.00
ATOM   2053  CG  TYR   124      -9.091  -3.918  -2.661  1.00  0.00
ATOM   2054  CD1 TYR   124      -7.798  -3.693  -3.115  1.00  0.00
ATOM   2055  HD1 TYR   124      -7.542  -3.942  -4.134  1.00  0.00
ATOM   2056  CE1 TYR   124      -6.838  -3.158  -2.286  1.00  0.00
ATOM   2057  HE1 TYR   124      -5.841  -2.973  -2.657  1.00  0.00
ATOM   2058  CZ  TYR   124      -7.155  -2.864  -0.998  1.00  0.00
ATOM   2059  OH  TYR   124      -6.208  -2.338  -0.194  1.00  0.00
ATOM   2060  HH  TYR   124      -6.630  -1.962   0.606  1.00  0.00
ATOM   2061  CE2 TYR   124      -8.432  -3.071  -0.516  1.00  0.00
ATOM   2062  HE2 TYR   124      -8.678  -2.817   0.504  1.00  0.00
ATOM   2063  CD2 TYR   124      -9.386  -3.604  -1.348  1.00  0.00
ATOM   2064  HD2 TYR   124     -10.382  -3.780  -0.970  1.00  0.00
ATOM   2065  C   TYR   124     -10.518  -6.592  -2.211  1.00  0.00
ATOM   2066  O   TYR   124     -11.492  -6.163  -1.580  1.00  0.00
ATOM   2067  N   GLY   125      -9.705  -7.535  -1.735  1.00  0.00
ATOM   2068  H   GLY   125      -8.930  -7.945  -2.257  1.00  0.00
ATOM   2069  CA  GLY   125      -9.880  -8.058  -0.389  1.00  0.00
ATOM   2070  HA2 GLY   125      -9.137  -8.831  -0.193  1.00  0.00
ATOM   2071  HA3 GLY   125      -9.715  -7.265   0.340  1.00  0.00
ATOM   2072  C   GLY   125     -11.272  -8.629  -0.220  1.00  0.00
ATOM   2073  O   GLY   125     -11.791  -9.308  -1.107  1.00  0.00
ATOM   2074  N   ASN   126     -11.912  -8.317   0.903  1.00  0.00
ATOM   2075  H   ASN   126     -11.548  -7.707   1.635  1.00  0.00
ATOM   2076  CA  ASN   126     -13.246  -8.870   1.151  1.00  0.00
ATOM   2077  HA  ASN   126     -13.290  -9.816   0.610  1.00  0.00
ATOM   2078  CB  ASN   126     -13.464  -9.141   2.648  1.00  0.00
ATOM   2079  HB2 ASN   126     -14.373  -9.730   2.775  1.00  0.00
ATOM   2080  HB3 ASN   126     -12.638  -9.744   3.025  1.00  0.00
ATOM   2081  CG  ASN   126     -13.573  -7.875   3.479  1.00  0.00
ATOM   2082  OD1 ASN   126     -13.334  -6.774   2.995  1.00  0.00
ATOM   2083  ND2 ASN   126     -13.928  -8.037   4.754  1.00  0.00
ATOM   2084 HD21 ASN   126     -14.010  -7.226   5.368  1.00  0.00
ATOM   2085 HD22 ASN   126     -14.118  -8.972   5.116  1.00  0.00
ATOM   2086  C   ASN   126     -14.363  -7.989   0.603  1.00  0.00
ATOM   2087  O   ASN   126     -15.543  -8.290   0.846  1.00  0.00
ATOM   2088  N   GLU   127     -14.009  -6.916  -0.115  1.00  0.00
ATOM   2089  H   GLU   127     -13.036  -6.625  -0.212  1.00  0.00
ATOM   2090  CA  GLU   127     -14.938  -6.040  -0.838  1.00  0.00
ATOM   2091  HA  GLU   127     -14.328  -5.229  -1.235  1.00  0.00
ATOM   2092  CB  GLU   127     -15.617  -6.786  -1.984  1.00  0.00
ATOM   2093  HB2 GLU   127     -16.392  -7.437  -1.579  1.00  0.00
ATOM   2094  HB3 GLU   127     -16.114  -6.067  -2.636  1.00  0.00
ATOM   2095  CG  GLU   127     -14.651  -7.609  -2.797  1.00  0.00
ATOM   2096  HG2 GLU   127     -14.049  -6.950  -3.422  1.00  0.00
ATOM   2097  HG3 GLU   127     -13.965  -8.129  -2.129  1.00  0.00
ATOM   2098  CD  GLU   127     -15.361  -8.611  -3.664  1.00  0.00
ATOM   2099  OE1 GLU   127     -15.649  -8.248  -4.818  1.00  0.00
ATOM   2100  OE2 GLU   127     -15.634  -9.734  -3.193  1.00  0.00
ATOM   2101  C   GLU   127     -16.002  -5.415   0.061  1.00  0.00
ATOM   2102  O   GLU   127     -17.062  -5.007  -0.417  1.00  0.00
ATOM   2103  N   ASP   128     -15.739  -5.309   1.355  1.00  0.00
ATOM   2104  H   ASP   128     -14.825  -5.511   1.761  1.00  0.00
ATOM   2105  CA  ASP   128     -16.740  -4.890   2.331  1.00  0.00
ATOM   2106  HA  ASP   128     -17.738  -4.851   1.893  1.00  0.00
ATOM   2107  CB  ASP   128     -16.774  -5.907   3.475  1.00  0.00
ATOM   2108  HB2 ASP   128     -17.051  -6.882   3.073  1.00  0.00
ATOM   2109  HB3 ASP   128     -15.771  -6.006   3.889  1.00  0.00
ATOM   2110  CG  ASP   128     -17.738  -5.545   4.599  1.00  0.00
ATOM   2111  OD1 ASP   128     -18.242  -4.401   4.694  1.00  0.00
ATOM   2112  OD2 ASP   128     -17.975  -6.437   5.434  1.00  0.00
ATOM   2113  C   ASP   128     -16.368  -3.496   2.818  1.00  0.00
ATOM   2114  O   ASP   128     -15.305  -3.320   3.423  1.00  0.00
ATOM   2115  N   ILE   129     -17.227  -2.502   2.550  1.00  0.00
ATOM   2116  H   ILE   129     -18.134  -2.611   2.095  1.00  0.00
ATOM   2117  CA  ILE   129     -16.866  -1.136   2.927  1.00  0.00
ATOM   2118  HA  ILE   129     -15.833  -1.179   3.273  1.00  0.00
ATOM   2119  CB  ILE   129     -16.916  -0.168   1.733  1.00  0.00
ATOM   2120  HB  ILE   129     -16.634   0.821   2.094  1.00  0.00
ATOM   2121  CG2 ILE   129     -15.921  -0.608   0.663  1.00  0.00
ATOM   2122 HG21 ILE   129     -15.963   0.083  -0.179  1.00  0.00
ATOM   2123 HG22 ILE   129     -14.914  -0.610   1.081  1.00  0.00
ATOM   2124 HG23 ILE   129     -16.174  -1.612   0.322  1.00  0.00
ATOM   2125  CG1 ILE   129     -18.323  -0.037   1.155  1.00  0.00
ATOM   2126 HG12 ILE   129     -18.636  -0.994   0.738  1.00  0.00
ATOM   2127 HG13 ILE   129     -19.024   0.208   1.953  1.00  0.00
ATOM   2128  CD1 ILE   129     -18.387   1.024   0.085  1.00  0.00
ATOM   2129 HD11 ILE   129     -19.404   1.089  -0.303  1.00  0.00
ATOM   2130 HD12 ILE   129     -18.098   1.986   0.509  1.00  0.00
ATOM   2131 HD13 ILE   129     -17.705   0.765  -0.725  1.00  0.00
ATOM   2132  C   ILE   129     -17.728  -0.619   4.069  1.00  0.00
ATOM   2133  O   ILE   129     -17.895   0.595   4.221  1.00  0.00
ATOM   2134  N   SER   130     -18.216  -1.521   4.918  1.00  0.00
ATOM   2135  H   SER   130     -18.055  -2.526   4.855  1.00  0.00
ATOM   2136  CA  SER   130     -19.047  -1.096   6.037  1.00  0.00
ATOM   2137  HA  SER   130     -19.902  -0.543   5.648  1.00  0.00
ATOM   2138  CB  SER   130     -19.566  -2.317   6.800  1.00  0.00
ATOM   2139  HB2 SER   130     -20.393  -2.020   7.445  1.00  0.00
ATOM   2140  HB3 SER   130     -19.959  -3.049   6.094  1.00  0.00
ATOM   2141  OG  SER   130     -18.547  -2.911   7.580  1.00  0.00
ATOM   2142  HG  SER   130     -18.910  -3.687   8.056  1.00  0.00
ATOM   2143  C   SER   130     -18.268  -0.163   6.963  1.00  0.00
ATOM   2144  O   SER   130     -17.061  -0.316   7.167  1.00  0.00
ATOM   2145  N   GLY   131     -18.957   0.829   7.501  1.00  0.00
ATOM   2146  H   GLY   131     -19.968   0.927   7.406  1.00  0.00
ATOM   2147  CA  GLY   131     -18.336   1.880   8.284  1.00  0.00
ATOM   2148  HA2 GLY   131     -18.778   1.908   9.280  1.00  0.00
ATOM   2149  HA3 GLY   131     -17.275   1.666   8.412  1.00  0.00
ATOM   2150  C   GLY   131     -18.510   3.226   7.607  1.00  0.00
ATOM   2151  O   GLY   131     -19.301   3.387   6.675  1.00  0.00
ATOM   2152  N   ASN   132     -17.744   4.205   8.083  1.00  0.00
ATOM   2153  H   ASN   132     -17.086   4.097   8.855  1.00  0.00
ATOM   2154  CA  ASN   132     -17.798   5.546   7.510  1.00  0.00
ATOM   2155  HA  ASN   132     -18.844   5.838   7.416  1.00  0.00
ATOM   2156  CB  ASN   132     -17.081   6.542   8.425  1.00  0.00
ATOM   2157  HB2 ASN   132     -16.041   6.239   8.544  1.00  0.00
ATOM   2158  HB3 ASN   132     -17.074   7.525   7.954  1.00  0.00
ATOM   2159  CG  ASN   132     -17.733   6.644   9.789  1.00  0.00
ATOM   2160  OD1 ASN   132     -17.095   6.463  10.822  1.00  0.00
ATOM   2161  ND2 ASN   132     -19.015   6.916   9.790  1.00  0.00
ATOM   2162 HD21 ASN   132     -19.521   6.984  10.673  1.00  0.00
ATOM   2163 HD22 ASN   132     -19.507   7.059   8.908  1.00  0.00
ATOM   2164  C   ASN   132     -17.155   5.561   6.127  1.00  0.00
ATOM   2165  O   ASN   132     -16.100   4.959   5.918  1.00  0.00
ATOM   2166  N   VAL   133     -17.793   6.263   5.180  1.00  0.00
ATOM   2167  H   VAL   133     -18.631   6.826   5.330  1.00  0.00
ATOM   2168  CA  VAL   133     -17.281   6.248   3.813  1.00  0.00
ATOM   2169  HA  VAL   133     -17.242   5.213   3.473  1.00  0.00
ATOM   2170  CB  VAL   133     -18.228   7.012   2.860  1.00  0.00
ATOM   2171  HB  VAL   133     -19.247   6.680   3.058  1.00  0.00
ATOM   2172  CG1 VAL   133     -18.202   8.518   3.118  1.00  0.00
ATOM   2173 HG11 VAL   133     -18.881   9.017   2.427  1.00  0.00
ATOM   2174 HG12 VAL   133     -18.516   8.717   4.143  1.00  0.00
ATOM   2175 HG13 VAL   133     -17.190   8.895   2.969  1.00  0.00
ATOM   2176  CG2 VAL   133     -17.888   6.685   1.406  1.00  0.00
ATOM   2177 HG21 VAL   133     -18.562   7.229   0.744  1.00  0.00
ATOM   2178 HG22 VAL   133     -16.859   6.979   1.198  1.00  0.00
ATOM   2179 HG23 VAL   133     -18.001   5.614   1.238  1.00  0.00
ATOM   2180  C   VAL   133     -15.861   6.804   3.761  1.00  0.00
ATOM   2181  O   VAL   133     -15.069   6.413   2.893  1.00  0.00
ATOM   2182  N   ASP   134     -15.487   7.664   4.711  1.00  0.00
ATOM   2183  H   ASP   134     -16.074   7.963   5.490  1.00  0.00
ATOM   2184  CA  ASP   134     -14.149   8.249   4.679  1.00  0.00
ATOM   2185  HA  ASP   134     -13.735   8.010   3.700  1.00  0.00
ATOM   2186  CB  ASP   134     -14.212   9.771   4.837  1.00  0.00
ATOM   2187  HB2 ASP   134     -13.201  10.175   4.785  1.00  0.00
ATOM   2188  HB3 ASP   134     -14.767  10.192   3.999  1.00  0.00
ATOM   2189  CG  ASP   134     -14.860  10.222   6.137  1.00  0.00
ATOM   2190  OD1 ASP   134     -15.330   9.373   6.922  1.00  0.00
ATOM   2191  OD2 ASP   134     -14.895  11.459   6.368  1.00  0.00
ATOM   2192  C   ASP   134     -13.206   7.642   5.718  1.00  0.00
ATOM   2193  O   ASP   134     -12.152   8.217   6.000  1.00  0.00
ATOM   2194  N   SER   135     -13.539   6.484   6.264  1.00  0.00
ATOM   2195  H   SER   135     -14.405   5.977   6.083  1.00  0.00
ATOM   2196  CA  SER   135     -12.622   5.848   7.205  1.00  0.00
ATOM   2197  HA  SER   135     -11.617   6.108   6.872  1.00  0.00
ATOM   2198  CB  SER   135     -12.882   6.391   8.635  1.00  0.00
ATOM   2199  HB2 SER   135     -11.962   6.331   9.216  1.00  0.00
ATOM   2200  HB3 SER   135     -13.153   7.445   8.576  1.00  0.00
ATOM   2201  OG  SER   135     -13.895   5.689   9.300  1.00  0.00
ATOM   2202  HG  SER   135     -13.500   4.956   9.817  1.00  0.00
ATOM   2203  C   SER   135     -12.669   4.329   7.201  1.00  0.00
ATOM   2204  O   SER   135     -11.960   3.723   8.015  1.00  0.00
ATOM   2205  N   PHE   136     -13.442   3.686   6.315  1.00  0.00
ATOM   2206  H   PHE   136     -13.913   4.132   5.528  1.00  0.00
ATOM   2207  CA  PHE   136     -13.665   2.244   6.430  1.00  0.00
ATOM   2208  HA  PHE   136     -14.027   2.079   7.445  1.00  0.00
ATOM   2209  CB  PHE   136     -14.722   1.765   5.421  1.00  0.00
ATOM   2210  HB2 PHE   136     -14.927   0.709   5.599  1.00  0.00
ATOM   2211  HB3 PHE   136     -15.652   2.305   5.601  1.00  0.00
ATOM   2212  CG  PHE   136     -14.321   1.949   3.978  1.00  0.00
ATOM   2213  CD1 PHE   136     -13.546   1.000   3.331  1.00  0.00
ATOM   2214  HD1 PHE   136     -13.242   0.110   3.861  1.00  0.00
ATOM   2215  CE1 PHE   136     -13.156   1.176   2.018  1.00  0.00
ATOM   2216  HE1 PHE   136     -12.528   0.442   1.536  1.00  0.00
ATOM   2217  CZ  PHE   136     -13.576   2.304   1.319  1.00  0.00
ATOM   2218  HZ  PHE   136     -13.307   2.427   0.280  1.00  0.00
ATOM   2219  CE2 PHE   136     -14.338   3.267   1.956  1.00  0.00
ATOM   2220  HE2 PHE   136     -14.639   4.158   1.425  1.00  0.00
ATOM   2221  CD2 PHE   136     -14.714   3.086   3.276  1.00  0.00
ATOM   2222  HD2 PHE   136     -15.319   3.834   3.767  1.00  0.00
ATOM   2223  C   PHE   136     -12.389   1.426   6.260  1.00  0.00
ATOM   2224  O   PHE   136     -12.340   0.290   6.746  1.00  0.00
ATOM   2225  N   TRP   137     -11.367   1.958   5.572  1.00  0.00
ATOM   2226  H   TRP   137     -11.402   2.859   5.096  1.00  0.00
ATOM   2227  CA  TRP   137     -10.087   1.251   5.457  1.00  0.00
ATOM   2228  HA  TRP   137     -10.330   0.189   5.423  1.00  0.00
ATOM   2229  CB  TRP   137      -9.363   1.677   4.176  1.00  0.00
ATOM   2230  HB2 TRP   137      -8.462   1.075   4.060  1.00  0.00
ATOM   2231  HB3 TRP   137     -10.002   1.463   3.319  1.00  0.00
ATOM   2232  CG  TRP   137      -8.984   3.139   4.155  1.00  0.00
ATOM   2233  CD1 TRP   137      -7.780   3.672   4.488  1.00  0.00
ATOM   2234  HD1 TRP   137      -6.923   3.102   4.816  1.00  0.00
ATOM   2235  NE1 TRP   137      -7.807   5.039   4.349  1.00  0.00
ATOM   2236  HE1 TRP   137      -7.027   5.669   4.536  1.00  0.00
ATOM   2237  CE2 TRP   137      -9.053   5.419   3.918  1.00  0.00
ATOM   2238  CZ2 TRP   137      -9.562   6.688   3.635  1.00  0.00
ATOM   2239  HZ2 TRP   137      -8.954   7.573   3.748  1.00  0.00
ATOM   2240  CH2 TRP   137     -10.867   6.768   3.207  1.00  0.00
ATOM   2241  HH2 TRP   137     -11.289   7.736   2.979  1.00  0.00
ATOM   2242  CZ3 TRP   137     -11.658   5.627   3.061  1.00  0.00
ATOM   2243  HZ3 TRP   137     -12.678   5.728   2.720  1.00  0.00
ATOM   2244  CE3 TRP   137     -11.153   4.360   3.348  1.00  0.00
ATOM   2245  HE3 TRP   137     -11.773   3.482   3.240  1.00  0.00
ATOM   2246  CD2 TRP   137      -9.824   4.248   3.779  1.00  0.00
ATOM   2247  C   TRP   137      -9.166   1.453   6.656  1.00  0.00
ATOM   2248  O   TRP   137      -8.077   0.858   6.684  1.00  0.00
ATOM   2249  N   LEU   138      -9.565   2.283   7.618  1.00  0.00
ATOM   2250  H   LEU   138     -10.407   2.853   7.535  1.00  0.00
ATOM   2251  CA  LEU   138      -8.867   2.479   8.882  1.00  0.00
ATOM   2252  HA  LEU   138      -7.883   2.029   8.748  1.00  0.00
ATOM   2253  CB  LEU   138      -8.735   3.971   9.226  1.00  0.00
ATOM   2254  HB2 LEU   138      -9.751   4.366   9.241  1.00  0.00
ATOM   2255  HB3 LEU   138      -8.363   4.011  10.250  1.00  0.00
ATOM   2256  CG  LEU   138      -7.902   4.981   8.436  1.00  0.00
ATOM   2257  HG  LEU   138      -7.605   5.784   9.110  1.00  0.00
ATOM   2258  CD1 LEU   138      -6.644   4.308   7.916  1.00  0.00
ATOM   2259 HD11 LEU   138      -6.052   5.029   7.353  1.00  0.00
ATOM   2260 HD12 LEU   138      -6.058   3.933   8.755  1.00  0.00
ATOM   2261 HD13 LEU   138      -6.918   3.477   7.266  1.00  0.00
ATOM   2262  CD2 LEU   138      -8.696   5.663   7.343  1.00  0.00
ATOM   2263 HD21 LEU   138      -8.056   6.369   6.815  1.00  0.00
ATOM   2264 HD22 LEU   138      -9.067   4.915   6.642  1.00  0.00
ATOM   2265 HD23 LEU   138      -9.538   6.197   7.784  1.00  0.00
ATOM   2266  C   LEU   138      -9.591   1.814  10.038  1.00  0.00
ATOM   2267  O   LEU   138      -8.955   1.261  10.938  1.00  0.00
ATOM   2268  N   ASP   139     -10.923   1.899  10.061  1.00  0.00
ATOM   2269  H   ASP   139     -11.502   2.328   9.339  1.00  0.00
ATOM   2270  CA  ASP   139     -11.639   1.340  11.202  1.00  0.00
ATOM   2271  HA  ASP   139     -11.018   0.534  11.593  1.00  0.00
ATOM   2272  CB  ASP   139     -11.834   2.400  12.308  1.00  0.00
ATOM   2273  HB2 ASP   139     -12.454   1.980  13.100  1.00  0.00
ATOM   2274  HB3 ASP   139     -10.867   2.635  12.752  1.00  0.00
ATOM   2275  CG  ASP   139     -12.476   3.686  11.801  1.00  0.00
ATOM   2276  OD1 ASP   139     -13.221   3.657  10.791  1.00  0.00
ATOM   2277  OD2 ASP   139     -12.258   4.743  12.436  1.00  0.00
ATOM   2278  C   ASP   139     -12.984   0.726  10.808  1.00  0.00
ATOM   2279  O   ASP   139     -13.835   0.539  11.685  1.00  0.00
ATOM   2280  N   GLY   140     -13.191   0.385   9.535  1.00  0.00
ATOM   2281  H   GLY   140     -12.507   0.528   8.792  1.00  0.00
ATOM   2282  CA  GLY   140     -14.428  -0.228   9.093  1.00  0.00
ATOM   2283  HA2 GLY   140     -15.184  -0.115   9.870  1.00  0.00
ATOM   2284  HA3 GLY   140     -14.796   0.298   8.212  1.00  0.00
ATOM   2285  C   GLY   140     -14.263  -1.698   8.766  1.00  0.00
ATOM   2286  O   GLY   140     -13.464  -2.392   9.396  1.00  0.00
ATOM   2287  N   GLY   141     -15.005  -2.184   7.774  1.00  0.00
ATOM   2288  H   GLY   141     -15.547  -1.615   7.124  1.00  0.00
ATOM   2289  CA  GLY   141     -15.088  -3.614   7.553  1.00  0.00
ATOM   2290  HA2 GLY   141     -14.901  -4.114   8.503  1.00  0.00
ATOM   2291  HA3 GLY   141     -16.112  -3.852   7.264  1.00  0.00
ATOM   2292  C   GLY   141     -14.156  -4.213   6.516  1.00  0.00
ATOM   2293  O   GLY   141     -14.123  -5.439   6.386  1.00  0.00
ATOM   2294  N   ILE   142     -13.393  -3.400   5.784  1.00  0.00
ATOM   2295  H   ILE   142     -13.317  -2.393   5.931  1.00  0.00
ATOM   2296  CA  ILE   142     -12.588  -3.921   4.685  1.00  0.00
ATOM   2297  HA  ILE   142     -13.180  -4.633   4.109  1.00  0.00
ATOM   2298  CB  ILE   142     -12.179  -2.782   3.734  1.00  0.00
ATOM   2299  HB  ILE   142     -13.106  -2.290   3.440  1.00  0.00
ATOM   2300  CG2 ILE   142     -11.255  -1.801   4.417  1.00  0.00
ATOM   2301 HG21 ILE   142     -10.985  -1.009   3.719  1.00  0.00
ATOM   2302 HG22 ILE   142     -11.759  -1.367   5.280  1.00  0.00
ATOM   2303 HG23 ILE   142     -10.354  -2.318   4.745  1.00  0.00
ATOM   2304  CG1 ILE   142     -11.455  -3.307   2.498  1.00  0.00
ATOM   2305 HG12 ILE   142     -10.823  -2.513   2.099  1.00  0.00
ATOM   2306 HG13 ILE   142     -10.794  -4.120   2.799  1.00  0.00
ATOM   2307  CD1 ILE   142     -12.345  -3.793   1.420  1.00  0.00
ATOM   2308 HD11 ILE   142     -11.743  -4.146   0.583  1.00  0.00
ATOM   2309 HD12 ILE   142     -12.959  -4.611   1.796  1.00  0.00
ATOM   2310 HD13 ILE   142     -12.989  -2.980   1.086  1.00  0.00
ATOM   2311  C   ILE   142     -11.373  -4.655   5.236  1.00  0.00
ATOM   2312  O   ILE   142     -10.733  -4.207   6.196  1.00  0.00
ATOM   2313  N   ARG   143     -11.072  -5.807   4.641  1.00  0.00
ATOM   2314  H   ARG   143     -11.614  -6.187   3.865  1.00  0.00
ATOM   2315  CA  ARG   143      -9.944  -6.650   5.027  1.00  0.00
ATOM   2316  HA  ARG   143      -9.245  -6.058   5.618  1.00  0.00
ATOM   2317  CB  ARG   143     -10.391  -7.836   5.904  1.00  0.00
ATOM   2318  HB2 ARG   143     -11.085  -8.449   5.328  1.00  0.00
ATOM   2319  HB3 ARG   143      -9.520  -8.455   6.117  1.00  0.00
ATOM   2320  CG  ARG   143     -11.058  -7.467   7.231  1.00  0.00
ATOM   2321  HG2 ARG   143     -11.904  -6.805   7.047  1.00  0.00
ATOM   2322  HG3 ARG   143     -11.453  -8.364   7.708  1.00  0.00
ATOM   2323  CD  ARG   143     -10.060  -6.783   8.163  1.00  0.00
ATOM   2324  HD2 ARG   143      -9.154  -7.387   8.226  1.00  0.00
ATOM   2325  HD3 ARG   143      -9.773  -5.821   7.739  1.00  0.00
ATOM   2326  NE  ARG   143     -10.596  -6.577   9.507  1.00  0.00
ATOM   2327  HE  ARG   143     -10.339  -7.249  10.230  1.00  0.00
ATOM   2328  CZ  ARG   143     -11.397  -5.571   9.850  1.00  0.00
ATOM   2329  NH1 ARG   143     -11.769  -4.675   8.945  1.00  0.00
ATOM   2330 HH11 ARG   143     -11.441  -4.756   7.983  1.00  0.00
ATOM   2331 HH12 ARG   143     -12.383  -3.905   9.212  1.00  0.00
ATOM   2332  NH2 ARG   143     -11.833  -5.462  11.099  1.00  0.00
ATOM   2333 HH21 ARG   143     -11.554  -6.150  11.798  1.00  0.00
ATOM   2334 HH22 ARG   143     -12.447  -4.690  11.359  1.00  0.00
ATOM   2335  C   ARG   143      -9.282  -7.164   3.759  1.00  0.00
ATOM   2336  O   ARG   143      -9.968  -7.496   2.793  1.00  0.00
ATOM   2337  N   ILE   144      -7.952  -7.234   3.759  1.00  0.00
ATOM   2338  H   ILE   144      -7.368  -6.906   4.529  1.00  0.00
ATOM   2339  CA  ILE   144      -7.204  -7.795   2.640  1.00  0.00
ATOM   2340  HA  ILE   144      -7.837  -8.502   2.104  1.00  0.00
ATOM   2341  CB  ILE   144      -6.805  -6.707   1.612  1.00  0.00
ATOM   2342  HB  ILE   144      -7.713  -6.171   1.335  1.00  0.00
ATOM   2343  CG2 ILE   144      -5.843  -5.649   2.226  1.00  0.00
ATOM   2344 HG21 ILE   144      -5.589  -4.906   1.470  1.00  0.00
ATOM   2345 HG22 ILE   144      -6.331  -5.158   3.068  1.00  0.00
ATOM   2346 HG23 ILE   144      -4.933  -6.141   2.571  1.00  0.00
ATOM   2347  CG1 ILE   144      -6.241  -7.332   0.327  1.00  0.00
ATOM   2348 HG12 ILE   144      -5.278  -7.789   0.554  1.00  0.00
ATOM   2349 HG13 ILE   144      -6.907  -8.133   0.006  1.00  0.00
ATOM   2350  CD1 ILE   144      -6.058  -6.347  -0.836  1.00  0.00
ATOM   2351 HD11 ILE   144      -5.656  -6.875  -1.700  1.00  0.00
ATOM   2352 HD12 ILE   144      -7.021  -5.907  -1.095  1.00  0.00
ATOM   2353 HD13 ILE   144      -5.367  -5.558  -0.539  1.00  0.00
ATOM   2354  C   ILE   144      -5.979  -8.521   3.189  1.00  0.00
ATOM   2355  O   ILE   144      -5.360  -8.067   4.158  1.00  0.00
ATOM   2356  N   SER   145      -5.665  -9.670   2.599  1.00  0.00
ATOM   2357  H   SER   145      -6.218 -10.089   1.852  1.00  0.00
ATOM   2358  CA  SER   145      -4.487 -10.444   2.971  1.00  0.00
ATOM   2359  HA  SER   145      -4.251 -10.208   4.009  1.00  0.00
ATOM   2360  CB  SER   145      -4.771 -11.931   2.836  1.00  0.00
ATOM   2361  HB2 SER   145      -3.995 -12.506   3.341  1.00  0.00
ATOM   2362  HB3 SER   145      -5.716 -12.176   3.321  1.00  0.00
ATOM   2363  OG  SER   145      -4.823 -12.286   1.468  1.00  0.00
ATOM   2364  HG  SER   145      -4.195 -13.018   1.296  1.00  0.00
ATOM   2365  C   SER   145      -3.279 -10.075   2.103  1.00  0.00
ATOM   2366  O   SER   145      -3.404  -9.422   1.063  1.00  0.00
ATOM   2367  N   ALA   146      -2.090 -10.538   2.523  1.00  0.00
ATOM   2368  H   ALA   146      -1.939 -11.060   3.386  1.00  0.00
ATOM   2369  CA  ALA   146      -0.890 -10.302   1.718  1.00  0.00
ATOM   2370  HA  ALA   146      -0.802  -9.226   1.571  1.00  0.00
ATOM   2371  CB  ALA   146       0.367 -10.804   2.450  1.00  0.00
ATOM   2372  HB1 ALA   146       1.246 -10.618   1.833  1.00  0.00
ATOM   2373  HB2 ALA   146       0.471 -10.276   3.398  1.00  0.00
ATOM   2374  HB3 ALA   146       0.276 -11.874   2.638  1.00  0.00
ATOM   2375  C   ALA   146      -1.000 -10.956   0.344  1.00  0.00
ATOM   2376  O   ALA   146      -0.600 -10.363  -0.666  1.00  0.00
ATOM   2377  N   THR   147      -1.548 -12.183   0.269  1.00  0.00
ATOM   2378  H   THR   147      -1.880 -12.741   1.056  1.00  0.00
ATOM   2379  CA  THR   147      -1.687 -12.784  -1.059  1.00  0.00
ATOM   2380  HA  THR   147      -0.713 -12.710  -1.543  1.00  0.00
ATOM   2381  CB  THR   147      -2.067 -14.268  -0.968  1.00  0.00
ATOM   2382  HB  THR   147      -2.210 -14.636  -1.984  1.00  0.00
ATOM   2383  CG2 THR   147      -0.948 -15.095  -0.297  1.00  0.00
ATOM   2384 HG21 THR   147      -1.249 -16.142  -0.248  1.00  0.00
ATOM   2385 HG22 THR   147      -0.031 -15.008  -0.880  1.00  0.00
ATOM   2386 HG23 THR   147      -0.773 -14.720   0.711  1.00  0.00
ATOM   2387  OG1 THR   147      -3.271 -14.419  -0.222  1.00  0.00
ATOM   2388  HG1 THR   147      -3.293 -15.310   0.186  1.00  0.00
ATOM   2389  C   THR   147      -2.702 -12.029  -1.915  1.00  0.00
ATOM   2390  O   THR   147      -2.536 -11.950  -3.138  1.00  0.00
ATOM   2391  N   GLU   148      -3.763 -11.488  -1.307  1.00  0.00
ATOM   2392  H   GLU   148      -3.969 -11.575  -0.312  1.00  0.00
ATOM   2393  CA  GLU   148      -4.728 -10.707  -2.075  1.00  0.00
ATOM   2394  HA  GLU   148      -4.985 -11.276  -2.968  1.00  0.00
ATOM   2395  CB  GLU   148      -6.002 -10.479  -1.251  1.00  0.00
ATOM   2396  HB2 GLU   148      -5.736 -10.078  -0.273  1.00  0.00
ATOM   2397  HB3 GLU   148      -6.625  -9.732  -1.743  1.00  0.00
ATOM   2398  CG  GLU   148      -6.805 -11.781  -1.072  1.00  0.00
ATOM   2399  HG2 GLU   148      -7.344 -11.991  -1.996  1.00  0.00
ATOM   2400  HG3 GLU   148      -6.108 -12.604  -0.915  1.00  0.00
ATOM   2401  CD  GLU   148      -7.806 -11.754   0.087  1.00  0.00
ATOM   2402  OE1 GLU   148      -7.817 -10.788   0.885  1.00  0.00
ATOM   2403  OE2 GLU   148      -8.570 -12.741   0.220  1.00  0.00
ATOM   2404  C   GLU   148      -4.136  -9.379  -2.538  1.00  0.00
ATOM   2405  O   GLU   148      -4.492  -8.884  -3.619  1.00  0.00
ATOM   2406  N   GLN   149      -3.248  -8.778  -1.738  1.00  0.00
ATOM   2407  H   GLN   149      -3.028  -9.062  -0.783  1.00  0.00
ATOM   2408  CA  GLN   149      -2.512  -7.615  -2.237  1.00  0.00
ATOM   2409  HA  GLN   149      -3.241  -6.848  -2.499  1.00  0.00
ATOM   2410  CB  GLN   149      -1.584  -7.044  -1.155  1.00  0.00
ATOM   2411  HB2 GLN   149      -0.890  -7.824  -0.841  1.00  0.00
ATOM   2412  HB3 GLN   149      -0.987  -6.243  -1.591  1.00  0.00
ATOM   2413  CG  GLN   149      -2.306  -6.504   0.075  1.00  0.00
ATOM   2414  HG2 GLN   149      -3.285  -6.977   0.146  1.00  0.00
ATOM   2415  HG3 GLN   149      -1.748  -6.790   0.966  1.00  0.00
ATOM   2416  CD  GLN   149      -2.487  -4.999   0.071  1.00  0.00
ATOM   2417  OE1 GLN   149      -2.549  -4.352  -0.981  1.00  0.00
ATOM   2418  NE2 GLN   149      -2.606  -4.433   1.264  1.00  0.00
ATOM   2419 HE21 GLN   149      -2.549  -5.004   2.107  1.00  0.00
ATOM   2420 HE22 GLN   149      -2.755  -3.427   1.338  1.00  0.00
ATOM   2421  C   GLN   149      -1.717  -7.969  -3.493  1.00  0.00
ATOM   2422  O   GLN   149      -1.719  -7.204  -4.468  1.00  0.00
ATOM   2423  N   ILE   150      -1.008  -9.109  -3.485  1.00  0.00
ATOM   2424  H   ILE   150      -0.939  -9.740  -2.686  1.00  0.00
ATOM   2425  CA  ILE   150      -0.258  -9.535  -4.673  1.00  0.00
ATOM   2426  HA  ILE   150       0.506  -8.784  -4.876  1.00  0.00
ATOM   2427  CB  ILE   150       0.444 -10.884  -4.427  1.00  0.00
ATOM   2428  HB  ILE   150      -0.292 -11.618  -4.099  1.00  0.00
ATOM   2429  CG2 ILE   150       1.049 -11.404  -5.733  1.00  0.00
ATOM   2430 HG21 ILE   150       1.543 -12.358  -5.550  1.00  0.00
ATOM   2431 HG22 ILE   150       0.259 -11.540  -6.471  1.00  0.00
ATOM   2432 HG23 ILE   150       1.776 -10.684  -6.109  1.00  0.00
ATOM   2433  CG1 ILE   150       1.465 -10.780  -3.286  1.00  0.00
ATOM   2434 HG12 ILE   150       1.014 -10.231  -2.459  1.00  0.00
ATOM   2435 HG13 ILE   150       1.686 -11.783  -2.920  1.00  0.00
ATOM   2436  CD1 ILE   150       2.759 -10.105  -3.669  1.00  0.00
ATOM   2437 HD11 ILE   150       3.423 -10.074  -2.805  1.00  0.00
ATOM   2438 HD12 ILE   150       3.237 -10.664  -4.474  1.00  0.00
ATOM   2439 HD13 ILE   150       2.554  -9.089  -4.006  1.00  0.00
ATOM   2440  C   ILE   150      -1.182  -9.633  -5.882  1.00  0.00
ATOM   2441  O   ILE   150      -0.862  -9.147  -6.975  1.00  0.00
ATOM   2442  N   SER   151      -2.342 -10.276  -5.713  1.00  0.00
ATOM   2443  H   SER   151      -2.679 -10.673  -4.836  1.00  0.00
ATOM   2444  CA  SER   151      -3.220 -10.437  -6.867  1.00  0.00
ATOM   2445  HA  SER   151      -2.665 -10.956  -7.648  1.00  0.00
ATOM   2446  CB  SER   151      -4.444 -11.281  -6.495  1.00  0.00
ATOM   2447  HB2 SER   151      -4.933 -10.869  -5.612  1.00  0.00
ATOM   2448  HB3 SER   151      -5.176 -11.262  -7.303  1.00  0.00
ATOM   2449  OG  SER   151      -4.022 -12.606  -6.248  1.00  0.00
ATOM   2450  HG  SER   151      -4.796 -13.156  -6.007  1.00  0.00
ATOM   2451  C   SER   151      -3.650  -9.087  -7.411  1.00  0.00
ATOM   2452  O   SER   151      -3.694  -8.879  -8.627  1.00  0.00
ATOM   2453  N   PHE   152      -3.964  -8.155  -6.522  1.00  0.00
ATOM   2454  H   PHE   152      -3.901  -8.275  -5.511  1.00  0.00
ATOM   2455  CA  PHE   152      -4.439  -6.846  -6.958  1.00  0.00
ATOM   2456  HA  PHE   152      -5.238  -6.967  -7.689  1.00  0.00
ATOM   2457  CB  PHE   152      -4.987  -6.090  -5.747  1.00  0.00
ATOM   2458  HB2 PHE   152      -5.916  -6.562  -5.427  1.00  0.00
ATOM   2459  HB3 PHE   152      -4.281  -6.186  -4.922  1.00  0.00
ATOM   2460  CG  PHE   152      -5.245  -4.629  -6.000  1.00  0.00
ATOM   2461  CD1 PHE   152      -6.368  -4.224  -6.710  1.00  0.00
ATOM   2462  HD1 PHE   152      -7.058  -4.963  -7.090  1.00  0.00
ATOM   2463  CE1 PHE   152      -6.609  -2.873  -6.934  1.00  0.00
ATOM   2464  HE1 PHE   152      -7.501  -2.561  -7.457  1.00  0.00
ATOM   2465  CZ  PHE   152      -5.692  -1.918  -6.480  1.00  0.00
ATOM   2466  HZ  PHE   152      -5.861  -0.871  -6.683  1.00  0.00
ATOM   2467  CE2 PHE   152      -4.572  -2.309  -5.773  1.00  0.00
ATOM   2468  HE2 PHE   152      -3.875  -1.571  -5.405  1.00  0.00
ATOM   2469  CD2 PHE   152      -4.351  -3.663  -5.540  1.00  0.00
ATOM   2470  HD2 PHE   152      -3.472  -3.971  -4.993  1.00  0.00
ATOM   2471  C   PHE   152      -3.319  -6.070  -7.641  1.00  0.00
ATOM   2472  O   PHE   152      -3.530  -5.466  -8.697  1.00  0.00
ATOM   2473  N   LEU   153      -2.118  -6.089  -7.053  1.00  0.00
ATOM   2474  H   LEU   153      -1.915  -6.569  -6.176  1.00  0.00
ATOM   2475  CA  LEU   153      -0.978  -5.399  -7.650  1.00  0.00
ATOM   2476  HA  LEU   153      -1.262  -4.359  -7.808  1.00  0.00
ATOM   2477  CB  LEU   153       0.222  -5.465  -6.703  1.00  0.00
ATOM   2478  HB2 LEU   153       0.415  -6.510  -6.459  1.00  0.00
ATOM   2479  HB3 LEU   153       1.101  -5.093  -7.229  1.00  0.00
ATOM   2480  CG  LEU   153       0.066  -4.681  -5.401  1.00  0.00
ATOM   2481  HG  LEU   153      -0.935  -4.831  -4.996  1.00  0.00
ATOM   2482  CD1 LEU   153       1.115  -5.191  -4.413  1.00  0.00
ATOM   2483 HD11 LEU   153       1.025  -4.646  -3.473  1.00  0.00
ATOM   2484 HD12 LEU   153       0.958  -6.254  -4.233  1.00  0.00
ATOM   2485 HD13 LEU   153       2.111  -5.036  -4.828  1.00  0.00
ATOM   2486  CD2 LEU   153       0.235  -3.177  -5.643  1.00  0.00
ATOM   2487 HD21 LEU   153       0.119  -2.642  -4.701  1.00  0.00
ATOM   2488 HD22 LEU   153       1.227  -2.983  -6.051  1.00  0.00
ATOM   2489 HD23 LEU   153      -0.521  -2.835  -6.350  1.00  0.00
ATOM   2490  C   LEU   153      -0.609  -5.982  -9.010  1.00  0.00
ATOM   2491  O   LEU   153      -0.194  -5.252  -9.910  1.00  0.00
ATOM   2492  N   ARG   154      -0.719  -7.302  -9.175  1.00  0.00
ATOM   2493  H   ARG   154      -1.025  -7.959  -8.458  1.00  0.00
ATOM   2494  CA  ARG   154      -0.385  -7.893 -10.468  1.00  0.00
ATOM   2495  HA  ARG   154       0.634  -7.597 -10.717  1.00  0.00
ATOM   2496  CB  ARG   154      -0.436  -9.432 -10.401  1.00  0.00
ATOM   2497  HB2 ARG   154      -1.381  -9.734  -9.950  1.00  0.00
ATOM   2498  HB3 ARG   154      -0.426  -9.829 -11.416  1.00  0.00
ATOM   2499  CG  ARG   154       0.724 -10.070  -9.604  1.00  0.00
ATOM   2500  HG2 ARG   154       1.674  -9.686  -9.974  1.00  0.00
ATOM   2501  HG3 ARG   154       0.649  -9.779  -8.556  1.00  0.00
ATOM   2502  CD  ARG   154       0.714 -11.601  -9.712  1.00  0.00
ATOM   2503  HD2 ARG   154       1.531 -12.021  -9.125  1.00  0.00
ATOM   2504  HD3 ARG   154      -0.213 -11.998  -9.298  1.00  0.00
ATOM   2505  NE  ARG   154       0.847 -11.999 -11.106  1.00  0.00
ATOM   2506  HE  ARG   154       1.715 -11.758 -11.585  1.00  0.00
ATOM   2507  CZ  ARG   154      -0.076 -12.652 -11.801  1.00  0.00
ATOM   2508  NH1 ARG   154       0.151 -12.937 -13.078  1.00  0.00
ATOM   2509 HH11 ARG   154       1.028 -12.654 -13.516  1.00  0.00
ATOM   2510 HH12 ARG   154      -0.552 -13.439 -13.621  1.00  0.00
ATOM   2511  NH2 ARG   154      -1.219 -13.015 -11.229  1.00  0.00
ATOM   2512 HH21 ARG   154      -1.392 -12.792 -10.249  1.00  0.00
ATOM   2513 HH22 ARG   154      -1.923 -13.517 -11.770  1.00  0.00
ATOM   2514  C   ARG   154      -1.315  -7.374 -11.559  1.00  0.00
ATOM   2515  O   ARG   154      -0.863  -7.065 -12.666  1.00  0.00
ATOM   2516  N   LYS   155      -2.622  -7.290 -11.268  1.00  0.00
ATOM   2517  H   LYS   155      -3.041  -7.630 -10.403  1.00  0.00
ATOM   2518  CA  LYS   155      -3.564  -6.683 -12.207  1.00  0.00
ATOM   2519  HA  LYS   155      -3.515  -7.240 -13.143  1.00  0.00
ATOM   2520  CB  LYS   155      -4.982  -6.761 -11.643  1.00  0.00
ATOM   2521  HB2 LYS   155      -4.995  -6.305 -10.653  1.00  0.00
ATOM   2522  HB3 LYS   155      -5.648  -6.172 -12.274  1.00  0.00
ATOM   2523  CG  LYS   155      -5.525  -8.187 -11.541  1.00  0.00
ATOM   2524  HG2 LYS   155      -5.720  -8.582 -12.538  1.00  0.00
ATOM   2525  HG3 LYS   155      -4.780  -8.836 -11.081  1.00  0.00
ATOM   2526  CD  LYS   155      -6.821  -8.203 -10.707  1.00  0.00
ATOM   2527  HD2 LYS   155      -6.686  -7.587  -9.818  1.00  0.00
ATOM   2528  HD3 LYS   155      -7.629  -7.755 -11.286  1.00  0.00
ATOM   2529  CE  LYS   155      -7.221  -9.616 -10.289  1.00  0.00
ATOM   2530  HE2 LYS   155      -7.429 -10.216 -11.175  1.00  0.00
ATOM   2531  HE3 LYS   155      -6.391 -10.093  -9.768  1.00  0.00
ATOM   2532  NZ  LYS   155      -8.429  -9.594  -9.400  1.00  0.00
ATOM   2533  HZ1 LYS   155      -8.680 -10.567  -9.131  1.00  0.00
ATOM   2534  HZ2 LYS   155      -8.220  -9.041  -8.545  1.00  0.00
ATOM   2535  HZ3 LYS   155      -9.226  -9.159  -9.908  1.00  0.00
ATOM   2536  C   LYS   155      -3.196  -5.233 -12.510  1.00  0.00
ATOM   2537  O   LYS   155      -3.230  -4.800 -13.669  1.00  0.00
ATOM   2538  N   LEU   156      -2.839  -4.466 -11.478  1.00  0.00
ATOM   2539  H   LEU   156      -2.819  -4.767 -10.504  1.00  0.00
ATOM   2540  CA  LEU   156      -2.438  -3.081 -11.715  1.00  0.00
ATOM   2541  HA  LEU   156      -3.250  -2.567 -12.229  1.00  0.00
ATOM   2542  CB  LEU   156      -2.186  -2.371 -10.385  1.00  0.00
ATOM   2543  HB2 LEU   156      -3.121  -2.347  -9.825  1.00  0.00
ATOM   2544  HB3 LEU   156      -1.482  -2.967  -9.805  1.00  0.00
ATOM   2545  CG  LEU   156      -1.645  -0.944 -10.483  1.00  0.00
ATOM   2546  HG  LEU   156      -0.721  -0.982 -11.060  1.00  0.00
ATOM   2547  CD1 LEU   156      -2.601  -0.015 -11.229  1.00  0.00
ATOM   2548 HD11 LEU   156      -2.174   0.987 -11.273  1.00  0.00
ATOM   2549 HD12 LEU   156      -2.756  -0.389 -12.241  1.00  0.00
ATOM   2550 HD13 LEU   156      -3.556   0.020 -10.706  1.00  0.00
ATOM   2551  CD2 LEU   156      -1.346  -0.404  -9.103  1.00  0.00
ATOM   2552 HD21 LEU   156      -0.961   0.613  -9.186  1.00  0.00
ATOM   2553 HD22 LEU   156      -2.259  -0.399  -8.508  1.00  0.00
ATOM   2554 HD23 LEU   156      -0.601  -1.035  -8.619  1.00  0.00
ATOM   2555  C   LEU   156      -1.211  -3.016 -12.617  1.00  0.00
ATOM   2556  O   LEU   156      -1.161  -2.212 -13.562  1.00  0.00
ATOM   2557  N   TYR   157      -0.205  -3.859 -12.347  1.00  0.00
ATOM   2558  H   TYR   157      -0.204  -4.538 -11.586  1.00  0.00
ATOM   2559  CA  TYR   157       1.000  -3.848 -13.170  1.00  0.00
ATOM   2560  HA  TYR   157       1.462  -2.866 -13.070  1.00  0.00
ATOM   2561  CB  TYR   157       1.982  -4.918 -12.684  1.00  0.00
ATOM   2562  HB2 TYR   157       2.272  -4.708 -11.655  1.00  0.00
ATOM   2563  HB3 TYR   157       1.492  -5.892 -12.684  1.00  0.00
ATOM   2564  CG  TYR   157       3.205  -4.969 -13.552  1.00  0.00
ATOM   2565  CD1 TYR   157       4.285  -4.134 -13.303  1.00  0.00
ATOM   2566  HD1 TYR   157       4.246  -3.450 -12.468  1.00  0.00
ATOM   2567  CE1 TYR   157       5.412  -4.164 -14.108  1.00  0.00
ATOM   2568  HE1 TYR   157       6.246  -3.508 -13.907  1.00  0.00
ATOM   2569  CZ  TYR   157       5.455  -5.046 -15.174  1.00  0.00
ATOM   2570  OH  TYR   157       6.555  -5.073 -15.995  1.00  0.00
ATOM   2571  HH  TYR   157       6.426  -5.749 -16.693  1.00  0.00
ATOM   2572  CE2 TYR   157       4.396  -5.888 -15.435  1.00  0.00
ATOM   2573  HE2 TYR   157       4.441  -6.578 -16.265  1.00  0.00
ATOM   2574  CD2 TYR   157       3.279  -5.843 -14.629  1.00  0.00
ATOM   2575  HD2 TYR   157       2.447  -6.499 -14.838  1.00  0.00
ATOM   2576  C   TYR   157       0.676  -4.060 -14.644  1.00  0.00
ATOM   2577  O   TYR   157       1.273  -3.419 -15.519  1.00  0.00
ATOM   2578  N   HIE   158      -0.254  -4.964 -14.939  1.00  0.00
ATOM   2579  H   HIE   158      -0.789  -5.470 -14.234  1.00  0.00
ATOM   2580  CA  HIE   158      -0.598  -5.319 -16.309  1.00  0.00
ATOM   2581  HA  HIE   158       0.287  -5.123 -16.914  1.00  0.00
ATOM   2582  CB  HIE   158      -0.980  -6.799 -16.386  1.00  0.00
ATOM   2583  HB2 HIE   158      -1.779  -6.997 -15.672  1.00  0.00
ATOM   2584  HB3 HIE   158      -1.378  -7.012 -17.378  1.00  0.00
ATOM   2585  CG  HIE   158       0.160  -7.725 -16.110  1.00  0.00
ATOM   2586  ND1 HIE   158       1.217  -7.880 -16.982  1.00  0.00
ATOM   2587  CE1 HIE   158       2.075  -8.748 -16.476  1.00  0.00
ATOM   2588  HE1 HIE   158       2.993  -9.073 -16.943  1.00  0.00
ATOM   2589  NE2 HIE   158       1.620  -9.151 -15.302  1.00  0.00
ATOM   2590  HE2 HIE   158       2.081  -9.820 -14.685  1.00  0.00
ATOM   2591  CD2 HIE   158       0.426  -8.522 -15.049  1.00  0.00
ATOM   2592  HD2 HIE   158      -0.187  -8.641 -14.168  1.00  0.00
ATOM   2593  C   HIE   158      -1.731  -4.470 -16.880  1.00  0.00
ATOM   2594  O   HIE   158      -2.187  -4.745 -17.996  1.00  0.00
ATOM   2595  N   ASN   159      -2.181  -3.443 -16.154  1.00  0.00
ATOM   2596  H   ASN   159      -1.801  -3.186 -15.243  1.00  0.00
ATOM   2597  CA  ASN   159      -3.278  -2.582 -16.611  1.00  0.00
ATOM   2598  HA  ASN   159      -3.459  -1.851 -15.823  1.00  0.00
ATOM   2599  CB  ASN   159      -2.895  -1.836 -17.893  1.00  0.00
ATOM   2600  HB2 ASN   159      -2.623  -2.560 -18.661  1.00  0.00
ATOM   2601  HB3 ASN   159      -3.763  -1.291 -18.263  1.00  0.00
ATOM   2602  CG  ASN   159      -1.748  -0.868 -17.693  1.00  0.00
ATOM   2603  OD1 ASN   159      -1.563  -0.300 -16.605  1.00  0.00
ATOM   2604  ND2 ASN   159      -0.958  -0.674 -18.749  1.00  0.00
ATOM   2605 HD21 ASN   159      -0.164  -0.037 -18.682  1.00  0.00
ATOM   2606 HD22 ASN   159      -1.148  -1.162 -19.624  1.00  0.00
ATOM   2607  C   ASN   159      -4.567  -3.369 -16.822  1.00  0.00
ATOM   2608  O   ASN   159      -5.373  -3.044 -17.702  1.00  0.00
ATOM   2609  N   LYS   160      -4.785  -4.396 -16.006  1.00  0.00
ATOM   2610  H   LYS   160      -4.158  -4.657 -15.245  1.00  0.00
ATOM   2611  CA  LYS   160      -5.959  -5.252 -16.131  1.00  0.00
ATOM   2612  HA  LYS   160      -6.322  -5.109 -17.149  1.00  0.00
ATOM   2613  CB  LYS   160      -5.578  -6.717 -15.894  1.00  0.00
ATOM   2614  HB2 LYS   160      -5.026  -6.788 -14.957  1.00  0.00
ATOM   2615  HB3 LYS   160      -6.490  -7.301 -15.772  1.00  0.00
ATOM   2616  CG  LYS   160      -4.735  -7.348 -17.011  1.00  0.00
ATOM   2617  HG2 LYS   160      -3.738  -6.908 -17.005  1.00  0.00
ATOM   2618  HG3 LYS   160      -4.614  -8.414 -16.816  1.00  0.00
ATOM   2619  CD  LYS   160      -5.374  -7.150 -18.396  1.00  0.00
ATOM   2620  HD2 LYS   160      -6.009  -6.264 -18.379  1.00  0.00
ATOM   2621  HD3 LYS   160      -4.592  -6.968 -19.133  1.00  0.00
ATOM   2622  CE  LYS   160      -6.203  -8.362 -18.823  1.00  0.00
ATOM   2623  HE2 LYS   160      -5.533  -9.162 -19.138  1.00  0.00
ATOM   2624  HE3 LYS   160      -6.763  -8.734 -17.965  1.00  0.00
ATOM   2625  NZ  LYS   160      -7.159  -8.049 -19.939  1.00  0.00
ATOM   2626  HZ1 LYS   160      -7.694  -8.905 -20.188  1.00  0.00
ATOM   2627  HZ2 LYS   160      -7.818  -7.305 -19.633  1.00  0.00
ATOM   2628  HZ3 LYS   160      -6.627  -7.720 -20.770  1.00  0.00
ATOM   2629  C   LYS   160      -7.100  -4.872 -15.196  1.00  0.00
ATOM   2630  O   LYS   160      -8.166  -5.506 -15.257  1.00  0.00
ATOM   2631  N   LEU   161      -6.924  -3.867 -14.339  1.00  0.00
ATOM   2632  H   LEU   161      -6.055  -3.346 -14.219  1.00  0.00
ATOM   2633  CA  LEU   161      -8.033  -3.442 -13.484  1.00  0.00
ATOM   2634  HA  LEU   161      -8.455  -4.334 -13.022  1.00  0.00
ATOM   2635  CB  LEU   161      -7.541  -2.506 -12.382  1.00  0.00
ATOM   2636  HB2 LEU   161      -7.014  -1.667 -12.837  1.00  0.00
ATOM   2637  HB3 LEU   161      -8.402  -2.093 -11.855  1.00  0.00
ATOM   2638  CG  LEU   161      -6.617  -3.187 -11.371  1.00  0.00
ATOM   2639  HG  LEU   161      -5.833  -3.706 -11.922  1.00  0.00
ATOM   2640  CD1 LEU   161      -5.916  -2.159 -10.460  1.00  0.00
ATOM   2641 HD11 LEU   161      -5.268  -2.680  -9.755  1.00  0.00
ATOM   2642 HD12 LEU   161      -5.319  -1.481 -11.069  1.00  0.00
ATOM   2643 HD13 LEU   161      -6.665  -1.589  -9.911  1.00  0.00
ATOM   2644  CD2 LEU   161      -7.387  -4.210 -10.565  1.00  0.00
ATOM   2645 HD21 LEU   161      -6.718  -4.688  -9.849  1.00  0.00
ATOM   2646 HD22 LEU   161      -8.198  -3.716 -10.030  1.00  0.00
ATOM   2647 HD23 LEU   161      -7.800  -4.964 -11.234  1.00  0.00
ATOM   2648  C   LEU   161      -9.127  -2.758 -14.304  1.00  0.00
ATOM   2649  O   LEU   161      -8.877  -2.196 -15.374  1.00  0.00
ATOM   2650  N   HIE   162     -10.356  -2.810 -13.778  1.00  0.00
ATOM   2651  H   HIE   162     -10.553  -3.261 -12.885  1.00  0.00
ATOM   2652  CA  HIE   162     -11.543  -2.238 -14.407  1.00  0.00
ATOM   2653  HA  HIE   162     -11.517  -2.441 -15.478  1.00  0.00
ATOM   2654  CB  HIE   162     -12.783  -2.893 -13.778  1.00  0.00
ATOM   2655  HB2 HIE   162     -12.707  -3.974 -13.899  1.00  0.00
ATOM   2656  HB3 HIE   162     -12.780  -2.691 -12.707  1.00  0.00
ATOM   2657  CG  HIE   162     -14.089  -2.436 -14.349  1.00  0.00
ATOM   2658  ND1 HIE   162     -14.483  -2.717 -15.641  1.00  0.00
ATOM   2659  CE1 HIE   162     -15.686  -2.206 -15.851  1.00  0.00
ATOM   2660  HE1 HIE   162     -16.246  -2.268 -16.772  1.00  0.00
ATOM   2661  NE2 HIE   162     -16.086  -1.606 -14.742  1.00  0.00
ATOM   2662  HE2 HIE   162     -16.976  -1.123 -14.617  1.00  0.00
ATOM   2663  CD2 HIE   162     -15.108  -1.739 -13.786  1.00  0.00
ATOM   2664  HD2 HIE   162     -15.144  -1.360 -12.775  1.00  0.00
ATOM   2665  C   HIE   162     -11.587  -0.714 -14.263  1.00  0.00
ATOM   2666  O   HIE   162     -12.584  -0.157 -13.793  1.00  0.00
ATOM   2667  N   VAL   163     -10.497  -0.025 -14.633  1.00  0.00
ATOM   2668  H   VAL   163      -9.606  -0.475 -14.842  1.00  0.00
ATOM   2669  CA  VAL   163     -10.458   1.431 -14.778  1.00  0.00
ATOM   2670  HA  VAL   163     -11.476   1.808 -14.876  1.00  0.00
ATOM   2671  CB  VAL   163      -9.868   2.149 -13.546  1.00  0.00
ATOM   2672  HB  VAL   163      -9.733   3.203 -13.787  1.00  0.00
ATOM   2673  CG1 VAL   163     -10.832   2.083 -12.350  1.00  0.00
ATOM   2674 HG11 VAL   163     -10.389   2.597 -11.497  1.00  0.00
ATOM   2675 HG12 VAL   163     -11.774   2.564 -12.615  1.00  0.00
ATOM   2676 HG13 VAL   163     -11.017   1.041 -12.089  1.00  0.00
ATOM   2677  CG2 VAL   163      -8.497   1.560 -13.202  1.00  0.00
ATOM   2678 HG21 VAL   163      -8.089   2.073 -12.331  1.00  0.00
ATOM   2679 HG22 VAL   163      -8.602   0.498 -12.981  1.00  0.00
ATOM   2680 HG23 VAL   163      -7.823   1.689 -14.049  1.00  0.00
ATOM   2681  C   VAL   163      -9.613   1.725 -16.015  1.00  0.00
ATOM   2682  O   VAL   163      -9.013   0.828 -16.611  1.00  0.00
ATOM   2683  N   SER   164      -9.560   3.000 -16.392  1.00  0.00
ATOM   2684  H   SER   164     -10.004   3.767 -15.887  1.00  0.00
ATOM   2685  CA  SER   164      -8.838   3.399 -17.596  1.00  0.00
ATOM   2686  HA  SER   164      -9.262   2.858 -18.442  1.00  0.00
ATOM   2687  CB  SER   164      -9.000   4.903 -17.841  1.00  0.00
ATOM   2688  HB2 SER   164      -8.637   5.155 -18.837  1.00  0.00
ATOM   2689  HB3 SER   164     -10.057   5.169 -17.810  1.00  0.00
ATOM   2690  OG  SER   164      -8.278   5.663 -16.854  1.00  0.00
ATOM   2691  HG  SER   164      -8.393   6.620 -17.030  1.00  0.00
ATOM   2692  C   SER   164      -7.356   3.035 -17.490  1.00  0.00
ATOM   2693  O   SER   164      -6.784   2.982 -16.402  1.00  0.00
ATOM   2694  N   GLU   165      -6.745   2.727 -18.637  1.00  0.00
ATOM   2695  H   GLU   165      -7.215   2.603 -19.534  1.00  0.00
ATOM   2696  CA  GLU   165      -5.290   2.542 -18.661  1.00  0.00
ATOM   2697  HA  GLU   165      -5.052   1.680 -18.038  1.00  0.00
ATOM   2698  CB  GLU   165      -4.797   2.263 -20.086  1.00  0.00
ATOM   2699  HB2 GLU   165      -5.252   1.341 -20.449  1.00  0.00
ATOM   2700  HB3 GLU   165      -5.132   3.064 -20.745  1.00  0.00
ATOM   2701  CG  GLU   165      -3.263   2.141 -20.174  1.00  0.00
ATOM   2702  HG2 GLU   165      -2.811   3.046 -19.768  1.00  0.00
ATOM   2703  HG3 GLU   165      -2.936   1.312 -19.547  1.00  0.00
ATOM   2704  CD  GLU   165      -2.752   1.924 -21.591  1.00  0.00
ATOM   2705  OE1 GLU   165      -3.380   1.147 -22.345  1.00  0.00
ATOM   2706  OE2 GLU   165      -1.725   2.521 -21.959  1.00  0.00
ATOM   2707  C   GLU   165      -4.584   3.766 -18.095  1.00  0.00
ATOM   2708  O   GLU   165      -3.591   3.641 -17.363  1.00  0.00
ATOM   2709  N   ARG   166      -5.094   4.956 -18.409  1.00  0.00
ATOM   2710  H   ARG   166      -5.920   5.092 -18.992  1.00  0.00
ATOM   2711  CA  ARG   166      -4.480   6.187 -17.920  1.00  0.00
ATOM   2712  HA  ARG   166      -3.444   6.223 -18.258  1.00  0.00
ATOM   2713  CB  ARG   166      -5.239   7.387 -18.487  1.00  0.00
ATOM   2714  HB2 ARG   166      -5.140   7.383 -19.573  1.00  0.00
ATOM   2715  HB3 ARG   166      -6.299   7.269 -18.263  1.00  0.00
ATOM   2716  CG  ARG   166      -4.774   8.735 -17.958  1.00  0.00
ATOM   2717  HG2 ARG   166      -4.840   8.745 -16.870  1.00  0.00
ATOM   2718  HG3 ARG   166      -3.726   8.889 -18.215  1.00  0.00
ATOM   2719  CD  ARG   166      -5.622   9.876 -18.539  1.00  0.00
ATOM   2720  HD2 ARG   166      -5.506   9.900 -19.622  1.00  0.00
ATOM   2721  HD3 ARG   166      -6.676   9.686 -18.336  1.00  0.00
ATOM   2722  NE  ARG   166      -5.244  11.173 -17.979  1.00  0.00
ATOM   2723  HE  ARG   166      -4.504  11.699 -18.444  1.00  0.00
ATOM   2724  CZ  ARG   166      -5.807  11.707 -16.902  1.00  0.00
ATOM   2725  NH1 ARG   166      -5.396  12.894 -16.463  1.00  0.00
ATOM   2726 HH11 ARG   166      -4.651  13.389 -16.954  1.00  0.00
ATOM   2727 HH12 ARG   166      -5.825  13.309 -15.636  1.00  0.00
ATOM   2728  NH2 ARG   166      -6.786  11.053 -16.272  1.00  0.00
ATOM   2729 HH21 ARG   166      -7.099  10.146 -16.619  1.00  0.00
ATOM   2730 HH22 ARG   166      -7.221  11.460 -15.444  1.00  0.00
ATOM   2731  C   ARG   166      -4.452   6.228 -16.395  1.00  0.00
ATOM   2732  O   ARG   166      -3.430   6.582 -15.792  1.00  0.00
ATOM   2733  N   SER   167      -5.576   5.879 -15.747  1.00  0.00
ATOM   2734  H   SER   167      -6.441   5.577 -16.195  1.00  0.00
ATOM   2735  CA  SER   167      -5.607   5.921 -14.287  1.00  0.00
ATOM   2736  HA  SER   167      -5.396   6.943 -13.973  1.00  0.00
ATOM   2737  CB  SER   167      -6.988   5.506 -13.779  1.00  0.00
ATOM   2738  HB2 SER   167      -7.229   4.502 -14.127  1.00  0.00
ATOM   2739  HB3 SER   167      -6.993   5.476 -12.689  1.00  0.00
ATOM   2740  OG  SER   167      -7.954   6.425 -14.243  1.00  0.00
ATOM   2741  HG  SER   167      -8.127   6.265 -15.194  1.00  0.00
ATOM   2742  C   SER   167      -4.551   5.006 -13.696  1.00  0.00
ATOM   2743  O   SER   167      -3.891   5.350 -12.705  1.00  0.00
ATOM   2744  N   GLN   168      -4.384   3.832 -14.297  1.00  0.00
ATOM   2745  H   GLN   168      -4.913   3.526 -15.114  1.00  0.00
ATOM   2746  CA  GLN   168      -3.402   2.871 -13.814  1.00  0.00
ATOM   2747  HA  GLN   168      -3.521   2.735 -12.739  1.00  0.00
ATOM   2748  CB  GLN   168      -3.643   1.527 -14.502  1.00  0.00
ATOM   2749  HB2 GLN   168      -3.660   1.660 -15.584  1.00  0.00
ATOM   2750  HB3 GLN   168      -2.826   0.841 -14.278  1.00  0.00
ATOM   2751  CG  GLN   168      -4.974   0.931 -14.025  1.00  0.00
ATOM   2752  HG2 GLN   168      -4.905   0.741 -12.954  1.00  0.00
ATOM   2753  HG3 GLN   168      -5.758   1.674 -14.167  1.00  0.00
ATOM   2754  CD  GLN   168      -5.394  -0.358 -14.722  1.00  0.00
ATOM   2755  OE1 GLN   168      -5.053  -1.448 -14.277  1.00  0.00
ATOM   2756  NE2 GLN   168      -6.175  -0.235 -15.803  1.00  0.00
ATOM   2757 HE21 GLN   168      -6.436   0.691 -16.141  1.00  0.00
ATOM   2758 HE22 GLN   168      -6.509  -1.068 -16.288  1.00  0.00
ATOM   2759  C   GLN   168      -1.983   3.380 -14.013  1.00  0.00
ATOM   2760  O   GLN   168      -1.149   3.270 -13.106  1.00  0.00
ATOM   2761  N   ARG   169      -1.694   3.980 -15.167  1.00  0.00
ATOM   2762  H   ARG   169      -2.344   4.092 -15.945  1.00  0.00
ATOM   2763  CA  ARG   169      -0.358   4.537 -15.384  1.00  0.00
ATOM   2764  HA  ARG   169       0.365   3.734 -15.243  1.00  0.00
ATOM   2765  CB  ARG   169      -0.238   5.081 -16.808  1.00  0.00
ATOM   2766  HB2 ARG   169      -1.090   5.728 -17.016  1.00  0.00
ATOM   2767  HB3 ARG   169       0.657   5.699 -16.880  1.00  0.00
ATOM   2768  CG  ARG   169      -0.175   3.995 -17.854  1.00  0.00
ATOM   2769  HG2 ARG   169       0.590   3.269 -17.577  1.00  0.00
ATOM   2770  HG3 ARG   169      -1.125   3.462 -17.881  1.00  0.00
ATOM   2771  CD  ARG   169       0.136   4.557 -19.254  1.00  0.00
ATOM   2772  HD2 ARG   169      -0.635   5.266 -19.554  1.00  0.00
ATOM   2773  HD3 ARG   169       1.081   5.101 -19.239  1.00  0.00
ATOM   2774  NE  ARG   169       0.205   3.455 -20.210  1.00  0.00
ATOM   2775  HE  ARG   169      -0.594   3.303 -20.826  1.00  0.00
ATOM   2776  CZ  ARG   169       1.252   2.635 -20.325  1.00  0.00
ATOM   2777  NH1 ARG   169       2.325   2.805 -19.556  1.00  0.00
ATOM   2778 HH11 ARG   169       2.350   3.564 -18.875  1.00  0.00
ATOM   2779 HH12 ARG   169       3.123   2.176 -19.647  1.00  0.00
ATOM   2780  NH2 ARG   169       1.227   1.638 -21.205  1.00  0.00
ATOM   2781 HH21 ARG   169       0.406   1.498 -21.794  1.00  0.00
ATOM   2782 HH22 ARG   169       2.029   1.013 -21.291  1.00  0.00
ATOM   2783  C   ARG   169      -0.044   5.637 -14.378  1.00  0.00
ATOM   2784  O   ARG   169       1.076   5.723 -13.859  1.00  0.00
ATOM   2785  N   ILE   170      -1.017   6.506 -14.102  1.00  0.00
ATOM   2786  H   ILE   170      -1.963   6.467 -14.481  1.00  0.00
ATOM   2787  CA  ILE   170      -0.751   7.611 -13.194  1.00  0.00
ATOM   2788  HA  ILE   170       0.145   8.137 -13.523  1.00  0.00
ATOM   2789  CB  ILE   170      -1.920   8.611 -13.223  1.00  0.00
ATOM   2790  HB  ILE   170      -2.860   8.084 -13.059  1.00  0.00
ATOM   2791  CG2 ILE   170      -1.757   9.627 -12.115  1.00  0.00
ATOM   2792 HG21 ILE   170      -2.588  10.331 -12.142  1.00  0.00
ATOM   2793 HG22 ILE   170      -1.745   9.116 -11.152  1.00  0.00
ATOM   2794 HG23 ILE   170      -0.820  10.167 -12.251  1.00  0.00
ATOM   2795  CG1 ILE   170      -1.979   9.288 -14.594  1.00  0.00
ATOM   2796 HG12 ILE   170      -1.037   9.805 -14.780  1.00  0.00
ATOM   2797 HG13 ILE   170      -2.082   8.526 -15.366  1.00  0.00
ATOM   2798  CD1 ILE   170      -3.135  10.287 -14.713  1.00  0.00
ATOM   2799 HD11 ILE   170      -3.127  10.736 -15.706  1.00  0.00
ATOM   2800 HD12 ILE   170      -4.081   9.769 -14.557  1.00  0.00
ATOM   2801 HD13 ILE   170      -3.020  11.068 -13.961  1.00  0.00
ATOM   2802  C   ILE   170      -0.478   7.095 -11.786  1.00  0.00
ATOM   2803  O   ILE   170       0.450   7.554 -11.115  1.00  0.00
ATOM   2804  N   VAL   171      -1.264   6.118 -11.326  1.00  0.00
ATOM   2805  H   VAL   171      -2.020   5.680 -11.852  1.00  0.00
ATOM   2806  CA  VAL   171      -1.065   5.604  -9.974  1.00  0.00
ATOM   2807  HA  VAL   171      -1.038   6.449  -9.286  1.00  0.00
ATOM   2808  CB  VAL   171      -2.237   4.699  -9.562  1.00  0.00
ATOM   2809  HB  VAL   171      -2.378   3.929 -10.321  1.00  0.00
ATOM   2810  CG1 VAL   171      -1.941   4.003  -8.226  1.00  0.00
ATOM   2811 HG11 VAL   171      -2.783   3.367  -7.953  1.00  0.00
ATOM   2812 HG12 VAL   171      -1.043   3.393  -8.325  1.00  0.00
ATOM   2813 HG13 VAL   171      -1.787   4.754  -7.451  1.00  0.00
ATOM   2814  CG2 VAL   171      -3.508   5.548  -9.444  1.00  0.00
ATOM   2815 HG21 VAL   171      -4.344   4.913  -9.152  1.00  0.00
ATOM   2816 HG22 VAL   171      -3.360   6.322  -8.691  1.00  0.00
ATOM   2817 HG23 VAL   171      -3.725   6.014 -10.405  1.00  0.00
ATOM   2818  C   VAL   171       0.272   4.879  -9.855  1.00  0.00
ATOM   2819  O   VAL   171       0.951   4.980  -8.830  1.00  0.00
ATOM   2820  N   LYS   172       0.665   4.133 -10.885  1.00  0.00
ATOM   2821  H   LYS   172       0.123   3.972 -11.734  1.00  0.00
ATOM   2822  CA  LYS   172       1.968   3.476 -10.836  1.00  0.00
ATOM   2823  HA  LYS   172       2.026   2.885  -9.922  1.00  0.00
ATOM   2824  CB  LYS   172       2.117   2.547 -12.037  1.00  0.00
ATOM   2825  HB2 LYS   172       1.796   3.065 -12.941  1.00  0.00
ATOM   2826  HB3 LYS   172       3.168   2.292 -12.172  1.00  0.00
ATOM   2827  CG  LYS   172       1.297   1.265 -11.863  1.00  0.00
ATOM   2828  HG2 LYS   172       1.552   0.801 -10.910  1.00  0.00
ATOM   2829  HG3 LYS   172       0.238   1.518 -11.821  1.00  0.00
ATOM   2830  CD  LYS   172       1.533   0.258 -12.995  1.00  0.00
ATOM   2831  HD2 LYS   172       2.587   0.263 -13.273  1.00  0.00
ATOM   2832  HD3 LYS   172       1.301  -0.747 -12.643  1.00  0.00
ATOM   2833  CE  LYS   172       0.684   0.577 -14.214  1.00  0.00
ATOM   2834  HE2 LYS   172      -0.337   0.797 -13.901  1.00  0.00
ATOM   2835  HE3 LYS   172       1.068   1.473 -14.702  1.00  0.00
ATOM   2836  NZ  LYS   172       0.677  -0.559 -15.185  1.00  0.00
ATOM   2837  HZ1 LYS   172       0.036  -0.338 -15.973  1.00  0.00
ATOM   2838  HZ2 LYS   172       1.639  -0.708 -15.552  1.00  0.00
ATOM   2839  HZ3 LYS   172       0.352  -1.423 -14.706  1.00  0.00
ATOM   2840  C   LYS   172       3.106   4.492 -10.778  1.00  0.00
ATOM   2841  O   LYS   172       4.128   4.245 -10.120  1.00  0.00
ATOM   2842  N   GLN   173       2.943   5.632 -11.448  1.00  0.00
ATOM   2843  H   GLN   173       2.160   5.822 -12.074  1.00  0.00
ATOM   2844  CA  GLN   173       3.908   6.727 -11.328  1.00  0.00
ATOM   2845  HA  GLN   173       4.893   6.339 -11.586  1.00  0.00
ATOM   2846  CB  GLN   173       3.564   7.863 -12.300  1.00  0.00
ATOM   2847  HB2 GLN   173       3.625   7.485 -13.320  1.00  0.00
ATOM   2848  HB3 GLN   173       2.531   8.168 -12.134  1.00  0.00
ATOM   2849  CG  GLN   173       4.470   9.090 -12.172  1.00  0.00
ATOM   2850  HG2 GLN   173       4.568   9.355 -11.119  1.00  0.00
ATOM   2851  HG3 GLN   173       5.468   8.838 -12.531  1.00  0.00
ATOM   2852  CD  GLN   173       3.943  10.306 -12.953  1.00  0.00
ATOM   2853  OE1 GLN   173       2.987  10.198 -13.733  1.00  0.00
ATOM   2854  NE2 GLN   173       4.572  11.460 -12.746  1.00  0.00
ATOM   2855 HE21 GLN   173       5.355  11.504 -12.094  1.00  0.00
ATOM   2856 HE22 GLN   173       4.271  12.301 -13.239  1.00  0.00
ATOM   2857  C   GLN   173       3.955   7.250  -9.895  1.00  0.00
ATOM   2858  O   GLN   173       5.037   7.426  -9.317  1.00  0.00
ATOM   2859  N   ALA   174       2.785   7.462  -9.290  1.00  0.00
ATOM   2860  H   ALA   174       1.878   7.308  -9.731  1.00  0.00
ATOM   2861  CA  ALA   174       2.713   7.943  -7.916  1.00  0.00
ATOM   2862  HA  ALA   174       3.337   8.835  -7.865  1.00  0.00
ATOM   2863  CB  ALA   174       1.255   8.279  -7.554  1.00  0.00
ATOM   2864  HB1 ALA   174       1.209   8.638  -6.526  1.00  0.00
ATOM   2865  HB2 ALA   174       0.882   9.053  -8.225  1.00  0.00
ATOM   2866  HB3 ALA   174       0.640   7.385  -7.654  1.00  0.00
ATOM   2867  C   ALA   174       3.265   6.946  -6.905  1.00  0.00
ATOM   2868  O   ALA   174       3.638   7.352  -5.797  1.00  0.00
ATOM   2869  N   MET   175       3.300   5.654  -7.235  1.00  0.00
ATOM   2870  H   MET   175       2.962   5.277  -8.120  1.00  0.00
ATOM   2871  CA  MET   175       3.847   4.657  -6.313  1.00  0.00
ATOM   2872  HA  MET   175       3.532   4.955  -5.313  1.00  0.00
ATOM   2873  CB  MET   175       3.299   3.263  -6.656  1.00  0.00
ATOM   2874  HB2 MET   175       3.388   3.106  -7.731  1.00  0.00
ATOM   2875  HB3 MET   175       3.923   2.512  -6.171  1.00  0.00
ATOM   2876  CG  MET   175       1.861   3.037  -6.249  1.00  0.00
ATOM   2877  HG2 MET   175       1.792   2.941  -5.165  1.00  0.00
ATOM   2878  HG3 MET   175       1.255   3.897  -6.532  1.00  0.00
ATOM   2879  SD  MET   175       1.224   1.547  -7.042  1.00  0.00
ATOM   2880  CE  MET   175       2.236   0.239  -6.266  1.00  0.00
ATOM   2881  HE1 MET   175       1.945  -0.732  -6.667  1.00  0.00
ATOM   2882  HE2 MET   175       3.290   0.419  -6.480  1.00  0.00
ATOM   2883  HE3 MET   175       2.078   0.249  -5.188  1.00  0.00
ATOM   2884  C   MET   175       5.372   4.613  -6.315  1.00  0.00
ATOM   2885  O   MET   175       5.968   3.914  -5.483  1.00  0.00
ATOM   2886  N   LEU   176       6.016   5.309  -7.245  1.00  0.00
ATOM   2887  H   LEU   176       5.565   5.921  -7.925  1.00  0.00
ATOM   2888  CA  LEU   176       7.465   5.235  -7.353  1.00  0.00
ATOM   2889  HA  LEU   176       7.747   4.216  -7.619  1.00  0.00
ATOM   2890  CB  LEU   176       7.957   6.185  -8.445  1.00  0.00
ATOM   2891  HB2 LEU   176       7.582   5.834  -9.406  1.00  0.00
ATOM   2892  HB3 LEU   176       7.520   7.169  -8.273  1.00  0.00
ATOM   2893  CG  LEU   176       9.480   6.336  -8.540  1.00  0.00
ATOM   2894  HG  LEU   176       9.860   6.682  -7.579  1.00  0.00
ATOM   2895  CD1 LEU   176      10.166   5.009  -8.808  1.00  0.00
ATOM   2896 HD11 LEU   176      11.244   5.162  -8.868  1.00  0.00
ATOM   2897 HD12 LEU   176       9.943   4.314  -7.999  1.00  0.00
ATOM   2898 HD13 LEU   176       9.805   4.597  -9.750  1.00  0.00
ATOM   2899  CD2 LEU   176       9.815   7.374  -9.607  1.00  0.00
ATOM   2900 HD21 LEU   176      10.897   7.486  -9.679  1.00  0.00
ATOM   2901 HD22 LEU   176       9.419   7.048 -10.569  1.00  0.00
ATOM   2902 HD23 LEU   176       9.369   8.331  -9.336  1.00  0.00
ATOM   2903  C   LEU   176       8.110   5.588  -6.019  1.00  0.00
ATOM   2904  O   LEU   176       7.819   6.627  -5.425  1.00  0.00
ATOM   2905  N   THR   177       8.961   4.702  -5.538  1.00  0.00
ATOM   2906  H   THR   177       9.226   3.847  -6.027  1.00  0.00
ATOM   2907  CA  THR   177       9.604   4.874  -4.246  1.00  0.00
ATOM   2908  HA  THR   177       9.257   5.812  -3.813  1.00  0.00
ATOM   2909  CB  THR   177       9.224   3.687  -3.335  1.00  0.00
ATOM   2910  HB  THR   177       9.454   2.757  -3.855  1.00  0.00
ATOM   2911  CG2 THR   177      10.019   3.712  -2.040  1.00  0.00
ATOM   2912 HG21 THR   177       9.730   2.864  -1.419  1.00  0.00
ATOM   2913 HG22 THR   177      11.084   3.650  -2.265  1.00  0.00
ATOM   2914 HG23 THR   177       9.815   4.640  -1.505  1.00  0.00
ATOM   2915  OG1 THR   177       7.824   3.765  -3.037  1.00  0.00
ATOM   2916  HG1 THR   177       7.310   3.730  -3.870  1.00  0.00
ATOM   2917  C   THR   177      11.112   4.965  -4.371  1.00  0.00
ATOM   2918  O   THR   177      11.741   5.822  -3.738  1.00  0.00
ATOM   2919  N   GLU   178      11.696   4.126  -5.216  1.00  0.00
ATOM   2920  H   GLU   178      11.181   3.506  -5.841  1.00  0.00
ATOM   2921  CA  GLU   178      13.140   4.013  -5.328  1.00  0.00
ATOM   2922  HA  GLU   178      13.611   4.950  -5.031  1.00  0.00
ATOM   2923  CB  GLU   178      13.639   2.893  -4.413  1.00  0.00
ATOM   2924  HB2 GLU   178      12.771   2.412  -3.961  1.00  0.00
ATOM   2925  HB3 GLU   178      14.132   2.143  -5.032  1.00  0.00
ATOM   2926  CG  GLU   178      14.574   3.281  -3.323  1.00  0.00
ATOM   2927  HG2 GLU   178      15.483   3.707  -3.747  1.00  0.00
ATOM   2928  HG3 GLU   178      14.120   4.053  -2.701  1.00  0.00
ATOM   2929  CD  GLU   178      14.917   2.072  -2.477  1.00  0.00
ATOM   2930  OE1 GLU   178      14.020   1.581  -1.749  1.00  0.00
ATOM   2931  OE2 GLU   178      16.063   1.594  -2.580  1.00  0.00
ATOM   2932  C   GLU   178      13.494   3.693  -6.769  1.00  0.00
ATOM   2933  O   GLU   178      12.814   2.899  -7.418  1.00  0.00
ATOM   2934  N   ALA   179      14.589   4.261  -7.257  1.00  0.00
ATOM   2935  H   ALA   179      15.150   4.970  -6.785  1.00  0.00
ATOM   2936  CA  ALA   179      15.052   3.858  -8.575  1.00  0.00
ATOM   2937  HA  ALA   179      14.833   2.801  -8.729  1.00  0.00
ATOM   2938  CB  ALA   179      14.329   4.627  -9.690  1.00  0.00
ATOM   2939  HB1 ALA   179      14.702   4.298 -10.660  1.00  0.00
ATOM   2940  HB2 ALA   179      13.258   4.435  -9.629  1.00  0.00
ATOM   2941  HB3 ALA   179      14.513   5.695  -9.574  1.00  0.00
ATOM   2942  C   ALA   179      16.539   4.109  -8.640  1.00  0.00
ATOM   2943  O   ALA   179      17.005   5.163  -8.197  1.00  0.00
ATOM   2944  N   ASN   180      17.267   3.115  -9.134  1.00  0.00
ATOM   2945  H   ASN   180      16.871   2.218  -9.414  1.00  0.00
ATOM   2946  CA  ASN   180      18.714   3.206  -9.327  1.00  0.00
ATOM   2947  HA  ASN   180      19.020   4.243  -9.464  1.00  0.00
ATOM   2948  CB  ASN   180      19.468   2.703  -8.089  1.00  0.00
ATOM   2949  HB2 ASN   180      20.540   2.723  -8.286  1.00  0.00
ATOM   2950  HB3 ASN   180      19.284   3.379  -7.254  1.00  0.00
ATOM   2951  CG  ASN   180      19.055   1.298  -7.698  1.00  0.00
ATOM   2952  OD1 ASN   180      19.144   0.372  -8.501  1.00  0.00
ATOM   2953  ND2 ASN   180      18.548   1.143  -6.474  1.00  0.00
ATOM   2954 HD21 ASN   180      18.215   0.227  -6.172  1.00  0.00
ATOM   2955 HD22 ASN   180      18.493   1.940  -5.840  1.00  0.00
ATOM   2956  C   ASN   180      19.059   2.399 -10.572  1.00  0.00
ATOM   2957  O   ASN   180      18.172   1.924 -11.296  1.00  0.00
ATOM   2958  N   GLY   181      20.359   2.223 -10.813  1.00  0.00
ATOM   2959  H   GLY   181      21.112   2.564 -10.216  1.00  0.00
ATOM   2960  CA  GLY   181      20.788   1.503 -11.994  1.00  0.00
ATOM   2961  HA2 GLY   181      20.324   1.958 -12.869  1.00  0.00
ATOM   2962  HA3 GLY   181      21.865   1.624 -12.105  1.00  0.00
ATOM   2963  C   GLY   181      20.464   0.024 -11.987  1.00  0.00
ATOM   2964  O   GLY   181      20.511  -0.597 -13.054  1.00  0.00
ATOM   2965  N   ASP   182      20.132  -0.547 -10.825  1.00  0.00
ATOM   2966  H   ASP   182      20.054  -0.033  -9.947  1.00  0.00
ATOM   2967  CA  ASP   182      19.847  -1.974 -10.704  1.00  0.00
ATOM   2968  HA  ASP   182      20.294  -2.433 -11.586  1.00  0.00
ATOM   2969  CB  ASP   182      20.463  -2.550  -9.419  1.00  0.00
ATOM   2970  HB2 ASP   182      20.034  -2.040  -8.556  1.00  0.00
ATOM   2971  HB3 ASP   182      20.194  -3.603  -9.333  1.00  0.00
ATOM   2972  CG  ASP   182      21.974  -2.417  -9.376  1.00  0.00
ATOM   2973  OD1 ASP   182      22.646  -3.048 -10.218  1.00  0.00
ATOM   2974  OD2 ASP   182      22.485  -1.694  -8.489  1.00  0.00
ATOM   2975  C   ASP   182      18.359  -2.295 -10.704  1.00  0.00
ATOM   2976  O   ASP   182      17.965  -3.338 -11.231  1.00  0.00
ATOM   2977  N   TYR   183      17.515  -1.451 -10.110  1.00  0.00
ATOM   2978  H   TYR   183      17.764  -0.533  -9.742  1.00  0.00
ATOM   2979  CA  TYR   183      16.112  -1.833  -9.953  1.00  0.00
ATOM   2980  HA  TYR   183      15.794  -2.310 -10.880  1.00  0.00
ATOM   2981  CB  TYR   183      15.928  -2.839  -8.810  1.00  0.00
ATOM   2982  HB2 TYR   183      14.863  -3.041  -8.693  1.00  0.00
ATOM   2983  HB3 TYR   183      16.402  -3.779  -9.094  1.00  0.00
ATOM   2984  CG  TYR   183      16.490  -2.399  -7.465  1.00  0.00
ATOM   2985  CD1 TYR   183      15.732  -1.651  -6.575  1.00  0.00
ATOM   2986  HD1 TYR   183      14.727  -1.363  -6.846  1.00  0.00
ATOM   2987  CE1 TYR   183      16.244  -1.265  -5.339  1.00  0.00
ATOM   2988  HE1 TYR   183      15.642  -0.679  -4.660  1.00  0.00
ATOM   2989  CZ  TYR   183      17.532  -1.638  -4.987  1.00  0.00
ATOM   2990  OH  TYR   183      18.050  -1.266  -3.769  1.00  0.00
ATOM   2991  HH  TYR   183      18.963  -1.611  -3.683  1.00  0.00
ATOM   2992  CE2 TYR   183      18.297  -2.387  -5.848  1.00  0.00
ATOM   2993  HE2 TYR   183      19.298  -2.681  -5.567  1.00  0.00
ATOM   2994  CD2 TYR   183      17.781  -2.764  -7.077  1.00  0.00
ATOM   2995  HD2 TYR   183      18.389  -3.352  -7.749  1.00  0.00
ATOM   2996  C   TYR   183      15.258  -0.603  -9.696  1.00  0.00
ATOM   2997  O   TYR   183      15.760   0.469  -9.353  1.00  0.00
ATOM   2998  N   ILE   184      13.944  -0.797  -9.831  1.00  0.00
ATOM   2999  H   ILE   184      13.546  -1.677 -10.158  1.00  0.00
ATOM   3000  CA  ILE   184      12.938   0.215  -9.530  1.00  0.00
ATOM   3001  HA  ILE   184      13.413   1.096  -9.098  1.00  0.00
ATOM   3002  CB  ILE   184      12.207   0.682 -10.807  1.00  0.00
ATOM   3003  HB  ILE   184      11.753  -0.183 -11.290  1.00  0.00
ATOM   3004  CG2 ILE   184      11.083   1.656 -10.457  1.00  0.00
ATOM   3005 HG21 ILE   184      10.580   1.974 -11.370  1.00  0.00
ATOM   3006 HG22 ILE   184      10.366   1.163  -9.800  1.00  0.00
ATOM   3007 HG23 ILE   184      11.500   2.526  -9.951  1.00  0.00
ATOM   3008  CG1 ILE   184      13.199   1.299 -11.788  1.00  0.00
ATOM   3009 HG12 ILE   184      13.526   2.263 -11.399  1.00  0.00
ATOM   3010 HG13 ILE   184      14.082   0.662 -11.844  1.00  0.00
ATOM   3011  CD1 ILE   184      12.646   1.498 -13.194  1.00  0.00
ATOM   3012 HD11 ILE   184      13.414   1.941 -13.828  1.00  0.00
ATOM   3013 HD12 ILE   184      12.346   0.535 -13.607  1.00  0.00
ATOM   3014 HD13 ILE   184      11.782   2.161 -13.155  1.00  0.00
ATOM   3015  C   ILE   184      11.950  -0.410  -8.555  1.00  0.00
ATOM   3016  O   ILE   184      11.521  -1.549  -8.759  1.00  0.00
ATOM   3017  N   ILE   185      11.589   0.320  -7.506  1.00  0.00
ATOM   3018  H   ILE   185      11.985   1.235  -7.289  1.00  0.00
ATOM   3019  CA  ILE   185      10.573  -0.136  -6.556  1.00  0.00
ATOM   3020  HA  ILE   185      10.269  -1.144  -6.839  1.00  0.00
ATOM   3021  CB  ILE   185      11.115  -0.225  -5.121  1.00  0.00
ATOM   3022  HB  ILE   185      11.604   0.717  -4.874  1.00  0.00
ATOM   3023  CG2 ILE   185       9.952  -0.485  -4.125  1.00  0.00
ATOM   3024 HG21 ILE   185      10.348  -0.546  -3.111  1.00  0.00
ATOM   3025 HG22 ILE   185       9.232   0.331  -4.185  1.00  0.00
ATOM   3026 HG23 ILE   185       9.458  -1.423  -4.379  1.00  0.00
ATOM   3027  CG1 ILE   185      12.108  -1.374  -5.021  1.00  0.00
ATOM   3028 HG12 ILE   185      11.586  -2.318  -5.177  1.00  0.00
ATOM   3029 HG13 ILE   185      12.848  -1.283  -5.816  1.00  0.00
ATOM   3030  CD1 ILE   185      12.817  -1.404  -3.670  1.00  0.00
ATOM   3031 HD11 ILE   185      13.516  -2.240  -3.644  1.00  0.00
ATOM   3032 HD12 ILE   185      13.362  -0.471  -3.524  1.00  0.00
ATOM   3033 HD13 ILE   185      12.081  -1.522  -2.875  1.00  0.00
ATOM   3034  C   ILE   185       9.382   0.810  -6.615  1.00  0.00
ATOM   3035  O   ILE   185       9.535   2.020  -6.428  1.00  0.00
ATOM   3036  N   ARG   186       8.198   0.257  -6.872  1.00  0.00
ATOM   3037  H   ARG   186       8.090  -0.712  -7.170  1.00  0.00
ATOM   3038  CA  ARG   186       6.934   0.976  -6.755  1.00  0.00
ATOM   3039  HA  ARG   186       7.095   2.034  -6.549  1.00  0.00
ATOM   3040  CB  ARG   186       6.137   0.926  -8.069  1.00  0.00
ATOM   3041  HB2 ARG   186       5.816  -0.099  -8.253  1.00  0.00
ATOM   3042  HB3 ARG   186       5.235   1.529  -7.963  1.00  0.00
ATOM   3043  CG  ARG   186       6.951   1.436  -9.302  1.00  0.00
ATOM   3044  HG2 ARG   186       7.341   2.429  -9.081  1.00  0.00
ATOM   3045  HG3 ARG   186       7.810   0.782  -9.453  1.00  0.00
ATOM   3046  CD  ARG   186       6.138   1.500 -10.609  1.00  0.00
ATOM   3047  HD2 ARG   186       5.676   0.534 -10.810  1.00  0.00
ATOM   3048  HD3 ARG   186       5.330   2.226 -10.512  1.00  0.00
ATOM   3049  NE  ARG   186       7.014   1.872 -11.707  1.00  0.00
ATOM   3050  HE  ARG   186       7.402   1.127 -12.286  1.00  0.00
ATOM   3051  CZ  ARG   186       7.339   3.128 -12.000  1.00  0.00
ATOM   3052  NH1 ARG   186       6.804   4.144 -11.308  1.00  0.00
ATOM   3053 HH11 ARG   186       6.145   3.955 -10.553  1.00  0.00
ATOM   3054 HH12 ARG   186       7.056   5.105 -11.536  1.00  0.00
ATOM   3055  NH2 ARG   186       8.174   3.374 -13.006  1.00  0.00
ATOM   3056 HH21 ARG   186       8.561   2.601 -13.548  1.00  0.00
ATOM   3057 HH22 ARG   186       8.427   4.335 -13.235  1.00  0.00
ATOM   3058  C   ARG   186       6.179   0.300  -5.618  1.00  0.00
ATOM   3059  O   ARG   186       5.971  -0.918  -5.668  1.00  0.00
ATOM   3060  N   ALA   187       5.813   1.063  -4.584  1.00  0.00
ATOM   3061  H   ALA   187       5.846   2.082  -4.580  1.00  0.00
ATOM   3062  CA  ALA   187       5.325   0.460  -3.349  1.00  0.00
ATOM   3063  HA  ALA   187       4.650  -0.349  -3.628  1.00  0.00
ATOM   3064  CB  ALA   187       6.469  -0.130  -2.521  1.00  0.00
ATOM   3065  HB1 ALA   187       6.068  -0.571  -1.608  1.00  0.00
ATOM   3066  HB2 ALA   187       6.979  -0.899  -3.101  1.00  0.00
ATOM   3067  HB3 ALA   187       7.176   0.659  -2.263  1.00  0.00
ATOM   3068  C   ALA   187       4.568   1.483  -2.516  1.00  0.00
ATOM   3069  O   ALA   187       4.627   2.690  -2.760  1.00  0.00
ATOM   3070  N   LYS   188       3.877   0.973  -1.498  1.00  0.00
ATOM   3071  H   LYS   188       3.809  -0.028  -1.314  1.00  0.00
ATOM   3072  CA  LYS   188       3.147   1.797  -0.542  1.00  0.00
ATOM   3073  HA  LYS   188       3.587   2.794  -0.510  1.00  0.00
ATOM   3074  CB  LYS   188       1.677   1.963  -0.960  1.00  0.00
ATOM   3075  HB2 LYS   188       1.643   2.344  -1.981  1.00  0.00
ATOM   3076  HB3 LYS   188       1.202   0.982  -0.970  1.00  0.00
ATOM   3077  CG  LYS   188       0.868   2.889  -0.065  1.00  0.00
ATOM   3078  HG2 LYS   188      -0.192   2.779  -0.292  1.00  0.00
ATOM   3079  HG3 LYS   188       1.003   2.597   0.976  1.00  0.00
ATOM   3080  CD  LYS   188       1.280   4.357  -0.242  1.00  0.00
ATOM   3081  HD2 LYS   188       2.366   4.426  -0.296  1.00  0.00
ATOM   3082  HD3 LYS   188       0.890   4.733  -1.188  1.00  0.00
ATOM   3083  CE  LYS   188       0.766   5.236   0.911  1.00  0.00
ATOM   3084  HE2 LYS   188       0.746   6.280   0.598  1.00  0.00
ATOM   3085  HE3 LYS   188      -0.258   4.957   1.158  1.00  0.00
ATOM   3086  NZ  LYS   188       1.647   5.086   2.136  1.00  0.00
ATOM   3087  HZ1 LYS   188       1.344   5.761   2.866  1.00  0.00
ATOM   3088  HZ2 LYS   188       1.566   4.117   2.505  1.00  0.00
ATOM   3089  HZ3 LYS   188       2.636   5.276   1.878  1.00  0.00
ATOM   3090  C   LYS   188       3.242   1.137   0.827  1.00  0.00
ATOM   3091  O   LYS   188       2.992  -0.069   0.952  1.00  0.00
ATOM   3092  N   THR   189       3.646   1.915   1.832  1.00  0.00
ATOM   3093  H   THR   189       3.976   2.871   1.699  1.00  0.00
ATOM   3094  CA  THR   189       3.657   1.480   3.222  1.00  0.00
ATOM   3095  HA  THR   189       3.915   0.421   3.210  1.00  0.00
ATOM   3096  CB  THR   189       4.684   2.252   4.051  1.00  0.00
ATOM   3097  HB  THR   189       4.656   1.883   5.076  1.00  0.00
ATOM   3098  CG2 THR   189       6.097   2.040   3.541  1.00  0.00
ATOM   3099 HG21 THR   189       6.795   2.606   4.158  1.00  0.00
ATOM   3100 HG22 THR   189       6.346   0.980   3.590  1.00  0.00
ATOM   3101 HG23 THR   189       6.166   2.382   2.508  1.00  0.00
ATOM   3102  OG1 THR   189       4.348   3.641   4.010  1.00  0.00
ATOM   3103  HG1 THR   189       3.613   3.818   4.634  1.00  0.00
ATOM   3104  C   THR   189       2.296   1.700   3.865  1.00  0.00
ATOM   3105  O   THR   189       1.465   2.479   3.387  1.00  0.00
ATOM   3106  N   GLY   190       2.098   1.030   4.996  1.00  0.00
ATOM   3107  H   GLY   190       2.768   0.374   5.398  1.00  0.00
ATOM   3108  CA  GLY   190       0.876   1.190   5.762  1.00  0.00
ATOM   3109  HA2 GLY   190       0.492   2.203   5.639  1.00  0.00
ATOM   3110  HA3 GLY   190       0.111   0.511   5.385  1.00  0.00
ATOM   3111  C   GLY   190       1.132   0.913   7.227  1.00  0.00
ATOM   3112  O   GLY   190       2.048   0.170   7.593  1.00  0.00
ATOM   3113  N   TYR   191       0.299   1.518   8.068  1.00  0.00
ATOM   3114  H   TYR   191      -0.469   2.119   7.769  1.00  0.00
ATOM   3115  CA  TYR   191       0.414   1.371   9.517  1.00  0.00
ATOM   3116  HA  TYR   191       0.854   0.411   9.788  1.00  0.00
ATOM   3117  CB  TYR   191       1.338   2.448  10.090  1.00  0.00
ATOM   3118  HB2 TYR   191       2.291   2.399   9.563  1.00  0.00
ATOM   3119  HB3 TYR   191       0.904   3.424   9.873  1.00  0.00
ATOM   3120  CG  TYR   191       1.612   2.369  11.578  1.00  0.00
ATOM   3121  CD1 TYR   191       1.426   1.186  12.292  1.00  0.00
ATOM   3122  HD1 TYR   191       1.076   0.303  11.777  1.00  0.00
ATOM   3123  CE1 TYR   191       1.686   1.125  13.666  1.00  0.00
ATOM   3124  HE1 TYR   191       1.547   0.201  14.208  1.00  0.00
ATOM   3125  CZ  TYR   191       2.124   2.264  14.324  1.00  0.00
ATOM   3126  OH  TYR   191       2.387   2.236  15.672  1.00  0.00
ATOM   3127  HH  TYR   191       2.685   3.122  15.966  1.00  0.00
ATOM   3128  CE2 TYR   191       2.312   3.443  13.631  1.00  0.00
ATOM   3129  HE2 TYR   191       2.656   4.326  14.149  1.00  0.00
ATOM   3130  CD2 TYR   191       2.058   3.491  12.270  1.00  0.00
ATOM   3131  HD2 TYR   191       2.209   4.417  11.736  1.00  0.00
ATOM   3132  C   TYR   191      -0.995   1.478  10.081  1.00  0.00
ATOM   3133  O   TYR   191      -1.560   2.573  10.133  1.00  0.00
ATOM   3134  N   SER   192      -1.559   0.340  10.476  1.00  0.00
ATOM   3135  H   SER   192      -1.073  -0.557  10.453  1.00  0.00
ATOM   3136  CA  SER   192      -2.928   0.248  10.983  1.00  0.00
ATOM   3137  HA  SER   192      -3.533   1.060  10.579  1.00  0.00
ATOM   3138  CB  SER   192      -3.577  -1.060  10.539  1.00  0.00
ATOM   3139  HB2 SER   192      -3.567  -1.123   9.451  1.00  0.00
ATOM   3140  HB3 SER   192      -2.995  -1.903  10.913  1.00  0.00
ATOM   3141  OG  SER   192      -4.911  -1.156  11.009  1.00  0.00
ATOM   3142  HG  SER   192      -5.195  -2.094  10.997  1.00  0.00
ATOM   3143  C   SER   192      -2.885   0.356  12.507  1.00  0.00
ATOM   3144  O   SER   192      -2.309  -0.503  13.177  1.00  0.00
ATOM   3145  N   THR   193      -3.495   1.416  13.054  1.00  0.00
ATOM   3146  H   THR   193      -4.050   2.081  12.516  1.00  0.00
ATOM   3147  CA  THR   193      -3.425   1.725  14.482  1.00  0.00
ATOM   3148  HA  THR   193      -2.919   0.867  14.924  1.00  0.00
ATOM   3149  CB  THR   193      -2.642   3.029  14.712  1.00  0.00
ATOM   3150  HB  THR   193      -2.536   3.175  15.787  1.00  0.00
ATOM   3151  CG2 THR   193      -1.264   2.944  14.067  1.00  0.00
ATOM   3152 HG21 THR   193      -0.724   3.875  14.239  1.00  0.00
ATOM   3153 HG22 THR   193      -0.708   2.115  14.505  1.00  0.00
ATOM   3154 HG23 THR   193      -1.374   2.781  12.995  1.00  0.00
ATOM   3155  OG1 THR   193      -3.348   4.136  14.132  1.00  0.00
ATOM   3156  HG1 THR   193      -2.843   4.962  14.285  1.00  0.00
ATOM   3157  C   THR   193      -4.778   1.856  15.176  1.00  0.00
ATOM   3158  O   THR   193      -4.821   1.786  16.408  1.00  0.00
ATOM   3159  N   ARG   194      -5.879   2.007  14.438  1.00  0.00
ATOM   3160  H   ARG   194      -5.908   1.964  13.419  1.00  0.00
ATOM   3161  CA  ARG   194      -7.165   2.255  15.087  1.00  0.00
ATOM   3162  HA  ARG   194      -6.985   2.929  15.924  1.00  0.00
ATOM   3163  CB  ARG   194      -8.123   2.900  14.087  1.00  0.00
ATOM   3164  HB2 ARG   194      -8.241   2.235  13.231  1.00  0.00
ATOM   3165  HB3 ARG   194      -9.104   2.999  14.551  1.00  0.00
ATOM   3166  CG  ARG   194      -7.672   4.264  13.592  1.00  0.00
ATOM   3167  HG2 ARG   194      -7.304   4.850  14.434  1.00  0.00
ATOM   3168  HG3 ARG   194      -6.838   4.140  12.901  1.00  0.00
ATOM   3169  CD  ARG   194      -8.796   5.029  12.896  1.00  0.00
ATOM   3170  HD2 ARG   194      -9.234   4.409  12.114  1.00  0.00
ATOM   3171  HD3 ARG   194      -9.589   5.248  13.611  1.00  0.00
ATOM   3172  NE  ARG   194      -8.295   6.278  12.314  1.00  0.00
ATOM   3173  HE  ARG   194      -7.289   6.444  12.340  1.00  0.00
ATOM   3174  CZ  ARG   194      -9.062   7.210  11.754  1.00  0.00
ATOM   3175  NH1 ARG   194     -10.386   7.055  11.700  1.00  0.00
ATOM   3176 HH11 ARG   194     -10.818   6.217  12.090  1.00  0.00
ATOM   3177 HH12 ARG   194     -10.967   7.774  11.269  1.00  0.00
ATOM   3178  NH2 ARG   194      -8.505   8.304  11.252  1.00  0.00
ATOM   3179 HH21 ARG   194      -7.493   8.428  11.296  1.00  0.00
ATOM   3180 HH22 ARG   194      -9.088   9.022  10.822  1.00  0.00
ATOM   3181  C   ARG   194      -7.785   0.991  15.667  1.00  0.00
ATOM   3182  O   ARG   194      -8.588   1.078  16.606  1.00  0.00
ATOM   3183  N   ILE   195      -7.446  -0.178  15.129  1.00  0.00
ATOM   3184  H   ILE   195      -6.706  -0.283  14.435  1.00  0.00
ATOM   3185  CA  ILE   195      -8.106  -1.429  15.483  1.00  0.00
ATOM   3186  HA  ILE   195      -8.642  -1.303  16.424  1.00  0.00
ATOM   3187  CB  ILE   195      -9.150  -1.833  14.423  1.00  0.00
ATOM   3188  HB  ILE   195      -8.721  -1.675  13.434  1.00  0.00
ATOM   3189  CG2 ILE   195      -9.500  -3.317  14.528  1.00  0.00
ATOM   3190 HG21 ILE   195     -10.238  -3.571  13.768  1.00  0.00
ATOM   3191 HG22 ILE   195      -8.601  -3.914  14.375  1.00  0.00
ATOM   3192 HG23 ILE   195      -9.910  -3.525  15.516  1.00  0.00
ATOM   3193  CG1 ILE   195     -10.400  -0.952  14.557  1.00  0.00
ATOM   3194 HG12 ILE   195     -10.718  -0.945  15.600  1.00  0.00
ATOM   3195 HG13 ILE   195     -10.140   0.074  14.296  1.00  0.00
ATOM   3196  CD1 ILE   195     -11.552  -1.397  13.699  1.00  0.00
ATOM   3197 HD11 ILE   195     -12.398  -0.726  13.849  1.00  0.00
ATOM   3198 HD12 ILE   195     -11.254  -1.377  12.651  1.00  0.00
ATOM   3199 HD13 ILE   195     -11.841  -2.411  13.975  1.00  0.00
ATOM   3200  C   ILE   195      -7.041  -2.505  15.627  1.00  0.00
ATOM   3201  O   ILE   195      -6.195  -2.663  14.740  1.00  0.00
ATOM   3202  N   GLU   196      -7.080  -3.240  16.739  1.00  0.00
ATOM   3203  H   GLU   196      -7.786  -3.144  17.469  1.00  0.00
ATOM   3204  CA  GLU   196      -6.075  -4.267  16.989  1.00  0.00
ATOM   3205  HA  GLU   196      -5.094  -3.815  16.841  1.00  0.00
ATOM   3206  CB  GLU   196      -6.171  -4.786  18.424  1.00  0.00
ATOM   3207  HB2 GLU   196      -7.185  -5.147  18.597  1.00  0.00
ATOM   3208  HB3 GLU   196      -5.505  -5.642  18.530  1.00  0.00
ATOM   3209  CG  GLU   196      -5.827  -3.765  19.501  1.00  0.00
ATOM   3210  HG2 GLU   196      -6.575  -2.972  19.492  1.00  0.00
ATOM   3211  HG3 GLU   196      -5.884  -4.246  20.478  1.00  0.00
ATOM   3212  CD  GLU   196      -4.452  -3.149  19.332  1.00  0.00
ATOM   3213  OE1 GLU   196      -4.340  -1.916  19.503  1.00  0.00
ATOM   3214  OE2 GLU   196      -3.481  -3.889  19.037  1.00  0.00
ATOM   3215  C   GLU   196      -6.245  -5.434  16.014  1.00  0.00
ATOM   3216  O   GLU   196      -7.354  -5.711  15.552  1.00  0.00
ATOM   3217  N   PRO   197      -5.149  -6.138  15.678  1.00  0.00
ATOM   3218  CD  PRO   197      -5.175  -7.288  14.757  1.00  0.00
ATOM   3219  HD2 PRO   197      -5.058  -6.978  13.718  1.00  0.00
ATOM   3220  HD3 PRO   197      -6.114  -7.838  14.822  1.00  0.00
ATOM   3221  CG  PRO   197      -4.009  -8.113  15.229  1.00  0.00
ATOM   3222  HG2 PRO   197      -3.517  -8.598  14.386  1.00  0.00
ATOM   3223  HG3 PRO   197      -4.345  -8.903  15.900  1.00  0.00
ATOM   3224  CB  PRO   197      -3.044  -7.175  15.946  1.00  0.00
ATOM   3225  HB2 PRO   197      -2.134  -7.036  15.363  1.00  0.00
ATOM   3226  HB3 PRO   197      -2.746  -7.589  16.909  1.00  0.00
ATOM   3227  CA  PRO   197      -3.783  -5.840  16.130  1.00  0.00
ATOM   3228  HA  PRO   197      -3.748  -5.474  17.156  1.00  0.00
ATOM   3229  C   PRO   197      -3.151  -4.741  15.286  1.00  0.00
ATOM   3230  O   PRO   197      -3.407  -4.674  14.084  1.00  0.00
ATOM   3231  N   LYS   198      -2.377  -3.855  15.901  1.00  0.00
ATOM   3232  H   LYS   198      -2.229  -3.799  16.909  1.00  0.00
ATOM   3233  CA  LYS   198      -1.667  -2.868  15.103  1.00  0.00
ATOM   3234  HA  LYS   198      -2.373  -2.324  14.475  1.00  0.00
ATOM   3235  CB  LYS   198      -0.977  -1.833  15.993  1.00  0.00
ATOM   3236  HB2 LYS   198      -0.260  -2.345  16.635  1.00  0.00
ATOM   3237  HB3 LYS   198      -0.408  -1.151  15.361  1.00  0.00
ATOM   3238  CG  LYS   198      -1.928  -1.014  16.871  1.00  0.00
ATOM   3239  HG2 LYS   198      -2.628  -0.462  16.243  1.00  0.00
ATOM   3240  HG3 LYS   198      -2.520  -1.682  17.497  1.00  0.00
ATOM   3241  CD  LYS   198      -1.146  -0.045  17.746  1.00  0.00
ATOM   3242  HD2 LYS   198      -0.413  -0.596  18.336  1.00  0.00
ATOM   3243  HD3 LYS   198      -0.591   0.650  17.116  1.00  0.00
ATOM   3244  CE  LYS   198      -2.062   0.729  18.670  1.00  0.00
ATOM   3245  HE2 LYS   198      -1.629   1.707  18.881  1.00  0.00
ATOM   3246  HE3 LYS   198      -3.018   0.903  18.177  1.00  0.00
ATOM   3247  NZ  LYS   198      -2.283  -0.004  19.943  1.00  0.00
ATOM   3248  HZ1 LYS   198      -2.597   0.662  20.677  1.00  0.00
ATOM   3249  HZ2 LYS   198      -3.011  -0.733  19.802  1.00  0.00
ATOM   3250  HZ3 LYS   198      -1.395  -0.455  20.242  1.00  0.00
ATOM   3251  C   LYS   198      -0.659  -3.598  14.231  1.00  0.00
ATOM   3252  O   LYS   198       0.051  -4.491  14.701  1.00  0.00
ATOM   3253  N   ILE   199      -0.629  -3.269  12.943  1.00  0.00
ATOM   3254  H   ILE   199      -1.205  -2.541  12.521  1.00  0.00
ATOM   3255  CA  ILE   199       0.263  -3.954  12.020  1.00  0.00
ATOM   3256  HA  ILE   199       1.034  -4.419  12.634  1.00  0.00
ATOM   3257  CB  ILE   199      -0.423  -5.080  11.213  1.00  0.00
ATOM   3258  HB  ILE   199       0.298  -5.478  10.499  1.00  0.00
ATOM   3259  CG2 ILE   199      -0.820  -6.276  12.094  1.00  0.00
ATOM   3260 HG21 ILE   199      -1.298  -7.038  11.479  1.00  0.00
ATOM   3261 HG22 ILE   199       0.071  -6.694  12.563  1.00  0.00
ATOM   3262 HG23 ILE   199      -1.515  -5.945  12.866  1.00  0.00
ATOM   3263  CG1 ILE   199      -1.601  -4.510  10.431  1.00  0.00
ATOM   3264 HG12 ILE   199      -2.534  -4.814  10.906  1.00  0.00
ATOM   3265 HG13 ILE   199      -1.567  -3.421  10.465  1.00  0.00
ATOM   3266  CD1 ILE   199      -1.596  -4.964   9.009  1.00  0.00
ATOM   3267 HD11 ILE   199      -2.452  -4.535   8.487  1.00  0.00
ATOM   3268 HD12 ILE   199      -0.675  -4.637   8.526  1.00  0.00
ATOM   3269 HD13 ILE   199      -1.657  -6.052   8.974  1.00  0.00
ATOM   3270  C   ILE   199       0.857  -2.954  11.045  1.00  0.00
ATOM   3271  O   ILE   199       0.303  -1.881  10.797  1.00  0.00
ATOM   3272  N   GLY   200       2.003  -3.333  10.489  1.00  0.00
ATOM   3273  H   GLY   200       2.502  -4.182  10.753  1.00  0.00
ATOM   3274  CA  GLY   200       2.657  -2.567   9.445  1.00  0.00
ATOM   3275  HA2 GLY   200       2.183  -1.591   9.344  1.00  0.00
ATOM   3276  HA3 GLY   200       3.700  -2.390   9.708  1.00  0.00
ATOM   3277  C   GLY   200       2.571  -3.326   8.136  1.00  0.00
ATOM   3278  O   GLY   200       2.614  -4.555   8.117  1.00  0.00
ATOM   3279  N   TRP   201       2.470  -2.580   7.033  1.00  0.00
ATOM   3280  H   TRP   201       2.422  -1.561   7.056  1.00  0.00
ATOM   3281  CA  TRP   201       2.417  -3.130   5.687  1.00  0.00
ATOM   3282  HA  TRP   201       2.525  -4.208   5.804  1.00  0.00
ATOM   3283  CB  TRP   201       1.114  -2.782   4.973  1.00  0.00
ATOM   3284  HB2 TRP   201       0.956  -1.713   5.117  1.00  0.00
ATOM   3285  HB3 TRP   201       1.292  -2.937   3.909  1.00  0.00
ATOM   3286  CG  TRP   201      -0.178  -3.448   5.289  1.00  0.00
ATOM   3287  CD1 TRP   201      -1.216  -2.922   6.008  1.00  0.00
ATOM   3288  HD1 TRP   201      -1.193  -1.974   6.524  1.00  0.00
ATOM   3289  NE1 TRP   201      -2.298  -3.780   5.978  1.00  0.00
ATOM   3290  HE1 TRP   201      -3.190  -3.629   6.448  1.00  0.00
ATOM   3291  CE2 TRP   201      -1.973  -4.868   5.211  1.00  0.00
ATOM   3292  CZ2 TRP   201      -2.725  -6.000   4.886  1.00  0.00
ATOM   3293  HZ2 TRP   201      -3.730  -6.131   5.259  1.00  0.00
ATOM   3294  CH2 TRP   201      -2.137  -6.940   4.074  1.00  0.00
ATOM   3295  HH2 TRP   201      -2.693  -7.825   3.803  1.00  0.00
ATOM   3296  CZ3 TRP   201      -0.824  -6.776   3.586  1.00  0.00
ATOM   3297  HZ3 TRP   201      -0.396  -7.534   2.947  1.00  0.00
ATOM   3298  CE3 TRP   201      -0.075  -5.658   3.914  1.00  0.00
ATOM   3299  HE3 TRP   201       0.931  -5.540   3.539  1.00  0.00
ATOM   3300  CD2 TRP   201      -0.650  -4.680   4.745  1.00  0.00
ATOM   3301  C   TRP   201       3.505  -2.511   4.826  1.00  0.00
ATOM   3302  O   TRP   201       3.855  -1.343   4.999  1.00  0.00
ATOM   3303  N   TRP   202       3.998  -3.290   3.865  1.00  0.00
ATOM   3304  H   TRP   202       3.924  -4.307   3.877  1.00  0.00
ATOM   3305  CA  TRP   202       4.696  -2.763   2.694  1.00  0.00
ATOM   3306  HA  TRP   202       4.407  -1.723   2.539  1.00  0.00
ATOM   3307  CB  TRP   202       6.220  -2.756   2.867  1.00  0.00
ATOM   3308  HB2 TRP   202       6.465  -2.497   3.897  1.00  0.00
ATOM   3309  HB3 TRP   202       6.608  -3.759   2.690  1.00  0.00
ATOM   3310  CG  TRP   202       6.902  -1.784   1.932  1.00  0.00
ATOM   3311  CD1 TRP   202       6.405  -0.598   1.472  1.00  0.00
ATOM   3312  HD1 TRP   202       5.426  -0.208   1.708  1.00  0.00
ATOM   3313  NE1 TRP   202       7.330   0.033   0.662  1.00  0.00
ATOM   3314  HE1 TRP   202       7.205   0.936   0.204  1.00  0.00
ATOM   3315  CE2 TRP   202       8.445  -0.761   0.578  1.00  0.00
ATOM   3316  CZ2 TRP   202       9.633  -0.569  -0.137  1.00  0.00
ATOM   3317  HZ2 TRP   202       9.791   0.314  -0.738  1.00  0.00
ATOM   3318  CH2 TRP   202      10.585  -1.547  -0.043  1.00  0.00
ATOM   3319  HH2 TRP   202      11.517  -1.427  -0.575  1.00  0.00
ATOM   3320  CZ3 TRP   202      10.381  -2.706   0.730  1.00  0.00
ATOM   3321  HZ3 TRP   202      11.157  -3.456   0.777  1.00  0.00
ATOM   3322  CE3 TRP   202       9.202  -2.902   1.432  1.00  0.00
ATOM   3323  HE3 TRP   202       9.051  -3.796   2.019  1.00  0.00
ATOM   3324  CD2 TRP   202       8.210  -1.915   1.364  1.00  0.00
ATOM   3325  C   TRP   202       4.306  -3.641   1.516  1.00  0.00
ATOM   3326  O   TRP   202       4.512  -4.856   1.560  1.00  0.00
ATOM   3327  N   VAL   203       3.715  -3.042   0.479  1.00  0.00
ATOM   3328  H   VAL   203       3.531  -2.040   0.430  1.00  0.00
ATOM   3329  CA  VAL   203       3.277  -3.791  -0.691  1.00  0.00
ATOM   3330  HA  VAL   203       3.729  -4.783  -0.672  1.00  0.00
ATOM   3331  CB  VAL   203       1.748  -4.001  -0.684  1.00  0.00
ATOM   3332  HB  VAL   203       1.498  -4.667  -1.510  1.00  0.00
ATOM   3333  CG1 VAL   203       1.309  -4.634   0.645  1.00  0.00
ATOM   3334 HG11 VAL   203       0.229  -4.778   0.640  1.00  0.00
ATOM   3335 HG12 VAL   203       1.803  -5.598   0.770  1.00  0.00
ATOM   3336 HG13 VAL   203       1.583  -3.976   1.470  1.00  0.00
ATOM   3337  CG2 VAL   203       1.000  -2.661  -0.883  1.00  0.00
ATOM   3338 HG21 VAL   203      -0.075  -2.840  -0.874  1.00  0.00
ATOM   3339 HG22 VAL   203       1.261  -1.975  -0.077  1.00  0.00
ATOM   3340 HG23 VAL   203       1.287  -2.223  -1.839  1.00  0.00
ATOM   3341  C   VAL   203       3.731  -3.060  -1.945  1.00  0.00
ATOM   3342  O   VAL   203       3.778  -1.827  -1.988  1.00  0.00
ATOM   3343  N   GLY   204       4.086  -3.825  -2.961  1.00  0.00
ATOM   3344  H   GLY   204       4.059  -4.845  -2.960  1.00  0.00
ATOM   3345  CA  GLY   204       4.560  -3.216  -4.202  1.00  0.00
ATOM   3346  HA2 GLY   204       3.719  -2.779  -4.740  1.00  0.00
ATOM   3347  HA3 GLY   204       5.248  -2.402  -3.971  1.00  0.00
ATOM   3348  C   GLY   204       5.257  -4.238  -5.087  1.00  0.00
ATOM   3349  O   GLY   204       4.945  -5.431  -5.041  1.00  0.00
ATOM   3350  N   TRP   205       6.196  -3.747  -5.900  1.00  0.00
ATOM   3351  H   TRP   205       6.416  -2.757  -6.008  1.00  0.00
ATOM   3352  CA  TRP   205       6.994  -4.657  -6.717  1.00  0.00
ATOM   3353  HA  TRP   205       7.133  -5.573  -6.144  1.00  0.00
ATOM   3354  CB  TRP   205       6.273  -5.029  -8.021  1.00  0.00
ATOM   3355  HB2 TRP   205       6.904  -5.725  -8.574  1.00  0.00
ATOM   3356  HB3 TRP   205       5.358  -5.563  -7.765  1.00  0.00
ATOM   3357  CG  TRP   205       5.913  -3.884  -8.939  1.00  0.00
ATOM   3358  CD1 TRP   205       6.745  -3.253  -9.832  1.00  0.00
ATOM   3359  HD1 TRP   205       7.791  -3.483  -9.972  1.00  0.00
ATOM   3360  NE1 TRP   205       6.051  -2.284 -10.523  1.00  0.00
ATOM   3361  HE1 TRP   205       6.442  -1.663 -11.231  1.00  0.00
ATOM   3362  CE2 TRP   205       4.745  -2.293 -10.100  1.00  0.00
ATOM   3363  CZ2 TRP   205       3.659  -1.507 -10.510  1.00  0.00
ATOM   3364  HZ2 TRP   205       3.773  -0.746 -11.267  1.00  0.00
ATOM   3365  CH2 TRP   205       2.439  -1.742  -9.910  1.00  0.00
ATOM   3366  HH2 TRP   205       1.582  -1.155 -10.206  1.00  0.00
ATOM   3367  CZ3 TRP   205       2.288  -2.732  -8.918  1.00  0.00
ATOM   3368  HZ3 TRP   205       1.319  -2.890  -8.467  1.00  0.00
ATOM   3369  CE3 TRP   205       3.372  -3.512  -8.509  1.00  0.00
ATOM   3370  HE3 TRP   205       3.252  -4.262  -7.741  1.00  0.00
ATOM   3371  CD2 TRP   205       4.621  -3.303  -9.115  1.00  0.00
ATOM   3372  C   TRP   205       8.358  -4.058  -7.014  1.00  0.00
ATOM   3373  O   TRP   205       8.570  -2.845  -6.905  1.00  0.00
ATOM   3374  N   VAL   206       9.282  -4.946  -7.394  1.00  0.00
ATOM   3375  H   VAL   206       9.113  -5.952  -7.397  1.00  0.00
ATOM   3376  CA  VAL   206      10.623  -4.585  -7.843  1.00  0.00
ATOM   3377  HA  VAL   206      10.801  -3.527  -7.650  1.00  0.00
ATOM   3378  CB  VAL   206      11.704  -5.362  -7.081  1.00  0.00
ATOM   3379  HB  VAL   206      11.635  -6.421  -7.328  1.00  0.00
ATOM   3380  CG1 VAL   206      13.089  -4.855  -7.504  1.00  0.00
ATOM   3381 HG11 VAL   206      13.859  -5.406  -6.964  1.00  0.00
ATOM   3382 HG12 VAL   206      13.220  -5.005  -8.576  1.00  0.00
ATOM   3383 HG13 VAL   206      13.174  -3.793  -7.274  1.00  0.00
ATOM   3384  CG2 VAL   206      11.493  -5.236  -5.575  1.00  0.00
ATOM   3385 HG21 VAL   206      12.269  -5.794  -5.051  1.00  0.00
ATOM   3386 HG22 VAL   206      11.543  -4.186  -5.287  1.00  0.00
ATOM   3387 HG23 VAL   206      10.515  -5.638  -5.310  1.00  0.00
ATOM   3388  C   VAL   206      10.704  -4.888  -9.330  1.00  0.00
ATOM   3389  O   VAL   206      10.501  -6.034  -9.745  1.00  0.00
ATOM   3390  N   GLU   207      10.979  -3.866 -10.135  1.00  0.00
ATOM   3391  H   GLU   207      11.087  -2.904  -9.815  1.00  0.00
ATOM   3392  CA  GLU   207      11.152  -4.045 -11.574  1.00  0.00
ATOM   3393  HA  GLU   207      10.563  -4.905 -11.892  1.00  0.00
ATOM   3394  CB  GLU   207      10.654  -2.833 -12.360  1.00  0.00
ATOM   3395  HB2 GLU   207      11.249  -1.961 -12.086  1.00  0.00
ATOM   3396  HB3 GLU   207      10.814  -3.007 -13.424  1.00  0.00
ATOM   3397  CG  GLU   207       9.181  -2.527 -12.121  1.00  0.00
ATOM   3398  HG2 GLU   207       8.578  -3.350 -12.505  1.00  0.00
ATOM   3399  HG3 GLU   207       8.997  -2.471 -11.048  1.00  0.00
ATOM   3400  CD  GLU   207       8.725  -1.228 -12.774  1.00  0.00
ATOM   3401  OE1 GLU   207       7.611  -0.744 -12.446  1.00  0.00
ATOM   3402  OE2 GLU   207       9.474  -0.704 -13.632  1.00  0.00
ATOM   3403  C   GLU   207      12.631  -4.267 -11.858  1.00  0.00
ATOM   3404  O   GLU   207      13.469  -3.423 -11.514  1.00  0.00
ATOM   3405  N   LEU   208      12.954  -5.403 -12.458  1.00  0.00
ATOM   3406  H   LEU   208      12.299  -6.165 -12.630  1.00  0.00
ATOM   3407  CA  LEU   208      14.312  -5.653 -12.931  1.00  0.00
ATOM   3408  HA  LEU   208      14.997  -4.932 -12.486  1.00  0.00
ATOM   3409  CB  LEU   208      14.779  -7.047 -12.508  1.00  0.00
ATOM   3410  HB2 LEU   208      14.160  -7.791 -13.008  1.00  0.00
ATOM   3411  HB3 LEU   208      15.801  -7.196 -12.857  1.00  0.00
ATOM   3412  CG  LEU   208      14.732  -7.301 -10.997  1.00  0.00
ATOM   3413  HG  LEU   208      13.714  -7.109 -10.657  1.00  0.00
ATOM   3414  CD1 LEU   208      15.064  -8.758 -10.670  1.00  0.00
ATOM   3415 HD11 LEU   208      15.023  -8.907  -9.591  1.00  0.00
ATOM   3416 HD12 LEU   208      14.341  -9.414 -11.155  1.00  0.00
ATOM   3417 HD13 LEU   208      16.065  -8.993 -11.031  1.00  0.00
ATOM   3418  CD2 LEU   208      15.672  -6.344 -10.254  1.00  0.00
ATOM   3419 HD21 LEU   208      15.622  -6.543  -9.183  1.00  0.00
ATOM   3420 HD22 LEU   208      16.694  -6.493 -10.603  1.00  0.00
ATOM   3421 HD23 LEU   208      15.370  -5.315 -10.446  1.00  0.00
ATOM   3422  C   LEU   208      14.339  -5.500 -14.444  1.00  0.00
ATOM   3423  O   LEU   208      13.301  -5.302 -15.082  1.00  0.00
ATOM   3424  N   ASP   209      15.542  -5.590 -15.024  1.00  0.00
ATOM   3425  H   ASP   209      16.425  -5.701 -14.525  1.00  0.00
ATOM   3426  CA  ASP   209      15.650  -5.530 -16.481  1.00  0.00
ATOM   3427  HA  ASP   209      15.308  -4.542 -16.790  1.00  0.00
ATOM   3428  CB  ASP   209      17.103  -5.726 -16.922  1.00  0.00
ATOM   3429  HB2 ASP   209      17.529  -6.574 -16.386  1.00  0.00
ATOM   3430  HB3 ASP   209      17.125  -5.975 -17.983  1.00  0.00
ATOM   3431  CG  ASP   209      17.955  -4.508 -16.681  1.00  0.00
ATOM   3432  OD1 ASP   209      17.381  -3.402 -16.557  1.00  0.00
ATOM   3433  OD2 ASP   209      19.206  -4.657 -16.648  1.00  0.00
ATOM   3434  C   ASP   209      14.768  -6.576 -17.153  1.00  0.00
ATOM   3435  O   ASP   209      14.130  -6.296 -18.176  1.00  0.00
ATOM   3436  N   ASP   210      14.718  -7.789 -16.594  1.00  0.00
ATOM   3437  H   ASP   210      15.076  -8.000 -15.663  1.00  0.00
ATOM   3438  CA  ASP   210      14.135  -8.931 -17.285  1.00  0.00
ATOM   3439  HA  ASP   210      13.665  -8.532 -18.184  1.00  0.00
ATOM   3440  CB  ASP   210      15.231  -9.941 -17.643  1.00  0.00
ATOM   3441  HB2 ASP   210      15.796 -10.195 -16.746  1.00  0.00
ATOM   3442  HB3 ASP   210      14.771 -10.862 -18.001  1.00  0.00
ATOM   3443  CG  ASP   210      16.175  -9.407 -18.698  1.00  0.00
ATOM   3444  OD1 ASP   210      15.682  -8.924 -19.746  1.00  0.00
ATOM   3445  OD2 ASP   210      17.404  -9.447 -18.469  1.00  0.00
ATOM   3446  C   ASP   210      13.044  -9.637 -16.492  1.00  0.00
ATOM   3447  O   ASP   210      12.573 -10.696 -16.923  1.00  0.00
ATOM   3448  N   ASN   211      12.634  -9.088 -15.356  1.00  0.00
ATOM   3449  H   ASN   211      12.972  -8.197 -14.992  1.00  0.00
ATOM   3450  CA  ASN   211      11.637  -9.748 -14.525  1.00  0.00
ATOM   3451  HA  ASN   211      10.859 -10.183 -15.153  1.00  0.00
ATOM   3452  CB  ASN   211      12.257 -10.902 -13.729  1.00  0.00
ATOM   3453  HB2 ASN   211      12.989 -11.416 -14.352  1.00  0.00
ATOM   3454  HB3 ASN   211      12.796 -10.498 -12.872  1.00  0.00
ATOM   3455  CG  ASN   211      11.221 -11.905 -13.243  1.00  0.00
ATOM   3456  OD1 ASN   211      10.047 -11.838 -13.610  1.00  0.00
ATOM   3457  ND2 ASN   211      11.667 -12.856 -12.419  1.00  0.00
ATOM   3458 HD21 ASN   211      11.026 -13.567 -12.066  1.00  0.00
ATOM   3459 HD22 ASN   211      12.649 -12.872 -12.142  1.00  0.00
ATOM   3460  C   ASN   211      11.032  -8.707 -13.600  1.00  0.00
ATOM   3461  O   ASN   211      11.575  -7.617 -13.432  1.00  0.00
ATOM   3462  N   VAL   212       9.878  -9.049 -13.030  1.00  0.00
ATOM   3463  H   VAL   212       9.350  -9.882 -13.290  1.00  0.00
ATOM   3464  CA  VAL   212       9.252  -8.260 -11.972  1.00  0.00
ATOM   3465  HA  VAL   212       9.927  -7.451 -11.693  1.00  0.00
ATOM   3466  CB  VAL   212       7.936  -7.591 -12.426  1.00  0.00
ATOM   3467  HB  VAL   212       7.231  -8.368 -12.721  1.00  0.00
ATOM   3468  CG1 VAL   212       7.337  -6.791 -11.263  1.00  0.00
ATOM   3469 HG11 VAL   212       6.409  -6.320 -11.586  1.00  0.00
ATOM   3470 HG12 VAL   212       7.133  -7.461 -10.428  1.00  0.00
ATOM   3471 HG13 VAL   212       8.043  -6.023 -10.948  1.00  0.00
ATOM   3472  CG2 VAL   212       8.165  -6.704 -13.631  1.00  0.00
ATOM   3473 HG21 VAL   212       7.222  -6.246 -13.930  1.00  0.00
ATOM   3474 HG22 VAL   212       8.883  -5.924 -13.378  1.00  0.00
ATOM   3475 HG23 VAL   212       8.554  -7.302 -14.455  1.00  0.00
ATOM   3476  C   VAL   212       8.983  -9.191 -10.803  1.00  0.00
ATOM   3477  O   VAL   212       8.471 -10.301 -10.996  1.00  0.00
ATOM   3478  N   TRP   213       9.338  -8.747  -9.596  1.00  0.00
ATOM   3479  H   TRP   213       9.850  -7.877  -9.453  1.00  0.00
ATOM   3480  CA  TRP   213       9.034  -9.454  -8.358  1.00  0.00
ATOM   3481  HA  TRP   213       8.621 -10.435  -8.594  1.00  0.00
ATOM   3482  CB  TRP   213      10.297  -9.669  -7.530  1.00  0.00
ATOM   3483  HB2 TRP   213      10.864  -8.739  -7.508  1.00  0.00
ATOM   3484  HB3 TRP   213      10.009  -9.891  -6.502  1.00  0.00
ATOM   3485  CG  TRP   213      11.189 -10.766  -8.028  1.00  0.00
ATOM   3486  CD1 TRP   213      12.128 -10.684  -9.021  1.00  0.00
ATOM   3487  HD1 TRP   213      12.343  -9.796  -9.596  1.00  0.00
ATOM   3488  NE1 TRP   213      12.760 -11.900  -9.181  1.00  0.00
ATOM   3489  HE1 TRP   213      13.496 -12.103  -9.858  1.00  0.00
ATOM   3490  CE2 TRP   213      12.235 -12.790  -8.280  1.00  0.00
ATOM   3491  CZ2 TRP   213      12.539 -14.137  -8.064  1.00  0.00
ATOM   3492  HZ2 TRP   213      13.300 -14.640  -8.642  1.00  0.00
ATOM   3493  CH2 TRP   213      11.832 -14.796  -7.089  1.00  0.00
ATOM   3494  HH2 TRP   213      12.043 -15.838  -6.899  1.00  0.00
ATOM   3495  CZ3 TRP   213      10.836 -14.146  -6.329  1.00  0.00
ATOM   3496  HZ3 TRP   213      10.310 -14.694  -5.562  1.00  0.00
ATOM   3497  CE3 TRP   213      10.522 -12.807  -6.554  1.00  0.00
ATOM   3498  HE3 TRP   213       9.751 -12.317  -5.978  1.00  0.00
ATOM   3499  CD2 TRP   213      11.230 -12.109  -7.545  1.00  0.00
ATOM   3500  C   TRP   213       8.020  -8.638  -7.569  1.00  0.00
ATOM   3501  O   TRP   213       8.322  -7.522  -7.138  1.00  0.00
ATOM   3502  N   PHE   214       6.817  -9.185  -7.378  1.00  0.00
ATOM   3503  H   PHE   214       6.513 -10.063  -7.798  1.00  0.00
ATOM   3504  CA  PHE   214       5.824  -8.543  -6.528  1.00  0.00
ATOM   3505  HA  PHE   214       5.926  -7.462  -6.628  1.00  0.00
ATOM   3506  CB  PHE   214       4.395  -8.925  -6.955  1.00  0.00
ATOM   3507  HB2 PHE   214       4.280 -10.007  -6.892  1.00  0.00
ATOM   3508  HB3 PHE   214       3.683  -8.488  -6.255  1.00  0.00
ATOM   3509  CG  PHE   214       4.056  -8.472  -8.352  1.00  0.00
ATOM   3510  CD1 PHE   214       4.431  -9.235  -9.447  1.00  0.00
ATOM   3511  HD1 PHE   214       4.940 -10.175  -9.290  1.00  0.00
ATOM   3512  CE1 PHE   214       4.165  -8.814 -10.739  1.00  0.00
ATOM   3513  HE1 PHE   214       4.484  -9.411 -11.580  1.00  0.00
ATOM   3514  CZ  PHE   214       3.480  -7.610 -10.950  1.00  0.00
ATOM   3515  HZ  PHE   214       3.256  -7.281 -11.954  1.00  0.00
ATOM   3516  CE2 PHE   214       3.093  -6.846  -9.867  1.00  0.00
ATOM   3517  HE2 PHE   214       2.568  -5.915 -10.023  1.00  0.00
ATOM   3518  CD2 PHE   214       3.381  -7.279  -8.566  1.00  0.00
ATOM   3519  HD2 PHE   214       3.075  -6.679  -7.722  1.00  0.00
ATOM   3520  C   PHE   214       6.060  -8.956  -5.084  1.00  0.00
ATOM   3521  O   PHE   214       6.510 -10.071  -4.811  1.00  0.00
ATOM   3522  N   PHE   215       5.756  -8.047  -4.154  1.00  0.00
ATOM   3523  H   PHE   215       5.421  -7.105  -4.355  1.00  0.00
ATOM   3524  CA  PHE   215       5.890  -8.361  -2.735  1.00  0.00
ATOM   3525  HA  PHE   215       5.860  -9.449  -2.668  1.00  0.00
ATOM   3526  CB  PHE   215       7.236  -7.876  -2.141  1.00  0.00
ATOM   3527  HB2 PHE   215       7.298  -8.200  -1.102  1.00  0.00
ATOM   3528  HB3 PHE   215       8.051  -8.363  -2.676  1.00  0.00
ATOM   3529  CG  PHE   215       7.442  -6.387  -2.196  1.00  0.00
ATOM   3530  CD1 PHE   215       6.918  -5.558  -1.211  1.00  0.00
ATOM   3531  HD1 PHE   215       6.337  -5.986  -0.407  1.00  0.00
ATOM   3532  CE1 PHE   215       7.134  -4.176  -1.249  1.00  0.00
ATOM   3533  HE1 PHE   215       6.716  -3.542  -0.481  1.00  0.00
ATOM   3534  CZ  PHE   215       7.893  -3.616  -2.284  1.00  0.00
ATOM   3535  HZ  PHE   215       8.056  -2.549  -2.320  1.00  0.00
ATOM   3536  CE2 PHE   215       8.437  -4.438  -3.267  1.00  0.00
ATOM   3537  HE2 PHE   215       9.030  -4.014  -4.064  1.00  0.00
ATOM   3538  CD2 PHE   215       8.210  -5.820  -3.215  1.00  0.00
ATOM   3539  HD2 PHE   215       8.636  -6.457  -3.976  1.00  0.00
ATOM   3540  C   PHE   215       4.747  -7.768  -1.926  1.00  0.00
ATOM   3541  O   PHE   215       4.147  -6.752  -2.288  1.00  0.00
ATOM   3542  N   ALA   216       4.460  -8.419  -0.808  1.00  0.00
ATOM   3543  H   ALA   216       4.871  -9.316  -0.548  1.00  0.00
ATOM   3544  CA  ALA   216       3.511  -7.888   0.159  1.00  0.00
ATOM   3545  HA  ALA   216       3.536  -6.798   0.150  1.00  0.00
ATOM   3546  CB  ALA   216       2.067  -8.282  -0.182  1.00  0.00
ATOM   3547  HB1 ALA   216       1.390  -7.866   0.564  1.00  0.00
ATOM   3548  HB2 ALA   216       1.806  -7.892  -1.166  1.00  0.00
ATOM   3549  HB3 ALA   216       1.978  -9.368  -0.187  1.00  0.00
ATOM   3550  C   ALA   216       3.913  -8.430   1.513  1.00  0.00
ATOM   3551  O   ALA   216       4.082  -9.643   1.667  1.00  0.00
ATOM   3552  N   MET   217       4.117  -7.542   2.468  1.00  0.00
ATOM   3553  H   MET   217       4.022  -6.533   2.350  1.00  0.00
ATOM   3554  CA  MET   217       4.505  -7.968   3.799  1.00  0.00
ATOM   3555  HA  MET   217       4.368  -9.047   3.875  1.00  0.00
ATOM   3556  CB  MET   217       6.002  -7.682   4.074  1.00  0.00
ATOM   3557  HB2 MET   217       6.356  -8.368   4.844  1.00  0.00
ATOM   3558  HB3 MET   217       6.573  -7.895   3.170  1.00  0.00
ATOM   3559  CG  MET   217       6.302  -6.224   4.525  1.00  0.00
ATOM   3560  HG2 MET   217       7.322  -5.976   4.232  1.00  0.00
ATOM   3561  HG3 MET   217       5.641  -5.552   3.978  1.00  0.00
ATOM   3562  SD  MET   217       6.120  -5.890   6.291  1.00  0.00
ATOM   3563  CE  MET   217       7.467  -6.900   6.944  1.00  0.00
ATOM   3564  HE1 MET   217       7.497  -6.808   8.030  1.00  0.00
ATOM   3565  HE2 MET   217       7.305  -7.943   6.672  1.00  0.00
ATOM   3566  HE3 MET   217       8.414  -6.559   6.525  1.00  0.00
ATOM   3567  C   MET   217       3.626  -7.275   4.820  1.00  0.00
ATOM   3568  O   MET   217       3.194  -6.134   4.633  1.00  0.00
ATOM   3569  N   ASN   218       3.340  -7.981   5.904  1.00  0.00
ATOM   3570  H   ASN   218       3.471  -8.988   6.003  1.00  0.00
ATOM   3571  CA  ASN   218       2.795  -7.302   7.064  1.00  0.00
ATOM   3572  HA  ASN   218       3.053  -6.245   7.005  1.00  0.00
ATOM   3573  CB  ASN   218       1.263  -7.304   7.115  1.00  0.00
ATOM   3574  HB2 ASN   218       0.934  -6.759   8.000  1.00  0.00
ATOM   3575  HB3 ASN   218       0.876  -6.767   6.249  1.00  0.00
ATOM   3576  CG  ASN   218       0.671  -8.695   7.141  1.00  0.00
ATOM   3577  OD1 ASN   218       0.899  -9.454   8.088  1.00  0.00
ATOM   3578  ND2 ASN   218      -0.137  -9.024   6.124  1.00  0.00
ATOM   3579 HD21 ASN   218      -0.594  -9.936   6.110  1.00  0.00
ATOM   3580 HD22 ASN   218      -0.295  -8.363   5.363  1.00  0.00
ATOM   3581  C   ASN   218       3.416  -7.924   8.302  1.00  0.00
ATOM   3582  O   ASN   218       3.980  -9.023   8.256  1.00  0.00
ATOM   3583  N   MET   219       3.392  -7.158   9.388  1.00  0.00
ATOM   3584  H   MET   219       2.953  -6.238   9.433  1.00  0.00
ATOM   3585  CA  MET   219       4.012  -7.597  10.627  1.00  0.00
ATOM   3586  HA  MET   219       3.912  -8.679  10.713  1.00  0.00
ATOM   3587  CB  MET   219       5.512  -7.281  10.656  1.00  0.00
ATOM   3588  HB2 MET   219       5.929  -7.584  11.616  1.00  0.00
ATOM   3589  HB3 MET   219       6.021  -7.864   9.889  1.00  0.00
ATOM   3590  CG  MET   219       5.781  -5.801  10.430  1.00  0.00
ATOM   3591  HG2 MET   219       5.385  -5.504   9.459  1.00  0.00
ATOM   3592  HG3 MET   219       5.251  -5.217  11.182  1.00  0.00
ATOM   3593  SD  MET   219       7.561  -5.416  10.504  1.00  0.00
ATOM   3594  CE  MET   219       7.948  -5.876  12.203  1.00  0.00
ATOM   3595  HE1 MET   219       9.005  -5.696  12.397  1.00  0.00
ATOM   3596  HE2 MET   219       7.346  -5.278  12.888  1.00  0.00
ATOM   3597  HE3 MET   219       7.727  -6.933  12.353  1.00  0.00
ATOM   3598  C   MET   219       3.311  -6.897  11.774  1.00  0.00
ATOM   3599  O   MET   219       2.757  -5.803  11.609  1.00  0.00
ATOM   3600  N   ASP   220       3.323  -7.542  12.937  1.00  0.00
ATOM   3601  H   ASP   220       3.673  -8.490  13.078  1.00  0.00
ATOM   3602  CA  ASP   220       2.808  -6.884  14.125  1.00  0.00
ATOM   3603  HA  ASP   220       1.779  -6.580  13.936  1.00  0.00
ATOM   3604  CB  ASP   220       2.803  -7.830  15.324  1.00  0.00
ATOM   3605  HB2 ASP   220       3.821  -8.169  15.518  1.00  0.00
ATOM   3606  HB3 ASP   220       2.474  -7.286  16.209  1.00  0.00
ATOM   3607  CG  ASP   220       1.904  -9.037  15.116  1.00  0.00
ATOM   3608  OD1 ASP   220       1.094  -9.051  14.155  1.00  0.00
ATOM   3609  OD2 ASP   220       1.980  -9.963  15.948  1.00  0.00
ATOM   3610  C   ASP   220       3.665  -5.662  14.430  1.00  0.00
ATOM   3611  O   ASP   220       4.890  -5.679  14.272  1.00  0.00
ATOM   3612  N   MET   221       3.013  -4.593  14.859  1.00  0.00
ATOM   3613  H   MET   221       2.018  -4.593  15.085  1.00  0.00
ATOM   3614  CA  MET   221       3.665  -3.303  15.050  1.00  0.00
ATOM   3615  HA  MET   221       4.747  -3.420  15.109  1.00  0.00
ATOM   3616  CB  MET   221       3.391  -2.381  13.856  1.00  0.00
ATOM   3617  HB2 MET   221       3.561  -2.939  12.935  1.00  0.00
ATOM   3618  HB3 MET   221       2.339  -2.096  13.866  1.00  0.00
ATOM   3619  CG  MET   221       4.240  -1.121  13.830  1.00  0.00
ATOM   3620  HG2 MET   221       3.931  -0.493  12.994  1.00  0.00
ATOM   3621  HG3 MET   221       4.066  -0.548  14.741  1.00  0.00
ATOM   3622  SD  MET   221       6.009  -1.494  13.682  1.00  0.00
ATOM   3623  CE  MET   221       6.070  -2.491  12.192  1.00  0.00
ATOM   3624  HE1 MET   221       7.101  -2.784  11.992  1.00  0.00
ATOM   3625  HE2 MET   221       5.459  -3.384  12.326  1.00  0.00
ATOM   3626  HE3 MET   221       5.688  -1.912  11.351  1.00  0.00
ATOM   3627  C   MET   221       3.149  -2.713  16.354  1.00  0.00
ATOM   3628  O   MET   221       2.395  -1.736  16.360  1.00  0.00
ATOM   3629  N   PRO   222       3.544  -3.293  17.496  1.00  0.00
ATOM   3630  CD  PRO   222       4.447  -4.445  17.668  1.00  0.00
ATOM   3631  HD2 PRO   222       5.350  -4.341  17.067  1.00  0.00
ATOM   3632  HD3 PRO   222       3.970  -5.378  17.368  1.00  0.00
ATOM   3633  CG  PRO   222       4.754  -4.426  19.139  1.00  0.00
ATOM   3634  HG2 PRO   222       5.661  -3.856  19.341  1.00  0.00
ATOM   3635  HG3 PRO   222       4.921  -5.435  19.516  1.00  0.00
ATOM   3636  CB  PRO   222       3.568  -3.797  19.798  1.00  0.00
ATOM   3637  HB2 PRO   222       3.852  -3.298  20.725  1.00  0.00
ATOM   3638  HB3 PRO   222       2.819  -4.546  20.056  1.00  0.00
ATOM   3639  CA  PRO   222       3.018  -2.793  18.776  1.00  0.00
ATOM   3640  HA  PRO   222       1.930  -2.732  18.774  1.00  0.00
ATOM   3641  C   PRO   222       3.439  -1.363  19.090  1.00  0.00
ATOM   3642  O   PRO   222       2.704  -0.652  19.789  1.00  0.00
ATOM   3643  N   THR   223       4.592  -0.911  18.594  1.00  0.00
ATOM   3644  H   THR   223       5.260  -1.495  18.091  1.00  0.00
ATOM   3645  CA  THR   223       5.001   0.482  18.733  1.00  0.00
ATOM   3646  HA  THR   223       4.111   1.045  19.014  1.00  0.00
ATOM   3647  CB  THR   223       6.057   0.684  19.834  1.00  0.00
ATOM   3648  HB  THR   223       6.086   1.743  20.093  1.00  0.00
ATOM   3649  CG2 THR   223       5.696  -0.098  21.090  1.00  0.00
ATOM   3650 HG21 THR   223       6.459   0.063  21.851  1.00  0.00
ATOM   3651 HG22 THR   223       4.731   0.243  21.466  1.00  0.00
ATOM   3652 HG23 THR   223       5.639  -1.160  20.853  1.00  0.00
ATOM   3653  OG1 THR   223       7.344   0.276  19.352  1.00  0.00
ATOM   3654  HG1 THR   223       8.014   0.408  20.055  1.00  0.00
ATOM   3655  C   THR   223       5.569   0.986  17.415  1.00  0.00
ATOM   3656  O   THR   223       6.004   0.210  16.556  1.00  0.00
ATOM   3657  N   SER   224       5.594   2.313  17.277  1.00  0.00
ATOM   3658  H   SER   224       5.253   2.975  17.974  1.00  0.00
ATOM   3659  CA  SER   224       6.136   2.915  16.066  1.00  0.00
ATOM   3660  HA  SER   224       5.663   2.407  15.226  1.00  0.00
ATOM   3661  CB  SER   224       5.807   4.410  16.030  1.00  0.00
ATOM   3662  HB2 SER   224       6.241   4.861  15.138  1.00  0.00
ATOM   3663  HB3 SER   224       4.728   4.548  15.964  1.00  0.00
ATOM   3664  OG  SER   224       6.302   5.063  17.184  1.00  0.00
ATOM   3665  HG  SER   224       6.082   6.017  17.140  1.00  0.00
ATOM   3666  C   SER   224       7.640   2.709  15.915  1.00  0.00
ATOM   3667  O   SER   224       8.167   2.937  14.819  1.00  0.00
ATOM   3668  N   ASP   225       8.349   2.288  16.966  1.00  0.00
ATOM   3669  H   ASP   225       7.969   2.062  17.885  1.00  0.00
ATOM   3670  CA  ASP   225       9.789   2.128  16.818  1.00  0.00
ATOM   3671  HA  ASP   225      10.163   3.037  16.347  1.00  0.00
ATOM   3672  CB  ASP   225      10.453   1.960  18.189  1.00  0.00
ATOM   3673  HB2 ASP   225       9.853   1.286  18.800  1.00  0.00
ATOM   3674  HB3 ASP   225      11.429   1.492  18.062  1.00  0.00
ATOM   3675  CG  ASP   225      10.621   3.292  18.920  1.00  0.00
ATOM   3676  OD1 ASP   225      10.594   4.352  18.250  1.00  0.00
ATOM   3677  OD2 ASP   225      10.773   3.281  20.164  1.00  0.00
ATOM   3678  C   ASP   225      10.158   0.967  15.901  1.00  0.00
ATOM   3679  O   ASP   225      11.324   0.850  15.510  1.00  0.00
ATOM   3680  N   GLY   226       9.204   0.122  15.525  1.00  0.00
ATOM   3681  H   GLY   226       8.240   0.155  15.855  1.00  0.00
ATOM   3682  CA  GLY   226       9.491  -0.939  14.585  1.00  0.00
ATOM   3683  HA2 GLY   226      10.548  -1.195  14.664  1.00  0.00
ATOM   3684  HA3 GLY   226       8.926  -1.824  14.878  1.00  0.00
ATOM   3685  C   GLY   226       9.178  -0.626  13.136  1.00  0.00
ATOM   3686  O   GLY   226       9.370  -1.495  12.283  1.00  0.00
ATOM   3687  N   LEU   227       8.746   0.600  12.820  1.00  0.00
ATOM   3688  H   LEU   227       8.746   1.395  13.460  1.00  0.00
ATOM   3689  CA  LEU   227       8.225   0.887  11.481  1.00  0.00
ATOM   3690  HA  LEU   227       7.412   0.185  11.293  1.00  0.00
ATOM   3691  CB  LEU   227       7.701   2.320  11.425  1.00  0.00
ATOM   3692  HB2 LEU   227       8.422   2.980  11.908  1.00  0.00
ATOM   3693  HB3 LEU   227       7.633   2.632  10.383  1.00  0.00
ATOM   3694  CG  LEU   227       6.336   2.504  12.089  1.00  0.00
ATOM   3695  HG  LEU   227       6.407   2.199  13.133  1.00  0.00
ATOM   3696  CD1 LEU   227       5.937   3.979  12.035  1.00  0.00
ATOM   3697 HD11 LEU   227       4.964   4.110  12.508  1.00  0.00
ATOM   3698 HD12 LEU   227       6.681   4.577  12.562  1.00  0.00
ATOM   3699 HD13 LEU   227       5.882   4.303  10.996  1.00  0.00
ATOM   3700  CD2 LEU   227       5.273   1.608  11.440  1.00  0.00
ATOM   3701 HD21 LEU   227       4.315   1.763  11.935  1.00  0.00
ATOM   3702 HD22 LEU   227       5.180   1.860  10.384  1.00  0.00
ATOM   3703 HD23 LEU   227       5.568   0.563  11.539  1.00  0.00
ATOM   3704  C   LEU   227       9.268   0.670  10.387  1.00  0.00
ATOM   3705  O   LEU   227       8.918   0.302   9.257  1.00  0.00
ATOM   3706  N   GLY   228      10.546   0.902  10.683  1.00  0.00
ATOM   3707  H   GLY   228      10.901   1.214  11.587  1.00  0.00
ATOM   3708  CA  GLY   228      11.540   0.700   9.642  1.00  0.00
ATOM   3709  HA2 GLY   228      11.268   1.294   8.770  1.00  0.00
ATOM   3710  HA3 GLY   228      12.503   1.070   9.992  1.00  0.00
ATOM   3711  C   GLY   228      11.687  -0.745   9.229  1.00  0.00
ATOM   3712  O   GLY   228      12.234  -1.024   8.154  1.00  0.00
ATOM   3713  N   LEU   229      11.210  -1.680  10.061  1.00  0.00
ATOM   3714  H   LEU   229      10.746  -1.486  10.948  1.00  0.00
ATOM   3715  CA  LEU   229      11.337  -3.093   9.723  1.00  0.00
ATOM   3716  HA  LEU   229      12.370  -3.257   9.416  1.00  0.00
ATOM   3717  CB  LEU   229      11.028  -3.963  10.938  1.00  0.00
ATOM   3718  HB2 LEU   229      10.020  -3.729  11.280  1.00  0.00
ATOM   3719  HB3 LEU   229      11.023  -5.006  10.621  1.00  0.00
ATOM   3720  CG  LEU   229      11.980  -3.827  12.122  1.00  0.00
ATOM   3721  HG  LEU   229      12.007  -2.793  12.466  1.00  0.00
ATOM   3722  CD1 LEU   229      11.491  -4.664  13.320  1.00  0.00
ATOM   3723 HD11 LEU   229      12.187  -4.550  14.151  1.00  0.00
ATOM   3724 HD12 LEU   229      10.502  -4.321  13.624  1.00  0.00
ATOM   3725 HD13 LEU   229      11.438  -5.714  13.033  1.00  0.00
ATOM   3726  CD2 LEU   229      13.399  -4.229  11.661  1.00  0.00
ATOM   3727 HD21 LEU   229      14.093  -4.137  12.497  1.00  0.00
ATOM   3728 HD22 LEU   229      13.389  -5.261  11.310  1.00  0.00
ATOM   3729 HD23 LEU   229      13.718  -3.573  10.851  1.00  0.00
ATOM   3730  C   LEU   229      10.446  -3.490   8.551  1.00  0.00
ATOM   3731  O   LEU   229      10.707  -4.514   7.915  1.00  0.00
ATOM   3732  N   ARG   230       9.419  -2.696   8.229  1.00  0.00
ATOM   3733  H   ARG   230       9.145  -1.857   8.740  1.00  0.00
ATOM   3734  CA  ARG   230       8.597  -3.016   7.063  1.00  0.00
ATOM   3735  HA  ARG   230       8.127  -3.988   7.217  1.00  0.00
ATOM   3736  CB  ARG   230       7.492  -1.966   6.896  1.00  0.00
ATOM   3737  HB2 ARG   230       7.951  -0.989   6.743  1.00  0.00
ATOM   3738  HB3 ARG   230       6.919  -2.194   5.997  1.00  0.00
ATOM   3739  CG  ARG   230       6.544  -1.885   8.077  1.00  0.00
ATOM   3740  HG2 ARG   230       5.958  -2.802   8.139  1.00  0.00
ATOM   3741  HG3 ARG   230       7.117  -1.810   9.001  1.00  0.00
ATOM   3742  CD  ARG   230       5.614  -0.694   7.957  1.00  0.00
ATOM   3743  HD2 ARG   230       5.042  -0.768   7.032  1.00  0.00
ATOM   3744  HD3 ARG   230       4.897  -0.706   8.777  1.00  0.00
ATOM   3745  NE  ARG   230       6.359   0.567   7.974  1.00  0.00
ATOM   3746  HE  ARG   230       7.367   0.524   8.126  1.00  0.00
ATOM   3747  CZ  ARG   230       5.808   1.762   7.804  1.00  0.00
ATOM   3748  NH1 ARG   230       6.563   2.852   7.850  1.00  0.00
ATOM   3749 HH11 ARG   230       7.566   2.771   8.016  1.00  0.00
ATOM   3750 HH12 ARG   230       6.140   3.771   7.719  1.00  0.00
ATOM   3751  NH2 ARG   230       4.495   1.860   7.579  1.00  0.00
ATOM   3752 HH21 ARG   230       3.920   1.018   7.538  1.00  0.00
ATOM   3753 HH22 ARG   230       4.067   2.777   7.448  1.00  0.00
ATOM   3754  C   ARG   230       9.461  -3.109   5.807  1.00  0.00
ATOM   3755  O   ARG   230       9.421  -4.104   5.074  1.00  0.00
ATOM   3756  N   GLN   231      10.257  -2.071   5.544  1.00  0.00
ATOM   3757  H   GLN   231      10.315  -1.223   6.107  1.00  0.00
ATOM   3758  CA  GLN   231      11.127  -2.103   4.377  1.00  0.00
ATOM   3759  HA  GLN   231      10.566  -2.550   3.557  1.00  0.00
ATOM   3760  CB  GLN   231      11.545  -0.690   3.985  1.00  0.00
ATOM   3761  HB2 GLN   231      12.069  -0.231   4.823  1.00  0.00
ATOM   3762  HB3 GLN   231      12.254  -0.748   3.159  1.00  0.00
ATOM   3763  CG  GLN   231      10.378   0.214   3.575  1.00  0.00
ATOM   3764  HG2 GLN   231      10.677   0.824   2.723  1.00  0.00
ATOM   3765  HG3 GLN   231       9.542  -0.404   3.247  1.00  0.00
ATOM   3766  CD  GLN   231       9.916   1.126   4.710  1.00  0.00
ATOM   3767  OE1 GLN   231       9.969   0.756   5.892  1.00  0.00
ATOM   3768  NE2 GLN   231       9.479   2.334   4.355  1.00  0.00
ATOM   3769 HE21 GLN   231       9.452   2.597   3.370  1.00  0.00
ATOM   3770 HE22 GLN   231       9.172   2.995   5.068  1.00  0.00
ATOM   3771  C   GLN   231      12.359  -2.955   4.632  1.00  0.00
ATOM   3772  O   GLN   231      12.801  -3.688   3.743  1.00  0.00
ATOM   3773  N   ALA   232      12.925  -2.880   5.841  1.00  0.00
ATOM   3774  H   ALA   232      12.525  -2.396   6.645  1.00  0.00
ATOM   3775  CA  ALA   232      14.216  -3.526   6.076  1.00  0.00
ATOM   3776  HA  ALA   232      14.895  -3.189   5.293  1.00  0.00
ATOM   3777  CB  ALA   232      14.781  -3.119   7.437  1.00  0.00
ATOM   3778  HB1 ALA   232      15.742  -3.610   7.594  1.00  0.00
ATOM   3779  HB2 ALA   232      14.917  -2.038   7.466  1.00  0.00
ATOM   3780  HB3 ALA   232      14.088  -3.419   8.223  1.00  0.00
ATOM   3781  C   ALA   232      14.115  -5.041   5.983  1.00  0.00
ATOM   3782  O   ALA   232      14.993  -5.693   5.404  1.00  0.00
ATOM   3783  N   ILE   233      13.074  -5.628   6.581  1.00  0.00
ATOM   3784  H   ILE   233      12.345  -5.139   7.101  1.00  0.00
ATOM   3785  CA  ILE   233      12.929  -7.080   6.511  1.00  0.00
ATOM   3786  HA  ILE   233      13.865  -7.554   6.806  1.00  0.00
ATOM   3787  CB  ILE   233      11.846  -7.556   7.504  1.00  0.00
ATOM   3788  HB  ILE   233      10.958  -6.944   7.345  1.00  0.00
ATOM   3789  CG2 ILE   233      11.441  -9.025   7.262  1.00  0.00
ATOM   3790 HG21 ILE   233      10.677  -9.316   7.984  1.00  0.00
ATOM   3791 HG22 ILE   233      11.045  -9.132   6.252  1.00  0.00
ATOM   3792 HG23 ILE   233      12.314  -9.667   7.379  1.00  0.00
ATOM   3793  CG1 ILE   233      12.350  -7.379   8.941  1.00  0.00
ATOM   3794 HG12 ILE   233      13.228  -8.007   9.088  1.00  0.00
ATOM   3795 HG13 ILE   233      12.670  -6.346   9.079  1.00  0.00
ATOM   3796  CD1 ILE   233      11.313  -7.722  10.004  1.00  0.00
ATOM   3797 HD11 ILE   233      11.744  -7.572  10.994  1.00  0.00
ATOM   3798 HD12 ILE   233      10.443  -7.076   9.885  1.00  0.00
ATOM   3799 HD13 ILE   233      11.010  -8.763   9.894  1.00  0.00
ATOM   3800  C   ILE   233      12.641  -7.515   5.078  1.00  0.00
ATOM   3801  O   ILE   233      13.180  -8.519   4.600  1.00  0.00
ATOM   3802  N   THR   234      11.798  -6.766   4.360  1.00  0.00
ATOM   3803  H   THR   234      11.297  -5.948   4.707  1.00  0.00
ATOM   3804  CA  THR   234      11.548  -7.113   2.965  1.00  0.00
ATOM   3805  HA  THR   234      11.152  -8.128   2.931  1.00  0.00
ATOM   3806  CB  THR   234      10.507  -6.167   2.357  1.00  0.00
ATOM   3807  HB  THR   234      10.941  -5.169   2.302  1.00  0.00
ATOM   3808  CG2 THR   234      10.123  -6.604   0.938  1.00  0.00
ATOM   3809 HG21 THR   234       9.383  -5.914   0.533  1.00  0.00
ATOM   3810 HG22 THR   234      11.009  -6.600   0.304  1.00  0.00
ATOM   3811 HG23 THR   234       9.703  -7.610   0.968  1.00  0.00
ATOM   3812  OG1 THR   234       9.342  -6.150   3.182  1.00  0.00
ATOM   3813  HG1 THR   234       9.412  -5.419   3.832  1.00  0.00
ATOM   3814  C   THR   234      12.839  -7.090   2.157  1.00  0.00
ATOM   3815  O   THR   234      13.118  -8.014   1.379  1.00  0.00
ATOM   3816  N   LYS   235      13.659  -6.047   2.345  1.00  0.00
ATOM   3817  H   LYS   235      13.496  -5.286   3.005  1.00  0.00
ATOM   3818  CA  LYS   235      14.889  -5.949   1.570  1.00  0.00
ATOM   3819  HA  LYS   235      14.633  -6.098   0.521  1.00  0.00
ATOM   3820  CB  LYS   235      15.508  -4.562   1.734  1.00  0.00
ATOM   3821  HB2 LYS   235      15.425  -4.245   2.773  1.00  0.00
ATOM   3822  HB3 LYS   235      16.571  -4.606   1.498  1.00  0.00
ATOM   3823  CG  LYS   235      14.825  -3.542   0.831  1.00  0.00
ATOM   3824  HG2 LYS   235      15.053  -3.774  -0.209  1.00  0.00
ATOM   3825  HG3 LYS   235      13.744  -3.626   0.947  1.00  0.00
ATOM   3826  CD  LYS   235      15.251  -2.119   1.131  1.00  0.00
ATOM   3827  HD2 LYS   235      15.023  -1.875   2.169  1.00  0.00
ATOM   3828  HD3 LYS   235      16.330  -2.022   1.010  1.00  0.00
ATOM   3829  CE  LYS   235      14.539  -1.152   0.205  1.00  0.00
ATOM   3830  HE2 LYS   235      14.781  -1.396  -0.829  1.00  0.00
ATOM   3831  HE3 LYS   235      13.461  -1.270   0.317  1.00  0.00
ATOM   3832  NZ  LYS   235      14.914   0.268   0.481  1.00  0.00
ATOM   3833  HZ1 LYS   235      14.542   0.878  -0.274  1.00  0.00
ATOM   3834  HZ2 LYS   235      14.511   0.562   1.394  1.00  0.00
ATOM   3835  HZ3 LYS   235      15.950   0.353   0.516  1.00  0.00
ATOM   3836  C   LYS   235      15.889  -7.041   1.943  1.00  0.00
ATOM   3837  O   LYS   235      16.628  -7.514   1.075  1.00  0.00
ATOM   3838  N   GLU   236      15.896  -7.480   3.205  1.00  0.00
ATOM   3839  H   GLU   236      15.336  -7.080   3.958  1.00  0.00
ATOM   3840  CA  GLU   236      16.743  -8.610   3.600  1.00  0.00
ATOM   3841  HA  GLU   236      17.775  -8.340   3.375  1.00  0.00
ATOM   3842  CB  GLU   236      16.578  -8.896   5.087  1.00  0.00
ATOM   3843  HB2 GLU   236      15.519  -8.822   5.333  1.00  0.00
ATOM   3844  HB3 GLU   236      16.876  -9.928   5.270  1.00  0.00
ATOM   3845  CG  GLU   236      17.325  -8.032   6.011  1.00  0.00
ATOM   3846  HG2 GLU   236      18.380  -8.013   5.736  1.00  0.00
ATOM   3847  HG3 GLU   236      16.960  -7.007   5.943  1.00  0.00
ATOM   3848  CD  GLU   236      17.166  -8.545   7.414  1.00  0.00
ATOM   3849  OE1 GLU   236      15.996  -8.770   7.844  1.00  0.00
ATOM   3850  OE2 GLU   236      18.206  -8.767   8.065  1.00  0.00
ATOM   3851  C   GLU   236      16.364  -9.866   2.837  1.00  0.00
ATOM   3852  O   GLU   236      17.235 -10.650   2.423  1.00  0.00
ATOM   3853  N   VAL   237      15.056 -10.087   2.688  1.00  0.00
ATOM   3854  H   VAL   237      14.327  -9.474   3.053  1.00  0.00
ATOM   3855  CA  VAL   237      14.562 -11.255   1.972  1.00  0.00
ATOM   3856  HA  VAL   237      15.075 -12.147   2.332  1.00  0.00
ATOM   3857  CB  VAL   237      13.054 -11.446   2.244  1.00  0.00
ATOM   3858  HB  VAL   237      12.553 -10.492   2.082  1.00  0.00
ATOM   3859  CG1 VAL   237      12.468 -12.461   1.298  1.00  0.00
ATOM   3860 HG11 VAL   237      11.405 -12.581   1.506  1.00  0.00
ATOM   3861 HG12 VAL   237      12.601 -12.120   0.271  1.00  0.00
ATOM   3862 HG13 VAL   237      12.974 -13.417   1.431  1.00  0.00
ATOM   3863  CG2 VAL   237      12.828 -11.883   3.688  1.00  0.00
ATOM   3864 HG21 VAL   237      11.761 -12.014   3.866  1.00  0.00
ATOM   3865 HG22 VAL   237      13.344 -12.826   3.868  1.00  0.00
ATOM   3866 HG23 VAL   237      13.218 -11.122   4.364  1.00  0.00
ATOM   3867  C   VAL   237      14.862 -11.124   0.488  1.00  0.00
ATOM   3868  O   VAL   237      15.316 -12.083  -0.149  1.00  0.00
ATOM   3869  N   LEU   238      14.629  -9.932  -0.089  1.00  0.00
ATOM   3870  H   LEU   238      14.216  -9.125   0.379  1.00  0.00
ATOM   3871  CA  LEU   238      14.978  -9.732  -1.493  1.00  0.00
ATOM   3872  HA  LEU   238      14.403 -10.438  -2.092  1.00  0.00
ATOM   3873  CB  LEU   238      14.616  -8.314  -1.937  1.00  0.00
ATOM   3874  HB2 LEU   238      15.133  -7.608  -1.287  1.00  0.00
ATOM   3875  HB3 LEU   238      15.001  -8.160  -2.945  1.00  0.00
ATOM   3876  CG  LEU   238      13.117  -7.971  -1.932  1.00  0.00
ATOM   3877  HG  LEU   238      12.738  -8.161  -0.928  1.00  0.00
ATOM   3878  CD1 LEU   238      12.884  -6.490  -2.243  1.00  0.00
ATOM   3879 HD11 LEU   238      11.815  -6.280  -2.232  1.00  0.00
ATOM   3880 HD12 LEU   238      13.382  -5.878  -1.491  1.00  0.00
ATOM   3881 HD13 LEU   238      13.289  -6.257  -3.228  1.00  0.00
ATOM   3882  CD2 LEU   238      12.339  -8.871  -2.906  1.00  0.00
ATOM   3883 HD21 LEU   238      11.282  -8.606  -2.881  1.00  0.00
ATOM   3884 HD22 LEU   238      12.724  -8.732  -3.916  1.00  0.00
ATOM   3885 HD23 LEU   238      12.458  -9.914  -2.612  1.00  0.00
ATOM   3886  C   LEU   238      16.462 -10.011  -1.730  1.00  0.00
ATOM   3887  O   LEU   238      16.833 -10.643  -2.729  1.00  0.00
ATOM   3888  N   LYS   239      17.316  -9.581  -0.804  1.00  0.00
ATOM   3889  H   LYS   239      17.049  -9.100   0.055  1.00  0.00
ATOM   3890  CA  LYS   239      18.753  -9.787  -0.980  1.00  0.00
ATOM   3891  HA  LYS   239      19.019  -9.491  -1.995  1.00  0.00
ATOM   3892  CB  LYS   239      19.534  -8.918   0.002  1.00  0.00
ATOM   3893  HB2 LYS   239      19.024  -8.923   0.965  1.00  0.00
ATOM   3894  HB3 LYS   239      20.519  -9.358   0.161  1.00  0.00
ATOM   3895  CG  LYS   239      19.702  -7.478  -0.463  1.00  0.00
ATOM   3896  HG2 LYS   239      20.115  -7.466  -1.472  1.00  0.00
ATOM   3897  HG3 LYS   239      18.727  -6.994  -0.512  1.00  0.00
ATOM   3898  CD  LYS   239      20.618  -6.690   0.474  1.00  0.00
ATOM   3899  HD2 LYS   239      20.693  -7.207   1.431  1.00  0.00
ATOM   3900  HD3 LYS   239      21.623  -6.650   0.053  1.00  0.00
ATOM   3901  CE  LYS   239      20.098  -5.264   0.700  1.00  0.00
ATOM   3902  HE2 LYS   239      19.066  -5.197   0.354  1.00  0.00
ATOM   3903  HE3 LYS   239      20.091  -5.048   1.768  1.00  0.00
ATOM   3904  NZ  LYS   239      20.921  -4.242  -0.004  1.00  0.00
ATOM   3905  HZ1 LYS   239      20.376  -3.361  -0.098  1.00  0.00
ATOM   3906  HZ2 LYS   239      21.786  -4.057   0.542  1.00  0.00
ATOM   3907  HZ3 LYS   239      21.177  -4.593  -0.949  1.00  0.00
ATOM   3908  C   LYS   239      19.124 -11.257  -0.819  1.00  0.00
ATOM   3909  O   LYS   239      19.966 -11.769  -1.564  1.00  0.00
ATOM   3910  N   GLN   240      18.499 -11.954   0.138  1.00  0.00
ATOM   3911  H   GLN   240      17.802 -11.569   0.775  1.00  0.00
ATOM   3912  CA  GLN   240      18.797 -13.372   0.330  1.00  0.00
ATOM   3913  HA  GLN   240      19.867 -13.475   0.511  1.00  0.00
ATOM   3914  CB  GLN   240      18.045 -13.915   1.546  1.00  0.00
ATOM   3915  HB2 GLN   240      18.337 -13.340   2.425  1.00  0.00
ATOM   3916  HB3 GLN   240      16.977 -13.752   1.399  1.00  0.00
ATOM   3917  CG  GLN   240      18.283 -15.403   1.829  1.00  0.00
ATOM   3918  HG2 GLN   240      18.121 -15.976   0.916  1.00  0.00
ATOM   3919  HG3 GLN   240      19.322 -15.555   2.120  1.00  0.00
ATOM   3920  CD  GLN   240      17.368 -15.930   2.927  1.00  0.00
ATOM   3921  OE1 GLN   240      17.107 -15.235   3.906  1.00  0.00
ATOM   3922  NE2 GLN   240      16.887 -17.163   2.773  1.00  0.00
ATOM   3923 HE21 GLN   240      17.130 -17.705   1.944  1.00  0.00
ATOM   3924 HE22 GLN   240      16.276 -17.565   3.484  1.00  0.00
ATOM   3925  C   GLN   240      18.454 -14.175  -0.920  1.00  0.00
ATOM   3926  O   GLN   240      19.165 -15.122  -1.277  1.00  0.00
ATOM   3927  N   GLU   241      17.390 -13.786  -1.623  1.00  0.00
ATOM   3928  H   GLU   241      16.778 -13.018  -1.347  1.00  0.00
ATOM   3929  CA  GLU   241      17.007 -14.438  -2.864  1.00  0.00
ATOM   3930  HA  GLU   241      17.300 -15.485  -2.792  1.00  0.00
ATOM   3931  CB  GLU   241      15.489 -14.330  -3.044  1.00  0.00
ATOM   3932  HB2 GLU   241      15.212 -13.281  -3.146  1.00  0.00
ATOM   3933  HB3 GLU   241      15.199 -14.828  -3.969  1.00  0.00
ATOM   3934  CG  GLU   241      14.718 -14.945  -1.876  1.00  0.00
ATOM   3935  HG2 GLU   241      14.943 -14.393  -0.963  1.00  0.00
ATOM   3936  HG3 GLU   241      13.648 -14.842  -2.055  1.00  0.00
ATOM   3937  CD  GLU   241      15.060 -16.427  -1.672  1.00  0.00
ATOM   3938  OE1 GLU   241      15.175 -17.151  -2.688  1.00  0.00
ATOM   3939  OE2 GLU   241      15.209 -16.870  -0.505  1.00  0.00
ATOM   3940  C   GLU   241      17.740 -13.877  -4.085  1.00  0.00
ATOM   3941  O   GLU   241      17.417 -14.254  -5.217  1.00  0.00
ATOM   3942  N   LYS   242      18.729 -13.008  -3.870  1.00  0.00
ATOM   3943  H   LYS   242      18.994 -12.701  -2.934  1.00  0.00
ATOM   3944  CA  LYS   242      19.543 -12.397  -4.927  1.00  0.00
ATOM   3945  HA  LYS   242      20.207 -11.688  -4.433  1.00  0.00
ATOM   3946  CB  LYS   242      20.419 -13.433  -5.648  1.00  0.00
ATOM   3947  HB2 LYS   242      19.824 -13.911  -6.426  1.00  0.00
ATOM   3948  HB3 LYS   242      21.235 -12.911  -6.147  1.00  0.00
ATOM   3949  CG  LYS   242      21.009 -14.515  -4.752  1.00  0.00
ATOM   3950  HG2 LYS   242      20.208 -15.014  -4.206  1.00  0.00
ATOM   3951  HG3 LYS   242      21.496 -15.272  -5.366  1.00  0.00
ATOM   3952  CD  LYS   242      22.018 -13.931  -3.762  1.00  0.00
ATOM   3953  HD2 LYS   242      22.599 -13.152  -4.256  1.00  0.00
ATOM   3954  HD3 LYS   242      21.483 -13.457  -2.939  1.00  0.00
ATOM   3955  CE  LYS   242      22.970 -14.997  -3.203  1.00  0.00
ATOM   3956  HE2 LYS   242      22.917 -14.989  -2.114  1.00  0.00
ATOM   3957  HE3 LYS   242      22.637 -15.982  -3.531  1.00  0.00
ATOM   3958  NZ  LYS   242      24.389 -14.791  -3.628  1.00  0.00
ATOM   3959  HZ1 LYS   242      24.985 -15.540  -3.221  1.00  0.00
ATOM   3960  HZ2 LYS   242      24.449 -14.826  -4.666  1.00  0.00
ATOM   3961  HZ3 LYS   242      24.721 -13.864  -3.293  1.00  0.00
ATOM   3962  C   LYS   242      18.695 -11.616  -5.922  1.00  0.00
ATOM   3963  O   LYS   242      19.042 -11.495  -7.103  1.00  0.00
ATOM   3964  N   ILE   243      17.588 -11.055  -5.445  1.00  0.00
ATOM   3965  H   ILE   243      17.261 -11.142  -4.483  1.00  0.00
ATOM   3966  CA  ILE   243      16.745 -10.249  -6.313  1.00  0.00
ATOM   3967  HA  ILE   243      16.706 -10.710  -7.300  1.00  0.00
ATOM   3968  CB  ILE   243      15.311 -10.200  -5.761  1.00  0.00
ATOM   3969  HB  ILE   243      15.340  -9.810  -4.743  1.00  0.00
ATOM   3970  CG2 ILE   243      14.448  -9.271  -6.602  1.00  0.00
ATOM   3971 HG21 ILE   243      13.436  -9.248  -6.197  1.00  0.00
ATOM   3972 HG22 ILE   243      14.869  -8.266  -6.582  1.00  0.00
ATOM   3973 HG23 ILE   243      14.419  -9.632  -7.630  1.00  0.00
ATOM   3974  CG1 ILE   243      14.714 -11.604  -5.730  1.00  0.00
ATOM   3975 HG12 ILE   243      14.441 -11.901  -6.743  1.00  0.00
ATOM   3976 HG13 ILE   243      15.471 -12.308  -5.384  1.00  0.00
ATOM   3977  CD1 ILE   243      13.479 -11.703  -4.824  1.00  0.00
ATOM   3978 HD11 ILE   243      13.097 -12.724  -4.840  1.00  0.00
ATOM   3979 HD12 ILE   243      13.754 -11.435  -3.804  1.00  0.00
ATOM   3980 HD13 ILE   243      12.708 -11.021  -5.183  1.00  0.00
ATOM   3981  C   ILE   243      17.332  -8.857  -6.487  1.00  0.00
ATOM   3982  O   ILE   243      17.380  -8.328  -7.602  1.00  0.00
ATOM   3983  N   ILE   244      17.782  -8.244  -5.396  1.00  0.00
ATOM   3984  H   ILE   244      17.649  -8.608  -4.453  1.00  0.00
ATOM   3985  CA  ILE   244      18.514  -6.983  -5.445  1.00  0.00
ATOM   3986  HA  ILE   244      18.571  -6.597  -6.463  1.00  0.00
ATOM   3987  CB  ILE   244      17.803  -5.881  -4.647  1.00  0.00
ATOM   3988  HB  ILE   244      18.401  -4.973  -4.727  1.00  0.00
ATOM   3989  CG2 ILE   244      16.401  -5.619  -5.229  1.00  0.00
ATOM   3990 HG21 ILE   244      15.909  -4.835  -4.653  1.00  0.00
ATOM   3991 HG22 ILE   244      16.492  -5.303  -6.268  1.00  0.00
ATOM   3992 HG23 ILE   244      15.809  -6.533  -5.178  1.00  0.00
ATOM   3993  CG1 ILE   244      17.690  -6.253  -3.169  1.00  0.00
ATOM   3994 HG12 ILE   244      17.146  -7.193  -3.078  1.00  0.00
ATOM   3995 HG13 ILE   244      18.689  -6.422  -2.766  1.00  0.00
ATOM   3996  CD1 ILE   244      16.983  -5.180  -2.327  1.00  0.00
ATOM   3997 HD11 ILE   244      16.936  -5.506  -1.288  1.00  0.00
ATOM   3998 HD12 ILE   244      17.539  -4.244  -2.389  1.00  0.00
ATOM   3999 HD13 ILE   244      15.972  -5.028  -2.706  1.00  0.00
ATOM   4000  C   ILE   244      19.907  -7.284  -4.905  1.00  0.00
ATOM   4001  O   ILE   244      20.070  -8.262  -4.155  1.00  0.00
ATOM   4002  N   PRO   245      20.945  -6.524  -5.297  1.00  0.00
ATOM   4003  CD  PRO   245      20.926  -5.502  -6.361  1.00  0.00
ATOM   4004  HD2 PRO   245      20.119  -4.784  -6.215  1.00  0.00
ATOM   4005  HD3 PRO   245      20.782  -5.948  -7.345  1.00  0.00
ATOM   4006  CG  PRO   245      22.291  -4.845  -6.237  1.00  0.00
ATOM   4007  HG2 PRO   245      22.244  -3.964  -5.597  1.00  0.00
ATOM   4008  HG3 PRO   245      22.655  -4.513  -7.209  1.00  0.00
ATOM   4009  CB  PRO   245      23.196  -5.887  -5.652  1.00  0.00
ATOM   4010  HB2 PRO   245      24.009  -5.431  -5.087  1.00  0.00
ATOM   4011  HB3 PRO   245      23.652  -6.497  -6.432  1.00  0.00
ATOM   4012  CA  PRO   245      22.292  -6.733  -4.741  1.00  0.00
ATOM   4013  HA  PRO   245      22.583  -7.783  -4.719  1.00  0.00
ATOM   4014  C   PRO   245      22.366  -6.259  -3.294  1.00  0.00
ATOM   4015  O   PRO   245      21.671  -5.322  -2.897  1.00  0.00
ATOM   4016  OXT PRO   245      23.100  -6.812  -2.474  1.00  0.00
TER   
ATOM   4017 Na+  Na+   246      30.118   0.195  30.922  1.00  0.00
TER   
ATOM   4018 Na+  Na+   247     -19.673 -17.212  -4.942  1.00  0.00
TER   
ATOM   4019  O   WAT   248      20.063  -9.813   7.338  1.00  0.00
ATOM   4020  H1  WAT   248      21.021  -9.813   7.338  1.00  0.00
ATOM   4021  H2  WAT   248      19.823  -8.887   7.338  1.00  0.00
TER   
ATOM   4022  O   WAT   249       0.260 -11.672  16.295  1.00  0.00
ATOM   4023  H1  WAT   249       1.218 -11.672  16.295  1.00  0.00
ATOM   4024  H2  WAT   249       0.020 -10.746  16.295  1.00  0.00
TER   
ATOM   4025  O   WAT   250     -19.937  -5.597   6.396  1.00  0.00
ATOM   4026  H1  WAT   250     -18.979  -5.597   6.396  1.00  0.00
ATOM   4027  H2  WAT   250     -20.177  -4.671   6.396  1.00  0.00
TER   
ATOM   4028  O   WAT   251     -18.626   3.147   3.996  1.00  0.00
ATOM   4029  H1  WAT   251     -17.668   3.147   3.996  1.00  0.00
ATOM   4030  H2  WAT   251     -18.866   4.073   3.996  1.00  0.00
TER   
ATOM   4031  O   WAT   252      -1.205 -25.996  -8.106  1.00  0.00
ATOM   4032  H1  WAT   252      -0.247 -25.996  -8.106  1.00  0.00
ATOM   4033  H2  WAT   252      -1.445 -25.070  -8.106  1.00  0.00
TER   
ATOM   4034  O   WAT   253       3.682  14.127 -14.208  1.00  0.00
ATOM   4035  H1  WAT   253       4.640  14.127 -14.208  1.00  0.00
ATOM   4036  H2  WAT   253       3.442  15.053 -14.208  1.00  0.00
TER   
ATOM   4037  O   WAT   254      16.644 -18.842  -0.793  1.00  0.00
ATOM   4038  H1  WAT   254      17.602 -18.842  -0.793  1.00  0.00
ATOM   4039  H2  WAT   254      16.404 -17.916  -0.793  1.00  0.00
TER   
ATOM   4040  O   WAT   255       3.253 -11.347 -16.689  1.00  0.00
ATOM   4041  H1  WAT   255       4.211 -11.347 -16.689  1.00  0.00
ATOM   4042  H2  WAT   255       3.013 -10.421 -16.689  1.00  0.00
TER   
ATOM   4043  O   WAT   256     -13.371  17.740  -3.098  1.00  0.00
ATOM   4044  H1  WAT   256     -12.413  17.740  -3.098  1.00  0.00
ATOM   4045  H2  WAT   256     -13.611  18.666  -3.098  1.00  0.00
TER   
ATOM   4046  O   WAT   257     -18.826  -3.265  -0.581  1.00  0.00
ATOM   4047  H1  WAT   257     -17.868  -3.265  -0.581  1.00  0.00
ATOM   4048  H2  WAT   257     -19.066  -2.339  -0.581  1.00  0.00
TER   
ATOM   4049  O   WAT   258       8.714  -3.924 -15.396  1.00  0.00
ATOM   4050  H1  WAT   258       9.672  -3.924 -15.396  1.00  0.00
ATOM   4051  H2  WAT   258       8.474  -2.998 -15.396  1.00  0.00
TER   
ATOM   4052  O   WAT   259     -11.792 -11.282  -2.926  1.00  0.00
ATOM   4053  H1  WAT   259     -10.834 -11.282  -2.926  1.00  0.00
ATOM   4054  H2  WAT   259     -12.032 -10.356  -2.926  1.00  0.00
TER   
ATOM   4055  O   WAT   260     -10.191  15.568   4.684  1.00  0.00
ATOM   4056  H1  WAT   260      -9.233  15.568   4.684  1.00  0.00
ATOM   4057  H2  WAT   260     -10.431  16.494   4.684  1.00  0.00
TER   
ATOM   4058  O   WAT   261      -4.971 -17.866   7.144  1.00  0.00
ATOM   4059  H1  WAT   261      -4.013 -17.866   7.144  1.00  0.00
ATOM   4060  H2  WAT   261      -5.211 -16.940   7.144  1.00  0.00
TER   
ATOM   4061  O   WAT   262       2.238   8.750 -15.759  1.00  0.00
ATOM   4062  H1  WAT   262       3.196   8.750 -15.759  1.00  0.00
ATOM   4063  H2  WAT   262       1.998   9.676 -15.759  1.00  0.00
TER   
ATOM   4064  O   WAT   263       9.240   1.527 -14.956  1.00  0.00
ATOM   4065  H1  WAT   263      10.198   1.527 -14.956  1.00  0.00
ATOM   4066  H2  WAT   263       9.000   2.453 -14.956  1.00  0.00
TER   
ATOM   4067  O   WAT   264       9.262 -14.257  15.613  1.00  0.00
ATOM   4068  H1  WAT   264      10.220 -14.257  15.613  1.00  0.00
ATOM   4069  H2  WAT   264       9.022 -13.331  15.613  1.00  0.00
TER   
ATOM   4070  O   WAT   265      20.465  -3.088  -3.521  1.00  0.00
ATOM   4071  H1  WAT   265      21.423  -3.088  -3.521  1.00  0.00
ATOM   4072  H2  WAT   265      20.225  -2.162  -3.521  1.00  0.00
TER   
ATOM   4073  O   WAT   266      -5.284  -3.384  12.392  1.00  0.00
ATOM   4074  H1  WAT   266      -4.326  -3.384  12.392  1.00  0.00
ATOM   4075  H2  WAT   266      -5.524  -2.458  12.392  1.00  0.00
TER   
ATOM   4076  O   WAT   267      14.716   1.284   2.898  1.00  0.00
ATOM   4077  H1  WAT   267      15.674   1.284   2.898  1.00  0.00
ATOM   4078  H2  WAT   267      14.476   2.210   2.898  1.00  0.00
TER   
ATOM   4079  O   WAT   268      -4.168  19.723 -13.673  1.00  0.00
ATOM   4080  H1  WAT   268      -3.210  19.723 -13.673  1.00  0.00
ATOM   4081  H2  WAT   268      -4.408  20.649 -13.673  1.00  0.00
TER   
ATOM   4082  O   WAT   269       8.659  -5.700  16.148  1.00  0.00
ATOM   4083  H1  WAT   269       9.617  -5.700  16.148  1.00  0.00
ATOM   4084  H2  WAT   269       8.419  -4.774  16.148  1.00  0.00
TER   
ATOM   4085  O   WAT   270      -8.656   8.263 -17.083  1.00  0.00
ATOM   4086  H1  WAT   270      -7.698   8.263 -17.083  1.00  0.00
ATOM   4087  H2  WAT   270      -8.896   9.189 -17.083  1.00  0.00
TER   
ATOM   4088  O   WAT   271      -0.854  -3.622  19.151  1.00  0.00
ATOM   4089  H1  WAT   271       0.104  -3.622  19.151  1.00  0.00
ATOM   4090  H2  WAT   271      -1.094  -2.696  19.151  1.00  0.00
TER   
ATOM   4091  O   WAT   272      -1.686 -11.335   5.302  1.00  0.00
ATOM   4092  H1  WAT   272      -0.728 -11.335   5.302  1.00  0.00
ATOM   4093  H2  WAT   272      -1.926 -10.409   5.302  1.00  0.00
TER   
ATOM   4094  O   WAT   273      -6.335   1.036  11.440  1.00  0.00
ATOM   4095  H1  WAT   273      -5.377   1.036  11.440  1.00  0.00
ATOM   4096  H2  WAT   273      -6.575   1.962  11.440  1.00  0.00
TER   
ATOM   4097  O   WAT   274      -7.756  -8.039  -6.822  1.00  0.00
ATOM   4098  H1  WAT   274      -6.798  -8.039  -6.822  1.00  0.00
ATOM   4099  H2  WAT   274      -7.996  -7.113  -6.822  1.00  0.00
TER   
ATOM   4100  O   WAT   275       1.681  -6.622 -19.287  1.00  0.00
ATOM   4101  H1  WAT   275       2.639  -6.622 -19.287  1.00  0.00
ATOM   4102  H2  WAT   275       1.441  -5.696 -19.287  1.00  0.00
TER   
ATOM   4103  O   WAT   276       7.335  -7.008 -17.665  1.00  0.00
ATOM   4104  H1  WAT   276       8.293  -7.008 -17.665  1.00  0.00
ATOM   4105  H2  WAT   276       7.095  -6.082 -17.665  1.00  0.00
TER   
ATOM   4106  O   WAT   277     -14.784 -10.463   5.481  1.00  0.00
ATOM   4107  H1  WAT   277     -13.826 -10.463   5.481  1.00  0.00
ATOM   4108  H2  WAT   277     -15.024  -9.537   5.481  1.00  0.00
TER   
ATOM   4109  O   WAT   278       3.608   6.888   1.901  1.00  0.00
ATOM   4110  H1  WAT   278       4.566   6.888   1.901  1.00  0.00
ATOM   4111  H2  WAT   278       3.368   7.814   1.901  1.00  0.00
TER   
ATOM   4112  O   WAT   279       3.159   5.053 -15.402  1.00  0.00
ATOM   4113  H1  WAT   279       4.117   5.053 -15.402  1.00  0.00
ATOM   4114  H2  WAT   279       2.919   5.979 -15.402  1.00  0.00
TER   
ATOM   4115  O   WAT   280       1.153 -19.986 -11.059  1.00  0.00
ATOM   4116  H1  WAT   280       2.111 -19.986 -11.059  1.00  0.00
ATOM   4117  H2  WAT   280       0.913 -19.060 -11.059  1.00  0.00
TER   
ATOM   4118  O   WAT   281      15.163  -1.895 -16.501  1.00  0.00
ATOM   4119  H1  WAT   281      16.121  -1.895 -16.501  1.00  0.00
ATOM   4120  H2  WAT   281      14.923  -0.969 -16.501  1.00  0.00
TER   
ATOM   4121  O   WAT   282      21.662 -10.191  -3.157  1.00  0.00
ATOM   4122  H1  WAT   282      22.620 -10.191  -3.157  1.00  0.00
ATOM   4123  H2  WAT   282      21.422  -9.265  -3.157  1.00  0.00
TER   
ATOM   4124  O   WAT   283       4.630   9.613  -4.722  1.00  0.00
ATOM   4125  H1  WAT   283       5.588   9.613  -4.722  1.00  0.00
ATOM   4126  H2  WAT   283       4.390  10.539  -4.722  1.00  0.00
TER   
ATOM   4127  O   WAT   284       6.402 -20.213   9.212  1.00  0.00
ATOM   4128  H1  WAT   284       7.360 -20.213   9.212  1.00  0.00
ATOM   4129  H2  WAT   284       6.162 -19.287   9.212  1.00  0.00
TER   
ATOM   4130  O   WAT   285     -14.411   6.373  12.356  1.00  0.00
ATOM   4131  H1  WAT   285     -13.453   6.373  12.356  1.00  0.00
ATOM   4132  H2  WAT   285     -14.651   7.299  12.356  1.00  0.00
TER   
ATOM   4133  O   WAT   286      -3.468  18.451   7.787  1.00  0.00
ATOM   4134  H1  WAT   286      -2.510  18.451   7.787  1.00  0.00
ATOM   4135  H2  WAT   286      -3.708  19.377   7.787  1.00  0.00
TER   
ATOM   4136  O   WAT   287     -14.924  -7.208   8.275  1.00  0.00
ATOM   4137  H1  WAT   287     -13.966  -7.208   8.275  1.00  0.00
ATOM   4138  H2  WAT   287     -15.164  -6.282   8.275  1.00  0.00
TER   
ATOM   4139  O   WAT   288      -3.069  15.763  -8.094  1.00  0.00
ATOM   4140  H1  WAT   288      -2.111  15.763  -8.094  1.00  0.00
ATOM   4141  H2  WAT   288      -3.309  16.689  -8.094  1.00  0.00
TER   
ATOM   4142  O   WAT   289     -19.792  -3.054   1.857  1.00  0.00
ATOM   4143  H1  WAT   289     -18.834  -3.054   1.857  1.00  0.00
ATOM   4144  H2  WAT   289     -20.032  -2.128   1.857  1.00  0.00
TER   
ATOM   4145  O   WAT   290     -15.707   3.088   9.854  1.00  0.00
ATOM   4146  H1  WAT   290     -14.749   3.088   9.854  1.00  0.00
ATOM   4147  H2  WAT   290     -15.947   4.014   9.854  1.00  0.00
TER   
ATOM   4148  O   WAT   291      -3.842  -1.963  -1.482  1.00  0.00
ATOM   4149  H1  WAT   291      -2.884  -1.963  -1.482  1.00  0.00
ATOM   4150  H2  WAT   291      -4.082  -1.037  -1.482  1.00  0.00
TER   
ATOM   4151  O   WAT   292     -19.872  10.717   0.537  1.00  0.00
ATOM   4152  H1  WAT   292     -18.914  10.717   0.537  1.00  0.00
ATOM   4153  H2  WAT   292     -20.112  11.643   0.537  1.00  0.00
TER   
ATOM   4154  O   WAT   293      16.201  -4.448  15.226  1.00  0.00
ATOM   4155  H1  WAT   293      17.159  -4.448  15.226  1.00  0.00
ATOM   4156  H2  WAT   293      15.961  -3.522  15.226  1.00  0.00
TER   
ATOM   4157  O   WAT   294      -6.089 -14.704   1.299  1.00  0.00
ATOM   4158  H1  WAT   294      -5.131 -14.704   1.299  1.00  0.00
ATOM   4159  H2  WAT   294      -6.329 -13.778   1.299  1.00  0.00
TER   
ATOM   4160  O   WAT   295     -21.718  -2.510  -4.728  1.00  0.00
ATOM   4161  H1  WAT   295     -20.760  -2.510  -4.728  1.00  0.00
ATOM   4162  H2  WAT   295     -21.958  -1.584  -4.728  1.00  0.00
TER   
ATOM   4163  O   WAT   296       9.294   2.891   7.607  1.00  0.00
ATOM   4164  H1  WAT   296      10.252   2.891   7.607  1.00  0.00
ATOM   4165  H2  WAT   296       9.054   3.817   7.607  1.00  0.00
TER   
ATOM   4166  O   WAT   297      -8.651  11.818 -14.111  1.00  0.00
ATOM   4167  H1  WAT   297      -7.693  11.818 -14.111  1.00  0.00
ATOM   4168  H2  WAT   297      -8.891  12.744 -14.111  1.00  0.00
TER   
ATOM   4169  O   WAT   298      11.148 -24.019   4.481  1.00  0.00
ATOM   4170  H1  WAT   298      12.106 -24.019   4.481  1.00  0.00
ATOM   4171  H2  WAT   298      10.908 -23.093   4.481  1.00  0.00
TER   
ATOM   4172  O   WAT   299      -3.107  -6.498  19.822  1.00  0.00
ATOM   4173  H1  WAT   299      -2.149  -6.498  19.822  1.00  0.00
ATOM   4174  H2  WAT   299      -3.347  -5.572  19.822  1.00  0.00
TER   
ATOM   4175  O   WAT   300      14.492   0.444   7.594  1.00  0.00
ATOM   4176  H1  WAT   300      15.450   0.444   7.594  1.00  0.00
ATOM   4177  H2  WAT   300      14.252   1.370   7.594  1.00  0.00
TER   
ATOM   4178  O   WAT   301      19.790 -10.888   3.416  1.00  0.00
ATOM   4179  H1  WAT   301      20.748 -10.888   3.416  1.00  0.00
ATOM   4180  H2  WAT   301      19.550  -9.962   3.416  1.00  0.00
TER   
ATOM   4181  O   WAT   302      -5.127 -14.561  -2.253  1.00  0.00
ATOM   4182  H1  WAT   302      -4.169 -14.561  -2.253  1.00  0.00
ATOM   4183  H2  WAT   302      -5.367 -13.635  -2.253  1.00  0.00
TER   
ATOM   4184  O   WAT   303     -11.107  -7.578  12.711  1.00  0.00
ATOM   4185  H1  WAT   303     -10.149  -7.578  12.711  1.00  0.00
ATOM   4186  H2  WAT   303     -11.347  -6.652  12.711  1.00  0.00
TER   
ATOM   4187  O   WAT   304      17.785  -5.120 -13.328  1.00  0.00
ATOM   4188  H1  WAT   304      18.743  -5.120 -13.328  1.00  0.00
ATOM   4189  H2  WAT   304      17.545  -4.194 -13.328  1.00  0.00
TER   
ATOM   4190  O   WAT   305       4.302   5.377  -2.226  1.00  0.00
ATOM   4191  H1  WAT   305       5.260   5.377  -2.226  1.00  0.00
ATOM   4192  H2  WAT   305       4.062   6.303  -2.226  1.00  0.00
TER   
ATOM   4193  O   WAT   306      17.569  -4.734   5.660  1.00  0.00
ATOM   4194  H1  WAT   306      18.527  -4.734   5.660  1.00  0.00
ATOM   4195  H2  WAT   306      17.329  -3.808   5.660  1.00  0.00
TER   
ATOM   4196  O   WAT   307     -22.626  -0.162  -5.135  1.00  0.00
ATOM   4197  H1  WAT   307     -21.668  -0.162  -5.135  1.00  0.00
ATOM   4198  H2  WAT   307     -22.866   0.764  -5.135  1.00  0.00
TER   
ATOM   4199  O   WAT   308       6.376  -7.791  15.277  1.00  0.00
ATOM   4200  H1  WAT   308       7.334  -7.791  15.277  1.00  0.00
ATOM   4201  H2  WAT   308       6.136  -6.865  15.277  1.00  0.00
TER   
ATOM   4202  O   WAT   309       9.685   5.035  13.815  1.00  0.00
ATOM   4203  H1  WAT   309      10.643   5.035  13.815  1.00  0.00
ATOM   4204  H2  WAT   309       9.445   5.961  13.815  1.00  0.00
TER   
ATOM   4205  O   WAT   310      -9.452 -10.647  -3.142  1.00  0.00
ATOM   4206  H1  WAT   310      -8.494 -10.647  -3.142  1.00  0.00
ATOM   4207  H2  WAT   310      -9.692  -9.721  -3.142  1.00  0.00
TER   
ATOM   4208  O   WAT   311       2.303  13.700 -16.989  1.00  0.00
ATOM   4209  H1  WAT   311       3.261  13.700 -16.989  1.00  0.00
ATOM   4210  H2  WAT   311       2.063  14.626 -16.989  1.00  0.00
TER   
ATOM   4211  O   WAT   312     -18.745  -4.072  -9.814  1.00  0.00
ATOM   4212  H1  WAT   312     -17.787  -4.072  -9.814  1.00  0.00
ATOM   4213  H2  WAT   312     -18.985  -3.146  -9.814  1.00  0.00
TER   
ATOM   4214  O   WAT   313       2.630 -19.925  -6.494  1.00  0.00
ATOM   4215  H1  WAT   313       3.588 -19.925  -6.494  1.00  0.00
ATOM   4216  H2  WAT   313       2.390 -18.999  -6.494  1.00  0.00
TER   
ATOM   4217  O   WAT   314       6.049   7.185  -3.345  1.00  0.00
ATOM   4218  H1  WAT   314       7.007   7.185  -3.345  1.00  0.00
ATOM   4219  H2  WAT   314       5.809   8.111  -3.345  1.00  0.00
TER   
ATOM   4220  O   WAT   315       0.449  -5.209  17.369  1.00  0.00
ATOM   4221  H1  WAT   315       1.407  -5.209  17.369  1.00  0.00
ATOM   4222  H2  WAT   315       0.209  -4.283  17.369  1.00  0.00
TER   
ATOM   4223  O   WAT   316      12.224   1.598  12.974  1.00  0.00
ATOM   4224  H1  WAT   316      13.182   1.598  12.974  1.00  0.00
ATOM   4225  H2  WAT   316      11.984   2.524  12.974  1.00  0.00
TER   
ATOM   4226  O   WAT   317     -14.512  15.975  -6.775  1.00  0.00
ATOM   4227  H1  WAT   317     -13.554  15.975  -6.775  1.00  0.00
ATOM   4228  H2  WAT   317     -14.752  16.901  -6.775  1.00  0.00
TER   
ATOM   4229  O   WAT   318       4.653 -15.484  10.990  1.00  0.00
ATOM   4230  H1  WAT   318       5.611 -15.484  10.990  1.00  0.00
ATOM   4231  H2  WAT   318       4.413 -14.558  10.990  1.00  0.00
TER   
ATOM   4232  O   WAT   319      -8.275   2.890 -20.987  1.00  0.00
ATOM   4233  H1  WAT   319      -7.317   2.890 -20.987  1.00  0.00
ATOM   4234  H2  WAT   319      -8.515   3.816 -20.987  1.00  0.00
TER   
ATOM   4235  O   WAT   320      13.127 -15.190 -15.592  1.00  0.00
ATOM   4236  H1  WAT   320      14.085 -15.190 -15.592  1.00  0.00
ATOM   4237  H2  WAT   320      12.887 -14.264 -15.592  1.00  0.00
TER   
ATOM   4238  O   WAT   321       8.272 -22.612  -9.972  1.00  0.00
ATOM   4239  H1  WAT   321       9.230 -22.612  -9.972  1.00  0.00
ATOM   4240  H2  WAT   321       8.032 -21.686  -9.972  1.00  0.00
TER   
ATOM   4241  O   WAT   322      -5.930 -13.264  -4.283  1.00  0.00
ATOM   4242  H1  WAT   322      -4.972 -13.264  -4.283  1.00  0.00
ATOM   4243  H2  WAT   322      -6.170 -12.338  -4.283  1.00  0.00
TER   
ATOM   4244  O   WAT   323       6.353   9.877  -8.864  1.00  0.00
ATOM   4245  H1  WAT   323       7.311   9.877  -8.864  1.00  0.00
ATOM   4246  H2  WAT   323       6.113  10.803  -8.864  1.00  0.00
TER   
ATOM   4247  O   WAT   324       8.149 -10.253 -15.891  1.00  0.00
ATOM   4248  H1  WAT   324       9.107 -10.253 -15.891  1.00  0.00
ATOM   4249  H2  WAT   324       7.909  -9.327 -15.891  1.00  0.00
TER   
ATOM   4250  O   WAT   325     -17.715  10.089   8.258  1.00  0.00
ATOM   4251  H1  WAT   325     -16.757  10.089   8.258  1.00  0.00
ATOM   4252  H2  WAT   325     -17.955  11.015   8.258  1.00  0.00
TER   
ATOM   4253  O   WAT   326     -12.997   4.637 -17.491  1.00  0.00
ATOM   4254  H1  WAT   326     -12.039   4.637 -17.491  1.00  0.00
ATOM   4255  H2  WAT   326     -13.237   5.563 -17.491  1.00  0.00
TER   
ATOM   4256  O   WAT   327      -2.514 -13.459  -8.745  1.00  0.00
ATOM   4257  H1  WAT   327      -1.556 -13.459  -8.745  1.00  0.00
ATOM   4258  H2  WAT   327      -2.754 -12.533  -8.745  1.00  0.00
TER   
ATOM   4259  O   WAT   328      -9.281  -3.046  18.519  1.00  0.00
ATOM   4260  H1  WAT   328      -8.323  -3.046  18.519  1.00  0.00
ATOM   4261  H2  WAT   328      -9.521  -2.120  18.519  1.00  0.00
TER   
ATOM   4262  O   WAT   329       6.731 -25.373   0.275  1.00  0.00
ATOM   4263  H1  WAT   329       7.689 -25.373   0.275  1.00  0.00
ATOM   4264  H2  WAT   329       6.491 -24.447   0.275  1.00  0.00
TER   
ATOM   4265  O   WAT   330      -6.495  -5.472  10.805  1.00  0.00
ATOM   4266  H1  WAT   330      -5.537  -5.472  10.805  1.00  0.00
ATOM   4267  H2  WAT   330      -6.735  -4.546  10.805  1.00  0.00
TER   
ATOM   4268  O   WAT   331      -8.720  -0.714 -18.985  1.00  0.00
ATOM   4269  H1  WAT   331      -7.762  -0.714 -18.985  1.00  0.00
ATOM   4270  H2  WAT   331      -8.960   0.212 -18.985  1.00  0.00
TER   
ATOM   4271  O   WAT   332     -21.102   6.767  -4.907  1.00  0.00
ATOM   4272  H1  WAT   332     -20.144   6.767  -4.907  1.00  0.00
ATOM   4273  H2  WAT   332     -21.342   7.693  -4.907  1.00  0.00
TER   
ATOM   4274  O   WAT   333      -6.105  -0.867 -19.397  1.00  0.00
ATOM   4275  H1  WAT   333      -5.147  -0.867 -19.397  1.00  0.00
ATOM   4276  H2  WAT   333      -6.345   0.059 -19.397  1.00  0.00
TER   
ATOM   4277  O   WAT   334     -11.627  17.470  -9.574  1.00  0.00
ATOM   4278  H1  WAT   334     -10.669  17.470  -9.574  1.00  0.00
ATOM   4279  H2  WAT   334     -11.867  18.396  -9.574  1.00  0.00
TER   
ATOM   4280  O   WAT   335      -9.918 -11.926  -8.666  1.00  0.00
ATOM   4281  H1  WAT   335      -8.960 -11.926  -8.666  1.00  0.00
ATOM   4282  H2  WAT   335     -10.158 -11.000  -8.666  1.00  0.00
TER   
ATOM   4283  O   WAT   336      14.986  -1.942 -13.446  1.00  0.00
ATOM   4284  H1  WAT   336      15.944  -1.942 -13.446  1.00  0.00
ATOM   4285  H2  WAT   336      14.746  -1.016 -13.446  1.00  0.00
TER   
ATOM   4286  O   WAT   337      10.688  -5.914 -16.121  1.00  0.00
ATOM   4287  H1  WAT   337      11.646  -5.914 -16.121  1.00  0.00
ATOM   4288  H2  WAT   337      10.448  -4.988 -16.121  1.00  0.00
TER   
ATOM   4289  O   WAT   338     -10.686  -5.202 -12.016  1.00  0.00
ATOM   4290  H1  WAT   338      -9.728  -5.202 -12.016  1.00  0.00
ATOM   4291  H2  WAT   338     -10.926  -4.276 -12.016  1.00  0.00
TER   
ATOM   4292  O   WAT   339     -10.185 -10.518   2.502  1.00  0.00
ATOM   4293  H1  WAT   339      -9.227 -10.518   2.502  1.00  0.00
ATOM   4294  H2  WAT   339     -10.425  -9.592   2.502  1.00  0.00
TER   
ATOM   4295  O   WAT   340      -5.498   6.325  11.600  1.00  0.00
ATOM   4296  H1  WAT   340      -4.540   6.325  11.600  1.00  0.00
ATOM   4297  H2  WAT   340      -5.738   7.251  11.600  1.00  0.00
TER   
ATOM   4298  O   WAT   341       5.022  -0.177 -13.597  1.00  0.00
ATOM   4299  H1  WAT   341       5.980  -0.177 -13.597  1.00  0.00
ATOM   4300  H2  WAT   341       4.782   0.749 -13.597  1.00  0.00
TER   
ATOM   4301  O   WAT   342       3.463  -1.527 -15.430  1.00  0.00
ATOM   4302  H1  WAT   342       4.421  -1.527 -15.430  1.00  0.00
ATOM   4303  H2  WAT   342       3.223  -0.601 -15.430  1.00  0.00
TER   
ATOM   4304  O   WAT   343      -1.822 -14.089  -4.960  1.00  0.00
ATOM   4305  H1  WAT   343      -0.864 -14.089  -4.960  1.00  0.00
ATOM   4306  H2  WAT   343      -2.062 -13.163  -4.960  1.00  0.00
TER   
ATOM   4307  O   WAT   344      10.211  -1.857 -16.191  1.00  0.00
ATOM   4308  H1  WAT   344      11.169  -1.857 -16.191  1.00  0.00
ATOM   4309  H2  WAT   344       9.971  -0.931 -16.191  1.00  0.00
TER   
ATOM   4310  O   WAT   345       2.860  16.490 -10.236  1.00  0.00
ATOM   4311  H1  WAT   345       3.818  16.490 -10.236  1.00  0.00
ATOM   4312  H2  WAT   345       2.620  17.416 -10.236  1.00  0.00
TER   
ATOM   4313  O   WAT   346      -3.534  19.063   1.279  1.00  0.00
ATOM   4314  H1  WAT   346      -2.576  19.063   1.279  1.00  0.00
ATOM   4315  H2  WAT   346      -3.774  19.989   1.279  1.00  0.00
TER   
ATOM   4316  O   WAT   347     -13.763  -3.438  12.096  1.00  0.00
ATOM   4317  H1  WAT   347     -12.805  -3.438  12.096  1.00  0.00
ATOM   4318  H2  WAT   347     -14.003  -2.512  12.096  1.00  0.00
TER   
ATOM   4319  O   WAT   348      -4.627   3.288  11.122  1.00  0.00
ATOM   4320  H1  WAT   348      -3.669   3.288  11.122  1.00  0.00
ATOM   4321  H2  WAT   348      -4.867   4.214  11.122  1.00  0.00
TER   
ATOM   4322  O   WAT   349      -3.920 -11.229 -10.348  1.00  0.00
ATOM   4323  H1  WAT   349      -2.962 -11.229 -10.348  1.00  0.00
ATOM   4324  H2  WAT   349      -4.160 -10.303 -10.348  1.00  0.00
TER   
ATOM   4325  O   WAT   350      12.661 -17.905  -8.596  1.00  0.00
ATOM   4326  H1  WAT   350      13.619 -17.905  -8.596  1.00  0.00
ATOM   4327  H2  WAT   350      12.421 -16.979  -8.596  1.00  0.00
TER   
ATOM   4328  O   WAT   351      -7.360  -8.291  -3.745  1.00  0.00
ATOM   4329  H1  WAT   351      -6.402  -8.291  -3.745  1.00  0.00
ATOM   4330  H2  WAT   351      -7.600  -7.365  -3.745  1.00  0.00
TER   
ATOM   4331  O   WAT   352     -11.208  14.372   6.763  1.00  0.00
ATOM   4332  H1  WAT   352     -10.250  14.372   6.763  1.00  0.00
ATOM   4333  H2  WAT   352     -11.448  15.298   6.763  1.00  0.00
TER   
ATOM   4334  O   WAT   353      19.508  -7.830  10.539  1.00  0.00
ATOM   4335  H1  WAT   353      20.466  -7.830  10.539  1.00  0.00
ATOM   4336  H2  WAT   353      19.268  -6.904  10.539  1.00  0.00
TER   
ATOM   4337  O   WAT   354      14.565 -12.743 -11.859  1.00  0.00
ATOM   4338  H1  WAT   354      15.523 -12.743 -11.859  1.00  0.00
ATOM   4339  H2  WAT   354      14.325 -11.817 -11.859  1.00  0.00
TER   
ATOM   4340  O   WAT   355       5.061  17.389  -7.433  1.00  0.00
ATOM   4341  H1  WAT   355       6.019  17.389  -7.433  1.00  0.00
ATOM   4342  H2  WAT   355       4.821  18.315  -7.433  1.00  0.00
TER   
ATOM   4343  O   WAT   356     -20.081   8.067 -11.937  1.00  0.00
ATOM   4344  H1  WAT   356     -19.123   8.067 -11.937  1.00  0.00
ATOM   4345  H2  WAT   356     -20.321   8.993 -11.937  1.00  0.00
TER   
ATOM   4346  O   WAT   357     -17.110  13.323   7.023  1.00  0.00
ATOM   4347  H1  WAT   357     -16.152  13.323   7.023  1.00  0.00
ATOM   4348  H2  WAT   357     -17.350  14.249   7.023  1.00  0.00
TER   
ATOM   4349  O   WAT   358      12.618 -19.113  -1.892  1.00  0.00
ATOM   4350  H1  WAT   358      13.576 -19.113  -1.892  1.00  0.00
ATOM   4351  H2  WAT   358      12.378 -18.187  -1.892  1.00  0.00
TER   
ATOM   4352  O   WAT   359       9.007   3.429   1.623  1.00  0.00
ATOM   4353  H1  WAT   359       9.965   3.429   1.623  1.00  0.00
ATOM   4354  H2  WAT   359       8.767   4.355   1.623  1.00  0.00
TER   
ATOM   4355  O   WAT   360      -1.473  -2.476 -21.069  1.00  0.00
ATOM   4356  H1  WAT   360      -0.515  -2.476 -21.069  1.00  0.00
ATOM   4357  H2  WAT   360      -1.713  -1.550 -21.069  1.00  0.00
TER   
ATOM   4358  O   WAT   361       7.243 -14.307  11.708  1.00  0.00
ATOM   4359  H1  WAT   361       8.201 -14.307  11.708  1.00  0.00
ATOM   4360  H2  WAT   361       7.003 -13.381  11.708  1.00  0.00
TER   
ATOM   4361  O   WAT   362      -9.464  -7.396 -13.343  1.00  0.00
ATOM   4362  H1  WAT   362      -8.506  -7.396 -13.343  1.00  0.00
ATOM   4363  H2  WAT   362      -9.704  -6.470 -13.343  1.00  0.00
TER   
ATOM   4364  O   WAT   363      -0.659  -0.083 -22.969  1.00  0.00
ATOM   4365  H1  WAT   363       0.299  -0.083 -22.969  1.00  0.00
ATOM   4366  H2  WAT   363      -0.899   0.843 -22.969  1.00  0.00
TER   
ATOM   4367  O   WAT   364       8.354   6.414  10.344  1.00  0.00
ATOM   4368  H1  WAT   364       9.312   6.414  10.344  1.00  0.00
ATOM   4369  H2  WAT   364       8.114   7.340  10.344  1.00  0.00
TER   
ATOM   4370  O   WAT   365      -4.044  18.066   3.991  1.00  0.00
ATOM   4371  H1  WAT   365      -3.086  18.066   3.991  1.00  0.00
ATOM   4372  H2  WAT   365      -4.284  18.992   3.991  1.00  0.00
TER   
ATOM   4373  O   WAT   366      12.702  -2.865 -16.729  1.00  0.00
ATOM   4374  H1  WAT   366      13.660  -2.865 -16.729  1.00  0.00
ATOM   4375  H2  WAT   366      12.462  -1.939 -16.729  1.00  0.00
TER   
ATOM   4376  O   WAT   367     -20.517   7.479   5.556  1.00  0.00
ATOM   4377  H1  WAT   367     -19.559   7.479   5.556  1.00  0.00
ATOM   4378  H2  WAT   367     -20.757   8.405   5.556  1.00  0.00
TER   
ATOM   4379  O   WAT   368     -17.679  -1.879  10.283  1.00  0.00
ATOM   4380  H1  WAT   368     -16.721  -1.879  10.283  1.00  0.00
ATOM   4381  H2  WAT   368     -17.919  -0.953  10.283  1.00  0.00
TER   
ATOM   4382  O   WAT   369       2.937  19.238  -3.640  1.00  0.00
ATOM   4383  H1  WAT   369       3.895  19.238  -3.640  1.00  0.00
ATOM   4384  H2  WAT   369       2.697  20.164  -3.640  1.00  0.00
TER   
ATOM   4385  O   WAT   370       7.028   2.901  -0.252  1.00  0.00
ATOM   4386  H1  WAT   370       7.986   2.901  -0.252  1.00  0.00
ATOM   4387  H2  WAT   370       6.788   3.827  -0.252  1.00  0.00
TER   
ATOM   4388  O   WAT   371      16.642  -9.167 -14.708  1.00  0.00
ATOM   4389  H1  WAT   371      17.600  -9.167 -14.708  1.00  0.00
ATOM   4390  H2  WAT   371      16.402  -8.241 -14.708  1.00  0.00
TER   
ATOM   4391  O   WAT   372      -4.904  22.719  -9.366  1.00  0.00
ATOM   4392  H1  WAT   372      -3.946  22.719  -9.366  1.00  0.00
ATOM   4393  H2  WAT   372      -5.144  23.645  -9.366  1.00  0.00
TER   
ATOM   4394  O   WAT   373      18.526 -13.575   9.712  1.00  0.00
ATOM   4395  H1  WAT   373      19.484 -13.575   9.712  1.00  0.00
ATOM   4396  H2  WAT   373      18.286 -12.649   9.712  1.00  0.00
TER   
ATOM   4397  O   WAT   374       7.078   9.486  -6.150  1.00  0.00
ATOM   4398  H1  WAT   374       8.036   9.486  -6.150  1.00  0.00
ATOM   4399  H2  WAT   374       6.838  10.412  -6.150  1.00  0.00
TER   
ATOM   4400  O   WAT   375      -8.246 -13.800   3.105  1.00  0.00
ATOM   4401  H1  WAT   375      -7.288 -13.800   3.105  1.00  0.00
ATOM   4402  H2  WAT   375      -8.486 -12.874   3.105  1.00  0.00
TER   
ATOM   4403  O   WAT   376       1.243 -21.999   7.544  1.00  0.00
ATOM   4404  H1  WAT   376       2.201 -21.999   7.544  1.00  0.00
ATOM   4405  H2  WAT   376       1.003 -21.073   7.544  1.00  0.00
TER   
ATOM   4406  O   WAT   377      -4.813   8.737  10.297  1.00  0.00
ATOM   4407  H1  WAT   377      -3.855   8.737  10.297  1.00  0.00
ATOM   4408  H2  WAT   377      -5.053   9.663  10.297  1.00  0.00
TER   
ATOM   4409  O   WAT   378      -8.562 -13.952   7.155  1.00  0.00
ATOM   4410  H1  WAT   378      -7.604 -13.952   7.155  1.00  0.00
ATOM   4411  H2  WAT   378      -8.802 -13.026   7.155  1.00  0.00
TER   
ATOM   4412  O   WAT   379     -11.462   9.747  10.637  1.00  0.00
ATOM   4413  H1  WAT   379     -10.504   9.747  10.637  1.00  0.00
ATOM   4414  H2  WAT   379     -11.702  10.673  10.637  1.00  0.00
TER   
ATOM   4415  O   WAT   380      -6.942   5.553 -20.810  1.00  0.00
ATOM   4416  H1  WAT   380      -5.984   5.553 -20.810  1.00  0.00
ATOM   4417  H2  WAT   380      -7.182   6.479 -20.810  1.00  0.00
TER   
ATOM   4418  O   WAT   381      -7.015   5.899   1.284  1.00  0.00
ATOM   4419  H1  WAT   381      -6.057   5.899   1.284  1.00  0.00
ATOM   4420  H2  WAT   381      -7.255   6.825   1.284  1.00  0.00
TER   
ATOM   4421  O   WAT   382     -21.374   8.262   0.579  1.00  0.00
ATOM   4422  H1  WAT   382     -20.416   8.262   0.579  1.00  0.00
ATOM   4423  H2  WAT   382     -21.614   9.188   0.579  1.00  0.00
TER   
ATOM   4424  O   WAT   383      12.197 -17.134  -3.582  1.00  0.00
ATOM   4425  H1  WAT   383      13.155 -17.134  -3.582  1.00  0.00
ATOM   4426  H2  WAT   383      11.957 -16.208  -3.582  1.00  0.00
TER   
ATOM   4427  O   WAT   384      -8.844  15.975  -1.667  1.00  0.00
ATOM   4428  H1  WAT   384      -7.886  15.975  -1.667  1.00  0.00
ATOM   4429  H2  WAT   384      -9.084  16.901  -1.667  1.00  0.00
TER   
ATOM   4430  O   WAT   385       4.834   4.547   0.563  1.00  0.00
ATOM   4431  H1  WAT   385       5.792   4.547   0.563  1.00  0.00
ATOM   4432  H2  WAT   385       4.594   5.473   0.563  1.00  0.00
TER   
ATOM   4433  O   WAT   386      13.657  -0.559  17.122  1.00  0.00
ATOM   4434  H1  WAT   386      14.615  -0.559  17.122  1.00  0.00
ATOM   4435  H2  WAT   386      13.417   0.367  17.122  1.00  0.00
TER   
ATOM   4436  O   WAT   387       6.175  11.252 -15.515  1.00  0.00
ATOM   4437  H1  WAT   387       7.133  11.252 -15.515  1.00  0.00
ATOM   4438  H2  WAT   387       5.935  12.178 -15.515  1.00  0.00
TER   
ATOM   4439  O   WAT   388      -6.497  19.007   3.971  1.00  0.00
ATOM   4440  H1  WAT   388      -5.539  19.007   3.971  1.00  0.00
ATOM   4441  H2  WAT   388      -6.737  19.933   3.971  1.00  0.00
TER   
ATOM   4442  O   WAT   389       7.100  -2.839  16.552  1.00  0.00
ATOM   4443  H1  WAT   389       8.058  -2.839  16.552  1.00  0.00
ATOM   4444  H2  WAT   389       6.860  -1.913  16.552  1.00  0.00
TER   
ATOM   4445  O   WAT   390      -5.313   6.701  14.701  1.00  0.00
ATOM   4446  H1  WAT   390      -4.355   6.701  14.701  1.00  0.00
ATOM   4447  H2  WAT   390      -5.553   7.627  14.701  1.00  0.00
TER   
ATOM   4448  O   WAT   391      17.023  -5.709   8.635  1.00  0.00
ATOM   4449  H1  WAT   391      17.981  -5.709   8.635  1.00  0.00
ATOM   4450  H2  WAT   391      16.783  -4.783   8.635  1.00  0.00
TER   
ATOM   4451  O   WAT   392      20.131 -13.579   4.495  1.00  0.00
ATOM   4452  H1  WAT   392      21.089 -13.579   4.495  1.00  0.00
ATOM   4453  H2  WAT   392      19.891 -12.653   4.495  1.00  0.00
TER   
ATOM   4454  O   WAT   393      13.520 -17.564  -5.564  1.00  0.00
ATOM   4455  H1  WAT   393      14.478 -17.564  -5.564  1.00  0.00
ATOM   4456  H2  WAT   393      13.280 -16.638  -5.564  1.00  0.00
TER   
ATOM   4457  O   WAT   394      -2.638   5.703 -20.899  1.00  0.00
ATOM   4458  H1  WAT   394      -1.680   5.703 -20.899  1.00  0.00
ATOM   4459  H2  WAT   394      -2.878   6.629 -20.899  1.00  0.00
TER   
ATOM   4460  O   WAT   395     -15.830  15.824   6.549  1.00  0.00
ATOM   4461  H1  WAT   395     -14.872  15.824   6.549  1.00  0.00
ATOM   4462  H2  WAT   395     -16.070  16.750   6.549  1.00  0.00
TER   
ATOM   4463  O   WAT   396     -22.936   8.407  -1.699  1.00  0.00
ATOM   4464  H1  WAT   396     -21.978   8.407  -1.699  1.00  0.00
ATOM   4465  H2  WAT   396     -23.176   9.333  -1.699  1.00  0.00
TER   
ATOM   4466  O   WAT   397      21.534 -12.451   9.190  1.00  0.00
ATOM   4467  H1  WAT   397      22.492 -12.451   9.190  1.00  0.00
ATOM   4468  H2  WAT   397      21.294 -11.525   9.190  1.00  0.00
TER   
ATOM   4469  O   WAT   398      11.652   4.225  11.987  1.00  0.00
ATOM   4470  H1  WAT   398      12.610   4.225  11.987  1.00  0.00
ATOM   4471  H2  WAT   398      11.412   5.151  11.987  1.00  0.00
TER   
ATOM   4472  O   WAT   399      -2.703 -10.584 -13.820  1.00  0.00
ATOM   4473  H1  WAT   399      -1.745 -10.584 -13.820  1.00  0.00
ATOM   4474  H2  WAT   399      -2.943  -9.658 -13.820  1.00  0.00
TER   
ATOM   4475  O   WAT   400       9.360  -8.237 -17.117  1.00  0.00
ATOM   4476  H1  WAT   400      10.318  -8.237 -17.117  1.00  0.00
ATOM   4477  H2  WAT   400       9.120  -7.311 -17.117  1.00  0.00
TER   
ATOM   4478  O   WAT   401       3.977  -7.749 -19.809  1.00  0.00
ATOM   4479  H1  WAT   401       4.935  -7.749 -19.809  1.00  0.00
ATOM   4480  H2  WAT   401       3.737  -6.823 -19.809  1.00  0.00
TER   
ATOM   4481  O   WAT   402     -19.327   9.741   6.444  1.00  0.00
ATOM   4482  H1  WAT   402     -18.369   9.741   6.444  1.00  0.00
ATOM   4483  H2  WAT   402     -19.567  10.667   6.444  1.00  0.00
TER   
ATOM   4484  O   WAT   403     -22.323   9.802  -3.959  1.00  0.00
ATOM   4485  H1  WAT   403     -21.365   9.802  -3.959  1.00  0.00
ATOM   4486  H2  WAT   403     -22.563  10.728  -3.959  1.00  0.00
TER   
ATOM   4487  O   WAT   404      -4.880   6.114 -22.486  1.00  0.00
ATOM   4488  H1  WAT   404      -3.922   6.114 -22.486  1.00  0.00
ATOM   4489  H2  WAT   404      -5.120   7.040 -22.486  1.00  0.00
TER   
ATOM   4490  O   WAT   405      -8.334 -12.849 -12.225  1.00  0.00
ATOM   4491  H1  WAT   405      -7.376 -12.849 -12.225  1.00  0.00
ATOM   4492  H2  WAT   405      -8.574 -11.923 -12.225  1.00  0.00
TER   
ATOM   4493  O   WAT   406      15.404 -14.693 -11.148  1.00  0.00
ATOM   4494  H1  WAT   406      16.362 -14.693 -11.148  1.00  0.00
ATOM   4495  H2  WAT   406      15.164 -13.767 -11.148  1.00  0.00
TER   
ATOM   4496  O   WAT   407      15.802 -11.851 -13.865  1.00  0.00
ATOM   4497  H1  WAT   407      16.760 -11.851 -13.865  1.00  0.00
ATOM   4498  H2  WAT   407      15.562 -10.925 -13.865  1.00  0.00
TER   
ATOM   4499  O   WAT   408      -6.725   9.666 -22.008  1.00  0.00
ATOM   4500  H1  WAT   408      -5.767   9.666 -22.008  1.00  0.00
ATOM   4501  H2  WAT   408      -6.965  10.592 -22.008  1.00  0.00
TER   
ATOM   4502  O   WAT   409     -24.783  -0.093  -3.835  1.00  0.00
ATOM   4503  H1  WAT   409     -23.825  -0.093  -3.835  1.00  0.00
ATOM   4504  H2  WAT   409     -25.023   0.833  -3.835  1.00  0.00
TER   
ATOM   4505  O   WAT   410      -4.147   4.414   5.814  1.00  0.00
ATOM   4506  H1  WAT   410      -3.189   4.414   5.814  1.00  0.00
ATOM   4507  H2  WAT   410      -4.387   5.340   5.814  1.00  0.00
TER   
ATOM   4508  O   WAT   411      32.257  38.784  29.372  1.00  0.00
ATOM   4509  H1  WAT   411      31.426  38.529  29.772  1.00  0.00
ATOM   4510  H2  WAT   411      32.865  38.856  30.108  1.00  0.00
TER   
ATOM   4511  O   WAT   412      30.666  33.745  23.156  1.00  0.00
ATOM   4512  H1  WAT   412      29.778  34.086  23.054  1.00  0.00
ATOM   4513  H2  WAT   412      30.950  33.545  22.265  1.00  0.00
TER   
ATOM   4514  O   WAT   413      28.630  36.345  29.040  1.00  0.00
ATOM   4515  H1  WAT   413      29.201  35.577  29.041  1.00  0.00
ATOM   4516  H2  WAT   413      28.630  36.644  28.131  1.00  0.00
TER   
ATOM   4517  O   WAT   414      29.872  31.754  30.827  1.00  0.00
ATOM   4518  H1  WAT   414      29.692  30.856  31.108  1.00  0.00
ATOM   4519  H2  WAT   414      29.470  32.301  31.502  1.00  0.00
TER   
ATOM   4520  O   WAT   415      32.842  32.328  24.190  1.00  0.00
ATOM   4521  H1  WAT   415      32.949  33.228  24.497  1.00  0.00
ATOM   4522  H2  WAT   415      31.932  32.280  23.900  1.00  0.00
TER   
ATOM   4523  O   WAT   416      30.491  34.250  29.436  1.00  0.00
ATOM   4524  H1  WAT   416      31.172  34.514  30.054  1.00  0.00
ATOM   4525  H2  WAT   416      30.176  33.410  29.769  1.00  0.00
TER   
ATOM   4526  O   WAT   417      34.683  35.296  28.523  1.00  0.00
ATOM   4527  H1  WAT   417      35.191  35.795  29.163  1.00  0.00
ATOM   4528  H2  WAT   417      35.215  34.520  28.347  1.00  0.00
TER   
ATOM   4529  O   WAT   418      32.967  29.936  32.789  1.00  0.00
ATOM   4530  H1  WAT   418      32.969  30.454  31.984  1.00  0.00
ATOM   4531  H2  WAT   418      32.137  29.459  32.766  1.00  0.00
TER   
ATOM   4532  O   WAT   419      34.217  39.576  30.966  1.00  0.00
ATOM   4533  H1  WAT   419      33.884  40.203  31.609  1.00  0.00
ATOM   4534  H2  WAT   419      34.394  40.102  30.187  1.00  0.00
TER   
ATOM   4535  O   WAT   420      32.648  31.647  30.796  1.00  0.00
ATOM   4536  H1  WAT   420      32.990  32.492  30.502  1.00  0.00
ATOM   4537  H2  WAT   420      31.710  31.796  30.913  1.00  0.00
TER   
ATOM   4538  O   WAT   421      36.331  29.136  27.121  1.00  0.00
ATOM   4539  H1  WAT   421      36.639  28.580  26.404  1.00  0.00
ATOM   4540  H2  WAT   421      35.401  29.270  26.938  1.00  0.00
TER   
ATOM   4541  O   WAT   422      34.325  37.727  26.639  1.00  0.00
ATOM   4542  H1  WAT   422      33.921  37.015  26.143  1.00  0.00
ATOM   4543  H2  WAT   422      34.411  37.382  27.527  1.00  0.00
TER   
ATOM   4544  O   WAT   423      33.038  34.501  30.419  1.00  0.00
ATOM   4545  H1  WAT   423      33.589  34.611  29.644  1.00  0.00
ATOM   4546  H2  WAT   423      33.552  34.875  31.134  1.00  0.00
TER   
ATOM   4547  O   WAT   424      32.712  38.023  34.029  1.00  0.00
ATOM   4548  H1  WAT   424      32.573  38.895  34.398  1.00  0.00
ATOM   4549  H2  WAT   424      31.830  37.680  33.884  1.00  0.00
TER   
ATOM   4550  O   WAT   425      31.025  36.621  24.139  1.00  0.00
ATOM   4551  H1  WAT   425      30.905  37.348  23.527  1.00  0.00
ATOM   4552  H2  WAT   425      30.715  35.852  23.662  1.00  0.00
TER   
ATOM   4553  O   WAT   426      28.664  39.793  29.946  1.00  0.00
ATOM   4554  H1  WAT   426      28.742  39.928  29.002  1.00  0.00
ATOM   4555  H2  WAT   426      29.278  39.085  30.139  1.00  0.00
TER   
ATOM   4556  O   WAT   427      28.720  40.834  32.486  1.00  0.00
ATOM   4557  H1  WAT   427      28.883  40.365  31.668  1.00  0.00
ATOM   4558  H2  WAT   427      29.185  40.327  33.150  1.00  0.00
TER   
ATOM   4559  O   WAT   428      33.492  29.965  27.522  1.00  0.00
ATOM   4560  H1  WAT   428      33.049  30.746  27.190  1.00  0.00
ATOM   4561  H2  WAT   428      34.050  30.288  28.229  1.00  0.00
TER   
ATOM   4562  O   WAT   429      37.779  32.832  33.125  1.00  0.00
ATOM   4563  H1  WAT   429      37.317  33.040  33.937  1.00  0.00
ATOM   4564  H2  WAT   429      37.377  32.018  32.822  1.00  0.00
TER   
ATOM   4565  O   WAT   430      36.608  29.586  22.402  1.00  0.00
ATOM   4566  H1  WAT   430      35.983  29.582  23.128  1.00  0.00
ATOM   4567  H2  WAT   430      36.521  28.719  22.006  1.00  0.00
TER   
ATOM   4568  O   WAT   431      35.529  30.510  29.381  1.00  0.00
ATOM   4569  H1  WAT   431      35.827  31.416  29.300  1.00  0.00
ATOM   4570  H2  WAT   431      36.078  30.022  28.767  1.00  0.00
TER   
ATOM   4571  O   WAT   432      33.283  35.088  25.250  1.00  0.00
ATOM   4572  H1  WAT   432      33.057  34.872  26.154  1.00  0.00
ATOM   4573  H2  WAT   432      32.502  35.521  24.904  1.00  0.00
TER   
ATOM   4574  O   WAT   433      35.723  35.987  35.916  1.00  0.00
ATOM   4575  H1  WAT   433      35.627  35.046  35.766  1.00  0.00
ATOM   4576  H2  WAT   433      36.566  36.208  35.521  1.00  0.00
TER   
ATOM   4577  O   WAT   434      30.854  32.398  34.069  1.00  0.00
ATOM   4578  H1  WAT   434      30.460  33.246  34.276  1.00  0.00
ATOM   4579  H2  WAT   434      30.166  31.761  34.260  1.00  0.00
TER   
ATOM   4580  O   WAT   435      28.156  30.321  28.102  1.00  0.00
ATOM   4581  H1  WAT   435      27.867  30.891  28.815  1.00  0.00
ATOM   4582  H2  WAT   435      28.900  29.841  28.465  1.00  0.00
TER   
ATOM   4583  O   WAT   436      28.343  34.263  19.312  1.00  0.00
ATOM   4584  H1  WAT   436      28.260  35.206  19.454  1.00  0.00
ATOM   4585  H2  WAT   436      27.991  34.121  18.434  1.00  0.00
TER   
ATOM   4586  O   WAT   437      36.143  32.997  28.379  1.00  0.00
ATOM   4587  H1  WAT   437      36.146  32.556  27.530  1.00  0.00
ATOM   4588  H2  WAT   437      37.038  33.319  28.487  1.00  0.00
TER   
ATOM   4589  O   WAT   438      31.993  32.880  27.339  1.00  0.00
ATOM   4590  H1  WAT   438      31.653  33.357  28.096  1.00  0.00
ATOM   4591  H2  WAT   438      31.231  32.426  26.979  1.00  0.00
TER   
ATOM   4592  O   WAT   439      36.205  33.998  21.370  1.00  0.00
ATOM   4593  H1  WAT   439      36.326  33.957  22.319  1.00  0.00
ATOM   4594  H2  WAT   439      35.820  34.861  21.215  1.00  0.00
TER   
ATOM   4595  O   WAT   440      35.217  36.308  20.768  1.00  0.00
ATOM   4596  H1  WAT   440      34.649  35.860  20.142  1.00  0.00
ATOM   4597  H2  WAT   440      35.926  36.668  20.235  1.00  0.00
TER   
ATOM   4598  O   WAT   441      30.294  40.209  34.645  1.00  0.00
ATOM   4599  H1  WAT   441      29.909  39.569  35.243  1.00  0.00
ATOM   4600  H2  WAT   441      30.605  40.913  35.215  1.00  0.00
TER   
ATOM   4601  O   WAT   442      36.443  37.057  30.126  1.00  0.00
ATOM   4602  H1  WAT   442      36.810  36.583  30.872  1.00  0.00
ATOM   4603  H2  WAT   442      36.254  37.931  30.467  1.00  0.00
TER   
ATOM   4604  O   WAT   443      29.308  31.802  26.255  1.00  0.00
ATOM   4605  H1  WAT   443      29.022  31.437  27.093  1.00  0.00
ATOM   4606  H2  WAT   443      29.245  31.070  25.642  1.00  0.00
TER   
ATOM   4607  O   WAT   444      34.233  36.098  32.444  1.00  0.00
ATOM   4608  H1  WAT   444      33.929  36.977  32.669  1.00  0.00
ATOM   4609  H2  WAT   444      35.188  36.158  32.480  1.00  0.00
TER   
ATOM   4610  O   WAT   445      32.762  40.304  23.041  1.00  0.00
ATOM   4611  H1  WAT   445      31.988  39.764  22.881  1.00  0.00
ATOM   4612  H2  WAT   445      33.491  39.785  22.703  1.00  0.00
TER   
ATOM   4613  O   WAT   446      32.805  39.972  26.679  1.00  0.00
ATOM   4614  H1  WAT   446      33.323  39.169  26.625  1.00  0.00
ATOM   4615  H2  WAT   446      32.354  39.910  27.521  1.00  0.00
TER   
ATOM   4616  O   WAT   447      30.290  36.938  33.592  1.00  0.00
ATOM   4617  H1  WAT   447      29.931  37.604  34.179  1.00  0.00
ATOM   4618  H2  WAT   447      29.995  36.107  33.963  1.00  0.00
TER   
ATOM   4619  O   WAT   448      33.491  37.397  36.476  1.00  0.00
ATOM   4620  H1  WAT   448      33.191  37.542  35.578  1.00  0.00
ATOM   4621  H2  WAT   448      34.262  36.837  36.383  1.00  0.00
TER   
ATOM   4622  O   WAT   449      28.801  36.937  20.215  1.00  0.00
ATOM   4623  H1  WAT   449      29.670  37.220  20.499  1.00  0.00
ATOM   4624  H2  WAT   449      28.310  37.751  20.100  1.00  0.00
TER   
ATOM   4625  O   WAT   450      35.964  38.325  24.336  1.00  0.00
ATOM   4626  H1  WAT   450      36.420  39.135  24.562  1.00  0.00
ATOM   4627  H2  WAT   450      35.613  38.007  25.168  1.00  0.00
TER   
ATOM   4628  O   WAT   451      31.865  28.668  24.808  1.00  0.00
ATOM   4629  H1  WAT   451      31.737  28.660  25.757  1.00  0.00
ATOM   4630  H2  WAT   451      31.041  29.007  24.457  1.00  0.00
TER   
ATOM   4631  O   WAT   452      28.865  30.428  34.269  1.00  0.00
ATOM   4632  H1  WAT   452      28.150  30.627  34.874  1.00  0.00
ATOM   4633  H2  WAT   452      29.284  29.652  34.640  1.00  0.00
TER   
ATOM   4634  O   WAT   453      30.785  38.755  22.343  1.00  0.00
ATOM   4635  H1  WAT   453      30.178  39.495  22.353  1.00  0.00
ATOM   4636  H2  WAT   453      31.260  38.845  21.517  1.00  0.00
TER   
ATOM   4637  O   WAT   454      35.693  34.154  24.243  1.00  0.00
ATOM   4638  H1  WAT   454      34.985  34.623  24.685  1.00  0.00
ATOM   4639  H2  WAT   454      35.978  33.496  24.878  1.00  0.00
TER   
ATOM   4640  O   WAT   455      37.319  35.574  32.243  1.00  0.00
ATOM   4641  H1  WAT   455      37.817  36.048  32.908  1.00  0.00
ATOM   4642  H2  WAT   455      37.461  34.650  32.450  1.00  0.00
TER   
ATOM   4643  O   WAT   456      33.897  32.463  21.619  1.00  0.00
ATOM   4644  H1  WAT   456      34.746  32.900  21.553  1.00  0.00
ATOM   4645  H2  WAT   456      33.530  32.775  22.446  1.00  0.00
TER   
ATOM   4646  O   WAT   457      32.796  38.716  20.092  1.00  0.00
ATOM   4647  H1  WAT   457      33.562  38.604  20.655  1.00  0.00
ATOM   4648  H2  WAT   457      32.873  38.020  19.440  1.00  0.00
TER   
ATOM   4649  O   WAT   458      31.490  36.148  20.775  1.00  0.00
ATOM   4650  H1  WAT   458      31.571  35.201  20.887  1.00  0.00
ATOM   4651  H2  WAT   458      32.382  36.479  20.881  1.00  0.00
TER   
ATOM   4652  O   WAT   459      29.018  37.970  36.011  1.00  0.00
ATOM   4653  H1  WAT   459      29.521  37.391  36.583  1.00  0.00
ATOM   4654  H2  WAT   459      28.278  38.254  36.549  1.00  0.00
TER   
ATOM   4655  O   WAT   460      35.920  40.691  19.566  1.00  0.00
ATOM   4656  H1  WAT   460      35.815  40.077  20.292  1.00  0.00
ATOM   4657  H2  WAT   460      35.752  40.168  18.782  1.00  0.00
TER   
ATOM   4658  O   WAT   461      36.071  39.377  35.545  1.00  0.00
ATOM   4659  H1  WAT   461      35.306  39.945  35.460  1.00  0.00
ATOM   4660  H2  WAT   461      36.253  39.085  34.651  1.00  0.00
TER   
ATOM   4661  O   WAT   462      34.828  38.712  22.066  1.00  0.00
ATOM   4662  H1  WAT   462      35.249  38.546  22.910  1.00  0.00
ATOM   4663  H2  WAT   462      34.953  37.902  21.572  1.00  0.00
TER   
ATOM   4664  O   WAT   463      32.990  34.692  34.873  1.00  0.00
ATOM   4665  H1  WAT   463      32.460  34.201  34.246  1.00  0.00
ATOM   4666  H2  WAT   463      33.659  35.120  34.339  1.00  0.00
TER   
ATOM   4667  O   WAT   464      37.340  37.736  19.314  1.00  0.00
ATOM   4668  H1  WAT   464      37.861  37.021  18.948  1.00  0.00
ATOM   4669  H2  WAT   464      37.987  38.375  19.614  1.00  0.00
TER   
ATOM   4670  O   WAT   465      33.478  31.658  34.953  1.00  0.00
ATOM   4671  H1  WAT   465      33.383  31.040  34.228  1.00  0.00
ATOM   4672  H2  WAT   465      32.897  32.385  34.726  1.00  0.00
TER   
ATOM   4673  O   WAT   466      36.244  30.216  31.986  1.00  0.00
ATOM   4674  H1  WAT   466      35.795  30.238  31.140  1.00  0.00
ATOM   4675  H2  WAT   466      35.610  29.817  32.583  1.00  0.00
TER   
ATOM   4676  O   WAT   467      36.650  39.111  32.607  1.00  0.00
ATOM   4677  H1  WAT   467      37.069  39.954  32.435  1.00  0.00
ATOM   4678  H2  WAT   467      35.731  39.248  32.378  1.00  0.00
TER   
ATOM   4679  O   WAT   468      33.724  34.786  19.012  1.00  0.00
ATOM   4680  H1  WAT   468      33.522  33.922  19.374  1.00  0.00
ATOM   4681  H2  WAT   468      33.553  34.699  18.074  1.00  0.00
TER   
ATOM   4682  O   WAT   469      35.753  33.385  35.249  1.00  0.00
ATOM   4683  H1  WAT   469      36.343  33.076  35.936  1.00  0.00
ATOM   4684  H2  WAT   469      34.935  32.913  35.405  1.00  0.00
TER   
ATOM   4685  O   WAT   470      32.522  31.886  19.000  1.00  0.00
ATOM   4686  H1  WAT   470      32.824  31.893  18.092  1.00  0.00
ATOM   4687  H2  WAT   470      33.261  31.536  19.497  1.00  0.00
TER   
ATOM   4688  O   WAT   471      35.740  30.829  19.986  1.00  0.00
ATOM   4689  H1  WAT   471      35.393  30.152  19.406  1.00  0.00
ATOM   4690  H2  WAT   471      35.942  30.368  20.800  1.00  0.00
TER   
ATOM   4691  O   WAT   472      29.081  37.358  26.382  1.00  0.00
ATOM   4692  H1  WAT   472      28.426  37.089  25.738  1.00  0.00
ATOM   4693  H2  WAT   472      29.919  37.248  25.932  1.00  0.00
TER   
ATOM   4694  O   WAT   473      30.118  37.743  30.922  1.00  0.00
ATOM   4695  H1  WAT   473      30.486  37.656  31.802  1.00  0.00
ATOM   4696  H2  WAT   473      29.550  36.980  30.823  1.00  0.00
TER   
ATOM   4697  O   WAT   474      29.670  34.654  34.828  1.00  0.00
ATOM   4698  H1  WAT   474      28.776  34.621  35.168  1.00  0.00
ATOM   4699  H2  WAT   474      30.210  34.853  35.593  1.00  0.00
TER   
ATOM   4700  O   WAT   475      28.295  34.568  22.325  1.00  0.00
ATOM   4701  H1  WAT   475      27.391  34.831  22.150  1.00  0.00
ATOM   4702  H2  WAT   475      28.779  34.839  21.545  1.00  0.00
TER   
ATOM   4703  O   WAT   476      30.837  33.624  20.234  1.00  0.00
ATOM   4704  H1  WAT   476      31.547  33.203  19.749  1.00  0.00
ATOM   4705  H2  WAT   476      30.121  33.692  19.602  1.00  0.00
TER   
ATOM   4706  O   WAT   477      30.485  29.678  19.274  1.00  0.00
ATOM   4707  H1  WAT   477      31.208  30.219  19.592  1.00  0.00
ATOM   4708  H2  WAT   477      30.757  29.405  18.398  1.00  0.00
TER   
ATOM   4709  O   WAT   478      30.174  28.929  29.177  1.00  0.00
ATOM   4710  H1  WAT   478      30.822  28.379  28.736  1.00  0.00
ATOM   4711  H2  WAT   478      30.594  29.183  29.998  1.00  0.00
TER   
ATOM   4712  O   WAT   479      29.927  29.085  31.919  1.00  0.00
ATOM   4713  H1  WAT   479      29.579  29.541  32.685  1.00  0.00
ATOM   4714  H2  WAT   479      29.596  28.190  32.001  1.00  0.00
TER   
ATOM   4715  O   WAT   480      30.599  28.612  35.194  1.00  0.00
ATOM   4716  H1  WAT   480      31.148  28.431  34.431  1.00  0.00
ATOM   4717  H2  WAT   480      30.665  27.822  35.730  1.00  0.00
TER   
ATOM   4718  O   WAT   481      29.910  29.718  22.868  1.00  0.00
ATOM   4719  H1  WAT   481      30.667  29.831  22.294  1.00  0.00
ATOM   4720  H2  WAT   481      29.447  30.555  22.822  1.00  0.00
TER   
ATOM   4721  O   WAT   482      36.451  31.832  25.858  1.00  0.00
ATOM   4722  H1  WAT   482      35.638  31.457  25.518  1.00  0.00
ATOM   4723  H2  WAT   482      36.955  31.076  26.160  1.00  0.00
TER   
ATOM   4724  O   WAT   483      32.282  30.244  21.408  1.00  0.00
ATOM   4725  H1  WAT   483      32.811  29.457  21.279  1.00  0.00
ATOM   4726  H2  WAT   483      32.915  30.923  21.642  1.00  0.00
TER   
ATOM   4727  O   WAT   484      34.476  29.982  24.463  1.00  0.00
ATOM   4728  H1  WAT   484      33.846  29.280  24.630  1.00  0.00
ATOM   4729  H2  WAT   484      33.936  30.742  24.246  1.00  0.00
TER   
ATOM   4730  O   WAT   485      32.257  38.784  10.598  1.00  0.00
ATOM   4731  H1  WAT   485      31.426  38.529  10.997  1.00  0.00
ATOM   4732  H2  WAT   485      32.865  38.856  11.334  1.00  0.00
TER   
ATOM   4733  O   WAT   486      30.666  33.745   4.382  1.00  0.00
ATOM   4734  H1  WAT   486      29.778  34.086   4.280  1.00  0.00
ATOM   4735  H2  WAT   486      30.950  33.545   3.490  1.00  0.00
TER   
ATOM   4736  O   WAT   487      28.630  36.345  10.266  1.00  0.00
ATOM   4737  H1  WAT   487      29.201  35.577  10.266  1.00  0.00
ATOM   4738  H2  WAT   487      28.630  36.644   9.357  1.00  0.00
TER   
ATOM   4739  O   WAT   488      29.872  31.754  12.053  1.00  0.00
ATOM   4740  H1  WAT   488      29.692  30.856  12.333  1.00  0.00
ATOM   4741  H2  WAT   488      29.470  32.301  12.728  1.00  0.00
TER   
ATOM   4742  O   WAT   489      32.842  32.328   5.416  1.00  0.00
ATOM   4743  H1  WAT   489      32.949  33.228   5.723  1.00  0.00
ATOM   4744  H2  WAT   489      31.932  32.280   5.125  1.00  0.00
TER   
ATOM   4745  O   WAT   490      30.491  34.250  10.661  1.00  0.00
ATOM   4746  H1  WAT   490      31.172  34.514  11.280  1.00  0.00
ATOM   4747  H2  WAT   490      30.176  33.410  10.995  1.00  0.00
TER   
ATOM   4748  O   WAT   491      34.683  35.296   9.748  1.00  0.00
ATOM   4749  H1  WAT   491      35.191  35.795  10.389  1.00  0.00
ATOM   4750  H2  WAT   491      35.215  34.520   9.572  1.00  0.00
TER   
ATOM   4751  O   WAT   492      32.967  29.936  14.015  1.00  0.00
ATOM   4752  H1  WAT   492      32.969  30.454  13.209  1.00  0.00
ATOM   4753  H2  WAT   492      32.137  29.459  13.992  1.00  0.00
TER   
ATOM   4754  O   WAT   493      34.217  39.576  12.192  1.00  0.00
ATOM   4755  H1  WAT   493      33.884  40.203  12.834  1.00  0.00
ATOM   4756  H2  WAT   493      34.394  40.102  11.412  1.00  0.00
TER   
ATOM   4757  O   WAT   494      32.648  31.647  12.022  1.00  0.00
ATOM   4758  H1  WAT   494      32.990  32.492  11.727  1.00  0.00
ATOM   4759  H2  WAT   494      31.710  31.796  12.138  1.00  0.00
TER   
ATOM   4760  O   WAT   495      36.331  29.136   8.346  1.00  0.00
ATOM   4761  H1  WAT   495      36.639  28.580   7.630  1.00  0.00
ATOM   4762  H2  WAT   495      35.401  29.270   8.164  1.00  0.00
TER   
ATOM   4763  O   WAT   496      34.325  37.727   7.864  1.00  0.00
ATOM   4764  H1  WAT   496      33.921  37.015   7.369  1.00  0.00
ATOM   4765  H2  WAT   496      34.411  37.382   8.753  1.00  0.00
TER   
ATOM   4766  O   WAT   497      33.038  34.501  11.644  1.00  0.00
ATOM   4767  H1  WAT   497      33.589  34.611  10.869  1.00  0.00
ATOM   4768  H2  WAT   497      33.552  34.875  12.360  1.00  0.00
TER   
ATOM   4769  O   WAT   498      32.712  38.023  15.255  1.00  0.00
ATOM   4770  H1  WAT   498      32.573  38.895  15.623  1.00  0.00
ATOM   4771  H2  WAT   498      31.830  37.680  15.109  1.00  0.00
TER   
ATOM   4772  O   WAT   499      31.025  36.621   5.365  1.00  0.00
ATOM   4773  H1  WAT   499      30.905  37.348   4.753  1.00  0.00
ATOM   4774  H2  WAT   499      30.715  35.852   4.888  1.00  0.00
TER   
ATOM   4775  O   WAT   500      28.664  39.793  11.172  1.00  0.00
ATOM   4776  H1  WAT   500      28.742  39.928  10.227  1.00  0.00
ATOM   4777  H2  WAT   500      29.278  39.085  11.365  1.00  0.00
TER   
ATOM   4778  O   WAT   501      28.720  40.834  13.711  1.00  0.00
ATOM   4779  H1  WAT   501      28.883  40.365  12.893  1.00  0.00
ATOM   4780  H2  WAT   501      29.185  40.327  14.376  1.00  0.00
TER   
ATOM   4781  O   WAT   502      33.492  29.965   8.747  1.00  0.00
ATOM   4782  H1  WAT   502      33.049  30.746   8.416  1.00  0.00
ATOM   4783  H2  WAT   502      34.050  30.288   9.454  1.00  0.00
TER   
ATOM   4784  O   WAT   503      37.779  32.832  14.351  1.00  0.00
ATOM   4785  H1  WAT   503      37.317  33.040  15.163  1.00  0.00
ATOM   4786  H2  WAT   503      37.377  32.018  14.048  1.00  0.00
TER   
ATOM   4787  O   WAT   504      36.608  29.586   3.628  1.00  0.00
ATOM   4788  H1  WAT   504      35.983  29.582   4.353  1.00  0.00
ATOM   4789  H2  WAT   504      36.521  28.719   3.231  1.00  0.00
TER   
ATOM   4790  O   WAT   505      35.529  30.510  10.606  1.00  0.00
ATOM   4791  H1  WAT   505      35.827  31.416  10.525  1.00  0.00
ATOM   4792  H2  WAT   505      36.078  30.022   9.992  1.00  0.00
TER   
ATOM   4793  O   WAT   506      33.283  35.088   6.475  1.00  0.00
ATOM   4794  H1  WAT   506      33.057  34.872   7.380  1.00  0.00
ATOM   4795  H2  WAT   506      32.502  35.521   6.130  1.00  0.00
TER   
ATOM   4796  O   WAT   507      35.723  35.987  17.141  1.00  0.00
ATOM   4797  H1  WAT   507      35.627  35.046  16.991  1.00  0.00
ATOM   4798  H2  WAT   507      36.566  36.208  16.746  1.00  0.00
TER   
ATOM   4799  O   WAT   508      30.854  32.398  15.295  1.00  0.00
ATOM   4800  H1  WAT   508      30.460  33.246  15.502  1.00  0.00
ATOM   4801  H2  WAT   508      30.166  31.761  15.486  1.00  0.00
TER   
ATOM   4802  O   WAT   509      37.429  32.482  18.364  1.00  0.00
ATOM   4803  H1  WAT   509      36.738  32.289  18.999  1.00  0.00
ATOM   4804  H2  WAT   509      38.172  32.765  18.897  1.00  0.00
TER   
ATOM   4805  O   WAT   510      28.156  30.321   9.328  1.00  0.00
ATOM   4806  H1  WAT   510      27.867  30.891  10.040  1.00  0.00
ATOM   4807  H2  WAT   510      28.900  29.841   9.691  1.00  0.00
TER   
ATOM   4808  O   WAT   511      28.343  34.263   0.538  1.00  0.00
ATOM   4809  H1  WAT   511      28.260  35.206   0.680  1.00  0.00
ATOM   4810  H2  WAT   511      27.991  34.121  -0.341  1.00  0.00
TER   
ATOM   4811  O   WAT   512      36.143  32.997   9.605  1.00  0.00
ATOM   4812  H1  WAT   512      36.146  32.556   8.756  1.00  0.00
ATOM   4813  H2  WAT   512      37.038  33.319   9.712  1.00  0.00
TER   
ATOM   4814  O   WAT   513      31.993  32.880   8.565  1.00  0.00
ATOM   4815  H1  WAT   513      31.653  33.357   9.321  1.00  0.00
ATOM   4816  H2  WAT   513      31.231  32.426   8.205  1.00  0.00
TER   
ATOM   4817  O   WAT   514      36.205  33.998   2.596  1.00  0.00
ATOM   4818  H1  WAT   514      36.326  33.957   3.544  1.00  0.00
ATOM   4819  H2  WAT   514      35.820  34.861   2.440  1.00  0.00
TER   
ATOM   4820  O   WAT   515      35.217  36.308   1.994  1.00  0.00
ATOM   4821  H1  WAT   515      34.649  35.860   1.368  1.00  0.00
ATOM   4822  H2  WAT   515      35.926  36.668   1.461  1.00  0.00
TER   
ATOM   4823  O   WAT   516      30.294  40.209  15.871  1.00  0.00
ATOM   4824  H1  WAT   516      29.909  39.569  16.469  1.00  0.00
ATOM   4825  H2  WAT   516      30.605  40.913  16.440  1.00  0.00
TER   
ATOM   4826  O   WAT   517      36.443  37.057  11.352  1.00  0.00
ATOM   4827  H1  WAT   517      36.810  36.583  12.098  1.00  0.00
ATOM   4828  H2  WAT   517      36.254  37.931  11.693  1.00  0.00
TER   
ATOM   4829  O   WAT   518      29.308  31.802   7.481  1.00  0.00
ATOM   4830  H1  WAT   518      29.022  31.437   8.319  1.00  0.00
ATOM   4831  H2  WAT   518      29.245  31.070   6.867  1.00  0.00
TER   
ATOM   4832  O   WAT   519      34.233  36.098  13.670  1.00  0.00
ATOM   4833  H1  WAT   519      33.929  36.977  13.895  1.00  0.00
ATOM   4834  H2  WAT   519      35.188  36.158  13.706  1.00  0.00
TER   
ATOM   4835  O   WAT   520      32.762  40.304   4.267  1.00  0.00
ATOM   4836  H1  WAT   520      31.988  39.764   4.107  1.00  0.00
ATOM   4837  H2  WAT   520      33.491  39.785   3.929  1.00  0.00
TER   
ATOM   4838  O   WAT   521      32.805  39.972   7.905  1.00  0.00
ATOM   4839  H1  WAT   521      33.323  39.169   7.850  1.00  0.00
ATOM   4840  H2  WAT   521      32.354  39.910   8.746  1.00  0.00
TER   
ATOM   4841  O   WAT   522      30.290  36.938  14.817  1.00  0.00
ATOM   4842  H1  WAT   522      29.931  37.604  15.405  1.00  0.00
ATOM   4843  H2  WAT   522      29.995  36.107  15.188  1.00  0.00
TER   
ATOM   4844  O   WAT   523      33.491  37.397  17.701  1.00  0.00
ATOM   4845  H1  WAT   523      33.191  37.542  16.804  1.00  0.00
ATOM   4846  H2  WAT   523      34.262  36.837  17.609  1.00  0.00
TER   
ATOM   4847  O   WAT   524      28.801  36.937   1.441  1.00  0.00
ATOM   4848  H1  WAT   524      29.670  37.220   1.724  1.00  0.00
ATOM   4849  H2  WAT   524      28.310  37.751   1.326  1.00  0.00
TER   
ATOM   4850  O   WAT   525      35.964  38.325   5.562  1.00  0.00
ATOM   4851  H1  WAT   525      36.420  39.135   5.788  1.00  0.00
ATOM   4852  H2  WAT   525      35.613  38.007   6.393  1.00  0.00
TER   
ATOM   4853  O   WAT   526      31.865  28.668   6.034  1.00  0.00
ATOM   4854  H1  WAT   526      31.737  28.660   6.982  1.00  0.00
ATOM   4855  H2  WAT   526      31.041  29.007   5.683  1.00  0.00
TER   
ATOM   4856  O   WAT   527      28.865  30.428  15.494  1.00  0.00
ATOM   4857  H1  WAT   527      28.150  30.627  16.100  1.00  0.00
ATOM   4858  H2  WAT   527      29.284  29.652  15.866  1.00  0.00
TER   
ATOM   4859  O   WAT   528      30.785  38.755   3.569  1.00  0.00
ATOM   4860  H1  WAT   528      30.178  39.495   3.578  1.00  0.00
ATOM   4861  H2  WAT   528      31.260  38.845   2.743  1.00  0.00
TER   
ATOM   4862  O   WAT   529      35.693  34.154   5.469  1.00  0.00
ATOM   4863  H1  WAT   529      34.985  34.623   5.910  1.00  0.00
ATOM   4864  H2  WAT   529      35.978  33.496   6.104  1.00  0.00
TER   
ATOM   4865  O   WAT   530      37.319  35.574  13.468  1.00  0.00
ATOM   4866  H1  WAT   530      37.817  36.048  14.134  1.00  0.00
ATOM   4867  H2  WAT   530      37.461  34.650  13.675  1.00  0.00
TER   
ATOM   4868  O   WAT   531      33.897  32.463   2.844  1.00  0.00
ATOM   4869  H1  WAT   531      34.746  32.900   2.778  1.00  0.00
ATOM   4870  H2  WAT   531      33.530  32.775   3.671  1.00  0.00
TER   
ATOM   4871  O   WAT   532      32.796  38.716   1.318  1.00  0.00
ATOM   4872  H1  WAT   532      33.562  38.604   1.880  1.00  0.00
ATOM   4873  H2  WAT   532      32.873  38.020   0.665  1.00  0.00
TER   
ATOM   4874  O   WAT   533      31.490  36.148   2.001  1.00  0.00
ATOM   4875  H1  WAT   533      31.571  35.201   2.113  1.00  0.00
ATOM   4876  H2  WAT   533      32.382  36.479   2.107  1.00  0.00
TER   
ATOM   4877  O   WAT   534      29.018  37.970  17.237  1.00  0.00
ATOM   4878  H1  WAT   534      29.521  37.391  17.808  1.00  0.00
ATOM   4879  H2  WAT   534      28.278  38.254  17.774  1.00  0.00
TER   
ATOM   4880  O   WAT   535      35.920  40.691   0.791  1.00  0.00
ATOM   4881  H1  WAT   535      35.815  40.077   1.517  1.00  0.00
ATOM   4882  H2  WAT   535      35.752  40.168   0.008  1.00  0.00
TER   
ATOM   4883  O   WAT   536      36.071  39.377  16.770  1.00  0.00
ATOM   4884  H1  WAT   536      35.306  39.945  16.686  1.00  0.00
ATOM   4885  H2  WAT   536      36.253  39.085  15.877  1.00  0.00
TER   
ATOM   4886  O   WAT   537      31.050  36.113  18.132  1.00  0.00
ATOM   4887  H1  WAT   537      31.090  35.814  19.040  1.00  0.00
ATOM   4888  H2  WAT   537      31.904  36.514  17.972  1.00  0.00
TER   
ATOM   4889  O   WAT   538      34.828  38.712   3.292  1.00  0.00
ATOM   4890  H1  WAT   538      35.249  38.546   4.135  1.00  0.00
ATOM   4891  H2  WAT   538      34.953  37.902   2.798  1.00  0.00
TER   
ATOM   4892  O   WAT   539      32.990  34.692  16.099  1.00  0.00
ATOM   4893  H1  WAT   539      32.460  34.201  15.471  1.00  0.00
ATOM   4894  H2  WAT   539      33.659  35.120  15.565  1.00  0.00
TER   
ATOM   4895  O   WAT   540      37.340  37.736   0.540  1.00  0.00
ATOM   4896  H1  WAT   540      37.861  37.021   0.174  1.00  0.00
ATOM   4897  H2  WAT   540      37.987  38.375   0.840  1.00  0.00
TER   
ATOM   4898  O   WAT   541      33.478  31.658  16.179  1.00  0.00
ATOM   4899  H1  WAT   541      33.383  31.040  15.454  1.00  0.00
ATOM   4900  H2  WAT   541      32.897  32.385  15.952  1.00  0.00
TER   
ATOM   4901  O   WAT   542      36.244  30.216  13.212  1.00  0.00
ATOM   4902  H1  WAT   542      35.795  30.238  12.366  1.00  0.00
ATOM   4903  H2  WAT   542      35.610  29.817  13.809  1.00  0.00
TER   
ATOM   4904  O   WAT   543      36.650  39.111  13.833  1.00  0.00
ATOM   4905  H1  WAT   543      37.069  39.954  13.660  1.00  0.00
ATOM   4906  H2  WAT   543      35.731  39.248  13.604  1.00  0.00
TER   
ATOM   4907  O   WAT   544      33.724  34.786   0.238  1.00  0.00
ATOM   4908  H1  WAT   544      33.522  33.922   0.599  1.00  0.00
ATOM   4909  H2  WAT   544      33.553  34.699  -0.700  1.00  0.00
TER   
ATOM   4910  O   WAT   545      35.753  33.385  16.474  1.00  0.00
ATOM   4911  H1  WAT   545      36.343  33.076  17.162  1.00  0.00
ATOM   4912  H2  WAT   545      34.935  32.913  16.630  1.00  0.00
TER   
ATOM   4913  O   WAT   546      32.522  31.886   0.226  1.00  0.00
ATOM   4914  H1  WAT   546      32.824  31.893  -0.682  1.00  0.00
ATOM   4915  H2  WAT   546      33.261  31.536   0.722  1.00  0.00
TER   
ATOM   4916  O   WAT   547      35.740  30.829   1.211  1.00  0.00
ATOM   4917  H1  WAT   547      35.393  30.152   0.631  1.00  0.00
ATOM   4918  H2  WAT   547      35.942  30.368   2.026  1.00  0.00
TER   
ATOM   4919  O   WAT   548      29.081  37.358   7.608  1.00  0.00
ATOM   4920  H1  WAT   548      28.426  37.089   6.964  1.00  0.00
ATOM   4921  H2  WAT   548      29.919  37.248   7.158  1.00  0.00
TER   
ATOM   4922  O   WAT   549      30.118  37.743  12.148  1.00  0.00
ATOM   4923  H1  WAT   549      30.486  37.656  13.028  1.00  0.00
ATOM   4924  H2  WAT   549      29.550  36.980  12.049  1.00  0.00
TER   
ATOM   4925  O   WAT   550      29.670  34.654  16.054  1.00  0.00
ATOM   4926  H1  WAT   550      28.776  34.621  16.393  1.00  0.00
ATOM   4927  H2  WAT   550      30.210  34.853  16.819  1.00  0.00
TER   
ATOM   4928  O   WAT   551      28.295  34.568   3.550  1.00  0.00
ATOM   4929  H1  WAT   551      27.391  34.831   3.375  1.00  0.00
ATOM   4930  H2  WAT   551      28.779  34.839   2.770  1.00  0.00
TER   
ATOM   4931  O   WAT   552      30.837  33.624   1.460  1.00  0.00
ATOM   4932  H1  WAT   552      31.547  33.203   0.974  1.00  0.00
ATOM   4933  H2  WAT   552      30.121  33.692   0.828  1.00  0.00
TER   
ATOM   4934  O   WAT   553      30.485  29.678   0.500  1.00  0.00
ATOM   4935  H1  WAT   553      31.208  30.219   0.818  1.00  0.00
ATOM   4936  H2  WAT   553      30.757  29.405  -0.376  1.00  0.00
TER   
ATOM   4937  O   WAT   554      30.174  28.929  10.402  1.00  0.00
ATOM   4938  H1  WAT   554      30.822  28.379   9.962  1.00  0.00
ATOM   4939  H2  WAT   554      30.594  29.183  11.224  1.00  0.00
TER   
ATOM   4940  O   WAT   555      29.927  29.085  13.145  1.00  0.00
ATOM   4941  H1  WAT   555      29.579  29.541  13.911  1.00  0.00
ATOM   4942  H2  WAT   555      29.596  28.190  13.227  1.00  0.00
TER   
ATOM   4943  O   WAT   556      30.599  28.612  16.420  1.00  0.00
ATOM   4944  H1  WAT   556      31.148  28.431  15.656  1.00  0.00
ATOM   4945  H2  WAT   556      30.665  27.822  16.955  1.00  0.00
TER   
ATOM   4946  O   WAT   557      29.910  29.718   4.093  1.00  0.00
ATOM   4947  H1  WAT   557      30.667  29.831   3.520  1.00  0.00
ATOM   4948  H2  WAT   557      29.447  30.555   4.048  1.00  0.00
TER   
ATOM   4949  O   WAT   558      36.451  31.832   7.084  1.00  0.00
ATOM   4950  H1  WAT   558      35.638  31.457   6.743  1.00  0.00
ATOM   4951  H2  WAT   558      36.955  31.076   7.386  1.00  0.00
TER   
ATOM   4952  O   WAT   559      32.282  30.244   2.634  1.00  0.00
ATOM   4953  H1  WAT   559      32.811  29.457   2.504  1.00  0.00
ATOM   4954  H2  WAT   559      32.915  30.923   2.867  1.00  0.00
TER   
ATOM   4955  O   WAT   560      34.476  29.982   5.688  1.00  0.00
ATOM   4956  H1  WAT   560      33.846  29.280   5.855  1.00  0.00
ATOM   4957  H2  WAT   560      33.936  30.742   5.472  1.00  0.00
TER   
ATOM   4958  O   WAT   561      34.601  29.260  18.123  1.00  0.00
ATOM   4959  H1  WAT   561      34.320  29.763  17.360  1.00  0.00
ATOM   4960  H2  WAT   561      34.983  28.462  17.758  1.00  0.00
TER   
ATOM   4961  O   WAT   562      32.257  38.784  -8.177  1.00  0.00
ATOM   4962  H1  WAT   562      31.426  38.529  -7.777  1.00  0.00
ATOM   4963  H2  WAT   562      32.865  38.856  -7.441  1.00  0.00
TER   
ATOM   4964  O   WAT   563      30.666  33.745 -14.392  1.00  0.00
ATOM   4965  H1  WAT   563      29.778  34.086 -14.494  1.00  0.00
ATOM   4966  H2  WAT   563      30.950  33.545 -15.284  1.00  0.00
TER   
ATOM   4967  O   WAT   564      28.630  36.345  -8.508  1.00  0.00
ATOM   4968  H1  WAT   564      29.201  35.577  -8.508  1.00  0.00
ATOM   4969  H2  WAT   564      28.630  36.644  -9.418  1.00  0.00
TER   
ATOM   4970  O   WAT   565      29.872  31.754  -6.721  1.00  0.00
ATOM   4971  H1  WAT   565      29.692  30.856  -6.441  1.00  0.00
ATOM   4972  H2  WAT   565      29.470  32.301  -6.047  1.00  0.00
TER   
ATOM   4973  O   WAT   566      32.842  32.328 -13.358  1.00  0.00
ATOM   4974  H1  WAT   566      32.949  33.228 -13.052  1.00  0.00
ATOM   4975  H2  WAT   566      31.932  32.280 -13.649  1.00  0.00
TER   
ATOM   4976  O   WAT   567      30.491  34.250  -8.113  1.00  0.00
ATOM   4977  H1  WAT   567      31.172  34.514  -7.494  1.00  0.00
ATOM   4978  H2  WAT   567      30.176  33.410  -7.779  1.00  0.00
TER   
ATOM   4979  O   WAT   568      34.683  35.296  -9.026  1.00  0.00
ATOM   4980  H1  WAT   568      35.191  35.795  -8.385  1.00  0.00
ATOM   4981  H2  WAT   568      35.215  34.520  -9.202  1.00  0.00
TER   
ATOM   4982  O   WAT   569      32.967  29.936  -4.760  1.00  0.00
ATOM   4983  H1  WAT   569      32.969  30.454  -5.565  1.00  0.00
ATOM   4984  H2  WAT   569      32.137  29.459  -4.783  1.00  0.00
TER   
ATOM   4985  O   WAT   570      34.217  39.576  -6.582  1.00  0.00
ATOM   4986  H1  WAT   570      33.884  40.203  -5.940  1.00  0.00
ATOM   4987  H2  WAT   570      34.394  40.102  -7.362  1.00  0.00
TER   
ATOM   4988  O   WAT   571      32.648  31.647  -6.753  1.00  0.00
ATOM   4989  H1  WAT   571      32.990  32.492  -7.047  1.00  0.00
ATOM   4990  H2  WAT   571      31.710  31.796  -6.636  1.00  0.00
TER   
ATOM   4991  O   WAT   572      36.331  29.136 -10.428  1.00  0.00
ATOM   4992  H1  WAT   572      36.639  28.580 -11.145  1.00  0.00
ATOM   4993  H2  WAT   572      35.401  29.270 -10.611  1.00  0.00
TER   
ATOM   4994  O   WAT   573      34.325  37.727 -10.910  1.00  0.00
ATOM   4995  H1  WAT   573      33.921  37.015 -11.405  1.00  0.00
ATOM   4996  H2  WAT   573      34.411  37.382 -10.021  1.00  0.00
TER   
ATOM   4997  O   WAT   574      33.038  34.501  -7.130  1.00  0.00
ATOM   4998  H1  WAT   574      33.589  34.611  -7.905  1.00  0.00
ATOM   4999  H2  WAT   574      33.552  34.875  -6.415  1.00  0.00
TER   
ATOM   5000  O   WAT   575      32.712  38.023  -3.520  1.00  0.00
ATOM   5001  H1  WAT   575      32.573  38.895  -3.151  1.00  0.00
ATOM   5002  H2  WAT   575      31.830  37.680  -3.665  1.00  0.00
TER   
ATOM   5003  O   WAT   576      31.025  36.621 -13.409  1.00  0.00
ATOM   5004  H1  WAT   576      30.905  37.348 -14.021  1.00  0.00
ATOM   5005  H2  WAT   576      30.715  35.852 -13.887  1.00  0.00
TER   
ATOM   5006  O   WAT   577      28.664  39.793  -7.603  1.00  0.00
ATOM   5007  H1  WAT   577      28.742  39.928  -8.547  1.00  0.00
ATOM   5008  H2  WAT   577      29.278  39.085  -7.410  1.00  0.00
TER   
ATOM   5009  O   WAT   578      28.720  40.834  -5.063  1.00  0.00
ATOM   5010  H1  WAT   578      28.883  40.365  -5.881  1.00  0.00
ATOM   5011  H2  WAT   578      29.185  40.327  -4.398  1.00  0.00
TER   
ATOM   5012  O   WAT   579      33.492  29.965 -10.027  1.00  0.00
ATOM   5013  H1  WAT   579      33.049  30.746 -10.359  1.00  0.00
ATOM   5014  H2  WAT   579      34.050  30.288  -9.320  1.00  0.00
TER   
ATOM   5015  O   WAT   580      37.779  32.832  -4.424  1.00  0.00
ATOM   5016  H1  WAT   580      37.317  33.040  -3.612  1.00  0.00
ATOM   5017  H2  WAT   580      37.377  32.018  -4.726  1.00  0.00
TER   
ATOM   5018  O   WAT   581      36.608  29.586 -15.146  1.00  0.00
ATOM   5019  H1  WAT   581      35.983  29.582 -14.421  1.00  0.00
ATOM   5020  H2  WAT   581      36.521  28.719 -15.543  1.00  0.00
TER   
ATOM   5021  O   WAT   582      35.529  30.510  -8.168  1.00  0.00
ATOM   5022  H1  WAT   582      35.827  31.416  -8.249  1.00  0.00
ATOM   5023  H2  WAT   582      36.078  30.022  -8.782  1.00  0.00
TER   
ATOM   5024  O   WAT   583      33.283  35.088 -12.299  1.00  0.00
ATOM   5025  H1  WAT   583      33.057  34.872 -11.394  1.00  0.00
ATOM   5026  H2  WAT   583      32.502  35.521 -12.644  1.00  0.00
TER   
ATOM   5027  O   WAT   584      35.723  35.987  -1.633  1.00  0.00
ATOM   5028  H1  WAT   584      35.627  35.046  -1.783  1.00  0.00
ATOM   5029  H2  WAT   584      36.566  36.208  -2.028  1.00  0.00
TER   
ATOM   5030  O   WAT   585      30.854  32.398  -3.480  1.00  0.00
ATOM   5031  H1  WAT   585      30.460  33.246  -3.272  1.00  0.00
ATOM   5032  H2  WAT   585      30.166  31.761  -3.289  1.00  0.00
TER   
ATOM   5033  O   WAT   586      37.429  32.482  -0.410  1.00  0.00
ATOM   5034  H1  WAT   586      36.738  32.289   0.225  1.00  0.00
ATOM   5035  H2  WAT   586      38.172  32.765   0.123  1.00  0.00
TER   
ATOM   5036  O   WAT   587      28.156  30.321  -9.447  1.00  0.00
ATOM   5037  H1  WAT   587      27.867  30.891  -8.734  1.00  0.00
ATOM   5038  H2  WAT   587      28.900  29.841  -9.083  1.00  0.00
TER   
ATOM   5039  O   WAT   588      28.343  34.263 -18.236  1.00  0.00
ATOM   5040  H1  WAT   588      28.260  35.206 -18.095  1.00  0.00
ATOM   5041  H2  WAT   588      27.991  34.121 -19.115  1.00  0.00
TER   
ATOM   5042  O   WAT   589      36.143  32.997  -9.169  1.00  0.00
ATOM   5043  H1  WAT   589      36.146  32.556 -10.019  1.00  0.00
ATOM   5044  H2  WAT   589      37.038  33.319  -9.062  1.00  0.00
TER   
ATOM   5045  O   WAT   590      31.993  32.880 -10.210  1.00  0.00
ATOM   5046  H1  WAT   590      31.653  33.357  -9.453  1.00  0.00
ATOM   5047  H2  WAT   590      31.231  32.426 -10.570  1.00  0.00
TER   
ATOM   5048  O   WAT   591      36.205  33.998 -16.179  1.00  0.00
ATOM   5049  H1  WAT   591      36.326  33.957 -15.230  1.00  0.00
ATOM   5050  H2  WAT   591      35.820  34.861 -16.334  1.00  0.00
TER   
ATOM   5051  O   WAT   592      35.217  36.308 -16.780  1.00  0.00
ATOM   5052  H1  WAT   592      34.649  35.860 -17.407  1.00  0.00
ATOM   5053  H2  WAT   592      35.926  36.668 -17.314  1.00  0.00
TER   
ATOM   5054  O   WAT   593      30.294  40.209  -2.904  1.00  0.00
ATOM   5055  H1  WAT   593      29.909  39.569  -2.305  1.00  0.00
ATOM   5056  H2  WAT   593      30.605  40.913  -2.334  1.00  0.00
TER   
ATOM   5057  O   WAT   594      36.443  37.057  -7.423  1.00  0.00
ATOM   5058  H1  WAT   594      36.810  36.583  -6.677  1.00  0.00
ATOM   5059  H2  WAT   594      36.254  37.931  -7.082  1.00  0.00
TER   
ATOM   5060  O   WAT   595      29.308  31.802 -11.293  1.00  0.00
ATOM   5061  H1  WAT   595      29.022  31.437 -10.455  1.00  0.00
ATOM   5062  H2  WAT   595      29.245  31.070 -11.907  1.00  0.00
TER   
ATOM   5063  O   WAT   596      34.233  36.098  -5.104  1.00  0.00
ATOM   5064  H1  WAT   596      33.929  36.977  -4.879  1.00  0.00
ATOM   5065  H2  WAT   596      35.188  36.158  -5.069  1.00  0.00
TER   
ATOM   5066  O   WAT   597      32.762  40.304 -14.508  1.00  0.00
ATOM   5067  H1  WAT   597      31.988  39.764 -14.668  1.00  0.00
ATOM   5068  H2  WAT   597      33.491  39.785 -14.846  1.00  0.00
TER   
ATOM   5069  O   WAT   598      32.805  39.972 -10.870  1.00  0.00
ATOM   5070  H1  WAT   598      33.323  39.169 -10.924  1.00  0.00
ATOM   5071  H2  WAT   598      32.354  39.910 -10.028  1.00  0.00
TER   
ATOM   5072  O   WAT   599      30.290  36.938  -3.957  1.00  0.00
ATOM   5073  H1  WAT   599      29.931  37.604  -3.370  1.00  0.00
ATOM   5074  H2  WAT   599      29.995  36.107  -3.586  1.00  0.00
TER   
ATOM   5075  O   WAT   600      33.491  37.397  -1.073  1.00  0.00
ATOM   5076  H1  WAT   600      33.191  37.542  -1.970  1.00  0.00
ATOM   5077  H2  WAT   600      34.262  36.837  -1.166  1.00  0.00
TER   
ATOM   5078  O   WAT   601      28.801  36.937 -17.334  1.00  0.00
ATOM   5079  H1  WAT   601      29.670  37.220 -17.050  1.00  0.00
ATOM   5080  H2  WAT   601      28.310  37.751 -17.449  1.00  0.00
TER   
ATOM   5081  O   WAT   602      35.964  38.325 -13.213  1.00  0.00
ATOM   5082  H1  WAT   602      36.420  39.135 -12.987  1.00  0.00
ATOM   5083  H2  WAT   602      35.613  38.007 -12.381  1.00  0.00
TER   
ATOM   5084  O   WAT   603      31.865  28.668 -12.741  1.00  0.00
ATOM   5085  H1  WAT   603      31.737  28.660 -11.792  1.00  0.00
ATOM   5086  H2  WAT   603      31.041  29.007 -13.091  1.00  0.00
TER   
ATOM   5087  O   WAT   604      28.865  30.428  -3.280  1.00  0.00
ATOM   5088  H1  WAT   604      28.150  30.627  -2.675  1.00  0.00
ATOM   5089  H2  WAT   604      29.284  29.652  -2.908  1.00  0.00
TER   
ATOM   5090  O   WAT   605      30.785  38.755 -15.205  1.00  0.00
ATOM   5091  H1  WAT   605      30.178  39.495 -15.196  1.00  0.00
ATOM   5092  H2  WAT   605      31.260  38.845 -16.032  1.00  0.00
TER   
ATOM   5093  O   WAT   606      35.693  34.154 -13.305  1.00  0.00
ATOM   5094  H1  WAT   606      34.985  34.623 -12.864  1.00  0.00
ATOM   5095  H2  WAT   606      35.978  33.496 -12.671  1.00  0.00
TER   
ATOM   5096  O   WAT   607      37.319  35.574  -5.306  1.00  0.00
ATOM   5097  H1  WAT   607      37.817  36.048  -4.641  1.00  0.00
ATOM   5098  H2  WAT   607      37.461  34.650  -5.099  1.00  0.00
TER   
ATOM   5099  O   WAT   608      33.897  32.463 -15.930  1.00  0.00
ATOM   5100  H1  WAT   608      34.746  32.900 -15.996  1.00  0.00
ATOM   5101  H2  WAT   608      33.530  32.775 -15.103  1.00  0.00
TER   
ATOM   5102  O   WAT   609      32.796  38.716 -17.457  1.00  0.00
ATOM   5103  H1  WAT   609      33.562  38.604 -16.894  1.00  0.00
ATOM   5104  H2  WAT   609      32.873  38.020 -18.109  1.00  0.00
TER   
ATOM   5105  O   WAT   610      31.490  36.148 -16.773  1.00  0.00
ATOM   5106  H1  WAT   610      31.571  35.201 -16.662  1.00  0.00
ATOM   5107  H2  WAT   610      32.382  36.479 -16.667  1.00  0.00
TER   
ATOM   5108  O   WAT   611      29.018  37.970  -1.538  1.00  0.00
ATOM   5109  H1  WAT   611      29.521  37.391  -0.966  1.00  0.00
ATOM   5110  H2  WAT   611      28.278  38.254  -1.000  1.00  0.00
TER   
ATOM   5111  O   WAT   612      35.920  40.691 -17.983  1.00  0.00
ATOM   5112  H1  WAT   612      35.815  40.077 -17.257  1.00  0.00
ATOM   5113  H2  WAT   612      35.752  40.168 -18.767  1.00  0.00
TER   
ATOM   5114  O   WAT   613      36.071  39.377  -2.004  1.00  0.00
ATOM   5115  H1  WAT   613      35.306  39.945  -2.089  1.00  0.00
ATOM   5116  H2  WAT   613      36.253  39.085  -2.897  1.00  0.00
TER   
ATOM   5117  O   WAT   614      31.050  36.113  -0.643  1.00  0.00
ATOM   5118  H1  WAT   614      31.090  35.814   0.266  1.00  0.00
ATOM   5119  H2  WAT   614      31.904  36.514  -0.802  1.00  0.00
TER   
ATOM   5120  O   WAT   615      34.828  38.712 -15.482  1.00  0.00
ATOM   5121  H1  WAT   615      35.249  38.546 -14.639  1.00  0.00
ATOM   5122  H2  WAT   615      34.953  37.902 -15.977  1.00  0.00
TER   
ATOM   5123  O   WAT   616      32.990  34.692  -2.675  1.00  0.00
ATOM   5124  H1  WAT   616      32.460  34.201  -3.303  1.00  0.00
ATOM   5125  H2  WAT   616      33.659  35.120  -3.209  1.00  0.00
TER   
ATOM   5126  O   WAT   617      37.340  37.736 -18.235  1.00  0.00
ATOM   5127  H1  WAT   617      37.861  37.021 -18.600  1.00  0.00
ATOM   5128  H2  WAT   617      37.987  38.375 -17.935  1.00  0.00
TER   
ATOM   5129  O   WAT   618      33.478  31.658  -2.595  1.00  0.00
ATOM   5130  H1  WAT   618      33.383  31.040  -3.320  1.00  0.00
ATOM   5131  H2  WAT   618      32.897  32.385  -2.823  1.00  0.00
TER   
ATOM   5132  O   WAT   619      36.244  30.216  -5.563  1.00  0.00
ATOM   5133  H1  WAT   619      35.795  30.238  -6.408  1.00  0.00
ATOM   5134  H2  WAT   619      35.610  29.817  -4.966  1.00  0.00
TER   
ATOM   5135  O   WAT   620      36.650  39.111  -4.942  1.00  0.00
ATOM   5136  H1  WAT   620      37.069  39.954  -5.114  1.00  0.00
ATOM   5137  H2  WAT   620      35.731  39.248  -5.171  1.00  0.00
TER   
ATOM   5138  O   WAT   621      33.724  34.786 -18.537  1.00  0.00
ATOM   5139  H1  WAT   621      33.522  33.922 -18.175  1.00  0.00
ATOM   5140  H2  WAT   621      33.553  34.699 -19.474  1.00  0.00
TER   
ATOM   5141  O   WAT   622      35.753  33.385  -2.300  1.00  0.00
ATOM   5142  H1  WAT   622      36.343  33.076  -1.612  1.00  0.00
ATOM   5143  H2  WAT   622      34.935  32.913  -2.144  1.00  0.00
TER   
ATOM   5144  O   WAT   623      32.522  31.886 -18.549  1.00  0.00
ATOM   5145  H1  WAT   623      32.824  31.893 -19.457  1.00  0.00
ATOM   5146  H2  WAT   623      33.261  31.536 -18.052  1.00  0.00
TER   
ATOM   5147  O   WAT   624      35.740  30.829 -17.563  1.00  0.00
ATOM   5148  H1  WAT   624      35.393  30.152 -18.143  1.00  0.00
ATOM   5149  H2  WAT   624      35.942  30.368 -16.749  1.00  0.00
TER   
ATOM   5150  O   WAT   625      29.081  37.358 -11.167  1.00  0.00
ATOM   5151  H1  WAT   625      28.426  37.089 -11.811  1.00  0.00
ATOM   5152  H2  WAT   625      29.919  37.248 -11.616  1.00  0.00
TER   
ATOM   5153  O   WAT   626      30.118  37.743  -6.626  1.00  0.00
ATOM   5154  H1  WAT   626      30.486  37.656  -5.747  1.00  0.00
ATOM   5155  H2  WAT   626      29.550  36.980  -6.726  1.00  0.00
TER   
ATOM   5156  O   WAT   627      29.670  34.654  -2.720  1.00  0.00
ATOM   5157  H1  WAT   627      28.776  34.621  -2.381  1.00  0.00
ATOM   5158  H2  WAT   627      30.210  34.853  -1.955  1.00  0.00
TER   
ATOM   5159  O   WAT   628      28.295  34.568 -15.224  1.00  0.00
ATOM   5160  H1  WAT   628      27.391  34.831 -15.399  1.00  0.00
ATOM   5161  H2  WAT   628      28.779  34.839 -16.004  1.00  0.00
TER   
ATOM   5162  O   WAT   629      30.837  33.624 -17.315  1.00  0.00
ATOM   5163  H1  WAT   629      31.547  33.203 -17.800  1.00  0.00
ATOM   5164  H2  WAT   629      30.121  33.692 -17.946  1.00  0.00
TER   
ATOM   5165  O   WAT   630      30.485  29.678 -18.274  1.00  0.00
ATOM   5166  H1  WAT   630      31.208  30.219 -17.956  1.00  0.00
ATOM   5167  H2  WAT   630      30.757  29.405 -19.150  1.00  0.00
TER   
ATOM   5168  O   WAT   631      30.174  28.929  -8.372  1.00  0.00
ATOM   5169  H1  WAT   631      30.822  28.379  -8.813  1.00  0.00
ATOM   5170  H2  WAT   631      30.594  29.183  -7.551  1.00  0.00
TER   
ATOM   5171  O   WAT   632      29.927  29.085  -5.630  1.00  0.00
ATOM   5172  H1  WAT   632      29.579  29.541  -4.864  1.00  0.00
ATOM   5173  H2  WAT   632      29.596  28.190  -5.547  1.00  0.00
TER   
ATOM   5174  O   WAT   633      30.599  28.612  -2.355  1.00  0.00
ATOM   5175  H1  WAT   633      31.148  28.431  -3.118  1.00  0.00
ATOM   5176  H2  WAT   633      30.665  27.822  -1.819  1.00  0.00
TER   
ATOM   5177  O   WAT   634      29.910  29.718 -14.681  1.00  0.00
ATOM   5178  H1  WAT   634      30.667  29.831 -15.254  1.00  0.00
ATOM   5179  H2  WAT   634      29.447  30.555 -14.727  1.00  0.00
TER   
ATOM   5180  O   WAT   635      36.451  31.832 -11.691  1.00  0.00
ATOM   5181  H1  WAT   635      35.638  31.457 -12.031  1.00  0.00
ATOM   5182  H2  WAT   635      36.955  31.076 -11.389  1.00  0.00
TER   
ATOM   5183  O   WAT   636      32.282  30.244 -16.141  1.00  0.00
ATOM   5184  H1  WAT   636      32.811  29.457 -16.270  1.00  0.00
ATOM   5185  H2  WAT   636      32.915  30.923 -15.907  1.00  0.00
TER   
ATOM   5186  O   WAT   637      34.476  29.982 -13.086  1.00  0.00
ATOM   5187  H1  WAT   637      33.846  29.280 -12.919  1.00  0.00
ATOM   5188  H2  WAT   637      33.936  30.742 -13.303  1.00  0.00
TER   
ATOM   5189  O   WAT   638      34.601  29.260  -0.651  1.00  0.00
ATOM   5190  H1  WAT   638      34.320  29.763  -1.415  1.00  0.00
ATOM   5191  H2  WAT   638      34.983  28.462  -1.017  1.00  0.00
TER   
ATOM   5192  O   WAT   639      32.257  38.784 -26.951  1.00  0.00
ATOM   5193  H1  WAT   639      31.426  38.529 -26.551  1.00  0.00
ATOM   5194  H2  WAT   639      32.865  38.856 -26.215  1.00  0.00
TER   
ATOM   5195  O   WAT   640      30.666  33.745 -33.167  1.00  0.00
ATOM   5196  H1  WAT   640      29.778  34.086 -33.269  1.00  0.00
ATOM   5197  H2  WAT   640      30.950  33.545 -34.059  1.00  0.00
TER   
ATOM   5198  O   WAT   641      28.630  36.345 -27.283  1.00  0.00
ATOM   5199  H1  WAT   641      29.201  35.577 -27.282  1.00  0.00
ATOM   5200  H2  WAT   641      28.630  36.644 -28.192  1.00  0.00
TER   
ATOM   5201  O   WAT   642      29.872  31.754 -25.496  1.00  0.00
ATOM   5202  H1  WAT   642      29.692  30.856 -25.215  1.00  0.00
ATOM   5203  H2  WAT   642      29.470  32.301 -24.821  1.00  0.00
TER   
ATOM   5204  O   WAT   643      32.842  32.328 -32.133  1.00  0.00
ATOM   5205  H1  WAT   643      32.949  33.228 -31.826  1.00  0.00
ATOM   5206  H2  WAT   643      31.932  32.280 -32.423  1.00  0.00
TER   
ATOM   5207  O   WAT   644      30.491  34.250 -26.888  1.00  0.00
ATOM   5208  H1  WAT   644      31.172  34.514 -26.269  1.00  0.00
ATOM   5209  H2  WAT   644      30.176  33.410 -26.554  1.00  0.00
TER   
ATOM   5210  O   WAT   645      34.683  35.296 -27.800  1.00  0.00
ATOM   5211  H1  WAT   645      35.191  35.795 -27.160  1.00  0.00
ATOM   5212  H2  WAT   645      35.215  34.520 -27.976  1.00  0.00
TER   
ATOM   5213  O   WAT   646      32.967  29.936 -23.534  1.00  0.00
ATOM   5214  H1  WAT   646      32.969  30.454 -24.339  1.00  0.00
ATOM   5215  H2  WAT   646      32.137  29.459 -23.557  1.00  0.00
TER   
ATOM   5216  O   WAT   647      34.217  39.576 -25.357  1.00  0.00
ATOM   5217  H1  WAT   647      33.884  40.203 -24.714  1.00  0.00
ATOM   5218  H2  WAT   647      34.394  40.102 -26.136  1.00  0.00
TER   
ATOM   5219  O   WAT   648      32.648  31.647 -25.527  1.00  0.00
ATOM   5220  H1  WAT   648      32.990  32.492 -25.821  1.00  0.00
ATOM   5221  H2  WAT   648      31.710  31.796 -25.410  1.00  0.00
TER   
ATOM   5222  O   WAT   649      36.331  29.136 -29.202  1.00  0.00
ATOM   5223  H1  WAT   649      36.639  28.580 -29.919  1.00  0.00
ATOM   5224  H2  WAT   649      35.401  29.270 -29.385  1.00  0.00
TER   
ATOM   5225  O   WAT   650      34.325  37.727 -29.684  1.00  0.00
ATOM   5226  H1  WAT   650      33.921  37.015 -30.180  1.00  0.00
ATOM   5227  H2  WAT   650      34.411  37.382 -28.796  1.00  0.00
TER   
ATOM   5228  O   WAT   651      33.038  34.501 -25.905  1.00  0.00
ATOM   5229  H1  WAT   651      33.589  34.611 -26.679  1.00  0.00
ATOM   5230  H2  WAT   651      33.552  34.875 -25.189  1.00  0.00
TER   
ATOM   5231  O   WAT   652      32.712  38.023 -22.294  1.00  0.00
ATOM   5232  H1  WAT   652      32.573  38.895 -21.925  1.00  0.00
ATOM   5233  H2  WAT   652      31.830  37.680 -22.439  1.00  0.00
TER   
ATOM   5234  O   WAT   653      31.025  36.621 -32.184  1.00  0.00
ATOM   5235  H1  WAT   653      30.905  37.348 -32.796  1.00  0.00
ATOM   5236  H2  WAT   653      30.715  35.852 -32.661  1.00  0.00
TER   
ATOM   5237  O   WAT   654      28.664  39.793 -26.377  1.00  0.00
ATOM   5238  H1  WAT   654      28.742  39.928 -27.321  1.00  0.00
ATOM   5239  H2  WAT   654      29.278  39.085 -26.184  1.00  0.00
TER   
ATOM   5240  O   WAT   655      28.720  40.834 -23.837  1.00  0.00
ATOM   5241  H1  WAT   655      28.883  40.365 -24.656  1.00  0.00
ATOM   5242  H2  WAT   655      29.185  40.327 -23.173  1.00  0.00
TER   
ATOM   5243  O   WAT   656      33.492  29.965 -28.801  1.00  0.00
ATOM   5244  H1  WAT   656      33.049  30.746 -29.133  1.00  0.00
ATOM   5245  H2  WAT   656      34.050  30.288 -28.094  1.00  0.00
TER   
ATOM   5246  O   WAT   657      37.779  32.832 -23.198  1.00  0.00
ATOM   5247  H1  WAT   657      37.317  33.040 -22.386  1.00  0.00
ATOM   5248  H2  WAT   657      37.377  32.018 -23.501  1.00  0.00
TER   
ATOM   5249  O   WAT   658      36.608  29.586 -33.921  1.00  0.00
ATOM   5250  H1  WAT   658      35.983  29.582 -33.195  1.00  0.00
ATOM   5251  H2  WAT   658      36.521  28.719 -34.317  1.00  0.00
TER   
ATOM   5252  O   WAT   659      35.529  30.510 -26.942  1.00  0.00
ATOM   5253  H1  WAT   659      35.827  31.416 -27.023  1.00  0.00
ATOM   5254  H2  WAT   659      36.078  30.022 -27.556  1.00  0.00
TER   
ATOM   5255  O   WAT   660      33.283  35.088 -31.073  1.00  0.00
ATOM   5256  H1  WAT   660      33.057  34.872 -30.169  1.00  0.00
ATOM   5257  H2  WAT   660      32.502  35.521 -31.419  1.00  0.00
TER   
ATOM   5258  O   WAT   661      35.723  35.987 -20.407  1.00  0.00
ATOM   5259  H1  WAT   661      35.627  35.046 -20.557  1.00  0.00
ATOM   5260  H2  WAT   661      36.566  36.208 -20.802  1.00  0.00
TER   
ATOM   5261  O   WAT   662      30.854  32.398 -22.254  1.00  0.00
ATOM   5262  H1  WAT   662      30.460  33.246 -22.047  1.00  0.00
ATOM   5263  H2  WAT   662      30.166  31.761 -22.063  1.00  0.00
TER   
ATOM   5264  O   WAT   663      37.429  32.482 -19.184  1.00  0.00
ATOM   5265  H1  WAT   663      36.738  32.289 -18.550  1.00  0.00
ATOM   5266  H2  WAT   663      38.172  32.765 -18.652  1.00  0.00
TER   
ATOM   5267  O   WAT   664      28.156  30.321 -28.221  1.00  0.00
ATOM   5268  H1  WAT   664      27.867  30.891 -27.508  1.00  0.00
ATOM   5269  H2  WAT   664      28.900  29.841 -27.858  1.00  0.00
TER   
ATOM   5270  O   WAT   665      36.143  32.997 -27.944  1.00  0.00
ATOM   5271  H1  WAT   665      36.146  32.556 -28.793  1.00  0.00
ATOM   5272  H2  WAT   665      37.038  33.319 -27.836  1.00  0.00
TER   
ATOM   5273  O   WAT   666      31.993  32.880 -28.984  1.00  0.00
ATOM   5274  H1  WAT   666      31.653  33.357 -28.227  1.00  0.00
ATOM   5275  H2  WAT   666      31.231  32.426 -29.344  1.00  0.00
TER   
ATOM   5276  O   WAT   667      36.205  33.998 -34.953  1.00  0.00
ATOM   5277  H1  WAT   667      36.326  33.957 -34.004  1.00  0.00
ATOM   5278  H2  WAT   667      35.820  34.861 -35.108  1.00  0.00
TER   
ATOM   5279  O   WAT   668      35.217  36.308 -35.555  1.00  0.00
ATOM   5280  H1  WAT   668      34.649  35.860 -36.181  1.00  0.00
ATOM   5281  H2  WAT   668      35.926  36.668 -36.088  1.00  0.00
TER   
ATOM   5282  O   WAT   669      30.294  40.209 -21.678  1.00  0.00
ATOM   5283  H1  WAT   669      29.909  39.569 -21.080  1.00  0.00
ATOM   5284  H2  WAT   669      30.605  40.913 -21.108  1.00  0.00
TER   
ATOM   5285  O   WAT   670      36.443  37.057 -26.197  1.00  0.00
ATOM   5286  H1  WAT   670      36.810  36.583 -25.451  1.00  0.00
ATOM   5287  H2  WAT   670      36.254  37.931 -25.856  1.00  0.00
TER   
ATOM   5288  O   WAT   671      29.308  31.802 -30.068  1.00  0.00
ATOM   5289  H1  WAT   671      29.022  31.437 -29.230  1.00  0.00
ATOM   5290  H2  WAT   671      29.245  31.070 -30.681  1.00  0.00
TER   
ATOM   5291  O   WAT   672      34.233  36.098 -23.879  1.00  0.00
ATOM   5292  H1  WAT   672      33.929  36.977 -23.654  1.00  0.00
ATOM   5293  H2  WAT   672      35.188  36.158 -23.843  1.00  0.00
TER   
ATOM   5294  O   WAT   673      32.762  40.304 -33.282  1.00  0.00
ATOM   5295  H1  WAT   673      31.988  39.764 -33.442  1.00  0.00
ATOM   5296  H2  WAT   673      33.491  39.785 -33.620  1.00  0.00
TER   
ATOM   5297  O   WAT   674      32.805  39.972 -29.644  1.00  0.00
ATOM   5298  H1  WAT   674      33.323  39.169 -29.698  1.00  0.00
ATOM   5299  H2  WAT   674      32.354  39.910 -28.802  1.00  0.00
TER   
ATOM   5300  O   WAT   675      30.290  36.938 -22.731  1.00  0.00
ATOM   5301  H1  WAT   675      29.931  37.604 -22.144  1.00  0.00
ATOM   5302  H2  WAT   675      29.995  36.107 -22.360  1.00  0.00
TER   
ATOM   5303  O   WAT   676      33.491  37.397 -19.848  1.00  0.00
ATOM   5304  H1  WAT   676      33.191  37.542 -20.745  1.00  0.00
ATOM   5305  H2  WAT   676      34.262  36.837 -19.940  1.00  0.00
TER   
ATOM   5306  O   WAT   677      28.801  36.937 -36.108  1.00  0.00
ATOM   5307  H1  WAT   677      29.670  37.220 -35.824  1.00  0.00
ATOM   5308  H2  WAT   677      28.310  37.751 -36.223  1.00  0.00
TER   
ATOM   5309  O   WAT   678      35.964  38.325 -31.987  1.00  0.00
ATOM   5310  H1  WAT   678      36.420  39.135 -31.761  1.00  0.00
ATOM   5311  H2  WAT   678      35.613  38.007 -31.155  1.00  0.00
TER   
ATOM   5312  O   WAT   679      31.865  28.668 -31.515  1.00  0.00
ATOM   5313  H1  WAT   679      31.737  28.660 -30.566  1.00  0.00
ATOM   5314  H2  WAT   679      31.041  29.007 -31.866  1.00  0.00
TER   
ATOM   5315  O   WAT   680      28.865  30.428 -22.054  1.00  0.00
ATOM   5316  H1  WAT   680      28.150  30.627 -21.449  1.00  0.00
ATOM   5317  H2  WAT   680      29.284  29.652 -21.683  1.00  0.00
TER   
ATOM   5318  O   WAT   681      30.785  38.755 -33.980  1.00  0.00
ATOM   5319  H1  WAT   681      30.178  39.495 -33.970  1.00  0.00
ATOM   5320  H2  WAT   681      31.260  38.845 -34.806  1.00  0.00
TER   
ATOM   5321  O   WAT   682      35.693  34.154 -32.080  1.00  0.00
ATOM   5322  H1  WAT   682      34.985  34.623 -31.638  1.00  0.00
ATOM   5323  H2  WAT   682      35.978  33.496 -31.445  1.00  0.00
TER   
ATOM   5324  O   WAT   683      37.319  35.574 -24.080  1.00  0.00
ATOM   5325  H1  WAT   683      37.817  36.048 -23.415  1.00  0.00
ATOM   5326  H2  WAT   683      37.461  34.650 -23.873  1.00  0.00
TER   
ATOM   5327  O   WAT   684      33.897  32.463 -34.704  1.00  0.00
ATOM   5328  H1  WAT   684      34.746  32.900 -34.770  1.00  0.00
ATOM   5329  H2  WAT   684      33.530  32.775 -33.877  1.00  0.00
TER   
ATOM   5330  O   WAT   685      31.490  36.148 -35.548  1.00  0.00
ATOM   5331  H1  WAT   685      31.571  35.201 -35.436  1.00  0.00
ATOM   5332  H2  WAT   685      32.382  36.479 -35.442  1.00  0.00
TER   
ATOM   5333  O   WAT   686      29.018  37.970 -20.312  1.00  0.00
ATOM   5334  H1  WAT   686      29.521  37.391 -19.740  1.00  0.00
ATOM   5335  H2  WAT   686      28.278  38.254 -19.774  1.00  0.00
TER   
ATOM   5336  O   WAT   687      36.071  39.377 -20.778  1.00  0.00
ATOM   5337  H1  WAT   687      35.306  39.945 -20.863  1.00  0.00
ATOM   5338  H2  WAT   687      36.253  39.085 -21.672  1.00  0.00
TER   
ATOM   5339  O   WAT   688      31.050  36.113 -19.417  1.00  0.00
ATOM   5340  H1  WAT   688      31.090  35.814 -18.509  1.00  0.00
ATOM   5341  H2  WAT   688      31.904  36.514 -19.576  1.00  0.00
TER   
ATOM   5342  O   WAT   689      34.828  38.712 -34.257  1.00  0.00
ATOM   5343  H1  WAT   689      35.249  38.546 -33.414  1.00  0.00
ATOM   5344  H2  WAT   689      34.953  37.902 -34.751  1.00  0.00
TER   
ATOM   5345  O   WAT   690      32.990  34.692 -21.450  1.00  0.00
ATOM   5346  H1  WAT   690      32.460  34.201 -22.077  1.00  0.00
ATOM   5347  H2  WAT   690      33.659  35.120 -21.984  1.00  0.00
TER   
ATOM   5348  O   WAT   691      33.478  31.658 -21.370  1.00  0.00
ATOM   5349  H1  WAT   691      33.383  31.040 -22.095  1.00  0.00
ATOM   5350  H2  WAT   691      32.897  32.385 -21.597  1.00  0.00
TER   
ATOM   5351  O   WAT   692      36.244  30.216 -24.337  1.00  0.00
ATOM   5352  H1  WAT   692      35.795  30.238 -25.183  1.00  0.00
ATOM   5353  H2  WAT   692      35.610  29.817 -23.740  1.00  0.00
TER   
ATOM   5354  O   WAT   693      36.650  39.111 -23.716  1.00  0.00
ATOM   5355  H1  WAT   693      37.069  39.954 -23.888  1.00  0.00
ATOM   5356  H2  WAT   693      35.731  39.248 -23.945  1.00  0.00
TER   
ATOM   5357  O   WAT   694      35.753  33.385 -21.074  1.00  0.00
ATOM   5358  H1  WAT   694      36.343  33.076 -20.387  1.00  0.00
ATOM   5359  H2  WAT   694      34.935  32.913 -20.919  1.00  0.00
TER   
ATOM   5360  O   WAT   695      29.081  37.358 -29.941  1.00  0.00
ATOM   5361  H1  WAT   695      28.426  37.089 -30.585  1.00  0.00
ATOM   5362  H2  WAT   695      29.919  37.248 -30.391  1.00  0.00
TER   
ATOM   5363  O   WAT   696      30.118  37.743 -25.401  1.00  0.00
ATOM   5364  H1  WAT   696      30.486  37.656 -24.521  1.00  0.00
ATOM   5365  H2  WAT   696      29.550  36.980 -25.500  1.00  0.00
TER   
ATOM   5366  O   WAT   697      29.670  34.654 -21.495  1.00  0.00
ATOM   5367  H1  WAT   697      28.776  34.621 -21.155  1.00  0.00
ATOM   5368  H2  WAT   697      30.210  34.853 -20.730  1.00  0.00
TER   
ATOM   5369  O   WAT   698      28.295  34.568 -33.998  1.00  0.00
ATOM   5370  H1  WAT   698      27.391  34.831 -34.173  1.00  0.00
ATOM   5371  H2  WAT   698      28.779  34.839 -34.778  1.00  0.00
TER   
ATOM   5372  O   WAT   699      30.837  33.624 -36.089  1.00  0.00
ATOM   5373  H1  WAT   699      31.547  33.203 -36.574  1.00  0.00
ATOM   5374  H2  WAT   699      30.121  33.692 -36.721  1.00  0.00
TER   
ATOM   5375  O   WAT   700      30.174  28.929 -27.147  1.00  0.00
ATOM   5376  H1  WAT   700      30.822  28.379 -27.587  1.00  0.00
ATOM   5377  H2  WAT   700      30.594  29.183 -26.325  1.00  0.00
TER   
ATOM   5378  O   WAT   701      29.927  29.085 -24.404  1.00  0.00
ATOM   5379  H1  WAT   701      29.579  29.541 -23.638  1.00  0.00
ATOM   5380  H2  WAT   701      29.596  28.190 -24.322  1.00  0.00
TER   
ATOM   5381  O   WAT   702      30.599  28.612 -21.129  1.00  0.00
ATOM   5382  H1  WAT   702      31.148  28.431 -21.892  1.00  0.00
ATOM   5383  H2  WAT   702      30.665  27.822 -20.593  1.00  0.00
TER   
ATOM   5384  O   WAT   703      29.910  29.718 -33.455  1.00  0.00
ATOM   5385  H1  WAT   703      30.667  29.831 -34.029  1.00  0.00
ATOM   5386  H2  WAT   703      29.447  30.555 -33.501  1.00  0.00
TER   
ATOM   5387  O   WAT   704      36.451  31.832 -30.465  1.00  0.00
ATOM   5388  H1  WAT   704      35.638  31.457 -30.805  1.00  0.00
ATOM   5389  H2  WAT   704      36.955  31.076 -30.163  1.00  0.00
TER   
ATOM   5390  O   WAT   705      32.282  30.244 -34.915  1.00  0.00
ATOM   5391  H1  WAT   705      32.811  29.457 -35.044  1.00  0.00
ATOM   5392  H2  WAT   705      32.915  30.923 -34.681  1.00  0.00
TER   
ATOM   5393  O   WAT   706      34.476  29.982 -31.860  1.00  0.00
ATOM   5394  H1  WAT   706      33.846  29.280 -31.693  1.00  0.00
ATOM   5395  H2  WAT   706      33.936  30.742 -32.077  1.00  0.00
TER   
ATOM   5396  O   WAT   707      34.601  29.260 -19.425  1.00  0.00
ATOM   5397  H1  WAT   707      34.320  29.763 -20.189  1.00  0.00
ATOM   5398  H2  WAT   707      34.983  28.462 -19.791  1.00  0.00
TER   
ATOM   5399  O   WAT   708      32.257  20.010  29.372  1.00  0.00
ATOM   5400  H1  WAT   708      31.426  19.755  29.772  1.00  0.00
ATOM   5401  H2  WAT   708      32.865  20.081  30.108  1.00  0.00
TER   
ATOM   5402  O   WAT   709      32.237  24.044  29.568  1.00  0.00
ATOM   5403  H1  WAT   709      32.540  23.154  29.389  1.00  0.00
ATOM   5404  H2  WAT   709      32.982  24.601  29.340  1.00  0.00
TER   
ATOM   5405  O   WAT   710      30.666  14.970  23.156  1.00  0.00
ATOM   5406  H1  WAT   710      29.778  15.312  23.054  1.00  0.00
ATOM   5407  H2  WAT   710      30.950  14.770  22.265  1.00  0.00
TER   
ATOM   5408  O   WAT   711      28.630  17.571  29.040  1.00  0.00
ATOM   5409  H1  WAT   711      29.201  16.803  29.041  1.00  0.00
ATOM   5410  H2  WAT   711      28.630  17.870  28.131  1.00  0.00
TER   
ATOM   5411  O   WAT   712      29.872  12.979  30.827  1.00  0.00
ATOM   5412  H1  WAT   712      29.692  12.082  31.108  1.00  0.00
ATOM   5413  H2  WAT   712      29.470  13.527  31.502  1.00  0.00
TER   
ATOM   5414  O   WAT   713      32.842  13.553  24.190  1.00  0.00
ATOM   5415  H1  WAT   713      32.949  14.454  24.497  1.00  0.00
ATOM   5416  H2  WAT   713      31.932  13.505  23.900  1.00  0.00
TER   
ATOM   5417  O   WAT   714      30.491  15.475  29.436  1.00  0.00
ATOM   5418  H1  WAT   714      31.172  15.739  30.054  1.00  0.00
ATOM   5419  H2  WAT   714      30.176  14.635  29.769  1.00  0.00
TER   
ATOM   5420  O   WAT   715      34.683  16.522  28.523  1.00  0.00
ATOM   5421  H1  WAT   715      35.191  17.020  29.163  1.00  0.00
ATOM   5422  H2  WAT   715      35.215  15.746  28.347  1.00  0.00
TER   
ATOM   5423  O   WAT   716      32.967  11.162  32.789  1.00  0.00
ATOM   5424  H1  WAT   716      32.969  11.679  31.984  1.00  0.00
ATOM   5425  H2  WAT   716      32.137  10.685  32.766  1.00  0.00
TER   
ATOM   5426  O   WAT   717      34.217  20.802  30.966  1.00  0.00
ATOM   5427  H1  WAT   717      33.884  21.428  31.609  1.00  0.00
ATOM   5428  H2  WAT   717      34.394  21.328  30.187  1.00  0.00
TER   
ATOM   5429  O   WAT   718      32.648  12.873  30.796  1.00  0.00
ATOM   5430  H1  WAT   718      32.990  13.717  30.502  1.00  0.00
ATOM   5431  H2  WAT   718      31.710  13.021  30.913  1.00  0.00
TER   
ATOM   5432  O   WAT   719      33.429  22.770  32.781  1.00  0.00
ATOM   5433  H1  WAT   719      34.046  23.445  32.500  1.00  0.00
ATOM   5434  H2  WAT   719      32.568  23.178  32.690  1.00  0.00
TER   
ATOM   5435  O   WAT   720      28.722  21.960  21.662  1.00  0.00
ATOM   5436  H1  WAT   720      28.345  22.448  20.931  1.00  0.00
ATOM   5437  H2  WAT   720      28.980  22.632  22.293  1.00  0.00
TER   
ATOM   5438  O   WAT   721      36.331  10.361  27.121  1.00  0.00
ATOM   5439  H1  WAT   721      36.639   9.806  26.404  1.00  0.00
ATOM   5440  H2  WAT   721      35.401  10.496  26.938  1.00  0.00
TER   
ATOM   5441  O   WAT   722      34.325  18.953  26.639  1.00  0.00
ATOM   5442  H1  WAT   722      33.921  18.240  26.143  1.00  0.00
ATOM   5443  H2  WAT   722      34.411  18.608  27.527  1.00  0.00
TER   
ATOM   5444  O   WAT   723      34.793  22.639  28.803  1.00  0.00
ATOM   5445  H1  WAT   723      34.496  22.034  28.123  1.00  0.00
ATOM   5446  H2  WAT   723      35.743  22.677  28.691  1.00  0.00
TER   
ATOM   5447  O   WAT   724      33.038  15.727  30.419  1.00  0.00
ATOM   5448  H1  WAT   724      33.589  15.836  29.644  1.00  0.00
ATOM   5449  H2  WAT   724      33.552  16.101  31.134  1.00  0.00
TER   
ATOM   5450  O   WAT   725      33.885  22.377  35.453  1.00  0.00
ATOM   5451  H1  WAT   725      32.988  22.601  35.701  1.00  0.00
ATOM   5452  H2  WAT   725      33.910  22.501  34.504  1.00  0.00
TER   
ATOM   5453  O   WAT   726      32.712  19.249  34.029  1.00  0.00
ATOM   5454  H1  WAT   726      32.573  20.121  34.398  1.00  0.00
ATOM   5455  H2  WAT   726      31.830  18.906  33.884  1.00  0.00
TER   
ATOM   5456  O   WAT   727      34.510  25.191  36.238  1.00  0.00
ATOM   5457  H1  WAT   727      34.482  25.595  35.370  1.00  0.00
ATOM   5458  H2  WAT   727      34.347  24.262  36.075  1.00  0.00
TER   
ATOM   5459  O   WAT   728      31.025  17.847  24.139  1.00  0.00
ATOM   5460  H1  WAT   728      30.905  18.573  23.527  1.00  0.00
ATOM   5461  H2  WAT   728      30.715  17.077  23.662  1.00  0.00
TER   
ATOM   5462  O   WAT   729      28.664  21.019  29.946  1.00  0.00
ATOM   5463  H1  WAT   729      28.742  21.153  29.002  1.00  0.00
ATOM   5464  H2  WAT   729      29.278  20.310  30.139  1.00  0.00
TER   
ATOM   5465  O   WAT   730      29.909  22.719  26.357  1.00  0.00
ATOM   5466  H1  WAT   730      29.501  22.860  25.502  1.00  0.00
ATOM   5467  H2  WAT   730      30.800  22.435  26.154  1.00  0.00
TER   
ATOM   5468  O   WAT   731      34.181  26.933  24.469  1.00  0.00
ATOM   5469  H1  WAT   731      34.005  26.017  24.256  1.00  0.00
ATOM   5470  H2  WAT   731      33.326  27.292  24.709  1.00  0.00
TER   
ATOM   5471  O   WAT   732      28.720  22.060  32.486  1.00  0.00
ATOM   5472  H1  WAT   732      28.883  21.591  31.668  1.00  0.00
ATOM   5473  H2  WAT   732      29.185  21.552  33.150  1.00  0.00
TER   
ATOM   5474  O   WAT   733      33.492  11.191  27.522  1.00  0.00
ATOM   5475  H1  WAT   733      33.049  11.972  27.190  1.00  0.00
ATOM   5476  H2  WAT   733      34.050  11.514  28.229  1.00  0.00
TER   
ATOM   5477  O   WAT   734      37.779  14.057  33.125  1.00  0.00
ATOM   5478  H1  WAT   734      37.317  14.266  33.937  1.00  0.00
ATOM   5479  H2  WAT   734      37.377  13.243  32.822  1.00  0.00
TER   
ATOM   5480  O   WAT   735      36.608  10.812  22.402  1.00  0.00
ATOM   5481  H1  WAT   735      35.983  10.808  23.128  1.00  0.00
ATOM   5482  H2  WAT   735      36.521   9.945  22.006  1.00  0.00
TER   
ATOM   5483  O   WAT   736      35.529  11.735  29.381  1.00  0.00
ATOM   5484  H1  WAT   736      35.827  12.642  29.300  1.00  0.00
ATOM   5485  H2  WAT   736      36.078  11.247  28.767  1.00  0.00
TER   
ATOM   5486  O   WAT   737      33.283  16.314  25.250  1.00  0.00
ATOM   5487  H1  WAT   737      33.057  16.098  26.154  1.00  0.00
ATOM   5488  H2  WAT   737      32.502  16.747  24.904  1.00  0.00
TER   
ATOM   5489  O   WAT   738      35.723  17.212  35.916  1.00  0.00
ATOM   5490  H1  WAT   738      35.627  16.272  35.766  1.00  0.00
ATOM   5491  H2  WAT   738      36.566  17.434  35.521  1.00  0.00
TER   
ATOM   5492  O   WAT   739      30.854  13.624  34.069  1.00  0.00
ATOM   5493  H1  WAT   739      30.460  14.471  34.276  1.00  0.00
ATOM   5494  H2  WAT   739      30.166  12.986  34.260  1.00  0.00
TER   
ATOM   5495  O   WAT   740      28.156  11.547  28.102  1.00  0.00
ATOM   5496  H1  WAT   740      27.867  12.117  28.815  1.00  0.00
ATOM   5497  H2  WAT   740      28.900  11.067  28.465  1.00  0.00
TER   
ATOM   5498  O   WAT   741      28.343  15.489  19.312  1.00  0.00
ATOM   5499  H1  WAT   741      28.260  16.432  19.454  1.00  0.00
ATOM   5500  H2  WAT   741      27.991  15.346  18.434  1.00  0.00
TER   
ATOM   5501  O   WAT   742      36.143  14.223  28.379  1.00  0.00
ATOM   5502  H1  WAT   742      36.146  13.782  27.530  1.00  0.00
ATOM   5503  H2  WAT   742      37.038  14.544  28.487  1.00  0.00
TER   
ATOM   5504  O   WAT   743      31.993  14.105  27.339  1.00  0.00
ATOM   5505  H1  WAT   743      31.653  14.583  28.096  1.00  0.00
ATOM   5506  H2  WAT   743      31.231  13.652  26.979  1.00  0.00
TER   
ATOM   5507  O   WAT   744      36.205  15.224  21.370  1.00  0.00
ATOM   5508  H1  WAT   744      36.326  15.182  22.319  1.00  0.00
ATOM   5509  H2  WAT   744      35.820  16.086  21.215  1.00  0.00
TER   
ATOM   5510  O   WAT   745      35.217  17.534  20.768  1.00  0.00
ATOM   5511  H1  WAT   745      34.649  17.086  20.142  1.00  0.00
ATOM   5512  H2  WAT   745      35.926  17.893  20.235  1.00  0.00
TER   
ATOM   5513  O   WAT   746      30.294  21.435  34.645  1.00  0.00
ATOM   5514  H1  WAT   746      29.909  20.795  35.243  1.00  0.00
ATOM   5515  H2  WAT   746      30.605  22.139  35.215  1.00  0.00
TER   
ATOM   5516  O   WAT   747      36.443  18.283  30.126  1.00  0.00
ATOM   5517  H1  WAT   747      36.810  17.809  30.872  1.00  0.00
ATOM   5518  H2  WAT   747      36.254  19.157  30.467  1.00  0.00
TER   
ATOM   5519  O   WAT   748      29.308  13.027  26.255  1.00  0.00
ATOM   5520  H1  WAT   748      29.022  12.663  27.093  1.00  0.00
ATOM   5521  H2  WAT   748      29.245  12.295  25.642  1.00  0.00
TER   
ATOM   5522  O   WAT   749      34.233  17.324  32.444  1.00  0.00
ATOM   5523  H1  WAT   749      33.929  18.203  32.669  1.00  0.00
ATOM   5524  H2  WAT   749      35.188  17.384  32.480  1.00  0.00
TER   
ATOM   5525  O   WAT   750      32.762  21.530  23.041  1.00  0.00
ATOM   5526  H1  WAT   750      31.988  20.990  22.881  1.00  0.00
ATOM   5527  H2  WAT   750      33.491  21.010  22.703  1.00  0.00
TER   
ATOM   5528  O   WAT   751      32.805  21.198  26.679  1.00  0.00
ATOM   5529  H1  WAT   751      33.323  20.395  26.625  1.00  0.00
ATOM   5530  H2  WAT   751      32.354  21.136  27.521  1.00  0.00
TER   
ATOM   5531  O   WAT   752      37.692  22.464  21.952  1.00  0.00
ATOM   5532  H1  WAT   752      38.034  23.209  21.456  1.00  0.00
ATOM   5533  H2  WAT   752      36.864  22.778  22.314  1.00  0.00
TER   
ATOM   5534  O   WAT   753      30.290  18.164  33.592  1.00  0.00
ATOM   5535  H1  WAT   753      29.931  18.829  34.179  1.00  0.00
ATOM   5536  H2  WAT   753      29.995  17.332  33.963  1.00  0.00
TER   
ATOM   5537  O   WAT   754      33.491  18.622  36.476  1.00  0.00
ATOM   5538  H1  WAT   754      33.191  18.768  35.578  1.00  0.00
ATOM   5539  H2  WAT   754      34.262  18.063  36.383  1.00  0.00
TER   
ATOM   5540  O   WAT   755      36.661  22.546  24.723  1.00  0.00
ATOM   5541  H1  WAT   755      37.348  23.093  25.104  1.00  0.00
ATOM   5542  H2  WAT   755      35.875  23.090  24.758  1.00  0.00
TER   
ATOM   5543  O   WAT   756      28.801  18.163  20.215  1.00  0.00
ATOM   5544  H1  WAT   756      29.670  18.446  20.499  1.00  0.00
ATOM   5545  H2  WAT   756      28.310  18.977  20.100  1.00  0.00
TER   
ATOM   5546  O   WAT   757      35.964  19.550  24.336  1.00  0.00
ATOM   5547  H1  WAT   757      36.420  20.361  24.562  1.00  0.00
ATOM   5548  H2  WAT   757      35.613  19.233  25.168  1.00  0.00
TER   
ATOM   5549  O   WAT   758      31.865   9.894  24.808  1.00  0.00
ATOM   5550  H1  WAT   758      31.737   9.886  25.757  1.00  0.00
ATOM   5551  H2  WAT   758      31.041  10.232  24.457  1.00  0.00
TER   
ATOM   5552  O   WAT   759      29.168  27.376  20.781  1.00  0.00
ATOM   5553  H1  WAT   759      29.527  27.975  20.127  1.00  0.00
ATOM   5554  H2  WAT   759      29.027  27.922  21.555  1.00  0.00
TER   
ATOM   5555  O   WAT   760      28.865  11.653  34.269  1.00  0.00
ATOM   5556  H1  WAT   760      28.150  11.853  34.874  1.00  0.00
ATOM   5557  H2  WAT   760      29.284  10.877  34.640  1.00  0.00
TER   
ATOM   5558  O   WAT   761      29.152  25.641  35.255  1.00  0.00
ATOM   5559  H1  WAT   761      29.261  24.701  35.115  1.00  0.00
ATOM   5560  H2  WAT   761      28.500  25.907  34.607  1.00  0.00
TER   
ATOM   5561  O   WAT   762      35.185  24.759  21.599  1.00  0.00
ATOM   5562  H1  WAT   762      35.176  25.492  20.983  1.00  0.00
ATOM   5563  H2  WAT   762      34.264  24.512  21.691  1.00  0.00
TER   
ATOM   5564  O   WAT   763      30.785  19.980  22.343  1.00  0.00
ATOM   5565  H1  WAT   763      30.178  20.720  22.353  1.00  0.00
ATOM   5566  H2  WAT   763      31.260  20.070  21.517  1.00  0.00
TER   
ATOM   5567  O   WAT   764      35.693  15.380  24.243  1.00  0.00
ATOM   5568  H1  WAT   764      34.985  15.848  24.685  1.00  0.00
ATOM   5569  H2  WAT   764      35.978  14.722  24.878  1.00  0.00
TER   
ATOM   5570  O   WAT   765      37.319  16.799  32.243  1.00  0.00
ATOM   5571  H1  WAT   765      37.817  17.274  32.908  1.00  0.00
ATOM   5572  H2  WAT   765      37.461  15.876  32.450  1.00  0.00
TER   
ATOM   5573  O   WAT   766      36.812  27.340  24.956  1.00  0.00
ATOM   5574  H1  WAT   766      37.066  27.303  24.034  1.00  0.00
ATOM   5575  H2  WAT   766      35.864  27.214  24.949  1.00  0.00
TER   
ATOM   5576  O   WAT   767      33.897  13.688  21.619  1.00  0.00
ATOM   5577  H1  WAT   767      34.746  14.125  21.553  1.00  0.00
ATOM   5578  H2  WAT   767      33.530  14.000  22.446  1.00  0.00
TER   
ATOM   5579  O   WAT   768      32.796  19.942  20.092  1.00  0.00
ATOM   5580  H1  WAT   768      33.562  19.830  20.655  1.00  0.00
ATOM   5581  H2  WAT   768      32.873  19.245  19.440  1.00  0.00
TER   
ATOM   5582  O   WAT   769      31.490  17.374  20.775  1.00  0.00
ATOM   5583  H1  WAT   769      31.571  16.427  20.887  1.00  0.00
ATOM   5584  H2  WAT   769      32.382  17.705  20.881  1.00  0.00
TER   
ATOM   5585  O   WAT   770      32.292  27.524  27.879  1.00  0.00
ATOM   5586  H1  WAT   770      33.028  26.975  28.150  1.00  0.00
ATOM   5587  H2  WAT   770      32.676  28.389  27.739  1.00  0.00
TER   
ATOM   5588  O   WAT   771      29.176  23.591  23.753  1.00  0.00
ATOM   5589  H1  WAT   771      28.250  23.833  23.744  1.00  0.00
ATOM   5590  H2  WAT   771      29.642  24.418  23.631  1.00  0.00
TER   
ATOM   5591  O   WAT   772      35.402  26.697  19.701  1.00  0.00
ATOM   5592  H1  WAT   772      36.195  26.985  19.250  1.00  0.00
ATOM   5593  H2  WAT   772      34.883  26.266  19.023  1.00  0.00
TER   
ATOM   5594  O   WAT   773      29.018  19.196  36.011  1.00  0.00
ATOM   5595  H1  WAT   773      29.521  18.616  36.583  1.00  0.00
ATOM   5596  H2  WAT   773      28.278  19.480  36.549  1.00  0.00
TER   
ATOM   5597  O   WAT   774      35.920  21.917  19.566  1.00  0.00
ATOM   5598  H1  WAT   774      35.815  21.302  20.292  1.00  0.00
ATOM   5599  H2  WAT   774      35.752  21.394  18.782  1.00  0.00
TER   
ATOM   5600  O   WAT   775      36.071  20.603  35.545  1.00  0.00
ATOM   5601  H1  WAT   775      35.306  21.171  35.460  1.00  0.00
ATOM   5602  H2  WAT   775      36.253  20.310  34.651  1.00  0.00
TER   
ATOM   5603  O   WAT   776      34.828  19.938  22.066  1.00  0.00
ATOM   5604  H1  WAT   776      35.249  19.772  22.910  1.00  0.00
ATOM   5605  H2  WAT   776      34.953  19.128  21.572  1.00  0.00
TER   
ATOM   5606  O   WAT   777      32.990  15.918  34.873  1.00  0.00
ATOM   5607  H1  WAT   777      32.460  15.427  34.246  1.00  0.00
ATOM   5608  H2  WAT   777      33.659  16.346  34.339  1.00  0.00
TER   
ATOM   5609  O   WAT   778      37.340  18.962  19.314  1.00  0.00
ATOM   5610  H1  WAT   778      37.861  18.247  18.948  1.00  0.00
ATOM   5611  H2  WAT   778      37.987  19.600  19.614  1.00  0.00
TER   
ATOM   5612  O   WAT   779      33.478  12.884  34.953  1.00  0.00
ATOM   5613  H1  WAT   779      33.383  12.266  34.228  1.00  0.00
ATOM   5614  H2  WAT   779      32.897  13.611  34.726  1.00  0.00
TER   
ATOM   5615  O   WAT   780      36.244  11.441  31.986  1.00  0.00
ATOM   5616  H1  WAT   780      35.795  11.464  31.140  1.00  0.00
ATOM   5617  H2  WAT   780      35.610  11.043  32.583  1.00  0.00
TER   
ATOM   5618  O   WAT   781      36.650  20.337  32.607  1.00  0.00
ATOM   5619  H1  WAT   781      37.069  21.180  32.435  1.00  0.00
ATOM   5620  H2  WAT   781      35.731  20.474  32.378  1.00  0.00
TER   
ATOM   5621  O   WAT   782      33.724  16.011  19.012  1.00  0.00
ATOM   5622  H1  WAT   782      33.522  15.148  19.374  1.00  0.00
ATOM   5623  H2  WAT   782      33.553  15.925  18.074  1.00  0.00
TER   
ATOM   5624  O   WAT   783      34.500  26.642  33.723  1.00  0.00
ATOM   5625  H1  WAT   783      33.963  27.367  33.404  1.00  0.00
ATOM   5626  H2  WAT   783      34.754  26.165  32.933  1.00  0.00
TER   
ATOM   5627  O   WAT   784      35.753  14.610  35.249  1.00  0.00
ATOM   5628  H1  WAT   784      36.343  14.302  35.936  1.00  0.00
ATOM   5629  H2  WAT   784      34.935  14.138  35.405  1.00  0.00
TER   
ATOM   5630  O   WAT   785      32.522  13.111  19.000  1.00  0.00
ATOM   5631  H1  WAT   785      32.824  13.118  18.092  1.00  0.00
ATOM   5632  H2  WAT   785      33.261  12.761  19.497  1.00  0.00
TER   
ATOM   5633  O   WAT   786      37.357  27.877  33.982  1.00  0.00
ATOM   5634  H1  WAT   786      37.283  28.781  34.289  1.00  0.00
ATOM   5635  H2  WAT   786      36.455  27.558  33.954  1.00  0.00
TER   
ATOM   5636  O   WAT   787      35.740  12.055  19.986  1.00  0.00
ATOM   5637  H1  WAT   787      35.393  11.377  19.406  1.00  0.00
ATOM   5638  H2  WAT   787      35.942  11.594  20.800  1.00  0.00
TER   
ATOM   5639  O   WAT   788      31.545  22.416  19.833  1.00  0.00
ATOM   5640  H1  WAT   788      31.982  22.959  20.489  1.00  0.00
ATOM   5641  H2  WAT   788      32.030  21.590  19.843  1.00  0.00
TER   
ATOM   5642  O   WAT   789      28.759  25.205  27.285  1.00  0.00
ATOM   5643  H1  WAT   789      29.090  24.337  27.053  1.00  0.00
ATOM   5644  H2  WAT   789      29.189  25.410  28.115  1.00  0.00
TER   
ATOM   5645  O   WAT   790      33.356  23.535  24.945  1.00  0.00
ATOM   5646  H1  WAT   790      33.055  23.412  25.846  1.00  0.00
ATOM   5647  H2  WAT   790      33.249  22.676  24.537  1.00  0.00
TER   
ATOM   5648  O   WAT   791      29.248  26.072  30.023  1.00  0.00
ATOM   5649  H1  WAT   791      28.812  26.252  30.856  1.00  0.00
ATOM   5650  H2  WAT   791      29.816  26.829  29.881  1.00  0.00
TER   
ATOM   5651  O   WAT   792      29.081  18.584  26.382  1.00  0.00
ATOM   5652  H1  WAT   792      28.426  18.315  25.738  1.00  0.00
ATOM   5653  H2  WAT   792      29.919  18.474  25.932  1.00  0.00
TER   
ATOM   5654  O   WAT   793      30.118  18.969  30.922  1.00  0.00
ATOM   5655  H1  WAT   793      30.486  18.882  31.802  1.00  0.00
ATOM   5656  H2  WAT   793      29.550  18.206  30.823  1.00  0.00
TER   
ATOM   5657  O   WAT   794      29.670  15.880  34.828  1.00  0.00
ATOM   5658  H1  WAT   794      28.776  15.846  35.168  1.00  0.00
ATOM   5659  H2  WAT   794      30.210  16.078  35.593  1.00  0.00
TER   
ATOM   5660  O   WAT   795      28.295  15.794  22.325  1.00  0.00
ATOM   5661  H1  WAT   795      27.391  16.057  22.150  1.00  0.00
ATOM   5662  H2  WAT   795      28.779  16.065  21.545  1.00  0.00
TER   
ATOM   5663  O   WAT   796      30.837  14.850  20.234  1.00  0.00
ATOM   5664  H1  WAT   796      31.547  14.428  19.749  1.00  0.00
ATOM   5665  H2  WAT   796      30.121  14.918  19.602  1.00  0.00
TER   
ATOM   5666  O   WAT   797      30.485  10.904  19.274  1.00  0.00
ATOM   5667  H1  WAT   797      31.208  11.445  19.592  1.00  0.00
ATOM   5668  H2  WAT   797      30.757  10.630  18.398  1.00  0.00
TER   
ATOM   5669  O   WAT   798      30.174  10.155  29.177  1.00  0.00
ATOM   5670  H1  WAT   798      30.822   9.604  28.736  1.00  0.00
ATOM   5671  H2  WAT   798      30.594  10.409  29.998  1.00  0.00
TER   
ATOM   5672  O   WAT   799      29.927  10.310  31.919  1.00  0.00
ATOM   5673  H1  WAT   799      29.579  10.767  32.685  1.00  0.00
ATOM   5674  H2  WAT   799      29.596   9.416  32.001  1.00  0.00
TER   
ATOM   5675  O   WAT   800      35.234  25.038  31.685  1.00  0.00
ATOM   5676  H1  WAT   800      34.993  25.306  30.798  1.00  0.00
ATOM   5677  H2  WAT   800      36.175  25.209  31.740  1.00  0.00
TER   
ATOM   5678  O   WAT   801      30.599   9.838  35.194  1.00  0.00
ATOM   5679  H1  WAT   801      31.148   9.657  34.431  1.00  0.00
ATOM   5680  H2  WAT   801      30.665   9.047  35.730  1.00  0.00
TER   
ATOM   5681  O   WAT   802      31.372  26.428  33.204  1.00  0.00
ATOM   5682  H1  WAT   802      30.779  26.297  33.943  1.00  0.00
ATOM   5683  H2  WAT   802      31.365  25.592  32.738  1.00  0.00
TER   
ATOM   5684  O   WAT   803      31.004  23.794  32.155  1.00  0.00
ATOM   5685  H1  WAT   803      30.277  23.175  32.088  1.00  0.00
ATOM   5686  H2  WAT   803      31.065  24.188  31.285  1.00  0.00
TER   
ATOM   5687  O   WAT   804      34.608  26.009  28.940  1.00  0.00
ATOM   5688  H1  WAT   804      35.125  25.397  28.415  1.00  0.00
ATOM   5689  H2  WAT   804      35.258  26.512  29.431  1.00  0.00
TER   
ATOM   5690  O   WAT   805      37.348  26.900  29.767  1.00  0.00
ATOM   5691  H1  WAT   805      37.636  26.645  28.890  1.00  0.00
ATOM   5692  H2  WAT   805      37.860  26.347  30.357  1.00  0.00
TER   
ATOM   5693  O   WAT   806      29.287  27.112  25.365  1.00  0.00
ATOM   5694  H1  WAT   806      29.119  26.479  26.063  1.00  0.00
ATOM   5695  H2  WAT   806      28.420  27.318  25.014  1.00  0.00
TER   
ATOM   5696  O   WAT   807      29.910  10.943  22.868  1.00  0.00
ATOM   5697  H1  WAT   807      30.667  11.056  22.294  1.00  0.00
ATOM   5698  H2  WAT   807      29.447  11.780  22.822  1.00  0.00
TER   
ATOM   5699  O   WAT   808      36.451  13.057  25.858  1.00  0.00
ATOM   5700  H1  WAT   808      35.638  12.683  25.518  1.00  0.00
ATOM   5701  H2  WAT   808      36.955  12.302  26.160  1.00  0.00
TER   
ATOM   5702  O   WAT   809      30.893  25.805  22.810  1.00  0.00
ATOM   5703  H1  WAT   809      30.368  26.186  22.106  1.00  0.00
ATOM   5704  H2  WAT   809      30.817  26.430  23.531  1.00  0.00
TER   
ATOM   5705  O   WAT   810      32.282  11.470  21.408  1.00  0.00
ATOM   5706  H1  WAT   810      32.811  10.683  21.279  1.00  0.00
ATOM   5707  H2  WAT   810      32.915  12.149  21.642  1.00  0.00
TER   
ATOM   5708  O   WAT   811      34.476  11.207  24.463  1.00  0.00
ATOM   5709  H1  WAT   811      33.846  10.506  24.630  1.00  0.00
ATOM   5710  H2  WAT   811      33.936  11.968  24.246  1.00  0.00
TER   
ATOM   5711  O   WAT   812      33.492  27.753  21.685  1.00  0.00
ATOM   5712  H1  WAT   812      34.224  27.469  21.137  1.00  0.00
ATOM   5713  H2  WAT   812      33.752  27.515  22.575  1.00  0.00
TER   
ATOM   5714  O   WAT   813      32.654  23.870  21.689  1.00  0.00
ATOM   5715  H1  WAT   813      32.025  24.338  22.238  1.00  0.00
ATOM   5716  H2  WAT   813      32.769  23.025  22.124  1.00  0.00
TER   
ATOM   5717  O   WAT   814      32.257  20.010  10.598  1.00  0.00
ATOM   5718  H1  WAT   814      31.426  19.755  10.997  1.00  0.00
ATOM   5719  H2  WAT   814      32.865  20.081  11.334  1.00  0.00
TER   
ATOM   5720  O   WAT   815      32.237  24.044  10.794  1.00  0.00
ATOM   5721  H1  WAT   815      32.540  23.154  10.615  1.00  0.00
ATOM   5722  H2  WAT   815      32.982  24.601  10.566  1.00  0.00
TER   
ATOM   5723  O   WAT   816      30.666  14.970   4.382  1.00  0.00
ATOM   5724  H1  WAT   816      29.778  15.312   4.280  1.00  0.00
ATOM   5725  H2  WAT   816      30.950  14.770   3.490  1.00  0.00
TER   
ATOM   5726  O   WAT   817      28.630  17.571  10.266  1.00  0.00
ATOM   5727  H1  WAT   817      29.201  16.803  10.266  1.00  0.00
ATOM   5728  H2  WAT   817      28.630  17.870   9.357  1.00  0.00
TER   
ATOM   5729  O   WAT   818      29.872  12.979  12.053  1.00  0.00
ATOM   5730  H1  WAT   818      29.692  12.082  12.333  1.00  0.00
ATOM   5731  H2  WAT   818      29.470  13.527  12.728  1.00  0.00
TER   
ATOM   5732  O   WAT   819      32.842  13.553   5.416  1.00  0.00
ATOM   5733  H1  WAT   819      32.949  14.454   5.723  1.00  0.00
ATOM   5734  H2  WAT   819      31.932  13.505   5.125  1.00  0.00
TER   
ATOM   5735  O   WAT   820      30.491  15.475  10.661  1.00  0.00
ATOM   5736  H1  WAT   820      31.172  15.739  11.280  1.00  0.00
ATOM   5737  H2  WAT   820      30.176  14.635  10.995  1.00  0.00
TER   
ATOM   5738  O   WAT   821      34.683  16.522   9.748  1.00  0.00
ATOM   5739  H1  WAT   821      35.191  17.020  10.389  1.00  0.00
ATOM   5740  H2  WAT   821      35.215  15.746   9.572  1.00  0.00
TER   
ATOM   5741  O   WAT   822      32.967  11.162  14.015  1.00  0.00
ATOM   5742  H1  WAT   822      32.969  11.679  13.209  1.00  0.00
ATOM   5743  H2  WAT   822      32.137  10.685  13.992  1.00  0.00
TER   
ATOM   5744  O   WAT   823      34.217  20.802  12.192  1.00  0.00
ATOM   5745  H1  WAT   823      33.884  21.428  12.834  1.00  0.00
ATOM   5746  H2  WAT   823      34.394  21.328  11.412  1.00  0.00
TER   
ATOM   5747  O   WAT   824      32.648  12.873  12.022  1.00  0.00
ATOM   5748  H1  WAT   824      32.990  13.717  11.727  1.00  0.00
ATOM   5749  H2  WAT   824      31.710  13.021  12.138  1.00  0.00
TER   
ATOM   5750  O   WAT   825      33.429  22.770  14.007  1.00  0.00
ATOM   5751  H1  WAT   825      34.046  23.445  13.725  1.00  0.00
ATOM   5752  H2  WAT   825      32.568  23.178  13.916  1.00  0.00
TER   
ATOM   5753  O   WAT   826      28.722  21.960   2.888  1.00  0.00
ATOM   5754  H1  WAT   826      28.345  22.448   2.156  1.00  0.00
ATOM   5755  H2  WAT   826      28.980  22.632   3.518  1.00  0.00
TER   
ATOM   5756  O   WAT   827      36.331  10.361   8.346  1.00  0.00
ATOM   5757  H1  WAT   827      36.639   9.806   7.630  1.00  0.00
ATOM   5758  H2  WAT   827      35.401  10.496   8.164  1.00  0.00
TER   
ATOM   5759  O   WAT   828      34.325  18.953   7.864  1.00  0.00
ATOM   5760  H1  WAT   828      33.921  18.240   7.369  1.00  0.00
ATOM   5761  H2  WAT   828      34.411  18.608   8.753  1.00  0.00
TER   
ATOM   5762  O   WAT   829      34.793  22.639  10.028  1.00  0.00
ATOM   5763  H1  WAT   829      34.496  22.034   9.349  1.00  0.00
ATOM   5764  H2  WAT   829      35.743  22.677   9.917  1.00  0.00
TER   
ATOM   5765  O   WAT   830      33.038  15.727  11.644  1.00  0.00
ATOM   5766  H1  WAT   830      33.589  15.836  10.869  1.00  0.00
ATOM   5767  H2  WAT   830      33.552  16.101  12.360  1.00  0.00
TER   
ATOM   5768  O   WAT   831      33.885  22.377  16.679  1.00  0.00
ATOM   5769  H1  WAT   831      32.988  22.601  16.926  1.00  0.00
ATOM   5770  H2  WAT   831      33.910  22.501  15.730  1.00  0.00
TER   
ATOM   5771  O   WAT   832      32.712  19.249  15.255  1.00  0.00
ATOM   5772  H1  WAT   832      32.573  20.121  15.623  1.00  0.00
ATOM   5773  H2  WAT   832      31.830  18.906  15.109  1.00  0.00
TER   
ATOM   5774  O   WAT   833      34.510  25.191  17.463  1.00  0.00
ATOM   5775  H1  WAT   833      34.482  25.595  16.596  1.00  0.00
ATOM   5776  H2  WAT   833      34.347  24.262  17.300  1.00  0.00
TER   
ATOM   5777  O   WAT   834      31.025  17.847   5.365  1.00  0.00
ATOM   5778  H1  WAT   834      30.905  18.573   4.753  1.00  0.00
ATOM   5779  H2  WAT   834      30.715  17.077   4.888  1.00  0.00
TER   
ATOM   5780  O   WAT   835      28.664  21.019  11.172  1.00  0.00
ATOM   5781  H1  WAT   835      28.742  21.153  10.227  1.00  0.00
ATOM   5782  H2  WAT   835      29.278  20.310  11.365  1.00  0.00
TER   
ATOM   5783  O   WAT   836      29.909  22.719   7.582  1.00  0.00
ATOM   5784  H1  WAT   836      29.501  22.860   6.728  1.00  0.00
ATOM   5785  H2  WAT   836      30.800  22.435   7.380  1.00  0.00
TER   
ATOM   5786  O   WAT   837      34.181  26.933   5.695  1.00  0.00
ATOM   5787  H1  WAT   837      34.005  26.017   5.481  1.00  0.00
ATOM   5788  H2  WAT   837      33.326  27.292   5.934  1.00  0.00
TER   
ATOM   5789  O   WAT   838      28.720  22.060  13.711  1.00  0.00
ATOM   5790  H1  WAT   838      28.883  21.591  12.893  1.00  0.00
ATOM   5791  H2  WAT   838      29.185  21.552  14.376  1.00  0.00
TER   
ATOM   5792  O   WAT   839      33.492  11.191   8.747  1.00  0.00
ATOM   5793  H1  WAT   839      33.049  11.972   8.416  1.00  0.00
ATOM   5794  H2  WAT   839      34.050  11.514   9.454  1.00  0.00
TER   
ATOM   5795  O   WAT   840      37.779  14.057  14.351  1.00  0.00
ATOM   5796  H1  WAT   840      37.317  14.266  15.163  1.00  0.00
ATOM   5797  H2  WAT   840      37.377  13.243  14.048  1.00  0.00
TER   
ATOM   5798  O   WAT   841      36.608  10.812   3.628  1.00  0.00
ATOM   5799  H1  WAT   841      35.983  10.808   4.353  1.00  0.00
ATOM   5800  H2  WAT   841      36.521   9.945   3.231  1.00  0.00
TER   
ATOM   5801  O   WAT   842      35.529  11.735  10.606  1.00  0.00
ATOM   5802  H1  WAT   842      35.827  12.642  10.525  1.00  0.00
ATOM   5803  H2  WAT   842      36.078  11.247   9.992  1.00  0.00
TER   
ATOM   5804  O   WAT   843      33.283  16.314   6.475  1.00  0.00
ATOM   5805  H1  WAT   843      33.057  16.098   7.380  1.00  0.00
ATOM   5806  H2  WAT   843      32.502  16.747   6.130  1.00  0.00
TER   
ATOM   5807  O   WAT   844      35.723  17.212  17.141  1.00  0.00
ATOM   5808  H1  WAT   844      35.627  16.272  16.991  1.00  0.00
ATOM   5809  H2  WAT   844      36.566  17.434  16.746  1.00  0.00
TER   
ATOM   5810  O   WAT   845      30.854  13.624  15.295  1.00  0.00
ATOM   5811  H1  WAT   845      30.460  14.471  15.502  1.00  0.00
ATOM   5812  H2  WAT   845      30.166  12.986  15.486  1.00  0.00
TER   
ATOM   5813  O   WAT   846      37.429  13.707  18.364  1.00  0.00
ATOM   5814  H1  WAT   846      36.738  13.515  18.999  1.00  0.00
ATOM   5815  H2  WAT   846      38.172  13.991  18.897  1.00  0.00
TER   
ATOM   5816  O   WAT   847      28.156  11.547   9.328  1.00  0.00
ATOM   5817  H1  WAT   847      27.867  12.117  10.040  1.00  0.00
ATOM   5818  H2  WAT   847      28.900  11.067   9.691  1.00  0.00
TER   
ATOM   5819  O   WAT   848      28.343  15.489   0.538  1.00  0.00
ATOM   5820  H1  WAT   848      28.260  16.432   0.680  1.00  0.00
ATOM   5821  H2  WAT   848      27.991  15.346  -0.341  1.00  0.00
TER   
ATOM   5822  O   WAT   849      36.143  14.223   9.605  1.00  0.00
ATOM   5823  H1  WAT   849      36.146  13.782   8.756  1.00  0.00
ATOM   5824  H2  WAT   849      37.038  14.544   9.712  1.00  0.00
TER   
ATOM   5825  O   WAT   850      31.993  14.105   8.565  1.00  0.00
ATOM   5826  H1  WAT   850      31.653  14.583   9.321  1.00  0.00
ATOM   5827  H2  WAT   850      31.231  13.652   8.205  1.00  0.00
TER   
ATOM   5828  O   WAT   851      36.205  15.224   2.596  1.00  0.00
ATOM   5829  H1  WAT   851      36.326  15.182   3.544  1.00  0.00
ATOM   5830  H2  WAT   851      35.820  16.086   2.440  1.00  0.00
TER   
ATOM   5831  O   WAT   852      35.217  17.534   1.994  1.00  0.00
ATOM   5832  H1  WAT   852      34.649  17.086   1.368  1.00  0.00
ATOM   5833  H2  WAT   852      35.926  17.893   1.461  1.00  0.00
TER   
ATOM   5834  O   WAT   853      30.294  21.435  15.871  1.00  0.00
ATOM   5835  H1  WAT   853      29.909  20.795  16.469  1.00  0.00
ATOM   5836  H2  WAT   853      30.605  22.139  16.440  1.00  0.00
TER   
ATOM   5837  O   WAT   854      36.443  18.283  11.352  1.00  0.00
ATOM   5838  H1  WAT   854      36.810  17.809  12.098  1.00  0.00
ATOM   5839  H2  WAT   854      36.254  19.157  11.693  1.00  0.00
TER   
ATOM   5840  O   WAT   855      29.308  13.027   7.481  1.00  0.00
ATOM   5841  H1  WAT   855      29.022  12.663   8.319  1.00  0.00
ATOM   5842  H2  WAT   855      29.245  12.295   6.867  1.00  0.00
TER   
ATOM   5843  O   WAT   856      34.233  17.324  13.670  1.00  0.00
ATOM   5844  H1  WAT   856      33.929  18.203  13.895  1.00  0.00
ATOM   5845  H2  WAT   856      35.188  17.384  13.706  1.00  0.00
TER   
ATOM   5846  O   WAT   857      32.762  21.530   4.267  1.00  0.00
ATOM   5847  H1  WAT   857      31.988  20.990   4.107  1.00  0.00
ATOM   5848  H2  WAT   857      33.491  21.010   3.929  1.00  0.00
TER   
ATOM   5849  O   WAT   858      32.805  21.198   7.905  1.00  0.00
ATOM   5850  H1  WAT   858      33.323  20.395   7.850  1.00  0.00
ATOM   5851  H2  WAT   858      32.354  21.136   8.746  1.00  0.00
TER   
ATOM   5852  O   WAT   859      37.692  22.464   3.177  1.00  0.00
ATOM   5853  H1  WAT   859      38.034  23.209   2.682  1.00  0.00
ATOM   5854  H2  WAT   859      36.864  22.778   3.540  1.00  0.00
TER   
ATOM   5855  O   WAT   860      30.290  18.164  14.817  1.00  0.00
ATOM   5856  H1  WAT   860      29.931  18.829  15.405  1.00  0.00
ATOM   5857  H2  WAT   860      29.995  17.332  15.188  1.00  0.00
TER   
ATOM   5858  O   WAT   861      33.491  18.622  17.701  1.00  0.00
ATOM   5859  H1  WAT   861      33.191  18.768  16.804  1.00  0.00
ATOM   5860  H2  WAT   861      34.262  18.063  17.609  1.00  0.00
TER   
ATOM   5861  O   WAT   862      36.661  22.546   5.949  1.00  0.00
ATOM   5862  H1  WAT   862      37.348  23.093   6.330  1.00  0.00
ATOM   5863  H2  WAT   862      35.875  23.090   5.984  1.00  0.00
TER   
ATOM   5864  O   WAT   863      28.801  18.163   1.441  1.00  0.00
ATOM   5865  H1  WAT   863      29.670  18.446   1.724  1.00  0.00
ATOM   5866  H2  WAT   863      28.310  18.977   1.326  1.00  0.00
TER   
ATOM   5867  O   WAT   864      35.964  19.550   5.562  1.00  0.00
ATOM   5868  H1  WAT   864      36.420  20.361   5.788  1.00  0.00
ATOM   5869  H2  WAT   864      35.613  19.233   6.393  1.00  0.00
TER   
ATOM   5870  O   WAT   865      31.865   9.894   6.034  1.00  0.00
ATOM   5871  H1  WAT   865      31.737   9.886   6.982  1.00  0.00
ATOM   5872  H2  WAT   865      31.041  10.232   5.683  1.00  0.00
TER   
ATOM   5873  O   WAT   866      29.168  27.376   2.007  1.00  0.00
ATOM   5874  H1  WAT   866      29.527  27.975   1.353  1.00  0.00
ATOM   5875  H2  WAT   866      29.027  27.922   2.780  1.00  0.00
TER   
ATOM   5876  O   WAT   867      28.865  11.653  15.494  1.00  0.00
ATOM   5877  H1  WAT   867      28.150  11.853  16.100  1.00  0.00
ATOM   5878  H2  WAT   867      29.284  10.877  15.866  1.00  0.00
TER   
ATOM   5879  O   WAT   868      29.152  25.641  16.481  1.00  0.00
ATOM   5880  H1  WAT   868      29.261  24.701  16.341  1.00  0.00
ATOM   5881  H2  WAT   868      28.500  25.907  15.832  1.00  0.00
TER   
ATOM   5882  O   WAT   869      37.143  23.913  17.881  1.00  0.00
ATOM   5883  H1  WAT   869      36.823  23.194  18.425  1.00  0.00
ATOM   5884  H2  WAT   869      36.469  24.588  17.955  1.00  0.00
TER   
ATOM   5885  O   WAT   870      35.185  24.759   2.824  1.00  0.00
ATOM   5886  H1  WAT   870      35.176  25.492   2.209  1.00  0.00
ATOM   5887  H2  WAT   870      34.264  24.512   2.917  1.00  0.00
TER   
ATOM   5888  O   WAT   871      30.785  19.980   3.569  1.00  0.00
ATOM   5889  H1  WAT   871      30.178  20.720   3.578  1.00  0.00
ATOM   5890  H2  WAT   871      31.260  20.070   2.743  1.00  0.00
TER   
ATOM   5891  O   WAT   872      35.693  15.380   5.469  1.00  0.00
ATOM   5892  H1  WAT   872      34.985  15.848   5.910  1.00  0.00
ATOM   5893  H2  WAT   872      35.978  14.722   6.104  1.00  0.00
TER   
ATOM   5894  O   WAT   873      37.319  16.799  13.468  1.00  0.00
ATOM   5895  H1  WAT   873      37.817  17.274  14.134  1.00  0.00
ATOM   5896  H2  WAT   873      37.461  15.876  13.675  1.00  0.00
TER   
ATOM   5897  O   WAT   874      36.812  27.340   6.182  1.00  0.00
ATOM   5898  H1  WAT   874      37.066  27.303   5.259  1.00  0.00
ATOM   5899  H2  WAT   874      35.864  27.214   6.174  1.00  0.00
TER   
ATOM   5900  O   WAT   875      33.897  13.688   2.844  1.00  0.00
ATOM   5901  H1  WAT   875      34.746  14.125   2.778  1.00  0.00
ATOM   5902  H2  WAT   875      33.530  14.000   3.671  1.00  0.00
TER   
ATOM   5903  O   WAT   876      32.796  19.942   1.318  1.00  0.00
[truncated: 2,541,493 more chars]
