# Supplementary material for: Multiscale Simulations Identify Origins of Differential Carbapenem Hydrolysis by the OXA-48 β-Lactamase
Source: ACS Catal. 2022 Apr 4;12(8):4534–44. doi: 10.1021/acscatal.1c05694 (PMC9097296; doi:10.1021/acscatal.1c05694)
Supplement: Supplementary file 2 — cs1c05694_si_002.zip [file cs1c05694_si_002.zip › SI_files/starting_structures/oxa-48_meropenem/oxa48_aca_6p98.rst]

default_name
 42559
  36.4664272  24.5434078  30.4354549  36.7004272  25.3964078  30.9824549
  36.6714272  24.7104078  29.4294549  35.4564272  24.3244078  30.5514549
  37.2644272  23.4244078  30.9144549  38.3124272  23.6734078  30.7504549
  37.0294272  23.2034078  32.3974549  37.2841436  24.1106057  32.9453698
  35.5621148  22.8620245  32.6342583  35.3067555  21.9546144  32.0869929
  35.3927854  22.7031975  33.6992475  34.9365413  23.6839103  32.2860295
  37.9040521  22.0531355  32.8848248  38.9529605  22.2966675  32.7157527
  37.7356524  21.8939842  33.9499126  37.6495768  21.1454217  32.3376514
  36.9574272  22.1464078  30.1414549  36.2994272  21.2384078  30.6654549
  37.4164272  22.0594078  28.8914549  37.8154272  22.8284078  28.3534549
  37.3564272  20.7734078  28.2104549  36.3834272  20.3194078  28.3984549
  37.4784272  20.9494078  26.6994549  37.4304272  19.9744078  26.2144549
  36.6614272  21.5744078  26.3384549  38.4304272  21.4254078  26.4644549
  38.4224272  19.8324078  28.7664549  38.0964272  18.7684078  29.2994549
  39.7004272  20.2234078  28.6984549  40.0264272  21.0554078  28.2074549
  40.7464272  19.4434078  29.3544549  40.6124272  18.4084078  29.0414549
  42.1484272  19.9164078  28.9384549  42.2204272  20.9864078  29.1344549
  42.8794272  19.4244078  29.5804549  42.5464272  19.6684078  27.4804549
  42.2484272  18.6634078  27.1824549  42.0174272  20.3644078  26.8294549
  44.0694272  19.8384078  27.2994549  44.4214272  20.6614078  27.9214549
  44.5804272  18.9384078  27.6414549  44.4274272  20.1064078  25.8514549
  43.9844272  19.3374078  25.2184549  44.0004272  21.0604078  25.5404549
  45.8964272  20.1304078  25.6494549  46.1294272  19.6844078  24.7394549
  46.2304272  21.1154078  25.6484549  46.3614272  19.6084078  26.4194549
  40.6274272  19.5444078  30.8724549  40.3394272  20.6134078  31.4154549
  40.9054272  18.4564078  31.5724549  41.2134272  17.5754078  31.1604549
  40.7904272  18.4364078  33.0054549  39.7894272  18.7794078  33.2684549
  40.9904272  17.0274078  33.5474549  41.9524272  16.6534078  33.1964549
  41.0454272  17.0774078  34.6344549  39.9134272  16.0294078  33.1634549
  39.6844272  16.1514078  32.1044549  40.3084272  15.0214078  33.2894549
  38.6274272  16.1514078  33.9574549  38.4564272  17.0844078  34.7374549
  37.7554272  15.2864078  33.7944549  41.8254272  19.3434078  33.6144549
  42.9184272  19.3884078  33.1434549  41.4434272  20.0744078  34.6484549
  40.4974272  20.0834078  35.0284549  42.3864272  20.9464078  35.3364549
  42.8314272  21.6184078  34.6024549  41.6584272  21.7594078  36.3974549
  41.0684272  21.0834078  37.0164549  42.3954272  22.2274078  37.0504549
  40.7714272  22.8044078  35.8504549  39.4824272  22.6574078  35.4354549
  38.9284272  21.7304078  35.4504549  38.9884272  23.8674078  34.9934549
  38.0504272  24.0274078  34.6264549  39.9644272  24.8184078  35.1284549
  39.9474272  26.1774078  34.8164549  39.0694272  26.6474078  34.3984549
  41.0874272  26.8904078  35.0614549  41.1074272  27.9464078  34.8374549
  42.2344272  26.2814078  35.5974549  43.1204272  26.8754078  35.7654549
  42.2504272  24.9384078  35.9134549  43.1314272  24.4824078  36.3394549
  41.1014272  24.1814078  35.6704549  43.5004272  20.1334078  35.9874549
  43.2734272  19.0204078  36.4664549  44.7054272  20.7064078  36.0104549
  44.8984272  21.6144078  35.5874549  45.8704272  20.0964078  36.6414549
  45.6504272  19.0444078  36.8244549  47.0944272  20.1774078  35.7384549
  47.1304272  21.1704078  35.2904549  47.9874272  20.0734078  36.3544549
  47.1504272  19.1534078  34.6374549  46.9514272  18.1644078  35.0504549
  46.3654272  19.3594078  33.9104549  48.5024272  19.1474078  33.9364549
  49.5334272  19.5044078  34.5254549  48.5014272  18.7594078  32.6614549
  47.6294272  18.4734078  32.2164549  49.3724272  18.7484078  32.1314549
  46.1624272  20.8124078  37.9514549  46.2284272  22.0454078  37.9874549
  46.3494272  20.0474078  39.0204549  46.3164272  19.0284078  39.0024549
  46.6224272  20.6144078  40.3334549  46.2924272  21.6534078  40.3534549
  45.8494272  19.8684078  41.4204549  44.8814272  19.5654078  41.0204549
  46.3894272  18.9564078  41.6734549  45.6254272  20.6764078  42.6904549
  46.5584272  20.7324078  43.2514549  45.3514272  21.6974078  42.4244549
  44.5404272  20.0794078  43.5774549  43.5904272  20.8074078  43.9544549
  44.6384272  18.8764078  43.8974549  48.1214272  20.5574078  40.5964549
  48.6994272  19.4674078  40.6614549  48.7494272  21.7244078  40.7374549
  48.2934272  22.6284078  40.6184549  50.1714272  21.8124078  41.0804549
  50.6494272  20.8424078  40.9394549  50.9164272  22.7734078  40.1684549
  50.6524272  22.5654078  39.1314549  50.5964272  23.7934078  40.3804549
  52.4324272  22.6724078  40.3354549  52.9274272  22.2864078  41.3994549
  53.1714272  23.0034078  39.2794549  54.1884272  22.9434078  39.3294549
  52.7204272  23.3174078  38.4194549  50.2624272  22.2424078  42.5444549
  50.2514272  23.4294078  42.8694549  50.3774272  21.2604078  43.4304549
  50.5144272  20.2764078  43.1984549  50.3094272  21.5614078  44.8504549
  49.4984272  22.2744078  44.9974549  50.0324272  20.2794078  45.6164549
  50.6714272  19.4844078  45.2324549  50.2954272  20.4214078  46.6644549
  48.5894272  19.8514078  45.5174549  47.9984272  20.6144078  45.0114549
  48.5014272  18.9374078  44.9294549  48.0844272  19.6324078  46.9064549
  47.9504272  20.5864078  47.4164549  47.1104272  19.1434078  46.8834549
  49.0954272  18.7674078  47.6544549  49.1234272  17.7724078  47.2094549
  50.0924272  19.1944078  47.5434549  48.7624272  18.6564078  49.0934549
  49.4704272  18.0614078  49.5684549  48.7604272  19.6034078  49.5234549
  47.8214272  18.2264078  49.1994549  51.5684272  22.2394078  45.3804549
  51.5234272  22.8074078  46.4734549  52.6804272  22.1904078  44.6414549
  52.7664272  21.6794078  43.7634549  53.8894272  22.8934078  45.0614549
  54.1364272  22.5334078  46.0604549  55.0354272  22.5894078  44.0994549
  55.9854272  22.8604078  44.5614549  55.0724272  21.5184078  43.8984549
  54.8744272  23.3004078  42.8824549  54.3564272  22.7574078  42.2524549
  53.6844272  24.4024078  45.1534549  54.4424272  25.0784078  45.8644549
  52.6834272  24.9524078  44.4544549  52.0554272  24.4384078  43.8374549
  52.4274272  26.3864078  44.5444549  53.3734272  26.8784078  44.3184549
  51.3544272  26.8174078  43.5334549  50.4574272  26.2214078  43.7014549
  51.0884272  27.8564078  43.7284549  51.7544272  26.6864078  42.0964549
  52.9724272  26.3434078  41.6054549  53.8434272  26.1284078  42.2074549
  52.9374272  26.3084078  40.2284549  53.7214272  26.0744078  39.6194549
  51.6744272  26.6394078  39.8124549  51.1534272  26.7544078  38.5294549
  51.7614272  26.5694078  37.6564549  49.8444272  27.1104078  38.4194549
  49.4034272  27.1954078  37.4374549  49.0504272  27.3704078  39.5504549
  48.0184272  27.6614078  39.4184549  49.5624272  27.2614078  40.8154549
  48.9464272  27.4614078  41.6794549  50.9024272  26.8844078  40.9634549
  51.9804272  26.8084078  45.9384549  52.1244272  27.9844078  46.2914549
  51.4104272  25.8884078  46.7264549  51.2054272  24.9304078  46.4434549
  51.0334272  26.2204078  48.0964549  50.2904272  27.0164078  48.0524549
  50.4294272  25.0004078  48.7874549  51.0754272  24.1374078  48.6254549
  50.3944272  25.1754078  49.8624549  49.0454272  24.6874078  48.2884549
  48.2784272  25.5984078  47.9764549  48.7064272  23.4014078  48.2224549
  47.7754272  23.1354078  47.9024549  49.3774272  22.6824078  48.4924549
  52.2264272  26.7294078  48.8954549  52.0514272  27.5174078  49.8344549
  53.4404272  26.2934078  48.5404549  53.6204272  25.6304078  47.7864549
  54.6294272  26.7654078  49.2454549  54.5484272  26.4644078  50.2904549
  55.8874272  26.1284078  48.6504549  56.7654272  26.4894078  49.1854549
  55.8254272  25.0444078  48.7444549  55.9684272  26.3974078  47.5974549
  54.7234272  28.2874078  49.2064549  55.2164272  28.9034078  50.1574549
  54.2314272  28.9134078  48.1304549  53.8024272  28.4404078  47.3354549
  54.2794272  30.3694078  48.0234549  55.2434272  30.6964078  48.4134549
  54.1534272  30.7834078  46.5554549  53.2354272  30.3664078  46.1424549
  54.0664272  31.8684078  46.4944549  55.3124272  30.3364078  45.7264549
  56.6154272  30.6834078  46.0374549  57.4364272  30.1314078  45.1614549
  58.5124272  30.2294078  45.1544549  56.7174272  29.4394078  44.2944549
  57.0894272  28.9094078  43.5064549  55.3844272  29.5494078  44.6264549
  54.5544272  29.0944078  44.1074549  53.2164272  31.0544078  48.8704549
  53.3544272  32.2394078  49.1794549  52.1644272  30.3354078  49.2504549
  51.9444272  29.4034078  48.8994549  51.2234272  30.8594078  50.2324549
  51.1314272  31.9354078  50.0854549  49.8474272  30.2104078  50.0304549
  49.9744272  29.1334078  49.9224549  49.2434272  30.3714078  50.9234549
  49.1014272  30.7434078  48.8264549  48.4334272  31.9514078  48.8994549
  48.4434272  32.5114078  49.8224549  47.7514272  32.4514078  47.8034549
  47.2334272  33.3964078  47.8764549  47.7324272  31.7474078  46.6204549
  47.2094272  32.1444078  45.7634549  48.3844272  30.5294078  46.5314549
  48.3554272  29.9654078  45.6104549  49.0754272  30.0344078  47.6284549
  49.5974272  29.0914078  47.5524549  51.7284272  30.6324078  51.6574549
  51.7104272  31.5544078  52.4814549  52.1874272  29.4154078  51.9604549
  52.2824272  28.6444078  51.2994549  52.5964272  29.1184078  53.3284549
  51.7824272  29.4314078  53.9824549  52.8274272  27.6194078  53.5214549
  53.0784272  27.4334078  54.5654549  51.5784272  26.8654078  53.1504549
  51.7444272  25.7974078  53.2884549  50.7554272  27.1904078  53.7864549
  51.3304272  27.0624078  52.1074549  53.9014272  27.1774078  52.6844549
  54.0444272  26.2164078  52.8154549  53.8464272  29.8964078  53.7194549
  53.9814272  30.2864078  54.8834549  54.7394272  30.1804078  52.7654549
  54.6894272  29.8734078  51.7944549  55.8964272  31.0004078  53.1194549
  56.3604272  30.5384078  53.9904549  56.9134272  31.0234078  51.9654549
  57.8664272  31.3764078  52.3604549  57.0674272  29.9984078  51.6294549
  56.5594272  31.8774078  50.7424549  55.6244272  31.5274078  50.3054549
  56.4014272  32.9124078  51.0474549  57.6774272  31.8084078  49.6994549
  58.7224272  31.2624078  50.0724549  57.5424272  32.2884078  48.5384549
  55.5094272  32.4164078  53.5324549  56.3234272  33.1044078  54.1594549
  54.2904272  32.8604078  53.2314549  53.6284272  32.3454078  52.6504549
  53.7884272  34.1414078  53.7144549  54.6234272  34.6614078  54.1844549
  53.3064272  34.9914078  52.5414549  52.5714272  34.4264078  51.9684549
  52.7994272  35.8764078  52.9244549  54.4154272  35.4124078  51.6374549
  54.6174272  34.8484078  50.3944549  54.0284272  34.1314078  49.9704549
  55.6904272  35.3814078  49.8404549  56.0964272  35.1244078  48.8734549
  56.1824272  36.2844078  50.6704549  55.4034272  36.3224078  51.8024549
  55.5514272  36.9594078  52.6624549  52.7174272  33.9884078  54.7894549
  52.0554272  34.9774078  55.1294549  52.5624272  32.7864078  55.3514549
  53.1654272  31.9924078  55.1374549  51.5174272  32.4774078  56.3304549
  51.4994272  31.3974078  56.4734549  51.8204272  33.1144078  57.6874549
  51.7664272  34.1994078  57.5924549  51.0504272  32.8184078  58.4004549
  53.1954272  32.7274078  58.2444549  53.9004272  32.6144078  57.4204549
  53.5694272  33.5334078  58.8754549  53.1504272  31.4354078  59.0504549
  52.2304272  31.4004078  59.6334549  53.1314272  30.5824078  58.3724549
  54.3594272  31.3204078  59.9884549  54.8704272  30.3754078  59.8014549
  55.0684272  32.1164078  59.7594549  53.9794272  31.3984078  61.4414549
  54.8334272  31.3154078  62.0284549  53.5164272  32.3104078  61.6304549
  53.3244272  30.6234078  61.6714549  50.1524272  32.9134078  55.8124549
  49.3464272  33.5054078  56.5324549  49.9064272  32.6324078  54.5394549
  50.5404272  32.0864078  53.9564549  48.7074272  33.0744078  53.8434549
  48.0424272  33.5654078  54.5534549  49.0614272  34.0904078  52.7494549
  49.6684272  33.6094078  51.9824549  48.1514272  34.4404078  52.2634549
  49.7654272  35.1904078  53.2964549  50.4934272  34.8624078  53.8644549
  47.9954272  31.8694078  53.2464549  48.5624272  30.7844078  53.1264549
  46.7444272  32.0814078  52.8434549  46.2934272  32.9954078  52.8784549
  45.8924272  31.0274078  52.3114549  46.4914272  30.1534078  52.0564549
  44.8744272  30.5474078  53.3684549  45.4174272  30.0704078  54.1844549
  44.3694272  31.4174078  53.7874549  43.8204272  29.5744078  52.8514549
  43.3184272  30.0214078  51.9934549  44.3174272  28.6724078  52.4944549
  42.7684272  29.1824078  53.8954549  42.7624272  28.0694078  54.4114549
  41.8724272  30.1084078  54.1994549  41.9104272  31.0224078  53.7484549
  41.1444272  29.9074078  54.8844549  45.1934272  31.5734078  51.0694549
  44.6194272  32.6604078  51.1174549  45.2674272  30.8594078  49.9604549
  45.7414272  29.9614078  49.8644549  44.6314272  31.3684078  48.7644549
  43.5854272  31.5894078  48.9784549  45.1034272  32.3084078  48.4774549
  44.7114272  30.3974078  47.6134549  45.1014272  29.2364078  47.7694549
  44.3644272  30.9004078  46.4344549  44.0444272  31.8594078  46.2974549
  44.4154272  30.1024078  45.2134549  45.0744272  29.2484078  45.3684549
  43.0204272  29.5394078  44.8574549  42.6434272  28.9914078  45.7204549
  42.0504272  30.6884078  44.5344549  41.0714272  30.2794078  44.2854549
  41.9604272  31.3424078  45.4014549  42.4314272  31.2584078  43.6874549
  43.1064272  28.5764078  43.6864549  42.1124272  28.1944078  43.4554549
  43.5064272  29.0964078  42.8164549  43.7634272  27.7454078  43.9454549
  44.9614272  30.9634078  44.0854549  44.6524272  32.1584078  43.9944549
  45.8174272  30.3624078  43.2604549  46.2524272  29.4644078  43.4734549
  46.2264272  30.9114078  41.9734549  45.8124272  31.9134078  41.8584549
  47.7564272  31.0644078  41.8644549  48.2354272  30.1374078  42.1794549
  48.1374272  31.3564078  40.4184549  49.2194272  31.4644078  40.3424549
  47.8094272  30.5344078  39.7824549  47.6564272  32.2794078  40.0944549
  48.2294272  32.1894078  42.7684549  49.3114272  32.2914078  42.6864549
  47.7524272  33.1224078  42.4674549  47.9634272  31.9624078  43.8014549
  45.7034272  29.9744078  40.8924549  45.8794272  28.7534078  40.9884549
  45.0544272  30.5364078  39.8774549  44.8344272  31.5314078  39.8334549
  44.5914272  29.7754078  38.7204549  44.8414272  28.7224078  38.8514549
  43.0584272  29.8424078  38.5724549  42.7634272  30.8854078  38.4584549
  42.6304272  29.0804078  37.3484549  41.5464272  29.1314078  37.2484549
  43.0964272  29.5184078  36.4654549  42.9374272  28.0384078  37.4424549
  42.3664272  29.3014078  39.8174549  41.2854272  29.3594078  39.6874549
  42.6574272  28.2624078  39.9734549  42.6604272  29.8944078  40.6834549
  45.2874272  30.3294078  37.4834549  45.2894272  31.5424078  37.2714549
  45.9074272  29.4454078  36.6884549  45.9834272  28.4534078  36.9114549
  46.5354272  29.8094078  35.4254549  46.3964272  30.8854078  35.3234549
  48.0454272  29.4844078  35.4074549  48.1514272  28.4124078  35.5744549
  48.4124272  29.6884078  34.4014549  48.9714272  30.1934078  36.3844549
  48.7124272  29.9084078  37.4044549  50.4024272  29.7614078  36.0634549
  51.0934272  30.2534078  36.7484549  50.4894272  28.6804078  36.1744549
  50.6454272  30.0414078  35.0384549  48.8124272  31.7184078  36.3414549
  49.4954272  32.1754078  37.0574549  49.0414272  32.0804078  35.3394549
  47.7874272  31.9844078  36.5974549  45.8894272  29.0754078  34.2594549
  45.4904272  27.9134078  34.3814549  45.8204272  29.7514078  33.1074549
  46.1044272  30.7254078  33.0014549  45.3204272  29.1334078  31.8814549
  45.2554272  28.0564078  32.0334549  43.9154272  29.6374078  31.5424549
  43.2554272  29.4544078  32.3904549  43.9494272  30.7164078  31.3924549
  43.3374272  28.9904078  30.3234549  43.4854272  29.3954078  29.0244549
  44.0524272  30.2574078  28.7044549  42.8044272  28.5424078  28.1854549
  42.7584272  28.6214078  27.1694549  42.1984272  27.5684078  28.9374549
  41.4074272  26.4914078  28.5404549  41.1824272  26.3164078  27.4984549
  40.9254272  25.6624078  29.5204549  40.3144272  24.8164078  29.2414549
  41.2064272  25.8854078  30.8754549  40.7954272  25.2214078  31.6214549
  42.0124272  26.9564078  31.2734549  42.2424272  27.1164078  32.3164549
  42.5154272  27.8174078  30.2894549  46.2824272  29.4244078  30.7394549
  46.5044272  30.5894078  30.3934549  46.8514272  28.3654078  30.1624549
  46.6934272  27.4104078  30.4844549  47.7544272  28.4464078  29.0184549
  48.3424272  29.3644078  29.0414549  48.7304272  27.2614078  29.0604549
  49.3314272  27.3294078  29.9674549  48.1604272  26.3344078  29.1244549
  49.6654272  27.1894078  27.8464549  49.3284272  27.6154078  26.7474549
  50.8574272  26.6054078  28.0544549  51.5174272  26.5044078  27.2834549
  51.1024272  26.2634078  28.9834549  46.9074272  28.4264078  27.7494549
  46.3874272  27.3744078  27.3674549  46.7994272  29.5734078  27.0704549
  47.3384272  30.4184078  27.2604549  45.8494272  29.6724078  25.9634549
  44.8844272  29.3454078  26.3514549  45.7264272  31.1154078  25.4724549
  45.5154272  31.7664078  26.3204549  46.6814272  31.4354078  25.0544549
  44.6154272  31.2924078  24.4034549  44.6974272  32.2914078  23.9754549
  44.7914272  30.5834078  23.5944549  43.1834272  31.0964078  24.9294549
  42.2344272  31.1394078  24.1124549  42.9874272  30.9134078  26.1504549
  46.2164272  28.7534078  24.7994549  45.3294272  28.1474078  24.1854549
  47.5074272  28.6584078  24.4544549  48.2794272  29.1304078  24.9254549
  47.8794272  27.8214078  23.3174549  47.3064272  28.1534078  22.4514549
  49.3664272  27.9674078  23.0094549  49.9244272  28.0094078  23.9444549
  49.7104272  27.0834078  22.4724549  49.6774272  29.2064078  22.1844549
  48.7824272  29.8864078  21.6824549  50.9564272  29.5094078  22.0574549
  51.2344272  30.3344078  21.5264549  51.6664272  28.9184078  22.4904549
  47.5434272  26.3584078  23.5894549  46.9984272  25.6654078  22.7264549
  47.8554272  25.8774078  24.7874549  48.2894272  26.4324078  25.5244549
  47.5984272  24.4874078  25.1574549  47.7434272  23.8954078  24.2534549
  48.5794272  24.0554078  26.2554549  48.5534272  24.7954078  27.0554549
  48.2324272  23.1134078  26.6804549  50.0114272  23.8824078  25.8044549
  50.0714272  23.1184078  25.0294549  50.3824272  24.8094078  25.3674549
  50.8764272  23.4824078  27.0104549  51.9294272  23.5014078  26.7294549
  50.7474272  24.2094078  27.8114549  50.5004272  22.0734078  27.5214549
  49.4724272  21.8614078  27.2284549  51.1324272  21.3424078  27.0174549
  50.6274272  21.8684078  29.0224549  50.3534272  20.8944078  29.2644549
  51.6124272  22.0334078  29.3134549  50.0034272  22.5364078  29.5184549
  46.1674272  24.2314078  25.6204549  45.7774272  23.0654078  25.7554549
  45.3664272  25.2764078  25.8184549  45.6344272  26.2334078  25.5904549
  44.0184272  25.1644078  26.3824549  43.6894272  26.1674078  26.6534549
  43.0254272  24.6094078  25.3514549  43.4094272  23.6654078  24.9634549
  42.0824272  24.3884078  25.8524549  42.7554272  25.5524078  24.1814549
  43.7054272  25.8944078  23.7694549  42.2434272  25.0054078  23.3904549
  41.9134272  26.7654078  24.5804549  40.6784272  26.7284078  24.5244549
  42.5784272  27.8474078  24.9804549  43.5974272  27.8364078  25.0124549
  42.0684272  28.6874078  25.2554549  44.0244272  24.3104078  27.6434549
  43.2294272  23.3784078  27.8004549  44.9394272  24.6364078  28.5514549
  45.5404272  25.4574078  28.4774549  45.1664272  23.8384078  29.7484549
  44.3544272  23.1154078  29.8254549  46.4974272  23.0764078  29.6634549
  46.4554272  22.3754078  28.8294549  47.3004272  23.7814078  29.4474549
  46.8314272  22.3124078  30.9464549  47.8514272  21.9344078  30.8834549
  46.7974272  22.9994078  31.7924549  45.8784272  21.1484078  31.2054549
  45.8414272  20.1834078  30.4324549  45.1294272  21.2184078  32.3034549
  45.1924272  22.0344078  32.9124549  44.4924272  20.4564078  32.5354549
  45.1794272  24.7334078  30.9794549  45.9164272  25.7254078  31.0184549
  44.3904272  24.3704078  31.9864549  43.7564272  23.5724078  31.9484549
  44.3634272  25.0884078  33.2444549  44.7524272  26.0944078  33.0894549
  43.3294272  25.1934078  33.5724549  45.1664272  24.4094078  34.3404549
  45.3014272  23.1874078  34.3634549  45.6874272  25.2294078  35.2624549
  45.5604272  26.2404078  35.2254549  46.4814272  24.8014078  36.4074549
  46.3234272  23.7304078  36.5344549  47.9984272  25.0484078  36.1914549
  48.1974272  26.1164078  36.2824549  48.5524272  24.5524078  36.9884549
  48.5204272  24.5694078  34.8684549  48.4044272  25.3574078  33.7294549
  47.9294272  26.3244078  33.7964549  48.8904272  24.9184078  32.5094549
  48.7654272  25.5294078  31.6274549  49.5384272  23.6924078  32.4194549
  49.9354272  23.3584078  31.4724549  49.6734272  22.9014078  33.5444549
  50.1684272  21.9434078  33.4774549  49.1694272  23.3434078  34.7664549
  49.2844272  22.7264078  35.6454549  46.0374272  25.5744078  37.6444549
  45.6544272  26.7464078  37.5564549  46.1084272  24.9224078  38.8074549
  46.3714272  23.9414078  38.9044549  45.8004272  25.6054078  40.0634549
  46.1864272  26.6234078  40.0074549  44.2804272  25.7154078  40.2974549
  43.8344272  26.1704078  39.4124549  43.6464272  24.3224078  40.5074549
  42.5744272  24.4314078  40.6704549  43.8184272  23.7074078  39.6244549
  44.0984272  23.8444078  41.3764549  44.0234272  26.5314078  41.4494549
  44.6054272  27.3194078  41.4284549  46.4734272  24.8654078  41.2154549
  46.8124272  23.6894078  41.1004549  46.6734272  25.5744078  42.3274549
  46.5194272  26.5784078  42.4184549  47.1494272  24.9014078  43.5324549
  47.8274272  24.1214078  43.1854549  47.8834272  25.8794078  44.4484549
  48.2844272  25.3374078  45.3054549  48.7324272  26.3044078  43.9134549
  46.9934272  26.9974078  44.9384549  46.4194272  27.7264078  44.1394549
  46.8904272  27.1534078  46.2624549  46.3154272  27.9044078  46.6444549
  47.3874272  26.5214078  46.8904549  46.0304272  24.2394078  44.3284549
  46.3104272  23.3394078  45.1274549  44.7734272  24.6494078  44.1304549
  44.4944272  25.2984078  43.3944549  43.6714272  24.1834078  44.9804549
  43.8394272  23.1644078  45.3274549  43.5684272  25.0524078  46.2324549
  44.5084272  24.9964078  46.7824549  43.4354272  26.0924078  45.9334549
  42.4204272  24.6494078  47.1634549  41.5374272  23.8844078  46.7964549
  42.4234272  25.2064078  48.3704549  41.6714272  25.0014078  49.0284549
  43.1774272  25.8384078  48.6384549  42.3994272  24.2234078  44.1394549
  41.7944272  25.2884078  43.9684549  41.9974272  23.0584078  43.6274549
  42.4434272  22.1594078  43.8114549  40.8424272  23.0044078  42.7324549
  41.0234272  23.7134078  41.9244549  40.6854272  21.6014078  42.1464549
  40.6924272  20.8774078  42.9614549  39.7104272  21.5294078  41.6644549
  41.7664272  21.2144078  41.1344549  42.6924272  21.7294078  41.3894549
  42.0994272  19.7154078  41.1834549  42.8714272  19.4904078  40.4474549
  42.4594272  19.4554078  42.1784549  41.2034272  19.1364078  40.9584549
  41.3134272  21.6404078  39.7634549  42.0734272  21.3714078  39.0294549
  40.3774272  21.1384078  39.5174549  41.1614272  22.7194078  39.7494549
  39.5604272  23.4194078  43.4394549  38.6984272  24.0704078  42.8394549
  39.4154272  23.0514078  44.7124549  40.1024272  22.5144078  45.2414549
  38.2104272  23.4124078  45.4534549  37.3444272  23.0634078  44.8914549
  38.2194272  22.7344078  46.8224549  38.1834272  21.6544078  46.6794549
  39.1634272  22.9594078  47.3194549  37.0714272  23.1464078  47.7394549
  37.3414272  24.0504078  48.2844549  36.1914272  23.3854078  47.1424549
  36.7384272  22.0284078  48.7274549  37.6484272  21.4904078  48.9944549
  36.3404272  22.4574078  49.6474549  35.7194272  21.0544078  48.1284549
  34.7614272  21.5614078  48.0094549  36.0474272  20.7554078  47.1334549
  35.5334272  19.8384078  48.9744549  34.8354272  19.2094078  48.5294549
  36.4404272  19.3384078  49.0674549  35.1944272  20.1194078  49.9164549
  38.0824272  24.9244078  45.6004549  37.0344272  25.5064078  45.2864549
  39.1314272  25.5864078  46.0964549  40.0054272  25.1624078  46.4064549
  39.0524272  27.0394078  46.2184549  38.1164272  27.2694078  46.7274549
  40.2084272  27.5874078  47.0614549  40.2834272  27.0244078  47.9914549
  41.1494272  27.4494078  46.5284549  40.0064272  29.0674078  47.3714549
  39.9454272  29.6174078  46.4324549  39.0494272  29.1934078  47.8774549
  41.0934272  29.6804078  48.2264549  41.1224272  29.1924078  49.2004549
  42.0674272  29.5234078  47.7624549  40.8404272  31.1114078  48.3894549
  40.6944272  31.6684078  47.5474549  40.7884272  31.7334078  49.5584549
  40.5494272  33.0344078  49.6034549  40.4054272  33.5564078  48.7394549
  40.5094272  33.5144078  50.5024549  40.9754272  31.0524078  50.6824549
  41.1594272  30.0494078  50.6464549  40.9354272  31.5314078  51.5814549
  39.0254272  27.7144078  44.8514549  38.4444272  28.7964078  44.7104549
  39.6174272  27.0894078  43.8284549  40.1284272  26.2094078  43.8944549
  39.5514272  27.6784078  42.4964549  40.0104272  28.6664078  42.5434549
  40.3244272  26.8294078  41.4924549  40.2624272  27.2864078  40.5054549
  41.3684272  26.7654078  41.7974549  39.8954272  25.8284078  41.4564549
  38.1074272  27.8394078  42.0464549  37.7814272  28.7784078  41.3094549
  37.2284272  26.9534078  42.5044549  37.4734272  26.1904078  43.1354549
  35.8214272  26.9954078  42.1414549  35.7404272  27.6234078  41.2544549
  35.3324272  25.5784078  41.8404549  35.6824272  24.8994078  42.6184549
  34.2434272  25.5564078  41.8654549  35.8124272  25.0964078  40.5014549
  35.7584272  25.8384078  39.5244549  36.3194272  23.8664078  40.4454549
  36.6844272  23.5044078  39.5644549  36.3434272  23.2864078  41.2834549
  34.9394272  27.6464078  43.1964549  33.7174272  27.6734078  43.0244549
  35.5174272  28.2004078  44.2584549  36.5214272  28.1884078  44.4364549
  34.7264272  28.8864078  45.2764549  33.7804272  28.3584078  45.3994549
  35.4684272  28.8784078  46.6084549  35.8004272  27.8614078  46.8184549
  36.3634272  29.4934078  46.5154549  34.6554272  29.3774078  47.7814549
  34.3214272  30.3964078  47.5844549  33.7614272  28.7644078  47.8914549
  35.4514272  29.3464078  49.0724549  36.5294272  28.7354078  49.1444549
  34.9314272  30.0124078  50.1024549  34.0424272  30.5004078  49.9974549
  35.4224272  30.0344078  50.9964549  34.4234272  30.3214078  44.8414549
  35.3134272  31.0464078  44.3974549  33.1724272  30.7334078  44.9764549
  32.4424272  30.1844078  45.4314549  32.7214272  32.0304078  44.4774549
  33.4024272  32.3604078  43.6924549  31.3164272  31.9034078  43.8824549
  30.9884272  32.8754078  43.5134549  31.3334272  31.1894078  43.0594549
  30.6264272  31.5554078  44.6504549  32.7464272  33.0734078  45.5924549
  32.2704272  32.8154078  46.7044549  33.3134272  34.2484078  45.2924549
  33.6984272  34.4574078  44.3714549  33.4434272  35.3474078  46.2354549
  32.8874272  35.0784078  47.1334549  34.9104272  35.5974078  46.6244549
  35.4654272  35.8844078  45.7314549  34.9514272  36.4424078  47.3114549
  35.5954272  34.4244078  47.2614549  35.5134272  34.2214078  48.6274549
  34.9344272  34.8994078  49.2364549  36.1724272  33.1474078  49.2224549
  36.0894272  32.9864078  50.2874549  36.9344272  32.2864078  48.4494549
  37.4484272  31.4574078  48.9144549  37.0394272  32.4834078  47.0894549
  37.6364272  31.8154078  46.4864549  36.3654272  33.5564078  46.4964549
  36.4444272  33.7124078  45.4304549  32.8884272  36.6184078  45.6084549
  32.6874272  36.6924078  44.3954549  32.6634272  37.6364078  46.4434549
  32.6934272  37.5714078  47.4604549  32.3474272  38.9624078  45.9154549
  31.4284272  38.8934078  45.3334549  32.1244272  39.9664078  47.0484549
  32.9134272  39.8234078  47.7864549  32.2484272  40.9694078  46.6404549
  30.7844272  39.9134078  47.7734549  30.4504272  38.8804078  47.8734549
  30.9324272  40.4984078  49.1524549  29.9734272  40.4594078  49.6694549
  31.6704272  39.9254078  49.7134549  31.2604272  41.5344078  49.0744549
  29.7644272  40.6894078  46.9694549  28.8004272  40.6594078  47.4784549
  30.0904272  41.7244078  46.8704549  29.6664272  40.2444078  45.9794549
  33.4964272  39.4404078  45.0274549  34.6684272  39.2594078  45.3814549
  33.2074272  40.0304078  43.8604549  31.8834272  40.1064078  43.2074549
  31.1494272  40.6044078  43.8414549  31.4894272  39.1154078  42.9804549
  32.1624272  40.8984078  41.9484549  31.9534272  41.9574078  42.1014549
  31.5264272  40.5624078  41.1294549  33.6214272  40.6804078  41.6204549
  34.0404272  41.5384078  41.0944549  33.7554272  39.8134078  40.9734549
  34.3064272  40.4714078  42.9794549  35.1094272  39.7344078  42.9674549
  34.9904272  41.7474078  43.4334549  36.1164272  42.0074078  42.9824549
  34.3384272  42.5584078  44.2774549  33.4344272  42.3154078  44.6814549
  34.8324272  43.8724078  44.7184549  34.0484272  44.4834078  45.1654549
  35.8594272  43.6954078  45.8334549  36.2204272  44.6724078  46.1544549
  35.3954272  43.1844078  46.6774549  36.6964272  43.1024078  45.4664549
  35.3264272  44.6284078  43.4834549  34.6004272  44.6694078  42.4764549
  45.7274272  48.3224078  43.5444549  46.1134272  47.3204078  43.7314549
  46.3634272  48.8244078  42.8144549  44.7124272  48.2554078  43.1574549
  45.7264272  49.0884078  44.7994549  46.6924272  48.5604078  45.7734549
  47.4644272  47.9974078  45.2494549  46.1794272  47.9044078  46.4744549
  47.1524272  49.3864078  46.3154549  44.9074272  50.1534078  44.9614549
  44.0254272  50.2424078  44.1254549  44.8974272  50.9904078  46.2364549
  45.4144272  51.9344078  46.0614549  43.6024272  51.5534078  46.8494549
  43.0214272  51.0794078  46.0594549  43.2704272  52.5934078  46.8624549
  45.6644272  50.6644078  47.4474549  46.5834272  51.0214078  47.6694549
  44.9414272  50.6984078  48.7234549  45.3264272  51.4334078  49.4294549
  45.3464272  49.7204078  48.9804549  43.5044272  51.0024078  48.2744549
  42.8054272  51.4754078  48.9614549  43.1944272  49.2654078  47.8714549
  41.6454272  49.3254078  47.0124549  40.1374272  49.4104078  47.2894549
  39.8414272  50.3524078  47.7524549  39.8584272  48.9324078  48.7224549
  39.0394272  48.2134078  48.7164549  39.5844272  49.7894078  49.3364549
  40.7494272  48.4614078  49.1344549  41.6134272  48.3474078  45.8924549
  42.3374272  47.1844078  45.3764549  43.4584272  46.9054078  45.8634549
  41.7974272  46.4924078  44.4804549  40.3774272  48.3614078  45.1154549
  40.5294272  48.7504078  44.1964549  39.4984272  49.2264078  45.9064549
  39.2734272  49.9684078  45.1414549  38.2494272  48.3674078  46.1644549
  38.4524272  47.6454078  46.9574549  38.1974272  47.3694078  45.0054549
  38.3084272  46.0094078  45.3994549  36.9814272  49.1744078  46.4894549
  36.6324272  49.4734078  45.5004549  35.8704272  48.1224078  46.6664549
  36.1944272  47.1734078  46.2374549  35.6654272  47.9884078  47.7284549
  34.9684272  48.4624078  46.1604549  37.2434272  49.9404078  47.6654549
  36.8224272  50.8024078  47.6964549  37.2794272  44.7234078  43.1504549
  37.7144272  44.8314078  43.8884549  37.7264272  45.5504078  42.0424549
  36.9464272  45.9664078  41.6434549  38.6204272  46.6834078  42.5754549
  39.4214272  46.2974078  42.9644549  38.8574272  47.2724078  41.8434549
  37.9314272  47.4364078  43.5774549  38.4314272  44.7674078  40.9334549
  38.7104272  45.3634078  39.8814549  37.3144272  44.0774078  41.0734549
  36.5724272  43.9574078  41.7634549  37.4404272  43.4254078  39.7694549
  38.2644272  43.9254078  39.2594549  37.7964272  41.9254078  39.8814549
  38.0084272  41.5564078  38.8774549  39.0354272  41.7224078  40.7514549
  39.2654272  40.6584078  40.8144549  39.8804272  42.2504078  40.3104549
  38.8454272  42.1124078  41.7514549  36.6924272  41.1864078  40.4354549
  36.5524272  41.4564078  41.3674549  36.1644272  43.5824078  38.9584549
  36.1964272  43.4074078  37.7354549  35.0484272  43.9214078  39.6104549
  34.9654272  44.0014078  40.6234549  33.8324272  44.2074078  38.8594549
  33.6644272  43.3614078  38.1924549  32.6494272  44.3584078  39.8134549
  32.6754272  43.5504078  40.5454549  32.7534272  45.2924078  40.3654549
  31.3134272  44.3454078  39.1094549  30.8074272  43.1714078  38.5904549
  31.3684272  42.2544078  38.6974549  29.5744272  43.1564078  37.9264549
  29.1844272  42.2324078  37.5254549  28.8544272  44.3384078  37.7864549
  27.8914272  44.3344078  37.2974549  29.3844272  45.5224078  38.2804549
  28.8484272  46.4504078  38.1444549  30.5934272  45.5184078  38.9444549
  30.9854272  46.4434078  39.3414549  33.9584272  45.4494078  37.9834549
  33.1034272  45.6634078  37.1054549  34.9404272  46.1754078  38.0104549
  35.7042390  45.9192489  38.6242170  35.1174272  47.3424078  37.1474549
  34.1777436  47.8848565  37.1487546  35.3804272  46.9324078  35.6964549
  35.1464272  47.7114078  34.7864549  36.7934272  50.0764078  39.4364549
  36.9678097  50.8073674  38.6469445  37.7737528  49.6646187  39.6795442
  36.0074272  49.9154078  41.7874549  36.7274999  49.2361006  41.9037388
  34.8534272  49.4354078  42.1394549  34.7784272  48.6444078  43.1024549
  33.8064272  49.7944078  41.5494549  36.2394272  50.8374078  40.6544549
  36.9289431  51.6244217  40.9617516  35.2908319  51.3066142  40.4386075
  35.8244272  48.9724078  38.9704549  35.7084569  48.2580654  39.7758436
  34.8425872  49.4135698  38.8028313  36.2424272  48.2504078  37.6744549
  36.4991012  48.9816410  36.9160015  37.1299816  47.6512187  37.8340939
  35.8144272  45.7084078  35.6014549  36.0544272  45.0624078  36.3534549
  35.9564272  45.2544078  34.2204549  36.5164272  46.0064078  33.6634549
  36.7794272  43.9614078  34.1284549  36.2764272  43.1664078  34.6784549
  36.8964272  43.5094078  32.6624549  37.4824272  42.5914078  32.6104549
  35.9014272  43.3284078  32.2574549  37.3894272  44.2874078  32.0794549
  38.1574272  44.1844078  34.7624549  38.7004272  44.9344078  34.1874549
  38.0304272  44.5844078  35.7684549  38.9914272  42.8964078  34.8304549
  39.9574272  43.1124078  35.2874549  38.4644272  42.1524078  35.4284549
  39.1454272  42.5094078  33.8234549  34.5814272  45.1194078  33.5684549
  34.3384272  45.8134078  32.5724549  33.6384272  44.2954078  34.0674549
  33.7204272  43.2924078  35.1504549  34.2294272  43.6904078  36.0284549
  34.2724272  42.4064078  34.8364549  32.2794272  42.9734078  35.4424549
  31.8694272  43.6484078  36.1934549  32.1694272  41.9604078  35.8304549
  31.5704272  43.1324078  34.1174549  30.5214272  43.3914078  34.2604549
  31.5944272  42.2054078  33.5434549  32.3264272  44.2574078  33.3894549
  32.4284272  44.0774078  32.3194549  31.5814272  45.5814078  33.4634549
  30.9014272  45.9584078  32.4984549  31.6974272  46.3064078  34.5784549
  32.2444272  46.0284078  35.3934549  31.0174272  47.6004078  34.7044549
  29.9434272  47.4594078  34.5864549  31.2924272  48.1734078  36.0994549
  31.3644272  47.3524078  36.8134549  32.2594272  48.6754078  36.0934549
  30.2224272  49.1574078  36.5764549  29.2254272  49.3984078  35.8914549
  30.4374272  49.7224078  37.7674549  29.7614272  50.3854078  38.1474549
  31.2774272  49.4914078  38.2974549  31.4544272  48.5654078  33.5984549
  30.6074272  49.1794078  32.9234549  32.7744272  48.6804078  33.3714549
  33.4944272  48.1984078  33.9094549  33.2824272  49.5384078  32.2954549
  32.9224272  50.5444078  32.5114549  34.8284272  49.5614078  32.2514549
  35.1894272  48.6024078  31.8784549  35.1544272  50.3224078  31.5424549
  35.4194272  49.8204078  33.5144549  35.2094272  49.0874078  34.1304549
  32.7604272  49.0874078  30.9384549  32.4194272  49.9204078  30.0924549
  32.7134272  47.7694078  30.7004549  32.9714272  47.0494078  31.3754549
  32.2704272  47.2704078  29.4034549  32.9244272  47.7014078  28.6454549
  32.3634272  45.7484078  29.3504549  31.9264272  45.3524078  30.2674549
  31.7414272  45.4024078  28.5254549  33.7394272  45.1374078  29.1874549
  34.4584272  45.5524078  29.8944549  33.6014272  43.6364078  29.4284549
  34.5754272  43.1594078  29.3194549  33.2234272  43.4634078  30.4354549
  32.9074272  43.2134078  28.7024549  34.2404272  45.4314078  27.7774549
  35.2314272  44.9974078  27.6454549  33.5544272  44.9984078  27.0494549
  34.2944272  46.5094078  27.6274549  30.8374272  47.6854078  29.1274549
  30.5074272  48.1134078  28.0224549  29.9644272  47.5084078  30.1204549
  30.2134272  47.1494078  31.0424549  28.5534272  47.8234078  29.9554549
  28.1774272  47.3654078  29.0404549  27.7674272  47.2504078  31.1444549
  28.1924272  47.6274078  32.0744549  26.3074272  47.7224078  31.1204549
  25.7744272  47.3014078  31.9734549  26.2754272  48.8104078  31.1744549
  25.8334272  47.3904078  30.1964549  27.8964272  45.7234078  31.1604549
  27.2624272  45.3074078  30.3774549  28.9234272  45.4534078  30.9154549
  27.5224272  45.0814078  32.4904549  27.6404272  44.0004078  32.4184549
  28.1734272  45.4664078  33.2754549  26.4854272  45.3174078  32.7294549
  28.3534272  49.3224078  29.8154549  27.5864272  49.7774078  28.9624549
  29.0584272  50.1124078  30.6314549  29.7054272  49.7804078  31.3464549
  28.9324272  51.5644078  30.5354549  27.8824272  51.8254078  30.6714549
  29.7424272  52.2484078  31.6404549  29.6364272  53.3294078  31.5534549
  29.3744272  51.9254078  32.6144549  30.7934272  51.9774078  31.5414549
  29.3624272  52.0594078  29.1564549  28.7054272  52.9274078  28.5714549
  30.4354272  51.4824078  28.5944549  31.0054272  50.7574078  29.0304549
  30.8594272  51.8904078  27.2554549  30.9104272  52.9794078  27.2484549
  32.2474272  51.3194078  26.9314549  32.2774272  50.2734078  27.2374549
  32.3924272  51.3394078  25.8514549  33.4074272  52.0604078  27.5974549
  33.0674272  52.3964078  28.5774549  34.6104272  51.1054078  27.7684549
  35.4334272  51.6384078  28.2434549  34.3184272  50.2604078  28.3914549
  34.9284272  50.7424078  26.7914549  33.8204272  53.3094078  26.8154549
  34.6474272  53.8024078  27.3274549  34.1334272  53.0234078  25.8114549
  32.9744272  53.9944078  26.7504549  29.8574272  51.4604078  26.1914549
  29.5484272  52.2354078  25.2744549  29.3454272  50.2304078  26.2934549
  29.5444272  49.5834078  27.0564549  28.4294272  49.7184078  25.2734549
  28.9254272  49.8174078  24.3084549  28.1134272  48.2484078  25.5304549
  29.0414272  47.7064078  25.7154549  27.5084272  48.1614078  26.4334549
  27.3764272  47.6034078  24.3664549  28.0254272  47.3384078  23.3334549
  26.1534272  47.3574078  24.4884549  27.1374272  50.5224078  25.2294549
  26.5674272  50.7264078  24.1524549  26.6514272  50.9604078  26.3924549
  27.1114272  50.8044078  27.2894549  25.4014272  51.7124078  26.4894549
  24.7714272  51.3584078  25.6734549  24.7324272  51.4524078  27.8424549
  25.4214272  51.7474078  28.6334549  23.8554272  52.0944078  27.9264549
  24.3034272  50.0084078  28.0834549  25.1654272  49.3554078  27.9444549
  23.8074272  49.8164078  29.5214549  23.5074272  48.7784078  29.6674549
  24.6074272  50.0644078  30.2184549  22.9534272  50.4694078  29.7024549
  23.2274272  49.6254078  27.0824549  22.9214272  48.5934078  27.2544549
  22.3674272  50.2844078  27.2024549  23.6204272  49.7234078  26.0704549
  25.5804272  53.2114078  26.3014549  24.5834272  53.9434078  26.3064549
  26.8084272  53.6984078  26.1494549  27.6574272  53.1334078  26.1274549
  27.0174272  55.1204078  26.0004549  27.9654272  55.2794078  25.4854549
  26.2344272  55.5194078  25.3564549  27.0314272  55.9124078  27.2854549
  27.0454272  57.1474078  27.2324549  27.0184272  55.2464078  28.4404549
  26.8874272  54.2384078  28.5224549  27.1974272  55.9474078  29.7104549
  26.4534272  56.7384078  29.8034549  26.9824272  54.9674078  30.8804549
  27.5854272  54.0764078  30.7074549  27.4324272  55.5804078  32.1974549
  27.2694272  54.8674078  33.0054549  28.4924272  55.8274078  32.1404549
  26.8584272  56.4864078  32.3914549  25.5114272  54.5774078  30.9494549
  25.3574272  53.8844078  31.7764549  24.9054272  55.4694078  31.1064549
  25.2174272  54.0984078  30.0154549  28.5664272  56.6174078  29.7564549
  28.7174272  57.7354078  30.2734549  29.5764272  55.9554078  29.2014549
  29.4934272  54.9904078  28.8814549  30.9034272  56.5214078  28.9864549
  30.9814272  57.5034078  29.4524549  31.9954272  55.6514078  29.6314549
  31.8814272  54.6284078  29.2714549  33.3944272  56.1364078  29.2234549
  34.1494272  55.5054078  29.6924549  33.4974272  56.0804078  28.1394549
  33.5314272  57.1674078  29.5484549  31.8414272  55.6504078  31.1224549
  32.6194272  55.0314078  31.5684549  31.9294272  56.6704078  31.4984549
  30.8634272  55.2494078  31.3864549  31.0994272  56.6174078  27.4824549
  30.9684272  55.6114078  26.7754549  31.3784272  57.8264078  26.9774549
  31.5134272  58.6714078  27.5314549  31.5094272  58.0024078  25.5304549
  30.6954272  57.4664078  25.0424549  31.4004272  59.4904078  25.1604549
  30.4144272  59.8444078  25.4624549  32.1314272  60.0414078  25.7514549
  31.6094272  59.8604078  23.6634549  31.0234272  60.7524078  23.4434549
  32.6574272  60.1224078  23.5164549  31.2294272  58.7574078  22.6354549
  31.7634272  57.8384078  22.8784549  30.1644272  58.5384078  22.7184549
  31.5524272  59.1644078  21.1904549  30.8184272  59.8904078  20.8404549
  32.5264272  59.6534078  21.1554549  31.5534272  57.9694078  20.2824549
  31.7744272  58.2714078  19.3124549  32.2704272  57.2884078  20.6054549
  30.6164272  57.5194078  20.3004549  32.8254272  57.4164078  25.0324549
  32.8614272  56.7164078  24.0114549  33.9084272  57.6784078  25.7504549
  33.9084272  58.2754078  26.5774549  35.2164272  57.1244078  25.4114549
  35.1114272  56.0774078  25.1274549  35.8294272  57.8424078  24.2054549
  36.8384272  57.4664078  24.0374549  35.2494272  57.6064078  23.3134549
  35.8804272  59.3504078  24.3864549  36.1434272  59.8194078  25.5184549
  35.6614272  60.0764078  23.3934549  36.1104272  57.2364078  26.6364549
  35.6904272  57.7194078  27.6924549  37.3684272  56.8224078  26.4864549
  37.7704272  56.4944078  25.6084549  38.2764272  56.8154078  27.6184549
  37.6914272  56.5164078  28.4874549  39.4094272  55.8154078  27.3704549
  39.9304272  55.6394078  28.3114549  38.9734272  54.8644078  27.0654549
  40.4294272  56.2424078  26.3214549  40.6244272  57.3084078  26.4354549
  41.3684272  55.7244078  26.5144549  40.0054272  55.9714078  24.8764549
  40.9114272  55.9694078  24.0184549  38.8054272  55.7804078  24.5804549
  38.8584272  58.1924078  27.9344549  39.6974272  58.2884078  28.8354549
  38.4324272  59.2494078  27.2314549  37.7914272  59.1784078  26.4414549
  38.8524272  60.6154078  27.5354549  39.7134272  60.5134078  28.1954549
  39.2274272  61.3654078  26.2474549  38.3304272  61.4964078  25.6414549
  39.5824272  62.3614078  26.5104549  40.2714272  60.6814078  25.4244549
  41.5934272  60.6064078  25.8094549  42.2804272  59.9494078  24.8904549
  43.3384272  59.7364078  24.9254549  41.4524272  59.5974078  23.9224549
  41.7094272  59.0804078  23.0814549  40.1884272  60.0414078  24.2324549
  39.2974272  59.9054078  23.6374549  37.7924272  61.4284078  28.2644549
  38.1274272  62.4704078  28.8424549  36.5334272  60.9984078  28.2294549
  36.2294272  60.1544078  27.7444549  35.4694272  61.7284078  28.9034549
  35.3714272  62.7154078  28.4524549  34.1474272  60.9844078  28.7404549
  33.9394272  60.8724078  27.6764549  34.2584272  59.9814078  29.1514549
  32.9534272  61.6504078  29.4014549  33.1004272  61.6684078  30.4814549
  32.8884272  62.6874078  29.0714549  31.6614272  60.9404078  29.0824549
  31.6624272  59.8584078  28.5094549  30.5474272  61.5424078  29.4614549
  30.5914272  62.4444078  29.9364549  29.6444272  61.1054078  29.2784549
  35.8074272  61.9084078  30.3774549  36.2134272  60.9604078  31.0554549
  35.6594272  63.1304078  30.8724549  35.2894272  63.9194078  30.3424549
  36.0234272  63.4454078  32.2474549  36.7854272  62.7444078  32.5884549
  36.6294272  64.8554078  32.3494549  35.9294272  65.5774078  31.9274549
  36.8714272  65.2214078  33.8064549  37.3004272  66.2214078  33.8634549
  35.9264272  65.2004078  34.3484549  37.5614272  64.5044078  34.2514549
  37.9274272  64.9124078  31.5624549  38.3544272  65.9124078  31.6364549
  38.6314272  64.1864078  31.9684549  37.7294272  64.6794078  30.5164549
  34.7914272  63.3124078  33.1294549  33.6994272  63.7754078  32.7744549
  34.9634272  62.6594078  34.2724549  35.8334272  62.1914078  34.5264549
  33.9184272  62.5484078  35.2784549  32.9634272  62.9114078  34.8994549
  33.6944272  61.0854078  35.6494549  34.6014272  60.6814078  36.0994549
  32.9084272  61.0174078  36.4014549  33.3184272  60.2614078  34.4594549
  32.0284272  60.3274078  33.9504549  31.2934272  60.9474078  34.4414549
  31.6734272  59.6134078  32.8284549  30.6604272  59.6554078  32.4564549
  32.6204272  58.8414078  32.1794549  32.3484272  58.2884078  31.2924549
  33.9154272  58.7754078  32.6644549  34.6504272  58.1614078  32.1654549
  34.2644272  59.4994078  33.7914549  35.2814272  59.4704078  34.1534549
  34.3244272  63.4044078  36.4654549  35.3614272  63.1544078  37.0934549
  33.5304272  64.4404078  36.7304549  32.6354272  64.6064078  36.2704549
  33.8914272  65.4404078  37.7244549  34.9134272  65.7584078  37.5194549
  32.9534272  66.6434078  37.6344549  31.9644272  66.3454078  37.9804549
  33.3084272  67.4184078  38.3134549  32.8284272  67.2304078  36.2454549
  32.5384272  66.4534078  35.5384549  32.0414272  67.9844078  36.2304549
  34.1444272  67.8494078  35.8214549  34.9334272  67.0984078  35.8644549
  34.0764272  68.1824078  34.7854549  34.5094272  69.0314078  36.7184549
  33.6784272  69.7364078  36.7434549  34.6584272  68.6784078  37.7384549
  35.7424272  69.7344078  36.2524549  35.7854272  70.6804078  36.6824549
  36.5814272  69.1874078  36.5334549  35.7194272  69.8254078  35.2164549
  33.8254272  64.8604078  39.1274549  32.9264272  64.0804078  39.4554549
  34.7864272  65.2494078  39.9584549  35.6254272  65.7534078  39.6724549
  34.6994272  64.9704078  41.3824549  34.6814272  63.8944078  41.5524549
  35.9194272  65.5544078  42.0864549  36.8144272  65.1164078  41.6444549
  35.9544272  66.6244078  41.8824549  35.9784272  65.3564078  43.5544549
  35.5454272  64.2744078  44.2654549  35.0804272  63.3984078  43.8384549
  35.7884272  64.4654078  45.6074549  35.5594272  63.8064078  46.3514549
  36.3884272  65.6874078  45.7814549  36.8264272  66.3204078  46.9484549
  36.7184272  65.8504078  47.9144549  37.3984272  67.5604078  46.8204549
  37.7404272  68.0774078  47.7044549  37.5494272  68.1714078  45.5704549
  38.0094272  69.1464078  45.5064549  37.1154272  67.5404078  44.4074549
  37.2294272  68.0194078  43.4464549  36.5284272  66.2734078  44.5084549
  33.4144272  65.5714078  41.9374549  33.0624272  66.7114078  41.6164549
  32.6964272  64.7934078  42.7454549  32.9534272  63.8414078  43.0074549
  31.4504272  65.2724078  43.3274549  30.9724272  65.8894078  42.5674549
  30.5364272  64.0934078  43.6874549  29.5814272  64.4784078  44.0454549
  30.3294272  63.5154078  42.7874549  31.1334272  63.1704078  44.7484549
  32.1964272  63.4884078  45.3384549  30.5164272  62.1094078  44.9974549
  31.6654272  66.1564078  44.5514549  30.6824272  66.5774078  45.1674549
  32.9164272  66.4324078  44.9264549  33.7394272  66.0254078  44.4814549
  33.2234272  67.3434078  46.0094549  34.1204272  67.9054078  45.7474549
  32.4104272  68.0644078  46.0974549  33.4404272  66.6904078  47.3634549
  34.1214272  67.2734078  48.2164549  32.8824272  65.5014078  47.5884549
  32.3234272  64.9854078  46.9094549  33.0484272  64.8434078  48.8784549
  32.8634272  65.5804078  49.6604549  32.0484272  63.7024078  49.0404549
  32.2474272  62.9514078  48.2754549  32.2154272  63.2254078  50.0064549
  30.5964272  64.1164078  48.9484549  30.3614272  64.8014078  49.7634549
  30.4324272  64.6604078  48.0184549  29.6644272  62.9234078  49.0074549
  28.7484272  62.7894078  48.1884549  29.9014272  62.0354078  49.9734549
  30.6694272  62.1864078  50.6284549  29.3154272  61.2054078  50.0574549
  34.4644272  64.3114078  49.0194549  34.9664272  63.6014078  48.1384549
  35.1084272  64.6434078  50.1314549  34.7164272  65.2284078  50.8694549
  36.4624272  64.1784078  50.3794549  37.0054272  64.1174078  49.4364549
  37.2194272  65.1614078  51.2734549  36.6644272  65.2944078  52.2024549
  38.6104272  64.6214078  51.6024549  39.1354272  65.3334078  52.2394549
  38.5174272  63.6684078  52.1234549  39.1724272  64.4764078  50.6794549
  37.3474272  66.4184078  50.5914549  37.8304272  67.0524078  51.1614549
  36.4014272  62.7954078  51.0114549  35.7114272  62.5924078  52.0164549
  37.0994272  61.8434078  50.4034549  37.6864272  62.0164078  49.5874549
  37.0984272  60.4554078  50.8404549  36.4184272  60.3564078  51.6864549
  36.5964272  59.5334078  49.7224549  37.2024272  59.6914078  48.8304549
  36.7384272  58.4954078  50.0244549  35.1334272  59.7564078  49.3774549
  34.5214272  59.5514078  50.2554549  34.9804272  60.8044078  49.1194549
  34.6674272  58.8854078  48.2284549  35.2084272  59.1574078  47.3224549
  34.9054272  57.8434078  48.4414549  33.2274272  59.0224078  47.9994549
  32.6104272  58.3384078  48.4364549  32.6674272  59.9774078  47.2604549
  31.3524272  60.0094078  47.1134549  30.7714272  59.3034078  47.5654549
  30.9204272  60.7394078  46.5474549  33.4184272  60.8944078  46.6644549
  34.4324272  60.8704078  46.7704549  32.9814272  61.6234078  46.0994549
  38.4964272  60.0494078  51.2864549  39.4804272  60.7524078  51.0374549
  38.5714272  58.8794078  51.9304549  37.7874272  58.2374078  52.0464549
  39.8274272  58.4254078  52.5324549  40.1244272  59.1854078  53.2554549
  39.6214272  57.0834078  53.2384549  39.1164272  56.3954078  52.5604549
  40.5934272  56.6474078  53.4704549  38.8144272  57.2094078  54.5134549
  38.6014272  58.3594078  54.9714549  38.3974272  56.1534078  55.0524549
  40.9514272  58.2954078  51.5094549  42.1164272  58.5844078  51.8154549
  40.6404272  57.8234078  50.3074549  39.6884272  57.6204078  50.0034549
  41.6654272  57.5534078  49.3064549  42.6044272  57.2824078  49.7884549
  41.2944272  56.3494078  48.4344549  40.2964272  56.4844078  48.0164549
  42.2734272  56.2144078  47.2654549  41.9954272  55.3544078  46.6554549
  42.2394272  57.1174078  46.6564549  43.2834272  56.0754078  47.6504549
  41.3254272  55.0954078  49.3094549  42.3654272  54.8174078  49.4774549
  40.9004272  55.3424078  50.2824549  40.5904272  53.8904078  48.7564549
  40.6764272  53.0594078  49.4564549  39.5384272  54.1384078  48.6154549
  41.0274272  53.6054078  47.7994549  41.8684272  58.8274078  48.4904549
  40.9714272  59.2684078  47.7674549  43.0544272  59.4324078  48.6304549
  43.8734272  59.0014078  49.0594549  43.2564272  60.8004078  48.1594549
  42.4734272  61.4224078  48.5924549  44.6234272  61.3164078  48.6194549
  44.7654272  62.3374078  48.2634549  44.6704272  61.3014078  49.7084549
  45.4084272  60.6784078  48.2134549  43.1314272  60.9004078  46.6454549
  42.6104272  61.8944078  46.1214549  43.6054272  59.8804078  45.9234549
  44.0564272  59.0544078  46.3154549  43.4984272  59.8934078  44.4684549
  43.9654272  60.8154078  44.1214549  44.2414272  58.6884078  43.8644549
  44.0774272  58.6984078  42.7864549  45.7394272  58.7794078  44.1514549
  46.2464272  57.9184078  43.7164549  46.1384272  59.6944078  43.7144549
  45.9034272  58.7904078  45.2294549  43.7404272  57.4684078  44.4234549
  44.2184272  56.7084078  44.0314549  42.0474272  59.9174078  43.9904549
  41.8034272  60.2754078  42.8334549  41.0774272  59.5814078  44.8464549
  41.2284272  59.2664078  45.8044549  39.6784272  59.6534078  44.4254549
  39.6654272  59.2754078  43.4034549  38.7834272  58.7904078  45.3234549
  38.9004272  59.1244078  46.3544549  37.7434272  58.9654078  45.0474549
  39.0544272  57.2984078  45.2654549  40.0254272  56.6584078  44.5444549
  40.7434272  57.1474078  43.9034549  39.9534272  55.2994078  44.7554549
  40.5624272  54.6004078  44.3294549  38.9324272  55.0384078  45.6294549
  38.4674272  53.8214078  46.1334549  38.9254272  52.8854078  45.8494549
  37.4054272  53.8604078  47.0044549  37.0364272  52.9374078  47.4264549
  36.7924272  55.0634078  47.3564549  35.9474272  55.0524078  48.0284549
  37.2544272  56.2804078  46.8534549  36.7844272  57.2094078  47.1414549
  38.3394272  56.2734078  45.9684549  39.1274272  61.0744078  44.4154549
  38.0654272  61.3024078  43.8224549  39.8134272  62.0264078  45.0494549
  40.7474272  61.8854078  45.4354549  39.2834272  63.3774078  45.2524549
  38.1954272  63.3384078  45.1974549  39.6784272  63.8884078  46.6344549
  40.7604272  64.0174078  46.6754549  39.2334272  64.8704078  46.7964549
  39.2424272  62.9504078  47.7444549  38.0584272  62.6264078  47.8674549
  40.1984272  62.5104078  48.5624549  39.9634272  61.8794078  49.3284549
  41.1644272  62.8054078  48.4224549  39.7594272  64.3254078  44.1514549
  40.4194272  65.3434078  44.3914549  39.3824272  63.9854078  42.9214549
  38.7294272  63.2254078  42.7284549  39.8614272  64.6604078  41.7264549
  39.7864272  65.7404078  41.8534549  41.3374272  64.3474078  41.4634549
  41.6854272  64.9264078  40.6084549  41.9334272  64.6564078  42.3214549
  41.5554272  62.8804078  41.2004549  41.6894272  62.3664078  42.1524549
  40.6594272  62.4664078  40.7374549  42.7564272  62.5874078  40.3054549
  43.0244272  61.5344078  40.3904549  42.4854272  62.7644078  39.2644549
  43.9064272  63.4114078  40.6554549  44.1004272  63.5744078  41.6434549
  44.7144272  63.9604078  39.7574549  44.5004272  63.7494078  38.4624549
  43.7174272  63.1674078  38.1634549  45.1184272  64.1694078  37.7684549
  45.7384272  64.7084078  40.1494549  45.9064272  64.8624078  41.1434549
  46.3574272  65.1294078  39.4564549  39.0014272  64.1954078  40.5654549
  38.2684272  63.2064078  40.6754549  39.0914272  64.9194078  39.4564549
  39.6114272  65.7924078  39.3734549  38.4204272  64.4834078  38.2434549
  37.3944272  64.2124078  38.4924549  38.3834272  65.6064078  37.2104549
  39.3944272  65.9834078  37.0534549  38.0414272  65.2054078  36.2564549
  37.4814272  66.7534078  37.6224549  36.7324272  66.6084078  38.6164549
  37.5294272  67.8034078  36.9394549  39.1434272  63.2724078  37.6654549
  40.3394272  63.0774078  37.8824549  38.4044272  62.4524078  36.9214549
  37.4204272  62.6044078  36.6994549  38.9784272  61.2404078  36.3574549
  40.0514272  61.4124078  36.2794549  38.7274272  60.0254078  37.2444549
  37.6774272  60.0114078  37.5354549  38.9094272  59.1214078  36.6634549
  39.5684272  59.9874078  38.4724549  40.8844272  59.5764078  38.4634549
  41.3664272  59.6324078  39.6914549  42.3704272  59.3694078  39.9884549
  40.4094272  60.0654078  40.4954549  40.4994272  60.2044078  41.5024549
  39.2754272  60.2984078  39.7564549  38.3294272  60.6614078  40.1294549
  38.3834272  60.9534078  34.9934549  37.2754272  61.3844078  34.6654549
  39.1194272  60.1734078  34.2224549  40.0994272  59.9604078  34.4094549
  38.5954272  59.5414078  33.0254549  37.5674272  59.8564078  32.8474549
  39.3864272  59.9654078  31.7804549  38.9594272  59.4814078  30.9024549
  39.2784272  61.0404078  31.6354549  40.8674272  59.6184078  31.8744549
  41.2424272  58.5714078  32.3984549  41.7174272  60.5004078  31.3434549
  42.7204272  60.3174078  31.3634549  41.3634272  61.3574078  30.9184549
  38.6384272  58.0314078  33.2444549  39.0424272  57.5524078  34.3084549
  38.2484272  57.2744078  32.2144549  38.0004272  57.6254078  31.2894549
  38.1564272  55.8244078  32.3834549  37.4814272  55.6234078  33.2154549
  37.5844272  55.1764078  31.1214549  36.6884272  55.7224078  30.8264549
  38.3074272  55.2914078  30.3144549  37.2294272  53.6904078  31.2514549
  38.1154272  53.1454078  31.5774549  36.1324272  53.4834078  32.2944549
  35.8974272  52.4214078  32.3694549  36.4774272  53.8474078  33.2624549
  35.2394272  54.0324078  31.9974549  36.7694272  53.1554078  29.8944549
  36.5174272  52.0994078  29.9864549  35.8924272  53.7104078  29.5624549
  37.5714272  53.2744078  29.1654549  39.5124272  55.2214078  32.7304549
  39.6064272  54.3274078  33.5814549  40.5804272  55.7164078  32.1044549
  40.5554272  56.4864078  31.4354549  41.9054272  55.1564078  32.3544549
  41.8694272  54.0864078  32.1474549  42.9494272  55.7934078  31.4154549
  43.0424272  56.8514078  31.6604549  44.2944272  55.1244078  31.6204549
  45.0304272  55.5764078  30.9554549  44.6114272  55.2544078  32.6554549
  44.2094272  54.0604078  31.3984549  42.5034272  55.7064078  29.9464549
  41.5144272  56.1554078  29.8514549  43.1834272  56.3004078  29.3354549
  42.4554272  54.2924078  29.3944549  42.1314272  54.3184078  28.3534549
  43.4474272  53.8444078  29.4544549  41.7524272  53.6974078  29.9774549
  42.3034272  55.3424078  33.8144549  42.7294272  54.3964078  34.4894549
  42.1884272  56.5764078  34.3234549  41.8054272  57.3844078  33.8324549
  42.6374272  56.8204078  35.6854549  43.5694272  56.2774078  35.8444549
  42.9104272  58.3184078  35.8824549  43.2804272  58.4714078  36.8964549
  43.9494272  58.7904078  34.8704549  44.1404272  59.8544078  35.0134549
  44.8754272  58.2334078  35.0124549  43.5764272  58.6214078  33.8604549
  41.7084272  59.0724078  35.6974549  41.3294272  59.3044078  36.5714549
  41.6514272  56.2784078  36.7154549  42.0684272  55.8844078  37.8114549
  40.3624272  56.1934078  36.3694549  39.9734272  56.5224078  35.4864549
  39.3984272  55.5924078  37.2894549  39.4984272  56.0864078  38.2554549
  37.9684272  55.8044078  36.7794549  37.2624272  55.3514078  37.4754549
  37.7644272  56.8724078  36.7004549  37.8594272  55.3404078  35.7994549
  39.6844272  54.1114078  37.4924549  39.5064272  53.5844078  38.5944549
  40.1244272  53.4234078  36.4394549  40.2024272  53.7974078  35.4934549
  40.5364272  52.0364078  36.5884549  39.7814272  51.5084078  37.1714549
  40.6554272  51.3834078  35.2104549  39.6674272  51.3314078  34.7524549
  41.2724272  52.0124078  34.5684549  41.2514272  49.9944078  35.2664549
  42.2844272  50.0264078  34.9194549  41.2724272  49.6474078  36.2994549
  40.3114272  48.8334078  34.2584549  38.8174272  48.8634078  35.2164549
  38.0814272  48.2004078  34.7624549  39.0294272  48.5294078  36.2324549
  38.4224272  49.8794078  35.2434549  41.8664272  51.9404078  37.3404549
  42.0104272  51.1284078  38.2564549  42.8324272  52.7864078  36.9764549
  42.7244272  53.5024078  36.2584549  44.1574272  52.7464078  37.6004549
  44.5774272  51.7524078  37.4444549  45.0514272  53.7914078  36.9474549
  45.1274272  53.5664078  35.8834549  44.5684272  54.7644078  37.0344549
  46.4524272  53.8954078  37.5204549  46.4074272  54.0804078  38.5934549
  46.9864272  52.9554078  37.3814549  47.1974272  55.0384078  36.8164549
  47.2204272  54.8464078  35.7434549  46.6494272  55.9694078  36.9614549
  48.6274272  55.2084078  37.3304549  48.6204272  55.3724078  38.4084549
  49.2004272  54.2984078  37.1504549  49.2734272  56.3664078  36.6394549
  50.2454272  56.4814078  36.9894549  49.2934272  56.1924078  35.6144549
  48.7314272  57.2324078  36.8334549  44.0894272  52.9634078  39.1094549
  44.7524272  52.2554078  39.8744549  43.3004272  53.9334078  39.5644549
  42.7344272  54.5404078  38.9714549  43.1904272  54.2014078  40.9914549
  44.0414272  53.7264078  41.4784549  43.2394272  55.7104078  41.2474549
  42.4074272  56.1954078  40.7374549  43.1174272  55.9054078  42.3134549
  44.5404272  56.3024078  40.7694549  45.7294272  55.9964078  41.4164549
  45.7144272  55.3374078  42.2714549  46.9344272  56.5234078  40.9824549
  47.8484272  56.2804078  41.5034549  46.9684272  57.3564078  39.8884549
  48.1924272  57.8684078  39.4844549  48.0644272  58.4394078  38.6984549
  45.8054272  57.6774078  39.2184549  45.8324272  58.3304078  38.3584549
  44.5834272  57.1434078  39.6684549  43.6694272  57.3914078  39.1504549
  41.9404272  53.5884078  41.6064549  41.6414272  53.8534078  42.7734549
  41.2044272  52.7864078  40.8424549  41.3814272  52.6544078  39.8464549
  40.0684272  52.0094078  41.3374549  39.5494272  51.5544078  40.4934549
  40.5584272  50.8744078  42.2404549  41.5654272  50.5804078  41.9434549
  40.6204272  51.2274078  43.2694549  39.6904272  49.7434078  42.1744549
  38.7924272  50.0024078  42.4694549  39.0584272  52.9214078  42.0444549
  38.6354272  52.6764078  43.1834549  38.6924272  54.0034078  41.3544549
  38.9804272  54.1804078  40.3924549  37.8374272  55.0454078  41.9174549
  38.1634272  55.2434078  42.9384549  37.9764272  56.3334078  41.0934549
  37.5484272  56.1804078  40.1024549  37.2154272  57.4614078  41.7544549
  37.3214272  58.3694078  41.1604549  36.1604272  57.1964078  41.8254549
  37.6144272  57.6334078  42.7544549  39.4944272  56.6894078  40.9244549
  39.5904272  57.6044078  40.3394549  39.9444272  56.8374078  41.9054549
  40.0044272  55.8744078  40.4104549  36.3764272  54.5934078  41.9924549
  35.6224272  54.7614078  41.0304549  36.0024272  54.0164078  43.1504549
  36.6174272  53.9114078  43.9574549  34.6474272  53.4804078  43.3484549
  34.5054272  52.6784078  42.6244549  34.5144272  52.8954078  44.7654549
  34.7894272  53.6684078  45.4834549  33.0554272  52.4784078  45.0604549
  32.9904272  52.0684078  46.0684549  32.4044272  53.3494078  44.9804549
  32.7404272  51.7234078  44.3404549  35.4564272  51.7174078  44.9354549
  35.3534272  51.3114078  45.9414549  35.2094272  50.9454078  44.2064549
  36.4834272  52.0474078  44.7804549  33.5494272  54.4924078  43.0414549
  32.5794272  54.1254078  42.3594549  33.5954272  55.7354078  43.5364549
  34.6574272  56.3834078  44.3454549  35.5294272  56.6274078  43.7384549
  35.0004272  55.7314078  45.1484549  34.0074272  57.6064078  44.8784549
  34.7334272  58.4134078  44.9794549  33.5964272  57.4214078  45.8704549
  32.9434272  57.9834078  43.9414549  33.3144272  58.6724078  43.1834549
  32.1264272  58.4874078  44.4574549  32.4694272  56.6654078  43.3074549
  31.5454272  56.2794078  43.7394549  32.1504272  56.8634078  41.8414549
  30.9824272  57.0524078  41.4804549  33.1694272  56.8734078  40.9814549
  34.1534272  56.8204078  41.2424549  32.9094272  56.9664078  39.5484549
  32.3024272  57.8524078  39.3604549  34.2304272  57.1134078  38.7784549
  34.9374272  56.3574078  39.1214549  33.9914272  56.9044078  37.2924549
  34.9334272  57.0104078  36.7544549  33.5884272  55.9054078  37.1254549
  33.2804272  57.6474078  36.9304549  34.8234272  58.4924078  39.0404549
  35.7604272  58.5954078  38.4934549  34.1234272  59.2584078  38.7084549
  35.0114272  58.6114078  40.1074549  32.1234272  55.7514078  39.0624549
  31.1924272  55.8784078  38.2594549  32.5164272  54.5544078  39.5054549
  33.2724272  54.4004078  40.1724549  31.8504272  53.3464078  39.0334549
  31.6744272  53.4494078  37.9624549  32.7544272  52.1364078  39.2824549
  33.2364272  52.2274078  40.2564549  32.1564272  51.2254078  39.3064549
  33.7984272  52.0344078  38.2024549  34.9834272  52.7494078  38.2934549
  35.1654272  53.3694078  39.1594549  35.9364272  52.6804078  37.2904549
  36.8684272  53.2184078  37.3854549  35.6824272  51.9144078  36.1634549
  36.6204272  51.8204078  35.1444549  36.3374272  51.1374078  34.5014549
  34.5024272  51.2024078  36.0614549  34.3124272  50.5894078  35.1924549
  33.5724272  51.2774078  37.0694549  32.6444272  50.7324078  36.9744549
  30.4824272  53.1554078  39.6754549  29.6134272  52.4894078  39.0984549
  30.2624272  53.7034078  40.8664549  30.9604272  54.1744078  41.4424549
  28.9094272  53.6394078  41.4224549  28.5664272  52.6044078  41.4064549
  28.9184272  54.1124078  42.8704549  29.4524272  55.0594078  42.9404549
  27.8954272  54.2984078  43.1984549  29.5674272  53.0974078  43.7894549
  29.0574272  52.1394078  43.6864549  30.6014272  52.9424078  43.4824549
  29.5344272  53.5264078  45.2294549  30.0154272  54.5994078  45.5784549
  28.9254272  52.6994078  46.0784549  28.5404272  51.8164078  45.7424549
  28.8444272  52.9494078  47.0644549  27.9434272  54.4534078  40.5754549
  26.7964272  54.0394078  40.3494549  28.4054272  55.5944078  40.0624549
  29.3284272  55.9834078  40.2534549  27.5784272  56.3854078  39.1584549
  26.5904272  56.5154078  39.5994549  28.1994272  57.7834078  38.9704549
  28.2114272  58.2894078  39.9354549  29.2374272  57.6624078  38.6604549
  27.4834272  58.6954078  37.9454549  28.1174272  59.5564078  37.7334549
  27.3624272  58.1494078  37.0094549  26.1114272  59.1914078  38.4134549
  25.8014272  59.0964078  39.6184549  25.3594272  59.6694078  37.5444549
  27.3694272  55.6594078  37.8284549  26.2544272  55.6624078  37.2934549
  28.4094272  54.9894078  37.2964549  29.3654272  55.0164078  37.6514549
  28.2024272  54.1444078  36.1174549  27.9664272  54.8144078  35.2904549
  29.4584272  53.3354078  35.7894549  29.7894272  52.8264078  36.6944549
  29.1944272  52.5624078  35.0674549  30.6034272  54.1254078  35.2424549
  30.5104272  55.4774078  34.9954549  29.5804272  55.9954078  35.1754549
  31.6254272  56.1844078  34.5094549  31.5524272  57.2454078  34.3204549
  32.8254272  55.5134078  34.2724549  33.6824272  56.0544078  33.9004549
  32.9164272  54.1654078  34.5124549  33.8404272  53.6414078  34.3194549
  31.8144272  53.4784078  35.0044549  31.8974272  52.4204078  35.2064549
  27.0554272  53.1654078  36.3374549  26.1594272  53.0284078  35.4954549
  27.1004272  52.4384078  37.4574549  27.8134272  52.5404078  38.1794549
  26.0974272  51.4134078  37.7324549  26.0614272  50.7314078  36.8834549
  26.4864272  50.6324078  38.9844549  25.7344272  49.8694078  39.1854549
  27.4544272  50.1564078  38.8304549  26.5474272  51.3134078  39.8334549
  24.7094272  52.0234078  37.8894549  23.7264272  51.4734078  37.3864549
  24.6114272  53.1674078  38.5744549  25.3874272  53.6464078  39.0304549
  23.3084272  53.8164078  38.7044549  22.6164272  53.1244078  39.1844549
  23.4374272  55.0614078  39.5744549  24.3344272  55.6074078  39.2824549
  22.5884272  55.7174078  39.3824549  23.5044272  54.7594078  41.0714549
  22.7064272  54.0674078  41.3394549  24.4474272  54.2634078  41.3014549
  23.3794272  56.0334078  41.9104549  22.4314272  56.5204078  41.6804549
  23.3514272  55.7644078  42.9664549  24.4754272  56.9844078  41.6864549
  24.3584272  57.6734078  40.9434549  25.6134272  57.0134078  42.3834549
  25.8354272  56.1434078  43.3624549  25.1314272  55.4414078  43.5904549
  26.7094272  56.1774078  43.8864549  26.5384272  57.9244078  42.1014549
  26.3784272  58.5994078  41.3534549  27.4084272  57.9484078  42.6324549
  22.7354272  54.1634078  37.3354549  21.5494272  53.9274078  37.0644549
  23.5764272  54.7024078  36.4484549  24.5664272  54.8754078  36.6224549
  23.1104272  55.0914078  35.1254549  22.2004272  55.6794078  35.2434549
  24.1764272  55.9364078  34.4394549  25.1434272  55.4444078  34.5444549
  23.9594272  55.9874078  33.3724549  24.2724272  57.3434078  34.9934549
  24.3934272  57.3034078  36.0764549  25.1584272  57.8354078  34.5914549
  23.0324272  58.1574078  34.6464549  22.2464272  58.5094078  35.5254549
  22.8404272  58.4314078  33.3584549  23.5194272  58.1194078  32.6644549
  22.0144272  58.9534078  33.0654549  22.7484272  53.8804078  34.2704549
  21.7724272  53.9214078  33.5094549  23.5424272  52.8074078  34.3514549
  24.4154272  52.7744078  34.8774549  23.1914272  51.5664078  33.6624549
  23.1344272  51.7604078  32.5914549  24.2754272  50.4964078  33.8904549
  24.4494272  50.4014078  34.9624549  23.7964272  49.1494078  33.3584549
  24.5684272  48.3974078  33.5234549  22.8864272  48.8554078  33.8804549
  23.5924272  49.2314078  32.2904549  25.6084272  50.9084078  33.2574549
  25.5414272  50.7994078  32.1754549  25.7914272  51.9634078  33.4604549
  26.8034272  50.0714078  33.7824549  27.7214272  50.4064078  33.3004549
  26.8924272  50.2004078  34.8614549  26.6374272  49.0184078  33.5554549
  21.8274272  51.0744078  34.1344549  20.9304272  50.7864078  33.3304549
  21.6514272  50.9694078  35.4444549  22.3794272  51.1564078  36.1334549
  20.3784272  50.5714078  36.0104549  20.2584272  51.0474078  36.9834549
  19.5754272  50.9424078  35.3734549  20.2264272  49.0684078  36.1724549
  20.8804272  48.2654078  35.5024549  19.2884272  48.7004078  37.0634549
  18.6504272  49.3554078  37.5144549  19.0994272  47.3054078  37.4694549
  20.0214272  46.9574078  37.9354549  17.9454272  47.2144078  38.4834549
  17.7534272  48.2134078  38.8744549  17.0464272  46.9014078  37.9524549
  18.1584272  46.2664078  39.6694549  18.3914272  45.2714078  39.2894549
  19.0254272  46.6014078  40.2384549  16.9464272  46.1684078  40.6164549
  16.6714272  47.1234078  41.3864549  16.2664272  45.1194078  40.6024549
  18.8224272  46.4044078  36.2674549  19.4424272  45.3464078  36.1084549
  17.8724272  46.8044078  35.4114549  17.4144272  47.7154078  35.4374549
  17.4194272  45.9144078  34.3444549  17.1504272  44.9644078  34.8054549
  16.1864272  46.4944078  33.6444549  15.8644272  45.8174078  32.8534549
  15.3804272  46.6154078  34.3684549  16.4354272  47.4634078  33.2124549
  18.5204272  45.6434078  33.3314549  18.7554272  44.4904078  32.9574549
  19.1904272  46.6974078  32.8514549  19.0314272  47.6654078  33.1314549
  20.2374272  46.5034078  31.8514549  19.8524272  45.8444078  31.0734549
  20.6144272  47.8424078  31.2184549  20.9634272  48.5274078  31.9914549
  21.4414272  47.6984078  30.5224549  19.4204272  48.4644078  30.4794549
  18.9844272  47.7214078  29.8114549  18.6504272  48.7334078  31.2024549
  19.8004272  49.6834078  29.6844549  20.6244272  49.4374078  29.0154549
  18.9604272  49.9844078  29.0584549  20.1894272  50.7984078  30.5434549
  20.2694272  50.6264078  31.5454549  20.4454272  52.0244078  30.0964549
  20.7974272  52.9864078  30.9484549  20.8704272  52.7834078  31.9454549
  20.9934272  53.9264078  30.6034549  20.3554272  52.2834078  28.7954549
  20.0914272  51.5434078  28.1454549  20.5504272  53.2224078  28.4474549
  21.4564272  45.8354078  32.4614549  22.1334272  45.0384078  31.7964549
  21.7624272  46.1644078  33.7144549  21.2724272  46.8674078  34.2674549
  22.8704272  45.5024078  34.3954549  23.7754272  45.6554078  33.8074549
  23.0884272  46.1104078  35.7804549  23.2094272  47.1884078  35.6774549
  22.1954272  45.9454078  36.3824549  24.3064272  45.5414078  36.5294549
  24.2454272  45.8284078  37.5794549  24.2694272  44.4524078  36.4944549
  25.8844272  46.1004078  35.8564549  25.9884272  47.7054078  36.6474549
  26.9104272  48.2014078  36.3444549  25.1344272  48.3134078  36.3494549
  25.9834272  47.5784078  37.7304549  22.6174272  44.0094078  34.5014549
  23.5024272  43.1984078  34.2134549  21.4104272  43.6234078  34.9184549
  20.6544272  44.2524078  35.1904549  21.1044272  42.1964078  35.0074549
  21.8524272  41.7264078  35.6454549  19.7244272  41.9934078  35.6354549
  19.6724272  42.5014078  36.5984549  18.9554272  42.4334078  35.0014549
  19.4854272  40.6084078  35.8014549  18.6024272  40.4744078  36.2044549
  21.1844272  41.5234078  33.6384549  21.7894272  40.4514078  33.4894549
  20.5794272  42.1394078  32.6214549  20.1014272  43.0384078  32.6874549
  20.5704272  41.5284078  31.2964549  20.1124272  40.5424078  31.3774549
  19.7364272  42.3774078  30.3304549  19.8314272  43.4294078  30.6004549
  20.1324272  42.2704078  29.3204549  18.2454272  41.9794078  30.3394549
  18.1464272  40.9684078  29.9454549  17.8914272  41.9564078  31.3704549
  17.3544272  42.9174078  29.5294549  17.8544272  43.8774078  29.3964549
  17.1904272  42.5024078  28.5344549  16.0124272  43.1264078  30.2294549
  15.3994272  42.2324078  30.1124549  16.1784272  43.2614078  31.2984549
  15.2784272  44.3044078  29.6894549  14.3744272  44.4104078  30.1914549
  15.8514272  45.1614078  29.8234549  15.0964272  44.1654078  28.6754549
  21.9844272  41.3254078  30.7674549  22.2884272  40.2884078  30.1604549
  22.8654272  42.2944078  31.0094549  22.6654272  43.1354078  31.5504549
  24.2274272  42.2044078  30.4924549  24.1744272  41.9164078  29.4424549
  24.9174272  43.5664078  30.6134549  24.7784272  43.9454078  31.6254549
  25.9894272  43.4354078  30.4664549  24.4024272  44.6044078  29.6184549
  23.3304272  44.4714078  29.4744549  24.5474272  45.6044078  30.0264549
  25.2504272  44.4714078  28.0234549  24.9614272  46.1194078  27.3614549
  25.4224272  46.2024078  26.3774549  23.8894272  46.2944078  27.2754549
  25.3974272  46.8614078  28.0304549  25.0304272  41.1394078  31.2214549
  25.8124272  40.4114078  30.5964549  24.8774272  41.0444078  32.5424549
  24.2634272  41.6294078  33.1094549  25.6364272  40.0294078  33.2684549
  26.6774272  40.0894078  32.9514549  25.5684272  40.2924078  34.7704549
  24.5214272  40.3154078  35.0714549  26.0314272  39.4534078  35.2904549
  26.2374272  41.5854078  35.2414549  25.7064272  42.4424078  34.8274549
  26.1954272  41.6334078  36.7414549  26.6694272  42.5514078  37.0894549
  25.1584272  41.6104078  37.0774549  26.7274272  40.7734078  37.1484549
  27.6814272  41.6344078  34.7634549  28.1464272  42.5594078  35.1044549
  28.2274272  40.7824078  35.1684549  27.7054272  41.5964078  33.6744549
  25.1324272  38.6264078  32.9404549  25.9174272  37.6744078  32.9224549
  23.8364272  38.4774078  32.6554549  23.1224272  39.1994078  32.7524549
  23.3714272  37.1854078  32.1624549  23.7264272  36.4134078  32.8454549
  21.8364272  37.1374078  32.1374549  21.4574272  38.0914078  31.7714549
  21.5164272  36.3744078  31.4274549  21.2224272  36.8494078  33.4724549
  20.8074272  37.8454078  34.3294549  20.8804272  38.8464078  34.1474549
  20.2994272  37.3044078  35.4234549  19.8984272  37.8434078  36.2684549
  20.3664272  35.9904078  35.3044549  20.9254272  35.6794078  34.0874549
  21.0954272  34.6874078  33.6954549  23.9464272  36.8894078  30.7834549
  24.2904272  35.7404078  30.4864549  24.0834272  37.9134078  29.9354549
  23.7854272  38.8684078  30.1334549  24.6944272  37.7214078  28.6174549
  24.1604272  36.9104078  28.1224549  24.5654272  38.9994078  27.7834549
  25.0234272  38.8444078  26.8064549  23.5114272  39.2454078  27.6554549
  25.0694272  39.8194078  28.2944549  26.1614272  37.3134078  28.7254549
  26.6384272  36.4584078  27.9624549  26.9014272  37.9394078  29.6484549
  26.5484272  38.7024078  30.2264549  28.2964272  37.5884078  29.9204549
  28.7554272  37.5204078  28.9344549  28.9834272  38.6484078  30.7934549
  28.4514272  38.7154078  31.7424549  29.9954272  38.3114078  31.0184549
  29.0594272  40.0264078  30.1864549  28.8574272  40.2374078  28.8334549
  28.6424272  39.3974078  28.1894549  28.9274272  41.5174078  28.2924549
  28.7344272  41.6724078  27.2414549  29.2474272  42.5984078  29.1104549
  29.3234272  43.5904078  28.6904549  29.4674272  42.4004078  30.4604549
  29.7034272  43.2384078  31.0994549  29.3834272  41.1174078  30.9934549
  29.5714272  40.9644078  32.0454549  28.4544272  36.2624078  30.6534549
  29.5844272  35.7574078  30.7344549  27.3804272  35.7214078  31.2294549
  26.4274272  36.0304078  31.0394549  27.4664272  34.6234078  32.1974549
  26.4784272  34.5374078  32.6494549  27.7984272  33.2934078  31.5334549
  27.1814272  33.1664078  30.6444549  28.8374272  33.3004078  31.2024549
  27.5734272  32.1194078  32.4824549  26.7214272  32.2644078  33.3894549
  28.2634272  31.0874078  32.3564549  28.4854272  34.9224078  33.2934549
  29.3114272  34.0854078  33.6644549  28.4014272  36.1244078  33.8394549
  27.6714272  36.8024078  33.6214549  29.3764272  36.5784078  34.8214549
  30.3704272  36.2194078  34.5544549  29.4054272  38.1034078  34.8354549
  29.5794272  38.4634078  33.8214549  28.4264272  38.4734078  35.1414549
  30.4564272  38.6844078  35.7484549  31.7494272  38.9094078  35.2944549
  32.0054272  38.6604078  34.2754549  32.7094272  39.4444078  36.1234549
  33.7064272  39.6294078  35.7524549  32.3924272  39.7384078  37.4114549
  33.3394272  40.2644078  38.2154549  32.9174272  40.6404078  39.0154549
  31.1154272  39.5314078  37.8934549  30.8694272  39.7854078  38.9134549
  30.1614272  38.9984078  37.0614549  29.1654272  38.8224078  37.4394549
  29.0294272  36.0104078  36.1984549  28.0554272  36.4394078  36.8294549
  29.8424272  35.0674078  36.6744549  30.6174272  34.6574078  36.1524549
  29.6674272  34.5444078  38.0204549  30.4104272  33.7714078  38.2164549
  29.8324272  35.3374078  38.7494549  28.2754272  33.9734078  38.1894549
  27.7564272  33.2944078  37.3024549  27.6354272  34.2854078  39.3124549
  27.9994272  34.8954078  40.0444549  26.3014272  33.7324078  39.5604549
  26.2574272  32.7864078  39.0194549  26.0834272  33.4614078  41.0574549
  25.1744272  32.8724078  41.1844549  26.9094272  32.8584078  41.4344549
  25.9744272  34.7274078  41.8884549  26.2134272  35.8284078  41.4044549
  25.6194272  34.5654078  43.1634549  25.5374272  35.3764078  43.7774549
  25.4294272  33.6304078  43.5254549  25.1844272  34.6134078  39.0124549
  24.0044272  34.3124078  39.2554549  25.5384272  35.6864078  38.2944549
  26.5114272  35.9774078  38.1974549  24.6094272  36.5624078  37.5714549
  25.2194272  37.3734078  37.1744549  23.9304272  35.8164078  36.4254549
  23.1554272  35.1654078  36.8304549  23.4334272  36.5354078  35.7734549
  24.8964272  34.9934078  35.6124549  25.4984272  35.6524078  34.9874549
  25.5824272  34.4734078  36.2804549  24.1864272  33.9914078  34.7454549
  23.8984272  34.3544078  33.5914549  23.9134272  32.8684078  35.2164549
  23.5454272  37.1874078  38.4704549  22.4854272  37.5954078  37.9924549
  23.8084272  37.2934078  39.7644549  24.7224272  37.0914078  40.1704549
  22.8074272  37.7124078  40.7404549  21.8094272  37.7514078  40.3024549
  22.7734272  36.6954078  41.8844549  22.4964272  35.7204078  41.4824549
  23.7764272  36.5964078  42.2984549  21.8094272  37.0574078  43.0084549
  21.3054272  38.2014078  43.1034549  21.5724272  36.1654078  43.8434549
  23.1794272  39.1064078  41.2274549  24.2424272  39.2824078  41.8324549
  22.3204272  40.1004078  40.9594549  21.4134272  39.9914078  40.5044549
  22.6814272  41.4664078  41.3364549  23.7144272  41.4234078  41.6824549
  22.6314272  42.4344078  40.1424549  22.9134272  43.4234078  40.5034549
  23.6264272  41.9944078  39.0724549  23.5844272  42.6854078  38.2304549
  24.6334272  41.9924078  39.4904549  23.3734272  40.9904078  38.7314549
  21.2244272  42.5654078  39.5644549  20.9114272  41.6084078  39.1474549
  20.5234272  42.8104078  40.3624549  21.1604272  43.6264078  38.4944549
  20.1434272  43.6914078  38.1064549  21.4494272  44.5884078  38.9184549
  21.8424272  43.3674078  37.6844549  21.8194272  41.9834078  42.4784549
  21.6524272  43.1974078  42.6304549  21.3314272  41.0814078  43.3274549
  21.4924272  40.0764078  43.2644549  20.5004272  41.5064078  44.4464549
  19.6454272  42.0594078  44.0574549  19.9814272  40.2854078  45.2094549
  19.1544272  40.5824078  45.8544549  19.5884272  39.5534078  44.5034549
  21.0004272  39.6914078  45.9894549  20.6374272  38.9154078  46.4654549
  21.2794272  42.4394078  45.3724549  22.4864272  42.2864078  45.5764549
  20.5904272  43.4314078  45.9104549  19.5794272  43.5294078  45.8154549
  21.2114272  44.4824078  46.6934549  20.7694272  44.5104078  47.6894549
  22.2724272  44.2684078  46.8214549  21.0374272  45.8284078  46.0164549
  20.2464272  45.9894078  45.0844549  21.8034272  46.8074078  46.4924549
  22.4614272  46.6994078  47.2644549  21.7494272  48.1484078  45.9194549
  20.7034272  48.4404078  45.8254549  22.4664272  49.1444078  46.8344549
  23.5064272  48.8414078  46.9534549  22.4734272  50.1274078  46.3634549
  21.8144272  49.2464078  48.1984549  22.4524272  49.0654078  49.2314549
  20.5324272  49.5184078  48.1994549  20.0264272  49.5864078  49.0824549
  20.0404272  49.6614078  47.3174549  22.3924272  48.1634078  44.5364549
  23.4474272  47.5614078  44.3274549  21.7544272  48.8654078  43.5894549
  20.9164272  49.4284078  43.7394549  22.2664272  48.8504078  42.2224549
  22.3054272  47.8154078  41.8824549  21.3194272  49.6144078  41.2694549
  20.3004272  49.2824078  41.4674549  21.3454272  51.1204078  41.5274549
  20.6664272  51.6194078  40.8364549  21.0314272  51.3194078  42.5524549
  22.3574272  51.4974078  41.3784549  21.6594272  49.2874078  39.8154549
  20.9854272  49.8314078  39.1534549  22.6884272  49.5814078  39.6074549
  21.5464272  48.2164078  39.6474549  23.6864272  49.4064078  42.1704549
  24.4784272  49.0154078  41.3024549  24.0604272  50.2664078  43.1204549
  23.4734272  50.5654078  43.8994549  25.3984272  50.8514078  43.0884549
  25.8124272  50.6124078  42.1094549  25.3354272  52.3734078  43.2464549
  26.3464272  52.7774078  43.1944549  24.7804272  52.7944078  42.4084549
  24.6874272  52.8244078  44.5464549  24.2174272  51.9754078  45.3314549
  24.6524272  54.0614078  44.7774549  26.3414272  50.2444078  44.1274549
  27.3954272  50.8194078  44.4094549  26.0084272  49.0864078  44.6734549
  25.1424272  48.5794078  44.4924549  26.9254272  48.4504078  45.6144549
  27.9304272  48.7104078  45.2814549  26.6654272  48.9934078  47.0444549
  27.5854272  48.9334078  47.6254549  26.3944272  50.0474078  46.9854549
  25.6524272  48.2914078  47.7094549  26.0474272  47.5584078  48.2264549
  26.8784272  46.9314078  45.6104549  27.5874272  46.3254078  46.4244549
  26.1054272  46.2884078  44.7244549  25.6344272  46.7344078  43.9374549
  25.8824272  44.8464078  44.8394549  25.5204272  44.6814078  45.8544549
  24.8254272  44.3674078  43.8304549  24.6204272  43.3114078  44.0084549
  23.8954272  44.9074078  44.0104549  25.2264272  44.5514078  42.3874549
  26.0014272  43.6024078  41.7404549  26.3054272  42.7124078  42.2704549
  26.3914272  43.7784078  40.4274549  27.0194272  43.0444078  39.9454549
  25.9714272  44.9064078  39.7284549  26.2404272  45.0294078  38.6894549
  25.2094272  45.8694078  40.3654549  24.9084272  46.7604078  39.8344549
  24.8334272  45.6884078  41.6854549  24.2284272  46.4364078  42.1764549
  27.1584272  44.0284078  44.6694549  27.2074272  42.8924078  45.1554549
  28.1804272  44.5604078  43.9814549  28.1454272  45.4614078  43.5054549
  29.4604272  43.8534078  43.8664549  29.2174272  42.7914078  43.8324549
  30.1844272  44.2794078  42.5854549  31.0854272  43.6774078  42.4694549
  29.5454272  44.0654078  41.7284549  30.5634272  45.7414078  42.5644549
  31.7674272  46.2744078  42.8974549  32.6244272  45.7044078  43.2254549
  31.7404272  47.6414078  42.7584549  32.5204272  48.2714078  42.9454549
  30.4944272  48.0214078  42.3274549  29.9854272  49.2904078  42.0444549
  30.5934272  50.1754078  42.1574549  28.6804272  49.3704078  41.6164549
  28.2584272  50.3384078  41.3884549  27.8894272  48.2294078  41.4704549
  26.8694272  48.3304078  41.1294549  28.3944272  46.9624078  41.7574549
  27.7744272  46.0844078  41.6494549  29.7234272  46.8504078  42.1884549
  30.3814272  44.0554078  45.0654549  31.4704272  43.4604078  45.0934549
  29.9824272  44.8854078  46.0274549  29.1404272  45.4554078  45.9444549
  30.6804272  45.0814078  47.2914549  31.6644272  44.6314078  47.1574549
  30.8124272  46.5734078  47.6354549  29.7964272  46.9684078  47.6504549
  31.1844272  46.6134078  48.6594549  31.6454272  47.5834078  46.8454549
  31.9424272  48.3864078  47.5194549  32.9034272  46.9104078  46.3254549
  33.4954272  47.6314078  45.7624549  33.4894272  46.5354078  47.1644549
  32.6294272  46.0794078  45.6754549  30.8514272  48.2654078  45.7524549
  31.4914272  48.9714078  45.2244549  30.4804272  47.5174078  45.0514549
  30.0094272  48.7994078  46.1934549  29.9564272  44.4164078  48.4474549
  30.5924272  43.8634078  49.3474549  28.6244272  44.5014078  48.4704549
  28.0454272  44.9304078  47.7484549  27.9084272  43.9424078  49.6114549
  28.5294272  43.1364078  50.0024549  27.7134272  45.0024078  50.7174549
  27.0934272  44.5824078  51.5094549  28.6804272  45.2374078  51.1614549
  27.0714272  46.2884078  50.2104549  26.3264272  46.2594078  49.2004549
  27.2894272  47.3454078  50.8454549  26.5634272  43.3284078  49.2174549
  25.7124272  43.1414078  50.0944549  26.3564272  42.9874078  47.9444549
  27.0404272  43.1304078  47.2014549  25.1194272  42.3744078  47.5024549
  24.3634272  42.4874078  48.2794549  24.7514272  42.9004078  46.6214549
  25.2844272  40.9044078  47.1754549  26.0834272  40.2104078  47.8054549
  24.5424272  40.4184078  46.1834549  24.0004272  40.9874078  45.5334549
  24.4594272  38.9884078  45.9624549  24.6464272  38.4884078  46.9124549
  23.4354272  38.7504078  45.6734549  25.3914272  38.3894078  44.9254549
  25.4244272  37.1634078  44.7954549  26.1544272  39.2024078  44.1934549
  26.2304272  40.2094078  44.3404549  26.9594272  38.6814078  43.0944549
  26.3674272  37.9694078  42.5184549  27.3684272  39.8204078  42.1434549
  26.4414272  40.3124078  41.8494549  28.2924272  40.8014078  42.8264549
  28.5624272  41.5934078  42.1284549  27.7884272  41.2354078  43.6894549
  29.1934272  40.2844078  43.1544549  28.0924272  39.2954078  40.9074549
  28.7244272  40.0894078  40.5084549  28.7534272  38.4824078  41.2084549
  27.2024272  38.8094078  39.8294549  27.8044272  38.4564078  38.9924549
  26.5884272  37.9914078  40.2054549  26.5584272  39.6224078  39.4954549
  28.1744272  37.9474078  43.6454549  28.8144272  38.3954078  44.6054549
  28.4754272  36.7954078  43.0504549  27.9334272  36.4154078  42.2744549
  29.6034272  35.9524078  43.4364549  30.3024272  36.5444078  44.0274549
  29.1564272  34.7664078  44.3134549  28.4624272  34.1534078  43.7374549
  30.0274272  34.1474078  44.5264549  28.4894272  35.1354078  45.6404549
  27.6434272  35.7974078  45.4564549  28.0944272  34.2384078  46.1174549
  29.4874272  35.8194078  46.5724549  30.3934272  35.2154078  46.6354549
  29.7744272  36.7814078  46.1484549  28.9514272  36.0254078  47.9164549
  29.2084272  35.3534078  48.6394549  28.1504272  37.0314078  48.2594549
  27.7784272  37.9274078  47.3544549  28.1064272  37.8464078  46.3924549
  27.1644272  38.6974078  47.6214549  27.7144272  37.1404078  49.5084549
  27.9934272  36.4524078  50.2074549  27.1004272  37.9124078  49.7684549
  30.2654272  35.4384078  42.1684549  29.5794272  35.1064078  41.2024549
  31.5954272  35.3684078  42.1684549  32.1794272  35.6964078  42.9384549
  32.3434272  34.8074078  41.0494549  31.7104272  34.1004078  40.5134549
  32.7424272  35.8954078  40.0214549  31.8344272  36.4314078  39.7444549
  33.7044272  36.9534078  40.6354549  33.9584272  37.6964078  39.8794549
  33.2164272  37.4444078  41.4774549  34.6144272  36.4614078  40.9804549
  33.3064272  35.2704078  38.7364549  34.2694272  34.8134078  38.9634549
  32.6404272  34.4694078  38.4154549  33.4894272  36.2554078  37.5734549
  33.8914272  35.7274078  36.7094549  32.5264272  36.6954078  37.3144549
  34.1804272  37.0444078  37.8704549  33.5684272  34.0814078  41.5984549
  34.1874272  34.5354078  42.5674549  33.8824272  32.9324078  41.0084549
  33.3294272  32.5134078  40.2614549  35.0604272  32.1584078  41.3804549
  35.2964272  32.3944078  42.4184549  34.7764272  30.6714078  41.2454549
  35.5524272  30.0964078  41.7504549  33.8314272  30.4264078  41.7304549
  34.7244272  30.3164078  39.8774549  35.3524272  29.5844078  39.7054549
  36.2684272  32.5274078  40.5124549  36.1434272  33.1804078  39.4724549
  37.4574272  32.0644078  40.9324549  37.6084272  31.5424078  41.7954549
  38.6574272  32.3004078  40.1274549  38.7454272  33.3764078  39.9804549
  39.9144272  31.7984078  40.8594549  40.7934272  31.9844078  40.2424549
  40.0184272  32.3264078  41.8074549  39.8234272  30.7284078  41.0474549
  38.5474272  31.6464078  38.7534549  38.9474272  32.2394078  37.7434549
  37.9994272  30.4194078  38.6784549  37.6674272  29.8614078  39.4654549
  37.8604272  29.8184078  37.3504549  38.8344272  29.8924078  36.8664549
  37.4804272  28.3344078  37.4414549  37.3374272  27.9664078  36.4254549
  38.5994272  27.5074078  38.1124549  38.2984272  26.4604078  38.1614549
  39.5164272  27.5944078  37.5294549  38.7744272  27.8824078  39.1204549
  36.2764272  28.1834078  38.1874549  36.2544272  27.2924078  38.5954549
  36.8454272  30.5734078  36.4944549  37.0114272  30.6524078  35.2714549
  35.7844272  31.1144078  37.1024549  35.5784272  31.0274078  38.0974549
  34.8194272  31.8954078  36.3344549  34.5624272  31.3264078  35.4414549
  33.5454272  32.1234078  37.1584549  33.8114272  32.5244078  38.1364549
  32.9224272  32.8704078  36.6664549  32.7424272  30.8214078  37.3374549
  32.2034272  30.6114078  36.4134549  33.4394272  29.9984078  37.4944549
  31.7414272  30.8484078  38.4964549  31.7304272  31.8144078  39.2944549
  30.9774272  29.8614078  38.6294549  35.4114272  33.2234078  35.8714549
  35.0554272  33.7184078  34.7904549  36.2994272  33.8244078  36.6714549
  36.5194272  33.5404078  37.6264549  37.0354272  34.9874078  36.1724549
  36.3064272  35.7544078  35.9104549  37.9634272  35.5584078  37.2544549
  38.6574272  34.7784078  37.5684549  38.5604272  36.3594078  36.8184549
  37.2414272  36.0984078  38.4844549  36.2624272  35.6254078  38.5554549
  37.7994272  35.8124078  39.3754549  37.0604272  37.6034078  38.4804549
  36.9984272  38.2504078  37.4284549  36.9414272  38.1694078  39.6734549
  36.9984272  37.5984078  40.5164549  36.7924272  39.1754078  39.7474549
  37.8304272  34.6334078  34.9164549  37.8284272  35.3984078  33.9414549
  38.5394272  33.4934078  34.9244549  38.6084272  32.8624078  35.7234549
  39.2894272  33.0674078  33.7364549  40.0534272  33.8184078  33.5334549
  39.9914272  31.7184078  33.9824549  39.2554272  30.9844078  34.3104549
  40.5964272  31.1984078  32.6764549  41.0904272  30.2444078  32.8594549
  39.8064272  31.0624078  31.9384549  41.3234272  31.9184078  32.3004549
  41.0124272  31.8224078  35.1234549  40.5614272  32.3714078  35.9504549
  41.2334272  30.8194078  35.4894549  42.3064272  32.4974078  34.7404549
  42.9704272  32.5284078  35.6044549  42.7844272  31.9384078  33.9354549
  42.1014272  33.5134078  34.4034549  38.3654272  32.9694078  32.5274549
  38.6854272  33.4554078  31.4344549  37.2054272  32.3264078  32.6964549
  36.8684272  31.9294078  33.5734549  36.3274272  32.1654078  31.5424549
  36.8824272  31.6464078  30.7614549  35.1034272  31.3214078  31.9144549
  34.6144272  31.7334078  32.7974549  34.3714272  31.3404078  31.1064549
  35.5254272  29.9964078  32.1614549  34.7514272  29.4464078  32.4024549
  35.8974272  33.5154078  30.9984549  35.8534272  33.7234078  29.7824549
  35.5834272  34.4474078  31.8874549  35.6464272  34.3274078  32.8984549
  35.1084272  35.7564078  31.4514549  34.3094272  35.6354078  30.7204549
  34.5604272  36.5124078  32.6624549  33.6314272  36.0404078  32.9824549
  35.2664272  36.4164078  33.4874549  34.3024272  37.9734078  32.4094549
  33.1794272  38.3784078  31.6994549  32.4894272  37.6394078  31.3194549
  32.9384272  39.7294078  31.4754549  32.0464272  40.0414078  30.9524549
  33.8554272  40.6844078  31.9294549  33.6864272  41.7314078  31.7264549
  34.9754272  40.2934078  32.6364549  35.6724272  41.0314078  33.0044549
  35.1964272  38.9394078  32.8694549  36.0754272  38.6314078  33.4164549
  36.2284272  36.5324078  30.7684549  36.0174272  37.1364078  29.7124549
  37.4294272  36.5134078  31.3564549  37.6324272  36.0334078  32.2334549
  38.5694272  37.2034078  30.7594549  38.2854272  38.2434078  30.6014549
  39.7694272  37.1374078  31.7064549  39.9624272  36.0924078  31.9504549
  40.6484272  37.5094078  31.1804549  39.6134272  37.9214078  33.0084549
  38.6124272  37.7714078  33.4134549  40.6624272  37.4114078  33.9964549
  40.5724272  37.9564078  34.9364549  40.5054272  36.3484078  34.1764549
  41.6584272  37.5664078  33.5814549  39.7824272  39.4254078  32.7664549
  39.6664272  39.9604078  33.7084549  40.7744272  39.6194078  32.3584549
  39.0264272  39.7674078  32.0594549  38.9384272  36.6204078  29.3994549
  39.3534272  37.3504078  28.4994549  38.8284272  35.3004078  29.2344549
  38.5224272  34.6434078  29.9514549  39.1624272  34.7094078  27.9414549
  40.1814272  35.0054078  27.6924549  39.1114272  33.1704078  28.0084549
  38.1664272  32.8684078  28.4594549  39.1214272  32.7734078  26.9934549
  40.2714272  32.5324078  28.8054549  41.2214272  32.9164078  28.4354549
  40.1964272  32.8234078  29.8534549  40.2614272  31.0014078  28.6974549
  41.0784272  30.5814078  29.2844549  39.3344272  30.6044078  29.1114549
  40.3944272  30.6034078  27.3034549  41.2624272  30.8444078  26.8244549
  39.4714272  29.9504078  26.6084549  39.6984272  29.6654078  25.3314549
  40.5754272  29.9484078  24.8934549  38.9954272  29.1634078  24.7884549
  38.3284272  29.5874078  27.1804549  38.1554272  29.8104078  28.1604549
  37.6244272  29.0854078  26.6394549  38.2324272  35.2284078  26.8504549
  38.6844272  35.5374078  25.7434549  36.9254272  35.3124078  27.1414549
  36.5064272  34.9724078  28.0064549  35.9834272  35.9194078  26.2024549
  36.0324272  35.3624078  25.2664549  34.5654272  35.8414078  26.7664549
  34.5524272  36.2974078  27.7564549  33.8994272  36.4304078  26.1354549
  34.0224272  34.4154078  26.8684549  33.8274272  34.0204078  25.8714549
  34.7674272  33.7664078  27.3284549  32.7264272  34.3994078  27.7024549
  32.8614272  35.0154078  28.5914549  31.9184272  34.8474078  27.1234549
  32.3264272  32.9864078  28.1204549  32.1184272  32.3864078  27.2344549
  33.1564272  32.5094078  28.6414549  31.1184272  33.0084078  29.0094549
  30.8674272  32.0354078  29.2784549  31.3274272  33.5614078  29.8644549
  30.3214272  33.4434078  28.5014549  36.3514272  37.3694078  25.8994549
  36.3174272  37.8024078  24.7404549  36.7084272  38.1364078  26.9314549
  36.7284272  37.8354078  27.9054549  37.1094272  39.5214078  26.6944549
  36.2974272  40.0354078  26.1804549  37.3614272  40.2314078  28.0244549
  36.4264272  40.2554078  28.5844549  38.0654272  39.6354078  28.6044549
  37.9024272  41.6584078  27.9264549  38.8264272  41.6204078  27.3494549
  36.9464272  42.5874078  27.1804549  37.3734272  43.5894078  27.1364549
  36.7914272  42.2134078  26.1684549  35.9914272  42.6224078  27.7034549
  38.2014272  42.1984078  29.3064549  38.5864272  43.2154078  29.2234549
  37.2884272  42.2034078  29.9014549  38.9464272  41.5674078  29.7904549
  38.3364272  39.5864078  25.7924549  38.3864272  40.3904078  24.8474549
  39.3424272  38.7434078  26.0624549  39.3434272  38.0644078  26.8234549
  40.5474272  38.7544078  25.2394549  41.0094272  39.7364078  25.3394549
  41.5294272  37.6844078  25.7254549  41.8194272  37.8944078  26.7544549
  41.0394272  36.7104078  25.7254549  42.7524272  37.6334078  24.8574549
  43.8324272  38.4684078  25.1064549  43.7934272  39.1524078  25.9414549
  44.9594272  38.4384078  24.3014549  45.7934272  39.0944078  24.5024549
  45.0024272  37.5564078  23.2354549  46.1024272  37.5294078  22.4144549
  45.9734272  36.8534078  21.7164549  43.9434272  36.7144078  22.9744549
  43.9884272  36.0244078  22.1444549  42.8264272  36.7594078  23.7804549
  41.9944272  36.1034078  23.5714549  40.2234272  38.5424078  23.7654549
  40.8204272  39.1834078  22.8904549  39.2934272  37.6384078  23.4704549
  38.7584272  37.1324078  24.1754549  38.9494272  37.2834078  22.1004549
  39.8344272  37.4794078  21.4954549  38.5674272  35.8034078  22.0234549
  37.7684272  35.6054078  22.7374549  38.1694272  35.5904078  21.0314549
  39.7074272  34.8774078  22.2994549  40.7644272  34.7224078  21.4274549
  41.6224272  33.8544078  21.9334549  42.5404272  33.5294078  21.4664549
  41.1674272  33.4514078  23.1074549  41.6284272  32.7824078  23.7244549
  39.9734272  34.0804078  23.3604549  39.3604272  33.9614078  24.2414549
  37.8164272  38.1324078  21.5294549  37.3604272  37.8574078  20.4134549
  37.3664272  39.1594078  22.2554549  37.7464272  39.4164078  23.1664549
  36.2694272  40.0204078  21.7984549  36.0884272  40.7514078  22.5864549
  36.6524272  40.7664078  20.5164549  36.9244272  40.0424078  19.7484549
  35.7844272  41.3114078  20.1464549  37.7994272  41.7344078  20.7164549
  37.9844272  42.3024078  21.8044549  38.5894272  41.9284078  19.6604549
  39.3834272  42.5654078  19.7274549  38.3994272  41.4404078  18.7854549
  34.9804272  39.2334078  21.5874549  34.1744272  39.5584078  20.7074549
  34.7624272  38.2064078  22.4034549  35.3894272  37.9454078  23.1644549
  33.5884272  37.3504078  22.2784549  33.2254272  37.4934078  21.2604549
  33.9694272  35.8854078  22.5154549  34.5214272  35.8144078  23.4524549
  33.0574272  35.3014078  22.6374549  34.8124272  35.2544078  21.3984549
  35.8094272  35.6944078  21.4044549  34.9334272  34.1884078  21.5934549
  34.1734272  35.4524078  20.0134549  33.5384272  36.3384078  20.0304549
  34.9554272  35.6344078  19.2764549  33.3444272  34.2404078  19.5864549
  34.0144272  33.4404078  19.2714549  32.7844272  33.8684078  20.4444549
  32.3884272  34.5534078  18.4704549  31.8534272  33.6974078  18.2214549
  31.7294272  35.2974078  18.7764549  32.9204272  34.8824078  17.6394549
  32.4474272  37.7304078  23.2134549  31.3814272  37.0964078  23.1524549
  32.6234272  38.7354078  24.0704549  33.4924272  39.2564078  24.1904549
  31.5144272  39.1604078  24.9254549  31.0924272  38.2684078  25.3874549
  32.0064272  40.0964078  26.0274549  32.5334272  40.9354078  25.5724549
  31.1454272  40.5094078  26.5544549  32.9304272  39.4154078  27.0384549
  33.7144272  38.8964078  26.4874549  33.6314272  40.4434078  27.9494549
  34.2794272  39.9224078  28.6544549  34.2284272  41.1214078  27.3404549
  32.8824272  41.0134078  28.4984549  32.1604272  38.3924078  27.8444549
  32.8294272  37.9144078  28.5604549  31.3494272  38.8864078  28.3794549
  31.7474272  37.6384078  27.1754549  30.4204272  39.8444078  24.1054549
  30.6704272  40.4064078  23.0354549  29.1914272  39.7924078  24.6314549
  28.9944272  39.3414078  25.5244549  28.0044272  40.3644078  24.0024549
  28.0304272  40.1614078  22.9314549  26.7644272  39.7094078  24.6314549
  26.8404272  38.6284078  24.5104549  26.7674272  39.9114078  25.7024549
  25.4584272  40.1664078  24.0604549  25.0644272  39.8854078  22.7684549
  23.8614272  40.3964078  22.5584549  23.3014272  40.3344078  21.6374549
  23.4614272  40.9964078  23.6674549  22.5714272  41.4794078  23.7924549
  24.4394272  40.8634078  24.6234549  24.4034272  41.2424078  25.6344549
  27.9604272  41.8884078  24.1464549  26.9634272  42.4454078  24.6164549
  29.0504272  42.5774078  23.7764549  29.9414272  42.1274078  23.5674549
  29.0894272  44.0334078  23.6314549  28.0714272  44.4104078  23.5334549
  29.6794272  44.7514078  24.8634549  29.8144272  45.8054078  24.6224549
  28.7154272  44.6854078  26.0594549  29.1584272  45.1994078  26.9124549
  27.7734272  45.1664078  25.7944549  28.5304272  43.6434078  26.3204549
  31.0504272  44.1624078  25.2074549  31.4584272  44.6754078  26.0784549
  30.9454272  43.1004078  25.4284549  31.7244272  44.2914078  24.3604549
  29.9344272  44.3274078  22.3944549  30.5344272  43.4304078  21.7984549
  29.9874272  45.6024078  22.0174549  29.5434272  46.3694078  22.5224549
  30.7094272  46.0014078  20.8134549  30.2854272  45.4604078  19.9674549
  30.5474272  47.5054078  20.5684549  30.9104272  47.7574078  19.5724549
  29.4904272  47.7714078  20.5994549  31.2694272  48.2654078  21.5554549
  31.1544272  49.2224078  21.3794549  32.1914272  45.6374078  20.9194549
  32.7634272  45.5844078  22.0074549  32.8024272  45.3294078  19.7724549
  32.3324272  45.2054078  18.8754549  34.2574272  45.1444078  19.7484549
  34.4954272  44.2824078  20.3714549  34.7504272  44.8654078  18.3234549
  34.2954272  43.9434078  17.9604549  34.4154272  45.6664078  17.6644549
  36.2844272  44.7434078  18.2354549  36.7364272  45.6484078  18.6414549
  36.6114272  43.9144078  18.8624549  36.7954272  44.5264078  16.8184549
  36.1674272  43.7494078  16.0644549  37.8224272  45.1234078  16.4504549
  34.9634272  46.3684078  20.3144549  35.9564272  46.2434078  21.0464549
  34.4534272  47.5584078  20.0004549  33.6274272  47.6944078  19.4174549
  35.0674272  48.7894078  20.4894549  36.1034272  48.8254078  20.1514549
  34.3084272  49.9894078  19.9224549  34.4074272  49.9854078  18.8364549
  33.2484272  49.8714078  20.1464549  34.7734272  51.3374078  20.4514549
  34.7074272  51.3474078  21.5394549  35.8214272  51.4914078  20.1944549
  33.9254272  52.4784078  19.8704549  34.0414272  52.5024078  18.7874549
  32.8714272  52.2884078  20.0734549  34.3034272  53.7754078  20.4304549
  35.0434272  54.3014078  19.9654549  33.7404272  54.3094078  21.5074549
  34.1514272  55.4964078  21.9464549  34.8964272  55.9914078  21.4554549
  33.7224272  55.9114078  22.7734549  32.7614272  53.6554078  22.1374549
  32.4484272  52.7484078  21.7904549  32.3264272  54.0624078  22.9654549
  35.0954272  48.8304078  22.0144549  36.1174272  49.1844078  22.6174549
  33.9714272  48.4814078  22.6624549  33.1064272  48.1794078  22.2144549
  33.9404272  48.5234078  24.1224549  34.1514272  49.5454078  24.4364549
  32.5594272  48.1084078  24.6304549  32.3184272  47.1044078  24.2824549
  32.5544272  48.0784078  25.7204549  31.5934272  49.0274078  24.1664549
  31.4204272  48.8674078  23.2154549  34.9964272  47.6084078  24.7134549
  35.6564272  47.9524078  25.7044549  35.1634272  46.4344078  24.1124549
  34.6344272  46.1284078  23.2954549  36.1454272  45.4734078  24.5954549
  36.0264272  45.3374078  25.6704549  35.9044272  44.1294078  23.9074549
  35.8874272  44.2624078  22.8254549  36.7214272  43.4434078  24.1314549
  34.5734272  43.5334078  24.3844549  34.6424272  43.3434078  25.4554549
  33.7894272  44.2764078  24.2424549  34.1534272  42.2444078  23.6874549
  34.4944272  41.1544078  24.1324549  33.3724272  42.3674078  22.6064549
  33.1114272  43.2934078  22.2684549  33.0384272  41.5344078  22.1214549
  37.5644272  45.9824078  24.3964549  38.3984272  45.8724078  25.3034549
  37.8534272  46.5824078  23.2424549  37.2034272  46.6944078  22.4644549
  39.1894272  47.1394078  23.0254549  39.9124272  46.3364078  23.1664549
  39.3094272  47.6834078  21.6014549  38.4574272  48.3304078  21.3934549
  40.2044272  48.3014078  21.5294549  39.3724272  46.5974078  20.5554549
  40.1374272  45.8714078  20.8324549  38.4224272  46.0644078  20.5284549
  39.6834272  47.1594078  19.1554549  38.9124272  47.8684078  18.8554549
  40.6284272  47.7034078  19.1704549  39.7524272  46.0574078  18.1994549
  38.9534272  45.9054078  17.5834549  40.7994272  45.2374078  18.0844549
  41.8724272  45.4074078  18.8534549  41.8974272  46.1664078  19.5344549
  42.6704272  44.7784078  18.7624549  40.7744272  44.2404078  17.2044549
  39.9534272  44.1004078  16.6154549  41.5764272  43.6154078  17.1184549
  39.5034272  48.2394078  24.0314549  40.6234272  48.3254078  24.5504549
  38.5304272  49.1084078  24.3074549  37.5844272  49.0694078  23.9284549
  38.7964272  50.2134078  25.2154549  39.6924272  50.7394078  24.8864549
  37.6274272  51.2134078  25.1864549  36.6874272  50.6864078  25.3504549
  37.7904272  52.2294078  26.2944549  36.9594272  52.9334078  26.2674549
  37.8024272  51.7184078  27.2574549  38.7274272  52.7694078  26.1584549
  37.5684272  51.8904078  23.8154549  38.5104272  52.4074078  23.6294549
  37.4654272  51.1284078  23.0434549  36.4124272  52.8894078  23.6964549
  36.4204272  53.3384078  22.7034549  35.4664272  52.3714078  23.8524549
  36.5274272  53.6704078  24.4484549  39.0694272  49.6974078  26.6234549
  39.9974272  50.1564078  27.2944549  38.2834272  48.7204078  27.0834549
  37.5274272  48.2824078  26.5574549  38.4824272  48.2064078  28.4354549
  38.5094272  49.0514078  29.1234549  37.3104272  47.3014078  28.8474549
  37.1694272  46.5314078  28.0884549  37.6064272  46.6054078  30.1834549
  36.7644272  45.9694078  30.4564549  38.5044272  45.9954078  30.0844549
  37.7604272  47.3564078  30.9584549  36.0394272  48.1504078  28.9654549
  35.2034272  47.5154078  29.2574549  36.1874272  48.9244078  29.7184549
  35.8224272  48.6164078  28.0044549  39.8194272  47.4814078  28.5544549
  40.4984272  47.5824078  29.5794549  40.2124272  46.7354078  27.5244549
  39.6704272  46.5744078  26.6754549  41.5154272  46.0784078  27.5734549
  41.5734272  45.4874078  28.4874549  41.6644272  45.1494078  26.3724549
  41.3434272  45.6674078  25.4684549  42.7154272  44.8944078  26.2374549
  40.8444272  43.8674078  26.5464549  41.0994272  43.4034078  27.4994549
  39.7854272  44.1204078  26.5884549  41.0804272  42.8604078  25.4144549
  42.1344272  42.8654078  25.1364549  40.8484272  41.8554078  25.7664549
  40.2314272  43.1794078  24.1954549  39.2104272  43.3994078  24.5084549
  40.6154272  44.0754078  23.7074549  40.2244272  42.0434078  23.2244549
  39.5834272  42.2644078  22.4364549  41.1864272  41.8944078  22.8574549
  39.8994272  41.1794078  23.7034549  42.6534272  47.0944078  27.6314549
  43.6754272  46.8474078  28.2894549  42.4904272  48.2344078  26.9614549
  41.7074272  48.4244078  26.3354549  43.4554272  49.3294078  27.0814549
  44.4404272  48.9414078  26.8234549  43.1114272  50.4654078  26.1094549
  43.1724272  50.0874078  25.0894549  42.0784272  50.7704078  26.2754549
  44.0174272  51.6924078  26.2374549  44.1154272  51.9574078  27.2904549
  45.0154272  51.4404078  25.8784549  43.4904272  52.9084078  25.4564549
  42.5344272  52.8004078  24.6764549  44.1194272  54.0624078  25.6634549
  44.9024272  54.1064078  26.3154549  43.8184272  54.9034078  25.1704549
  43.5024272  49.8524078  28.5144549  44.5844272  50.0284078  29.0924549
  42.3324272  50.0644078  29.1194549  41.4254272  49.9104078  28.6784549
  42.2604272  50.5454078  30.4934549  42.8844272  51.4374078  30.5444549
  40.8024272  50.8814078  30.8554549  40.7564272  51.2404078  31.8834549
  40.4294272  51.6554078  30.1844549  40.1874272  49.9874078  30.7554549
  42.8124272  49.5484078  31.5044549  43.1854272  49.9544078  32.6124549
  42.8474272  48.2564078  31.1744549  42.5094272  47.8794078  30.2894549
  43.3944272  47.2594078  32.0964549  43.0794272  47.5574078  33.0964549
  42.8464272  45.8654078  31.7534549  42.9354272  45.7084078  30.6784549
  43.4704272  45.1144078  32.2384549  41.4084272  45.6394078  32.1604549
  41.3394272  45.5434078  33.2444549  40.8024272  46.4994078  31.8774549
  40.7714272  44.1494078  31.3674549  41.7834272  42.8414078  32.1434549
  41.4924272  41.8704078  31.7424549  42.8374272  43.0214078  31.9294549
  41.6254272  42.8514078  33.2214549  44.9194272  47.2154078  32.0944549
  45.5154272  46.5164078  32.9264549  45.5634272  47.9114078  31.1644549
  45.1124272  48.5234078  30.4844549  47.0124272  47.8374078  31.0564549
  47.2944272  46.8184078  30.7904549  47.5044272  48.7874078  29.9644549
  47.1294272  48.4364078  29.0034549  47.0674272  49.7714078  30.1364549
  49.0274272  48.9384078  29.8694549  49.4074272  49.2844078  30.8304549
  49.7134272  47.6114078  29.6014549  50.7914272  47.7644078  29.5414549
  49.4904272  46.9164078  30.4104549  49.3524272  47.1994078  28.6594549
  49.3624272  49.9764078  28.8024549  50.4444272  50.0884078  28.7304549
  48.9664272  49.6504078  27.8404549  48.9164272  50.9334078  29.0734549
  47.6574272  48.1904078  32.3904549  47.3664272  49.2294078  32.9844549
  48.5084272  47.3044078  32.8714549  48.7734272  46.4494078  32.3824549
  49.1514272  47.4764078  34.1634549  48.8044272  48.4144078  34.5964549
  48.7714272  46.2894078  35.0744549  49.0014272  45.3594078  34.5544549
  49.5664272  46.3144078  36.3694549  49.2774272  45.4664078  36.9904549
  50.6314272  46.2524078  36.1444549  49.3624272  47.2424078  36.9044549
  47.3714272  46.3674078  35.3724549  46.8574272  46.3324078  34.5394549
  50.6594272  47.5674078  34.0384549  51.2884272  48.4244078  34.6714549
  51.2434272  46.7284078  33.1934549  50.7284272  46.1084078  32.5684549
  52.6874272  46.6154078  33.0814549  53.1584272  47.5524078  33.3784549
  53.1864272  45.4954078  33.9964549  52.3184272  45.0144078  34.4484549
  53.6794272  44.7454078  33.3774549  54.1214272  45.8834078  35.0864549
  55.0304272  46.3094078  34.6624549  53.6674272  46.6554078  35.7084549
  54.4644272  44.6744078  35.9324549  53.5674272  44.1834078  36.6604549
  55.6104272  44.1964078  35.8294549  53.0414272  46.2954078  31.6404549
  52.3614272  45.5014078  30.9914549  54.1364272  46.8634078  31.1524549
  54.6974272  47.5724078  31.6244549  54.5994272  46.4604078  29.8344549
  54.3804272  45.4034078  29.6804549  53.8764272  47.2294078  28.7194549
  54.2494272  46.9004078  27.7494549  52.8054272  47.0374078  28.7804549
  54.0604272  48.2974078  28.8354549  56.0864272  46.7114078  29.7694549
  56.5524272  47.7654078  30.2124549  56.8144272  45.7174078  29.2754549
  56.4184272  44.8204078  28.9954549  58.2614272  45.8084078  29.0824549
  58.5674272  46.8454078  28.9454549  59.0154272  45.3054078  30.3204549
  60.0874272  45.3254078  30.1234549  58.8314272  45.9814078  31.1554549
  58.6024272  43.9004078  30.7114549  58.6914272  42.9744078  29.9084549
  58.0954272  43.7454078  31.9354549  57.7624272  42.8294078  32.2374549
  58.0404272  44.5424078  32.5694549  58.6064272  45.0014078  27.8374549
  57.7194272  44.5264078  27.1134549  59.9064272  44.8254078  27.5964549
  60.6594272  45.1664078  28.1934549  60.3354272  44.1054078  26.4154549
  59.8714272  44.5604078  25.5404549  61.4124272  44.2264078  26.3044549
  60.0114272  42.6264078  26.4224549  60.0584272  42.0054078  25.3554549
  59.6794272  42.0554078  27.5844549  59.6014272  42.5694078  28.4624549
  59.3944272  40.6284078  27.7054549  59.8414272  40.1694078  26.8234549
  60.0104272  40.0524078  28.9904549  59.5814272  40.5624078  29.8534549
  59.7414272  38.9994078  29.0764549  61.5214272  40.1854078  29.0334549
  62.1934272  39.5544078  28.1914549  62.0324272  40.9084078  29.9204549
  57.9064272  40.3074078  27.7054549  57.5124272  39.2644078  27.1784549
  57.0624272  41.1514078  28.2994549  57.3114272  42.0694078  28.6674549
  55.6594272  40.7694078  28.4564549  55.3414272  40.2924078  27.5294549
  55.4754272  39.7634078  29.5994549  54.4104272  39.5614078  29.7164549
  55.9494272  38.8234078  29.3154549  56.0374272  40.2034078  30.9444549
  55.2794272  40.9514078  31.8344549  54.2744272  41.2394078  31.5634549
  55.7914272  41.3374078  33.0704549  55.1894272  41.9234078  33.7494549
  57.0794272  40.9644078  33.4224549  57.5974272  41.3364078  34.6404549
  58.5104272  40.9914078  34.7264549  57.8444272  40.2154078  32.5614549
  58.8454272  39.9214078  32.8424549  57.3284272  39.8384078  31.3324549
  57.9364272  39.2504078  30.6604549  54.8054272  41.9994078  28.7134549
  55.3074272  43.0714078  29.0564549  53.4914272  41.8054078  28.5784549
  53.0934272  40.9254078  28.2514549  52.4854272  42.8174078  28.8794549
  52.9604272  43.6984078  29.3114549  51.7544272  43.2844078  27.6024549
  51.3004272  42.4194078  27.1194549  50.6304272  44.2584078  27.9524549
  50.1274272  44.5764078  27.0394549  49.9134272  43.7654078  28.6094549
  51.0474272  45.1284078  28.4584549  52.7464272  43.9014078  26.6214549
  53.0734272  44.8654078  27.0104549  53.6294272  43.2644078  26.5654549
  52.1934272  44.1004078  25.2154549  52.9614272  44.5434078  24.5814549
  51.8934272  43.1374078  24.8024549  51.3294272  44.7634078  25.2544549
  51.4974272  42.1924078  29.8544549  51.0684272  41.0534078  29.6504549
  51.1364272  42.9224078  30.9034549  51.5324272  43.8374078  31.1204549
  50.1204272  42.4664078  31.8534549  49.8164272  41.4584078  31.5704549
  50.6624272  42.3774078  33.2884549  51.1514272  43.3194078  33.5354549
  49.4994272  42.1174078  34.2844549  49.8954272  42.0564078  35.2984549
  48.7794272  42.9334078  34.2244549  49.0054272  41.1794078  34.0304549
  51.6554272  41.2284078  33.3884549  51.1334272  40.2844078  33.2324549
  52.3954272  41.3194078  32.5934549  52.3644272  41.1984078  34.7394549
  53.0634272  40.3624078  34.7654549  52.9094272  42.1314078  34.8854549
  51.6284272  41.0804078  35.5344549  48.9294272  43.4124078  31.7944549
  49.0824272  44.6224078  31.9814549  47.7454272  42.8594078  31.5374549
  47.6374272  41.8904078  31.2394549  46.4814272  43.5784078  31.6544549
  46.6424272  44.6364078  31.8604549  45.6844272  43.5284078  30.3404549
  45.3634272  42.5034078  30.1564549  44.7824272  44.1314078  30.4464549
  46.4984272  44.0384078  29.1074549  46.8884272  45.0314078  29.3284549
  47.3574272  43.3844078  28.9564549  45.6854272  44.1024078  27.8004549
  45.2234272  43.1364078  27.5994549  44.8774272  44.8284078  27.8974549
  46.5614272  44.4744078  26.7024549  46.9494272  43.7294078  26.1234549
  46.8864272  45.7304078  26.4094549  46.3514272  46.7464078  27.1014549
  45.6924272  46.5574078  27.8564549  46.6034272  47.7074078  26.8734549
  47.7214272  45.9764078  25.4034549  48.1084272  45.2034078  24.8614549
  47.9744272  46.9374078  25.1744549  45.7264272  42.9024078  32.7914549
  45.5184272  41.6844078  32.7414549  45.3604272  43.6654078  33.8254549
  45.3934272  44.6844078  33.8294549  44.8724272  43.0624078  35.0604549
  44.1974272  42.2534078  34.7814549  46.0164272  42.4724078  35.8884549
  45.6154272  42.0314078  36.8014549  46.5264272  41.7034078  35.3084549
  46.7234272  43.2614078  36.1464549  44.1154272  44.0854078  35.8934549
  44.1744272  45.2924078  35.6494549  43.4244272  43.5754078  36.9114549
  43.3564272  42.5744078  37.0954549  42.6944272  44.3994078  37.8674549
  43.1344272  45.3964078  37.8994549  41.2244272  44.5654078  37.4494549
  41.1904272  44.9464078  36.4284549  40.7494272  43.5844078  37.4394549
  40.4154272  45.4914078  38.3444549  39.3554272  45.3814078  38.1174549
  40.5504272  45.1994078  39.3854549  40.8274272  46.9594078  38.1674549
  41.9134272  47.0284078  38.1134549  40.4374272  47.3354078  37.2214549
  40.3134272  47.8384078  39.3204549  40.2934272  48.8824078  39.0074549
  39.2894272  47.5594078  39.5674549  41.1944272  47.6884078  40.5454549
  40.8914272  48.3634078  41.2754549  41.1134272  46.7194078  40.9144549
  42.1834272  47.8784078  40.2874549  42.7894272  43.7394078  39.2364549
  42.5394272  42.5334078  39.3614549  43.1934272  44.5174078  40.2414549
  43.5234272  45.4734078  40.1084549  43.2044272  44.0824078  41.6314549
  43.4624272  43.0234078  41.6194549  44.2314272  44.8544078  42.4604549
  44.2034272  44.4854078  43.4854549  45.6444272  44.6424078  41.9504549
  46.3424272  45.2084078  42.5674549  45.8934272  43.5824078  41.9994549
  45.7134272  44.9844078  40.9174549  43.8954272  46.2434078  42.4194549
  43.1604272  46.4204078  43.0434549  41.8434272  44.3024078  42.2744549
  41.0124272  45.0814078  41.7964549  41.6454272  43.6324078  43.4054549
  42.3154272  42.9764078  43.8074549  40.4234272  43.7924078  44.1714549
  40.0394272  44.8054078  44.0484549  39.6584272  43.1134078  43.7944549
  40.6794272  43.5154078  45.6364549  41.5954272  42.7724078  46.0024549
  39.8464272  44.1204078  46.4774549  39.0784272  44.7214078  46.1784549
  39.9614272  43.9734078  47.9264549  40.4014272  43.0134078  48.1974549
  40.8854272  45.0504078  48.4994549  41.8384272  45.0014078  47.9724549
  40.4514272  46.0264078  48.2824549  41.1594272  44.9714078  49.9874549
  40.9734272  43.7884078  50.7014549  40.6234272  42.9054078  50.1864549
  41.2334272  43.7274078  52.0754549  41.0944272  42.8034078  52.6174549
  41.6714272  44.8664078  52.7334549  41.9344272  44.8384078  54.0814549
  42.2324272  45.7244078  54.3754549  41.8594272  46.0454078  52.0404549
  42.2034272  46.9284078  52.5584549  41.6054272  46.0934078  50.6794549
  41.7564272  47.0194078  50.1454549  38.5524272  44.0804078  48.4904549
  37.9874272  45.1754078  48.5424549  37.9884272  42.9424078  48.8854549
  38.4744272  42.0454078  48.8624549  36.6194272  42.8504078  49.3924549
  36.0144272  43.6624078  48.9884549  35.9704272  41.5424078  48.9484549
  35.9804272  41.4794078  47.8604549  36.5524272  40.6994078  49.3224549
  34.6364272  41.4464078  49.4184549  34.3524272  40.5084078  49.4064549
  36.6624272  42.9584078  50.9164549  37.2384272  42.0994078  51.5864549
  36.0524272  44.0184078  51.4634549  35.4974272  44.6834078  50.9254549
  36.1224272  44.3274078  52.8914549  36.6284272  43.4694078  53.3334549
  36.9054272  45.6314078  53.1214549  37.0114272  45.7774078  54.1964549
  38.2834272  45.5464078  52.4764549  38.8234272  46.4774078  52.6484549
  38.8394272  44.7174078  52.9144549  38.1734272  45.3834078  51.4044549
  36.1994272  46.7384078  52.5414549  36.7044272  47.5644078  52.6944549
  34.7694272  44.4584078  53.5854549  34.7264272  44.3884078  54.8174549
  33.6684272  44.6094078  52.8474549  33.6394272  44.5664078  51.8284549
  32.3824272  44.8574078  53.4964549  32.5624272  45.5314078  54.3334549
  31.4244272  45.5024078  52.4964549  31.3064272  44.8374078  51.6404549
  30.4434272  45.6014078  52.9604549  31.8754272  46.8664078  52.0014549
  32.2434272  47.4524078  52.8434549  32.7094272  46.7424078  51.3104549
  30.7514272  47.6314078  51.3054549  30.3134272  47.0114078  50.5234549
  29.9584272  47.8504078  52.0204549  31.2524272  48.8804078  50.7234549
  32.2584272  49.0464078  50.7494549  30.4854272  49.8124078  50.1634549
  29.1614272  49.6574078  50.1094549  28.7294272  48.8194078  50.4994549
  28.5804272  50.3764078  49.6784549  31.0424272  50.9064078  49.6614549
  32.0544272  51.0304078  49.7054549  30.4594272  51.6244078  49.2314549
  31.7624272  43.5934078  54.0764549  30.9594272  43.6804078  55.0154549
  32.1014272  42.4244078  53.5384549  32.8414272  42.3194078  52.8444549
  31.4414272  41.1734078  53.8924549  30.9054272  41.2994078  54.8334549
  30.3974272  40.7694078  52.8324549  30.8264272  40.9274078  51.8434549
  30.0474272  39.2854078  52.9374549  29.3094272  39.0314078  52.1774549
  30.9464272  38.6884078  52.7844549  29.6374272  39.0774078  53.9254549
  29.1474272  41.6504078  52.9664549  28.8294272  41.6574078  54.0094549
  29.4074272  42.6764078  52.7054549  27.9954272  41.2054078  52.1084549
  27.1494272  41.8764078  52.2584549  28.2934272  41.2254078  51.0604549
  27.7064272  40.1914078  52.3844549  32.5064272  40.0974078  54.0364549
  33.3524272  39.9394078  53.1494549  32.4674272  39.3624078  55.1484549
  31.7614272  39.4584078  55.8784549  33.4724272  38.3354078  55.3984549
  34.4534272  38.7874078  55.2504549  33.3764272  37.8164078  56.8334549
  32.3624272  37.4554078  57.0064549  34.0424272  36.9604078  56.9394549
  33.7204272  38.8374078  57.9104549  32.9724272  39.6304078  57.9014549
  33.6634272  38.3564078  58.8874549  35.0954272  39.4534078  57.7414549
  35.2074272  40.6864078  57.9124549  36.0664272  38.7134078  57.4464549
  33.3024272  37.1684078  54.4234549  32.1934272  36.8914078  53.9614549
  34.3984272  36.4644078  54.0874549  34.3724272  35.3144078  53.1664549
  34.4894272  35.6244078  52.1274549  33.4334272  34.7644078  53.2314549
  35.5384272  34.4894078  53.6384549  36.0304272  34.0044078  52.7954549
  35.2024272  33.6994078  54.3094549  36.5034272  35.4274078  54.3554549
  37.4134272  35.5664078  53.7724549  36.8014272  35.0134078  55.3184549
  35.7644272  36.7624078  54.5394549  35.7994272  37.1284078  55.5654549
  36.3964272  37.8614078  53.6954549  36.1404272  37.9284078  52.4934549
  37.1704272  38.7474078  54.3104549  37.3184272  38.8034078  55.3184549
  37.8804272  39.7344078  53.5124549  37.1744272  40.2784078  52.8844549
  38.5704272  40.7694078  54.4024549  39.2874272  40.2574078  55.0444549
  39.1394272  41.4514078  53.7704549  37.6194272  41.5884078  55.2804549
  36.9194272  42.1404078  54.6524549  37.0274272  40.9204078  55.9064549
  38.4014272  42.5574078  56.1554549  39.1344272  42.0064078  56.7454549
  38.9564272  43.2524078  55.5254549  37.4854272  43.3314078  57.0794549
  37.9184272  44.3094078  57.2904549  36.5294272  43.5054078  56.5864549
  37.2644272  42.5984078  58.3524549  36.9504272  43.2644078  59.0864549
  36.5364272  41.8694078  58.2114549  38.1524272  42.1474078  58.6514549
  38.8884272  39.0044078  52.6404549  39.5984272  38.1114078  53.1104549
  38.9184272  39.3334078  51.3524549  38.3424272  40.0614078  50.9304549
  39.8104272  38.6484078  50.4294549  40.5814272  38.1834078  51.0434549
  39.1244272  37.5224078  49.6224549  39.8454272  37.1244078  48.9084549
  38.7274272  36.3264078  50.5034549  38.2494272  35.5644078  49.8884549
  39.6184272  35.9084078  50.9724549  38.0324272  36.6574078  51.2754549
  37.9464272  38.0924078  48.8404549  37.0134272  37.7884078  49.3154549
  37.9804272  39.1814078  48.8744549  37.9514272  37.6384078  47.4184549
  37.0954272  38.0674078  46.8964549  38.8724272  37.9654078  46.9354549
  37.8904272  36.5504078  47.3834549  40.4044272  39.6484078  49.4544549
  39.8504272  40.7214078  49.2064549  41.5504272  39.2694078  48.8984549
  42.0494272  38.4204078  49.1624549  42.2044272  40.0354078  47.8544549
  41.7304272  41.0114078  47.7534549  43.2474272  40.2124078  48.1174549
  42.1184272  39.2764078  46.5454549  42.1614272  38.0474078  46.5264549
  42.0174272  40.0224078  45.4424549  41.9694272  41.0414078  45.4654549
  41.9644272  39.4724078  44.0964549  42.0724272  38.3944078  44.2134549
  40.6614272  39.8204078  43.3824549  40.5034272  40.8894078  43.5264549
  40.8394272  39.6654078  42.3184549  39.3694272  39.1544078  43.6984549
  38.3314272  39.6804078  44.4174549  38.3544272  40.6284078  44.9334549
  37.2494272  38.8224078  44.3874549  36.3574272  38.9734078  44.8574549
  37.5744272  37.7344078  43.6204549  36.8224272  36.6024078  43.2954549
  35.8174272  36.4714078  43.6684549  37.4104272  35.6624078  42.4834549
  36.8544272  34.7774078  42.2124549  38.7234272  35.8264078  41.9954549
  39.1514272  35.0684078  41.3564549  39.4724272  36.9444078  42.3234549
  40.4784272  37.0624078  41.9484549  38.8974272  37.9224078  43.1544549
  43.0524272  40.0914078  43.2354549  43.4024272  41.2594078  43.4084549
  43.5454272  39.3124078  42.2744549  43.4714272  38.2954078  42.2864549
  44.2434272  39.8394078  41.1034549  43.9544272  40.8794078  40.9484549
  45.7674272  39.8464078  41.2764549  46.0124272  40.1054078  42.3064549
  46.1554272  38.8434078  41.0994549  46.4494272  40.8184078  40.3414549
  45.9524272  42.0044078  39.8814549  44.9734272  42.3944078  40.1174549
  46.8774272  42.6354078  39.0714549  46.7524272  43.5384078  38.6134549
  47.9924272  41.8414078  38.9874549  49.1804272  42.0334078  38.2724549
  49.3384272  42.9164078  37.6714549  50.1324272  41.0554078  38.3664549
  51.0644272  41.1754078  37.8344549  49.9284272  39.8964078  39.1394549
  50.7044272  39.1464078  39.1864549  48.7494272  39.7004078  39.8414549
  48.5984272  38.8064078  40.4284549  47.7574272  40.6874078  39.7734549
  43.8534272  38.9614078  39.9254549  44.0594272  37.7464078  39.9694549
  43.2624272  39.5604078  38.8884549  43.0784272  40.5624078  38.8394549
  42.8244272  38.8114078  37.7184549  43.2764272  37.8194078  37.7374549
  41.2954272  38.6014078  37.7254549  41.0454272  37.9354078  36.8994549
  40.8564272  37.9684078  39.0544549  39.7764272  37.8244078  39.0494549
  41.3504272  37.0044078  39.1794549  41.1304272  38.6264078  39.8794549
  40.5474272  39.9414078  37.5264549  39.4724272  39.7624078  37.5354549
  40.8084272  40.6274078  38.3324549  40.8344272  40.3794078  36.5704549
  43.2784272  39.5424078  36.4644549  43.3254272  40.7754078  36.4214549
  43.6334272  38.7774078  35.4484549  43.6064272  37.7574078  35.4494549
  44.1074272  39.3864078  34.2074549  43.2664272  39.8234078  33.6694549
  44.7954272  40.2004078  34.4384549  44.8044272  38.3644078  33.3224549
  44.4924272  37.1714078  33.3684549  45.7434272  38.8554078  32.5094549
  45.9634272  39.8454078  32.4014549  46.5414272  37.9454078  31.6924549
  46.6804272  37.0294078  32.2654549  45.8204272  37.5734078  30.3884549
  46.4514272  36.8774078  29.8354549  44.9054272  37.0394078  30.6444549
  45.4604272  38.7184078  29.4704549  46.2924272  39.3494078  28.5774549
  47.3384272  39.1194078  28.4374549  45.5984272  40.3184078  27.8864549
  45.9894272  40.9394078  27.1784549  44.2924272  40.3094078  28.3094549
  43.2064272  41.0954078  27.8994549  43.3204272  41.8564078  27.1424549
  41.9864272  40.8604078  28.4994549  41.1294272  41.4474078  28.2034549
  41.8354272  39.8704078  29.4914549  40.8664272  39.7124078  29.9424549
  42.9194272  39.0904078  29.9004549  42.7994272  38.3404078  30.6684549
  44.1684272  39.2994078  29.2944549  47.9054272  38.5444078  31.3954549
  48.1174272  39.7574078  31.5044549  48.8294272  37.6564078  31.0154549
  48.6604272  36.6504078  31.0124549  50.1704272  38.0174078  30.5664549
  50.3484272  39.0754078  30.7594549  51.2514272  37.2404078  31.3284549
  51.1824272  36.1814078  31.0814549  52.6364272  37.7474078  30.9054549
  53.4064272  37.1964078  31.4454549  52.7674272  37.5974078  29.8334549
  52.7214272  38.8094078  31.1354549  51.0404272  37.3664078  32.8344549
  51.8164272  36.8084078  33.3584549  51.0904272  38.4164078  33.1224549
  50.0624272  36.9644078  33.0994549  50.2514272  37.7144078  29.0794549
  50.0484272  36.5684078  28.6644549  50.5264272  38.7364078  28.2744549
  50.6344272  39.6984078  28.5944549  50.6994272  38.5574078  26.8354549
  50.1104272  37.6974078  26.5174549  50.2014272  39.7694078  26.0494549
  50.7964272  40.6414078  26.3234549  50.3614272  39.5954078  24.9854549
  48.7284272  40.0754078  26.2884549  48.1254272  39.2524078  25.9044549
  48.5444272  40.1314078  27.3614549  48.2724272  41.3744078  25.6354549
  47.1584272  41.8584078  25.9634549  49.0214272  41.8984078  24.7774549
  52.1784272  38.3354078  26.5514549  53.0164272  39.1794078  26.8954549
  52.5014272  37.1994078  25.9514549  51.8464272  36.4374078  25.7794549
  53.8594272  36.9494078  25.4784549  54.5444272  37.6704078  25.9234549
  54.3264272  35.5554078  25.9014549  53.7074272  34.8114078  25.4014549
  55.3484272  35.4064078  25.5524549  54.2794272  35.3014078  27.4124549
  53.2614272  35.4934078  27.7524549  54.6114272  33.8444078  27.7394549
  54.5704272  33.6954078  28.8184549  53.8884272  33.1884078  27.2544549
  55.6124272  33.6094078  27.3784549  55.2194272  36.2584078  28.1554549
  55.1694272  36.0594078  29.2264549  56.2414272  36.1094078  27.8064549
  54.9174272  37.2874078  27.9634549  53.8864272  37.1024078  23.9654549
  52.8484272  37.3004078  23.3274549  55.0894272  37.0124078  23.3854549
  55.9724272  36.9014078  23.8844549  55.1974272  37.0724078  21.9284549
  54.8554272  38.0604078  21.6194549  56.6504272  36.8764078  21.4874549
  57.0764272  36.0284078  22.0234549  56.6724272  36.6274078  20.4264549
  57.5024272  38.0944078  21.7284549  56.9284272  39.2004078  21.8524549
  58.7534272  37.9454078  21.7614549  54.3154272  36.0264078  21.2564549
  53.6774272  36.3064078  20.2334549  54.2654272  34.8134078  21.8154549
  54.6234272  34.6024078  22.7464549  53.6824272  33.6714078  21.1244549
  53.2124272  34.0704078  20.2254549  54.7784272  32.6614078  20.7664549
  55.3434272  32.4074078  21.6634549  54.3184272  31.7404078  20.4084549
  55.7224272  33.1954078  19.7114549  55.2294272  33.6784078  18.6634549
  56.9514272  33.1554078  19.9404549  52.5914272  32.9654078  21.9174549
  52.1204272  31.9064078  21.4864549  52.1814272  33.5144078  23.0534549
  52.5194272  34.4054078  23.4174549  51.1844272  32.8544078  23.8844549
  50.4064272  32.4194078  23.2564549  51.8044272  31.7004078  24.6804549
  52.5364272  31.1864078  24.0574549  52.3434272  32.1044078  25.5374549
  50.7684272  30.6974078  25.1664549  49.5944272  30.7644078  24.7994549
  51.2144272  29.7464078  25.9904549  50.5734272  29.0354078  26.3434549
  52.1964272  29.7304078  26.2674549  50.5794272  33.8954078  24.8094549
  51.1224272  34.9854078  24.9774549  49.4254272  33.5534078  25.3794549
  48.8974272  32.7204078  25.1194549  48.7994272  34.3424078  26.4374549
  49.4744272  35.1514078  26.7164549  47.4834272  35.0114078  25.9834549
  46.7784272  34.2344078  25.6884549  46.8844272  35.8114078  27.1464549
  45.9564272  36.2824078  26.8234549  46.6804272  35.1414078  27.9814549
  47.5904272  36.5794078  27.4614549  47.7124272  35.8984078  24.7784549
  46.7694272  36.3564078  24.4794549  48.4304272  36.6784078  25.0314549
  48.1014272  35.3004078  23.9544549  48.5304272  33.4114078  27.6064549
  48.0184272  32.3014078  27.4134549  48.8854272  33.8554078  28.8134549
  49.3974272  34.7254078  28.9564549  48.5814272  33.1484078  30.0514549
  48.1684272  32.1674078  29.8154549  49.8444272  32.9334078  30.8794549
  50.4114272  33.8634078  30.9014549  49.5564272  32.7114078  31.9074549
  50.7364272  31.8364078  30.3814549  51.6754272  31.9184078  29.3884549
  51.8904272  32.8064078  28.8134549  52.3074272  30.7024078  29.2284549
  53.0434272  30.4994078  28.5514549  51.7824272  29.8124078  30.1294549
  52.0864272  28.4654078  30.3454549  52.8474272  27.9624078  29.7674549
  51.3794272  27.8064078  31.3204549  51.5904272  26.7644078  31.5104549
  50.3834272  28.4564078  32.0804549  49.8574272  27.9084078  32.8474549
  50.0694272  29.7954078  31.8554549  49.2984272  30.2854078  32.4314549
  50.7774272  30.4934078  30.8644549  47.5674272  33.9644078  30.8404549
  47.8694272  35.0804078  31.2714549  46.3644272  33.4174078  31.0314549
  46.0604272  32.5394078  30.6114549  45.3714272  34.0594078  31.8814549
  45.4734272  35.1404078  31.7814549  43.9424272  33.6774078  31.4544549
  43.8274272  32.5954078  31.5174549  43.2304272  34.1144078  32.1544549
  43.6034272  34.1304078  30.0574549  43.9784272  33.3674078  28.9624549
  44.4874272  32.4274078  29.1194549  43.7124272  33.7884078  27.6704549
  44.0314272  33.1914078  26.8294549  43.0274272  34.9924078  27.4594549
  42.8034272  35.3214078  26.4554549  42.6404272  35.7564078  28.5424549
  42.1154272  36.6874078  28.3864549  42.9284272  35.3234078  29.8434549
  42.6224272  35.9234078  30.6874549  45.6074272  33.6464078  33.3254549
  46.0574272  32.5314078  33.5984549  45.3034272  34.5554078  34.2554549
  44.9684272  35.4974078  34.0544549  45.4374272  34.2414078  35.6744549
  45.4074272  33.1534078  35.7414549  46.7834272  34.7264078  36.2684549
  46.8454272  34.4024078  37.3074549  47.5984272  34.2394078  35.7334549
  46.9894272  36.2154078  36.2134549  46.4654272  37.0444078  37.1984549
  45.8844272  36.6164078  38.0024549  46.6814272  38.4264078  37.1604549
  46.2634272  39.0604078  37.9284549  47.4404272  38.9864078  36.1254549
  47.6034272  40.0534078  36.0894549  47.9844272  38.1644078  35.1424549
  48.5774272  38.5884078  34.3454549  47.7574272  36.7824078  35.1944549
  48.1834272  36.1454078  34.4334549  44.2944272  34.8344078  36.4834549
  43.6944272  35.8504078  36.1214549  44.0074272  34.1834078  37.6014549
  44.4184272  33.2864078  37.8614549  43.0584272  34.7144078  38.5684549
  43.0834272  35.8044078  38.5594549  41.6144272  34.3204078  38.2274549
  40.9374272  34.7364078  38.9734549  41.3534272  34.7104078  37.2434549
  41.5254272  33.2344078  38.2224549  43.4604272  34.1724078  39.9224549
  43.6294272  32.9594078  40.0764549  43.6644272  35.0604078  40.8774549
  43.5694272  36.0694078  40.7594549  44.0524272  34.6344078  42.2084549
  43.9154272  33.5554078  42.2844549  45.5494272  34.9204078  42.4834549
  45.9034272  34.2344078  43.2534549  46.1204272  34.7074078  41.5794549
  45.8494272  36.3784078  42.9344549  46.8694272  36.6264078  42.6414549
  45.1884272  37.0504078  42.3874549  45.6674272  36.7124078  44.7004549
  47.0144272  35.7024078  45.3534549  47.0444272  35.7944078  46.4394549
  46.8524272  34.6594078  45.0814549  47.9614272  36.0434078  44.9344549
  43.1734272  35.3274078  43.2294549  42.7414272  36.4684078  43.0424549
  42.8874272  34.6214078  44.3134549  43.0184272  33.6144078  44.4124549
  42.3424272  35.3004078  45.4734549  42.6004272  36.3574078  45.4144549
  40.8104272  35.2984078  45.5244549  40.4814272  35.8434078  46.4094549
  40.4234272  35.8354078  44.6584549  40.2184272  33.9074078  45.5504549
  40.4464272  33.1484078  46.4974549  39.4104272  33.5784078  44.5334549
  38.9534272  32.6664078  44.5194549  39.2524272  34.2394078  43.7724549
  42.9634272  34.6784078  46.7114549  43.5274272  33.5794078  46.6654549
  42.9394272  35.4444078  47.7974549  42.5004272  36.3644078  47.8424549
  43.5594272  35.0054078  49.0364549  43.4594272  33.9234078  49.1224549
  45.0594272  35.3214078  49.0654549  45.4764272  35.0184078  50.0254549
  45.5684272  34.7384078  48.2984549  45.3284272  36.8014078  48.8394549
  44.9324272  37.0984078  47.8684549  44.7984272  37.3854078  49.5914549
  47.1084272  37.1864078  48.9134549  47.4954272  36.7264078  50.6124549
  48.5524272  36.9064078  50.8064549  46.8934272  37.3244078  51.2974549
  47.2744272  35.6694078  50.7624549  42.8584272  35.7054078  50.1834549
  42.3044272  36.7994078  50.0184549  42.8704272  35.0604078  51.3464549
  43.2204272  34.1124078  51.4874549  42.3554272  35.7184078  52.5344549
  41.3264272  36.0224078  52.3454549  42.3504272  34.7724078  53.7334549
  43.3684272  34.4334078  53.9274549  42.0214272  35.3164078  54.6184549
  41.4514272  33.5654078  53.5254549  40.6414272  33.5514078  52.5644549
  41.5274272  32.6394078  54.3574549  43.2124272  36.9404078  52.8394549
  44.4374272  36.9234078  52.6814549  42.5604272  38.0094078  53.2684549
  41.5654272  38.0094078  53.4944549  43.2124272  39.2994078  53.4594549
  44.2944272  39.1824078  53.5184549  42.9384272  40.2214078  52.2654549
  43.1084272  39.6634078  51.3444549  41.8864272  40.5064078  52.2754549
  43.7874272  41.4814078  52.2394549  43.4784272  42.1094078  51.4034549
  43.6134272  42.0544078  53.1504549  45.5564272  41.1084078  52.0914549
  45.6174272  40.1114078  50.6014549  46.6484272  39.8184078  50.4014549
  45.0064272  39.2184078  50.7354549  45.2354272  40.6904078  49.7604549
  42.6964272  39.8894078  54.7634549  41.9424272  40.8664078  54.7694549
  43.0914272  39.3094078  55.9054549  43.9944272  38.1574078  56.0774549
  44.8974272  38.2614078  55.4764549  43.5174272  37.2244078  55.7774549
  44.3014272  38.1764078  57.5484549  45.2084272  38.7464078  57.7504549
  44.4684272  37.1674078  57.9254549  43.1154272  38.8054078  58.2074549
  43.3994272  39.3044078  59.1344549  42.3664272  38.0564078  58.4654549
  42.5654272  39.8094078  57.1854549  41.4774272  39.8704078  57.1834549
  42.9864272  41.2394078  57.4994549  42.2514272  41.9504078  58.1984549
  44.1394272  41.6914078  57.0034549  44.8074272  41.1074078  56.5004549
  44.5484272  43.0844078  57.1424549  43.6584272  43.6474078  57.4234549
  45.6044272  43.2864078  58.2434549  45.6334272  44.3454078  58.5024549
  45.2434272  42.5044078  59.4994549  46.0064272  42.6654078  60.2604549
  44.2784272  42.8454078  59.8754549  45.1864272  41.4424078  59.2624549
  46.8914272  42.8784078  57.7614549  47.5614272  43.0104078  58.4644549
  45.1164272  43.5884078  55.8244549  45.5514272  42.8124078  54.9654549
  45.1414272  44.9154078  55.6864549  44.8004272  45.5774078  56.3834549
  45.6834272  45.5174078  54.4754549  45.2104272  45.0094078  53.6354549
  45.3544272  47.0124078  54.4394549  45.7884272  47.4634078  53.5474549
  44.2754272  47.1504078  54.3734549  45.8494272  47.6654078  55.5934549
  45.6294272  48.6194078  55.5494549  47.1874272  45.3114078  54.3244549
  47.7144272  45.5394078  53.2284549  47.8964272  44.8904078  55.3754549
  47.5164272  44.6644078  56.2944549  49.3364272  44.7304078  55.2274549
  49.7104272  45.6394078  54.7564549  50.0004272  44.5624078  56.5984549
  49.4004272  43.8884078  57.2094549  50.9764272  44.0944078  56.4714549
  50.1684272  45.8944078  57.3294549  50.1414272  46.9544078  56.6594549
  50.3204272  45.8834078  58.5734549  49.7054272  43.5694078  54.3104549
  50.8714272  43.4524078  53.9194549  48.7514272  42.7244078  53.9344549
  47.7874272  42.7574078  54.2644549  49.0384272  41.6634078  52.9944549
  50.0954272  41.4074078  53.0734549  48.4734272  40.7784078  53.2874549
  48.7254272  41.9764078  51.5454549  48.9174272  41.1074078  50.6924549
  48.2934272  43.2024078  51.2294549  48.2934272  43.9974078  51.8694549
  47.7724272  43.4894078  49.8904549  46.9594272  42.7874078  49.7024549
  47.2484272  44.9224078  49.8344549  47.9694272  45.5824078  50.3174549
  47.1804272  45.2344078  48.7924549  45.8834272  45.1064078  50.4984549
  45.9544272  44.8014078  51.5424549  45.4844272  46.5814078  50.4444549
  44.5114272  46.7124078  50.9174549  46.2284272  47.1794078  50.9714549
  45.4294272  46.9054078  49.4054549  44.8204272  44.2104078  49.8494549
  43.8624272  44.3654078  50.3444549  44.7274272  44.4624078  48.7934549
  45.1154272  43.1654078  49.9484549  48.8154272  43.2724078  48.7964549
  48.4654272  42.9044078  47.6664549  50.0934272  43.5044078  49.0924549
  50.4484272  43.8164078  49.9964549  51.0874272  43.3024078  48.0514549
  50.8154272  43.8964078  47.1794549  52.0504272  43.6724078  48.4014549
  51.2344272  41.8574078  47.6384549  51.7814272  41.5784078  46.5634549
  50.7574272  40.9224078  48.4704549  50.2934272  41.1164078  49.3574549
  50.8844272  39.5094078  48.1324549  51.9174272  39.3454078  47.8254549
  50.5754272  38.6394078  49.3474549  49.5674272  38.8734078  49.6894549
  50.5704272  37.5964078  49.0304549  51.5274272  38.7754078  50.5314549
  51.5544272  39.8094078  50.8754549  51.0384272  37.9384078  51.7294549
  51.7344272  38.0524078  52.5604549  50.0494272  38.2814078  52.0334549
  50.9854272  36.8884078  51.4424549  52.9464272  38.3734078  50.0704549
  53.6404272  38.4654078  50.9064549  52.9364272  37.3414078  49.7194549
  53.2654272  39.0294078  49.2604549  49.9934272  39.1124078  46.9604549
  50.2544272  38.0884078  46.3244549  48.9664272  39.9064078  46.6384549
  48.6924272  40.7454078  47.1494549  48.1444272  39.5864078  45.4724549
  47.6744272  38.6144078  45.6264549  47.0394272  40.6364078  45.3054549
  47.4984272  41.6134078  45.1524549  46.4664272  40.4084078  44.4064549
  46.0914272  40.7174078  46.4864549  45.5054272  39.8004078  46.5484549
  46.6644272  40.7924078  47.4104549  45.1614272  41.9084078  46.3664549
  44.5894272  41.8344078  45.4414549  44.4444272  41.8964078  47.1864549
  45.9064272  43.1694078  46.3834549  46.9144272  43.1264078  46.5354549
  45.3554272  44.3644078  46.2134549  46.1104272  45.4544078  46.2594549
  47.1134272  45.3734078  46.4254549  45.6874272  46.3734078  46.1284549
  44.0424272  44.4624078  45.9884549  43.4674272  43.6204078  45.9474549
  43.6144272  45.3794078  45.8574549  49.0084272  39.4934078  44.2164549
  48.9684272  38.4984078  43.4834549  49.8044272  40.5314078  43.9534549
  49.8624272  41.3794078  44.5164549  50.6744272  40.4994078  42.7864549
  50.1134272  40.0524078  41.9664549  51.0924272  41.9124078  42.3944549
  51.6164272  42.3714078  43.2324549  51.8014272  41.8544078  41.5684549
  49.9254272  42.8164078  41.9844549  50.2244272  43.4264078  41.1324549
  49.0894272  42.1984078  41.6564549  49.4634272  43.7284078  43.1194549
  49.5164272  43.3584078  44.3014549  49.0264272  44.9364078  42.7644549
  48.9994272  45.1994078  41.7794549  48.7194272  45.5974078  43.4774549
  51.9064272  39.6474078  43.0414549  52.3484272  38.9144078  42.1524549
  52.4724272  39.7224078  44.2504549  52.0724272  40.2064078  45.0544549
  53.7634272  39.0764078  44.4854549  54.4424272  39.4134078  43.7024549
  54.3284272  39.4834078  45.8464549  55.2894272  38.9924078  46.0034549
  54.4644272  40.5644078  45.8754549  53.6354272  39.1834078  46.6324549
  53.6624272  37.5614078  44.3924549  54.5404272  36.9094078  43.8134549
  52.6214272  36.9744078  44.9904549  51.8924272  37.4634078  45.5104549
  52.4764272  35.5224078  44.9204549  53.4124272  35.0484078  45.2154549
  51.3934272  35.0464078  45.9134549  50.5054272  35.6584078  45.7544549
  50.9884272  33.5774078  45.6714549  50.2244272  33.2864078  46.3934549
  50.5924272  33.4704078  44.6614549  51.8614272  32.9354078  45.7884549
  51.8974272  35.2234078  47.3504549  52.7754272  34.5954078  47.4974549
  52.2174272  36.2564078  47.4884549  50.8604272  34.8804078  48.4134549
  51.2914272  35.0304078  49.4034549  49.9904272  35.5264078  48.2944549
  50.5574272  33.8394078  48.3034549  52.1884272  35.0874078  43.4874549
  52.7274272  34.0834078  43.0094549  51.3454272  35.8364078  42.7694549
  50.8444272  36.6544078  43.1164549  51.0954272  35.4894078  41.3744549
  50.6994272  34.4744078  41.3404549  50.0544272  36.4354078  40.7664549
  50.4884272  37.4334078  40.7114549  49.6704272  35.9984078  39.3474549
  48.9304272  36.6884078  38.9424549  50.5564272  36.0024078  38.7134549
  49.2504272  34.9924078  39.3774549  48.8894272  36.4524078  41.5914549
  48.9594272  37.1834078  42.2414549  52.3864272  35.5124078  40.5664549
  52.6654272  34.5884078  39.7884549  53.2064272  36.5554078  40.7544549
  53.0434272  37.3164078  41.4144549  54.4364272  36.6534078  39.9794549
  54.1804272  36.5044078  38.9304549  55.0554272  38.0404078  40.1434549
  54.9724272  38.3574078  41.1824549  56.1184272  37.9964078  39.9074549
  54.3724272  39.0604078  39.2404549  54.6004272  38.8284078  38.2004549
  53.2914272  38.9764078  39.3564549  54.7984272  40.4834078  39.5404549
  54.5704272  40.7274078  40.5784549  55.8774272  40.5804078  39.4194549
  54.0864272  41.4504078  38.6144549  54.3284272  41.2064078  37.5804549
  53.0084272  41.3324078  38.7264549  54.4614272  42.8704078  38.8904549
  54.0894272  43.4804078  38.1354549  54.0584272  43.1644078  39.8034549
  55.4974272  42.9554078  38.9254549  55.4364272  35.5614078  40.3524549
  56.1754272  35.0884078  39.4844549  55.4434272  35.1224078  41.6144549
  54.8834272  35.5224078  42.3674549  56.2904272  33.9924078  42.0094549
  57.3224272  34.2624078  41.7844549  56.1254272  33.7064078  43.4964549
  55.0664272  33.7804078  43.7424549  56.4234272  32.6744078  43.6794549
  56.8724272  34.5704078  44.4204549  57.9274272  34.5894078  44.1454549
  56.5074272  35.5954078  44.3524549  56.7134272  34.0574078  45.8234549
  55.5434272  33.8324078  46.2534549  57.7534272  33.8354078  46.4744549
  55.9114272  32.7364078  41.2464549  56.7824272  31.9524078  40.8324549
  54.6034272  32.5154078  41.0974549  53.8744272  33.1284078  41.4624549
  54.1094272  31.3474078  40.3814549  54.6224272  30.4554078  40.7414549
  52.6014272  31.1564078  40.6534549  52.1004272  32.1104078  40.4914549
  52.0154272  30.1414078  39.7074549  50.9524272  30.0214078  39.9154549
  52.1484272  30.4824078  38.6804549  52.5214272  29.1854078  39.8404549
  52.3754272  30.7194078  42.0974549  51.3084272  30.5884078  42.2754549
  52.8914272  29.7764078  42.2774549  52.7654272  31.4804078  42.7734549
  54.4094272  31.4784078  38.8974549  54.8634272  30.5194078  38.2604549
  54.1764272  32.6704078  38.3204549  53.7634272  33.4774078  38.7884549
  54.5254272  32.8704078  36.9164549  53.9504272  32.1644078  36.3174549
  54.1634272  34.2884078  36.4724549  54.6804272  34.9944078  37.1224549
  54.5484272  34.4424078  35.4644549  52.6644272  34.6314078  36.4774549
  52.2854272  34.4414078  37.4814549  52.4314272  36.1124078  36.1664549
  51.3624272  36.3224078  36.1774549  52.9294272  36.7244078  36.9184549
  52.8364272  36.3454078  35.1814549  51.8864272  33.7314078  35.5034549
  50.8294272  33.9964078  35.5284549  52.2714272  33.8704078  34.4934549
  52.0054272  32.6884078  35.7974549  56.0094272  32.5914078  36.6794549
  56.3804272  31.9594078  35.6804549  56.8634272  33.0214078  37.6054549
  56.5964272  33.5024078  38.4644549  58.3004272  32.8154078  37.4294549
  58.5664272  33.1114078  36.4144549  59.0814272  33.6844078  38.4114549
  58.5714272  33.6794078  39.3744549  60.0664272  33.2444078  38.5704549
  59.2494272  35.1244078  37.9464549  59.6624272  35.1364078  36.9374549
  58.2744272  35.6084078  37.8974549  60.1654272  35.9124078  38.8834549
  60.2404272  35.3954078  39.8404549  61.1704272  35.9524078  38.4624549
  59.6454272  37.3384078  39.1094549  58.6134272  37.4054078  38.7634549
  59.6384272  37.5544078  40.1774549  60.4684272  38.3604078  38.4054549
  59.9234272  39.2414078  38.3114549  61.3334272  38.5454078  38.9514549
  60.7244272  38.0094078  37.4604549  58.6714272  31.3454078  37.5904549
  59.5134272  30.8334078  36.8454549  58.0464272  30.6484078  38.5474549
  57.3494272  31.0334078  39.1844549  58.3444272  29.2304078  38.7394549
  59.4144272  29.1274078  38.9204549  57.5924272  28.6874078  39.9554549
  57.8844272  29.2624078  40.8344549  56.5244272  28.8504078  39.8084549
  57.8304272  27.1994078  40.2384549  57.6684272  26.6264078  39.3254549
  58.8694272  27.0474078  40.5294549  56.9154272  26.6724078  41.3364549
  56.6544272  27.3674078  42.3154549  56.4344272  25.4394078  41.1824549
  56.6774272  24.8974078  40.3534549  55.8234272  25.0374078  41.8934549
  58.0014272  28.4274078  37.4894549  58.7124272  27.4804078  37.1324549
  56.9374272  28.8164078  36.7864549  56.3254272  29.5844078  37.0624549
  56.5544272  28.1644078  35.5454549  56.8474272  27.1174078  35.6174549
  55.0364272  28.2724078  35.3654549  54.7594272  29.3214078  35.2634549
  54.7464272  27.7744078  34.4404549  54.2654272  27.6574078  36.5334549
  54.4904272  28.2094078  37.4464549  53.1954272  27.7604078  36.3544549
  54.6074272  26.1754078  36.7374549  54.7224272  25.4514078  35.7214549
  54.7564272  25.7324078  37.9044549  57.2874272  28.7254078  34.3244549
  56.9644272  28.3484078  33.1924549  58.2764272  29.5944078  34.5394549
  58.5414272  29.9014078  35.4754549  59.0904272  30.2054078  33.4824549
  59.7544272  30.9144078  33.9764549  59.9664272  29.1694078  32.7614549
  59.3714272  28.6914078  31.9834549  60.7824272  29.6914078  32.2624549
  60.5564272  28.0874078  33.6574549  59.7554272  27.5884078  34.2034549
  61.0434272  27.3304078  33.0434549  61.5654272  28.6714078  34.6474549
  62.1464272  29.4504078  34.1534549  61.0304272  29.1454078  35.4704549
  62.5174272  27.6054078  35.2064549  62.4644272  27.6134078  36.2954549
  62.1844272  26.6204078  34.8784549  63.9364272  27.8114078  34.7814549
  64.5324272  27.0624078  35.1884549  63.9964272  27.7764078  33.7434549
  64.2684272  28.7384078  35.1164549  58.2424272  30.9864078  32.4874549
  58.5894272  31.1074078  31.3064549  57.1354272  31.5474078  32.9644549
  56.8084272  31.4604078  33.9264549  56.2924272  32.3534078  32.0964549
  56.2534272  31.8924078  31.1094549  54.8584272  32.4024078  32.6484549
  54.8874272  32.7924078  33.6664549  53.9954272  33.3314078  31.8074549
  52.9834272  33.3544078  32.2124549  54.4164272  34.3364078  31.8274549
  53.9664272  32.9704078  30.7794549  54.2614272  30.9984078  32.6794549
  53.9884272  30.7014078  31.6664549  55.0184272  30.2944078  33.0254549
  53.0264272  30.8994078  33.5854549  52.6444272  29.8784078  33.5694549
  53.3014272  31.1674078  34.6054549  52.2554272  31.5814078  33.2264549
  56.8794272  33.7454078  31.9224549  56.9274272  34.2744078  30.8074549
  57.3294272  34.3584078  33.0134549  57.1964272  33.9944078  33.9564549
  58.0614272  35.6194078  32.9644549  58.1184272  36.0054078  31.9464549
  57.3504272  36.7214078  33.7624549  57.9484272  37.6294078  33.6824549
  55.9484272  36.9834078  33.1804549  55.4564272  37.7674078  33.7564549
  56.0394272  37.2994078  32.1414549  55.3564272  36.0694078  33.2314549
  57.2374272  36.3494078  35.2404549  56.6934272  35.4094078  35.3314549
  58.2364272  36.1804078  35.6434549  56.5304272  37.4224078  36.0824549
  56.4834272  37.0964078  37.1214549  57.0864272  38.3584078  36.0204549
  55.5194272  37.5744078  35.7034549  59.4544272  35.3184078  33.5044549
  59.6174272  34.3404078  34.2544549  60.4924272  36.0784078  33.1124549
  60.4734272  37.1004078  32.0484549  59.6664272  37.8184078  32.1944549
  60.3294272  36.6544078  31.0644549  61.8384272  37.7574078  32.1724549
  61.7914272  38.6384078  32.8124549  62.2024272  38.0894078  31.2004549
  62.7434272  36.7154078  32.7574549  63.5564272  37.1714078  33.3224549
  63.1994272  36.1054078  31.9774549  61.8394272  35.8694078  33.6684549
  62.1304272  34.8194078  33.6904549  61.9134272  36.3434078  35.1154549
  61.2184272  37.2804078  35.5124549  62.6474272  35.7904078  35.9354549
  69.6654700  42.7971870  69.3321730  19.8736740  25.3906180  33.4682900
  59.6104272  32.7894078  45.7474549  60.5676272  32.7894078  45.7474549
  59.3704392  33.7160348  45.7474549  39.8074272  30.9304078  54.7044549
  40.7646272  30.9304078  54.7044549  39.5674392  31.8570348  54.7044549
  19.6104272  37.0054078  44.8054549  20.5676272  37.0054078  44.8054549
  19.3704392  37.9320348  44.8054549  20.9214272  45.7494078  42.4054549
  21.8786272  45.7494078  42.4054549  20.6814392  46.6760348  42.4054549
  38.3424272  16.6064078  30.3034549  39.2996272  16.6064078  30.3034549
  38.1024392  17.5330348  30.3034549  43.2294272  56.7294078  24.2014549
  44.1866272  56.7294078  24.2014549  42.9894392  57.6560348  24.2014549
  56.1914272  23.7604078  37.6164549  57.1486272  23.7604078  37.6164549
  55.9514392  24.6870348  37.6164549  42.8004272  31.2554078  21.7204549
  43.7576272  31.2554078  21.7204549  42.5604392  32.1820348  21.7204549
  26.1764272  60.3424078  35.3114549  27.1336272  60.3424078  35.3114549
  25.9364392  61.2690348  35.3114549  20.7214272  39.3374078  37.8284549
  21.6786272  39.3374078  37.8284549  20.4814392  40.2640348  37.8284549
  48.2614272  38.6784078  23.0134549  49.2186272  38.6784078  23.0134549
  48.0214392  39.6050348  23.0134549  27.7554272  31.3204078  35.4834549
  28.7126272  31.3204078  35.4834549  27.5154392  32.2470348  35.4834549
  29.3564272  58.1704078  43.0934549  30.3136272  58.1704078  43.0934549
  29.1164392  59.0970348  43.0934549  34.5764272  24.7364078  45.5534549
  35.5336272  24.7364078  45.5534549  34.3364392  25.6630348  45.5534549
  41.7854272  51.3524078  22.6504549  42.7426272  51.3524078  22.6504549
  41.5454392  52.2790348  22.6504549  48.7874272  44.1294078  23.4534549
  49.7446272  44.1294078  23.4534549  48.5474392  45.0560348  23.4534549
  48.8094272  28.3454078  54.0224549  49.7666272  28.3454078  54.0224549
  48.5694392  29.2720348  54.0224549  60.0124272  39.5144078  34.8884549
  60.9696272  39.5144078  34.8884549  59.7724392  40.4410348  34.8884549
  34.2634272  39.2184078  50.8014549  35.2206272  39.2184078  50.8014549
  34.0234392  40.1450348  50.8014549  54.2634272  43.8864078  41.3074549
  55.2206272  43.8864078  41.3074549  54.0234392  44.8130348  41.3074549
  35.3794272  62.3254078  24.7364549  36.3366272  62.3254078  24.7364549
  35.1394392  63.2520348  24.7364549  48.2064272  36.9024078  54.5574549
  49.1636272  36.9024078  54.5574549  47.9664392  37.8290348  54.5574549
  30.8914272  50.8654078  21.3264549  31.8486272  50.8654078  21.3264549
  30.6514392  51.7920348  21.3264549  38.6934272  38.9804078  57.5604549
  39.6506272  38.9804078  57.5604549  38.4534392  39.9070348  57.5604549
  37.8614272  31.2674078  43.7114549  38.8186272  31.2674078  43.7114549
  37.6214392  32.1940348  43.7114549  33.2124272  43.6384078  49.8494549
  34.1696272  43.6384078  49.8494549  32.9724392  44.5650348  49.8494549
  31.7914272  34.5634078  31.5874549  32.7486272  34.5634078  31.5874549
  31.5514392  35.4900348  31.5874549  41.2284272  35.9804078  19.1224549
  42.1856272  35.9804078  19.1224549  40.9884392  36.9070348  19.1224549
  46.8824272  35.5944078  20.7444549  47.8396272  35.5944078  20.7444549
  46.6424392  36.5210348  20.7444549  24.7634272  32.1394078  43.8904549
  25.7206272  32.1394078  43.8904549  24.5234392  33.0660348  43.8904549
  43.1554272  49.4904078  40.3104549  44.1126272  49.4904078  40.3104549
  42.9154392  50.4170348  40.3104549  42.7064272  47.6554078  23.0074549
  43.6636272  47.6554078  23.0074549  42.4664392  48.5820348  23.0074549
  40.7004272  22.6164078  27.3504549  41.6576272  22.6164078  27.3504549
  40.4604392  23.5430348  27.3504549  54.7104272  40.7074078  21.9084549
  55.6676272  40.7074078  21.9084549  54.4704392  41.6340348  21.9084549
  61.2094272  32.4114078  35.2524549  62.1666272  32.4114078  35.2524549
  60.9694392  33.3380348  35.2524549  44.1774272  52.2154078  33.6874549
  45.1346272  52.2154078  33.6874549  43.9374392  53.1420348  33.6874549
  45.9494272  22.3894078  47.6214549  46.9066272  22.3894078  47.6214549
  45.7094392  23.3160348  47.6214549  25.1364272  48.9754078  50.7654549
  26.0936272  48.9754078  50.7654549  24.8964392  49.9020348  50.7654549
  36.0794272  61.0534078  46.1964549  37.0366272  61.0534078  46.1964549
  35.8394392  61.9800348  46.1964549  24.6234272  35.3944078  46.6844549
  25.5806272  35.3944078  46.6844549  24.3834392  36.3210348  46.6844549
  36.4784272  58.3654078  30.3154549  37.4356272  58.3654078  30.3154549
  36.2384392  59.2920348  30.3154549  19.7554272  39.5484078  40.2664549
  20.7126272  39.5484078  40.2664549  19.5154392  40.4750348  40.2664549
  23.8404272  45.6904078  48.2634549  24.7976272  45.6904078  48.2634549
  23.6004392  46.6170348  48.2634549  35.7054272  40.6394078  36.9274549
  36.6626272  40.6394078  36.9274549  35.4654392  41.5660348  36.9274549
  19.6754272  53.3194078  38.9464549  20.6326272  53.3194078  38.9464549
  19.4354392  54.2460348  38.9464549  55.7484272  38.1544078  53.6354549
  56.7056272  38.1544078  53.6354549  55.5084392  39.0810348  53.6354549
  33.4584272  27.8984078  39.7084549  34.4156272  27.8984078  39.7084549
  33.2184392  28.8250348  39.7084549  17.8294272  40.0924078  33.6814549
  18.7866272  40.0924078  33.6814549  17.5894392  41.0190348  33.6814549
  48.8414272  45.4934078  46.0164549  49.7986272  45.4934078  46.0164549
  48.6014392  46.4200348  46.0164549  30.8964272  54.4204078  24.2984549
  31.8536272  54.4204078  24.2984549  30.6564392  55.3470348  24.2984549
  50.6954272  18.5834078  42.8904549  51.6526272  18.5834078  42.8904549
  50.4554392  19.5100348  42.8904549  36.4404272  36.1044078  58.2314549
  37.3976272  36.1044078  58.2314549  36.2004392  37.0310348  58.2314549
  54.0394272  43.0464078  46.0034549  54.9966272  43.0464078  46.0034549
  53.7994392  43.9730348  46.0034549  59.3374272  31.7144078  41.8254549
  60.2946272  31.7144078  41.8254549  59.0974392  32.6410348  41.8254549
  34.4204272  28.0414078  36.1564549  35.3776272  28.0414078  36.1564549
  34.1804392  28.9680348  36.1564549  28.4404272  35.0244078  51.1204549
  29.3976272  35.0244078  51.1204549  28.2004392  35.9510348  51.1204549
  57.3324272  37.4824078  25.0814549  58.2896272  37.4824078  25.0814549
  57.0924392  38.4090348  25.0814549  43.8494272  47.9794078  36.1834549
  44.8066272  47.9794078  36.1834549  43.6094392  48.9060348  36.1834549
  57.1164272  37.8684078  44.0694549  58.0736272  37.8684078  44.0694549
  56.8764392  38.7950348  44.0694549  16.9214272  42.4404078  33.2744549
  17.8786272  42.4404078  33.2744549  16.6814392  43.3670348  33.2744549
  45.9234272  34.8114078  53.6864549  46.8806272  34.8114078  53.6864549
  45.6834392  35.7380348  53.6864549  49.2324272  47.6374078  52.2244549
  50.1896272  47.6374078  52.2244549  48.9924392  48.5640348  52.2244549
  30.0954272  31.9554078  35.2674549  31.0526272  31.9554078  35.2674549
  29.8554392  32.8820348  35.2674549  41.8504272  56.3024078  21.4204549
  42.8076272  56.3024078  21.4204549  41.6104392  57.2290348  21.4204549
  20.8024272  38.5304078  28.5954549  21.7596272  38.5304078  28.5954549
  20.5624392  39.4570348  28.5954549  42.1774272  22.6774078  31.9154549
  43.1346272  22.6774078  31.9154549  41.9374392  23.6040348  31.9154549
  45.5964272  49.7874078  35.0644549  46.5536272  49.7874078  35.0644549
  45.3564392  50.7140348  35.0644549  39.9964272  37.3934078  55.7784549
  40.9536272  37.3934078  55.7784549  39.7564392  38.3200348  55.7784549
  51.7714272  44.2004078  51.3834549  52.7286272  44.2004078  51.3834549
  51.5314392  45.1270348  51.3834549  25.0354272  58.5774078  31.6344549
  25.9926272  58.5774078  31.6344549  24.7954392  59.5040348  31.6344549
  44.2004272  27.1184078  49.3994549  45.1576272  27.1184078  49.3994549
  43.9604392  28.0450348  49.3994549  31.2724272  45.4924078  17.4224549
  32.2296272  45.4924078  17.4224549  31.0324392  46.4190348  17.4224549
  52.6744272  27.4124078  22.8174549  53.6316272  27.4124078  22.8174549
  52.4344392  28.3390348  22.8174549  47.8194272  19.9904078  28.4374549
  48.7766272  19.9904078  28.4374549  47.5794392  20.9170348  28.4374549
  33.6174272  29.3384078  34.1264549  34.5746272  29.3384078  34.1264549
  33.3774392  30.2650348  34.1264549  45.9004272  52.4794078  29.5454549
  46.8576272  52.4794078  29.5454549  45.6604392  53.4060348  29.5454549
  47.6964272  32.3494078  22.5184549  48.6536272  32.3494078  22.5184549
  47.4564392  33.2760348  22.5184549  21.8324272  52.6914078  46.6674549
  22.7896272  52.6914078  46.6674549  21.5924392  53.6180348  46.6674549
  26.5504272  47.2394078  20.9184549  27.5076272  47.2394078  20.9184549
  26.3104392  48.1660348  20.9184549  37.0334272  29.1434078  29.6644549
  37.9906272  29.1434078  29.6644549  36.7934392  30.0700348  29.6644549
  30.2664272  39.5564078  56.9284549  31.2236272  39.5564078  56.9284549
  30.0264392  40.4830348  56.9284549  46.2784272  17.2294078  38.6844549
  47.2356272  17.2294078  38.6844549  46.0384392  18.1560348  38.6844549
  33.0524272  37.1304078  49.2144549  34.0096272  37.1304078  49.2144549
  32.8124392  38.0570348  49.2144549  30.8274272  41.8884078  19.4244549
  31.7846272  41.8884078  19.4244549  30.5874392  42.8150348  19.4244549
  18.4454272  49.3694078  33.5024549  19.4026272  49.3694078  33.5024549
  18.2054392  50.2960348  33.5024549  33.4424272  41.7354078  19.0124549
  34.3996272  41.7354078  19.0124549  33.2024392  42.6620348  19.0124549
  27.9204272  60.0724078  28.8354549  28.8776272  60.0724078  28.8354549
  27.6804392  60.9990348  28.8354549  29.6294272  30.6764078  29.7434549
  30.5866272  30.6764078  29.7434549  29.3894392  31.6030348  29.7434549
  54.5334272  40.6604078  24.9634549  55.4906272  40.6604078  24.9634549
  54.2934392  41.5870348  24.9634549  50.2354272  36.6884078  22.2884549
  51.1926272  36.6884078  22.2884549  49.9954392  37.6150348  22.2884549
  28.8614272  37.4004078  26.3934549  29.8186272  37.4004078  26.3934549
  28.6214392  38.3270348  26.3934549  29.3624272  32.0844078  40.9114549
  30.3196272  32.0844078  40.9114549  29.1224392  33.0110348  40.9114549
  34.0494272  48.9274078  50.0094549  35.0066272  48.9274078  50.0094549
  33.8094392  49.8540348  50.0094549  44.5694272  42.4254078  24.8124549
  45.5266272  42.4254078  24.8124549  44.3294392  43.3520348  24.8124549
  43.0104272  41.0754078  22.9794549  43.9676272  41.0754078  22.9794549
  42.7704392  42.0020348  22.9794549  37.7254272  28.5134078  33.4494549
  38.6826272  28.5134078  33.4494549  37.4854392  29.4400348  33.4494549
  49.7584272  40.7454078  22.2184549  50.7156272  40.7454078  22.2184549
  49.5184392  41.6720348  22.2184549  42.4074272  59.0924078  28.1734549
  43.3646272  59.0924078  28.1734549  42.1674392  60.0190348  28.1734549
  36.0134272  61.6654078  39.6884549  36.9706272  61.6654078  39.6884549
  35.7734392  62.5920348  39.6884549  25.7844272  39.1644078  50.5054549
  26.7416272  39.1644078  50.5054549  25.5444392  40.0910348  50.5054549
  34.9204272  45.8904078  49.5314549  35.8776272  45.8904078  49.5314549
  34.6804392  46.8170348  49.5314549  35.6274272  31.3734078  28.0614549
  36.5846272  31.3734078  28.0614549  35.3874392  32.3000348  28.0614549
  52.2084272  24.6974078  29.8134549  53.1656272  24.6974078  29.8134549
  51.9684392  25.6240348  29.8134549  32.1874272  34.3114078  34.6644549
  33.1446272  34.3114078  34.6644549  31.9474392  35.2380348  34.6644549
  28.3394272  56.9744078  45.1724549  29.2966272  56.9744078  45.1724549
  28.0994392  57.9010348  45.1724549  59.0554272  34.7724078  48.9484549
  60.0126272  34.7724078  48.9484549  58.8154392  35.6990348  48.9484549
  54.1124272  29.8594078  26.5504549  55.0696272  29.8594078  26.5504549
  53.8724392  30.7860348  26.5504549  44.6084272  59.9914078  30.9764549
  45.5656272  59.9914078  30.9764549  44.3684392  60.9180348  30.9764549
  19.4664272  50.6694078  26.4724549  20.4236272  50.6694078  26.4724549
  19.2264392  51.5960348  26.4724549  22.4374272  55.9254078  45.4324549
  23.3946272  55.9254078  45.4324549  22.1974392  56.8520348  45.4324549
  52.1654272  23.4894078  36.5174549  53.1226272  23.4894078  36.5174549
  51.9254392  24.4160348  36.5174549  48.5544272  46.0314078  40.0324549
  49.5116272  46.0314078  40.0324549  48.3144392  46.9580348  40.0324549
  38.0744272  40.1264078  17.3404549  39.0316272  40.1264078  17.3404549
  37.8344392  41.0530348  17.3404549  46.7904272  28.2954078  50.1174549
  47.7476272  28.2954078  50.1174549  46.5504392  29.2220348  50.1174549
  30.0834272  35.2064078  25.0664549  31.0406272  35.2064078  25.0664549
  29.8434392  36.1330348  25.0664549  38.8884272  42.5194078  15.4404549
  39.8456272  42.5194078  15.4404549  38.6484392  43.4460348  15.4404549
  47.9014272  49.0164078  48.7534549  48.8586272  49.0164078  48.7534549
  47.6614392  49.9430348  48.7534549  35.5034272  60.6684078  42.4004549
  36.4606272  60.6684078  42.4004549  35.2634392  61.5950348  42.4004549
  52.2494272  39.7374078  21.6804549  53.2066272  39.7374078  21.6804549
  52.0094392  40.6640348  21.6804549  19.0304272  50.0814078  43.9654549
  19.9876272  50.0814078  43.9654549  18.7904392  51.0080348  43.9654549
  21.8684272  40.7234078  48.6924549  22.8256272  40.7234078  48.6924549
  21.6284392  41.6500348  48.6924549  42.4844272  61.8404078  34.7694549
  43.4416272  61.8404078  34.7694549  42.2444392  62.7670348  34.7694549
  46.5754272  45.5034078  38.1574549  47.5326272  45.5034078  38.1574549
  46.3354392  46.4300348  38.1574549  56.1894272  33.4354078  23.7014549
  57.1466272  33.4354078  23.7014549  55.9494392  34.3620348  23.7014549
  34.6434272  65.3214078  29.0434549  35.6006272  65.3214078  29.0434549
  34.4034392  66.2480348  29.0434549  58.0734272  29.0274078  48.1214549
  59.0306272  29.0274078  48.1214549  57.8334392  29.9540348  48.1214549
  46.6254272  52.0884078  32.2594549  47.5826272  52.0884078  32.2594549
  46.3854392  53.0150348  32.2594549  31.3014272  28.8024078  41.5144549
  32.2586272  28.8024078  41.5144549  31.0614392  29.7290348  41.5144549
  40.7904272  20.6034078  45.9534549  41.7476272  20.6034078  45.9534549
  40.5504392  21.5300348  45.9534549  34.7344272  51.3394078  48.7064549
  35.6916272  51.3394078  48.7064549  34.4944392  52.2660348  48.7064549
  30.9854272  28.6504078  45.5644549  31.9426272  28.6504078  45.5644549
  30.7454392  29.5770348  45.5644549  28.0854272  52.3494078  49.0464549
  29.0426272  52.3494078  49.0464549  27.8454392  53.2760348  49.0464549
  32.6054272  48.1554078  17.5994549  33.5626272  48.1554078  17.5994549
  32.3654392  49.0820348  17.5994549  32.5324272  48.5014078  39.6934549
  33.4896272  48.5014078  39.6934549  32.2924392  49.4280348  39.6934549
  18.1734272  50.8644078  38.9884549  19.1306272  50.8644078  38.9884549
  17.9334392  51.7910348  38.9884549  51.7444272  25.4684078  34.8274549
  52.7016272  25.4684078  34.8274549  51.5044392  26.3950348  34.8274549
  30.7034272  58.5774078  36.7424549  31.6606272  58.5774078  36.7424549
  30.4634392  59.5040348  36.7424549  44.3814272  47.1494078  38.9724549
  45.3386272  47.1494078  38.9724549  44.1414392  48.0760348  38.9724549
  53.2044272  42.0434078  55.5314549  54.1616272  42.0434078  55.5314549
  52.9644392  42.9700348  55.5314549  45.7224272  53.8544078  22.8944549
  46.6796272  53.8544078  22.8944549  45.4824392  54.7810348  22.8944549
  33.0504272  61.6094078  42.3804549  34.0076272  61.6094078  42.3804549
  32.8104392  62.5360348  42.3804549  46.6474272  39.7634078  54.9614549
  47.6046272  39.7634078  54.9614549  46.4074392  40.6900348  54.9614549
  34.2344272  49.3034078  53.1104549  35.1916272  49.3034078  53.1104549
  33.9944392  50.2300348  53.1104549  56.5704272  36.8934078  47.0444549
  57.5276272  36.8934078  47.0444549  56.3304392  37.8200348  47.0444549
  59.6784272  29.0234078  42.9044549  60.6356272  29.0234078  42.9044549
  59.4384392  29.9500348  42.9044549  53.0674272  25.0384078  32.8454549
  54.0246272  25.0384078  32.8454549  52.8274392  25.9650348  32.8454549
  36.9094272  48.3054078  17.5104549  37.8666272  48.3054078  17.5104549
  36.6694392  49.2320348  17.5104549  23.7174272  58.4264078  44.9584549
  24.6746272  58.4264078  44.9584549  23.4774392  59.3530348  44.9584549
  16.6114272  51.0094078  36.7104549  17.5686272  51.0094078  36.7104549
  16.3714392  51.9360348  36.7104549  61.0814272  30.1514078  47.5994549
  62.0386272  30.1514078  47.5994549  60.8414392  31.0780348  47.5994549
  51.1994272  46.8274078  50.3964549  52.1566272  46.8274078  50.3964549
  50.9594392  47.7540348  50.3964549  36.8444272  32.0184078  24.5894549
  37.8016272  32.0184078  24.5894549  36.6044392  32.9450348  24.5894549
  48.9074272  34.3654078  21.2924549  49.8646272  34.3654078  21.2924549
  48.6674392  35.2920348  21.2924549  43.5244272  34.8534078  18.6004549
  44.4816272  34.8534078  18.6004549  43.2844392  35.7800348  18.6004549
  20.2204272  52.3434078  44.8534549  21.1776272  52.3434078  44.8534549
  19.9804392  53.2700348  44.8534549  17.2244272  52.4044078  34.4504549
  18.1816272  52.4044078  34.4504549  16.9844392  53.3310348  34.4504549
  34.6674272  48.7164078  15.9234549  35.6246272  48.7164078  15.9234549
  34.4274392  49.6430348  15.9234549  31.2134272  29.7534078  26.1844549
  32.1706272  29.7534078  26.1844549  30.9734392  30.6800348  26.1844549
  54.9514272  27.9094078  27.2614549  55.9086272  27.9094078  27.2614549
  54.7114392  28.8360348  27.2614549  55.3494272  30.7514078  24.5444549
  56.3066272  30.7514078  24.5444549  55.1094392  31.6780348  24.5444549
  32.8224272  52.2684078  16.4014549  33.7796272  52.2684078  16.4014549
  32.5824392  53.1950348  16.4014549  14.7644272  42.5094078  34.5744549
  15.7216272  42.5094078  34.5744549  14.5244392  43.4360348  34.5744549
  35.4004272  47.0164078  44.2234549  36.3576272  47.0164078  44.2234549
  35.1604392  47.9430348  44.2234549  71.8041090  81.3871390  67.7819900
  70.9725970  81.1320100  68.1816410  72.4122070  81.4582160  68.5177820
  70.2133040  76.3473280  61.5662290  69.3249740  76.6889250  61.4642170
  70.4974230  76.1473600  60.6743120  68.1766050  78.9478930  67.4501990
  68.7482160  78.1801130  67.4505630  68.1767590  79.2467690  66.5408600
  69.4190920  74.3563290  69.2370920  69.2393760  73.4589040  69.5173680
  69.0171000  74.9035160  69.9117870  72.3894430  74.9304780  62.6000670
  72.4961180  75.8308510  62.9069430  71.4786790  74.8822750  62.3095320
  70.0377590  76.8523790  67.8453260  70.7187700  77.1162160  68.4640660
  69.7225640  76.0124660  68.1791270  74.2302160  77.8991150  66.9325850
  74.7380380  78.3972120  67.5730870  74.7615400  77.1226350  66.7565210
  72.5138260  72.5389710  71.1989270  72.5156700  73.0562100  70.3935170
  71.6842570  72.0619890  71.1759200  73.7641110  82.1784890  69.3762770
  73.4310490  82.8053810  70.0183840  73.9407790  82.7046770  68.5964440
  72.1953590  74.2499670  69.2059720  72.5370400  75.0941720  68.9113590
  71.2569400  74.3983410  69.3225060  75.8781480  71.7381940  65.5304310
  76.1856460  71.1828830  64.8139810  74.9482180  71.8726400  65.3477300
  73.8718880  80.3295510  65.0484160  73.4675880  79.6172760  64.5530060
  73.9582000  79.9848750  65.9372200  72.5847500  77.1038720  68.8283200
  73.1362090  77.2134060  68.0536450  73.0991010  77.4776320  69.5438430
  72.2590230  80.6258080  72.4388540  72.1198000  81.4980880  72.8075940
  71.3771590  80.2830890  72.2936480  70.5723510  79.2240490  62.5490810
  70.4521110  79.9502580  61.9372080  70.2624400  78.4543400  62.0718720
  68.2108880  82.3955630  68.3559450  68.2889300  82.5304400  67.4115170
  68.8250560  81.6871520  68.5487570  68.2668400  83.4369800  70.8953910
  68.4299440  82.9675160  70.0773280  68.7320850  82.9293360  71.5602750
  73.0387170  72.5675560  65.9314480  72.5955320  73.3485100  65.5999000
  73.5972160  72.8905450  66.6385420  77.3256980  75.4344080  71.5349800
  76.8636350  75.6427100  72.3469740  76.9235090  74.6203430  71.2320470
  76.1545990  72.1886260  60.8120310  75.5300170  72.1846130  61.5373620
  76.0676110  71.3217220  60.4156280  75.0763070  73.1122890  67.7904080
  75.3735400  74.0185720  67.7096100  75.6248630  72.6241670  67.1763650
  72.8301390  77.6909130  63.6595730  72.6042310  77.4746300  64.5642350
  72.0493920  78.1237590  63.3141700  75.2700600  78.5894710  74.3256000
  75.1744200  77.6489440  74.1756400  76.1132580  78.8109780  73.9304070
  70.4011140  75.0008380  72.4789780  70.0074530  75.8483590  72.6862560
  69.7129540  74.3634750  72.6698420  67.7028190  72.9236840  66.5119860
  67.4141240  73.4939700  67.2244840  68.4473950  72.4441290  66.8751090
  67.8898420  76.8656960  57.7222580  67.8073090  77.8087720  57.8637570
  67.5381480  76.7231870  56.8434930  75.6896550  75.5995990  66.7892930
  75.6932610  75.1585940  65.9397470  76.5847670  75.9213320  66.8964750
  71.5398930  75.4822480  65.7487140  71.1998980  75.9597710  66.5054190
  70.7776250  75.0287600  65.3888240  75.7516700  76.6008070  59.7799690
  75.8729520  76.5594550  60.7285510  75.3665210  77.4632220  59.6246420
  74.7638200  78.9109210  59.1782990  74.1955100  78.4627460  58.5518900
  75.4727200  79.2701990  58.6448140  69.8407380  82.8121230  73.0549720
  69.4562170  82.1714900  73.6532680  70.1519570  83.5157350  73.6244450
  75.9904520  79.6597770  68.5358340  76.3574650  79.1856340  69.2819680
  75.8009580  80.5339340  68.8766680  68.8545010  74.4041460  64.6651810
  68.5691930  74.0397130  65.5030430  68.7923870  73.6721920  64.0514950
  73.7803890  78.7006410  70.8542550  73.4760960  79.5798390  71.0792910
  74.7350350  78.7606200  70.8899990  72.3085680  82.9067400  61.4509400
  71.5347940  82.3665020  61.2908120  73.0380310  82.3874010  61.1127160
  72.3523080  82.5747780  65.0888210  72.8701750  81.7716040  65.0345100
  71.9007100  82.5126920  65.9305040  69.8367620  79.5409150  72.0013910
  69.4782560  80.2063000  72.5887250  69.5422180  78.7092700  72.3726530
  73.0380740  79.9993390  74.8853460  72.7380880  80.1450570  73.9881280
  73.8091980  79.4398680  74.7926850  68.3475670  79.5400410  58.6248510
  69.2170520  79.8225210  58.9084430  67.8565990  80.3536280  58.5097320
  75.5110480  80.9273620  62.7456790  75.9673260  81.7378870  62.9716980
  75.1598690  80.6096760  63.5775280  71.4122260  71.2711270  63.2179310
  71.2836890  71.2629170  64.1664230  70.5884280  71.6094360  62.8670320
  68.4116190  73.0302390  72.6786010  67.6974710  73.2299310  73.2838620
  68.8311230  72.2541960  73.0500810  70.3322180  81.3573880  60.7530570
  69.7250130  82.0972780  60.7625870  70.8071530  81.4473240  59.9268770
  75.2401030  76.7567590  62.6532900  74.5317180  77.2253930  63.0946510
  75.5245510  76.0989600  63.2878090  76.8656960  78.1764290  70.6525430
  77.3642210  78.6510110  71.3177280  77.0079910  77.2527810  70.8595460
  73.4436050  75.0652670  60.0283610  74.2926580  75.5022820  59.9623800
  73.0767320  75.3772930  60.8555670  72.3427470  81.3185030  58.5019140
  73.1090740  81.2066390  59.0644570  72.4202160  80.6223000  57.8495910
  71.0374230  78.7510100  59.1852030  71.1177820  77.8037610  59.2969430
  71.9293980  79.0816980  59.2912690  68.5645030  80.5725020  74.4208200
  69.0684050  79.9932300  74.9924430  67.8252450  80.8565250  74.9584570
  75.4668650  83.2939210  57.9754490  75.3619290  82.6791560  58.7015870
  75.2992870  82.7705100  57.1917500  75.6182970  81.9796010  73.9543720
  74.8528640  82.5481010  73.8698390  75.7998930  81.6872220  73.0611950
  74.3746500  81.3150160  60.4761780  74.7962920  81.1490030  61.3193170
  74.4997340  80.5050390  59.9816920  72.5373920  77.2946710  73.2832760
  72.0070380  76.8037660  72.6556100  73.2061990  77.7230910  72.7490690
  76.8874140  80.3387770  57.7238880  77.4079800  79.6236790  57.3580030
  77.5342540  80.9773640  58.0239390  73.0246220  74.2609080  73.3630050
  72.9303090  73.6429830  72.6380920  72.4443610  74.9875370  73.1359960
  75.7907660  72.8182320  70.3957440  75.3424960  72.8406580  69.5502990
  75.1572860  72.4201340  70.9927740  76.1967210  81.7136650  71.0169880
  76.6155320  82.5569380  70.8446120  75.2775840  81.8508690  70.7876660
  73.2705400  77.3883390  57.4219940  73.0694460  76.5250750  57.7833280
  73.0997450  77.3016750  56.4841540  75.2999880  75.9874180  73.6583540
  75.8899570  75.6790030  74.3461360  74.4820120  75.5153930  73.8143440
  72.0688200  74.4884010  57.4097820  72.3714100  74.4951440  56.5016970
  72.8082790  74.1381870  57.9065480  75.2873130  73.4318630  58.3954020
  74.9395130  72.7542620  57.8156470  75.4885900  72.9708140  59.2097410
  68.6278770  79.9606280  64.7918390  67.9727610  79.6917920  64.1478090
  69.4656720  79.8510760  64.3420370  69.6654700  80.3458850  69.3321730
  70.0327740  80.2586250  70.2117750  69.0965520  79.5825400  69.2328590
  69.2170700  77.2567940  73.2380150  68.3226750  77.2234700  73.5773860
  69.7568250  77.4554730  74.0031400  67.8416850  77.1705210  60.7343720
  66.9380930  77.4335410  60.5595380  68.3257470  77.4416380  59.9543680
  70.3844060  76.2270750  58.6438100  71.0935760  75.8053970  58.1585380
  69.6684000  76.2945980  58.0121450  70.0318220  72.2810080  57.6840750
  70.7546350  72.8219020  58.0021970  70.3042740  72.0073500  56.8082290
  69.7210410  71.5316270  67.5863370  70.3686600  70.9813650  67.1458530
  70.1412250  71.7859420  68.4079180  69.4742410  71.6871940  70.3288690
  69.1257230  72.1435760  71.0946870  69.1430110  70.7929070  70.4111120
  70.1463050  71.2148140  73.6039460  70.6946040  71.0336190  72.8405570
  70.2118360  70.4242250  74.1395770  69.4565060  72.3203340  61.2776320
  70.2144420  72.4332220  60.7040350  68.9942230  73.1572540  61.2319750
  75.9978870  74.4342610  64.2678630  75.1853380  74.0599500  63.9274510
  76.5020510  73.6787690  64.5699820  71.8290210  72.8467390  59.8178290
  72.3582970  72.0597190  59.6886240  72.4618530  73.5258580  60.0513820
  74.0228050  72.5842530  62.8723680  73.3930790  71.8829840  63.0393810
  73.4833190  73.3446660  62.6556840  71.8041090  81.3871390  49.0076410
  70.9725970  81.1320100  49.4072920  72.4122070  81.4582160  49.7434330
  70.2133040  76.3473280  42.7918800  69.3249740  76.6889250  42.6898680
  70.4974230  76.1473600  41.8999630  68.1766050  78.9478930  48.6758500
  68.7482160  78.1801130  48.6762140  68.1767590  79.2467690  47.7665110
  69.4190920  74.3563290  50.4627430  69.2393760  73.4589040  50.7430190
  69.0171000  74.9035160  51.1374380  72.3894430  74.9304780  43.8257180
  72.4961180  75.8308510  44.1325940  71.4786790  74.8822750  43.5351830
  70.0377590  76.8523790  49.0709770  70.7187700  77.1162160  49.6897170
  69.7225640  76.0124660  49.4047780  74.2302160  77.8991150  48.1582360
  74.7380380  78.3972120  48.7987380  74.7615400  77.1226350  47.9821720
  72.5138260  72.5389710  52.4245780  72.5156700  73.0562100  51.6191680
  71.6842570  72.0619890  52.4015710  73.7641110  82.1784890  50.6019280
  73.4310490  82.8053810  51.2440350  73.9407790  82.7046770  49.8220950
  72.1953590  74.2499670  50.4316230  72.5370400  75.0941720  50.1370100
  71.2569400  74.3983410  50.5481570  75.8781480  71.7381940  46.7560820
  76.1856460  71.1828830  46.0396320  74.9482180  71.8726400  46.5733810
  73.8718880  80.3295510  46.2740670  73.4675880  79.6172760  45.7786570
  73.9582000  79.9848750  47.1628710  72.5847500  77.1038720  50.0539710
  73.1362090  77.2134060  49.2792960  73.0991010  77.4776320  50.7694940
  72.2590230  80.6258080  53.6645050  72.1198000  81.4980880  54.0332450
  71.3771590  80.2830890  53.5192990  70.5723510  79.2240490  43.7747320
  70.4521110  79.9502580  43.1628590  70.2624400  78.4543400  43.2975230
  68.2108880  82.3955630  49.5815960  68.2889300  82.5304400  48.6371680
  68.8250560  81.6871520  49.7744080  68.2668400  83.4369800  52.1210420
  68.4299440  82.9675160  51.3029790  68.7320850  82.9293360  52.7859260
  73.0387170  72.5675560  47.1570990  72.5955320  73.3485100  46.8255510
  73.5972160  72.8905450  47.8641930  77.3256980  75.4344080  52.7606310
  76.8636350  75.6427100  53.5726250  76.9235090  74.6203430  52.4576980
  76.1545990  72.1886260  42.0376820  75.5300170  72.1846130  42.7630130
  76.0676110  71.3217220  41.6412790  75.0763070  73.1122890  49.0160590
  75.3735400  74.0185720  48.9352610  75.6248630  72.6241670  48.4020160
  72.8301390  77.6909130  44.8852240  72.6042310  77.4746300  45.7898860
  72.0493920  78.1237590  44.5398210  75.2700600  78.5894710  55.5512510
  75.1744200  77.6489440  55.4012910  76.1132580  78.8109780  55.1560580
  70.4011140  75.0008380  53.7046290  70.0074530  75.8483590  53.9119070
  69.7129540  74.3634750  53.8954930  76.9756190  75.0843350  56.7743030
  76.2854510  74.8915550  57.4089120  77.7188490  75.3677990  57.3067330
  67.7028190  72.9236840  47.7376370  67.4141240  73.4939700  48.4501350
  68.4473950  72.4441290  48.1007600  67.8898420  76.8656960  38.9479090
  67.8073090  77.8087720  39.0894080  67.5381480  76.7231870  38.0691440
  75.6896550  75.5995990  48.0149440  75.6932610  75.1585940  47.1653980
  76.5847670  75.9213320  48.1221260  71.5398930  75.4822480  46.9743650
  71.1998980  75.9597710  47.7310700  70.7776250  75.0287600  46.6144750
  75.7516700  76.6008070  41.0056200  75.8729520  76.5594550  41.9542020
  75.3665210  77.4632220  40.8502930  74.7638200  78.9109210  40.4039500
  74.1955100  78.4627460  39.7775410  75.4727200  79.2701990  39.8704650
  69.8407380  82.8121230  54.2806230  69.4562170  82.1714900  54.8789190
  70.1519570  83.5157350  54.8500960  75.9904520  79.6597770  49.7614850
  76.3574650  79.1856340  50.5076190  75.8009580  80.5339340  50.1023190
  68.8545010  74.4041460  45.8908320  68.5691930  74.0397130  46.7286940
  68.7923870  73.6721920  45.2771460  73.7803890  78.7006410  52.0799060
  73.4760960  79.5798390  52.3049420  74.7350350  78.7606200  52.1156500
  72.3085680  82.9067400  42.6765910  71.5347940  82.3665020  42.5164630
  73.0380310  82.3874010  42.3383670  72.3523080  82.5747780  46.3144720
  72.8701750  81.7716040  46.2601610  71.9007100  82.5126920  47.1561550
  69.8367620  79.5409150  53.2270420  69.4782560  80.2063000  53.8143760
  69.5422180  78.7092700  53.5983040  73.0380740  79.9993390  56.1109970
  72.7380880  80.1450570  55.2137790  73.8091980  79.4398680  56.0183360
  68.3475670  79.5400410  39.8505020  69.2170520  79.8225210  40.1340940
  67.8565990  80.3536280  39.7353830  75.5110480  80.9273620  43.9713300
  75.9673260  81.7378870  44.1973490  75.1598690  80.6096760  44.8031790
  71.4122260  71.2711270  44.4435820  71.2836890  71.2629170  45.3920740
  70.5884280  71.6094360  44.0926830  68.4116190  73.0302390  53.9042520
  67.6974710  73.2299310  54.5095130  68.8311230  72.2541960  54.2757320
  70.3322180  81.3573880  41.9787080  69.7250130  82.0972780  41.9882380
  70.8071530  81.4473240  41.1525280  75.2401030  76.7567590  43.8789410
  74.5317180  77.2253930  44.3203020  75.5245510  76.0989600  44.5134600
  76.8656960  78.1764290  51.8781940  77.3642210  78.6510110  52.5433790
  77.0079910  77.2527810  52.0851970  73.4436050  75.0652670  41.2540120
  74.2926580  75.5022820  41.1880310  73.0767320  75.3772930  42.0812180
  72.3427470  81.3185030  39.7275650  73.1090740  81.2066390  40.2901080
  72.4202160  80.6223000  39.0752420  71.0374230  78.7510100  40.4108540
  71.1177820  77.8037610  40.5225940  71.9293980  79.0816980  40.5169200
  68.5645030  80.5725020  55.6464710  69.0684050  79.9932300  56.2180940
  67.8252450  80.8565250  56.1841080  75.4668650  83.2939210  39.2011000
  75.3619290  82.6791560  39.9272380  75.2992870  82.7705100  38.4174010
  75.6182970  81.9796010  55.1800230  74.8528640  82.5481010  55.0954900
  75.7998930  81.6872220  54.2868460  70.5968110  78.7154610  56.5414780
  70.6373450  78.4168480  57.4500010  71.4513610  79.1162220  56.3822300
  74.3746500  81.3150160  41.7018290  74.7962920  81.1490030  42.5449680
  74.4997340  80.5050390  41.2073430  72.5373920  77.2946710  54.5089270
  72.0070380  76.8037660  53.8812610  73.2061990  77.7230910  53.9747200
  76.8874140  80.3387770  38.9495390  77.4079800  79.6236790  38.5836540
  77.5342540  80.9773640  39.2495900  73.0246220  74.2609080  54.5886560
  72.9303090  73.6429830  53.8637430  72.4443610  74.9875370  54.3616470
  75.7907660  72.8182320  51.6213950  75.3424960  72.8406580  50.7759500
  75.1572860  72.4201340  52.2184250  76.1967210  81.7136650  52.2426390
  76.6155320  82.5569380  52.0702630  75.2775840  81.8508690  52.0133170
  73.2705400  77.3883390  38.6476450  73.0694460  76.5250750  39.0089790
  73.0997450  77.3016750  37.7098050  75.2999880  75.9874180  54.8840050
  75.8899570  75.6790030  55.5717870  74.4820120  75.5153930  55.0399950
  72.0688200  74.4884010  38.6354330  72.3714100  74.4951440  37.7273480
  72.8082790  74.1381870  39.1321990  75.2873130  73.4318630  39.6210530
  74.9395130  72.7542620  39.0412980  75.4885900  72.9708140  40.4353920
  68.6278770  79.9606280  46.0174900  67.9727610  79.6917920  45.3734600
  69.4656720  79.8510760  45.5676880  69.6654700  80.3458850  50.5578240
  70.0327740  80.2586250  51.4374260  69.0965520  79.5825400  50.4585100
  69.2170700  77.2567940  54.4636660  68.3226750  77.2234700  54.8030370
  69.7568250  77.4554730  55.2287910  67.8416850  77.1705210  41.9600230
  66.9380930  77.4335410  41.7851890  68.3257470  77.4416380  41.1800190
  70.3844060  76.2270750  39.8694610  71.0935760  75.8053970  39.3841890
  69.6684000  76.2945980  39.2377960  70.0318220  72.2810080  38.9097260
  70.7546350  72.8219020  39.2278480  70.3042740  72.0073500  38.0338800
  69.7210410  71.5316270  48.8119880  70.3686600  70.9813650  48.3715040
  70.1412250  71.7859420  49.6335690  69.4742410  71.6871940  51.5545200
  69.1257230  72.1435760  52.3203380  69.1430110  70.7929070  51.6367630
  70.1463050  71.2148140  54.8295970  70.6946040  71.0336190  54.0662080
  70.2118360  70.4242250  55.3652280  69.4565060  72.3203340  42.5032830
  70.2144420  72.4332220  41.9296860  68.9942230  73.1572540  42.4576260
  75.9978870  74.4342610  45.4935140  75.1853380  74.0599500  45.1531020
  76.5020510  73.6787690  45.7956330  71.8290210  72.8467390  41.0434800
  72.3582970  72.0597190  40.9142750  72.4618530  73.5258580  41.2770330
  74.0228050  72.5842530  44.0980190  73.3930790  71.8829840  44.2650320
  73.4833190  73.3446660  43.8813350  74.1483610  71.8626510  56.5332680
  73.8667880  72.3660110  55.7693500  74.5303310  71.0648260  56.1674810
  71.8041090  81.3871390  30.2332920  70.9725970  81.1320100  30.6329430
  72.4122070  81.4582160  30.9690840  70.2133040  76.3473280  24.0175310
  69.3249740  76.6889250  23.9155190  70.4974230  76.1473600  23.1256140
  68.1766050  78.9478930  29.9015010  68.7482160  78.1801130  29.9018650
  68.1767590  79.2467690  28.9921620  69.4190920  74.3563290  31.6883940
  69.2393760  73.4589040  31.9686700  69.0171000  74.9035160  32.3630890
  72.3894430  74.9304780  25.0513690  72.4961180  75.8308510  25.3582450
  71.4786790  74.8822750  24.7608340  70.0377590  76.8523790  30.2966280
  70.7187700  77.1162160  30.9153680  69.7225640  76.0124660  30.6304290
  74.2302160  77.8991150  29.3838870  74.7380380  78.3972120  30.0243890
  74.7615400  77.1226350  29.2078230  72.5138260  72.5389710  33.6502290
  72.5156700  73.0562100  32.8448190  71.6842570  72.0619890  33.6272220
  73.7641110  82.1784890  31.8275790  73.4310490  82.8053810  32.4696860
  73.9407790  82.7046770  31.0477460  72.1953590  74.2499670  31.6572740
  72.5370400  75.0941720  31.3626610  71.2569400  74.3983410  31.7738080
  75.8781480  71.7381940  27.9817330  76.1856460  71.1828830  27.2652830
  74.9482180  71.8726400  27.7990320  73.8718880  80.3295510  27.4997180
  73.4675880  79.6172760  27.0043080  73.9582000  79.9848750  28.3885220
  72.5847500  77.1038720  31.2796220  73.1362090  77.2134060  30.5049470
  73.0991010  77.4776320  31.9951450  72.2590230  80.6258080  34.8901560
  72.1198000  81.4980880  35.2588960  71.3771590  80.2830890  34.7449500
  70.5723510  79.2240490  25.0003830  70.4521110  79.9502580  24.3885100
  70.2624400  78.4543400  24.5231740  68.2108880  82.3955630  30.8072470
  68.2889300  82.5304400  29.8628190  68.8250560  81.6871520  31.0000590
  68.2668400  83.4369800  33.3466930  68.4299440  82.9675160  32.5286300
  68.7320850  82.9293360  34.0115770  73.0387170  72.5675560  28.3827500
  72.5955320  73.3485100  28.0512020  73.5972160  72.8905450  29.0898440
  77.3256980  75.4344080  33.9862820  76.8636350  75.6427100  34.7982760
  76.9235090  74.6203430  33.6833490  76.1545990  72.1886260  23.2633330
  75.5300170  72.1846130  23.9886640  76.0676110  71.3217220  22.8669300
  75.0763070  73.1122890  30.2417100  75.3735400  74.0185720  30.1609120
  75.6248630  72.6241670  29.6276670  72.8301390  77.6909130  26.1108750
  72.6042310  77.4746300  27.0155370  72.0493920  78.1237590  25.7654720
  75.2700600  78.5894710  36.7769020  75.1744200  77.6489440  36.6269420
  76.1132580  78.8109780  36.3817090  70.4011140  75.0008380  34.9302800
  70.0074530  75.8483590  35.1375580  69.7129540  74.3634750  35.1211440
  76.9756190  75.0843350  37.9999540  76.2854510  74.8915550  38.6345630
  77.7188490  75.3677990  38.5323840  67.7028190  72.9236840  28.9632880
  67.4141240  73.4939700  29.6757860  68.4473950  72.4441290  29.3264110
  67.8898420  76.8656960  20.1735600  67.8073090  77.8087720  20.3150590
  67.5381480  76.7231870  19.2947950  75.6896550  75.5995990  29.2405950
  75.6932610  75.1585940  28.3910490  76.5847670  75.9213320  29.3477770
  71.5398930  75.4822480  28.2000160  71.1998980  75.9597710  28.9567210
  70.7776250  75.0287600  27.8401260  75.7516700  76.6008070  22.2312710
  75.8729520  76.5594550  23.1798530  75.3665210  77.4632220  22.0759440
  74.7638200  78.9109210  21.6296010  74.1955100  78.4627460  21.0031920
  75.4727200  79.2701990  21.0961160  69.8407380  82.8121230  35.5062740
  69.4562170  82.1714900  36.1045700  70.1519570  83.5157350  36.0757470
  75.9904520  79.6597770  30.9871360  76.3574650  79.1856340  31.7332700
  75.8009580  80.5339340  31.3279700  68.8545010  74.4041460  27.1164830
  68.5691930  74.0397130  27.9543450  68.7923870  73.6721920  26.5027970
  73.7803890  78.7006410  33.3055570  73.4760960  79.5798390  33.5305930
  74.7350350  78.7606200  33.3413010  72.3085680  82.9067400  23.9022420
  71.5347940  82.3665020  23.7421140  73.0380310  82.3874010  23.5640180
  72.3523080  82.5747780  27.5401230  72.8701750  81.7716040  27.4858120
  71.9007100  82.5126920  28.3818060  69.8367620  79.5409150  34.4526930
  69.4782560  80.2063000  35.0400270  69.5422180  78.7092700  34.8239550
  73.0380740  79.9993390  37.3366480  72.7380880  80.1450570  36.4394300
  73.8091980  79.4398680  37.2439870  68.3475670  79.5400410  21.0761530
  69.2170520  79.8225210  21.3597450  67.8565990  80.3536280  20.9610340
  75.5110480  80.9273620  25.1969810  75.9673260  81.7378870  25.4230000
  75.1598690  80.6096760  26.0288300  71.4122260  71.2711270  25.6692330
  71.2836890  71.2629170  26.6177250  70.5884280  71.6094360  25.3183340
  68.4116190  73.0302390  35.1299030  67.6974710  73.2299310  35.7351640
  68.8311230  72.2541960  35.5013830  70.3322180  81.3573880  23.2043590
  69.7250130  82.0972780  23.2138890  70.8071530  81.4473240  22.3781790
  75.2401030  76.7567590  25.1045920  74.5317180  77.2253930  25.5459530
  75.5245510  76.0989600  25.7391110  76.8656960  78.1764290  33.1038450
  77.3642210  78.6510110  33.7690300  77.0079910  77.2527810  33.3108480
  73.4436050  75.0652670  22.4796630  74.2926580  75.5022820  22.4136820
  73.0767320  75.3772930  23.3068690  72.3427470  81.3185030  20.9532160
  73.1090740  81.2066390  21.5157590  72.4202160  80.6223000  20.3008930
  71.0374230  78.7510100  21.6365050  71.1177820  77.8037610  21.7482450
  71.9293980  79.0816980  21.7425710  68.5645030  80.5725020  36.8721220
  69.0684050  79.9932300  37.4437450  67.8252450  80.8565250  37.4097590
  75.4668650  83.2939210  20.4267510  75.3619290  82.6791560  21.1528890
  75.2992870  82.7705100  19.6430520  75.6182970  81.9796010  36.4056740
  74.8528640  82.5481010  36.3211410  75.7998930  81.6872220  35.5124970
  70.5968110  78.7154610  37.7671290  70.6373450  78.4168480  38.6756520
  71.4513610  79.1162220  37.6078810  74.3746500  81.3150160  22.9274800
  74.7962920  81.1490030  23.7706190  74.4997340  80.5050390  22.4329940
  72.5373920  77.2946710  35.7345780  72.0070380  76.8037660  35.1069120
  73.2061990  77.7230910  35.2003710  76.8874140  80.3387770  20.1751900
  77.4079800  79.6236790  19.8093050  77.5342540  80.9773640  20.4752410
  73.0246220  74.2609080  35.8143070  72.9303090  73.6429830  35.0893940
  72.4443610  74.9875370  35.5872980  75.7907660  72.8182320  32.8470460
  75.3424960  72.8406580  32.0016010  75.1572860  72.4201340  33.4440760
  76.1967210  81.7136650  33.4682900  76.6155320  82.5569380  33.2959140
  75.2775840  81.8508690  33.2389680  73.2705400  77.3883390  19.8732960
  73.0694460  76.5250750  20.2346300  73.0997450  77.3016750  18.9354560
  75.2999880  75.9874180  36.1096560  75.8899570  75.6790030  36.7974380
  74.4820120  75.5153930  36.2656460  72.0688200  74.4884010  19.8610840
  72.3714100  74.4951440  18.9529990  72.8082790  74.1381870  20.3578500
  75.2873130  73.4318630  20.8467040  74.9395130  72.7542620  20.2669490
  75.4885900  72.9708140  21.6610430  68.6278770  79.9606280  27.2431410
  67.9727610  79.6917920  26.5991110  69.4656720  79.8510760  26.7933390
  69.6654700  80.3458850  31.7834750  70.0327740  80.2586250  32.6630770
  69.0965520  79.5825400  31.6841610  69.2170700  77.2567940  35.6893170
  68.3226750  77.2234700  36.0286880  69.7568250  77.4554730  36.4544420
  67.8416850  77.1705210  23.1856740  66.9380930  77.4335410  23.0108400
  68.3257470  77.4416380  22.4056700  70.3844060  76.2270750  21.0951120
  71.0935760  75.8053970  20.6098400  69.6684000  76.2945980  20.4634470
  70.0318220  72.2810080  20.1353770  70.7546350  72.8219020  20.4534990
  70.3042740  72.0073500  19.2595310  69.7210410  71.5316270  30.0376390
  70.3686600  70.9813650  29.5971550  70.1412250  71.7859420  30.8592200
  69.4742410  71.6871940  32.7801710  69.1257230  72.1435760  33.5459890
  69.1430110  70.7929070  32.8624140  70.1463050  71.2148140  36.0552480
  70.6946040  71.0336190  35.2918590  70.2118360  70.4242250  36.5908790
  69.4565060  72.3203340  23.7289340  70.2144420  72.4332220  23.1553370
  68.9942230  73.1572540  23.6832770  75.9978870  74.4342610  26.7191650
  75.1853380  74.0599500  26.3787530  76.5020510  73.6787690  27.0212840
  71.8290210  72.8467390  22.2691310  72.3582970  72.0597190  22.1399260
  72.4618530  73.5258580  22.5026840  74.0228050  72.5842530  25.3236700
  73.3930790  71.8829840  25.4906830  73.4833190  73.3446660  25.1069860
  74.1483610  71.8626510  37.7589190  73.8667880  72.3660110  36.9950010
  74.5303310  71.0648260  37.3931320  71.8041090  81.3871390  11.4589430
  70.9725970  81.1320100  11.8585940  72.4122070  81.4582160  12.1947350
  70.2133040  76.3473280   5.2431820  69.3249740  76.6889250   5.1411700
  70.4974230  76.1473600   4.3512650  68.1766050  78.9478930  11.1271520
  68.7482160  78.1801130  11.1275160  68.1767590  79.2467690  10.2178130
  69.4190920  74.3563290  12.9140450  69.2393760  73.4589040  13.1943210
  69.0171000  74.9035160  13.5887400  72.3894430  74.9304780   6.2770200
  72.4961180  75.8308510   6.5838960  71.4786790  74.8822750   5.9864850
  70.0377590  76.8523790  11.5222790  70.7187700  77.1162160  12.1410190
  69.7225640  76.0124660  11.8560800  74.2302160  77.8991150  10.6095380
  74.7380380  78.3972120  11.2500400  74.7615400  77.1226350  10.4334740
  72.5138260  72.5389710  14.8758800  72.5156700  73.0562100  14.0704700
  71.6842570  72.0619890  14.8528730  73.7641110  82.1784890  13.0532300
  73.4310490  82.8053810  13.6953370  73.9407790  82.7046770  12.2733970
  72.1953590  74.2499670  12.8829250  72.5370400  75.0941720  12.5883120
  71.2569400  74.3983410  12.9994590  75.8781480  71.7381940   9.2073840
  76.1856460  71.1828830   8.4909340  74.9482180  71.8726400   9.0246830
  73.8718880  80.3295510   8.7253690  73.4675880  79.6172760   8.2299590
  73.9582000  79.9848750   9.6141730  72.5847500  77.1038720  12.5052730
  73.1362090  77.2134060  11.7305980  73.0991010  77.4776320  13.2207960
  72.2590230  80.6258080  16.1158070  72.1198000  81.4980880  16.4845470
  71.3771590  80.2830890  15.9706010  70.5723510  79.2240490   6.2260340
  70.4521110  79.9502580   5.6141610  70.2624400  78.4543400   5.7488250
  68.2108880  82.3955630  12.0328980  68.2889300  82.5304400  11.0884700
  68.8250560  81.6871520  12.2257100  68.2668400  83.4369800  14.5723440
  68.4299440  82.9675160  13.7542810  68.7320850  82.9293360  15.2372280
  73.0387170  72.5675560   9.6084010  72.5955320  73.3485100   9.2768530
  73.5972160  72.8905450  10.3154950  77.3256980  75.4344080  15.2119330
  76.8636350  75.6427100  16.0239270  76.9235090  74.6203430  14.9090000
  76.1545990  72.1886260   4.4889840  75.5300170  72.1846130   5.2143150
  76.0676110  71.3217220   4.0925810  75.0763070  73.1122890  11.4673610
  75.3735400  74.0185720  11.3865630  75.6248630  72.6241670  10.8533180
  72.8301390  77.6909130   7.3365260  72.6042310  77.4746300   8.2411880
  72.0493920  78.1237590   6.9911230  75.2700600  78.5894710  18.0025530
  75.1744200  77.6489440  17.8525930  76.1132580  78.8109780  17.6073600
  70.4011140  75.0008380  16.1559310  70.0074530  75.8483590  16.3632090
  69.7129540  74.3634750  16.3467950  76.9756190  75.0843350  19.2256050
  76.2854510  74.8915550  19.8602140  77.7188490  75.3677990  19.7580350
  67.7028190  72.9236840  10.1889390  67.4141240  73.4939700  10.9014370
  68.4473950  72.4441290  10.5520620  75.6896550  75.5995990  10.4662460
  75.6932610  75.1585940   9.6167000  76.5847670  75.9213320  10.5734280
  71.5398930  75.4822480   9.4256670  71.1998980  75.9597710  10.1823720
  70.7776250  75.0287600   9.0657770  75.7516700  76.6008070   3.4569220
  75.8729520  76.5594550   4.4055040  75.3665210  77.4632220   3.3015950
  74.7638200  78.9109210   2.8552520  74.1955100  78.4627460   2.2288430
  75.4727200  79.2701990   2.3217670  69.8407380  82.8121230  16.7319250
  69.4562170  82.1714900  17.3302210  70.1519570  83.5157350  17.3013980
  75.9904520  79.6597770  12.2127870  76.3574650  79.1856340  12.9589210
  75.8009580  80.5339340  12.5536210  68.8545010  74.4041460   8.3421340
  68.5691930  74.0397130   9.1799960  68.7923870  73.6721920   7.7284480
  73.7803890  78.7006410  14.5312080  73.4760960  79.5798390  14.7562440
  74.7350350  78.7606200  14.5669520  72.3085680  82.9067400   5.1278930
  71.5347940  82.3665020   4.9677650  73.0380310  82.3874010   4.7896690
  72.3523080  82.5747780   8.7657740  72.8701750  81.7716040   8.7114630
  71.9007100  82.5126920   9.6074570  69.8367620  79.5409150  15.6783440
  69.4782560  80.2063000  16.2656780  69.5422180  78.7092700  16.0496060
  73.0380740  79.9993390  18.5622990  72.7380880  80.1450570  17.6650810
  73.8091980  79.4398680  18.4696380  68.3475670  79.5400410   2.3018040
  69.2170520  79.8225210   2.5853960  67.8565990  80.3536280   2.1866850
  75.5110480  80.9273620   6.4226320  75.9673260  81.7378870   6.6486510
  75.1598690  80.6096760   7.2544810  71.4122260  71.2711270   6.8948840
  71.2836890  71.2629170   7.8433760  70.5884280  71.6094360   6.5439850
  68.4116190  73.0302390  16.3555540  67.6974710  73.2299310  16.9608150
  68.8311230  72.2541960  16.7270340  70.3322180  81.3573880   4.4300100
  69.7250130  82.0972780   4.4395400  70.8071530  81.4473240   3.6038300
  75.2401030  76.7567590   6.3302430  74.5317180  77.2253930   6.7716040
  75.5245510  76.0989600   6.9647620  76.8656960  78.1764290  14.3294960
  77.3642210  78.6510110  14.9946810  77.0079910  77.2527810  14.5364990
  73.4436050  75.0652670   3.7053140  74.2926580  75.5022820   3.6393330
  73.0767320  75.3772930   4.5325200  71.0374230  78.7510100   2.8621560
  71.1177820  77.8037610   2.9738960  71.9293980  79.0816980   2.9682220
  68.5645030  80.5725020  18.0977730  69.0684050  79.9932300  18.6693960
  67.8252450  80.8565250  18.6354100  75.6182970  81.9796010  17.6313250
  74.8528640  82.5481010  17.5467920  75.7998930  81.6872220  16.7381480
  70.5968110  78.7154610  18.9927800  70.6373450  78.4168480  19.9013030
  71.4513610  79.1162220  18.8335320  74.3746500  81.3150160   4.1531310
  74.7962920  81.1490030   4.9962700  74.4997340  80.5050390   3.6586450
  72.5373920  77.2946710  16.9602290  72.0070380  76.8037660  16.3325630
  73.2061990  77.7230910  16.4260220  73.0246220  74.2609080  17.0399580
  72.9303090  73.6429830  16.3150450  72.4443610  74.9875370  16.8129490
  75.7907660  72.8182320  14.0726970  75.3424960  72.8406580  13.2272520
  75.1572860  72.4201340  14.6697270  76.1967210  81.7136650  14.6939410
  76.6155320  82.5569380  14.5215650  75.2775840  81.8508690  14.4646190
  75.2999880  75.9874180  17.3353070  75.8899570  75.6790030  18.0230890
  74.4820120  75.5153930  17.4912970  68.6278770  79.9606280   8.4687920
  67.9727610  79.6917920   7.8247620  69.4656720  79.8510760   8.0189900
  69.6654700  80.3458850  13.0091260  70.0327740  80.2586250  13.8887280
  69.0965520  79.5825400  12.9098120  69.2170700  77.2567940  16.9149680
  68.3226750  77.2234700  17.2543390  69.7568250  77.4554730  17.6800930
  67.8416850  77.1705210   4.4113250  66.9380930  77.4335410   4.2364910
  68.3257470  77.4416380   3.6313210  70.3844060  76.2270750   2.3207630
  71.0935760  75.8053970   1.8354910  69.6684000  76.2945980   1.6890980
  69.7210410  71.5316270  11.2632900  70.3686600  70.9813650  10.8228060
  70.1412250  71.7859420  12.0848710  69.4742410  71.6871940  14.0058220
  69.1257230  72.1435760  14.7716400  69.1430110  70.7929070  14.0880650
  70.1463050  71.2148140  17.2808990  70.6946040  71.0336190  16.5175100
  70.2118360  70.4242250  17.8165300  69.4565060  72.3203340   4.9545850
  70.2144420  72.4332220   4.3809880  68.9942230  73.1572540   4.9089280
  75.9978870  74.4342610   7.9448160  75.1853380  74.0599500   7.6044040
  76.5020510  73.6787690   8.2469350  71.8290210  72.8467390   3.4947820
  72.3582970  72.0597190   3.3655770  72.4618530  73.5258580   3.7283350
  74.0228050  72.5842530   6.5493210  73.3930790  71.8829840   6.7163340
  73.4833190  73.3446660   6.3326370  74.1483610  71.8626510  18.9845700
  73.8667880  72.3660110  18.2206520  74.5303310  71.0648260  18.6187830
  71.8041090  62.6127900  67.7819900  70.9725970  62.3576610  68.1816410
  72.4122070  62.6838670  68.5177820  71.7842350  66.6467990  67.9777920
  72.0870390  65.7565730  67.7988140  72.5285940  67.2038210  67.7500170
  70.2133040  57.5729790  61.5662290  69.3249740  57.9145760  61.4642170
  70.4974230  57.3730110  60.6743120  68.1766050  60.1735440  67.4501990
  68.7482160  59.4057640  67.4505630  68.1767590  60.4724200  66.5408600
  69.4190920  55.5819800  69.2370920  69.2393760  54.6845550  69.5173680
  69.0171000  56.1291670  69.9117870  72.3894430  56.1561290  62.6000670
  72.4961180  57.0565020  62.9069430  71.4786790  56.1079260  62.3095320
  70.0377590  58.0780300  67.8453260  70.7187700  58.3418670  68.4640660
  69.7225640  57.2381170  68.1791270  74.2302160  59.1247660  66.9325850
  74.7380380  59.6228630  67.5730870  74.7615400  58.3482860  66.7565210
  72.5138260  53.7646220  71.1989270  72.5156700  54.2818610  70.3935170
  71.6842570  53.2876400  71.1759200  73.7641110  63.4041400  69.3762770
  73.4310490  64.0310320  70.0183840  73.9407790  63.9303280  68.5964440
  72.1953590  55.4756180  69.2059720  72.5370400  56.3198230  68.9113590
  71.2569400  55.6239920  69.3225060  72.9760210  65.3722200  71.1911950
  73.5934210  66.0473280  70.9096400  72.1153330  65.7810180  71.0999450
  68.2692550  64.5622060  60.0718800  67.8920530  65.0509160  59.3403700
  68.5265620  65.2347340  60.7025330  75.8781480  52.9638450  65.5304310
  76.1856460  52.4085340  64.8139810  74.9482180  53.0982910  65.3477300
  73.8718880  61.5552020  65.0484160  73.4675880  60.8429270  64.5530060
  73.9582000  61.2105260  65.9372200  74.3400580  65.2419580  67.2123370
  74.0428870  64.6365050  66.5331150  75.2900400  65.2796890  67.1012730
  72.5847500  58.3295230  68.8283200  73.1362090  58.4390570  68.0536450
  73.0991010  58.7032830  69.5438430  73.4319010  64.9801270  73.8631170
  72.5347540  65.2041240  74.1104570  73.4571880  65.1036210  72.9142570
  72.2590230  61.8514590  72.4388540  72.1198000  62.7237390  72.8075940
  71.3771590  61.5087400  72.2936480  74.0570580  67.7936290  74.6473690
  74.0286010  68.1979240  73.7802120  73.8935550  66.8646650  74.4845290
  70.5723510  60.4497000  62.5490810  70.4521110  61.1759090  61.9372080
  70.2624400  59.6799910  62.0718720  68.2108880  63.6212140  68.3559450
  68.2889300  63.7560910  67.4115170  68.8250560  62.9128030  68.5487570
  69.4556510  65.3212330  64.7665630  69.0484590  65.4626920  63.9119230
  70.3469520  65.0372490  64.5636840  73.7278170  69.5358110  62.8788300
  73.5520650  68.6193650  62.6656100  72.8733910  69.8945400  63.1186100
  68.2668400  64.6626310  70.8953910  68.4299440  64.1931670  70.0773280
  68.7320850  64.1549870  71.5602750  73.0387170  53.7932070  65.9314480
  72.5955320  54.5741610  65.5999000  73.5972160  54.1161960  66.6385420
  77.3256980  56.6600590  71.5349800  76.8636350  56.8683610  72.3469740
  76.9235090  55.8459940  71.2320470  76.1545990  53.4142770  60.8120310
  75.5300170  53.4102640  61.5373620  76.0676110  52.5473730  60.4156280
  75.0763070  54.3379400  67.7904080  75.3735400  55.2442230  67.7096100
  75.6248630  53.8498180  67.1763650  72.8301390  58.9165640  63.6595730
  72.6042310  58.7002810  64.5642350  72.0493920  59.3494100  63.3141700
  75.2700600  59.8151220  74.3256000  75.1744200  58.8745950  74.1756400
  76.1132580  60.0366290  73.9304070  70.4011140  56.2264890  72.4789780
  70.0074530  57.0740100  72.6862560  69.7129540  55.5891260  72.6698420
  67.7028190  54.1493350  66.5119860  67.4141240  54.7196210  67.2244840
  68.4473950  53.6697800  66.8751090  67.8898420  58.0913470  57.7222580
  67.8073090  59.0344230  57.8637570  67.5381480  57.9488380  56.8434930
  75.6896550  56.8252500  66.7892930  75.6932610  56.3842450  65.9397470
  76.5847670  57.1469830  66.8964750  71.5398930  56.7078990  65.7487140
  71.1998980  57.1854220  66.5054190  70.7776250  56.2544110  65.3888240
  75.7516700  57.8264580  59.7799690  75.8729520  57.7851060  60.7285510
  75.3665210  58.6888730  59.6246420  74.7638200  60.1365720  59.1782990
  74.1955100  59.6883970  58.5518900  75.4727200  60.4958500  58.6448140
  69.8407380  64.0377740  73.0549720  69.4562170  63.3971410  73.6532680
  70.1519570  64.7413860  73.6244450  75.9904520  60.8854280  68.5358340
  76.3574650  60.4112850  69.2819680  75.8009580  61.7595850  68.8766680
  68.8545010  55.6297970  64.6651810  68.5691930  55.2653640  65.5030430
  68.7923870  54.8978430  64.0514950  73.7803890  59.9262920  70.8542550
  73.4760960  60.8054900  71.0792910  74.7350350  59.9862710  70.8899990
  72.3085680  64.1323910  61.4509400  71.5347940  63.5921530  61.2908120
  73.0380310  63.6130520  61.1127160  72.3523080  63.8004290  65.0888210
  72.8701750  62.9972550  65.0345100  71.9007100  63.7383430  65.9305040
  77.2392580  65.0670570  60.3615510  77.5808280  65.8112800  59.8658830
  76.4105290  65.3801690  60.7240340  69.8367620  60.7665660  72.0013910
  69.4782560  61.4319510  72.5887250  69.5422180  59.9349210  72.3726530
  73.0380740  61.2249900  74.8853460  72.7380880  61.3707080  73.9881280
  73.8091980  60.6655190  74.7926850  76.2083270  65.1484100  63.1331430
  76.8954400  65.6953310  63.5139020  75.4215690  65.6924830  63.1681040
  68.3475670  60.7656920  58.6248510  69.2170520  61.0481720  58.9084430
  67.8565990  61.5792790  58.5097320  75.5110480  62.1530130  62.7456790
  75.9673260  62.9635380  62.9716980  75.1598690  61.8353270  63.5775280
  71.4122260  52.4967780  63.2179310  71.2836890  52.4885680  64.1664230
  70.5884280  52.8350870  62.8670320  68.7146920  69.9784300  59.1910140
  69.0744560  70.5773640  58.5367410  68.5739260  70.5244190  59.9645170
  68.4116190  54.2558900  72.6786010  67.6974710  54.4555820  73.2838620
  68.8311230  53.4798470  73.0500810  68.6988780  68.2439160  73.6652540
  68.8079900  67.3033900  73.5247930  68.0469340  68.5093910  73.0166270
  74.7315540  67.3615500  60.0083810  74.7225640  68.0945190  59.3928320
  73.8113900  67.1147080  60.1010770  70.3322180  62.5830390  60.7530570
  69.7250130  63.3229290  60.7625870  70.8071530  62.6729750  59.9268770
  75.2401030  57.9824100  62.6532900  74.5317180  58.4510440  63.0946510
  75.5245510  57.3246110  63.2878090  76.8656960  59.4020800  70.6525430
  77.3642210  59.8766620  71.3177280  77.0079910  58.4784320  70.8595460
  76.3593250  69.9430060  63.3656670  76.6134750  69.9051450  62.4436040
  75.4105730  69.8163390  63.3584920  73.4436050  56.2909180  60.0283610
  74.2926580  56.7279330  59.9623800  73.0767320  56.6029440  60.8555670
  72.3427470  62.5441540  58.5019140  73.1090740  62.4322900  59.0644570
  72.4202160  61.8479510  57.8495910  71.0374230  59.9766610  59.1852030
  71.1177820  59.0294120  59.2969430  71.9293980  60.3073490  59.2912690
  71.8388940  70.1262000  66.2886570  72.5751420  69.5777460  66.5595140
  72.2229860  70.9918010  66.1492560  68.7234420  66.1935570  62.1628080
  67.7974200  66.4356710  62.1533490  69.1890850  67.0209830  62.0412830
  74.9491250  69.2992310  58.1112140  75.7419860  69.5881140  57.6593930
  74.4295600  68.8684480  57.4324620  68.5645030  61.7981530  74.4208200
  69.0684050  61.2188810  74.9924430  67.8252450  62.0821760  74.9584570
  75.4668650  64.5195720  57.9754490  75.3619290  63.9048070  58.7015870
  75.2992870  63.9961610  57.1917500  75.6182970  63.2052520  73.9543720
  74.8528640  63.7737520  73.8698390  75.7998930  62.9128730  73.0611950
  74.3746500  62.5406670  60.4761780  74.7962920  62.3746540  61.3193170
  74.4997340  61.7306900  59.9816920  72.5373920  58.5203220  73.2832760
  72.0070380  58.0294170  72.6556100  73.2061990  58.9487420  72.7490690
  76.8874140  61.5644280  57.7238880  77.4079800  60.8493300  57.3580030
  77.5342540  62.2030150  58.0239390  73.0246220  55.4865590  73.3630050
  72.9303090  54.8686340  72.6380920  72.4443610  56.2131880  73.1359960
  75.7907660  54.0438830  70.3957440  75.3424960  54.0663090  69.5502990
  75.1572860  53.6457850  70.9927740  76.1967210  62.9393160  71.0169880
  76.6155320  63.7825890  70.8446120  75.2775840  63.0765200  70.7876660
  73.2705400  58.6139900  57.4219940  73.0694460  57.7507260  57.7833280
  73.0997450  58.5273260  56.4841540  74.0474630  69.2446170  72.1327610
  73.5095720  69.9692230  71.8136310  74.3008590  68.7676510  71.3424950
  75.2999880  57.2130690  73.6583540  75.8899570  56.9046540  74.3461360
  74.4820120  56.7410440  73.8143440  72.0688200  55.7140520  57.4097820
  72.3714100  55.7207950  56.5016970  72.8082790  55.3638380  57.9065480
  76.9036840  70.4797380  72.3914260  76.8295540  71.3832520  72.6986630
  76.0015680  70.1609280  72.3636330  75.2873130  54.6575140  58.3954020
  74.9395130  53.9799130  57.8156470  75.4885900  54.1964650  59.2097410
  71.0918330  65.0182940  58.2427620  71.5293200  65.5612610  58.8985200
  71.5766060  64.1929890  58.2523960  68.3064130  67.8071970  65.6947880
  68.6367140  66.9393030  65.4626520  68.7355130  68.0130490  66.5252840
  72.9026050  66.1380980  63.3549850  72.6021590  66.0145950  64.2553760
  72.7963540  65.2789570  62.9465580  68.7954340  68.6742560  68.4329510
  68.3585330  68.8543360  69.2653660  69.3632020  69.4317180  68.2911230
  68.6278770  61.1862790  64.7918390  67.9727610  60.9174430  64.1478090
  69.4656720  61.0767270  64.3420370  69.6654700  61.5715360  69.3321730
  70.0327740  61.4842760  70.2117750  69.0965520  60.8081910  69.2328590
  69.2170700  58.4824450  73.2380150  68.3226750  58.4491210  73.5773860
  69.7568250  58.6811240  74.0031400  67.8416850  58.3961720  60.7343720
  66.9380930  58.6591920  60.5595380  68.3257470  58.6672890  59.9543680
  70.3844060  57.4527260  58.6438100  71.0935760  57.0310480  58.1585380
  69.6684000  57.5202490  58.0121450  70.0318220  53.5066590  57.6840750
  70.7546350  54.0475530  58.0021970  70.3042740  53.2330010  56.8082290
  69.7210410  52.7572780  67.5863370  70.3686600  52.2070160  67.1458530
  70.1412250  53.0115930  68.4079180  69.4742410  52.9128450  70.3288690
  69.1257230  53.3692270  71.0946870  69.1430110  52.0185580  70.4111120
  74.7812810  67.6407640  70.0951600  74.5404170  67.9082200  69.2082120
  75.7215450  67.8113370  70.1502460  70.1463050  52.4404650  73.6039460
  70.6946040  52.2592700  72.8405570  70.2118360  51.6498760  74.1395770
  70.9194810  69.0310300  71.6139660  70.3255130  68.8995000  72.3529700
  70.9118650  68.1948440  71.1481760  70.5507040  66.3968680  70.5647700
  69.8241100  65.7773970  70.4973650  70.6116190  66.7909290  69.6945780
  74.1552140  68.6113680  67.3497110  74.6717160  68.0001040  66.8245370
  74.8049520  69.1142460  67.8408120  76.8947640  69.5022170  68.1766090
  77.1825450  69.2476470  67.2999100  77.4070860  68.9499530  68.7671660
  68.8337040  69.7143070  63.7744460  68.6659080  69.0813750  64.4726350
  67.9671550  69.9202470  63.4238650  69.4565060  53.5459850  61.2776320
  70.2144420  53.6588730  60.7040350  68.9942230  54.3829050  61.2319750
  75.9978870  55.6599120  64.2678630  75.1853380  55.2856010  63.9274510
  76.5020510  54.9044200  64.5699820  70.4399740  68.4076300  61.2194600
  69.9147360  68.7884330  60.5156560  70.3644320  69.0327070  61.9404310
  71.8290210  54.0723900  59.8178290  72.3582970  53.2853700  59.6886240
  72.4618530  54.7515090  60.0513820  74.0228050  53.8099040  62.8723680
  73.3930790  53.1086350  63.0393810  73.4833190  54.5703170  62.6556840
  73.0392710  70.3558680  60.0943850  73.7711530  70.0717960  59.5467740
  73.2986380  70.1171960  60.9843230  72.2007500  66.4723410  60.0990180
  71.5716380  66.9408510  60.6476010  72.3155330  65.6272630  60.5336370
  71.8041090  62.6127900  49.0076410  70.9725970  62.3576610  49.4072920
  72.4122070  62.6838670  49.7434330  71.7842350  66.6467990  49.2034430
  72.0870390  65.7565730  49.0244650  72.5285940  67.2038210  48.9756680
  70.2133040  57.5729790  42.7918800  69.3249740  57.9145760  42.6898680
  70.4974230  57.3730110  41.8999630  68.1766050  60.1735440  48.6758500
  68.7482160  59.4057640  48.6762140  68.1767590  60.4724200  47.7665110
  69.4190920  55.5819800  50.4627430  69.2393760  54.6845550  50.7430190
  69.0171000  56.1291670  51.1374380  72.3894430  56.1561290  43.8257180
  72.4961180  57.0565020  44.1325940  71.4786790  56.1079260  43.5351830
  70.0377590  58.0780300  49.0709770  70.7187700  58.3418670  49.6897170
  69.7225640  57.2381170  49.4047780  74.2302160  59.1247660  48.1582360
  74.7380380  59.6228630  48.7987380  74.7615400  58.3482860  47.9821720
  72.5138260  53.7646220  52.4245780  72.5156700  54.2818610  51.6191680
  71.6842570  53.2876400  52.4015710  73.7641110  63.4041400  50.6019280
  73.4310490  64.0310320  51.2440350  73.9407790  63.9303280  49.8220950
  72.1953590  55.4756180  50.4316230  72.5370400  56.3198230  50.1370100
  71.2569400  55.6239920  50.5481570  72.9760210  65.3722200  52.4168460
  73.5934210  66.0473280  52.1352910  72.1153330  65.7810180  52.3255960
  68.2692550  64.5622060  41.2975310  67.8920530  65.0509160  40.5660210
  68.5265620  65.2347340  41.9281840  75.8781480  52.9638450  46.7560820
  76.1856460  52.4085340  46.0396320  74.9482180  53.0982910  46.5733810
  73.8718880  61.5552020  46.2740670  73.4675880  60.8429270  45.7786570
  73.9582000  61.2105260  47.1628710  74.3400580  65.2419580  48.4379880
  74.0428870  64.6365050  47.7587660  75.2900400  65.2796890  48.3269240
  72.5847500  58.3295230  50.0539710  73.1362090  58.4390570  49.2792960
  73.0991010  58.7032830  50.7694940  73.4319010  64.9801270  55.0887680
  72.5347540  65.2041240  55.3361080  73.4571880  65.1036210  54.1399080
  72.2590230  61.8514590  53.6645050  72.1198000  62.7237390  54.0332450
  71.3771590  61.5087400  53.5192990  74.0570580  67.7936290  55.8730200
  74.0286010  68.1979240  55.0058630  73.8935550  66.8646650  55.7101800
  70.5723510  60.4497000  43.7747320  70.4521110  61.1759090  43.1628590
  70.2624400  59.6799910  43.2975230  68.2108880  63.6212140  49.5815960
  68.2889300  63.7560910  48.6371680  68.8250560  62.9128030  49.7744080
  69.4556510  65.3212330  45.9922140  69.0484590  65.4626920  45.1375740
  70.3469520  65.0372490  45.7893350  73.7278170  69.5358110  44.1044810
  73.5520650  68.6193650  43.8912610  72.8733910  69.8945400  44.3442610
  68.2668400  64.6626310  52.1210420  68.4299440  64.1931670  51.3029790
  68.7320850  64.1549870  52.7859260  73.0387170  53.7932070  47.1570990
  72.5955320  54.5741610  46.8255510  73.5972160  54.1161960  47.8641930
  77.3256980  56.6600590  52.7606310  76.8636350  56.8683610  53.5726250
  76.9235090  55.8459940  52.4576980  76.1545990  53.4142770  42.0376820
  75.5300170  53.4102640  42.7630130  76.0676110  52.5473730  41.6412790
  75.0763070  54.3379400  49.0160590  75.3735400  55.2442230  48.9352610
  75.6248630  53.8498180  48.4020160  72.8301390  58.9165640  44.8852240
  72.6042310  58.7002810  45.7898860  72.0493920  59.3494100  44.5398210
  75.2700600  59.8151220  55.5512510  75.1744200  58.8745950  55.4012910
  76.1132580  60.0366290  55.1560580  70.4011140  56.2264890  53.7046290
  70.0074530  57.0740100  53.9119070  69.7129540  55.5891260  53.8954930
  76.9756190  56.3099860  56.7743030  76.2854510  56.1172060  57.4089120
  77.7188490  56.5934500  57.3067330  67.7028190  54.1493350  47.7376370
  67.4141240  54.7196210  48.4501350  68.4473950  53.6697800  48.1007600
  67.8898420  58.0913470  38.9479090  67.8073090  59.0344230  39.0894080
  67.5381480  57.9488380  38.0691440  75.6896550  56.8252500  48.0149440
  75.6932610  56.3842450  47.1653980  76.5847670  57.1469830  48.1221260
  71.5398930  56.7078990  46.9743650  71.1998980  57.1854220  47.7310700
  70.7776250  56.2544110  46.6144750  75.7516700  57.8264580  41.0056200
  75.8729520  57.7851060  41.9542020  75.3665210  58.6888730  40.8502930
  74.7638200  60.1365720  40.4039500  74.1955100  59.6883970  39.7775410
  75.4727200  60.4958500  39.8704650  69.8407380  64.0377740  54.2806230
  69.4562170  63.3971410  54.8789190  70.1519570  64.7413860  54.8500960
  75.9904520  60.8854280  49.7614850  76.3574650  60.4112850  50.5076190
  75.8009580  61.7595850  50.1023190  68.8545010  55.6297970  45.8908320
  68.5691930  55.2653640  46.7286940  68.7923870  54.8978430  45.2771460
  73.7803890  59.9262920  52.0799060  73.4760960  60.8054900  52.3049420
  74.7350350  59.9862710  52.1156500  72.3085680  64.1323910  42.6765910
  71.5347940  63.5921530  42.5164630  73.0380310  63.6130520  42.3383670
  72.3523080  63.8004290  46.3144720  72.8701750  62.9972550  46.2601610
  71.9007100  63.7383430  47.1561550  77.2392580  65.0670570  41.5872020
  77.5808280  65.8112800  41.0915340  76.4105290  65.3801690  41.9496850
  69.8367620  60.7665660  53.2270420  69.4782560  61.4319510  53.8143760
  69.5422180  59.9349210  53.5983040  73.0380740  61.2249900  56.1109970
  72.7380880  61.3707080  55.2137790  73.8091980  60.6655190  56.0183360
  76.2083270  65.1484100  44.3587940  76.8954400  65.6953310  44.7395530
  75.4215690  65.6924830  44.3937550  68.3475670  60.7656920  39.8505020
  69.2170520  61.0481720  40.1340940  67.8565990  61.5792790  39.7353830
  75.5110480  62.1530130  43.9713300  75.9673260  62.9635380  44.1973490
  75.1598690  61.8353270  44.8031790  71.4122260  52.4967780  44.4435820
  71.2836890  52.4885680  45.3920740  70.5884280  52.8350870  44.0926830
  68.7146920  69.9784300  40.4166650  69.0744560  70.5773640  39.7623920
  68.5739260  70.5244190  41.1901680  68.4116190  54.2558900  53.9042520
  67.6974710  54.4555820  54.5095130  68.8311230  53.4798470  54.2757320
  68.6988780  68.2439160  54.8909050  68.8079900  67.3033900  54.7504440
  68.0469340  68.5093910  54.2422780  76.6901370  66.5155050  56.2907170
  76.3698240  65.7964290  56.8352860  76.0159730  67.1910120  56.3643230
  74.7315540  67.3615500  41.2340320  74.7225640  68.0945190  40.6184830
  73.8113900  67.1147080  41.3267280  70.3322180  62.5830390  41.9787080
  69.7250130  63.3229290  41.9882380  70.8071530  62.6729750  41.1525280
  75.2401030  57.9824100  43.8789410  74.5317180  58.4510440  44.3203020
  75.5245510  57.3246110  44.5134600  76.8656960  59.4020800  51.8781940
  77.3642210  59.8766620  52.5433790  77.0079910  58.4784320  52.0851970
  76.3593250  69.9430060  44.5913180  76.6134750  69.9051450  43.6692550
  75.4105730  69.8163390  44.5841430  73.4436050  56.2909180  41.2540120
  74.2926580  56.7279330  41.1880310  73.0767320  56.6029440  42.0812180
  72.3427470  62.5441540  39.7275650  73.1090740  62.4322900  40.2901080
  72.4202160  61.8479510  39.0752420  71.0374230  59.9766610  40.4108540
  71.1177820  59.0294120  40.5225940  71.9293980  60.3073490  40.5169200
  71.8388940  70.1262000  47.5143080  72.5751420  69.5777460  47.7851650
  72.2229860  70.9918010  47.3749070  68.7234420  66.1935570  43.3884590
  67.7974200  66.4356710  43.3790000  69.1890850  67.0209830  43.2669340
  70.8447220  69.3108070  56.7028660  71.6459950  69.6320120  57.1164060
  70.3299040  68.9503650  57.4248570  74.9491250  69.2992310  39.3368650
  75.7419860  69.5881140  38.8850440  74.4295600  68.8684480  38.6581130
  68.5645030  61.7981530  55.6464710  69.0684050  61.2188810  56.2180940
  67.8252450  62.0821760  56.1841080  75.4668650  64.5195720  39.2011000
  75.3619290  63.9048070  39.9272380  75.2992870  63.9961610  38.4174010
  75.6182970  63.2052520  55.1800230  74.8528640  63.7737520  55.0954900
  75.7998930  62.9128730  54.2868460  70.5968110  59.9411120  56.5414780
  70.6373450  59.6424990  57.4500010  71.4513610  60.3418730  56.3822300
  74.3746500  62.5406670  41.7018290  74.7962920  62.3746540  42.5449680
  74.4997340  61.7306900  41.2073430  72.5373920  58.5203220  54.5089270
  72.0070380  58.0294170  53.8812610  73.2061990  58.9487420  53.9747200
  76.8874140  61.5644280  38.9495390  77.4079800  60.8493300  38.5836540
  77.5342540  62.2030150  39.2495900  73.0246220  55.4865590  54.5886560
  72.9303090  54.8686340  53.8637430  72.4443610  56.2131880  54.3616470
  75.7907660  54.0438830  51.6213950  75.3424960  54.0663090  50.7759500
  75.1572860  53.6457850  52.2184250  76.1967210  62.9393160  52.2426390
  76.6155320  63.7825890  52.0702630  75.2775840  63.0765200  52.0133170
  73.2705400  58.6139900  38.6476450  73.0694460  57.7507260  39.0089790
  73.0997450  58.5273260  37.7098050  74.0474630  69.2446170  53.3584120
  73.5095720  69.9692230  53.0392820  74.3008590  68.7676510  52.5681460
  75.2999880  57.2130690  54.8840050  75.8899570  56.9046540  55.5717870
  74.4820120  56.7410440  55.0399950  72.0688200  55.7140520  38.6354330
  72.3714100  55.7207950  37.7273480  72.8082790  55.3638380  39.1321990
  76.9036840  70.4797380  53.6170770  76.8295540  71.3832520  53.9243140
  76.0015680  70.1609280  53.5892840  75.2873130  54.6575140  39.6210530
  74.9395130  53.9799130  39.0412980  75.4885900  54.1964650  40.4353920
  71.0918330  65.0182940  39.4684130  71.5293200  65.5612610  40.1241710
  71.5766060  64.1929890  39.4780470  68.3064130  67.8071970  46.9204390
  68.6367140  66.9393030  46.6883030  68.7355130  68.0130490  47.7509350
  72.9026050  66.1380980  44.5806360  72.6021590  66.0145950  45.4810270
  72.7963540  65.2789570  44.1722090  68.7954340  68.6742560  49.6586020
  68.3585330  68.8543360  50.4910170  69.3632020  69.4317180  49.5167740
  68.6278770  61.1862790  46.0174900  67.9727610  60.9174430  45.3734600
  69.4656720  61.0767270  45.5676880  69.6654700  61.5715360  50.5578240
  70.0327740  61.4842760  51.4374260  69.0965520  60.8081910  50.4585100
  69.2170700  58.4824450  54.4636660  68.3226750  58.4491210  54.8030370
  69.7568250  58.6811240  55.2287910  67.8416850  58.3961720  41.9600230
  66.9380930  58.6591920  41.7851890  68.3257470  58.6672890  41.1800190
  70.3844060  57.4527260  39.8694610  71.0935760  57.0310480  39.3841890
  69.6684000  57.5202490  39.2377960  70.0318220  53.5066590  38.9097260
  70.7546350  54.0475530  39.2278480  70.3042740  53.2330010  38.0338800
  69.7210410  52.7572780  48.8119880  70.3686600  52.2070160  48.3715040
  70.1412250  53.0115930  49.6335690  69.4742410  52.9128450  51.5545200
  69.1257230  53.3692270  52.3203380  69.1430110  52.0185580  51.6367630
  71.0806780  66.0848050  55.7198390  71.0376410  65.7140960  56.6012850
  71.2117790  67.0225620  55.8600210  74.7812810  67.6407640  51.3208110
  74.5404170  67.9082200  50.4338630  75.7215450  67.8113370  51.3758970
  70.1463050  52.4404650  54.8295970  70.6946040  52.2592700  54.0662080
  70.2118360  51.6498760  55.3652280  70.9194810  69.0310300  52.8396170
  70.3255130  68.8995000  53.5786210  70.9118650  68.1948440  52.3738270
  70.5507040  66.3968680  51.7904210  69.8241100  65.7773970  51.7230160
  70.6116190  66.7909290  50.9202290  74.1552140  68.6113680  48.5753620
  74.6717160  68.0001040  48.0501880  74.8049520  69.1142460  49.0664630
  76.8947640  69.5022170  49.4022600  77.1825450  69.2476470  48.5255610
  77.4070860  68.9499530  49.9928170  68.8337040  69.7143070  45.0000970
  68.6659080  69.0813750  45.6982860  67.9671550  69.9202470  44.6495160
  69.4565060  53.5459850  42.5032830  70.2144420  53.6588730  41.9296860
  68.9942230  54.3829050  42.4576260  75.9978870  55.6599120  45.4935140
  75.1853380  55.2856010  45.1531020  76.5020510  54.9044200  45.7956330
  70.4399740  68.4076300  42.4451110  69.9147360  68.7884330  41.7413070
  70.3644320  69.0327070  43.1660820  71.8290210  54.0723900  41.0434800
  72.3582970  53.2853700  40.9142750  72.4618530  54.7515090  41.2770330
  74.0228050  53.8099040  44.0980190  73.3930790  53.1086350  44.2650320
  73.4833190  54.5703170  43.8813350  74.1483610  53.0883020  56.5332680
  73.8667880  53.5916620  55.7693500  74.5303310  52.2904770  56.1674810
  73.0392710  70.3558680  41.3200360  73.7711530  70.0717960  40.7724250
  73.2986380  70.1171960  42.2099740  72.2007500  66.4723410  41.3246690
  71.5716380  66.9408510  41.8732520  72.3155330  65.6272630  41.7592880
  71.8041090  62.6127900  30.2332920  70.9725970  62.3576610  30.6329430
  72.4122070  62.6838670  30.9690840  71.7842350  66.6467990  30.4290940
  72.0870390  65.7565730  30.2501160  72.5285940  67.2038210  30.2013190
  70.2133040  57.5729790  24.0175310  69.3249740  57.9145760  23.9155190
  70.4974230  57.3730110  23.1256140  68.1766050  60.1735440  29.9015010
  68.7482160  59.4057640  29.9018650  68.1767590  60.4724200  28.9921620
  69.4190920  55.5819800  31.6883940  69.2393760  54.6845550  31.9686700
  69.0171000  56.1291670  32.3630890  72.3894430  56.1561290  25.0513690
  72.4961180  57.0565020  25.3582450  71.4786790  56.1079260  24.7608340
  70.0377590  58.0780300  30.2966280  70.7187700  58.3418670  30.9153680
  69.7225640  57.2381170  30.6304290  74.2302160  59.1247660  29.3838870
  74.7380380  59.6228630  30.0243890  74.7615400  58.3482860  29.2078230
  72.5138260  53.7646220  33.6502290  72.5156700  54.2818610  32.8448190
  71.6842570  53.2876400  33.6272220  73.7641110  63.4041400  31.8275790
  73.4310490  64.0310320  32.4696860  73.9407790  63.9303280  31.0477460
  72.1953590  55.4756180  31.6572740  72.5370400  56.3198230  31.3626610
  71.2569400  55.6239920  31.7738080  72.9760210  65.3722200  33.6424970
  73.5934210  66.0473280  33.3609420  72.1153330  65.7810180  33.5512470
  68.2692550  64.5622060  22.5231820  67.8920530  65.0509160  21.7916720
  68.5265620  65.2347340  23.1538350  75.8781480  52.9638450  27.9817330
  76.1856460  52.4085340  27.2652830  74.9482180  53.0982910  27.7990320
  73.8718880  61.5552020  27.4997180  73.4675880  60.8429270  27.0043080
  73.9582000  61.2105260  28.3885220  74.3400580  65.2419580  29.6636390
  74.0428870  64.6365050  28.9844170  75.2900400  65.2796890  29.5525750
  72.5847500  58.3295230  31.2796220  73.1362090  58.4390570  30.5049470
  73.0991010  58.7032830  31.9951450  73.4319010  64.9801270  36.3144190
  72.5347540  65.2041240  36.5617590  73.4571880  65.1036210  35.3655590
  72.2590230  61.8514590  34.8901560  72.1198000  62.7237390  35.2588960
  71.3771590  61.5087400  34.7449500  74.0570580  67.7936290  37.0986710
  74.0286010  68.1979240  36.2315140  73.8935550  66.8646650  36.9358310
  70.5723510  60.4497000  25.0003830  70.4521110  61.1759090  24.3885100
  70.2624400  59.6799910  24.5231740  68.2108880  63.6212140  30.8072470
  68.2889300  63.7560910  29.8628190  68.8250560  62.9128030  31.0000590
  69.4556510  65.3212330  27.2178650  69.0484590  65.4626920  26.3632250
  70.3469520  65.0372490  27.0149860  73.7278170  69.5358110  25.3301320
  73.5520650  68.6193650  25.1169120  72.8733910  69.8945400  25.5699120
  68.2668400  64.6626310  33.3466930  68.4299440  64.1931670  32.5286300
  68.7320850  64.1549870  34.0115770  73.0387170  53.7932070  28.3827500
  72.5955320  54.5741610  28.0512020  73.5972160  54.1161960  29.0898440
  77.3256980  56.6600590  33.9862820  76.8636350  56.8683610  34.7982760
  76.9235090  55.8459940  33.6833490  76.1545990  53.4142770  23.2633330
  75.5300170  53.4102640  23.9886640  76.0676110  52.5473730  22.8669300
  75.0763070  54.3379400  30.2417100  75.3735400  55.2442230  30.1609120
  75.6248630  53.8498180  29.6276670  72.8301390  58.9165640  26.1108750
  72.6042310  58.7002810  27.0155370  72.0493920  59.3494100  25.7654720
  75.2700600  59.8151220  36.7769020  75.1744200  58.8745950  36.6269420
  76.1132580  60.0366290  36.3817090  70.4011140  56.2264890  34.9302800
  70.0074530  57.0740100  35.1375580  69.7129540  55.5891260  35.1211440
  76.9756190  56.3099860  37.9999540  76.2854510  56.1172060  38.6345630
  77.7188490  56.5934500  38.5323840  67.7028190  54.1493350  28.9632880
  67.4141240  54.7196210  29.6757860  68.4473950  53.6697800  29.3264110
  67.8898420  58.0913470  20.1735600  67.8073090  59.0344230  20.3150590
  67.5381480  57.9488380  19.2947950  75.6896550  56.8252500  29.2405950
  75.6932610  56.3842450  28.3910490  76.5847670  57.1469830  29.3477770
  71.5398930  56.7078990  28.2000160  71.1998980  57.1854220  28.9567210
  70.7776250  56.2544110  27.8401260  75.7516700  57.8264580  22.2312710
  75.8729520  57.7851060  23.1798530  75.3665210  58.6888730  22.0759440
  74.7638200  60.1365720  21.6296010  74.1955100  59.6883970  21.0031920
  75.4727200  60.4958500  21.0961160  69.8407380  64.0377740  35.5062740
  69.4562170  63.3971410  36.1045700  70.1519570  64.7413860  36.0757470
  75.9904520  60.8854280  30.9871360  76.3574650  60.4112850  31.7332700
  75.8009580  61.7595850  31.3279700  68.8545010  55.6297970  27.1164830
  68.5691930  55.2653640  27.9543450  68.7923870  54.8978430  26.5027970
  73.7803890  59.9262920  33.3055570  73.4760960  60.8054900  33.5305930
  74.7350350  59.9862710  33.3413010  72.3085680  64.1323910  23.9022420
  71.5347940  63.5921530  23.7421140  73.0380310  63.6130520  23.5640180
  72.3523080  63.8004290  27.5401230  72.8701750  62.9972550  27.4858120
  71.9007100  63.7383430  28.3818060  77.2392580  65.0670570  22.8128530
  77.5808280  65.8112800  22.3171850  76.4105290  65.3801690  23.1753360
  69.8367620  60.7665660  34.4526930  69.4782560  61.4319510  35.0400270
  69.5422180  59.9349210  34.8239550  73.0380740  61.2249900  37.3366480
  72.7380880  61.3707080  36.4394300  73.8091980  60.6655190  37.2439870
  76.2083270  65.1484100  25.5844450  76.8954400  65.6953310  25.9652040
  75.4215690  65.6924830  25.6194060  68.3475670  60.7656920  21.0761530
  69.2170520  61.0481720  21.3597450  67.8565990  61.5792790  20.9610340
  75.5110480  62.1530130  25.1969810  75.9673260  62.9635380  25.4230000
  75.1598690  61.8353270  26.0288300  71.4122260  52.4967780  25.6692330
  71.2836890  52.4885680  26.6177250  70.5884280  52.8350870  25.3183340
  68.7146920  69.9784300  21.6423160  69.0744560  70.5773640  20.9880430
  68.5739260  70.5244190  22.4158190  68.4116190  54.2558900  35.1299030
  67.6974710  54.4555820  35.7351640  68.8311230  53.4798470  35.5013830
  68.6988780  68.2439160  36.1165560  68.8079900  67.3033900  35.9760950
  68.0469340  68.5093910  35.4679290  76.6901370  66.5155050  37.5163680
  76.3698240  65.7964290  38.0609370  76.0159730  67.1910120  37.5899740
  74.7315540  67.3615500  22.4596830  74.7225640  68.0945190  21.8441340
  73.8113900  67.1147080  22.5523790  70.3322180  62.5830390  23.2043590
  69.7250130  63.3229290  23.2138890  70.8071530  62.6729750  22.3781790
  75.2401030  57.9824100  25.1045920  74.5317180  58.4510440  25.5459530
  75.5245510  57.3246110  25.7391110  76.8656960  59.4020800  33.1038450
  77.3642210  59.8766620  33.7690300  77.0079910  58.4784320  33.3108480
  76.3593250  69.9430060  25.8169690  76.6134750  69.9051450  24.8949060
  75.4105730  69.8163390  25.8097940  73.4436050  56.2909180  22.4796630
  74.2926580  56.7279330  22.4136820  73.0767320  56.6029440  23.3068690
  72.3427470  62.5441540  20.9532160  73.1090740  62.4322900  21.5157590
  72.4202160  61.8479510  20.3008930  71.0374230  59.9766610  21.6365050
  71.1177820  59.0294120  21.7482450  71.9293980  60.3073490  21.7425710
  71.8388940  70.1262000  28.7399590  72.5751420  69.5777460  29.0108160
  72.2229860  70.9918010  28.6005580  68.7234420  66.1935570  24.6141100
  67.7974200  66.4356710  24.6046510  69.1890850  67.0209830  24.4925850
  70.8447220  69.3108070  37.9285170  71.6459950  69.6320120  38.3420570
  70.3299040  68.9503650  38.6505080  74.9491250  69.2992310  20.5625160
  75.7419860  69.5881140  20.1106950  74.4295600  68.8684480  19.8837640
  68.5645030  61.7981530  36.8721220  69.0684050  61.2188810  37.4437450
  67.8252450  62.0821760  37.4097590  75.4668650  64.5195720  20.4267510
  75.3619290  63.9048070  21.1528890  75.2992870  63.9961610  19.6430520
  75.6182970  63.2052520  36.4056740  74.8528640  63.7737520  36.3211410
  75.7998930  62.9128730  35.5124970  70.5968110  59.9411120  37.7671290
  70.6373450  59.6424990  38.6756520  71.4513610  60.3418730  37.6078810
  74.3746500  62.5406670  22.9274800  74.7962920  62.3746540  23.7706190
  74.4997340  61.7306900  22.4329940  72.5373920  58.5203220  35.7345780
  72.0070380  58.0294170  35.1069120  73.2061990  58.9487420  35.2003710
  76.8874140  61.5644280  20.1751900  77.4079800  60.8493300  19.8093050
  77.5342540  62.2030150  20.4752410  73.0246220  55.4865590  35.8143070
  72.9303090  54.8686340  35.0893940  72.4443610  56.2131880  35.5872980
  75.7907660  54.0438830  32.8470460  75.3424960  54.0663090  32.0016010
  75.1572860  53.6457850  33.4440760  76.1967210  62.9393160  33.4682900
  76.6155320  63.7825890  33.2959140  75.2775840  63.0765200  33.2389680
  73.2705400  58.6139900  19.8732960  73.0694460  57.7507260  20.2346300
  73.0997450  58.5273260  18.9354560  74.0474630  69.2446170  34.5840630
  73.5095720  69.9692230  34.2649330  74.3008590  68.7676510  33.7937970
  75.2999880  57.2130690  36.1096560  75.8899570  56.9046540  36.7974380
  74.4820120  56.7410440  36.2656460  72.0688200  55.7140520  19.8610840
  72.3714100  55.7207950  18.9529990  72.8082790  55.3638380  20.3578500
  76.9036840  70.4797380  34.8427280  76.8295540  71.3832520  35.1499650
  76.0015680  70.1609280  34.8149350  75.2873130  54.6575140  20.8467040
  74.9395130  53.9799130  20.2669490  75.4885900  54.1964650  21.6610430
  71.0918330  65.0182940  20.6940640  71.5293200  65.5612610  21.3498220
  71.5766060  64.1929890  20.7036980  68.3064130  67.8071970  28.1460900
  68.6367140  66.9393030  27.9139540  68.7355130  68.0130490  28.9765860
  72.9026050  66.1380980  25.8062870  72.6021590  66.0145950  26.7066780
  72.7963540  65.2789570  25.3978600  68.7954340  68.6742560  30.8842530
  68.3585330  68.8543360  31.7166680  69.3632020  69.4317180  30.7424250
  68.6278770  61.1862790  27.2431410  67.9727610  60.9174430  26.5991110
  69.4656720  61.0767270  26.7933390  69.6654700  61.5715360  31.7834750
  70.0327740  61.4842760  32.6630770  69.0965520  60.8081910  31.6841610
  69.2170700  58.4824450  35.6893170  68.3226750  58.4491210  36.0286880
  69.7568250  58.6811240  36.4544420  67.8416850  58.3961720  23.1856740
  66.9380930  58.6591920  23.0108400  68.3257470  58.6672890  22.4056700
  70.3844060  57.4527260  21.0951120  71.0935760  57.0310480  20.6098400
  69.6684000  57.5202490  20.4634470  70.0318220  53.5066590  20.1353770
  70.7546350  54.0475530  20.4534990  70.3042740  53.2330010  19.2595310
  69.7210410  52.7572780  30.0376390  70.3686600  52.2070160  29.5971550
  70.1412250  53.0115930  30.8592200  69.4742410  52.9128450  32.7801710
  69.1257230  53.3692270  33.5459890  69.1430110  52.0185580  32.8624140
  71.0806780  66.0848050  36.9454900  71.0376410  65.7140960  37.8269360
  71.2117790  67.0225620  37.0856720  74.7812810  67.6407640  32.5464620
  74.5404170  67.9082200  31.6595140  75.7215450  67.8113370  32.6015480
  70.1463050  52.4404650  36.0552480  70.6946040  52.2592700  35.2918590
  70.2118360  51.6498760  36.5908790  70.9194810  69.0310300  34.0652680
  70.3255130  68.8995000  34.8042720  70.9118650  68.1948440  33.5994780
  70.5507040  66.3968680  33.0160720  69.8241100  65.7773970  32.9486670
  70.6116190  66.7909290  32.1458800  74.1552140  68.6113680  29.8010130
  74.6717160  68.0001040  29.2758390  74.8049520  69.1142460  30.2921140
  76.8947640  69.5022170  30.6279110  77.1825450  69.2476470  29.7512120
  77.4070860  68.9499530  31.2184680  68.8337040  69.7143070  26.2257480
  68.6659080  69.0813750  26.9239370  67.9671550  69.9202470  25.8751670
  69.4565060  53.5459850  23.7289340  70.2144420  53.6588730  23.1553370
  68.9942230  54.3829050  23.6832770  75.9978870  55.6599120  26.7191650
  75.1853380  55.2856010  26.3787530  76.5020510  54.9044200  27.0212840
  70.4399740  68.4076300  23.6707620  69.9147360  68.7884330  22.9669580
  70.3644320  69.0327070  24.3917330  71.8290210  54.0723900  22.2691310
  72.3582970  53.2853700  22.1399260  72.4618530  54.7515090  22.5026840
  74.0228050  53.8099040  25.3236700  73.3930790  53.1086350  25.4906830
  73.4833190  54.5703170  25.1069860  74.1483610  53.0883020  37.7589190
  73.8667880  53.5916620  36.9950010  74.5303310  52.2904770  37.3931320
  73.0392710  70.3558680  22.5456870  73.7711530  70.0717960  21.9980760
  73.2986380  70.1171960  23.4356250  72.2007500  66.4723410  22.5503200
  71.5716380  66.9408510  23.0989030  72.3155330  65.6272630  22.9849390
  71.8041090  62.6127900  11.4589430  70.9725970  62.3576610  11.8585940
  72.4122070  62.6838670  12.1947350  71.7842350  66.6467990  11.6547450
  72.0870390  65.7565730  11.4757670  72.5285940  67.2038210  11.4269700
  70.2133040  57.5729790   5.2431820  69.3249740  57.9145760   5.1411700
  70.4974230  57.3730110   4.3512650  68.1766050  60.1735440  11.1271520
  68.7482160  59.4057640  11.1275160  68.1767590  60.4724200  10.2178130
  69.4190920  55.5819800  12.9140450  69.2393760  54.6845550  13.1943210
  69.0171000  56.1291670  13.5887400  72.3894430  56.1561290   6.2770200
  72.4961180  57.0565020   6.5838960  71.4786790  56.1079260   5.9864850
  70.0377590  58.0780300  11.5222790  70.7187700  58.3418670  12.1410190
  69.7225640  57.2381170  11.8560800  74.2302160  59.1247660  10.6095380
  74.7380380  59.6228630  11.2500400  74.7615400  58.3482860  10.4334740
  72.5138260  53.7646220  14.8758800  72.5156700  54.2818610  14.0704700
  71.6842570  53.2876400  14.8528730  73.7641110  63.4041400  13.0532300
  73.4310490  64.0310320  13.6953370  73.9407790  63.9303280  12.2733970
  72.1953590  55.4756180  12.8829250  72.5370400  56.3198230  12.5883120
  71.2569400  55.6239920  12.9994590  72.9760210  65.3722200  14.8681480
  73.5934210  66.0473280  14.5865930  72.1153330  65.7810180  14.7768980
  68.2692550  64.5622060   3.7488330  67.8920530  65.0509160   3.0173230
  68.5265620  65.2347340   4.3794860  75.8781480  52.9638450   9.2073840
  76.1856460  52.4085340   8.4909340  74.9482180  53.0982910   9.0246830
  73.8718880  61.5552020   8.7253690  73.4675880  60.8429270   8.2299590
  73.9582000  61.2105260   9.6141730  74.3400580  65.2419580  10.8892900
  74.0428870  64.6365050  10.2100680  75.2900400  65.2796890  10.7782260
  72.5847500  58.3295230  12.5052730  73.1362090  58.4390570  11.7305980
  73.0991010  58.7032830  13.2207960  73.4319010  64.9801270  17.5400700
  72.5347540  65.2041240  17.7874100  73.4571880  65.1036210  16.5912100
  72.2590230  61.8514590  16.1158070  72.1198000  62.7237390  16.4845470
  71.3771590  61.5087400  15.9706010  74.0570580  67.7936290  18.3243220
  74.0286010  68.1979240  17.4571650  73.8935550  66.8646650  18.1614820
  70.5723510  60.4497000   6.2260340  70.4521110  61.1759090   5.6141610
  70.2624400  59.6799910   5.7488250  68.2108880  63.6212140  12.0328980
  68.2889300  63.7560910  11.0884700  68.8250560  62.9128030  12.2257100
  69.4556510  65.3212330   8.4435160  69.0484590  65.4626920   7.5888760
  70.3469520  65.0372490   8.2406370  73.7278170  69.5358110   6.5557830
  73.5520650  68.6193650   6.3425630  72.8733910  69.8945400   6.7955630
  68.2668400  64.6626310  14.5723440  68.4299440  64.1931670  13.7542810
  68.7320850  64.1549870  15.2372280  73.0387170  53.7932070   9.6084010
  72.5955320  54.5741610   9.2768530  73.5972160  54.1161960  10.3154950
  77.3256980  56.6600590  15.2119330  76.8636350  56.8683610  16.0239270
  76.9235090  55.8459940  14.9090000  76.1545990  53.4142770   4.4889840
  75.5300170  53.4102640   5.2143150  76.0676110  52.5473730   4.0925810
  75.0763070  54.3379400  11.4673610  75.3735400  55.2442230  11.3865630
  75.6248630  53.8498180  10.8533180  72.8301390  58.9165640   7.3365260
  72.6042310  58.7002810   8.2411880  72.0493920  59.3494100   6.9911230
  75.2700600  59.8151220  18.0025530  75.1744200  58.8745950  17.8525930
  76.1132580  60.0366290  17.6073600  70.4011140  56.2264890  16.1559310
  70.0074530  57.0740100  16.3632090  69.7129540  55.5891260  16.3467950
  76.9756190  56.3099860  19.2256050  76.2854510  56.1172060  19.8602140
  77.7188490  56.5934500  19.7580350  67.7028190  54.1493350  10.1889390
  67.4141240  54.7196210  10.9014370  68.4473950  53.6697800  10.5520620
  75.6896550  56.8252500  10.4662460  75.6932610  56.3842450   9.6167000
  76.5847670  57.1469830  10.5734280  71.5398930  56.7078990   9.4256670
  71.1998980  57.1854220  10.1823720  70.7776250  56.2544110   9.0657770
  75.7516700  57.8264580   3.4569220  75.8729520  57.7851060   4.4055040
  75.3665210  58.6888730   3.3015950  74.7638200  60.1365720   2.8552520
  74.1955100  59.6883970   2.2288430  75.4727200  60.4958500   2.3217670
  69.8407380  64.0377740  16.7319250  69.4562170  63.3971410  17.3302210
  70.1519570  64.7413860  17.3013980  75.9904520  60.8854280  12.2127870
  76.3574650  60.4112850  12.9589210  75.8009580  61.7595850  12.5536210
  68.8545010  55.6297970   8.3421340  68.5691930  55.2653640   9.1799960
  68.7923870  54.8978430   7.7284480  73.7803890  59.9262920  14.5312080
  73.4760960  60.8054900  14.7562440  74.7350350  59.9862710  14.5669520
  72.3085680  64.1323910   5.1278930  71.5347940  63.5921530   4.9677650
  73.0380310  63.6130520   4.7896690  72.3523080  63.8004290   8.7657740
  72.8701750  62.9972550   8.7114630  71.9007100  63.7383430   9.6074570
  77.2392580  65.0670570   4.0385040  77.5808280  65.8112800   3.5428360
  76.4105290  65.3801690   4.4009870  69.8367620  60.7665660  15.6783440
  69.4782560  61.4319510  16.2656780  69.5422180  59.9349210  16.0496060
  73.0380740  61.2249900  18.5622990  72.7380880  61.3707080  17.6650810
  73.8091980  60.6655190  18.4696380  76.2083270  65.1484100   6.8100960
  76.8954400  65.6953310   7.1908550  75.4215690  65.6924830   6.8450570
  68.3475670  60.7656920   2.3018040  69.2170520  61.0481720   2.5853960
  67.8565990  61.5792790   2.1866850  75.5110480  62.1530130   6.4226320
  75.9673260  62.9635380   6.6486510  75.1598690  61.8353270   7.2544810
  71.4122260  52.4967780   6.8948840  71.2836890  52.4885680   7.8433760
  70.5884280  52.8350870   6.5439850  68.7146920  69.9784300   2.8679670
  69.0744560  70.5773640   2.2136940  68.5739260  70.5244190   3.6414700
  68.4116190  54.2558900  16.3555540  67.6974710  54.4555820  16.9608150
  68.8311230  53.4798470  16.7270340  68.6988780  68.2439160  17.3422070
  68.8079900  67.3033900  17.2017460  68.0469340  68.5093910  16.6935800
  76.6901370  66.5155050  18.7420190  76.3698240  65.7964290  19.2865880
  76.0159730  67.1910120  18.8156250  74.7315540  67.3615500   3.6853340
  74.7225640  68.0945190   3.0697850  73.8113900  67.1147080   3.7780300
  70.3322180  62.5830390   4.4300100  69.7250130  63.3229290   4.4395400
  70.8071530  62.6729750   3.6038300  75.2401030  57.9824100   6.3302430
  74.5317180  58.4510440   6.7716040  75.5245510  57.3246110   6.9647620
  76.8656960  59.4020800  14.3294960  77.3642210  59.8766620  14.9946810
  77.0079910  58.4784320  14.5364990  76.3593250  69.9430060   7.0426200
  76.6134750  69.9051450   6.1205570  75.4105730  69.8163390   7.0354450
  73.4436050  56.2909180   3.7053140  74.2926580  56.7279330   3.6393330
  73.0767320  56.6029440   4.5325200  71.0374230  59.9766610   2.8621560
  71.1177820  59.0294120   2.9738960  71.9293980  60.3073490   2.9682220
  71.8388940  70.1262000   9.9656100  72.5751420  69.5777460  10.2364670
  72.2229860  70.9918010   9.8262090  68.7234420  66.1935570   5.8397610
  67.7974200  66.4356710   5.8303020  69.1890850  67.0209830   5.7182360
  70.8447220  69.3108070  19.1541680  71.6459950  69.6320120  19.5677080
  70.3299040  68.9503650  19.8761590  68.5645030  61.7981530  18.0977730
  69.0684050  61.2188810  18.6693960  67.8252450  62.0821760  18.6354100
  75.6182970  63.2052520  17.6313250  74.8528640  63.7737520  17.5467920
  75.7998930  62.9128730  16.7381480  70.5968110  59.9411120  18.9927800
  70.6373450  59.6424990  19.9013030  71.4513610  60.3418730  18.8335320
  74.3746500  62.5406670   4.1531310  74.7962920  62.3746540   4.9962700
  74.4997340  61.7306900   3.6586450  72.5373920  58.5203220  16.9602290
  72.0070380  58.0294170  16.3325630  73.2061990  58.9487420  16.4260220
  73.0246220  55.4865590  17.0399580  72.9303090  54.8686340  16.3150450
  72.4443610  56.2131880  16.8129490  75.7907660  54.0438830  14.0726970
  75.3424960  54.0663090  13.2272520  75.1572860  53.6457850  14.6697270
  76.1967210  62.9393160  14.6939410  76.6155320  63.7825890  14.5215650
  75.2775840  63.0765200  14.4646190  74.0474630  69.2446170  15.8097140
  73.5095720  69.9692230  15.4905840  74.3008590  68.7676510  15.0194480
  75.2999880  57.2130690  17.3353070  75.8899570  56.9046540  18.0230890
  74.4820120  56.7410440  17.4912970  76.9036840  70.4797380  16.0683790
  76.8295540  71.3832520  16.3756160  76.0015680  70.1609280  16.0405860
  71.0918330  65.0182940   1.9197150  71.5293200  65.5612610   2.5754730
  71.5766060  64.1929890   1.9293490  68.3064130  67.8071970   9.3717410
  68.6367140  66.9393030   9.1396050  68.7355130  68.0130490  10.2022370
  72.9026050  66.1380980   7.0319380  72.6021590  66.0145950   7.9323290
  72.7963540  65.2789570   6.6235110  68.7954340  68.6742560  12.1099040
  68.3585330  68.8543360  12.9423190  69.3632020  69.4317180  11.9680760
  68.6278770  61.1862790   8.4687920  67.9727610  60.9174430   7.8247620
  69.4656720  61.0767270   8.0189900  69.6654700  61.5715360  13.0091260
  70.0327740  61.4842760  13.8887280  69.0965520  60.8081910  12.9098120
  69.2170700  58.4824450  16.9149680  68.3226750  58.4491210  17.2543390
  69.7568250  58.6811240  17.6800930  67.8416850  58.3961720   4.4113250
  66.9380930  58.6591920   4.2364910  68.3257470  58.6672890   3.6313210
  70.3844060  57.4527260   2.3207630  71.0935760  57.0310480   1.8354910
  69.6684000  57.5202490   1.6890980  69.7210410  52.7572780  11.2632900
  70.3686600  52.2070160  10.8228060  70.1412250  53.0115930  12.0848710
  69.4742410  52.9128450  14.0058220  69.1257230  53.3692270  14.7716400
  69.1430110  52.0185580  14.0880650  71.0806780  66.0848050  18.1711410
  71.0376410  65.7140960  19.0525870  71.2117790  67.0225620  18.3113230
  74.7812810  67.6407640  13.7721130  74.5404170  67.9082200  12.8851650
  75.7215450  67.8113370  13.8271990  70.1463050  52.4404650  17.2808990
  70.6946040  52.2592700  16.5175100  70.2118360  51.6498760  17.8165300
  70.9194810  69.0310300  15.2909190  70.3255130  68.8995000  16.0299230
  70.9118650  68.1948440  14.8251290  70.5507040  66.3968680  14.2417230
  69.8241100  65.7773970  14.1743180  70.6116190  66.7909290  13.3715310
  74.1552140  68.6113680  11.0266640  74.6717160  68.0001040  10.5014900
  74.8049520  69.1142460  11.5177650  76.8947640  69.5022170  11.8535620
  77.1825450  69.2476470  10.9768630  77.4070860  68.9499530  12.4441190
  68.8337040  69.7143070   7.4513990  68.6659080  69.0813750   8.1495880
  67.9671550  69.9202470   7.1008180  69.4565060  53.5459850   4.9545850
  70.2144420  53.6588730   4.3809880  68.9942230  54.3829050   4.9089280
  75.9978870  55.6599120   7.9448160  75.1853380  55.2856010   7.6044040
  76.5020510  54.9044200   8.2469350  70.4399740  68.4076300   4.8964130
  69.9147360  68.7884330   4.1926090  70.3644320  69.0327070   5.6173840
  71.8290210  54.0723900   3.4947820  72.3582970  53.2853700   3.3655770
  72.4618530  54.7515090   3.7283350  74.0228050  53.8099040   6.5493210
  73.3930790  53.1086350   6.7163340  73.4833190  54.5703170   6.3326370
  74.1483610  53.0883020  18.9845700  73.8667880  53.5916620  18.2206520
  74.5303310  52.2904770  18.6187830  73.0392710  70.3558680   3.7713380
  73.7711530  70.0717960   3.2237270  73.2986380  70.1171960   4.6612760
  72.2007500  66.4723410   3.7759710  71.5716380  66.9408510   4.3245540
  72.3155330  65.6272630   4.2105900  71.8041090  43.8384410  67.7819900
  70.9725970  43.5833120  68.1816410  72.4122070  43.9095180  68.5177820
  71.7842350  47.8724500  67.9777920  72.0870390  46.9822240  67.7988140
  72.5285940  48.4294720  67.7500170  70.2133040  38.7986300  61.5662290
  69.3249740  39.1402270  61.4642170  70.4974230  38.5986620  60.6743120
  68.1766050  41.3991950  67.4501990  68.7482160  40.6314150  67.4505630
  68.1767590  41.6980710  66.5408600  69.4190920  36.8076310  69.2370920
  69.2393760  35.9102060  69.5173680  69.0171000  37.3548180  69.9117870
  72.3894430  37.3817800  62.6000670  72.4961180  38.2821530  62.9069430
  71.4786790  37.3335770  62.3095320  70.0377590  39.3036810  67.8453260
  70.7187700  39.5675180  68.4640660  69.7225640  38.4637680  68.1791270
  74.2302160  40.3504170  66.9325850  74.7380380  40.8485140  67.5730870
  74.7615400  39.5739370  66.7565210  72.5138260  34.9902730  71.1989270
  72.5156700  35.5075120  70.3935170  71.6842570  34.5132910  71.1759200
  73.7641110  44.6297910  69.3762770  73.4310490  45.2566830  70.0183840
  73.9407790  45.1559790  68.5964440  72.1953590  36.7012690  69.2059720
  72.5370400  37.5454740  68.9113590  71.2569400  36.8496430  69.3225060
  72.9760210  46.5978710  71.1911950  73.5934210  47.2729790  70.9096400
  72.1153330  47.0066690  71.0999450  68.2692550  45.7878570  60.0718800
  67.8920530  46.2765670  59.3403700  68.5265620  46.4603850  60.7025330
  75.8781480  34.1894960  65.5304310  76.1856460  33.6341850  64.8139810
  74.9482180  34.3239420  65.3477300  73.8718880  42.7808530  65.0484160
  73.4675880  42.0685780  64.5530060  73.9582000  42.4361770  65.9372200
  74.3400580  46.4676090  67.2123370  74.0428870  45.8621560  66.5331150
  75.2900400  46.5053400  67.1012730  72.5847500  39.5551740  68.8283200
  73.1362090  39.6647080  68.0536450  73.0991010  39.9289340  69.5438430
  73.4319010  46.2057780  73.8631170  72.5347540  46.4297750  74.1104570
  73.4571880  46.3292720  72.9142570  72.2590230  43.0771100  72.4388540
  72.1198000  43.9493900  72.8075940  71.3771590  42.7343910  72.2936480
  74.0570580  49.0192800  74.6473690  74.0286010  49.4235750  73.7802120
  73.8935550  48.0903160  74.4845290  70.5723510  41.6753510  62.5490810
  70.4521110  42.4015600  61.9372080  70.2624400  40.9056420  62.0718720
  68.2108880  44.8468650  68.3559450  68.2889300  44.9817420  67.4115170
  68.8250560  44.1384540  68.5487570  69.4556510  46.5468840  64.7665630
  69.0484590  46.6883430  63.9119230  70.3469520  46.2629000  64.5636840
  73.7278170  50.7614620  62.8788300  73.5520650  49.8450160  62.6656100
  72.8733910  51.1201910  63.1186100  68.2668400  45.8882820  70.8953910
  68.4299440  45.4188180  70.0773280  68.7320850  45.3806380  71.5602750
  73.0387170  35.0188580  65.9314480  72.5955320  35.7998120  65.5999000
  73.5972160  35.3418470  66.6385420  77.3256980  37.8857100  71.5349800
  76.8636350  38.0940120  72.3469740  76.9235090  37.0716450  71.2320470
  76.1545990  34.6399280  60.8120310  75.5300170  34.6359150  61.5373620
  76.0676110  33.7730240  60.4156280  75.0763070  35.5635910  67.7904080
  75.3735400  36.4698740  67.7096100  75.6248630  35.0754690  67.1763650
  72.8301390  40.1422150  63.6595730  72.6042310  39.9259320  64.5642350
  72.0493920  40.5750610  63.3141700  75.2700600  41.0407730  74.3256000
  75.1744200  40.1002460  74.1756400  76.1132580  41.2622800  73.9304070
  70.4011140  37.4521400  72.4789780  70.0074530  38.2996610  72.6862560
  69.7129540  36.8147770  72.6698420  67.7028190  35.3749860  66.5119860
  67.4141240  35.9452720  67.2244840  68.4473950  34.8954310  66.8751090
  67.8898420  39.3169980  57.7222580  67.8073090  40.2600740  57.8637570
  67.5381480  39.1744890  56.8434930  75.6896550  38.0509010  66.7892930
  75.6932610  37.6098960  65.9397470  76.5847670  38.3726340  66.8964750
  71.5398930  37.9335500  65.7487140  71.1998980  38.4110730  66.5054190
  70.7776250  37.4800620  65.3888240  75.7516700  39.0521090  59.7799690
  75.8729520  39.0107570  60.7285510  75.3665210  39.9145240  59.6246420
  74.7638200  41.3622230  59.1782990  74.1955100  40.9140480  58.5518900
  75.4727200  41.7215010  58.6448140  69.8407380  45.2634250  73.0549720
  69.4562170  44.6227920  73.6532680  70.1519570  45.9670370  73.6244450
  75.9904520  42.1110790  68.5358340  76.3574650  41.6369360  69.2819680
  75.8009580  42.9852360  68.8766680  68.8545010  36.8554480  64.6651810
  68.5691930  36.4910150  65.5030430  68.7923870  36.1234940  64.0514950
  73.7803890  41.1519430  70.8542550  73.4760960  42.0311410  71.0792910
  74.7350350  41.2119220  70.8899990  72.3085680  45.3580420  61.4509400
  71.5347940  44.8178040  61.2908120  73.0380310  44.8387030  61.1127160
  72.3523080  45.0260800  65.0888210  72.8701750  44.2229060  65.0345100
  71.9007100  44.9639940  65.9305040  77.2392580  46.2927080  60.3615510
  77.5808280  47.0369310  59.8658830  76.4105290  46.6058200  60.7240340
  69.8367620  41.9922170  72.0013910  69.4782560  42.6576020  72.5887250
  69.5422180  41.1605720  72.3726530  73.0380740  42.4506410  74.8853460
  72.7380880  42.5963590  73.9881280  73.8091980  41.8911700  74.7926850
  76.2083270  46.3740610  63.1331430  76.8954400  46.9209820  63.5139020
  75.4215690  46.9181340  63.1681040  68.3475670  41.9913430  58.6248510
  69.2170520  42.2738230  58.9084430  67.8565990  42.8049300  58.5097320
  75.5110480  43.3786640  62.7456790  75.9673260  44.1891890  62.9716980
  75.1598690  43.0609780  63.5775280  71.4122260  33.7224290  63.2179310
  71.2836890  33.7142190  64.1664230  70.5884280  34.0607380  62.8670320
  68.7146920  51.2040810  59.1910140  69.0744560  51.8030150  58.5367410
  68.5739260  51.7500700  59.9645170  68.4116190  35.4815410  72.6786010
  67.6974710  35.6812330  73.2838620  68.8311230  34.7054980  73.0500810
  68.6988780  49.4695670  73.6652540  68.8079900  48.5290410  73.5247930
  68.0469340  49.7350420  73.0166270  74.7315540  48.5872010  60.0083810
  74.7225640  49.3201700  59.3928320  73.8113900  48.3403590  60.1010770
  70.3322180  43.8086900  60.7530570  69.7250130  44.5485800  60.7625870
  70.8071530  43.8986260  59.9268770  75.2401030  39.2080610  62.6532900
  74.5317180  39.6766950  63.0946510  75.5245510  38.5502620  63.2878090
  76.8656960  40.6277310  70.6525430  77.3642210  41.1023130  71.3177280
  77.0079910  39.7040830  70.8595460  76.3593250  51.1686570  63.3656670
  76.6134750  51.1307960  62.4436040  75.4105730  51.0419900  63.3584920
  73.4436050  37.5165690  60.0283610  74.2926580  37.9535840  59.9623800
  73.0767320  37.8285950  60.8555670  72.3427470  43.7698050  58.5019140
  73.1090740  43.6579410  59.0644570  72.4202160  43.0736020  57.8495910
  71.0374230  41.2023120  59.1852030  71.1177820  40.2550630  59.2969430
  71.9293980  41.5330000  59.2912690  71.8388940  51.3518510  66.2886570
  72.5751420  50.8033970  66.5595140  72.2229860  52.2174520  66.1492560
  68.7234420  47.4192080  62.1628080  67.7974200  47.6613220  62.1533490
  69.1890850  48.2466340  62.0412830  74.9491250  50.5248820  58.1112140
  75.7419860  50.8137650  57.6593930  74.4295600  50.0940990  57.4324620
  68.5645030  43.0238040  74.4208200  69.0684050  42.4445320  74.9924430
  67.8252450  43.3078270  74.9584570  75.4668650  45.7452230  57.9754490
  75.3619290  45.1304580  58.7015870  75.2992870  45.2218120  57.1917500
  75.6182970  44.4309030  73.9543720  74.8528640  44.9994030  73.8698390
  75.7998930  44.1385240  73.0611950  74.3746500  43.7663180  60.4761780
  74.7962920  43.6003050  61.3193170  74.4997340  42.9563410  59.9816920
  72.5373920  39.7459730  73.2832760  72.0070380  39.2550680  72.6556100
  73.2061990  40.1743930  72.7490690  76.8874140  42.7900790  57.7238880
  77.4079800  42.0749810  57.3580030  77.5342540  43.4286660  58.0239390
  73.0246220  36.7122100  73.3630050  72.9303090  36.0942850  72.6380920
  72.4443610  37.4388390  73.1359960  75.7907660  35.2695340  70.3957440
  75.3424960  35.2919600  69.5502990  75.1572860  34.8714360  70.9927740
  76.1967210  44.1649670  71.0169880  76.6155320  45.0082400  70.8446120
  75.2775840  44.3021710  70.7876660  73.2705400  39.8396410  57.4219940
  73.0694460  38.9763770  57.7833280  73.0997450  39.7529770  56.4841540
  74.0474630  50.4702680  72.1327610  73.5095720  51.1948740  71.8136310
  74.3008590  49.9933020  71.3424950  75.2999880  38.4387200  73.6583540
  75.8899570  38.1303050  74.3461360  74.4820120  37.9666950  73.8143440
  72.0688200  36.9397030  57.4097820  72.3714100  36.9464460  56.5016970
  72.8082790  36.5894890  57.9065480  76.9036840  51.7053890  72.3914260
  76.8295540  52.6089030  72.6986630  76.0015680  51.3865790  72.3636330
  75.2873130  35.8831650  58.3954020  74.9395130  35.2055640  57.8156470
  75.4885900  35.4221160  59.2097410  71.0918330  46.2439450  58.2427620
  71.5293200  46.7869120  58.8985200  71.5766060  45.4186400  58.2523960
  68.3064130  49.0328480  65.6947880  68.6367140  48.1649540  65.4626520
  68.7355130  49.2387000  66.5252840  72.9026050  47.3637490  63.3549850
  72.6021590  47.2402460  64.2553760  72.7963540  46.5046080  62.9465580
  68.7954340  49.8999070  68.4329510  68.3585330  50.0799870  69.2653660
  69.3632020  50.6573690  68.2911230  68.6278770  42.4119300  64.7918390
  67.9727610  42.1430940  64.1478090  69.4656720  42.3023780  64.3420370
  69.2170700  39.7080960  73.2380150  68.3226750  39.6747720  73.5773860
  69.7568250  39.9067750  74.0031400  67.8416850  39.6218230  60.7343720
  66.9380930  39.8848430  60.5595380  68.3257470  39.8929400  59.9543680
  70.3844060  38.6783770  58.6438100  71.0935760  38.2566990  58.1585380
  69.6684000  38.7459000  58.0121450  70.0318220  34.7323100  57.6840750
  70.7546350  35.2732040  58.0021970  70.3042740  34.4586520  56.8082290
  69.7210410  33.9829290  67.5863370  70.3686600  33.4326670  67.1458530
  70.1412250  34.2372440  68.4079180  69.4742410  34.1384960  70.3288690
  69.1257230  34.5948780  71.0946870  69.1430110  33.2442090  70.4111120
  74.7812810  48.8664150  70.0951600  74.5404170  49.1338710  69.2082120
  75.7215450  49.0369880  70.1502460  70.1463050  33.6661160  73.6039460
  70.6946040  33.4849210  72.8405570  70.2118360  32.8755270  74.1395770
  70.9194810  50.2566810  71.6139660  70.3255130  50.1251510  72.3529700
  70.9118650  49.4204950  71.1481760  70.5507040  47.6225190  70.5647700
  69.8241100  47.0030480  70.4973650  70.6116190  48.0165800  69.6945780
  74.1552140  49.8370190  67.3497110  74.6717160  49.2257550  66.8245370
  74.8049520  50.3398970  67.8408120  76.8947640  50.7278680  68.1766090
  77.1825450  50.4732980  67.2999100  77.4070860  50.1756040  68.7671660
  68.8337040  50.9399580  63.7744460  68.6659080  50.3070260  64.4726350
  67.9671550  51.1458980  63.4238650  69.4565060  34.7716360  61.2776320
  70.2144420  34.8845240  60.7040350  68.9942230  35.6085560  61.2319750
  75.9978870  36.8855630  64.2678630  75.1853380  36.5112520  63.9274510
  76.5020510  36.1300710  64.5699820  70.4399740  49.6332810  61.2194600
  69.9147360  50.0140840  60.5156560  70.3644320  50.2583580  61.9404310
  71.8290210  35.2980410  59.8178290  72.3582970  34.5110210  59.6886240
  72.4618530  35.9771600  60.0513820  74.0228050  35.0355550  62.8723680
  73.3930790  34.3342860  63.0393810  73.4833190  35.7959680  62.6556840
  73.0392710  51.5815190  60.0943850  73.7711530  51.2974470  59.5467740
  73.2986380  51.3428470  60.9843230  72.2007500  47.6979920  60.0990180
  71.5716380  48.1665020  60.6476010  72.3155330  46.8529140  60.5336370
  71.8041090  43.8384410  49.0076410  70.9725970  43.5833120  49.4072920
  72.4122070  43.9095180  49.7434330  71.7842350  47.8724500  49.2034430
  72.0870390  46.9822240  49.0244650  72.5285940  48.4294720  48.9756680
  70.2133040  38.7986300  42.7918800  69.3249740  39.1402270  42.6898680
  70.4974230  38.5986620  41.8999630  68.1766050  41.3991950  48.6758500
  68.7482160  40.6314150  48.6762140  68.1767590  41.6980710  47.7665110
  69.4190920  36.8076310  50.4627430  69.2393760  35.9102060  50.7430190
  69.0171000  37.3548180  51.1374380  72.3894430  37.3817800  43.8257180
  72.4961180  38.2821530  44.1325940  71.4786790  37.3335770  43.5351830
  70.0377590  39.3036810  49.0709770  70.7187700  39.5675180  49.6897170
  69.7225640  38.4637680  49.4047780  74.2302160  40.3504170  48.1582360
  74.7380380  40.8485140  48.7987380  74.7615400  39.5739370  47.9821720
  72.5138260  34.9902730  52.4245780  72.5156700  35.5075120  51.6191680
  71.6842570  34.5132910  52.4015710  73.7641110  44.6297910  50.6019280
  73.4310490  45.2566830  51.2440350  73.9407790  45.1559790  49.8220950
  72.1953590  36.7012690  50.4316230  72.5370400  37.5454740  50.1370100
  71.2569400  36.8496430  50.5481570  72.9760210  46.5978710  52.4168460
  73.5934210  47.2729790  52.1352910  72.1153330  47.0066690  52.3255960
  68.2692550  45.7878570  41.2975310  67.8920530  46.2765670  40.5660210
  68.5265620  46.4603850  41.9281840  75.8781480  34.1894960  46.7560820
  76.1856460  33.6341850  46.0396320  74.9482180  34.3239420  46.5733810
  73.8718880  42.7808530  46.2740670  73.4675880  42.0685780  45.7786570
  73.9582000  42.4361770  47.1628710  74.3400580  46.4676090  48.4379880
  74.0428870  45.8621560  47.7587660  75.2900400  46.5053400  48.3269240
  72.5847500  39.5551740  50.0539710  73.1362090  39.6647080  49.2792960
  73.0991010  39.9289340  50.7694940  73.4319010  46.2057780  55.0887680
  72.5347540  46.4297750  55.3361080  73.4571880  46.3292720  54.1399080
  72.2590230  43.0771100  53.6645050  72.1198000  43.9493900  54.0332450
  71.3771590  42.7343910  53.5192990  74.0570580  49.0192800  55.8730200
  74.0286010  49.4235750  55.0058630  73.8935550  48.0903160  55.7101800
  70.5723510  41.6753510  43.7747320  70.4521110  42.4015600  43.1628590
  70.2624400  40.9056420  43.2975230  68.2108880  44.8468650  49.5815960
  68.2889300  44.9817420  48.6371680  68.8250560  44.1384540  49.7744080
  69.4556510  46.5468840  45.9922140  69.0484590  46.6883430  45.1375740
  70.3469520  46.2629000  45.7893350  73.7278170  50.7614620  44.1044810
  73.5520650  49.8450160  43.8912610  72.8733910  51.1201910  44.3442610
  68.2668400  45.8882820  52.1210420  68.4299440  45.4188180  51.3029790
  68.7320850  45.3806380  52.7859260  73.0387170  35.0188580  47.1570990
  72.5955320  35.7998120  46.8255510  73.5972160  35.3418470  47.8641930
  77.3256980  37.8857100  52.7606310  76.8636350  38.0940120  53.5726250
  76.9235090  37.0716450  52.4576980  76.1545990  34.6399280  42.0376820
  75.5300170  34.6359150  42.7630130  76.0676110  33.7730240  41.6412790
  75.0763070  35.5635910  49.0160590  75.3735400  36.4698740  48.9352610
  75.6248630  35.0754690  48.4020160  72.8301390  40.1422150  44.8852240
  72.6042310  39.9259320  45.7898860  72.0493920  40.5750610  44.5398210
  75.2700600  41.0407730  55.5512510  75.1744200  40.1002460  55.4012910
  76.1132580  41.2622800  55.1560580  70.4011140  37.4521400  53.7046290
  70.0074530  38.2996610  53.9119070  69.7129540  36.8147770  53.8954930
  76.9756190  37.5356370  56.7743030  76.2854510  37.3428570  57.4089120
  77.7188490  37.8191010  57.3067330  67.7028190  35.3749860  47.7376370
  67.4141240  35.9452720  48.4501350  68.4473950  34.8954310  48.1007600
  67.8898420  39.3169980  38.9479090  67.8073090  40.2600740  39.0894080
  67.5381480  39.1744890  38.0691440  75.6896550  38.0509010  48.0149440
  75.6932610  37.6098960  47.1653980  76.5847670  38.3726340  48.1221260
  71.5398930  37.9335500  46.9743650  71.1998980  38.4110730  47.7310700
  70.7776250  37.4800620  46.6144750  75.7516700  39.0521090  41.0056200
  75.8729520  39.0107570  41.9542020  75.3665210  39.9145240  40.8502930
  74.7638200  41.3622230  40.4039500  74.1955100  40.9140480  39.7775410
  75.4727200  41.7215010  39.8704650  69.8407380  45.2634250  54.2806230
  69.4562170  44.6227920  54.8789190  70.1519570  45.9670370  54.8500960
  75.9904520  42.1110790  49.7614850  76.3574650  41.6369360  50.5076190
  75.8009580  42.9852360  50.1023190  68.8545010  36.8554480  45.8908320
  68.5691930  36.4910150  46.7286940  68.7923870  36.1234940  45.2771460
  73.7803890  41.1519430  52.0799060  73.4760960  42.0311410  52.3049420
  74.7350350  41.2119220  52.1156500  72.3085680  45.3580420  42.6765910
  71.5347940  44.8178040  42.5164630  73.0380310  44.8387030  42.3383670
  72.3523080  45.0260800  46.3144720  72.8701750  44.2229060  46.2601610
  71.9007100  44.9639940  47.1561550  77.2392580  46.2927080  41.5872020
  77.5808280  47.0369310  41.0915340  76.4105290  46.6058200  41.9496850
  69.8367620  41.9922170  53.2270420  69.4782560  42.6576020  53.8143760
  69.5422180  41.1605720  53.5983040  73.0380740  42.4506410  56.1109970
  72.7380880  42.5963590  55.2137790  73.8091980  41.8911700  56.0183360
  76.2083270  46.3740610  44.3587940  76.8954400  46.9209820  44.7395530
  75.4215690  46.9181340  44.3937550  68.3475670  41.9913430  39.8505020
  69.2170520  42.2738230  40.1340940  67.8565990  42.8049300  39.7353830
  75.5110480  43.3786640  43.9713300  75.9673260  44.1891890  44.1973490
  75.1598690  43.0609780  44.8031790  71.4122260  33.7224290  44.4435820
  71.2836890  33.7142190  45.3920740  70.5884280  34.0607380  44.0926830
  68.7146920  51.2040810  40.4166650  69.0744560  51.8030150  39.7623920
  68.5739260  51.7500700  41.1901680  68.4116190  35.4815410  53.9042520
  67.6974710  35.6812330  54.5095130  68.8311230  34.7054980  54.2757320
  68.6988780  49.4695670  54.8909050  68.8079900  48.5290410  54.7504440
  68.0469340  49.7350420  54.2422780  76.6901370  47.7411560  56.2907170
  76.3698240  47.0220800  56.8352860  76.0159730  48.4166630  56.3643230
  74.7315540  48.5872010  41.2340320  74.7225640  49.3201700  40.6184830
  73.8113900  48.3403590  41.3267280  70.3322180  43.8086900  41.9787080
  69.7250130  44.5485800  41.9882380  70.8071530  43.8986260  41.1525280
  75.2401030  39.2080610  43.8789410  74.5317180  39.6766950  44.3203020
  75.5245510  38.5502620  44.5134600  76.8656960  40.6277310  51.8781940
  77.3642210  41.1023130  52.5433790  77.0079910  39.7040830  52.0851970
  76.3593250  51.1686570  44.5913180  76.6134750  51.1307960  43.6692550
  75.4105730  51.0419900  44.5841430  73.4436050  37.5165690  41.2540120
  74.2926580  37.9535840  41.1880310  73.0767320  37.8285950  42.0812180
  72.3427470  43.7698050  39.7275650  73.1090740  43.6579410  40.2901080
  72.4202160  43.0736020  39.0752420  71.0374230  41.2023120  40.4108540
  71.1177820  40.2550630  40.5225940  71.9293980  41.5330000  40.5169200
  71.8388940  51.3518510  47.5143080  72.5751420  50.8033970  47.7851650
  72.2229860  52.2174520  47.3749070  68.7234420  47.4192080  43.3884590
  67.7974200  47.6613220  43.3790000  69.1890850  48.2466340  43.2669340
  70.8447220  50.5364580  56.7028660  71.6459950  50.8576630  57.1164060
  70.3299040  50.1760160  57.4248570  74.9491250  50.5248820  39.3368650
  75.7419860  50.8137650  38.8850440  74.4295600  50.0940990  38.6581130
  68.5645030  43.0238040  55.6464710  69.0684050  42.4445320  56.2180940
  67.8252450  43.3078270  56.1841080  75.4668650  45.7452230  39.2011000
  75.3619290  45.1304580  39.9272380  75.2992870  45.2218120  38.4174010
  75.6182970  44.4309030  55.1800230  74.8528640  44.9994030  55.0954900
  75.7998930  44.1385240  54.2868460  70.5968110  41.1667630  56.5414780
  70.6373450  40.8681500  57.4500010  71.4513610  41.5675240  56.3822300
  74.3746500  43.7663180  41.7018290  74.7962920  43.6003050  42.5449680
  74.4997340  42.9563410  41.2073430  72.5373920  39.7459730  54.5089270
  72.0070380  39.2550680  53.8812610  73.2061990  40.1743930  53.9747200
  76.8874140  42.7900790  38.9495390  77.4079800  42.0749810  38.5836540
  77.5342540  43.4286660  39.2495900  73.0246220  36.7122100  54.5886560
  72.9303090  36.0942850  53.8637430  72.4443610  37.4388390  54.3616470
  75.7907660  35.2695340  51.6213950  75.3424960  35.2919600  50.7759500
  75.1572860  34.8714360  52.2184250  76.1967210  44.1649670  52.2426390
  76.6155320  45.0082400  52.0702630  75.2775840  44.3021710  52.0133170
  73.2705400  39.8396410  38.6476450  73.0694460  38.9763770  39.0089790
  73.0997450  39.7529770  37.7098050  74.0474630  50.4702680  53.3584120
  73.5095720  51.1948740  53.0392820  74.3008590  49.9933020  52.5681460
  75.2999880  38.4387200  54.8840050  75.8899570  38.1303050  55.5717870
  74.4820120  37.9666950  55.0399950  72.0688200  36.9397030  38.6354330
  72.3714100  36.9464460  37.7273480  72.8082790  36.5894890  39.1321990
  76.9036840  51.7053890  53.6170770  76.8295540  52.6089030  53.9243140
  76.0015680  51.3865790  53.5892840  75.2873130  35.8831650  39.6210530
  74.9395130  35.2055640  39.0412980  75.4885900  35.4221160  40.4353920
  71.0918330  46.2439450  39.4684130  71.5293200  46.7869120  40.1241710
  71.5766060  45.4186400  39.4780470  68.3064130  49.0328480  46.9204390
  68.6367140  48.1649540  46.6883030  68.7355130  49.2387000  47.7509350
  72.9026050  47.3637490  44.5806360  72.6021590  47.2402460  45.4810270
  72.7963540  46.5046080  44.1722090  68.7954340  49.8999070  49.6586020
  68.3585330  50.0799870  50.4910170  69.3632020  50.6573690  49.5167740
  68.6278770  42.4119300  46.0174900  67.9727610  42.1430940  45.3734600
  69.4656720  42.3023780  45.5676880  69.6654700  42.7971870  50.5578240
  70.0327740  42.7099270  51.4374260  69.0965520  42.0338420  50.4585100
  69.2170700  39.7080960  54.4636660  68.3226750  39.6747720  54.8030370
  69.7568250  39.9067750  55.2287910  67.8416850  39.6218230  41.9600230
  66.9380930  39.8848430  41.7851890  68.3257470  39.8929400  41.1800190
  70.3844060  38.6783770  39.8694610  71.0935760  38.2566990  39.3841890
  69.6684000  38.7459000  39.2377960  70.0318220  34.7323100  38.9097260
  70.7546350  35.2732040  39.2278480  70.3042740  34.4586520  38.0338800
  69.7210410  33.9829290  48.8119880  70.3686600  33.4326670  48.3715040
  70.1412250  34.2372440  49.6335690  69.4742410  34.1384960  51.5545200
  69.1257230  34.5948780  52.3203380  69.1430110  33.2442090  51.6367630
  71.0806780  47.3104560  55.7198390  71.0376410  46.9397470  56.6012850
  71.2117790  48.2482130  55.8600210  74.7812810  48.8664150  51.3208110
  74.5404170  49.1338710  50.4338630  75.7215450  49.0369880  51.3758970
  70.1463050  33.6661160  54.8295970  70.6946040  33.4849210  54.0662080
  70.2118360  32.8755270  55.3652280  70.9194810  50.2566810  52.8396170
  70.3255130  50.1251510  53.5786210  70.9118650  49.4204950  52.3738270
  70.5507040  47.6225190  51.7904210  69.8241100  47.0030480  51.7230160
  70.6116190  48.0165800  50.9202290  74.1552140  49.8370190  48.5753620
  74.6717160  49.2257550  48.0501880  74.8049520  50.3398970  49.0664630
  76.8947640  50.7278680  49.4022600  77.1825450  50.4732980  48.5255610
  77.4070860  50.1756040  49.9928170  68.8337040  50.9399580  45.0000970
  68.6659080  50.3070260  45.6982860  67.9671550  51.1458980  44.6495160
  69.4565060  34.7716360  42.5032830  70.2144420  34.8845240  41.9296860
  68.9942230  35.6085560  42.4576260  75.9978870  36.8855630  45.4935140
  75.1853380  36.5112520  45.1531020  76.5020510  36.1300710  45.7956330
  70.4399740  49.6332810  42.4451110  69.9147360  50.0140840  41.7413070
  70.3644320  50.2583580  43.1660820  71.8290210  35.2980410  41.0434800
  72.3582970  34.5110210  40.9142750  72.4618530  35.9771600  41.2770330
  74.0228050  35.0355550  44.0980190  73.3930790  34.3342860  44.2650320
  73.4833190  35.7959680  43.8813350  74.1483610  34.3139530  56.5332680
  73.8667880  34.8173130  55.7693500  74.5303310  33.5161280  56.1674810
  73.0392710  51.5815190  41.3200360  73.7711530  51.2974470  40.7724250
  73.2986380  51.3428470  42.2099740  72.2007500  47.6979920  41.3246690
  71.5716380  48.1665020  41.8732520  72.3155330  46.8529140  41.7592880
  71.8041090  43.8384410  30.2332920  70.9725970  43.5833120  30.6329430
  72.4122070  43.9095180  30.9690840  71.7842350  47.8724500  30.4290940
  72.0870390  46.9822240  30.2501160  72.5285940  48.4294720  30.2013190
  70.2133040  38.7986300  24.0175310  69.3249740  39.1402270  23.9155190
  70.4974230  38.5986620  23.1256140  68.1766050  41.3991950  29.9015010
  68.7482160  40.6314150  29.9018650  68.1767590  41.6980710  28.9921620
  69.4190920  36.8076310  31.6883940  69.2393760  35.9102060  31.9686700
  69.0171000  37.3548180  32.3630890  72.3894430  37.3817800  25.0513690
  72.4961180  38.2821530  25.3582450  71.4786790  37.3335770  24.7608340
  70.0377590  39.3036810  30.2966280  70.7187700  39.5675180  30.9153680
  69.7225640  38.4637680  30.6304290  74.2302160  40.3504170  29.3838870
  74.7380380  40.8485140  30.0243890  74.7615400  39.5739370  29.2078230
  72.5138260  34.9902730  33.6502290  72.5156700  35.5075120  32.8448190
  71.6842570  34.5132910  33.6272220  73.7641110  44.6297910  31.8275790
  73.4310490  45.2566830  32.4696860  73.9407790  45.1559790  31.0477460
  72.1953590  36.7012690  31.6572740  72.5370400  37.5454740  31.3626610
  71.2569400  36.8496430  31.7738080  72.9760210  46.5978710  33.6424970
  73.5934210  47.2729790  33.3609420  72.1153330  47.0066690  33.5512470
  68.2692550  45.7878570  22.5231820  67.8920530  46.2765670  21.7916720
  68.5265620  46.4603850  23.1538350  75.8781480  34.1894960  27.9817330
  76.1856460  33.6341850  27.2652830  74.9482180  34.3239420  27.7990320
  73.8718880  42.7808530  27.4997180  73.4675880  42.0685780  27.0043080
  73.9582000  42.4361770  28.3885220  74.3400580  46.4676090  29.6636390
  74.0428870  45.8621560  28.9844170  75.2900400  46.5053400  29.5525750
  72.5847500  39.5551740  31.2796220  73.1362090  39.6647080  30.5049470
  73.0991010  39.9289340  31.9951450  73.4319010  46.2057780  36.3144190
  72.5347540  46.4297750  36.5617590  73.4571880  46.3292720  35.3655590
  72.2590230  43.0771100  34.8901560  72.1198000  43.9493900  35.2588960
  71.3771590  42.7343910  34.7449500  74.0570580  49.0192800  37.0986710
  74.0286010  49.4235750  36.2315140  73.8935550  48.0903160  36.9358310
  70.5723510  41.6753510  25.0003830  70.4521110  42.4015600  24.3885100
  70.2624400  40.9056420  24.5231740  68.2108880  44.8468650  30.8072470
  68.2889300  44.9817420  29.8628190  68.8250560  44.1384540  31.0000590
  69.4556510  46.5468840  27.2178650  69.0484590  46.6883430  26.3632250
  70.3469520  46.2629000  27.0149860  73.7278170  50.7614620  25.3301320
  73.5520650  49.8450160  25.1169120  72.8733910  51.1201910  25.5699120
  68.2668400  45.8882820  33.3466930  68.4299440  45.4188180  32.5286300
  68.7320850  45.3806380  34.0115770  73.0387170  35.0188580  28.3827500
  72.5955320  35.7998120  28.0512020  73.5972160  35.3418470  29.0898440
  77.3256980  37.8857100  33.9862820  76.8636350  38.0940120  34.7982760
  76.9235090  37.0716450  33.6833490  76.1545990  34.6399280  23.2633330
  75.5300170  34.6359150  23.9886640  76.0676110  33.7730240  22.8669300
  75.0763070  35.5635910  30.2417100  75.3735400  36.4698740  30.1609120
  75.6248630  35.0754690  29.6276670  72.8301390  40.1422150  26.1108750
  72.6042310  39.9259320  27.0155370  72.0493920  40.5750610  25.7654720
  75.2700600  41.0407730  36.7769020  75.1744200  40.1002460  36.6269420
  76.1132580  41.2622800  36.3817090  70.4011140  37.4521400  34.9302800
  70.0074530  38.2996610  35.1375580  69.7129540  36.8147770  35.1211440
  76.9756190  37.5356370  37.9999540  76.2854510  37.3428570  38.6345630
  77.7188490  37.8191010  38.5323840  67.7028190  35.3749860  28.9632880
  67.4141240  35.9452720  29.6757860  68.4473950  34.8954310  29.3264110
  67.8898420  39.3169980  20.1735600  67.8073090  40.2600740  20.3150590
  67.5381480  39.1744890  19.2947950  75.6896550  38.0509010  29.2405950
  75.6932610  37.6098960  28.3910490  76.5847670  38.3726340  29.3477770
  71.5398930  37.9335500  28.2000160  71.1998980  38.4110730  28.9567210
  70.7776250  37.4800620  27.8401260  75.7516700  39.0521090  22.2312710
  75.8729520  39.0107570  23.1798530  75.3665210  39.9145240  22.0759440
  74.7638200  41.3622230  21.6296010  74.1955100  40.9140480  21.0031920
  75.4727200  41.7215010  21.0961160  69.8407380  45.2634250  35.5062740
  69.4562170  44.6227920  36.1045700  70.1519570  45.9670370  36.0757470
  75.9904520  42.1110790  30.9871360  76.3574650  41.6369360  31.7332700
  75.8009580  42.9852360  31.3279700  68.8545010  36.8554480  27.1164830
  68.5691930  36.4910150  27.9543450  68.7923870  36.1234940  26.5027970
  73.7803890  41.1519430  33.3055570  73.4760960  42.0311410  33.5305930
  74.7350350  41.2119220  33.3413010  72.3085680  45.3580420  23.9022420
  71.5347940  44.8178040  23.7421140  73.0380310  44.8387030  23.5640180
  72.3523080  45.0260800  27.5401230  72.8701750  44.2229060  27.4858120
  71.9007100  44.9639940  28.3818060  77.2392580  46.2927080  22.8128530
  77.5808280  47.0369310  22.3171850  76.4105290  46.6058200  23.1753360
  69.8367620  41.9922170  34.4526930  69.4782560  42.6576020  35.0400270
  69.5422180  41.1605720  34.8239550  73.0380740  42.4506410  37.3366480
  72.7380880  42.5963590  36.4394300  73.8091980  41.8911700  37.2439870
  76.2083270  46.3740610  25.5844450  76.8954400  46.9209820  25.9652040
  75.4215690  46.9181340  25.6194060  68.3475670  41.9913430  21.0761530
  69.2170520  42.2738230  21.3597450  67.8565990  42.8049300  20.9610340
  75.5110480  43.3786640  25.1969810  75.9673260  44.1891890  25.4230000
  75.1598690  43.0609780  26.0288300  71.4122260  33.7224290  25.6692330
  71.2836890  33.7142190  26.6177250  70.5884280  34.0607380  25.3183340
  68.7146920  51.2040810  21.6423160  69.0744560  51.8030150  20.9880430
  68.5739260  51.7500700  22.4158190  68.4116190  35.4815410  35.1299030
  67.6974710  35.6812330  35.7351640  68.8311230  34.7054980  35.5013830
  68.6988780  49.4695670  36.1165560  68.8079900  48.5290410  35.9760950
  68.0469340  49.7350420  35.4679290  76.6901370  47.7411560  37.5163680
  76.3698240  47.0220800  38.0609370  76.0159730  48.4166630  37.5899740
  74.7315540  48.5872010  22.4596830  74.7225640  49.3201700  21.8441340
  73.8113900  48.3403590  22.5523790  70.3322180  43.8086900  23.2043590
  69.7250130  44.5485800  23.2138890  70.8071530  43.8986260  22.3781790
  75.2401030  39.2080610  25.1045920  74.5317180  39.6766950  25.5459530
  75.5245510  38.5502620  25.7391110  76.8656960  40.6277310  33.1038450
  77.3642210  41.1023130  33.7690300  77.0079910  39.7040830  33.3108480
  76.3593250  51.1686570  25.8169690  76.6134750  51.1307960  24.8949060
  75.4105730  51.0419900  25.8097940  73.4436050  37.5165690  22.4796630
  74.2926580  37.9535840  22.4136820  73.0767320  37.8285950  23.3068690
  72.3427470  43.7698050  20.9532160  73.1090740  43.6579410  21.5157590
  72.4202160  43.0736020  20.3008930  71.0374230  41.2023120  21.6365050
  71.1177820  40.2550630  21.7482450  71.9293980  41.5330000  21.7425710
  71.8388940  51.3518510  28.7399590  72.5751420  50.8033970  29.0108160
  72.2229860  52.2174520  28.6005580  68.7234420  47.4192080  24.6141100
  67.7974200  47.6613220  24.6046510  69.1890850  48.2466340  24.4925850
  70.8447220  50.5364580  37.9285170  71.6459950  50.8576630  38.3420570
  70.3299040  50.1760160  38.6505080  74.9491250  50.5248820  20.5625160
  75.7419860  50.8137650  20.1106950  74.4295600  50.0940990  19.8837640
  68.5645030  43.0238040  36.8721220  69.0684050  42.4445320  37.4437450
  67.8252450  43.3078270  37.4097590  75.4668650  45.7452230  20.4267510
  75.3619290  45.1304580  21.1528890  75.2992870  45.2218120  19.6430520
  75.6182970  44.4309030  36.4056740  74.8528640  44.9994030  36.3211410
  75.7998930  44.1385240  35.5124970  70.5968110  41.1667630  37.7671290
  70.6373450  40.8681500  38.6756520  71.4513610  41.5675240  37.6078810
  74.3746500  43.7663180  22.9274800  74.7962920  43.6003050  23.7706190
  74.4997340  42.9563410  22.4329940  72.5373920  39.7459730  35.7345780
  72.0070380  39.2550680  35.1069120  73.2061990  40.1743930  35.2003710
  76.8874140  42.7900790  20.1751900  77.4079800  42.0749810  19.8093050
  77.5342540  43.4286660  20.4752410  73.0246220  36.7122100  35.8143070
  72.9303090  36.0942850  35.0893940  72.4443610  37.4388390  35.5872980
  75.7907660  35.2695340  32.8470460  75.3424960  35.2919600  32.0016010
  75.1572860  34.8714360  33.4440760  76.1967210  44.1649670  33.4682900
  76.6155320  45.0082400  33.2959140  75.2775840  44.3021710  33.2389680
  73.2705400  39.8396410  19.8732960  73.0694460  38.9763770  20.2346300
  73.0997450  39.7529770  18.9354560  74.0474630  50.4702680  34.5840630
  73.5095720  51.1948740  34.2649330  74.3008590  49.9933020  33.7937970
  75.2999880  38.4387200  36.1096560  75.8899570  38.1303050  36.7974380
  74.4820120  37.9666950  36.2656460  72.0688200  36.9397030  19.8610840
  72.3714100  36.9464460  18.9529990  72.8082790  36.5894890  20.3578500
  76.9036840  51.7053890  34.8427280  76.8295540  52.6089030  35.1499650
  76.0015680  51.3865790  34.8149350  75.2873130  35.8831650  20.8467040
  74.9395130  35.2055640  20.2669490  75.4885900  35.4221160  21.6610430
  71.0918330  46.2439450  20.6940640  71.5293200  46.7869120  21.3498220
  71.5766060  45.4186400  20.7036980  68.3064130  49.0328480  28.1460900
  68.6367140  48.1649540  27.9139540  68.7355130  49.2387000  28.9765860
  72.9026050  47.3637490  25.8062870  72.6021590  47.2402460  26.7066780
  72.7963540  46.5046080  25.3978600  68.7954340  49.8999070  30.8842530
  68.3585330  50.0799870  31.7166680  69.3632020  50.6573690  30.7424250
  68.6278770  42.4119300  27.2431410  67.9727610  42.1430940  26.5991110
  69.4656720  42.3023780  26.7933390  69.6654700  42.7971870  31.7834750
  70.0327740  42.7099270  32.6630770  69.0965520  42.0338420  31.6841610
  69.2170700  39.7080960  35.6893170  68.3226750  39.6747720  36.0286880
  69.7568250  39.9067750  36.4544420  67.8416850  39.6218230  23.1856740
  66.9380930  39.8848430  23.0108400  68.3257470  39.8929400  22.4056700
  70.3844060  38.6783770  21.0951120  71.0935760  38.2566990  20.6098400
  69.6684000  38.7459000  20.4634470  70.0318220  34.7323100  20.1353770
  70.7546350  35.2732040  20.4534990  70.3042740  34.4586520  19.2595310
  69.7210410  33.9829290  30.0376390  70.3686600  33.4326670  29.5971550
  70.1412250  34.2372440  30.8592200  69.4742410  34.1384960  32.7801710
  69.1257230  34.5948780  33.5459890  69.1430110  33.2442090  32.8624140
  71.0806780  47.3104560  36.9454900  71.0376410  46.9397470  37.8269360
  71.2117790  48.2482130  37.0856720  74.7812810  48.8664150  32.5464620
  74.5404170  49.1338710  31.6595140  75.7215450  49.0369880  32.6015480
  70.1463050  33.6661160  36.0552480  70.6946040  33.4849210  35.2918590
  70.2118360  32.8755270  36.5908790  70.9194810  50.2566810  34.0652680
  70.3255130  50.1251510  34.8042720  70.9118650  49.4204950  33.5994780
  70.5507040  47.6225190  33.0160720  69.8241100  47.0030480  32.9486670
  70.6116190  48.0165800  32.1458800  74.1552140  49.8370190  29.8010130
  74.6717160  49.2257550  29.2758390  74.8049520  50.3398970  30.2921140
  76.8947640  50.7278680  30.6279110  77.1825450  50.4732980  29.7512120
  77.4070860  50.1756040  31.2184680  68.8337040  50.9399580  26.2257480
  68.6659080  50.3070260  26.9239370  67.9671550  51.1458980  25.8751670
  69.4565060  34.7716360  23.7289340  70.2144420  34.8845240  23.1553370
  68.9942230  35.6085560  23.6832770  75.9978870  36.8855630  26.7191650
  75.1853380  36.5112520  26.3787530  76.5020510  36.1300710  27.0212840
  70.4399740  49.6332810  23.6707620  69.9147360  50.0140840  22.9669580
  70.3644320  50.2583580  24.3917330  71.8290210  35.2980410  22.2691310
  72.3582970  34.5110210  22.1399260  72.4618530  35.9771600  22.5026840
  74.0228050  35.0355550  25.3236700  73.3930790  34.3342860  25.4906830
  73.4833190  35.7959680  25.1069860  74.1483610  34.3139530  37.7589190
  73.8667880  34.8173130  36.9950010  74.5303310  33.5161280  37.3931320
  73.0392710  51.5815190  22.5456870  73.7711530  51.2974470  21.9980760
  73.2986380  51.3428470  23.4356250  72.2007500  47.6979920  22.5503200
  71.5716380  48.1665020  23.0989030  72.3155330  46.8529140  22.9849390
  71.8041090  43.8384410  11.4589430  70.9725970  43.5833120  11.8585940
  72.4122070  43.9095180  12.1947350  71.7842350  47.8724500  11.6547450
  72.0870390  46.9822240  11.4757670  72.5285940  48.4294720  11.4269700
  70.2133040  38.7986300   5.2431820  69.3249740  39.1402270   5.1411700
  70.4974230  38.5986620   4.3512650  68.1766050  41.3991950  11.1271520
  68.7482160  40.6314150  11.1275160  68.1767590  41.6980710  10.2178130
  69.4190920  36.8076310  12.9140450  69.2393760  35.9102060  13.1943210
  69.0171000  37.3548180  13.5887400  72.3894430  37.3817800   6.2770200
  72.4961180  38.2821530   6.5838960  71.4786790  37.3335770   5.9864850
  70.0377590  39.3036810  11.5222790  70.7187700  39.5675180  12.1410190
  69.7225640  38.4637680  11.8560800  74.2302160  40.3504170  10.6095380
  74.7380380  40.8485140  11.2500400  74.7615400  39.5739370  10.4334740
  72.5138260  34.9902730  14.8758800  72.5156700  35.5075120  14.0704700
  71.6842570  34.5132910  14.8528730  73.7641110  44.6297910  13.0532300
  73.4310490  45.2566830  13.6953370  73.9407790  45.1559790  12.2733970
  72.1953590  36.7012690  12.8829250  72.5370400  37.5454740  12.5883120
  71.2569400  36.8496430  12.9994590  72.9760210  46.5978710  14.8681480
  73.5934210  47.2729790  14.5865930  72.1153330  47.0066690  14.7768980
  68.2692550  45.7878570   3.7488330  67.8920530  46.2765670   3.0173230
  68.5265620  46.4603850   4.3794860  75.8781480  34.1894960   9.2073840
  76.1856460  33.6341850   8.4909340  74.9482180  34.3239420   9.0246830
  73.8718880  42.7808530   8.7253690  73.4675880  42.0685780   8.2299590
  73.9582000  42.4361770   9.6141730  74.3400580  46.4676090  10.8892900
  74.0428870  45.8621560  10.2100680  75.2900400  46.5053400  10.7782260
  72.5847500  39.5551740  12.5052730  73.1362090  39.6647080  11.7305980
  73.0991010  39.9289340  13.2207960  73.4319010  46.2057780  17.5400700
  72.5347540  46.4297750  17.7874100  73.4571880  46.3292720  16.5912100
  72.2590230  43.0771100  16.1158070  72.1198000  43.9493900  16.4845470
  71.3771590  42.7343910  15.9706010  74.0570580  49.0192800  18.3243220
  74.0286010  49.4235750  17.4571650  73.8935550  48.0903160  18.1614820
  70.5723510  41.6753510   6.2260340  70.4521110  42.4015600   5.6141610
  70.2624400  40.9056420   5.7488250  68.2108880  44.8468650  12.0328980
  68.2889300  44.9817420  11.0884700  68.8250560  44.1384540  12.2257100
  69.4556510  46.5468840   8.4435160  69.0484590  46.6883430   7.5888760
  70.3469520  46.2629000   8.2406370  73.7278170  50.7614620   6.5557830
  73.5520650  49.8450160   6.3425630  72.8733910  51.1201910   6.7955630
  68.2668400  45.8882820  14.5723440  68.4299440  45.4188180  13.7542810
  68.7320850  45.3806380  15.2372280  73.0387170  35.0188580   9.6084010
  72.5955320  35.7998120   9.2768530  73.5972160  35.3418470  10.3154950
  77.3256980  37.8857100  15.2119330  76.8636350  38.0940120  16.0239270
  76.9235090  37.0716450  14.9090000  76.1545990  34.6399280   4.4889840
  75.5300170  34.6359150   5.2143150  76.0676110  33.7730240   4.0925810
  75.0763070  35.5635910  11.4673610  75.3735400  36.4698740  11.3865630
  75.6248630  35.0754690  10.8533180  72.8301390  40.1422150   7.3365260
  72.6042310  39.9259320   8.2411880  72.0493920  40.5750610   6.9911230
  75.2700600  41.0407730  18.0025530  75.1744200  40.1002460  17.8525930
  76.1132580  41.2622800  17.6073600  70.4011140  37.4521400  16.1559310
  70.0074530  38.2996610  16.3632090  69.7129540  36.8147770  16.3467950
  76.9756190  37.5356370  19.2256050  76.2854510  37.3428570  19.8602140
  77.7188490  37.8191010  19.7580350  67.7028190  35.3749860  10.1889390
  67.4141240  35.9452720  10.9014370  68.4473950  34.8954310  10.5520620
  75.6896550  38.0509010  10.4662460  75.6932610  37.6098960   9.6167000
  76.5847670  38.3726340  10.5734280  71.5398930  37.9335500   9.4256670
  71.1998980  38.4110730  10.1823720  70.7776250  37.4800620   9.0657770
  75.7516700  39.0521090   3.4569220  75.8729520  39.0107570   4.4055040
  75.3665210  39.9145240   3.3015950  74.7638200  41.3622230   2.8552520
  74.1955100  40.9140480   2.2288430  75.4727200  41.7215010   2.3217670
  69.8407380  45.2634250  16.7319250  69.4562170  44.6227920  17.3302210
  70.1519570  45.9670370  17.3013980  75.9904520  42.1110790  12.2127870
  76.3574650  41.6369360  12.9589210  75.8009580  42.9852360  12.5536210
  68.8545010  36.8554480   8.3421340  68.5691930  36.4910150   9.1799960
  68.7923870  36.1234940   7.7284480  73.7803890  41.1519430  14.5312080
  73.4760960  42.0311410  14.7562440  74.7350350  41.2119220  14.5669520
  72.3085680  45.3580420   5.1278930  71.5347940  44.8178040   4.9677650
  73.0380310  44.8387030   4.7896690  72.3523080  45.0260800   8.7657740
  72.8701750  44.2229060   8.7114630  71.9007100  44.9639940   9.6074570
  77.2392580  46.2927080   4.0385040  77.5808280  47.0369310   3.5428360
  76.4105290  46.6058200   4.4009870  69.8367620  41.9922170  15.6783440
  69.4782560  42.6576020  16.2656780  69.5422180  41.1605720  16.0496060
  73.0380740  42.4506410  18.5622990  72.7380880  42.5963590  17.6650810
  73.8091980  41.8911700  18.4696380  76.2083270  46.3740610   6.8100960
  76.8954400  46.9209820   7.1908550  75.4215690  46.9181340   6.8450570
  68.3475670  41.9913430   2.3018040  69.2170520  42.2738230   2.5853960
  67.8565990  42.8049300   2.1866850  75.5110480  43.3786640   6.4226320
  75.9673260  44.1891890   6.6486510  75.1598690  43.0609780   7.2544810
  71.4122260  33.7224290   6.8948840  71.2836890  33.7142190   7.8433760
  70.5884280  34.0607380   6.5439850  68.7146920  51.2040810   2.8679670
  69.0744560  51.8030150   2.2136940  68.5739260  51.7500700   3.6414700
  68.4116190  35.4815410  16.3555540  67.6974710  35.6812330  16.9608150
  68.8311230  34.7054980  16.7270340  68.6988780  49.4695670  17.3422070
  68.8079900  48.5290410  17.2017460  68.0469340  49.7350420  16.6935800
  76.6901370  47.7411560  18.7420190  76.3698240  47.0220800  19.2865880
  76.0159730  48.4166630  18.8156250  74.7315540  48.5872010   3.6853340
  74.7225640  49.3201700   3.0697850  73.8113900  48.3403590   3.7780300
  70.3322180  43.8086900   4.4300100  69.7250130  44.5485800   4.4395400
  70.8071530  43.8986260   3.6038300  75.2401030  39.2080610   6.3302430
  74.5317180  39.6766950   6.7716040  75.5245510  38.5502620   6.9647620
  76.8656960  40.6277310  14.3294960  77.3642210  41.1023130  14.9946810
  77.0079910  39.7040830  14.5364990  76.3593250  51.1686570   7.0426200
  76.6134750  51.1307960   6.1205570  75.4105730  51.0419900   7.0354450
  73.4436050  37.5165690   3.7053140  74.2926580  37.9535840   3.6393330
  73.0767320  37.8285950   4.5325200  71.0374230  41.2023120   2.8621560
  71.1177820  40.2550630   2.9738960  71.9293980  41.5330000   2.9682220
  71.8388940  51.3518510   9.9656100  72.5751420  50.8033970  10.2364670
  72.2229860  52.2174520   9.8262090  68.7234420  47.4192080   5.8397610
  67.7974200  47.6613220   5.8303020  69.1890850  48.2466340   5.7182360
  70.8447220  50.5364580  19.1541680  71.6459950  50.8576630  19.5677080
  70.3299040  50.1760160  19.8761590  68.5645030  43.0238040  18.0977730
  69.0684050  42.4445320  18.6693960  67.8252450  43.3078270  18.6354100
  75.6182970  44.4309030  17.6313250  74.8528640  44.9994030  17.5467920
  75.7998930  44.1385240  16.7381480  70.5968110  41.1667630  18.9927800
  70.6373450  40.8681500  19.9013030  71.4513610  41.5675240  18.8335320
  74.3746500  43.7663180   4.1531310  74.7962920  43.6003050   4.9962700
  74.4997340  42.9563410   3.6586450  72.5373920  39.7459730  16.9602290
  72.0070380  39.2550680  16.3325630  73.2061990  40.1743930  16.4260220
  73.0246220  36.7122100  17.0399580  72.9303090  36.0942850  16.3150450
  72.4443610  37.4388390  16.8129490  75.7907660  35.2695340  14.0726970
  75.3424960  35.2919600  13.2272520  75.1572860  34.8714360  14.6697270
  76.1967210  44.1649670  14.6939410  76.6155320  45.0082400  14.5215650
  75.2775840  44.3021710  14.4646190  74.0474630  50.4702680  15.8097140
  73.5095720  51.1948740  15.4905840  74.3008590  49.9933020  15.0194480
  75.2999880  38.4387200  17.3353070  75.8899570  38.1303050  18.0230890
  74.4820120  37.9666950  17.4912970  76.9036840  51.7053890  16.0683790
  76.8295540  52.6089030  16.3756160  76.0015680  51.3865790  16.0405860
  71.0918330  46.2439450   1.9197150  71.5293200  46.7869120   2.5754730
  71.5766060  45.4186400   1.9293490  68.3064130  49.0328480   9.3717410
  68.6367140  48.1649540   9.1396050  68.7355130  49.2387000  10.2022370
  72.9026050  47.3637490   7.0319380  72.6021590  47.2402460   7.9323290
  72.7963540  46.5046080   6.6235110  68.7954340  49.8999070  12.1099040
  68.3585330  50.0799870  12.9423190  69.3632020  50.6573690  11.9680760
  68.6278770  42.4119300   8.4687920  67.9727610  42.1430940   7.8247620
  69.4656720  42.3023780   8.0189900  69.6654700  42.7971870  13.0091260
  70.0327740  42.7099270  13.8887280  69.0965520  42.0338420  12.9098120
  69.2170700  39.7080960  16.9149680  68.3226750  39.6747720  17.2543390
  69.7568250  39.9067750  17.6800930  67.8416850  39.6218230   4.4113250
  66.9380930  39.8848430   4.2364910  68.3257470  39.8929400   3.6313210
  70.3844060  38.6783770   2.3207630  71.0935760  38.2566990   1.8354910
  69.6684000  38.7459000   1.6890980  69.7210410  33.9829290  11.2632900
  70.3686600  33.4326670  10.8228060  70.1412250  34.2372440  12.0848710
  69.4742410  34.1384960  14.0058220  69.1257230  34.5948780  14.7716400
  69.1430110  33.2442090  14.0880650  71.0806780  47.3104560  18.1711410
  71.0376410  46.9397470  19.0525870  71.2117790  48.2482130  18.3113230
  74.7812810  48.8664150  13.7721130  74.5404170  49.1338710  12.8851650
  75.7215450  49.0369880  13.8271990  70.1463050  33.6661160  17.2808990
  70.6946040  33.4849210  16.5175100  70.2118360  32.8755270  17.8165300
  70.9194810  50.2566810  15.2909190  70.3255130  50.1251510  16.0299230
  70.9118650  49.4204950  14.8251290  70.5507040  47.6225190  14.2417230
  69.8241100  47.0030480  14.1743180  70.6116190  48.0165800  13.3715310
  74.1552140  49.8370190  11.0266640  74.6717160  49.2257550  10.5014900
  74.8049520  50.3398970  11.5177650  76.8947640  50.7278680  11.8535620
  77.1825450  50.4732980  10.9768630  77.4070860  50.1756040  12.4441190
  68.8337040  50.9399580   7.4513990  68.6659080  50.3070260   8.1495880
  67.9671550  51.1458980   7.1008180  69.4565060  34.7716360   4.9545850
  70.2144420  34.8845240   4.3809880  68.9942230  35.6085560   4.9089280
  75.9978870  36.8855630   7.9448160  75.1853380  36.5112520   7.6044040
  76.5020510  36.1300710   8.2469350  70.4399740  49.6332810   4.8964130
  69.9147360  50.0140840   4.1926090  70.3644320  50.2583580   5.6173840
  71.8290210  35.2980410   3.4947820  72.3582970  34.5110210   3.3655770
  72.4618530  35.9771600   3.7283350  74.0228050  35.0355550   6.5493210
  73.3930790  34.3342860   6.7163340  73.4833190  35.7959680   6.3326370
  74.1483610  34.3139530  18.9845700  73.8667880  34.8173130  18.2206520
  74.5303310  33.5161280  18.6187830  73.0392710  51.5815190   3.7713380
  73.7711530  51.2974470   3.2237270  73.2986380  51.3428470   4.6612760
  72.2007500  47.6979920   3.7759710  71.5716380  48.1665020   4.3245540
  72.3155330  46.8529140   4.2105900  71.8041090  25.0640920  67.7819900
  70.9725970  24.8089630  68.1816410  72.4122070  25.1351690  68.5177820
  71.7842350  29.0981010  67.9777920  72.0870390  28.2078750  67.7988140
  72.5285940  29.6551230  67.7500170  70.2133040  20.0242810  61.5662290
  69.3249740  20.3658780  61.4642170  70.4974230  19.8243130  60.6743120
  68.1766050  22.6248460  67.4501990  68.7482160  21.8570660  67.4505630
  68.1767590  22.9237220  66.5408600  69.4190920  18.0332820  69.2370920
  69.2393760  17.1358570  69.5173680  69.0171000  18.5804690  69.9117870
  72.3894430  18.6074310  62.6000670  72.4961180  19.5078040  62.9069430
  71.4786790  18.5592280  62.3095320  70.0377590  20.5293320  67.8453260
  70.7187700  20.7931690  68.4640660  69.7225640  19.6894190  68.1791270
  74.2302160  21.5760680  66.9325850  74.7380380  22.0741650  67.5730870
  74.7615400  20.7995880  66.7565210  72.5138260  16.2159240  71.1989270
  72.5156700  16.7331630  70.3935170  71.6842570  15.7389420  71.1759200
  73.7641110  25.8554420  69.3762770  73.4310490  26.4823340  70.0183840
  73.9407790  26.3816300  68.5964440  72.1953590  17.9269200  69.2059720
  72.5370400  18.7711250  68.9113590  71.2569400  18.0752940  69.3225060
  72.9760210  27.8235220  71.1911950  73.5934210  28.4986300  70.9096400
  72.1153330  28.2323200  71.0999450  68.2692550  27.0135080  60.0718800
  67.8920530  27.5022180  59.3403700  68.5265620  27.6860360  60.7025330
  75.8781480  15.4151470  65.5304310  76.1856460  14.8598360  64.8139810
  74.9482180  15.5495930  65.3477300  73.8718880  24.0065040  65.0484160
  73.4675880  23.2942290  64.5530060  73.9582000  23.6618280  65.9372200
  74.3400580  27.6932600  67.2123370  74.0428870  27.0878070  66.5331150
  75.2900400  27.7309910  67.1012730  72.5847500  20.7808250  68.8283200
  73.1362090  20.8903590  68.0536450  73.0991010  21.1545850  69.5438430
  73.4319010  27.4314290  73.8631170  72.5347540  27.6554260  74.1104570
  73.4571880  27.5549230  72.9142570  72.2590230  24.3027610  72.4388540
  72.1198000  25.1750410  72.8075940  71.3771590  23.9600420  72.2936480
  74.0570580  30.2449310  74.6473690  74.0286010  30.6492260  73.7802120
  73.8935550  29.3159670  74.4845290  70.5723510  22.9010020  62.5490810
  70.4521110  23.6272110  61.9372080  70.2624400  22.1312930  62.0718720
  68.2108880  26.0725160  68.3559450  68.2889300  26.2073930  67.4115170
  68.8250560  25.3641050  68.5487570  69.4556510  27.7725350  64.7665630
  69.0484590  27.9139940  63.9119230  70.3469520  27.4885510  64.5636840
  73.7278170  31.9871130  62.8788300  73.5520650  31.0706670  62.6656100
  72.8733910  32.3458420  63.1186100  68.2668400  27.1139330  70.8953910
  68.4299440  26.6444690  70.0773280  68.7320850  26.6062890  71.5602750
  73.0387170  16.2445090  65.9314480  72.5955320  17.0254630  65.5999000
  73.5972160  16.5674980  66.6385420  77.3256980  19.1113610  71.5349800
  76.8636350  19.3196630  72.3469740  76.9235090  18.2972960  71.2320470
  76.1545990  15.8655790  60.8120310  75.5300170  15.8615660  61.5373620
  76.0676110  14.9986750  60.4156280  75.0763070  16.7892420  67.7904080
  75.3735400  17.6955250  67.7096100  75.6248630  16.3011200  67.1763650
  72.8301390  21.3678660  63.6595730  72.6042310  21.1515830  64.5642350
  72.0493920  21.8007120  63.3141700  75.2700600  22.2664240  74.3256000
  75.1744200  21.3258970  74.1756400  76.1132580  22.4879310  73.9304070
  70.4011140  18.6777910  72.4789780  70.0074530  19.5253120  72.6862560
  69.7129540  18.0404280  72.6698420  67.7028190  16.6006370  66.5119860
  67.4141240  17.1709230  67.2244840  68.4473950  16.1210820  66.8751090
  67.8898420  20.5426490  57.7222580  67.8073090  21.4857250  57.8637570
  67.5381480  20.4001400  56.8434930  75.6896550  19.2765520  66.7892930
  75.6932610  18.8355470  65.9397470  76.5847670  19.5982850  66.8964750
  71.5398930  19.1592010  65.7487140  71.1998980  19.6367240  66.5054190
  70.7776250  18.7057130  65.3888240  75.7516700  20.2777600  59.7799690
  75.8729520  20.2364080  60.7285510  75.3665210  21.1401750  59.6246420
  74.7638200  22.5878740  59.1782990  74.1955100  22.1396990  58.5518900
  75.4727200  22.9471520  58.6448140  69.8407380  26.4890760  73.0549720
  69.4562170  25.8484430  73.6532680  70.1519570  27.1926880  73.6244450
  75.9904520  23.3367300  68.5358340  76.3574650  22.8625870  69.2819680
  75.8009580  24.2108870  68.8766680  68.8545010  18.0810990  64.6651810
  68.5691930  17.7166660  65.5030430  68.7923870  17.3491450  64.0514950
  73.7803890  22.3775940  70.8542550  73.4760960  23.2567920  71.0792910
  74.7350350  22.4375730  70.8899990  72.3085680  26.5836930  61.4509400
  71.5347940  26.0434550  61.2908120  73.0380310  26.0643540  61.1127160
  72.3523080  26.2517310  65.0888210  72.8701750  25.4485570  65.0345100
  71.9007100  26.1896450  65.9305040  77.2392580  27.5183590  60.3615510
  77.5808280  28.2625820  59.8658830  76.4105290  27.8314710  60.7240340
  69.8367620  23.2178680  72.0013910  69.4782560  23.8832530  72.5887250
  69.5422180  22.3862230  72.3726530  73.0380740  23.6762920  74.8853460
  72.7380880  23.8220100  73.9881280  73.8091980  23.1168210  74.7926850
  76.2083270  27.5997120  63.1331430  76.8954400  28.1466330  63.5139020
  75.4215690  28.1437850  63.1681040  68.3475670  23.2169940  58.6248510
  69.2170520  23.4994740  58.9084430  67.8565990  24.0305810  58.5097320
  75.5110480  24.6043150  62.7456790  75.9673260  25.4148400  62.9716980
  75.1598690  24.2866290  63.5775280  71.4122260  14.9480800  63.2179310
  71.2836890  14.9398700  64.1664230  70.5884280  15.2863890  62.8670320
  68.7146920  32.4297320  59.1910140  69.0744560  33.0286660  58.5367410
  68.5739260  32.9757210  59.9645170  68.4116190  16.7071920  72.6786010
  67.6974710  16.9068840  73.2838620  68.8311230  15.9311490  73.0500810
  68.6988780  30.6952180  73.6652540  68.8079900  29.7546920  73.5247930
  68.0469340  30.9606930  73.0166270  74.7315540  29.8128520  60.0083810
  74.7225640  30.5458210  59.3928320  73.8113900  29.5660100  60.1010770
  70.3322180  25.0343410  60.7530570  69.7250130  25.7742310  60.7625870
  70.8071530  25.1242770  59.9268770  75.2401030  20.4337120  62.6532900
  74.5317180  20.9023460  63.0946510  75.5245510  19.7759130  63.2878090
  76.8656960  21.8533820  70.6525430  77.3642210  22.3279640  71.3177280
  77.0079910  20.9297340  70.8595460  76.3593250  32.3943080  63.3656670
  76.6134750  32.3564470  62.4436040  75.4105730  32.2676410  63.3584920
  73.4436050  18.7422200  60.0283610  74.2926580  19.1792350  59.9623800
  73.0767320  19.0542460  60.8555670  72.3427470  24.9954560  58.5019140
  73.1090740  24.8835920  59.0644570  72.4202160  24.2992530  57.8495910
  71.0374230  22.4279630  59.1852030  71.1177820  21.4807140  59.2969430
  71.9293980  22.7586510  59.2912690  71.8388940  32.5775020  66.2886570
  72.5751420  32.0290480  66.5595140  72.2229860  33.4431030  66.1492560
  68.7234420  28.6448590  62.1628080  67.7974200  28.8869730  62.1533490
  69.1890850  29.4722850  62.0412830  74.9491250  31.7505330  58.1112140
  75.7419860  32.0394160  57.6593930  74.4295600  31.3197500  57.4324620
  68.5645030  24.2494550  74.4208200  69.0684050  23.6701830  74.9924430
  67.8252450  24.5334780  74.9584570  75.4668650  26.9708740  57.9754490
  75.3619290  26.3561090  58.7015870  75.2992870  26.4474630  57.1917500
  75.6182970  25.6565540  73.9543720  74.8528640  26.2250540  73.8698390
  75.7998930  25.3641750  73.0611950  74.3746500  24.9919690  60.4761780
  74.7962920  24.8259560  61.3193170  74.4997340  24.1819920  59.9816920
  72.5373920  20.9716240  73.2832760  72.0070380  20.4807190  72.6556100
  73.2061990  21.4000440  72.7490690  76.8874140  24.0157300  57.7238880
  77.4079800  23.3006320  57.3580030  77.5342540  24.6543170  58.0239390
  73.0246220  17.9378610  73.3630050  72.9303090  17.3199360  72.6380920
  72.4443610  18.6644900  73.1359960  75.7907660  16.4951850  70.3957440
  75.3424960  16.5176110  69.5502990  75.1572860  16.0970870  70.9927740
  76.1967210  25.3906180  71.0169880  76.6155320  26.2338910  70.8446120
  75.2775840  25.5278220  70.7876660  73.2705400  21.0652920  57.4219940
  73.0694460  20.2020280  57.7833280  73.0997450  20.9786280  56.4841540
  74.0474630  31.6959190  72.1327610  73.5095720  32.4205250  71.8136310
  74.3008590  31.2189530  71.3424950  75.2999880  19.6643710  73.6583540
  75.8899570  19.3559560  74.3461360  74.4820120  19.1923460  73.8143440
  72.0688200  18.1653540  57.4097820  72.3714100  18.1720970  56.5016970
  72.8082790  17.8151400  57.9065480  76.9036840  32.9310400  72.3914260
  76.8295540  33.8345540  72.6986630  76.0015680  32.6122300  72.3636330
  75.2873130  17.1088160  58.3954020  74.9395130  16.4312150  57.8156470
  75.4885900  16.6477670  59.2097410  71.0918330  27.4695960  58.2427620
  71.5293200  28.0125630  58.8985200  71.5766060  26.6442910  58.2523960
  68.3064130  30.2584990  65.6947880  68.6367140  29.3906050  65.4626520
  68.7355130  30.4643510  66.5252840  72.9026050  28.5894000  63.3549850
  72.6021590  28.4658970  64.2553760  72.7963540  27.7302590  62.9465580
  68.7954340  31.1255580  68.4329510  68.3585330  31.3056380  69.2653660
  69.3632020  31.8830200  68.2911230  68.6278770  23.6375810  64.7918390
  67.9727610  23.3687450  64.1478090  69.4656720  23.5280290  64.3420370
  69.6654700  24.0228380  69.3321730  70.0327740  23.9355780  70.2117750
  69.0965520  23.2594930  69.2328590  69.2170700  20.9337470  73.2380150
  68.3226750  20.9004230  73.5773860  69.7568250  21.1324260  74.0031400
  67.8416850  20.8474740  60.7343720  66.9380930  21.1104940  60.5595380
  68.3257470  21.1185910  59.9543680  70.3844060  19.9040280  58.6438100
  71.0935760  19.4823500  58.1585380  69.6684000  19.9715510  58.0121450
  70.0318220  15.9579610  57.6840750  70.7546350  16.4988550  58.0021970
  70.3042740  15.6843030  56.8082290  69.7210410  15.2085800  67.5863370
  70.3686600  14.6583180  67.1458530  70.1412250  15.4628950  68.4079180
  69.4742410  15.3641470  70.3288690  69.1257230  15.8205290  71.0946870
  69.1430110  14.4698600  70.4111120  74.7812810  30.0920660  70.0951600
  74.5404170  30.3595220  69.2082120  75.7215450  30.2626390  70.1502460
  70.1463050  14.8917670  73.6039460  70.6946040  14.7105720  72.8405570
  70.2118360  14.1011780  74.1395770  70.9194810  31.4823320  71.6139660
  70.3255130  31.3508020  72.3529700  70.9118650  30.6461460  71.1481760
  70.5507040  28.8481700  70.5647700  69.8241100  28.2286990  70.4973650
  70.6116190  29.2422310  69.6945780  74.1552140  31.0626700  67.3497110
  74.6717160  30.4514060  66.8245370  74.8049520  31.5655480  67.8408120
  76.8947640  31.9535190  68.1766090  77.1825450  31.6989490  67.2999100
  77.4070860  31.4012550  68.7671660  68.8337040  32.1656090  63.7744460
  68.6659080  31.5326770  64.4726350  67.9671550  32.3715490  63.4238650
  69.4565060  15.9972870  61.2776320  70.2144420  16.1101750  60.7040350
  68.9942230  16.8342070  61.2319750  75.9978870  18.1112140  64.2678630
  75.1853380  17.7369030  63.9274510  76.5020510  17.3557220  64.5699820
  70.4399740  30.8589320  61.2194600  69.9147360  31.2397350  60.5156560
  70.3644320  31.4840090  61.9404310  71.8290210  16.5236920  59.8178290
  72.3582970  15.7366720  59.6886240  72.4618530  17.2028110  60.0513820
  74.0228050  16.2612060  62.8723680  73.3930790  15.5599370  63.0393810
  73.4833190  17.0216190  62.6556840  73.0392710  32.8071700  60.0943850
  73.7711530  32.5230980  59.5467740  73.2986380  32.5684980  60.9843230
  72.2007500  28.9236430  60.0990180  71.5716380  29.3921530  60.6476010
  72.3155330  28.0785650  60.5336370  71.8041090  25.0640920  49.0076410
  70.9725970  24.8089630  49.4072920  72.4122070  25.1351690  49.7434330
  71.7842350  29.0981010  49.2034430  72.0870390  28.2078750  49.0244650
  72.5285940  29.6551230  48.9756680  70.2133040  20.0242810  42.7918800
  69.3249740  20.3658780  42.6898680  70.4974230  19.8243130  41.8999630
  68.1766050  22.6248460  48.6758500  68.7482160  21.8570660  48.6762140
  68.1767590  22.9237220  47.7665110  69.4190920  18.0332820  50.4627430
  69.2393760  17.1358570  50.7430190  69.0171000  18.5804690  51.1374380
  72.3894430  18.6074310  43.8257180  72.4961180  19.5078040  44.1325940
  71.4786790  18.5592280  43.5351830  70.0377590  20.5293320  49.0709770
  70.7187700  20.7931690  49.6897170  69.7225640  19.6894190  49.4047780
  74.2302160  21.5760680  48.1582360  74.7380380  22.0741650  48.7987380
  74.7615400  20.7995880  47.9821720  72.5138260  16.2159240  52.4245780
  72.5156700  16.7331630  51.6191680  71.6842570  15.7389420  52.4015710
  73.7641110  25.8554420  50.6019280  73.4310490  26.4823340  51.2440350
  73.9407790  26.3816300  49.8220950  72.1953590  17.9269200  50.4316230
  72.5370400  18.7711250  50.1370100  71.2569400  18.0752940  50.5481570
  72.9760210  27.8235220  52.4168460  73.5934210  28.4986300  52.1352910
  72.1153330  28.2323200  52.3255960  68.2692550  27.0135080  41.2975310
  67.8920530  27.5022180  40.5660210  68.5265620  27.6860360  41.9281840
  75.8781480  15.4151470  46.7560820  76.1856460  14.8598360  46.0396320
  74.9482180  15.5495930  46.5733810  73.8718880  24.0065040  46.2740670
  73.4675880  23.2942290  45.7786570  73.9582000  23.6618280  47.1628710
  74.3400580  27.6932600  48.4379880  74.0428870  27.0878070  47.7587660
  75.2900400  27.7309910  48.3269240  72.5847500  20.7808250  50.0539710
  73.1362090  20.8903590  49.2792960  73.0991010  21.1545850  50.7694940
  73.4319010  27.4314290  55.0887680  72.5347540  27.6554260  55.3361080
  73.4571880  27.5549230  54.1399080  72.2590230  24.3027610  53.6645050
  72.1198000  25.1750410  54.0332450  71.3771590  23.9600420  53.5192990
  74.0570580  30.2449310  55.8730200  74.0286010  30.6492260  55.0058630
  73.8935550  29.3159670  55.7101800  70.5723510  22.9010020  43.7747320
  70.4521110  23.6272110  43.1628590  70.2624400  22.1312930  43.2975230
  68.2108880  26.0725160  49.5815960  68.2889300  26.2073930  48.6371680
  68.8250560  25.3641050  49.7744080  69.4556510  27.7725350  45.9922140
  69.0484590  27.9139940  45.1375740  70.3469520  27.4885510  45.7893350
  73.7278170  31.9871130  44.1044810  73.5520650  31.0706670  43.8912610
  72.8733910  32.3458420  44.3442610  68.2668400  27.1139330  52.1210420
  68.4299440  26.6444690  51.3029790  68.7320850  26.6062890  52.7859260
  73.0387170  16.2445090  47.1570990  72.5955320  17.0254630  46.8255510
  73.5972160  16.5674980  47.8641930  77.3256980  19.1113610  52.7606310
  76.8636350  19.3196630  53.5726250  76.9235090  18.2972960  52.4576980
  76.1545990  15.8655790  42.0376820  75.5300170  15.8615660  42.7630130
  76.0676110  14.9986750  41.6412790  75.0763070  16.7892420  49.0160590
  75.3735400  17.6955250  48.9352610  75.6248630  16.3011200  48.4020160
  72.8301390  21.3678660  44.8852240  72.6042310  21.1515830  45.7898860
  72.0493920  21.8007120  44.5398210  75.2700600  22.2664240  55.5512510
  75.1744200  21.3258970  55.4012910  76.1132580  22.4879310  55.1560580
  70.4011140  18.6777910  53.7046290  70.0074530  19.5253120  53.9119070
  69.7129540  18.0404280  53.8954930  76.9756190  18.7612880  56.7743030
  76.2854510  18.5685080  57.4089120  77.7188490  19.0447520  57.3067330
  67.7028190  16.6006370  47.7376370  67.4141240  17.1709230  48.4501350
  68.4473950  16.1210820  48.1007600  67.8898420  20.5426490  38.9479090
  67.8073090  21.4857250  39.0894080  67.5381480  20.4001400  38.0691440
  75.6896550  19.2765520  48.0149440  75.6932610  18.8355470  47.1653980
  76.5847670  19.5982850  48.1221260  71.5398930  19.1592010  46.9743650
  71.1998980  19.6367240  47.7310700  70.7776250  18.7057130  46.6144750
  75.7516700  20.2777600  41.0056200  75.8729520  20.2364080  41.9542020
  75.3665210  21.1401750  40.8502930  74.7638200  22.5878740  40.4039500
  74.1955100  22.1396990  39.7775410  75.4727200  22.9471520  39.8704650
  69.8407380  26.4890760  54.2806230  69.4562170  25.8484430  54.8789190
  70.1519570  27.1926880  54.8500960  75.9904520  23.3367300  49.7614850
  76.3574650  22.8625870  50.5076190  75.8009580  24.2108870  50.1023190
  68.8545010  18.0810990  45.8908320  68.5691930  17.7166660  46.7286940
  68.7923870  17.3491450  45.2771460  73.7803890  22.3775940  52.0799060
  73.4760960  23.2567920  52.3049420  74.7350350  22.4375730  52.1156500
  72.3085680  26.5836930  42.6765910  71.5347940  26.0434550  42.5164630
  73.0380310  26.0643540  42.3383670  72.3523080  26.2517310  46.3144720
  72.8701750  25.4485570  46.2601610  71.9007100  26.1896450  47.1561550
  77.2392580  27.5183590  41.5872020  77.5808280  28.2625820  41.0915340
  76.4105290  27.8314710  41.9496850  69.8367620  23.2178680  53.2270420
  69.4782560  23.8832530  53.8143760  69.5422180  22.3862230  53.5983040
  73.0380740  23.6762920  56.1109970  72.7380880  23.8220100  55.2137790
  73.8091980  23.1168210  56.0183360  76.2083270  27.5997120  44.3587940
  76.8954400  28.1466330  44.7395530  75.4215690  28.1437850  44.3937550
  68.3475670  23.2169940  39.8505020  69.2170520  23.4994740  40.1340940
  67.8565990  24.0305810  39.7353830  75.5110480  24.6043150  43.9713300
  75.9673260  25.4148400  44.1973490  75.1598690  24.2866290  44.8031790
  71.4122260  14.9480800  44.4435820  71.2836890  14.9398700  45.3920740
  70.5884280  15.2863890  44.0926830  68.7146920  32.4297320  40.4166650
  69.0744560  33.0286660  39.7623920  68.5739260  32.9757210  41.1901680
  68.4116190  16.7071920  53.9042520  67.6974710  16.9068840  54.5095130
  68.8311230  15.9311490  54.2757320  68.6988780  30.6952180  54.8909050
  68.8079900  29.7546920  54.7504440  68.0469340  30.9606930  54.2422780
  76.6901370  28.9668070  56.2907170  76.3698240  28.2477310  56.8352860
  76.0159730  29.6423140  56.3643230  74.7315540  29.8128520  41.2340320
  74.7225640  30.5458210  40.6184830  73.8113900  29.5660100  41.3267280
  70.3322180  25.0343410  41.9787080  69.7250130  25.7742310  41.9882380
  70.8071530  25.1242770  41.1525280  75.2401030  20.4337120  43.8789410
  74.5317180  20.9023460  44.3203020  75.5245510  19.7759130  44.5134600
  76.8656960  21.8533820  51.8781940  77.3642210  22.3279640  52.5433790
  77.0079910  20.9297340  52.0851970  76.3593250  32.3943080  44.5913180
  76.6134750  32.3564470  43.6692550  75.4105730  32.2676410  44.5841430
  73.4436050  18.7422200  41.2540120  74.2926580  19.1792350  41.1880310
  73.0767320  19.0542460  42.0812180  72.3427470  24.9954560  39.7275650
  73.1090740  24.8835920  40.2901080  72.4202160  24.2992530  39.0752420
  71.0374230  22.4279630  40.4108540  71.1177820  21.4807140  40.5225940
  71.9293980  22.7586510  40.5169200  71.8388940  32.5775020  47.5143080
  72.5751420  32.0290480  47.7851650  72.2229860  33.4431030  47.3749070
  68.7234420  28.6448590  43.3884590  67.7974200  28.8869730  43.3790000
  69.1890850  29.4722850  43.2669340  70.8447220  31.7621090  56.7028660
  71.6459950  32.0833140  57.1164060  70.3299040  31.4016670  57.4248570
  74.9491250  31.7505330  39.3368650  75.7419860  32.0394160  38.8850440
  74.4295600  31.3197500  38.6581130  68.5645030  24.2494550  55.6464710
  69.0684050  23.6701830  56.2180940  67.8252450  24.5334780  56.1841080
  75.4668650  26.9708740  39.2011000  75.3619290  26.3561090  39.9272380
  75.2992870  26.4474630  38.4174010  75.6182970  25.6565540  55.1800230
  74.8528640  26.2250540  55.0954900  75.7998930  25.3641750  54.2868460
  70.5968110  22.3924140  56.5414780  70.6373450  22.0938010  57.4500010
  71.4513610  22.7931750  56.3822300  74.3746500  24.9919690  41.7018290
  74.7962920  24.8259560  42.5449680  74.4997340  24.1819920  41.2073430
  72.5373920  20.9716240  54.5089270  72.0070380  20.4807190  53.8812610
  73.2061990  21.4000440  53.9747200  76.8874140  24.0157300  38.9495390
  77.4079800  23.3006320  38.5836540  77.5342540  24.6543170  39.2495900
  73.0246220  17.9378610  54.5886560  72.9303090  17.3199360  53.8637430
  72.4443610  18.6644900  54.3616470  75.7907660  16.4951850  51.6213950
  75.3424960  16.5176110  50.7759500  75.1572860  16.0970870  52.2184250
  76.1967210  25.3906180  52.2426390  76.6155320  26.2338910  52.0702630
  75.2775840  25.5278220  52.0133170  73.2705400  21.0652920  38.6476450
  73.0694460  20.2020280  39.0089790  73.0997450  20.9786280  37.7098050
  74.0474630  31.6959190  53.3584120  73.5095720  32.4205250  53.0392820
  74.3008590  31.2189530  52.5681460  75.2999880  19.6643710  54.8840050
  75.8899570  19.3559560  55.5717870  74.4820120  19.1923460  55.0399950
  72.0688200  18.1653540  38.6354330  72.3714100  18.1720970  37.7273480
  72.8082790  17.8151400  39.1321990  76.9036840  32.9310400  53.6170770
  76.8295540  33.8345540  53.9243140  76.0015680  32.6122300  53.5892840
  75.2873130  17.1088160  39.6210530  74.9395130  16.4312150  39.0412980
  75.4885900  16.6477670  40.4353920  71.0918330  27.4695960  39.4684130
  71.5293200  28.0125630  40.1241710  71.5766060  26.6442910  39.4780470
  68.3064130  30.2584990  46.9204390  68.6367140  29.3906050  46.6883030
  68.7355130  30.4643510  47.7509350  72.9026050  28.5894000  44.5806360
  72.6021590  28.4658970  45.4810270  72.7963540  27.7302590  44.1722090
  68.7954340  31.1255580  49.6586020  68.3585330  31.3056380  50.4910170
  69.3632020  31.8830200  49.5167740  68.6278770  23.6375810  46.0174900
  67.9727610  23.3687450  45.3734600  69.4656720  23.5280290  45.5676880
  69.6654700  24.0228380  50.5578240  70.0327740  23.9355780  51.4374260
  69.0965520  23.2594930  50.4585100  69.2170700  20.9337470  54.4636660
  68.3226750  20.9004230  54.8030370  69.7568250  21.1324260  55.2287910
  67.8416850  20.8474740  41.9600230  66.9380930  21.1104940  41.7851890
  68.3257470  21.1185910  41.1800190  70.3844060  19.9040280  39.8694610
  71.0935760  19.4823500  39.3841890  69.6684000  19.9715510  39.2377960
  70.0318220  15.9579610  38.9097260  70.7546350  16.4988550  39.2278480
  70.3042740  15.6843030  38.0338800  69.7210410  15.2085800  48.8119880
  70.3686600  14.6583180  48.3715040  70.1412250  15.4628950  49.6335690
  69.4742410  15.3641470  51.5545200  69.1257230  15.8205290  52.3203380
  69.1430110  14.4698600  51.6367630  71.0806780  28.5361070  55.7198390
  71.0376410  28.1653980  56.6012850  71.2117790  29.4738640  55.8600210
  74.7812810  30.0920660  51.3208110  74.5404170  30.3595220  50.4338630
  75.7215450  30.2626390  51.3758970  70.1463050  14.8917670  54.8295970
  70.6946040  14.7105720  54.0662080  70.2118360  14.1011780  55.3652280
  70.9194810  31.4823320  52.8396170  70.3255130  31.3508020  53.5786210
  70.9118650  30.6461460  52.3738270  70.5507040  28.8481700  51.7904210
  69.8241100  28.2286990  51.7230160  70.6116190  29.2422310  50.9202290
  74.1552140  31.0626700  48.5753620  74.6717160  30.4514060  48.0501880
  74.8049520  31.5655480  49.0664630  76.8947640  31.9535190  49.4022600
  77.1825450  31.6989490  48.5255610  77.4070860  31.4012550  49.9928170
  68.8337040  32.1656090  45.0000970  68.6659080  31.5326770  45.6982860
  67.9671550  32.3715490  44.6495160  69.4565060  15.9972870  42.5032830
  70.2144420  16.1101750  41.9296860  68.9942230  16.8342070  42.4576260
  75.9978870  18.1112140  45.4935140  75.1853380  17.7369030  45.1531020
  76.5020510  17.3557220  45.7956330  70.4399740  30.8589320  42.4451110
  69.9147360  31.2397350  41.7413070  70.3644320  31.4840090  43.1660820
  71.8290210  16.5236920  41.0434800  72.3582970  15.7366720  40.9142750
  72.4618530  17.2028110  41.2770330  74.0228050  16.2612060  44.0980190
  73.3930790  15.5599370  44.2650320  73.4833190  17.0216190  43.8813350
  74.1483610  15.5396040  56.5332680  73.8667880  16.0429640  55.7693500
  74.5303310  14.7417790  56.1674810  73.0392710  32.8071700  41.3200360
  73.7711530  32.5230980  40.7724250  73.2986380  32.5684980  42.2099740
  72.2007500  28.9236430  41.3246690  71.5716380  29.3921530  41.8732520
  72.3155330  28.0785650  41.7592880  71.8041090  25.0640920  30.2332920
  70.9725970  24.8089630  30.6329430  72.4122070  25.1351690  30.9690840
  71.7842350  29.0981010  30.4290940  72.0870390  28.2078750  30.2501160
  72.5285940  29.6551230  30.2013190  70.2133040  20.0242810  24.0175310
  69.3249740  20.3658780  23.9155190  70.4974230  19.8243130  23.1256140
  68.1766050  22.6248460  29.9015010  68.7482160  21.8570660  29.9018650
  68.1767590  22.9237220  28.9921620  69.4190920  18.0332820  31.6883940
  69.2393760  17.1358570  31.9686700  69.0171000  18.5804690  32.3630890
  72.3894430  18.6074310  25.0513690  72.4961180  19.5078040  25.3582450
  71.4786790  18.5592280  24.7608340  70.0377590  20.5293320  30.2966280
  70.7187700  20.7931690  30.9153680  69.7225640  19.6894190  30.6304290
  74.2302160  21.5760680  29.3838870  74.7380380  22.0741650  30.0243890
  74.7615400  20.7995880  29.2078230  72.5138260  16.2159240  33.6502290
  72.5156700  16.7331630  32.8448190  71.6842570  15.7389420  33.6272220
  73.7641110  25.8554420  31.8275790  73.4310490  26.4823340  32.4696860
  73.9407790  26.3816300  31.0477460  72.1953590  17.9269200  31.6572740
  72.5370400  18.7711250  31.3626610  71.2569400  18.0752940  31.7738080
  72.9760210  27.8235220  33.6424970  73.5934210  28.4986300  33.3609420
  72.1153330  28.2323200  33.5512470  68.2692550  27.0135080  22.5231820
  67.8920530  27.5022180  21.7916720  68.5265620  27.6860360  23.1538350
  75.8781480  15.4151470  27.9817330  76.1856460  14.8598360  27.2652830
  74.9482180  15.5495930  27.7990320  73.8718880  24.0065040  27.4997180
  73.4675880  23.2942290  27.0043080  73.9582000  23.6618280  28.3885220
  74.3400580  27.6932600  29.6636390  74.0428870  27.0878070  28.9844170
  75.2900400  27.7309910  29.5525750  72.5847500  20.7808250  31.2796220
  73.1362090  20.8903590  30.5049470  73.0991010  21.1545850  31.9951450
  73.4319010  27.4314290  36.3144190  72.5347540  27.6554260  36.5617590
  73.4571880  27.5549230  35.3655590  72.2590230  24.3027610  34.8901560
  72.1198000  25.1750410  35.2588960  71.3771590  23.9600420  34.7449500
  74.0570580  30.2449310  37.0986710  74.0286010  30.6492260  36.2315140
  73.8935550  29.3159670  36.9358310  70.5723510  22.9010020  25.0003830
  70.4521110  23.6272110  24.3885100  70.2624400  22.1312930  24.5231740
  68.2108880  26.0725160  30.8072470  68.2889300  26.2073930  29.8628190
  68.8250560  25.3641050  31.0000590  69.4556510  27.7725350  27.2178650
  69.0484590  27.9139940  26.3632250  70.3469520  27.4885510  27.0149860
  73.7278170  31.9871130  25.3301320  73.5520650  31.0706670  25.1169120
  72.8733910  32.3458420  25.5699120  68.2668400  27.1139330  33.3466930
  68.4299440  26.6444690  32.5286300  68.7320850  26.6062890  34.0115770
  73.0387170  16.2445090  28.3827500  72.5955320  17.0254630  28.0512020
  73.5972160  16.5674980  29.0898440  77.3256980  19.1113610  33.9862820
  76.8636350  19.3196630  34.7982760  76.9235090  18.2972960  33.6833490
  76.1545990  15.8655790  23.2633330  75.5300170  15.8615660  23.9886640
  76.0676110  14.9986750  22.8669300  75.0763070  16.7892420  30.2417100
  75.3735400  17.6955250  30.1609120  75.6248630  16.3011200  29.6276670
  72.8301390  21.3678660  26.1108750  72.6042310  21.1515830  27.0155370
  72.0493920  21.8007120  25.7654720  75.2700600  22.2664240  36.7769020
  75.1744200  21.3258970  36.6269420  76.1132580  22.4879310  36.3817090
  70.4011140  18.6777910  34.9302800  70.0074530  19.5253120  35.1375580
  69.7129540  18.0404280  35.1211440  76.9756190  18.7612880  37.9999540
  76.2854510  18.5685080  38.6345630  77.7188490  19.0447520  38.5323840
  67.7028190  16.6006370  28.9632880  67.4141240  17.1709230  29.6757860
  68.4473950  16.1210820  29.3264110  67.8898420  20.5426490  20.1735600
  67.8073090  21.4857250  20.3150590  67.5381480  20.4001400  19.2947950
  75.6896550  19.2765520  29.2405950  75.6932610  18.8355470  28.3910490
  76.5847670  19.5982850  29.3477770  71.5398930  19.1592010  28.2000160
  71.1998980  19.6367240  28.9567210  70.7776250  18.7057130  27.8401260
  75.7516700  20.2777600  22.2312710  75.8729520  20.2364080  23.1798530
  75.3665210  21.1401750  22.0759440  74.7638200  22.5878740  21.6296010
  74.1955100  22.1396990  21.0031920  75.4727200  22.9471520  21.0961160
  69.8407380  26.4890760  35.5062740  69.4562170  25.8484430  36.1045700
  70.1519570  27.1926880  36.0757470  75.9904520  23.3367300  30.9871360
  76.3574650  22.8625870  31.7332700  75.8009580  24.2108870  31.3279700
  68.8545010  18.0810990  27.1164830  68.5691930  17.7166660  27.9543450
  68.7923870  17.3491450  26.5027970  73.7803890  22.3775940  33.3055570
  73.4760960  23.2567920  33.5305930  74.7350350  22.4375730  33.3413010
  72.3085680  26.5836930  23.9022420  71.5347940  26.0434550  23.7421140
  73.0380310  26.0643540  23.5640180  72.3523080  26.2517310  27.5401230
  72.8701750  25.4485570  27.4858120  71.9007100  26.1896450  28.3818060
  77.2392580  27.5183590  22.8128530  77.5808280  28.2625820  22.3171850
  76.4105290  27.8314710  23.1753360  69.8367620  23.2178680  34.4526930
  69.4782560  23.8832530  35.0400270  69.5422180  22.3862230  34.8239550
  73.0380740  23.6762920  37.3366480  72.7380880  23.8220100  36.4394300
  73.8091980  23.1168210  37.2439870  76.2083270  27.5997120  25.5844450
  76.8954400  28.1466330  25.9652040  75.4215690  28.1437850  25.6194060
  68.3475670  23.2169940  21.0761530  69.2170520  23.4994740  21.3597450
  67.8565990  24.0305810  20.9610340  75.5110480  24.6043150  25.1969810
  75.9673260  25.4148400  25.4230000  75.1598690  24.2866290  26.0288300
  71.4122260  14.9480800  25.6692330  71.2836890  14.9398700  26.6177250
  70.5884280  15.2863890  25.3183340  68.7146920  32.4297320  21.6423160
  69.0744560  33.0286660  20.9880430  68.5739260  32.9757210  22.4158190
  68.4116190  16.7071920  35.1299030  67.6974710  16.9068840  35.7351640
  68.8311230  15.9311490  35.5013830  68.6988780  30.6952180  36.1165560
  68.8079900  29.7546920  35.9760950  68.0469340  30.9606930  35.4679290
  76.6901370  28.9668070  37.5163680  76.3698240  28.2477310  38.0609370
  76.0159730  29.6423140  37.5899740  74.7315540  29.8128520  22.4596830
  74.7225640  30.5458210  21.8441340  73.8113900  29.5660100  22.5523790
  70.3322180  25.0343410  23.2043590  69.7250130  25.7742310  23.2138890
  70.8071530  25.1242770  22.3781790  75.2401030  20.4337120  25.1045920
  74.5317180  20.9023460  25.5459530  75.5245510  19.7759130  25.7391110
  76.8656960  21.8533820  33.1038450  77.3642210  22.3279640  33.7690300
  77.0079910  20.9297340  33.3108480  76.3593250  32.3943080  25.8169690
  76.6134750  32.3564470  24.8949060  75.4105730  32.2676410  25.8097940
  73.4436050  18.7422200  22.4796630  74.2926580  19.1792350  22.4136820
  73.0767320  19.0542460  23.3068690  72.3427470  24.9954560  20.9532160
  73.1090740  24.8835920  21.5157590  72.4202160  24.2992530  20.3008930
  71.0374230  22.4279630  21.6365050  71.1177820  21.4807140  21.7482450
  71.9293980  22.7586510  21.7425710  71.8388940  32.5775020  28.7399590
  72.5751420  32.0290480  29.0108160  72.2229860  33.4431030  28.6005580
  68.7234420  28.6448590  24.6141100  67.7974200  28.8869730  24.6046510
  69.1890850  29.4722850  24.4925850  70.8447220  31.7621090  37.9285170
  71.6459950  32.0833140  38.3420570  70.3299040  31.4016670  38.6505080
  74.9491250  31.7505330  20.5625160  75.7419860  32.0394160  20.1106950
  74.4295600  31.3197500  19.8837640  68.5645030  24.2494550  36.8721220
  69.0684050  23.6701830  37.4437450  67.8252450  24.5334780  37.4097590
  75.4668650  26.9708740  20.4267510  75.3619290  26.3561090  21.1528890
  75.2992870  26.4474630  19.6430520  75.6182970  25.6565540  36.4056740
  74.8528640  26.2250540  36.3211410  75.7998930  25.3641750  35.5124970
  70.5968110  22.3924140  37.7671290  70.6373450  22.0938010  38.6756520
  71.4513610  22.7931750  37.6078810  74.3746500  24.9919690  22.9274800
  74.7962920  24.8259560  23.7706190  74.4997340  24.1819920  22.4329940
  72.5373920  20.9716240  35.7345780  72.0070380  20.4807190  35.1069120
  73.2061990  21.4000440  35.2003710  76.8874140  24.0157300  20.1751900
  77.4079800  23.3006320  19.8093050  77.5342540  24.6543170  20.4752410
  73.0246220  17.9378610  35.8143070  72.9303090  17.3199360  35.0893940
  72.4443610  18.6644900  35.5872980  75.7907660  16.4951850  32.8470460
  75.3424960  16.5176110  32.0016010  75.1572860  16.0970870  33.4440760
  76.1967210  25.3906180  33.4682900  76.6155320  26.2338910  33.2959140
  75.2775840  25.5278220  33.2389680  73.2705400  21.0652920  19.8732960
  73.0694460  20.2020280  20.2346300  73.0997450  20.9786280  18.9354560
  74.0474630  31.6959190  34.5840630  73.5095720  32.4205250  34.2649330
  74.3008590  31.2189530  33.7937970  75.2999880  19.6643710  36.1096560
  75.8899570  19.3559560  36.7974380  74.4820120  19.1923460  36.2656460
  72.0688200  18.1653540  19.8610840  72.3714100  18.1720970  18.9529990
  72.8082790  17.8151400  20.3578500  76.9036840  32.9310400  34.8427280
  76.8295540  33.8345540  35.1499650  76.0015680  32.6122300  34.8149350
  75.2873130  17.1088160  20.8467040  74.9395130  16.4312150  20.2669490
  75.4885900  16.6477670  21.6610430  71.0918330  27.4695960  20.6940640
  71.5293200  28.0125630  21.3498220  71.5766060  26.6442910  20.7036980
  68.3064130  30.2584990  28.1460900  68.6367140  29.3906050  27.9139540
  68.7355130  30.4643510  28.9765860  72.9026050  28.5894000  25.8062870
  72.6021590  28.4658970  26.7066780  72.7963540  27.7302590  25.3978600
  68.7954340  31.1255580  30.8842530  68.3585330  31.3056380  31.7166680
  69.3632020  31.8830200  30.7424250  68.6278770  23.6375810  27.2431410
  67.9727610  23.3687450  26.5991110  69.4656720  23.5280290  26.7933390
  69.6654700  24.0228380  31.7834750  70.0327740  23.9355780  32.6630770
  69.0965520  23.2594930  31.6841610  69.2170700  20.9337470  35.6893170
  68.3226750  20.9004230  36.0286880  69.7568250  21.1324260  36.4544420
  67.8416850  20.8474740  23.1856740  66.9380930  21.1104940  23.0108400
  68.3257470  21.1185910  22.4056700  70.3844060  19.9040280  21.0951120
  71.0935760  19.4823500  20.6098400  69.6684000  19.9715510  20.4634470
  70.0318220  15.9579610  20.1353770  70.7546350  16.4988550  20.4534990
  70.3042740  15.6843030  19.2595310  69.7210410  15.2085800  30.0376390
  70.3686600  14.6583180  29.5971550  70.1412250  15.4628950  30.8592200
  69.4742410  15.3641470  32.7801710  69.1257230  15.8205290  33.5459890
  69.1430110  14.4698600  32.8624140  71.0806780  28.5361070  36.9454900
  71.0376410  28.1653980  37.8269360  71.2117790  29.4738640  37.0856720
  74.7812810  30.0920660  32.5464620  74.5404170  30.3595220  31.6595140
  75.7215450  30.2626390  32.6015480  70.1463050  14.8917670  36.0552480
  70.6946040  14.7105720  35.2918590  70.2118360  14.1011780  36.5908790
  70.9194810  31.4823320  34.0652680  70.3255130  31.3508020  34.8042720
  70.9118650  30.6461460  33.5994780  70.5507040  28.8481700  33.0160720
  69.8241100  28.2286990  32.9486670  70.6116190  29.2422310  32.1458800
  74.1552140  31.0626700  29.8010130  74.6717160  30.4514060  29.2758390
  74.8049520  31.5655480  30.2921140  76.8947640  31.9535190  30.6279110
  77.1825450  31.6989490  29.7512120  77.4070860  31.4012550  31.2184680
  68.8337040  32.1656090  26.2257480  68.6659080  31.5326770  26.9239370
  67.9671550  32.3715490  25.8751670  69.4565060  15.9972870  23.7289340
  70.2144420  16.1101750  23.1553370  68.9942230  16.8342070  23.6832770
  75.9978870  18.1112140  26.7191650  75.1853380  17.7369030  26.3787530
  76.5020510  17.3557220  27.0212840  70.4399740  30.8589320  23.6707620
  69.9147360  31.2397350  22.9669580  70.3644320  31.4840090  24.3917330
  71.8290210  16.5236920  22.2691310  72.3582970  15.7366720  22.1399260
  72.4618530  17.2028110  22.5026840  74.0228050  16.2612060  25.3236700
  73.3930790  15.5599370  25.4906830  73.4833190  17.0216190  25.1069860
  74.1483610  15.5396040  37.7589190  73.8667880  16.0429640  36.9950010
  74.5303310  14.7417790  37.3931320  73.0392710  32.8071700  22.5456870
  73.7711530  32.5230980  21.9980760  73.2986380  32.5684980  23.4356250
  72.2007500  28.9236430  22.5503200  71.5716380  29.3921530  23.0989030
  72.3155330  28.0785650  22.9849390  71.8041090  25.0640920  11.4589430
  70.9725970  24.8089630  11.8585940  72.4122070  25.1351690  12.1947350
  71.7842350  29.0981010  11.6547450  72.0870390  28.2078750  11.4757670
  72.5285940  29.6551230  11.4269700  70.2133040  20.0242810   5.2431820
  69.3249740  20.3658780   5.1411700  70.4974230  19.8243130   4.3512650
  68.1766050  22.6248460  11.1271520  68.7482160  21.8570660  11.1275160
  68.1767590  22.9237220  10.2178130  69.4190920  18.0332820  12.9140450
  69.2393760  17.1358570  13.1943210  69.0171000  18.5804690  13.5887400
  72.3894430  18.6074310   6.2770200  72.4961180  19.5078040   6.5838960
  71.4786790  18.5592280   5.9864850  70.0377590  20.5293320  11.5222790
  70.7187700  20.7931690  12.1410190  69.7225640  19.6894190  11.8560800
  74.2302160  21.5760680  10.6095380  74.7380380  22.0741650  11.2500400
  74.7615400  20.7995880  10.4334740  72.5138260  16.2159240  14.8758800
  72.5156700  16.7331630  14.0704700  71.6842570  15.7389420  14.8528730
  73.7641110  25.8554420  13.0532300  73.4310490  26.4823340  13.6953370
  73.9407790  26.3816300  12.2733970  72.1953590  17.9269200  12.8829250
  72.5370400  18.7711250  12.5883120  71.2569400  18.0752940  12.9994590
  72.9760210  27.8235220  14.8681480  73.5934210  28.4986300  14.5865930
  72.1153330  28.2323200  14.7768980  68.2692550  27.0135080   3.7488330
  67.8920530  27.5022180   3.0173230  68.5265620  27.6860360   4.3794860
  75.8781480  15.4151470   9.2073840  76.1856460  14.8598360   8.4909340
  74.9482180  15.5495930   9.0246830  73.8718880  24.0065040   8.7253690
  73.4675880  23.2942290   8.2299590  73.9582000  23.6618280   9.6141730
  74.3400580  27.6932600  10.8892900  74.0428870  27.0878070  10.2100680
  75.2900400  27.7309910  10.7782260  72.5847500  20.7808250  12.5052730
  73.1362090  20.8903590  11.7305980  73.0991010  21.1545850  13.2207960
  73.4319010  27.4314290  17.5400700  72.5347540  27.6554260  17.7874100
  73.4571880  27.5549230  16.5912100  72.2590230  24.3027610  16.1158070
  72.1198000  25.1750410  16.4845470  71.3771590  23.9600420  15.9706010
  74.0570580  30.2449310  18.3243220  74.0286010  30.6492260  17.4571650
  73.8935550  29.3159670  18.1614820  70.5723510  22.9010020   6.2260340
  70.4521110  23.6272110   5.6141610  70.2624400  22.1312930   5.7488250
  68.2108880  26.0725160  12.0328980  68.2889300  26.2073930  11.0884700
  68.8250560  25.3641050  12.2257100  69.4556510  27.7725350   8.4435160
  69.0484590  27.9139940   7.5888760  70.3469520  27.4885510   8.2406370
  73.7278170  31.9871130   6.5557830  73.5520650  31.0706670   6.3425630
  72.8733910  32.3458420   6.7955630  68.2668400  27.1139330  14.5723440
  68.4299440  26.6444690  13.7542810  68.7320850  26.6062890  15.2372280
  73.0387170  16.2445090   9.6084010  72.5955320  17.0254630   9.2768530
  73.5972160  16.5674980  10.3154950  77.3256980  19.1113610  15.2119330
  76.8636350  19.3196630  16.0239270  76.9235090  18.2972960  14.9090000
  76.1545990  15.8655790   4.4889840  75.5300170  15.8615660   5.2143150
  76.0676110  14.9986750   4.0925810  75.0763070  16.7892420  11.4673610
  75.3735400  17.6955250  11.3865630  75.6248630  16.3011200  10.8533180
  72.8301390  21.3678660   7.3365260  72.6042310  21.1515830   8.2411880
  72.0493920  21.8007120   6.9911230  75.2700600  22.2664240  18.0025530
  75.1744200  21.3258970  17.8525930  76.1132580  22.4879310  17.6073600
  70.4011140  18.6777910  16.1559310  70.0074530  19.5253120  16.3632090
  69.7129540  18.0404280  16.3467950  76.9756190  18.7612880  19.2256050
  76.2854510  18.5685080  19.8602140  77.7188490  19.0447520  19.7580350
  67.7028190  16.6006370  10.1889390  67.4141240  17.1709230  10.9014370
  68.4473950  16.1210820  10.5520620  75.6896550  19.2765520  10.4662460
  75.6932610  18.8355470   9.6167000  76.5847670  19.5982850  10.5734280
  71.5398930  19.1592010   9.4256670  71.1998980  19.6367240  10.1823720
  70.7776250  18.7057130   9.0657770  75.7516700  20.2777600   3.4569220
  75.8729520  20.2364080   4.4055040  75.3665210  21.1401750   3.3015950
  74.7638200  22.5878740   2.8552520  74.1955100  22.1396990   2.2288430
  75.4727200  22.9471520   2.3217670  69.8407380  26.4890760  16.7319250
  69.4562170  25.8484430  17.3302210  70.1519570  27.1926880  17.3013980
  75.9904520  23.3367300  12.2127870  76.3574650  22.8625870  12.9589210
  75.8009580  24.2108870  12.5536210  68.8545010  18.0810990   8.3421340
  68.5691930  17.7166660   9.1799960  68.7923870  17.3491450   7.7284480
  73.7803890  22.3775940  14.5312080  73.4760960  23.2567920  14.7562440
  74.7350350  22.4375730  14.5669520  72.3085680  26.5836930   5.1278930
  71.5347940  26.0434550   4.9677650  73.0380310  26.0643540   4.7896690
  72.3523080  26.2517310   8.7657740  72.8701750  25.4485570   8.7114630
  71.9007100  26.1896450   9.6074570  77.2392580  27.5183590   4.0385040
  77.5808280  28.2625820   3.5428360  76.4105290  27.8314710   4.4009870
  69.8367620  23.2178680  15.6783440  69.4782560  23.8832530  16.2656780
  69.5422180  22.3862230  16.0496060  73.0380740  23.6762920  18.5622990
  72.7380880  23.8220100  17.6650810  73.8091980  23.1168210  18.4696380
  76.2083270  27.5997120   6.8100960  76.8954400  28.1466330   7.1908550
  75.4215690  28.1437850   6.8450570  68.3475670  23.2169940   2.3018040
  69.2170520  23.4994740   2.5853960  67.8565990  24.0305810   2.1866850
  75.5110480  24.6043150   6.4226320  75.9673260  25.4148400   6.6486510
  75.1598690  24.2866290   7.2544810  71.4122260  14.9480800   6.8948840
  71.2836890  14.9398700   7.8433760  70.5884280  15.2863890   6.5439850
  68.7146920  32.4297320   2.8679670  69.0744560  33.0286660   2.2136940
  68.5739260  32.9757210   3.6414700  68.4116190  16.7071920  16.3555540
  67.6974710  16.9068840  16.9608150  68.8311230  15.9311490  16.7270340
  68.6988780  30.6952180  17.3422070  68.8079900  29.7546920  17.2017460
  68.0469340  30.9606930  16.6935800  76.6901370  28.9668070  18.7420190
  76.3698240  28.2477310  19.2865880  76.0159730  29.6423140  18.8156250
  74.7315540  29.8128520   3.6853340  74.7225640  30.5458210   3.0697850
  73.8113900  29.5660100   3.7780300  70.3322180  25.0343410   4.4300100
  69.7250130  25.7742310   4.4395400  70.8071530  25.1242770   3.6038300
  75.2401030  20.4337120   6.3302430  74.5317180  20.9023460   6.7716040
  75.5245510  19.7759130   6.9647620  76.8656960  21.8533820  14.3294960
  77.3642210  22.3279640  14.9946810  77.0079910  20.9297340  14.5364990
  76.3593250  32.3943080   7.0426200  76.6134750  32.3564470   6.1205570
  75.4105730  32.2676410   7.0354450  73.4436050  18.7422200   3.7053140
  74.2926580  19.1792350   3.6393330  73.0767320  19.0542460   4.5325200
  71.0374230  22.4279630   2.8621560  71.1177820  21.4807140   2.9738960
  71.9293980  22.7586510   2.9682220  71.8388940  32.5775020   9.9656100
  72.5751420  32.0290480  10.2364670  72.2229860  33.4431030   9.8262090
  68.7234420  28.6448590   5.8397610  67.7974200  28.8869730   5.8303020
  69.1890850  29.4722850   5.7182360  70.8447220  31.7621090  19.1541680
  71.6459950  32.0833140  19.5677080  70.3299040  31.4016670  19.8761590
  68.5645030  24.2494550  18.0977730  69.0684050  23.6701830  18.6693960
  67.8252450  24.5334780  18.6354100  75.6182970  25.6565540  17.6313250
  74.8528640  26.2250540  17.5467920  75.7998930  25.3641750  16.7381480
  70.5968110  22.3924140  18.9927800  70.6373450  22.0938010  19.9013030
  71.4513610  22.7931750  18.8335320  74.3746500  24.9919690   4.1531310
  74.7962920  24.8259560   4.9962700  74.4997340  24.1819920   3.6586450
  72.5373920  20.9716240  16.9602290  72.0070380  20.4807190  16.3325630
  73.2061990  21.4000440  16.4260220  73.0246220  17.9378610  17.0399580
  72.9303090  17.3199360  16.3150450  72.4443610  18.6644900  16.8129490
  75.7907660  16.4951850  14.0726970  75.3424960  16.5176110  13.2272520
  75.1572860  16.0970870  14.6697270  76.1967210  25.3906180  14.6939410
  76.6155320  26.2338910  14.5215650  75.2775840  25.5278220  14.4646190
  74.0474630  31.6959190  15.8097140  73.5095720  32.4205250  15.4905840
  74.3008590  31.2189530  15.0194480  75.2999880  19.6643710  17.3353070
  75.8899570  19.3559560  18.0230890  74.4820120  19.1923460  17.4912970
  76.9036840  32.9310400  16.0683790  76.8295540  33.8345540  16.3756160
  76.0015680  32.6122300  16.0405860  71.0918330  27.4695960   1.9197150
  71.5293200  28.0125630   2.5754730  71.5766060  26.6442910   1.9293490
  68.3064130  30.2584990   9.3717410  68.6367140  29.3906050   9.1396050
  68.7355130  30.4643510  10.2022370  72.9026050  28.5894000   7.0319380
  72.6021590  28.4658970   7.9323290  72.7963540  27.7302590   6.6235110
  68.7954340  31.1255580  12.1099040  68.3585330  31.3056380  12.9423190
  69.3632020  31.8830200  11.9680760  68.6278770  23.6375810   8.4687920
  67.9727610  23.3687450   7.8247620  69.4656720  23.5280290   8.0189900
  69.6654700  24.0228380  13.0091260  70.0327740  23.9355780  13.8887280
  69.0965520  23.2594930  12.9098120  69.2170700  20.9337470  16.9149680
  68.3226750  20.9004230  17.2543390  69.7568250  21.1324260  17.6800930
  67.8416850  20.8474740   4.4113250  66.9380930  21.1104940   4.2364910
  68.3257470  21.1185910   3.6313210  70.3844060  19.9040280   2.3207630
  71.0935760  19.4823500   1.8354910  69.6684000  19.9715510   1.6890980
  69.7210410  15.2085800  11.2632900  70.3686600  14.6583180  10.8228060
  70.1412250  15.4628950  12.0848710  69.4742410  15.3641470  14.0058220
  69.1257230  15.8205290  14.7716400  69.1430110  14.4698600  14.0880650
  71.0806780  28.5361070  18.1711410  71.0376410  28.1653980  19.0525870
  71.2117790  29.4738640  18.3113230  74.7812810  30.0920660  13.7721130
  74.5404170  30.3595220  12.8851650  75.7215450  30.2626390  13.8271990
  70.1463050  14.8917670  17.2808990  70.6946040  14.7105720  16.5175100
  70.2118360  14.1011780  17.8165300  70.9194810  31.4823320  15.2909190
  70.3255130  31.3508020  16.0299230  70.9118650  30.6461460  14.8251290
  70.5507040  28.8481700  14.2417230  69.8241100  28.2286990  14.1743180
  70.6116190  29.2422310  13.3715310  74.1552140  31.0626700  11.0266640
  74.6717160  30.4514060  10.5014900  74.8049520  31.5655480  11.5177650
  76.8947640  31.9535190  11.8535620  77.1825450  31.6989490  10.9768630
  77.4070860  31.4012550  12.4441190  68.8337040  32.1656090   7.4513990
  68.6659080  31.5326770   8.1495880  67.9671550  32.3715490   7.1008180
  69.4565060  15.9972870   4.9545850  70.2144420  16.1101750   4.3809880
  68.9942230  16.8342070   4.9089280  75.9978870  18.1112140   7.9448160
  75.1853380  17.7369030   7.6044040  76.5020510  17.3557220   8.2469350
  70.4399740  30.8589320   4.8964130  69.9147360  31.2397350   4.1926090
  70.3644320  31.4840090   5.6173840  71.8290210  16.5236920   3.4947820
  72.3582970  15.7366720   3.3655770  72.4618530  17.2028110   3.7283350
  74.0228050  16.2612060   6.5493210  73.3930790  15.5599370   6.7163340
  73.4833190  17.0216190   6.3326370  74.1483610  15.5396040  18.9845700
  73.8667880  16.0429640  18.2206520  74.5303310  14.7417790  18.6187830
  73.0392710  32.8071700   3.7713380  73.7711530  32.5230980   3.2237270
  73.2986380  32.5684980   4.6612760  72.2007500  28.9236430   3.7759710
  71.5716380  29.3921530   4.3245540  72.3155330  28.0785650   4.2105900
  71.8041090   6.2897430  67.7819900  70.9725970   6.0346140  68.1816410
  72.4122070   6.3608200  68.5177820  71.7842350  10.3237520  67.9777920
  72.0870390   9.4335260  67.7988140  72.5285940  10.8807740  67.7500170
  68.1766050   3.8504970  67.4501990  68.7482160   3.0827170  67.4505630
  68.1767590   4.1493730  66.5408600  74.2302160   2.8017190  66.9325850
  74.7380380   3.2998160  67.5730870  74.7615400   2.0252390  66.7565210
  73.7641110   7.0810930  69.3762770  73.4310490   7.7079850  70.0183840
  73.9407790   7.6072810  68.5964440  72.9760210   9.0491730  71.1911950
  73.5934210   9.7242810  70.9096400  72.1153330   9.4579710  71.0999450
  68.2692550   8.2391590  60.0718800  67.8920530   8.7278690  59.3403700
  68.5265620   8.9116870  60.7025330  73.8718880   5.2321550  65.0484160
  73.4675880   4.5198800  64.5530060  73.9582000   4.8874790  65.9372200
  74.3400580   8.9189110  67.2123370  74.0428870   8.3134580  66.5331150
  75.2900400   8.9566420  67.1012730  72.5847500   2.0064760  68.8283200
  73.1362090   2.1160100  68.0536450  73.0991010   2.3802360  69.5438430
  73.4319010   8.6570800  73.8631170  72.5347540   8.8810770  74.1104570
  73.4571880   8.7805740  72.9142570  72.2590230   5.5284120  72.4388540
  72.1198000   6.4006920  72.8075940  71.3771590   5.1856930  72.2936480
  74.0570580  11.4705820  74.6473690  74.0286010  11.8748770  73.7802120
  73.8935550  10.5416180  74.4845290  70.5723510   4.1266530  62.5490810
  70.4521110   4.8528620  61.9372080  70.2624400   3.3569440  62.0718720
  68.2108880   7.2981670  68.3559450  68.2889300   7.4330440  67.4115170
  68.8250560   6.5897560  68.5487570  69.4556510   8.9981860  64.7665630
  69.0484590   9.1396450  63.9119230  70.3469520   8.7142020  64.5636840
  73.7278170  13.2127640  62.8788300  73.5520650  12.2963180  62.6656100
  72.8733910  13.5714930  63.1186100  68.2668400   8.3395840  70.8953910
  68.4299440   7.8701200  70.0773280  68.7320850   7.8319400  71.5602750
  72.8301390   2.5935170  63.6595730  72.6042310   2.3772340  64.5642350
  72.0493920   3.0263630  63.3141700  75.2700600   3.4920750  74.3256000
  75.1744200   2.5515480  74.1756400  76.1132580   3.7135820  73.9304070
  67.8898420   1.7683000  57.7222580  67.8073090   2.7113760  57.8637570
  67.5381480   1.6257910  56.8434930  74.7638200   3.8135250  59.1782990
  74.1955100   3.3653500  58.5518900  75.4727200   4.1728030  58.6448140
  69.8407380   7.7147270  73.0549720  69.4562170   7.0740940  73.6532680
  70.1519570   8.4183390  73.6244450  75.9904520   4.5623810  68.5358340
  76.3574650   4.0882380  69.2819680  75.8009580   5.4365380  68.8766680
  73.7803890   3.6032450  70.8542550  73.4760960   4.4824430  71.0792910
  74.7350350   3.6632240  70.8899990  72.3085680   7.8093440  61.4509400
  71.5347940   7.2691060  61.2908120  73.0380310   7.2900050  61.1127160
  72.3523080   7.4773820  65.0888210  72.8701750   6.6742080  65.0345100
  71.9007100   7.4152960  65.9305040  77.2392580   8.7440100  60.3615510
  77.5808280   9.4882330  59.8658830  76.4105290   9.0571220  60.7240340
  69.8367620   4.4435190  72.0013910  69.4782560   5.1089040  72.5887250
  69.5422180   3.6118740  72.3726530  73.0380740   4.9019430  74.8853460
  72.7380880   5.0476610  73.9881280  73.8091980   4.3424720  74.7926850
  76.2083270   8.8253630  63.1331430  76.8954400   9.3722840  63.5139020
  75.4215690   9.3694360  63.1681040  68.3475670   4.4426450  58.6248510
  69.2170520   4.7251250  58.9084430  67.8565990   5.2562320  58.5097320
  75.5110480   5.8299660  62.7456790  75.9673260   6.6404910  62.9716980
  75.1598690   5.5122800  63.5775280  68.7146920  13.6553830  59.1910140
  69.0744560  14.2543170  58.5367410  68.5739260  14.2013720  59.9645170
  68.6988780  11.9208690  73.6652540  68.8079900  10.9803430  73.5247930
  68.0469340  12.1863440  73.0166270  74.7315540  11.0385030  60.0083810
  74.7225640  11.7714720  59.3928320  73.8113900  10.7916610  60.1010770
  70.3322180   6.2599920  60.7530570  69.7250130   6.9998820  60.7625870
  70.8071530   6.3499280  59.9268770  76.8656960   3.0790330  70.6525430
  77.3642210   3.5536150  71.3177280  77.0079910   2.1553850  70.8595460
  76.3593250  13.6199590  63.3656670  76.6134750  13.5820980  62.4436040
  75.4105730  13.4932920  63.3584920  72.3427470   6.2211070  58.5019140
  73.1090740   6.1092430  59.0644570  72.4202160   5.5249040  57.8495910
  71.0374230   3.6536140  59.1852030  71.1177820   2.7063650  59.2969430
  71.9293980   3.9843020  59.2912690  71.8388940  13.8031530  66.2886570
  72.5751420  13.2546990  66.5595140  72.2229860  14.6687540  66.1492560
  68.7234420   9.8705100  62.1628080  67.7974200  10.1126240  62.1533490
  69.1890850  10.6979360  62.0412830  74.9491250  12.9761840  58.1112140
  75.7419860  13.2650670  57.6593930  74.4295600  12.5454010  57.4324620
  68.5645030   5.4751060  74.4208200  69.0684050   4.8958340  74.9924430
  67.8252450   5.7591290  74.9584570  75.4668650   8.1965250  57.9754490
  75.3619290   7.5817600  58.7015870  75.2992870   7.6731140  57.1917500
  75.6182970   6.8822050  73.9543720  74.8528640   7.4507050  73.8698390
  75.7998930   6.5898260  73.0611950  74.3746500   6.2176200  60.4761780
  74.7962920   6.0516070  61.3193170  74.4997340   5.4076430  59.9816920
  72.5373920   2.1972750  73.2832760  72.0070380   1.7063700  72.6556100
  73.2061990   2.6256950  72.7490690  76.8874140   5.2413810  57.7238880
  77.4079800   4.5262830  57.3580030  77.5342540   5.8799680  58.0239390
  76.1967210   6.6162690  71.0169880  76.6155320   7.4595420  70.8446120
  75.2775840   6.7534730  70.7876660  74.0474630  12.9215700  72.1327610
  73.5095720  13.6461760  71.8136310  74.3008590  12.4446040  71.3424950
  76.9036840  14.1566910  72.3914260  76.8295540  15.0602050  72.6986630
  76.0015680  13.8378810  72.3636330  71.0918330   8.6952470  58.2427620
  71.5293200   9.2382140  58.8985200  71.5766060   7.8699420  58.2523960
  68.3064130  11.4841500  65.6947880  68.6367140  10.6162560  65.4626520
  68.7355130  11.6900020  66.5252840  72.9026050   9.8150510  63.3549850
  72.6021590   9.6915480  64.2553760  72.7963540   8.9559100  62.9465580
  68.7954340  12.3512090  68.4329510  68.3585330  12.5312890  69.2653660
  69.3632020  13.1086710  68.2911230  68.6278770   4.8632320  64.7918390
  67.9727610   4.5943960  64.1478090  69.4656720   4.7536800  64.3420370
  69.6654700   5.2484890  69.3321730  70.0327740   5.1612290  70.2117750
  69.0965520   4.4851440  69.2328590  69.2170700   2.1593980  73.2380150
  68.3226750   2.1260740  73.5773860  69.7568250   2.3580770  74.0031400
  67.8416850   2.0731250  60.7343720  66.9380930   2.3361450  60.5595380
  68.3257470   2.3442420  59.9543680  74.7812810  11.3177170  70.0951600
  74.5404170  11.5851730  69.2082120  75.7215450  11.4882900  70.1502460
  70.9194810  12.7079830  71.6139660  70.3255130  12.5764530  72.3529700
  70.9118650  11.8717970  71.1481760  70.5507040  10.0738210  70.5647700
  69.8241100   9.4543500  70.4973650  70.6116190  10.4678820  69.6945780
  74.1552140  12.2883210  67.3497110  74.6717160  11.6770570  66.8245370
  74.8049520  12.7911990  67.8408120  76.8947640  13.1791700  68.1766090
  77.1825450  12.9246000  67.2999100  77.4070860  12.6269060  68.7671660
  68.8337040  13.3912600  63.7744460  68.6659080  12.7583280  64.4726350
  67.9671550  13.5972000  63.4238650  70.4399740  12.0845830  61.2194600
  69.9147360  12.4653860  60.5156560  70.3644320  12.7096600  61.9404310
  73.0392710  14.0328210  60.0943850  73.7711530  13.7487490  59.5467740
  73.2986380  13.7941490  60.9843230  72.2007500  10.1492940  60.0990180
  71.5716380  10.6178040  60.6476010  72.3155330   9.3042160  60.5336370
  71.8041090   6.2897430  49.0076410  70.9725970   6.0346140  49.4072920
  72.4122070   6.3608200  49.7434330  71.7842350  10.3237520  49.2034430
  72.0870390   9.4335260  49.0244650  72.5285940  10.8807740  48.9756680
  68.1766050   3.8504970  48.6758500  68.7482160   3.0827170  48.6762140
  68.1767590   4.1493730  47.7665110  74.2302160   2.8017190  48.1582360
  74.7380380   3.2998160  48.7987380  74.7615400   2.0252390  47.9821720
  73.7641110   7.0810930  50.6019280  73.4310490   7.7079850  51.2440350
  73.9407790   7.6072810  49.8220950  72.9760210   9.0491730  52.4168460
  73.5934210   9.7242810  52.1352910  72.1153330   9.4579710  52.3255960
  68.2692550   8.2391590  41.2975310  67.8920530   8.7278690  40.5660210
  68.5265620   8.9116870  41.9281840  73.8718880   5.2321550  46.2740670
  73.4675880   4.5198800  45.7786570  73.9582000   4.8874790  47.1628710
  74.3400580   8.9189110  48.4379880  74.0428870   8.3134580  47.7587660
  75.2900400   8.9566420  48.3269240  72.5847500   2.0064760  50.0539710
  73.1362090   2.1160100  49.2792960  73.0991010   2.3802360  50.7694940
  73.4319010   8.6570800  55.0887680  72.5347540   8.8810770  55.3361080
  73.4571880   8.7805740  54.1399080  72.2590230   5.5284120  53.6645050
  72.1198000   6.4006920  54.0332450  71.3771590   5.1856930  53.5192990
  74.0570580  11.4705820  55.8730200  74.0286010  11.8748770  55.0058630
  73.8935550  10.5416180  55.7101800  70.5723510   4.1266530  43.7747320
  70.4521110   4.8528620  43.1628590  70.2624400   3.3569440  43.2975230
  68.2108880   7.2981670  49.5815960  68.2889300   7.4330440  48.6371680
  68.8250560   6.5897560  49.7744080  69.4556510   8.9981860  45.9922140
  69.0484590   9.1396450  45.1375740  70.3469520   8.7142020  45.7893350
  73.7278170  13.2127640  44.1044810  73.5520650  12.2963180  43.8912610
  72.8733910  13.5714930  44.3442610  68.2668400   8.3395840  52.1210420
  68.4299440   7.8701200  51.3029790  68.7320850   7.8319400  52.7859260
  72.8301390   2.5935170  44.8852240  72.6042310   2.3772340  45.7898860
  72.0493920   3.0263630  44.5398210  75.2700600   3.4920750  55.5512510
  75.1744200   2.5515480  55.4012910  76.1132580   3.7135820  55.1560580
  67.8898420   1.7683000  38.9479090  67.8073090   2.7113760  39.0894080
  67.5381480   1.6257910  38.0691440  74.7638200   3.8135250  40.4039500
  74.1955100   3.3653500  39.7775410  75.4727200   4.1728030  39.8704650
  69.8407380   7.7147270  54.2806230  69.4562170   7.0740940  54.8789190
  70.1519570   8.4183390  54.8500960  75.9904520   4.5623810  49.7614850
  76.3574650   4.0882380  50.5076190  75.8009580   5.4365380  50.1023190
  73.7803890   3.6032450  52.0799060  73.4760960   4.4824430  52.3049420
  74.7350350   3.6632240  52.1156500  72.3085680   7.8093440  42.6765910
  71.5347940   7.2691060  42.5164630  73.0380310   7.2900050  42.3383670
  72.3523080   7.4773820  46.3144720  72.8701750   6.6742080  46.2601610
  71.9007100   7.4152960  47.1561550  77.2392580   8.7440100  41.5872020
  77.5808280   9.4882330  41.0915340  76.4105290   9.0571220  41.9496850
  69.8367620   4.4435190  53.2270420  69.4782560   5.1089040  53.8143760
  69.5422180   3.6118740  53.5983040  73.0380740   4.9019430  56.1109970
  72.7380880   5.0476610  55.2137790  73.8091980   4.3424720  56.0183360
  76.2083270   8.8253630  44.3587940  76.8954400   9.3722840  44.7395530
  75.4215690   9.3694360  44.3937550  68.3475670   4.4426450  39.8505020
  69.2170520   4.7251250  40.1340940  67.8565990   5.2562320  39.7353830
  75.5110480   5.8299660  43.9713300  75.9673260   6.6404910  44.1973490
  75.1598690   5.5122800  44.8031790  68.7146920  13.6553830  40.4166650
  69.0744560  14.2543170  39.7623920  68.5739260  14.2013720  41.1901680
  68.6988780  11.9208690  54.8909050  68.8079900  10.9803430  54.7504440
  68.0469340  12.1863440  54.2422780  76.6901370  10.1924580  56.2907170
  76.3698240   9.4733820  56.8352860  76.0159730  10.8679650  56.3643230
  74.7315540  11.0385030  41.2340320  74.7225640  11.7714720  40.6184830
  73.8113900  10.7916610  41.3267280  70.3322180   6.2599920  41.9787080
  69.7250130   6.9998820  41.9882380  70.8071530   6.3499280  41.1525280
  76.8656960   3.0790330  51.8781940  77.3642210   3.5536150  52.5433790
  77.0079910   2.1553850  52.0851970  76.3593250  13.6199590  44.5913180
  76.6134750  13.5820980  43.6692550  75.4105730  13.4932920  44.5841430
  72.3427470   6.2211070  39.7275650  73.1090740   6.1092430  40.2901080
  72.4202160   5.5249040  39.0752420  71.0374230   3.6536140  40.4108540
  71.1177820   2.7063650  40.5225940  71.9293980   3.9843020  40.5169200
  71.8388940  13.8031530  47.5143080  72.5751420  13.2546990  47.7851650
  72.2229860  14.6687540  47.3749070  68.7234420   9.8705100  43.3884590
  67.7974200  10.1126240  43.3790000  69.1890850  10.6979360  43.2669340
  70.8447220  12.9877600  56.7028660  71.6459950  13.3089650  57.1164060
  70.3299040  12.6273180  57.4248570  74.9491250  12.9761840  39.3368650
  75.7419860  13.2650670  38.8850440  74.4295600  12.5454010  38.6581130
  68.5645030   5.4751060  55.6464710  69.0684050   4.8958340  56.2180940
  67.8252450   5.7591290  56.1841080  75.4668650   8.1965250  39.2011000
  75.3619290   7.5817600  39.9272380  75.2992870   7.6731140  38.4174010
  75.6182970   6.8822050  55.1800230  74.8528640   7.4507050  55.0954900
  75.7998930   6.5898260  54.2868460  70.5968110   3.6180650  56.5414780
  70.6373450   3.3194520  57.4500010  71.4513610   4.0188260  56.3822300
  74.3746500   6.2176200  41.7018290  74.7962920   6.0516070  42.5449680
  74.4997340   5.4076430  41.2073430  72.5373920   2.1972750  54.5089270
  72.0070380   1.7063700  53.8812610  73.2061990   2.6256950  53.9747200
  76.8874140   5.2413810  38.9495390  77.4079800   4.5262830  38.5836540
  77.5342540   5.8799680  39.2495900  76.1967210   6.6162690  52.2426390
  76.6155320   7.4595420  52.0702630  75.2775840   6.7534730  52.0133170
  74.0474630  12.9215700  53.3584120  73.5095720  13.6461760  53.0392820
  74.3008590  12.4446040  52.5681460  76.9036840  14.1566910  53.6170770
  76.8295540  15.0602050  53.9243140  76.0015680  13.8378810  53.5892840
  71.0918330   8.6952470  39.4684130  71.5293200   9.2382140  40.1241710
  71.5766060   7.8699420  39.4780470  68.3064130  11.4841500  46.9204390
  68.6367140  10.6162560  46.6883030  68.7355130  11.6900020  47.7509350
  72.9026050   9.8150510  44.5806360  72.6021590   9.6915480  45.4810270
  72.7963540   8.9559100  44.1722090  68.7954340  12.3512090  49.6586020
  68.3585330  12.5312890  50.4910170  69.3632020  13.1086710  49.5167740
  68.6278770   4.8632320  46.0174900  67.9727610   4.5943960  45.3734600
  69.4656720   4.7536800  45.5676880  69.6654700   5.2484890  50.5578240
  70.0327740   5.1612290  51.4374260  69.0965520   4.4851440  50.4585100
  69.2170700   2.1593980  54.4636660  68.3226750   2.1260740  54.8030370
  69.7568250   2.3580770  55.2287910  67.8416850   2.0731250  41.9600230
  66.9380930   2.3361450  41.7851890  68.3257470   2.3442420  41.1800190
  71.0806780   9.7617580  55.7198390  71.0376410   9.3910490  56.6012850
  71.2117790  10.6995150  55.8600210  74.7812810  11.3177170  51.3208110
  74.5404170  11.5851730  50.4338630  75.7215450  11.4882900  51.3758970
  70.9194810  12.7079830  52.8396170  70.3255130  12.5764530  53.5786210
  70.9118650  11.8717970  52.3738270  70.5507040  10.0738210  51.7904210
  69.8241100   9.4543500  51.7230160  70.6116190  10.4678820  50.9202290
  74.1552140  12.2883210  48.5753620  74.6717160  11.6770570  48.0501880
  74.8049520  12.7911990  49.0664630  76.8947640  13.1791700  49.4022600
  77.1825450  12.9246000  48.5255610  77.4070860  12.6269060  49.9928170
  68.8337040  13.3912600  45.0000970  68.6659080  12.7583280  45.6982860
  67.9671550  13.5972000  44.6495160  70.4399740  12.0845830  42.4451110
  69.9147360  12.4653860  41.7413070  70.3644320  12.7096600  43.1660820
  73.0392710  14.0328210  41.3200360  73.7711530  13.7487490  40.7724250
  73.2986380  13.7941490  42.2099740  72.2007500  10.1492940  41.3246690
  71.5716380  10.6178040  41.8732520  72.3155330   9.3042160  41.7592880
  71.8041090   6.2897430  30.2332920  70.9725970   6.0346140  30.6329430
  72.4122070   6.3608200  30.9690840  71.7842350  10.3237520  30.4290940
  72.0870390   9.4335260  30.2501160  72.5285940  10.8807740  30.2013190
  68.1766050   3.8504970  29.9015010  68.7482160   3.0827170  29.9018650
  68.1767590   4.1493730  28.9921620  74.2302160   2.8017190  29.3838870
  74.7380380   3.2998160  30.0243890  74.7615400   2.0252390  29.2078230
  73.7641110   7.0810930  31.8275790  73.4310490   7.7079850  32.4696860
  73.9407790   7.6072810  31.0477460  72.9760210   9.0491730  33.6424970
  73.5934210   9.7242810  33.3609420  72.1153330   9.4579710  33.5512470
  68.2692550   8.2391590  22.5231820  67.8920530   8.7278690  21.7916720
  68.5265620   8.9116870  23.1538350  73.8718880   5.2321550  27.4997180
  73.4675880   4.5198800  27.0043080  73.9582000   4.8874790  28.3885220
  74.3400580   8.9189110  29.6636390  74.0428870   8.3134580  28.9844170
  75.2900400   8.9566420  29.5525750  72.5847500   2.0064760  31.2796220
  73.1362090   2.1160100  30.5049470  73.0991010   2.3802360  31.9951450
  73.4319010   8.6570800  36.3144190  72.5347540   8.8810770  36.5617590
  73.4571880   8.7805740  35.3655590  72.2590230   5.5284120  34.8901560
  72.1198000   6.4006920  35.2588960  71.3771590   5.1856930  34.7449500
  74.0570580  11.4705820  37.0986710  74.0286010  11.8748770  36.2315140
  73.8935550  10.5416180  36.9358310  70.5723510   4.1266530  25.0003830
  70.4521110   4.8528620  24.3885100  70.2624400   3.3569440  24.5231740
  68.2108880   7.2981670  30.8072470  68.2889300   7.4330440  29.8628190
  68.8250560   6.5897560  31.0000590  69.4556510   8.9981860  27.2178650
  69.0484590   9.1396450  26.3632250  70.3469520   8.7142020  27.0149860
  73.7278170  13.2127640  25.3301320  73.5520650  12.2963180  25.1169120
  72.8733910  13.5714930  25.5699120  68.2668400   8.3395840  33.3466930
  68.4299440   7.8701200  32.5286300  68.7320850   7.8319400  34.0115770
  72.8301390   2.5935170  26.1108750  72.6042310   2.3772340  27.0155370
  72.0493920   3.0263630  25.7654720  75.2700600   3.4920750  36.7769020
  75.1744200   2.5515480  36.6269420  76.1132580   3.7135820  36.3817090
  67.8898420   1.7683000  20.1735600  67.8073090   2.7113760  20.3150590
  67.5381480   1.6257910  19.2947950  74.7638200   3.8135250  21.6296010
  74.1955100   3.3653500  21.0031920  75.4727200   4.1728030  21.0961160
  69.8407380   7.7147270  35.5062740  69.4562170   7.0740940  36.1045700
  70.1519570   8.4183390  36.0757470  75.9904520   4.5623810  30.9871360
  76.3574650   4.0882380  31.7332700  75.8009580   5.4365380  31.3279700
  73.7803890   3.6032450  33.3055570  73.4760960   4.4824430  33.5305930
  74.7350350   3.6632240  33.3413010  72.3085680   7.8093440  23.9022420
  71.5347940   7.2691060  23.7421140  73.0380310   7.2900050  23.5640180
  72.3523080   7.4773820  27.5401230  72.8701750   6.6742080  27.4858120
  71.9007100   7.4152960  28.3818060  77.2392580   8.7440100  22.8128530
  77.5808280   9.4882330  22.3171850  76.4105290   9.0571220  23.1753360
  69.8367620   4.4435190  34.4526930  69.4782560   5.1089040  35.0400270
  69.5422180   3.6118740  34.8239550  73.0380740   4.9019430  37.3366480
  72.7380880   5.0476610  36.4394300  73.8091980   4.3424720  37.2439870
  76.2083270   8.8253630  25.5844450  76.8954400   9.3722840  25.9652040
  75.4215690   9.3694360  25.6194060  68.3475670   4.4426450  21.0761530
  69.2170520   4.7251250  21.3597450  67.8565990   5.2562320  20.9610340
  75.5110480   5.8299660  25.1969810  75.9673260   6.6404910  25.4230000
  75.1598690   5.5122800  26.0288300  68.7146920  13.6553830  21.6423160
  69.0744560  14.2543170  20.9880430  68.5739260  14.2013720  22.4158190
  68.6988780  11.9208690  36.1165560  68.8079900  10.9803430  35.9760950
  68.0469340  12.1863440  35.4679290  76.6901370  10.1924580  37.5163680
  76.3698240   9.4733820  38.0609370  76.0159730  10.8679650  37.5899740
  74.7315540  11.0385030  22.4596830  74.7225640  11.7714720  21.8441340
  73.8113900  10.7916610  22.5523790  70.3322180   6.2599920  23.2043590
  69.7250130   6.9998820  23.2138890  70.8071530   6.3499280  22.3781790
  76.8656960   3.0790330  33.1038450  77.3642210   3.5536150  33.7690300
  77.0079910   2.1553850  33.3108480  76.3593250  13.6199590  25.8169690
  76.6134750  13.5820980  24.8949060  75.4105730  13.4932920  25.8097940
  72.3427470   6.2211070  20.9532160  73.1090740   6.1092430  21.5157590
  72.4202160   5.5249040  20.3008930  71.0374230   3.6536140  21.6365050
  71.1177820   2.7063650  21.7482450  71.9293980   3.9843020  21.7425710
  71.8388940  13.8031530  28.7399590  72.5751420  13.2546990  29.0108160
  72.2229860  14.6687540  28.6005580  68.7234420   9.8705100  24.6141100
  67.7974200  10.1126240  24.6046510  69.1890850  10.6979360  24.4925850
  70.8447220  12.9877600  37.9285170  71.6459950  13.3089650  38.3420570
  70.3299040  12.6273180  38.6505080  74.9491250  12.9761840  20.5625160
  75.7419860  13.2650670  20.1106950  74.4295600  12.5454010  19.8837640
  68.5645030   5.4751060  36.8721220  69.0684050   4.8958340  37.4437450
  67.8252450   5.7591290  37.4097590  75.4668650   8.1965250  20.4267510
  75.3619290   7.5817600  21.1528890  75.2992870   7.6731140  19.6430520
  75.6182970   6.8822050  36.4056740  74.8528640   7.4507050  36.3211410
  75.7998930   6.5898260  35.5124970  70.5968110   3.6180650  37.7671290
  70.6373450   3.3194520  38.6756520  71.4513610   4.0188260  37.6078810
  74.3746500   6.2176200  22.9274800  74.7962920   6.0516070  23.7706190
  74.4997340   5.4076430  22.4329940  72.5373920   2.1972750  35.7345780
  72.0070380   1.7063700  35.1069120  73.2061990   2.6256950  35.2003710
  76.8874140   5.2413810  20.1751900  77.4079800   4.5262830  19.8093050
  77.5342540   5.8799680  20.4752410  76.1967210   6.6162690  33.4682900
  76.6155320   7.4595420  33.2959140  75.2775840   6.7534730  33.2389680
  74.0474630  12.9215700  34.5840630  73.5095720  13.6461760  34.2649330
  74.3008590  12.4446040  33.7937970  76.9036840  14.1566910  34.8427280
  76.8295540  15.0602050  35.1499650  76.0015680  13.8378810  34.8149350
  71.0918330   8.6952470  20.6940640  71.5293200   9.2382140  21.3498220
  71.5766060   7.8699420  20.7036980  68.3064130  11.4841500  28.1460900
  68.6367140  10.6162560  27.9139540  68.7355130  11.6900020  28.9765860
  72.9026050   9.8150510  25.8062870  72.6021590   9.6915480  26.7066780
  72.7963540   8.9559100  25.3978600  68.7954340  12.3512090  30.8842530
  68.3585330  12.5312890  31.7166680  69.3632020  13.1086710  30.7424250
  68.6278770   4.8632320  27.2431410  67.9727610   4.5943960  26.5991110
  69.4656720   4.7536800  26.7933390  69.6654700   5.2484890  31.7834750
  70.0327740   5.1612290  32.6630770  69.0965520   4.4851440  31.6841610
  69.2170700   2.1593980  35.6893170  68.3226750   2.1260740  36.0286880
  69.7568250   2.3580770  36.4544420  67.8416850   2.0731250  23.1856740
  66.9380930   2.3361450  23.0108400  68.3257470   2.3442420  22.4056700
  71.0806780   9.7617580  36.9454900  71.0376410   9.3910490  37.8269360
  71.2117790  10.6995150  37.0856720  74.7812810  11.3177170  32.5464620
  74.5404170  11.5851730  31.6595140  75.7215450  11.4882900  32.6015480
  70.9194810  12.7079830  34.0652680  70.3255130  12.5764530  34.8042720
  70.9118650  11.8717970  33.5994780  70.5507040  10.0738210  33.0160720
  69.8241100   9.4543500  32.9486670  70.6116190  10.4678820  32.1458800
  74.1552140  12.2883210  29.8010130  74.6717160  11.6770570  29.2758390
  74.8049520  12.7911990  30.2921140  76.8947640  13.1791700  30.6279110
  77.1825450  12.9246000  29.7512120  77.4070860  12.6269060  31.2184680
  68.8337040  13.3912600  26.2257480  68.6659080  12.7583280  26.9239370
  67.9671550  13.5972000  25.8751670  70.4399740  12.0845830  23.6707620
  69.9147360  12.4653860  22.9669580  70.3644320  12.7096600  24.3917330
  73.0392710  14.0328210  22.5456870  73.7711530  13.7487490  21.9980760
  73.2986380  13.7941490  23.4356250  72.2007500  10.1492940  22.5503200
  71.5716380  10.6178040  23.0989030  72.3155330   9.3042160  22.9849390
  71.8041090   6.2897430  11.4589430  70.9725970   6.0346140  11.8585940
  72.4122070   6.3608200  12.1947350  71.7842350  10.3237520  11.6547450
  72.0870390   9.4335260  11.4757670  72.5285940  10.8807740  11.4269700
  68.1766050   3.8504970  11.1271520  68.7482160   3.0827170  11.1275160
  68.1767590   4.1493730  10.2178130  74.2302160   2.8017190  10.6095380
  74.7380380   3.2998160  11.2500400  74.7615400   2.0252390  10.4334740
  73.7641110   7.0810930  13.0532300  73.4310490   7.7079850  13.6953370
  73.9407790   7.6072810  12.2733970  72.9760210   9.0491730  14.8681480
  73.5934210   9.7242810  14.5865930  72.1153330   9.4579710  14.7768980
  68.2692550   8.2391590   3.7488330  67.8920530   8.7278690   3.0173230
  68.5265620   8.9116870   4.3794860  73.8718880   5.2321550   8.7253690
  73.4675880   4.5198800   8.2299590  73.9582000   4.8874790   9.6141730
  74.3400580   8.9189110  10.8892900  74.0428870   8.3134580  10.2100680
  75.2900400   8.9566420  10.7782260  72.5847500   2.0064760  12.5052730
  73.1362090   2.1160100  11.7305980  73.0991010   2.3802360  13.2207960
  73.4319010   8.6570800  17.5400700  72.5347540   8.8810770  17.7874100
  73.4571880   8.7805740  16.5912100  72.2590230   5.5284120  16.1158070
  72.1198000   6.4006920  16.4845470  71.3771590   5.1856930  15.9706010
  74.0570580  11.4705820  18.3243220  74.0286010  11.8748770  17.4571650
  73.8935550  10.5416180  18.1614820  70.5723510   4.1266530   6.2260340
  70.4521110   4.8528620   5.6141610  70.2624400   3.3569440   5.7488250
  68.2108880   7.2981670  12.0328980  68.2889300   7.4330440  11.0884700
  68.8250560   6.5897560  12.2257100  69.4556510   8.9981860   8.4435160
  69.0484590   9.1396450   7.5888760  70.3469520   8.7142020   8.2406370
  73.7278170  13.2127640   6.5557830  73.5520650  12.2963180   6.3425630
  72.8733910  13.5714930   6.7955630  68.2668400   8.3395840  14.5723440
  68.4299440   7.8701200  13.7542810  68.7320850   7.8319400  15.2372280
  72.8301390   2.5935170   7.3365260  72.6042310   2.3772340   8.2411880
  72.0493920   3.0263630   6.9911230  75.2700600   3.4920750  18.0025530
  75.1744200   2.5515480  17.8525930  76.1132580   3.7135820  17.6073600
  74.7638200   3.8135250   2.8552520  74.1955100   3.3653500   2.2288430
  75.4727200   4.1728030   2.3217670  69.8407380   7.7147270  16.7319250
  69.4562170   7.0740940  17.3302210  70.1519570   8.4183390  17.3013980
  75.9904520   4.5623810  12.2127870  76.3574650   4.0882380  12.9589210
  75.8009580   5.4365380  12.5536210  73.7803890   3.6032450  14.5312080
  73.4760960   4.4824430  14.7562440  74.7350350   3.6632240  14.5669520
  72.3085680   7.8093440   5.1278930  71.5347940   7.2691060   4.9677650
  73.0380310   7.2900050   4.7896690  72.3523080   7.4773820   8.7657740
  72.8701750   6.6742080   8.7114630  71.9007100   7.4152960   9.6074570
  77.2392580   8.7440100   4.0385040  77.5808280   9.4882330   3.5428360
  76.4105290   9.0571220   4.4009870  69.8367620   4.4435190  15.6783440
  69.4782560   5.1089040  16.2656780  69.5422180   3.6118740  16.0496060
  73.0380740   4.9019430  18.5622990  72.7380880   5.0476610  17.6650810
  73.8091980   4.3424720  18.4696380  76.2083270   8.8253630   6.8100960
  76.8954400   9.3722840   7.1908550  75.4215690   9.3694360   6.8450570
  68.3475670   4.4426450   2.3018040  69.2170520   4.7251250   2.5853960
  67.8565990   5.2562320   2.1866850  75.5110480   5.8299660   6.4226320
  75.9673260   6.6404910   6.6486510  75.1598690   5.5122800   7.2544810
  68.7146920  13.6553830   2.8679670  69.0744560  14.2543170   2.2136940
  68.5739260  14.2013720   3.6414700  68.6988780  11.9208690  17.3422070
  68.8079900  10.9803430  17.2017460  68.0469340  12.1863440  16.6935800
  76.6901370  10.1924580  18.7420190  76.3698240   9.4733820  19.2865880
  76.0159730  10.8679650  18.8156250  74.7315540  11.0385030   3.6853340
  74.7225640  11.7714720   3.0697850  73.8113900  10.7916610   3.7780300
  70.3322180   6.2599920   4.4300100  69.7250130   6.9998820   4.4395400
  70.8071530   6.3499280   3.6038300  76.8656960   3.0790330  14.3294960
  77.3642210   3.5536150  14.9946810  77.0079910   2.1553850  14.5364990
  76.3593250  13.6199590   7.0426200  76.6134750  13.5820980   6.1205570
  75.4105730  13.4932920   7.0354450  71.0374230   3.6536140   2.8621560
  71.1177820   2.7063650   2.9738960  71.9293980   3.9843020   2.9682220
  71.8388940  13.8031530   9.9656100  72.5751420  13.2546990  10.2364670
  72.2229860  14.6687540   9.8262090  68.7234420   9.8705100   5.8397610
  67.7974200  10.1126240   5.8303020  69.1890850  10.6979360   5.7182360
  70.8447220  12.9877600  19.1541680  71.6459950  13.3089650  19.5677080
  70.3299040  12.6273180  19.8761590  68.5645030   5.4751060  18.0977730
  69.0684050   4.8958340  18.6693960  67.8252450   5.7591290  18.6354100
  75.6182970   6.8822050  17.6313250  74.8528640   7.4507050  17.5467920
  75.7998930   6.5898260  16.7381480  70.5968110   3.6180650  18.9927800
  70.6373450   3.3194520  19.9013030  71.4513610   4.0188260  18.8335320
  74.3746500   6.2176200   4.1531310  74.7962920   6.0516070   4.9962700
  74.4997340   5.4076430   3.6586450  72.5373920   2.1972750  16.9602290
  72.0070380   1.7063700  16.3325630  73.2061990   2.6256950  16.4260220
  76.1967210   6.6162690  14.6939410  76.6155320   7.4595420  14.5215650
  75.2775840   6.7534730  14.4646190  74.0474630  12.9215700  15.8097140
  73.5095720  13.6461760  15.4905840  74.3008590  12.4446040  15.0194480
  76.9036840  14.1566910  16.0683790  76.8295540  15.0602050  16.3756160
  76.0015680  13.8378810  16.0405860  71.0918330   8.6952470   1.9197150
  71.5293200   9.2382140   2.5754730  71.5766060   7.8699420   1.9293490
  68.3064130  11.4841500   9.3717410  68.6367140  10.6162560   9.1396050
  68.7355130  11.6900020  10.2022370  72.9026050   9.8150510   7.0319380
  72.6021590   9.6915480   7.9323290  72.7963540   8.9559100   6.6235110
  68.7954340  12.3512090  12.1099040  68.3585330  12.5312890  12.9423190
  69.3632020  13.1086710  11.9680760  68.6278770   4.8632320   8.4687920
  67.9727610   4.5943960   7.8247620  69.4656720   4.7536800   8.0189900
  69.6654700   5.2484890  13.0091260  70.0327740   5.1612290  13.8887280
  69.0965520   4.4851440  12.9098120  69.2170700   2.1593980  16.9149680
  68.3226750   2.1260740  17.2543390  69.7568250   2.3580770  17.6800930
  67.8416850   2.0731250   4.4113250  66.9380930   2.3361450   4.2364910
  68.3257470   2.3442420   3.6313210  71.0806780   9.7617580  18.1711410
  71.0376410   9.3910490  19.0525870  71.2117790  10.6995150  18.3113230
  74.7812810  11.3177170  13.7721130  74.5404170  11.5851730  12.8851650
  75.7215450  11.4882900  13.8271990  70.9194810  12.7079830  15.2909190
  70.3255130  12.5764530  16.0299230  70.9118650  11.8717970  14.8251290
  70.5507040  10.0738210  14.2417230  69.8241100   9.4543500  14.1743180
  70.6116190  10.4678820  13.3715310  74.1552140  12.2883210  11.0266640
  74.6717160  11.6770570  10.5014900  74.8049520  12.7911990  11.5177650
  76.8947640  13.1791700  11.8535620  77.1825450  12.9246000  10.9768630
  77.4070860  12.6269060  12.4441190  68.8337040  13.3912600   7.4513990
  68.6659080  12.7583280   8.1495880  67.9671550  13.5972000   7.1008180
  70.4399740  12.0845830   4.8964130  69.9147360  12.4653860   4.1926090
  70.3644320  12.7096600   5.6173840  73.0392710  14.0328210   3.7713380
  73.7711530  13.7487490   3.2237270  73.2986380  13.7941490   4.6612760
  72.2007500  10.1492940   3.7759710  71.5716380  10.6178040   4.3245540
  72.3155330   9.3042160   4.2105900  60.8813730  79.2972560  65.0234870
  60.8007780  78.3827170  64.7526580  60.4678150  79.7939630  64.3174580
  59.0131770  81.0751580  66.9044140  58.2373870  80.5952020  67.1942710
  59.6644700  80.3957230  66.7300300  53.0297600  81.3871390  67.7819900
  52.1982480  81.1320100  68.1816410  53.6378580  81.4582160  68.5177820
  51.4389550  76.3473280  61.5662290  50.5506250  76.6889250  61.4642170
  51.7230740  76.1473600  60.6743120  49.4022560  78.9478930  67.4501990
  49.9738670  78.1801130  67.4505630  49.4024100  79.2467690  66.5408600
  50.6447430  74.3563290  69.2370920  50.4650270  73.4589040  69.5173680
  50.2427510  74.9035160  69.9117870  59.4845930  76.5579150  67.1383230
  59.8610750  75.6851030  67.0256900  59.3865440  76.8937850  66.2473670
  53.6150940  74.9304780  62.6000670  53.7217690  75.8308510  62.9069430
  52.7043300  74.8822750  62.3095320  63.2670050  74.0529590  64.0711570
  64.0879670  73.5626160  64.1137050  63.3004130  74.6427250  64.8243410
  51.2634100  76.8523790  67.8453260  51.9444210  77.1162160  68.4640660
  50.9482150  76.0124660  68.1791270  55.4558670  77.8991150  66.9325850
  55.9636890  78.3972120  67.5730870  55.9871910  77.1226350  66.7565210
  67.5569600  76.0696340  70.6355200  66.8521770  76.4578050  70.1170310
  67.8227520  76.7646630  71.2376130  53.7394770  72.5389710  71.1989270
  53.7413210  73.0562100  70.3935170  52.9099080  72.0619890  71.1759200
  60.1265860  82.6509020  62.6979170  59.5083130  83.1158470  62.1341890
  60.6389110  83.3436500  63.1148680  54.9897620  82.1784890  69.3762770
  54.6567000  82.8053810  70.0183840  55.1664300  82.7046770  68.5964440
  63.5031530  75.9929970  66.8439110  62.7987100  76.2814860  67.4242220
  63.8643690  76.8030080  66.4838670  53.4210100  74.2499670  69.2059720
  53.7626910  75.0941720  68.9113590  52.4825910  74.3983410  69.3225060
  66.5718450  75.4384760  67.2348320  65.6243360  75.4723740  67.3663750
  66.8968440  76.2523710  67.6197680  57.1037990  71.7381940  65.5304310
  57.4112970  71.1828830  64.8139810  56.1738690  71.8726400  65.3477300
  62.0538490  82.3579070  69.1494380  62.4707280  82.1439180  68.3147840
  62.7778310  82.6151860  69.7203000  59.4918750  79.8030770  62.2664430
  58.5648030  79.7368150  62.4952900  59.6443570  80.7410900  62.1519670
  59.4787830  76.0747770  59.2631590  58.5391500  76.2361730  59.3484050
  59.7971090  76.7933450  58.7167580  66.0000590  80.7566290  69.2410620
  65.1719220  80.8259380  68.7660750  66.5951070  81.3420600  68.7726450
  63.5216040  81.3651070  62.7699680  62.9028460  81.0270620  62.1225980
  63.5040490  80.7210830  63.4778870  62.9642600  77.5435610  70.1865490
  62.5513780  78.3689320  70.4405480  62.2318550  76.9580650  69.9941850
  55.0975390  80.3295510  65.0484160  54.6932390  79.6172760  64.5530060
  55.1838510  79.9848750  65.9372200  53.8104010  77.1038720  68.8283200
  54.3618600  77.2134060  68.0536450  54.3247520  77.4776320  69.5438430
  61.6980740  80.6037880  59.7772430  62.1374020  79.7660310  59.6310250
  62.4109160  81.2367280  59.8636570  53.4846740  80.6258080  72.4388540
  53.3454510  81.4980880  72.8075940  52.6028100  80.2830890  72.2936480
  65.2797880  71.8580690  58.0913470  64.9670540  71.9507520  58.9912540
  66.0410350  72.4361720  58.0410900  51.7980020  79.2240490  62.5490810
  51.6777620  79.9502580  61.9372080  51.4880910  78.4543400  62.0718720
  49.4365390  82.3955630  68.3559450  49.5145810  82.5304400  67.4115170
  50.0507070  81.6871520  68.5487570  66.4899170  76.5952190  74.0687610
  65.8743440  77.1031860  73.5403070  66.1695590  75.6950520  74.0113550
  49.4924910  83.4369800  70.8953910  49.6555950  82.9675160  70.0773280
  49.9577360  82.9293360  71.5602750  54.2643680  72.5675560  65.9314480
  53.8211830  73.3485100  65.5999000  54.8228670  72.8905450  66.6385420
  58.5513490  75.4344080  71.5349800  58.0892860  75.6427100  72.3469740
  58.1491600  74.6203430  71.2320470  63.5518000  76.6553030  72.6646460
  62.7011590  76.3558780  72.9855530  63.3919790  76.8995040  71.7530280
  60.6467710  78.1554780  74.7645250  60.9721120  77.3218530  74.4247480
  61.4348040  78.6783300  74.9123580  57.3802500  72.1886260  60.8120310
  56.7556680  72.1846130  61.5373620  57.2932620  71.3217220  60.4156280
  56.3019580  73.1122890  67.7904080  56.5991910  74.0185720  67.7096100
  56.8505140  72.6241670  67.1763650  54.0557900  77.6909130  63.6595730
  53.8298820  77.4746300  64.5642350  53.2750430  78.1237590  63.3141700
  61.2855660  77.6972500  62.2586380  60.6864550  78.4208300  62.0750000
  61.8335270  77.6349280  61.4762830  56.4957110  78.5894710  74.3256000
  56.4000710  77.6489440  74.1756400  57.3389090  78.8109780  73.9304070
  59.8920530  76.3336040  64.2889660  60.2850100  76.6508240  63.4758350
  60.2537380  75.4547920  64.4034180  51.6267650  75.0008380  72.4789780
  51.2331040  75.8483590  72.6862560  50.9386050  74.3634750  72.6698420
  48.9284700  72.9236840  66.5119860  48.6397750  73.4939700  67.2244840
  49.6730460  72.4441290  66.8751090  49.1154930  76.8656960  57.7222580
  49.0329600  77.8087720  57.8637570  48.7637990  76.7231870  56.8434930
  60.4775670  78.9241790  68.3840440  59.7456790  79.4328600  68.7330540
  60.0800010  78.1071770  68.0829220  56.9153060  75.5995990  66.7892930
  56.9189120  75.1585940  65.9397470  57.8104180  75.9213320  66.8964750
  52.7655440  75.4822480  65.7487140  52.4255490  75.9597710  66.5054190
  52.0032760  75.0287600  65.3888240  56.9773210  76.6008070  59.7799690
  57.0986030  76.5594550  60.7285510  56.5921720  77.4632220  59.6246420
  60.9401580  74.3775470  67.7963380  60.9574320  74.8284120  68.6405230
  60.6917160  73.4781110  68.0096820  55.9894710  78.9109210  59.1782990
  55.4211610  78.4627460  58.5518900  56.6983710  79.2701990  58.6448140
  64.3672330  71.7907650  73.6349760  64.6918100  71.0597310  74.1607740
  64.4028840  71.4721290  72.7330750  51.0663890  82.8121230  73.0549720
  50.6818680  82.1714900  73.6532680  51.3776080  83.5157350  73.6244450
  57.2161030  79.6597770  68.5358340  57.5831160  79.1856340  69.2819680
  57.0266090  80.5339340  68.8766680  50.0801520  74.4041460  64.6651810
  49.7948440  74.0397130  65.5030430  50.0180380  73.6721920  64.0514950
  55.0060400  78.7006410  70.8542550  54.7017470  79.5798390  71.0792910
  55.9606860  78.7606200  70.8899990  53.5342190  82.9067400  61.4509400
  52.7604450  82.3665020  61.2908120  54.2636820  82.3874010  61.1127160
  64.2930170  81.9032760  67.2435790  65.0129290  82.3988050  66.8531900
  64.0911990  81.2250650  66.5989660  59.7540110  73.2970720  61.3865180
  58.9404720  72.7983890  61.3110490  59.5602060  74.1368970  60.9701530
  59.6748970  81.9741820  73.1304790  59.6086280  81.0537490  72.8762380
  59.0454110  82.0717260  73.8449430  62.4688500  77.6690370  59.6827340
  63.3568120  77.9807600  59.5078680  62.4393590  76.7962620  59.2907920
  53.5779590  82.5747780  65.0888210  54.0958260  81.7716040  65.0345100
  53.1263610  82.5126920  65.9305040  51.0624130  79.5409150  72.0013910
  50.7039070  80.2063000  72.5887250  50.7678690  78.7092700  72.3726530
  54.2637250  79.9993390  74.8853460  53.9637390  80.1450570  73.9881280
  55.0348490  79.4398680  74.7926850  64.7402770  78.9802210  59.1507200
  64.6566490  79.4116430  58.3003640  65.4596960  79.4400560  59.5834020
  65.8176910  81.4369730  72.2277170  65.0925100  82.0298510  72.0306560
  66.3452370  81.4293270  71.4290540  61.3476500  83.1629900  65.7261020
  61.7000320  82.5658030  65.0662390  60.4638830  82.8374130  65.8969270
  49.5732180  79.5400410  58.6248510  50.4427030  79.8225210  58.9084430
  49.0822500  80.3536280  58.5097320  56.7366990  80.9273620  62.7456790
  57.1929770  81.7378870  62.9716980  56.3855200  80.6096760  63.5775280
  52.6378770  71.2711270  63.2179310  52.5093400  71.2629170  64.1664230
  51.8140790  71.6094360  62.8670320  49.6372700  73.0302390  72.6786010
  48.9231220  73.2299310  73.2838620  50.0567740  72.2541960  73.0500810
  63.7403650  82.6432870  60.0779840  63.4525350  83.1045560  60.8657720
  64.5355820  82.1830640  60.3464060  51.5578690  81.3573880  60.7530570
  50.9506640  82.0972780  60.7625870  52.0328040  81.4473240  59.9268770
  61.1311480  75.5224700  70.4287460  61.4992300  74.7019910  70.7567030
  60.2709680  75.5826590  70.8443110  64.4973510  74.4781640  61.2375020
  63.8686670  74.5827310  60.5233250  64.0025430  74.6978420  62.0268900
  56.4657540  76.7567590  62.6532900  55.7573690  77.2253930  63.0946510
  56.7502020  76.0989600  63.2878090  58.0913470  78.1764290  70.6525430
  58.5898720  78.6510110  71.3177280  58.2336420  77.2527810  70.8595460
  60.4972970  73.4818250  64.0928690  60.3740750  73.5004380  63.1438200
  61.4457530  73.5297190  64.2127090  54.6692560  75.0652670  60.0283610
  55.5183090  75.5022820  59.9623800  54.3023830  75.3772930  60.8555670
  65.2980330  74.3932250  71.4953820  64.7953930  75.1337650  71.8347630
  66.1136990  74.7816250  71.1790610  63.5902340  79.6365430  64.9415180
  62.6492480  79.6515660  65.1162870  63.9046410  78.8501390  65.3875480
  53.5683980  81.3185030  58.5019140  54.3347250  81.2066390  59.0644570
  53.6458670  80.6223000  57.8495910  52.2630740  78.7510100  59.1852030
  52.3434330  77.8037610  59.2969430  53.1550490  79.0816980  59.2912690
  49.7901540  80.5725020  74.4208200  50.2940560  79.9932300  74.9924430
  49.0508960  80.8565250  74.9584570  56.6925160  83.2939210  57.9754490
  56.5875800  82.6791560  58.7015870  56.5249380  82.7705100  57.1917500
  56.8439480  81.9796010  73.9543720  56.0785150  82.5481010  73.8698390
  57.0255440  81.6872220  73.0611950  59.9327890  82.3559240  58.5796480
  59.3837990  82.8028540  59.2239220  60.5547150  81.8508490  59.1034150
  55.6003010  81.3150160  60.4761780  56.0219430  81.1490030  61.3193170
  55.7253850  80.5050390  59.9816920  53.7630430  77.2946710  73.2832760
  53.2326890  76.8037660  72.6556100  54.4318500  77.7230910  72.7490690
  58.1130650  80.3387770  57.7238880  58.6336310  79.6236790  57.3580030
  58.7599050  80.9773640  58.0239390  62.6608490  81.7616170  73.0473950
  63.0749510  81.9161250  73.8964370  61.7259490  81.8871390  73.2099730
  63.1330660  79.1012330  75.0513100  63.7151430  78.3464650  74.9633580
  63.3092430  79.6319770  74.2744580  54.2502730  74.2609080  73.3630050
  54.1559600  73.6429830  72.6380920  53.6700120  74.9875370  73.1359960
  57.0164170  72.8182320  70.3957440  56.5681470  72.8406580  69.5502990
  56.3829370  72.4201340  70.9927740  57.4223720  81.7136650  71.0169880
  57.8411830  82.5569380  70.8446120  56.5032350  81.8508690  70.7876660
  59.7587620  79.4452830  72.4007720  59.8783830  78.8493970  73.1402560
  60.6181620  79.4822520  71.9809020  62.0975520  79.9990020  70.9770230
  61.5710740  80.5232640  70.3735370  62.4406860  80.6317410  71.6079960
  54.4961910  77.3883390  57.4219940  54.2950970  76.5250750  57.7833280
  54.3253960  77.3016750  56.4841540  56.5256390  75.9874180  73.6583540
  57.1156080  75.6790030  74.3461360  55.7076630  75.5153930  73.8143440
  61.3449820  75.6039990  73.8916560  60.6565340  74.9421530  73.8266550
  62.0655840  75.1578260  74.3365020  61.9750220  72.1991620  59.9506820
  62.2552510  71.3559520  60.3066240  61.2015950  72.4314730  60.4645570
  53.2944710  74.4884010  57.4097820  53.5970610  74.4951440  56.5016970
  54.0339300  74.1381870  57.9065480  56.5129640  73.4318630  58.3954020
  56.1651640  72.7542620  57.8156470  56.7142410  72.9708140  59.2097410
  66.3530940  81.4368350  60.5610730  67.1149850  82.0065000  60.6670420
  66.3685310  80.8695550  61.3319040  49.8535280  79.9606280  64.7918390
  49.1984120  79.6917920  64.1478090  50.6913230  79.8510760  64.3420370
  67.3590910  82.2918450  65.4052660  67.7299740  81.5085770  64.9988630
  67.9992840  82.9807550  65.2269960  66.4050110  81.7302720  57.7183250
  66.6798950  82.6381600  57.5902470  66.2160850  81.6665250  58.6545240
  62.8025720  74.7547570  59.0136880  63.2210600  74.5678550  58.1733540
  62.4961780  73.9026620  59.3239810  66.3015450  79.6671710  62.7112680
  65.9259050  78.8999640  62.2793970  65.5718570  80.0494410  63.1987610
  50.8911210  80.3458850  69.3321730  51.2584250  80.2586250  70.2117750
  50.3222030  79.5825400  69.2328590  65.6915070  78.8143230  72.3452200
  65.4601160  78.5855980  71.4450150  65.9519620  79.7342780  72.2997090
  50.4427210  77.2567940  73.2380150  49.5483260  77.2234700  73.5773860
  50.9824760  77.4554730  74.0031400  49.0673360  77.1705210  60.7343720
  48.1637440  77.4335410  60.5595380  49.5513980  77.4416380  59.9543680
  65.5766410  77.8929200  66.0119920  66.1003890  77.3991850  65.3810090
  66.1625830  78.0279560  66.7567490  65.7556130  77.9769070  69.5339470
  64.8058840  77.9432610  69.6484460  65.9369140  78.8869180  69.2989240
  51.6100570  76.2270750  58.6438100  52.3192270  75.8053970  58.1585380
  50.8940510  76.2945980  58.0121450  51.2574730  72.2810080  57.6840750
  51.9802860  72.8219020  58.0021970  51.5299250  72.0073500  56.8082290
  65.0666380  77.1502550  61.9512330  65.5625500  76.9173420  62.7361210
  64.8682450  76.3114390  61.5349970  50.9466920  71.5316270  67.5863370
  51.5943110  70.9813650  67.1458530  51.3668760  71.7859420  68.4079180
  66.4953540  75.7863500  64.4850010  66.3852820  75.6319540  65.4232280
  67.2561130  75.2584440  64.2425420  64.8419260  71.7257630  70.9433010
  65.4791480  72.3391770  71.3092200  64.9894150  71.7618290  69.9982240
  67.3843810  73.6171420  57.7256150  68.3093120  73.4852600  57.5174440
  67.3619600  73.6964240  58.6792600  67.4582300  74.3882080  60.3512860
  66.6633800  74.3227200  60.8805770  67.6625580  75.3232720  60.3398210
  50.6998920  71.6871940  70.3288690  50.3513740  72.1435760  71.0946870
  50.3686620  70.7929070  70.4111120  58.2123740  72.8783820  73.8508110
  58.1512630  73.4705650  74.6003520  59.1524120  72.7709780  73.7058370
  60.8498300  72.5353880  73.4900400  61.4638710  72.8533170  72.8281480
  61.3947860  72.0502470  74.1096260  51.3719560  71.2148140  73.6039460
  51.9202550  71.0336190  72.8405570  51.4374870  70.4242250  74.1395770
  61.5906340  71.0986020  69.8169690  60.7166180  71.4321130  69.6142620
  61.4817090  70.6259200  70.6421560  62.4978320  73.3056890  71.2011410
  62.1691680  72.4908650  70.8213140  63.4460620  73.2626700  71.0777100
  59.3381160  72.0155860  68.7562600  58.5552950  72.4901360  69.0359360
  59.0444090  71.1110690  68.6475780  63.8902230  72.7178960  66.8011690
  64.3310320  72.6624060  65.9533290  63.6209820  73.6336970  66.8721870
  65.7540800  72.3494200  64.8120510  65.6929200  71.4055420  64.6651530
  66.5332830  72.4574290  65.3573970  50.6821570  72.3203340  61.2776320
  51.4400930  72.4332220  60.7040350  50.2198740  73.1572540  61.2319750
  57.2235380  74.4342610  64.2678630  56.4109890  74.0599500  63.9274510
  57.7277020  73.6787690  64.5699820  61.7260360  71.0985060  65.5061700
  62.3289730  71.6705270  65.9810220  60.9853350  71.6624500  65.2835600
  64.8694960  71.5006620  60.7801980  65.0645590  72.3990070  61.0469410
  64.0824830  71.2693700  61.2734930  53.0546720  72.8467390  59.8178290
  53.5839480  72.0597190  59.6886240  53.6875040  73.5258580  60.0513820
  55.2484560  72.5842530  62.8723680  54.6187300  71.8829840  63.0393810
  54.7089700  73.3446660  62.6556840  60.8813730  79.2972560  46.2491380
  60.8007780  78.3827170  45.9783090  60.4678150  79.7939630  45.5431090
  59.0131770  81.0751580  48.1300650  58.2373870  80.5952020  48.4199220
  59.6644700  80.3957230  47.9556810  53.0297600  81.3871390  49.0076410
  52.1982480  81.1320100  49.4072920  53.6378580  81.4582160  49.7434330
  51.4389550  76.3473280  42.7918800  50.5506250  76.6889250  42.6898680
  51.7230740  76.1473600  41.8999630  49.4022560  78.9478930  48.6758500
  49.9738670  78.1801130  48.6762140  49.4024100  79.2467690  47.7665110
  50.6447430  74.3563290  50.4627430  50.4650270  73.4589040  50.7430190
  50.2427510  74.9035160  51.1374380  59.4845930  76.5579150  48.3639740
  59.8610750  75.6851030  48.2513410  59.3865440  76.8937850  47.4730180
  53.6150940  74.9304780  43.8257180  53.7217690  75.8308510  44.1325940
  52.7043300  74.8822750  43.5351830  63.2670050  74.0529590  45.2968080
  64.0879670  73.5626160  45.3393560  63.3004130  74.6427250  46.0499920
  51.2634100  76.8523790  49.0709770  51.9444210  77.1162160  49.6897170
  50.9482150  76.0124660  49.4047780  55.4558670  77.8991150  48.1582360
  55.9636890  78.3972120  48.7987380  55.9871910  77.1226350  47.9821720
  67.5569600  76.0696340  51.8611710  66.8521770  76.4578050  51.3426820
  67.8227520  76.7646630  52.4632640  53.7394770  72.5389710  52.4245780
  53.7413210  73.0562100  51.6191680  52.9099080  72.0619890  52.4015710
  60.1265860  82.6509020  43.9235680  59.5083130  83.1158470  43.3598400
  60.6389110  83.3436500  44.3405190  54.9897620  82.1784890  50.6019280
  54.6567000  82.8053810  51.2440350  55.1664300  82.7046770  49.8220950
  63.5031530  75.9929970  48.0695620  62.7987100  76.2814860  48.6498730
  63.8643690  76.8030080  47.7095180  53.4210100  74.2499670  50.4316230
  53.7626910  75.0941720  50.1370100  52.4825910  74.3983410  50.5481570
  66.5718450  75.4384760  48.4604830  65.6243360  75.4723740  48.5920260
  66.8968440  76.2523710  48.8454190  57.1037990  71.7381940  46.7560820
  57.4112970  71.1828830  46.0396320  56.1738690  71.8726400  46.5733810
  62.0538490  82.3579070  50.3750890  62.4707280  82.1439180  49.5404350
  62.7778310  82.6151860  50.9459510  59.4918750  79.8030770  43.4920940
  58.5648030  79.7368150  43.7209410  59.6443570  80.7410900  43.3776180
  59.4787830  76.0747770  40.4888100  58.5391500  76.2361730  40.5740560
  59.7971090  76.7933450  39.9424090  66.0000590  80.7566290  50.4667130
  65.1719220  80.8259380  49.9917260  66.5951070  81.3420600  49.9982960
  63.5216040  81.3651070  43.9956190  62.9028460  81.0270620  43.3482490
  63.5040490  80.7210830  44.7035380  62.9642600  77.5435610  51.4122000
  62.5513780  78.3689320  51.6661990  62.2318550  76.9580650  51.2198360
  55.0975390  80.3295510  46.2740670  54.6932390  79.6172760  45.7786570
  55.1838510  79.9848750  47.1628710  53.8104010  77.1038720  50.0539710
  54.3618600  77.2134060  49.2792960  54.3247520  77.4776320  50.7694940
  61.6980740  80.6037880  41.0028940  62.1374020  79.7660310  40.8566760
  62.4109160  81.2367280  41.0893080  53.4846740  80.6258080  53.6645050
  53.3454510  81.4980880  54.0332450  52.6028100  80.2830890  53.5192990
  65.2797880  71.8580690  39.3169980  64.9670540  71.9507520  40.2169050
  66.0410350  72.4361720  39.2667410  51.7980020  79.2240490  43.7747320
  51.6777620  79.9502580  43.1628590  51.4880910  78.4543400  43.2975230
  49.4365390  82.3955630  49.5815960  49.5145810  82.5304400  48.6371680
  50.0507070  81.6871520  49.7744080  66.4899170  76.5952190  55.2944120
  65.8743440  77.1031860  54.7659580  66.1695590  75.6950520  55.2370060
  49.4924910  83.4369800  52.1210420  49.6555950  82.9675160  51.3029790
  49.9577360  82.9293360  52.7859260  54.2643680  72.5675560  47.1570990
  53.8211830  73.3485100  46.8255510  54.8228670  72.8905450  47.8641930
  58.5513490  75.4344080  52.7606310  58.0892860  75.6427100  53.5726250
  58.1491600  74.6203430  52.4576980  63.5518000  76.6553030  53.8902970
  62.7011590  76.3558780  54.2112040  63.3919790  76.8995040  52.9786790
  60.6467710  78.1554780  55.9901760  60.9721120  77.3218530  55.6503990
  61.4348040  78.6783300  56.1380090  57.3802500  72.1886260  42.0376820
  56.7556680  72.1846130  42.7630130  57.2932620  71.3217220  41.6412790
  56.3019580  73.1122890  49.0160590  56.5991910  74.0185720  48.9352610
  56.8505140  72.6241670  48.4020160  54.0557900  77.6909130  44.8852240
  53.8298820  77.4746300  45.7898860  53.2750430  78.1237590  44.5398210
  61.2855660  77.6972500  43.4842890  60.6864550  78.4208300  43.3006510
  61.8335270  77.6349280  42.7019340  56.4957110  78.5894710  55.5512510
  56.4000710  77.6489440  55.4012910  57.3389090  78.8109780  55.1560580
  59.8920530  76.3336040  45.5146170  60.2850100  76.6508240  44.7014860
  60.2537380  75.4547920  45.6290690  51.6267650  75.0008380  53.7046290
  51.2331040  75.8483590  53.9119070  50.9386050  74.3634750  53.8954930
  58.2012700  75.0843350  56.7743030  57.5111020  74.8915550  57.4089120
  58.9445000  75.3677990  57.3067330  48.9284700  72.9236840  47.7376370
  48.6397750  73.4939700  48.4501350  49.6730460  72.4441290  48.1007600
  49.1154930  76.8656960  38.9479090  49.0329600  77.8087720  39.0894080
  48.7637990  76.7231870  38.0691440  60.4775670  78.9241790  49.6096950
  59.7456790  79.4328600  49.9587050  60.0800010  78.1071770  49.3085730
  56.9153060  75.5995990  48.0149440  56.9189120  75.1585940  47.1653980
  57.8104180  75.9213320  48.1221260  52.7655440  75.4822480  46.9743650
  52.4255490  75.9597710  47.7310700  52.0032760  75.0287600  46.6144750
  56.9773210  76.6008070  41.0056200  57.0986030  76.5594550  41.9542020
  56.5921720  77.4632220  40.8502930  60.9401580  74.3775470  49.0219890
  60.9574320  74.8284120  49.8661740  60.6917160  73.4781110  49.2353330
  55.9894710  78.9109210  40.4039500  55.4211610  78.4627460  39.7775410
  56.6983710  79.2701990  39.8704650  64.3672330  71.7907650  54.8606270
  64.6918100  71.0597310  55.3864250  64.4028840  71.4721290  53.9587260
  51.0663890  82.8121230  54.2806230  50.6818680  82.1714900  54.8789190
  51.3776080  83.5157350  54.8500960  57.2161030  79.6597770  49.7614850
  57.5831160  79.1856340  50.5076190  57.0266090  80.5339340  50.1023190
  50.0801520  74.4041460  45.8908320  49.7948440  74.0397130  46.7286940
  50.0180380  73.6721920  45.2771460  55.0060400  78.7006410  52.0799060
  54.7017470  79.5798390  52.3049420  55.9606860  78.7606200  52.1156500
  53.5342190  82.9067400  42.6765910  52.7604450  82.3665020  42.5164630
  54.2636820  82.3874010  42.3383670  64.2930170  81.9032760  48.4692300
  65.0129290  82.3988050  48.0788410  64.0911990  81.2250650  47.8246170
  59.7540110  73.2970720  42.6121690  58.9404720  72.7983890  42.5367000
  59.5602060  74.1368970  42.1958040  59.6748970  81.9741820  54.3561300
  59.6086280  81.0537490  54.1018890  59.0454110  82.0717260  55.0705940
  62.4688500  77.6690370  40.9083850  63.3568120  77.9807600  40.7335190
  62.4393590  76.7962620  40.5164430  53.5779590  82.5747780  46.3144720
  54.0958260  81.7716040  46.2601610  53.1263610  82.5126920  47.1561550
  51.0624130  79.5409150  53.2270420  50.7039070  80.2063000  53.8143760
  50.7678690  78.7092700  53.5983040  54.2637250  79.9993390  56.1109970
  53.9637390  80.1450570  55.2137790  55.0348490  79.4398680  56.0183360
  64.7402770  78.9802210  40.3763710  64.6566490  79.4116430  39.5260150
  65.4596960  79.4400560  40.8090530  65.8176910  81.4369730  53.4533680
  65.0925100  82.0298510  53.2563070  66.3452370  81.4293270  52.6547050
  61.3476500  83.1629900  46.9517530  61.7000320  82.5658030  46.2918900
  60.4638830  82.8374130  47.1225780  49.5732180  79.5400410  39.8505020
  50.4427030  79.8225210  40.1340940  49.0822500  80.3536280  39.7353830
  56.7366990  80.9273620  43.9713300  57.1929770  81.7378870  44.1973490
  56.3855200  80.6096760  44.8031790  52.6378770  71.2711270  44.4435820
  52.5093400  71.2629170  45.3920740  51.8140790  71.6094360  44.0926830
  49.6372700  73.0302390  53.9042520  48.9231220  73.2299310  54.5095130
  50.0567740  72.2541960  54.2757320  63.7403650  82.6432870  41.3036350
  63.4525350  83.1045560  42.0914230  64.5355820  82.1830640  41.5720570
  51.5578690  81.3573880  41.9787080  50.9506640  82.0972780  41.9882380
  52.0328040  81.4473240  41.1525280  61.1311480  75.5224700  51.6543970
  61.4992300  74.7019910  51.9823540  60.2709680  75.5826590  52.0699620
  64.4973510  74.4781640  42.4631530  63.8686670  74.5827310  41.7489760
  64.0025430  74.6978420  43.2525410  56.4657540  76.7567590  43.8789410
  55.7573690  77.2253930  44.3203020  56.7502020  76.0989600  44.5134600
  58.0913470  78.1764290  51.8781940  58.5898720  78.6510110  52.5433790
  58.2336420  77.2527810  52.0851970  60.4972970  73.4818250  45.3185200
  60.3740750  73.5004380  44.3694710  61.4457530  73.5297190  45.4383600
  54.6692560  75.0652670  41.2540120  55.5183090  75.5022820  41.1880310
  54.3023830  75.3772930  42.0812180  65.2980330  74.3932250  52.7210330
  64.7953930  75.1337650  53.0604140  66.1136990  74.7816250  52.4047120
  63.5902340  79.6365430  46.1671690  62.6492480  79.6515660  46.3419380
  63.9046410  78.8501390  46.6131990  53.5683980  81.3185030  39.7275650
  54.3347250  81.2066390  40.2901080  53.6458670  80.6223000  39.0752420
  52.2630740  78.7510100  40.4108540  52.3434330  77.8037610  40.5225940
  53.1550490  79.0816980  40.5169200  49.7901540  80.5725020  55.6464710
  50.2940560  79.9932300  56.2180940  49.0508960  80.8565250  56.1841080
  56.6925160  83.2939210  39.2011000  56.5875800  82.6791560  39.9272380
  56.5249380  82.7705100  38.4174010  56.8439480  81.9796010  55.1800230
  56.0785150  82.5481010  55.0954900  57.0255440  81.6872220  54.2868460
  59.9327890  82.3559240  39.8052990  59.3837990  82.8028540  40.4495730
  60.5547150  81.8508490  40.3290660  51.8224620  78.7154610  56.5414780
  51.8629960  78.4168480  57.4500010  52.6770120  79.1162220  56.3822300
  55.6003010  81.3150160  41.7018290  56.0219430  81.1490030  42.5449680
  55.7253850  80.5050390  41.2073430  53.7630430  77.2946710  54.5089270
  53.2326890  76.8037660  53.8812610  54.4318500  77.7230910  53.9747200
  58.1130650  80.3387770  38.9495390  58.6336310  79.6236790  38.5836540
  58.7599050  80.9773640  39.2495900  62.6608490  81.7616170  54.2730460
  63.0749510  81.9161250  55.1220880  61.7259490  81.8871390  54.4356240
  63.1330660  79.1012330  56.2769610  63.7151430  78.3464650  56.1890090
  63.3092430  79.6319770  55.5001090  54.2502730  74.2609080  54.5886560
  54.1559600  73.6429830  53.8637430  53.6700120  74.9875370  54.3616470
  57.0164170  72.8182320  51.6213950  56.5681470  72.8406580  50.7759500
  56.3829370  72.4201340  52.2184250  57.4223720  81.7136650  52.2426390
  57.8411830  82.5569380  52.0702630  56.5032350  81.8508690  52.0133170
  59.7587620  79.4452830  53.6264230  59.8783830  78.8493970  54.3659070
  60.6181620  79.4822520  53.2065530  62.0975520  79.9990020  52.2026740
  61.5710740  80.5232640  51.5991880  62.4406860  80.6317410  52.8336470
  54.4961910  77.3883390  38.6476450  54.2950970  76.5250750  39.0089790
  54.3253960  77.3016750  37.7098050  56.5256390  75.9874180  54.8840050
  57.1156080  75.6790030  55.5717870  55.7076630  75.5153930  55.0399950
  61.3449820  75.6039990  55.1173070  60.6565340  74.9421530  55.0523060
  62.0655840  75.1578260  55.5621530  61.9750220  72.1991620  41.1763330
  62.2552510  71.3559520  41.5322750  61.2015950  72.4314730  41.6902080
  53.2944710  74.4884010  38.6354330  53.5970610  74.4951440  37.7273480
  54.0339300  74.1381870  39.1321990  56.5129640  73.4318630  39.6210530
  56.1651640  72.7542620  39.0412980  56.7142410  72.9708140  40.4353920
  66.3530940  81.4368350  41.7867240  67.1149850  82.0065000  41.8926930
  66.3685310  80.8695550  42.5575550  49.8535280  79.9606280  46.0174900
  49.1984120  79.6917920  45.3734600  50.6913230  79.8510760  45.5676880
  67.3590910  82.2918450  46.6309170  67.7299740  81.5085770  46.2245140
  67.9992840  82.9807550  46.4526470  66.4050110  81.7302720  38.9439760
  66.6798950  82.6381600  38.8158980  66.2160850  81.6665250  39.8801750
  62.8025720  74.7547570  40.2393390  63.2210600  74.5678550  39.3990050
  62.4961780  73.9026620  40.5496320  66.3015450  79.6671710  43.9369190
  65.9259050  78.8999640  43.5050480  65.5718570  80.0494410  44.4244120
  50.8911210  80.3458850  50.5578240  51.2584250  80.2586250  51.4374260
  50.3222030  79.5825400  50.4585100  65.6915070  78.8143230  53.5708710
  65.4601160  78.5855980  52.6706660  65.9519620  79.7342780  53.5253600
  50.4427210  77.2567940  54.4636660  49.5483260  77.2234700  54.8030370
  50.9824760  77.4554730  55.2287910  64.1303140  74.0399660  56.3488410
  65.0073320  74.0483060  56.7322410  64.1423980  73.3030500  55.7380760
  49.0673360  77.1705210  41.9600230  48.1637440  77.4335410  41.7851890
  49.5513980  77.4416380  41.1800190  65.5766410  77.8929200  47.2376430
  66.1003890  77.3991850  46.6066600  66.1625830  78.0279560  47.9824000
  65.7556130  77.9769070  50.7595980  64.8058840  77.9432610  50.8740970
  65.9369140  78.8869180  50.5245750  51.6100570  76.2270750  39.8694610
  52.3192270  75.8053970  39.3841890  50.8940510  76.2945980  39.2377960
  51.2574730  72.2810080  38.9097260  51.9802860  72.8219020  39.2278480
  51.5299250  72.0073500  38.0338800  65.0666380  77.1502550  43.1768840
  65.5625500  76.9173420  43.9617720  64.8682450  76.3114390  42.7606480
  50.9466920  71.5316270  48.8119880  51.5943110  70.9813650  48.3715040
  51.3668760  71.7859420  49.6335690  66.4953540  75.7863500  45.7106520
  66.3852820  75.6319540  46.6488790  67.2561130  75.2584440  45.4681930
  64.8419260  71.7257630  52.1689520  65.4791480  72.3391770  52.5348710
  64.9894150  71.7618290  51.2238750  67.3843810  73.6171420  38.9512660
  68.3093120  73.4852600  38.7430950  67.3619600  73.6964240  39.9049110
  67.4582300  74.3882080  41.5769370  66.6633800  74.3227200  42.1062280
  67.6625580  75.3232720  41.5654720  50.6998920  71.6871940  51.5545200
[truncated: 1,153,511 more chars]
