# Supplementary material for: Multiscale Simulations Identify Origins of Differential Carbapenem Hydrolysis by the OXA-48 β-Lactamase
Source: ACS Catal. 2022 Apr 4;12(8):4534–44. doi: 10.1021/acscatal.1c05694 (PMC9097296; doi:10.1021/acscatal.1c05694)
Supplement: Supplementary file 2 — cs1c05694_si_002.zip [file cs1c05694_si_002.zip › SI_files/ts_struct/us/ime/orientationII/ime_orientationII_ts.crd]

Cpptraj Generated trajectory                                                    
  49.985  46.448  10.346  50.471  47.107  11.065  49.863  45.489  10.849  50.575
  46.290   9.443  48.622  46.928  10.114  48.685  47.977   9.865  47.986  46.151
   8.990  48.646  46.114   8.226  47.963  45.116   9.297  46.596  46.693   8.581
  46.042  46.814   9.500  46.576  47.707   8.210  46.021  45.863   7.471  46.534
  46.127   6.558  46.093  44.862   7.587  44.539  46.302   7.337  44.039  45.973
   8.248  44.475  47.390   7.353  43.865  45.643   6.211  44.243  46.150   5.324
  44.062  44.573   6.280  42.830  45.954   6.357  47.919  46.856  11.468  47.940
  45.780  12.055  47.387  47.946  11.998  47.375  48.871  11.420  46.591  47.965
  13.162  47.160  47.478  13.954  46.454  49.384  13.759  46.027  50.016  12.981
  45.819  49.327  14.542  47.718  50.142  14.197  48.194  50.499  13.381  47.490
  51.002  14.675  48.752  49.346  15.006  49.881  49.793  14.982  48.394  48.355
  15.705  45.239  47.263  12.992  44.595  47.278  11.925  44.834  46.593  14.056
  45.437  46.491  14.860  43.561  45.854  14.080  43.614  45.288  14.915  42.374
  46.724  14.235  42.192  47.395  13.396  41.480  46.103  14.276  42.412  47.583
  15.481  42.194  47.078  16.716  41.967  46.048  16.991  42.374  48.059  17.650
  42.221  47.801  18.698  42.725  49.255  17.074  43.003  50.532  17.561  43.000
  50.692  18.639  43.250  51.564  16.614  43.400  52.522  16.897  43.251  51.360
  15.239  43.562  52.221  14.647  42.985  50.080  14.721  42.931  49.869  13.653
  42.689  49.007  15.606  43.313  44.770  13.043  42.206  44.422  12.725  44.399
  44.294  12.438  45.274  44.481  12.907  44.462  42.986  11.751  43.633  42.927
  11.178  45.802  42.982  10.917  45.941  43.864  10.445  46.614  42.880  11.508
  45.840  41.727  10.025  45.818  40.911  10.747  44.915  41.772   9.451  47.017
  41.622   9.039  48.112  42.101   9.364  46.908  41.091   7.815  45.919  40.709
   7.562  47.712  40.927   7.228  44.371  41.842  12.759  45.121  41.773  13.689
  43.459  40.845  12.537  42.758  40.968  11.711  43.186  39.776  13.411  42.852
  40.154  14.377  42.027  38.885  12.843  41.217  39.552  12.550  42.362  38.474
  11.890  41.539  37.774  13.769  42.293  36.993  13.867  41.371  38.224  14.748
  40.213  37.172  13.228  39.143  37.509  13.829  40.229  36.417  12.253  44.428
  38.979  13.711  45.317  38.635  12.880  44.632  38.595  14.990  43.860  38.909
  15.693  45.819  37.928  15.563  46.664  38.210  15.204  45.855  38.261  17.057
  44.932  38.189  17.459  46.517  37.528  17.519  46.341  39.678  17.261  45.492
  40.574  17.328  47.602  39.850  17.555  47.885  40.894  17.691  48.176  38.927
  17.632  45.696  36.386  15.334  45.775  35.619  16.303  45.513  35.978  14.079
  45.589  36.722  13.401  45.051  34.648  13.775  44.126  34.552  14.343  44.639
  34.566  12.351  44.111  33.623  12.210  43.875  35.319  12.156  45.841  34.551
  11.363  46.389  35.467  11.531  46.512  33.802  11.453  45.247  34.703   9.976
  44.717  33.797   9.726  44.531  35.512   9.937  46.382  34.817   8.953  46.976
  35.682   9.207  47.076  33.991   8.999  46.013  34.984   7.534  45.676  35.902
   7.281  46.875  34.709   6.926  45.204  34.313   7.244  46.038  33.520  14.159
  45.672  32.319  14.240  47.267  33.840  14.355  47.537  34.887  14.214  48.347
  32.950  14.748  48.459  32.154  14.013  49.638  33.642  14.663  50.460  32.926
  14.654  49.764  34.167  13.810  49.828  34.599  15.711  49.342  35.411  15.358
  48.089  32.234  16.130  48.656  31.219  16.428  47.197  32.814  16.949  46.834
  33.826  16.769  46.818  32.274  18.218  47.745  32.042  18.721  46.156  33.347
  19.100  45.194  33.420  18.804  46.136  32.887  20.077  46.906  34.669  19.239
  48.220  34.825  18.988  48.737  34.168  18.421  48.624  36.134  19.336  49.573
  36.575  19.034  47.600  36.830  19.943  47.545  38.107  20.542  48.341  38.850
  20.587  46.366  38.408  21.208  46.264  39.375  21.699  45.287  37.499  21.216
  44.396  37.862  21.727  45.289  36.350  20.439  44.454  35.785  20.400  46.526
  35.919  19.878  45.946  31.012  18.093  45.960  30.151  18.977  45.250  30.795
  16.968  45.316  31.418  16.087  44.415  29.624  16.725  43.760  29.428  17.561
  43.550  29.720  15.459  44.289  29.913  14.695  43.040  28.848  15.451  42.584
  30.898  15.489  41.801  31.115  16.413  42.458  31.524  14.386  41.725  32.305
  14.184  43.008  31.121  13.535  45.282  28.344  16.741  44.716  27.292  17.097
  46.568  28.393  16.406  47.085  29.326  16.187  47.542  27.323  16.591  47.254
  26.425  16.045  48.870  27.843  16.094  49.207  28.669  16.721  49.617  27.073
  16.219  48.890  28.156  15.061  47.656  26.756  18.006  47.936  25.572  18.088
  47.463  27.534  19.067  47.221  28.592  18.960  47.499  26.988  20.402  48.294
  26.244  20.470  47.776  28.183  21.414  46.860  28.773  21.402  47.935  27.812
  22.427  48.959  29.077  21.080  50.261  28.630  20.875  50.994  29.730  20.502
  52.060  29.734  20.275  50.165  30.820  20.424  50.417  31.669  20.055  48.848
  30.416  20.749  48.001  30.964  20.710  46.141  26.341  20.790  46.119  25.309
  21.459  44.994  26.884  20.332  45.060  27.721  19.653  43.713  26.145  20.342
  43.436  25.834  21.339  42.683  27.194  19.944  43.028  27.623  19.096  41.791
  26.726  19.528  42.190  28.170  20.946  41.115  27.750  21.805  40.581  26.803
  21.729  40.730  28.677  22.834  39.934  28.381  23.518  41.211  29.988  22.821
  40.899  30.736  23.550  42.204  30.402  21.906  42.513  31.442  21.802  42.725
  29.442  21.020  43.414  29.767  20.357  43.723  24.795  19.519  43.225  23.822
  19.973  44.377  24.737  18.340  44.792  25.557  17.921  44.727  23.451  17.662
  43.888  22.971  17.369  45.517  23.818  16.397  46.300  24.450  16.485  46.075
  22.546  15.706  46.349  22.719  14.666  46.972  22.195  16.215  45.320  21.764
  15.785  44.627  24.350  15.535  45.162  24.616  14.720  45.636  22.474  18.474
  45.310  21.320  18.591  46.709  22.878  19.143  46.976  23.929  19.247  47.539
  22.106  20.065  47.879  21.267  19.458  48.714  23.021  20.480  49.311  23.246
  19.597  48.287  23.897  20.969  49.683  22.389  21.513  50.448  23.046  21.925
  49.168  22.228  22.367  50.314  21.103  20.864  50.597  20.143  21.638  50.514
  21.055  19.629  46.785  21.502  21.257  46.919  20.296  21.529  45.857  22.290
  21.758  45.878  23.311  21.378  44.900  21.950  22.857  45.418  21.237  23.237
  44.768  23.097  23.894  44.468  23.951  23.446  44.104  22.813  24.711  46.061
  23.416  24.611  47.143  24.021  23.947  47.154  24.355  22.909  48.123  23.974
  24.809  49.121  24.388  24.664  47.761  23.439  25.996  46.385  23.107  25.903
  45.752  22.610  26.638  43.642  21.376  22.410  42.808  21.081  23.229  43.457
  21.046  21.096  44.249  21.237  20.372  42.300  20.395  20.471  42.388  20.639
  19.412  42.387  18.847  20.690  42.498  18.661  21.677  41.570  18.215  20.342
  43.615  18.283  19.922  43.706  18.664  18.904  44.478  18.635  20.485  43.620
  16.774  19.842  43.300  16.327  20.783  42.835  16.409  19.180  45.005  16.270
  19.330  45.789  16.625  19.859  44.938  15.266  19.240  45.280  16.825  17.984
  46.264  16.654  17.829  44.657  16.403  17.196  45.202  17.911  18.016  40.944
  20.981  20.992  40.040  20.289  21.419  40.843  22.347  21.010  41.620  22.748
  20.359  39.882  23.244  21.654  38.986  22.674  21.895  40.450  23.663  23.019
  40.675  22.781  23.618  41.366  24.218  22.818  39.457  24.460  23.629  38.821
  23.761  23.984  39.453  24.323  20.675  40.072  24.456  19.621  38.376  25.075
  21.045  37.999  24.787  22.026  37.902  26.279  20.242  38.745  26.645  19.655
  36.719  25.915  19.325  36.500  26.779  18.696  37.052  25.245  18.647  35.464
  25.283  19.981  35.804  24.473  20.627  35.002  26.021  20.636  34.366  24.876
  18.968  34.405  25.036  17.760  33.291  24.235  19.450  33.205  24.187  20.536
  32.363  24.240  18.879  37.570  27.398  21.199  37.036  27.251  22.328  37.951
  28.627  20.788  38.542  28.711  19.876  37.807  29.849  21.584  36.764  30.146
  21.697  38.397  29.637  22.475  38.446  31.152  21.040  38.749  31.293  19.856
  38.687  32.041  21.947  38.168  31.834  22.883  39.460  33.299  21.824  40.242
  33.117  21.087  38.425  34.330  21.363  37.786  33.904  20.589  37.570  34.977
  22.454  36.819  34.226  22.702  38.143  35.315  23.316  37.025  35.831  22.051
  39.096  35.517  20.690  39.606  36.122  21.317  39.697  35.180  19.846  38.282
  36.123  20.292  40.140  33.693  23.122  39.643  33.647  24.215  41.288  34.309
  22.926  41.614  34.451  21.896  41.884  35.302  23.879  41.375  35.353  24.841
  43.354  34.823  24.175  43.851  34.627  23.225  44.185  35.889  24.930  45.176
  35.596  25.277  44.342  36.696  24.214  43.718  36.308  25.821  43.268  33.482
  24.968  44.190  33.297  25.336  42.599  33.566  25.825  42.902  32.663  24.350
  41.849  36.621  23.262  41.999  36.817  22.031  41.812  37.646  24.092  41.231
  37.445  24.979  42.095  39.052  23.875  42.312  39.252  22.836  40.879  39.895
  24.236  40.879  40.146  25.286  40.937  41.246  23.529  41.854  41.775  23.744
  40.732  41.035  22.563  40.224  41.979  23.907  39.507  39.273  23.859  38.805
  40.105  23.905  39.531  38.790  22.882  39.160  38.558  24.606  43.284  39.497
  24.759  43.261  39.325  25.992  44.225  40.298  24.223  44.188  40.416  23.140
  45.221  41.003  25.003  45.024  40.892  26.069  46.630  40.467  24.730  46.833
  40.673  23.679  47.321  40.905  25.321  46.795  38.934  24.829  46.171  38.399
  24.241  48.241  38.652  24.565  48.560  37.715  24.766  48.405  38.851  23.506
  48.874  39.384  25.067  46.460  38.480  26.303  46.733  37.433  26.438  46.959
  39.195  26.942  45.484  38.516  26.561  45.306  42.471  24.766  44.861  42.931
  23.733  45.925  43.187  25.679  46.409  42.752  26.554  45.857  44.647  25.681
  45.722  44.923  24.719  44.577  45.029  26.412  43.797  44.677  25.876  44.563
  44.545  27.298  44.370  46.466  26.719  44.977  47.242  27.680  45.785  46.938
  28.344  44.407  48.499  27.741  44.597  49.255  28.502  43.464  48.643  26.723
  42.680  49.703  26.337  42.717  50.686  26.806  42.007  49.586  25.097  41.517
  50.488  24.731  41.861  48.356  24.411  41.397  48.365  23.425  42.553  47.209
  24.947  42.565  46.356  24.405  43.369  47.385  26.063  47.106  45.350  26.276
  47.372  45.126  27.431  47.693  46.237  25.451  47.312  46.332  24.521  48.807
  47.120  25.796  49.330  46.720  26.561  49.697  47.324  24.567  49.943  46.466
  24.095  49.139  47.632  23.783  50.792  48.271  24.783  50.782  49.158  25.607
  51.856  48.130  24.055  52.535  48.975  24.172  51.784  47.519  23.156  48.212
  48.473  26.268  47.770  49.287  25.484  48.279  48.671  27.583  48.893  47.934
  28.100  47.693  49.799  28.264  46.667  49.836  27.896  47.619  49.447  29.757
  47.101  48.493  29.849  48.583  49.147  30.168  47.051  50.594  30.653  46.684
  50.106  31.555  47.787  51.382  30.814  45.812  51.231  30.123  45.442  52.419
  30.291  44.952  50.463  29.642  48.366  51.100  28.065  47.756  52.107  28.239
  49.637  51.199  27.727  50.074  50.296  27.607  50.263  52.389  27.172  49.927
  53.187  27.692  51.814  52.362  27.342  52.321  51.607  26.903  52.265  53.211
  26.830  52.191  52.371  28.805  51.667  53.050  29.690  53.344  51.762  29.024
  53.720  51.690  30.045  53.832  51.260  28.189  49.824  52.679  25.695  49.324
  53.793  25.447  49.875  51.707  24.769  50.166  50.692  25.041  49.214  51.910
  23.447  49.666  52.703  22.851  49.589  50.580  22.624  50.606  50.255  22.842
  48.798  49.878  22.885  49.641  50.786  21.145  48.774  51.351  20.803  50.402
  51.446  21.068  49.945  49.625  20.268  50.576  49.032  20.788  49.052  49.155
  20.238  50.355  50.093  18.845  49.684  50.890  18.524  51.369  50.468  18.989
  50.380  49.027  17.766  51.199  48.317  17.876  49.383  48.601  17.648  50.462
  49.417  16.752  47.719  52.202  23.526  47.214  52.785  22.564  47.016  51.797
  24.605  47.592  51.305  25.375  45.573  51.704  24.795  45.397  50.917  25.513
  45.070  53.085  25.280  45.303  53.832  24.536  43.998  53.011  25.384  45.726
  53.507  26.575  45.503  52.682  27.114  46.789  53.679  26.405  45.087  54.688
  27.226  44.648  55.691  26.654  44.965  54.606  28.488  45.223  53.658  28.960
  44.518  55.354  28.998  45.007  51.106  23.549  44.038  51.479  22.886  45.595
  49.960  23.202  46.411  49.617  23.838  45.145  49.080  22.157  44.110  49.362
  21.966  46.068  49.353  20.997  46.079  50.294  20.812  47.002  48.993  21.130
  45.473  48.753  19.741  45.025  47.766  19.855  44.580  49.314  19.467  46.440
  48.821  18.580  47.345  49.657  18.658  46.305  48.092  17.512  45.439  47.434
  17.435  47.036  48.248  16.733  45.040  47.573  22.517  45.877  47.003  23.198
  43.907  46.989  22.141  43.198  47.627  21.614  43.697  45.526  22.220  44.339
  45.177  23.029  42.639  45.345  22.410  43.990  44.770  20.936  44.057  45.353
  19.843  44.130  43.440  21.149  44.167  43.037  22.074  44.492  42.548  20.080
  44.144  42.955  19.224  46.077  42.354  20.113  46.313  41.706  20.851  46.332
  41.805  19.206  46.924  43.604  20.357  47.418  44.490  19.390  47.223  44.234
  18.349  48.178  45.616  19.702  48.627  46.197  18.896  48.537  45.902  21.047
  49.221  46.638  21.151  48.006  45.098  22.028  48.214  45.315  22.992  47.290
  43.913  21.676  47.067  43.259  22.413  43.881  41.156  20.291  43.844  40.679
  21.401  43.400  40.405  19.264  43.429  40.806  18.251  42.653  39.194  19.411
  43.261  38.606  20.099  41.215  39.438  20.045  41.351  39.927  21.009  40.277
  40.312  19.192  40.423  39.977  18.250  39.245  40.186  19.518  40.617  41.346
  19.233  40.637  38.164  20.157  41.144  37.678  20.991  42.462  38.253  18.167
  42.595  38.699  17.065  42.397  36.917  18.356  42.418  36.449  19.340  42.362
  35.997  17.198  42.974  36.440  16.412  42.947  34.642  17.762  43.023  33.951
  16.922  43.943  34.923  18.105  42.145  33.968  18.916  42.118  34.420  20.091
  41.440  32.919  18.598  40.718  32.499  19.299  41.395  32.336  17.678  40.967
  35.647  16.646  40.864  35.030  15.587  39.967  36.124  17.349  40.161  36.823
  18.162  38.562  36.034  16.916  38.490  35.984  15.910  37.893  34.740  17.374
  38.519  34.008  17.069  37.835  34.647  18.378  36.553  34.585  16.734  35.858
  35.551  16.393  36.125  33.408  16.593  35.120  33.340  16.525  36.696  32.501
  16.791  37.821  37.291  17.358  36.997  37.206  18.278  37.879  38.355  16.604
  38.489  38.327  15.799  37.361  39.634  17.031  37.777  39.880  17.918  37.705
  40.685  16.003  38.647  40.567  15.657  36.969  40.533  15.215  37.450  42.191
  16.376  36.386  42.373  16.531  38.394  42.558  17.524  38.559  43.635  17.548
  38.018  42.334  18.522  39.384  42.118  17.397  37.850  43.117  15.220  38.911
  42.980  15.014  37.316  42.824  14.316  37.574  44.147  15.447  35.825  39.622
  17.420  35.415  40.214  18.349  35.084  38.818  16.640  35.477  38.328  15.750
  33.631  38.579  16.909  33.106  39.523  17.053  33.077  37.819  15.705  33.152
  38.416  14.893  33.610  36.874  15.595  31.582  37.499  15.944  31.328  36.952
  15.036  31.350  36.927  16.843  30.799  38.752  16.033  30.874  39.177  17.034
  31.194  39.477  15.321  29.296  38.508  15.685  29.200  38.208  14.642  28.909
  37.641  16.220  28.513  39.712  15.998  28.709  40.516  15.418  27.564  39.495
  15.730  28.574  39.943  16.980  33.365  37.740  18.168  32.577  38.249  18.969
  34.008  36.592  18.406  34.711  36.228  17.657  33.916  35.920  19.712  32.862
  35.813  19.968  34.467  34.525  19.580  33.940  34.092  18.836  35.448  34.541
  19.341  34.247  33.699  20.857  34.731  34.054  21.669  33.179  33.674  21.073
  34.567  32.234  20.628  34.097  31.831  19.731  35.597  32.012  20.349  34.304
  31.573  21.884  34.292  32.138  22.722  33.923  30.332  22.104  33.476  30.061
  23.277  33.370  30.825  23.929  33.081  29.150  23.464  34.011  29.353  21.234
  34.418  29.475  20.230  33.694  28.363  21.564  34.421  36.772  20.881  34.009
  36.646  22.003  35.330  37.725  20.610  35.902  37.721  19.682  35.792  38.633
  21.621  35.963  38.092  22.457  37.110  39.225  21.151  37.392  40.025  21.836
  37.898  38.473  21.182  36.993  39.569  20.123  34.797  39.747  21.938  34.700
  40.237  23.087  33.898  40.096  21.011  34.035  39.747  19.998  32.823  41.060
  21.146  33.084  41.771  21.916  32.786  41.874  19.859  32.782  41.210  19.097
  31.917  42.531  19.825  33.969  42.902  19.706  34.603  43.294  20.629  34.470
  43.114  18.509  35.217  43.889  18.343  33.830  42.724  17.717  31.385  40.450
  21.453  30.503  41.142  21.897  31.232  39.193  21.274  32.055  38.811  20.671
  29.977  38.422  21.452  29.170  38.955  21.159  30.036  37.012  20.800  29.853
  37.087  19.729  30.956  36.464  21.004  28.914  36.079  21.295  28.991  35.901
  22.368  28.024  36.669  21.138  28.758  34.766  20.485  29.618  34.383  19.658
  27.783  33.963  20.741  27.194  34.129  21.632  28.019  32.969  20.389  29.895
  38.237  23.025  30.848  37.733  23.647  28.685  38.388  23.506  27.822  38.525
  22.854  28.362  38.428  24.936  29.218  38.693  25.557  27.344  39.529  25.150
  26.396  39.317  24.657  27.132  39.597  26.217  27.828  40.439  24.796  27.835
  37.089  25.521  27.120  36.345  24.847  28.232  36.796  26.736  28.912  37.461
  27.267  27.956  35.537  27.417  27.046  35.129  26.978  29.142  34.530  27.175
  30.024  34.888  27.706  28.936  33.560  27.629  29.527  34.148  25.791  28.856
  33.126  25.143  28.097  32.680  25.639  29.321  32.614  23.932  28.734  31.808
  23.491  30.326  33.336  23.302  30.602  33.154  22.264  30.968  34.450  23.873
  31.741  35.046  23.387  30.613  34.775  25.179  31.216  35.533  25.679  27.725
  35.681  28.932  28.089  36.737  29.452  27.142  34.717  29.623  26.833  33.865
  29.018  26.985  34.744  31.147  26.546  35.730  31.298  26.084  33.624  31.688
  26.278  32.753  31.334  26.277  33.618  32.679  24.611  33.860  31.477  24.405
  34.459  30.589  23.801  32.572  31.188  24.155  32.058  30.294  23.781  31.892
  32.040  22.744  32.797  31.044  24.016  34.685  32.605  24.419  35.695  32.525
  22.933  34.779  32.685  24.231  34.183  33.548  28.323  34.761  31.893  29.170
  34.008  31.564  28.524  35.631  32.912  27.675  36.781  33.309  26.748  36.348
  33.686  27.501  37.493  32.502  28.502  37.545  34.371  28.263  37.003  35.273
  28.145  38.496  34.285  29.948  37.309  33.912  30.541  37.250  34.738  30.264
  38.036  33.163  29.871  35.870  33.415  30.572  35.789  32.585  30.386  34.847
  34.453  31.540  34.855  34.731  29.520  34.058  35.022  28.557  33.986  34.728
  29.852  32.999  36.009  28.979  32.500  36.432  30.610  31.946  35.198  30.540
  30.984  35.707  30.222  31.854  34.184  31.681  32.146  35.184  30.743  33.576
  37.158  30.710  34.748  37.429  31.585  32.764  37.761  31.576  31.723  37.437
  32.574  33.152  38.761  31.913  33.584  39.512  33.477  34.325  38.444  34.223
  34.800  39.351  33.393  31.916  39.347  34.006  31.586  38.522  33.892  32.278
  40.278  32.601  30.764  39.815  33.644  26.771  40.479  32.912  26.062  40.035
  33.474  26.819  41.586  34.990  26.401  39.916  35.394  27.424  39.071  36.746
  27.546  38.447  37.042  28.626  37.780  37.615  26.680  38.667  34.448  28.401
  38.984  34.739  29.336  38.769  33.387  28.132  39.892  33.474  28.892  40.724
  31.989  28.345  39.207  31.931  27.689  38.342  31.995  29.854  38.744  32.367
  30.082  37.556  36.180  25.148  40.283  35.144  23.853  40.932  34.515  23.558
  40.269  34.616  24.136  41.745  35.921  22.629  41.315  35.214  21.875  41.659
  36.344  22.182  40.415  37.006  22.865  42.308  37.880  21.811  42.370  37.624
  20.908  41.816  39.026  22.244  42.840  39.148  23.314  42.671  39.791  21.720
  42.267  30.706  28.044  40.024  30.373  28.999  40.553  29.553  27.705  39.115
  28.667  27.683  39.768  29.640  26.646  38.714  29.457  28.301  38.204  30.921
  27.071  41.092  31.404  27.605  41.824  33.574  34.776  37.143  32.931  34.224
  36.474  34.179  36.066  36.774  35.157  36.062  37.230  34.558  36.197  35.288
  35.275  36.992  35.151  35.159  34.981  34.633  35.170  35.249  33.659  36.147
  34.766  35.040  34.487  34.127  34.553  33.495  36.560  34.522  32.691  35.830
  34.615  33.463  37.285  37.410  34.252  38.126  37.846  32.197  37.161  37.760
  31.643  36.300  37.386  31.315  38.123  38.479  31.373  39.050  37.910  29.812
  37.716  38.366  29.551  37.509  37.329  29.751  36.864  38.904  28.768  38.684
  38.809  28.442  39.758  37.949  28.991  39.897  37.018  27.410  40.673  38.362
  27.113  41.527  37.753  26.703  40.527  39.607  25.917  41.240  39.855  27.035
  39.357  40.354  26.529  39.235  41.301  28.015  38.482  39.955  28.272  37.640
  40.581  31.690  38.229  39.993  31.303  39.203  40.571  32.422  37.295  40.603
  32.721  36.431  40.174  32.718  37.359  42.046  31.772  37.430  42.582  33.583
  38.661  42.383  33.687  39.129  43.557  33.010  33.618  42.983  33.559  33.946
  43.865  33.827  33.298  42.336  31.419  32.063  42.180  31.952  31.457  41.566
  30.094  32.274  42.031  29.537  32.005  40.796  29.430  32.839  42.970  32.131
  32.445  43.357  32.774  31.529  43.703  31.447  32.793  44.191  32.301  34.869
  42.387  32.122  34.683  41.411  31.424  35.181  42.953  33.306  36.052  42.416
  33.625  36.321  43.423  34.228  35.827  41.879  34.245  39.303  41.366  34.090
  38.924  40.442  34.885  40.626  41.483  35.402  40.473  42.430  35.929  40.774
  40.333  35.380  40.532  39.423  36.214  42.260  40.166  36.787  42.501  39.271
  35.338  42.909  40.195  36.823  42.607  41.000  37.160  39.966  40.457  37.638
  40.105  41.427  36.974  38.897  40.352  38.224  40.207  39.390  39.092  39.562
  39.529  37.756  39.958  38.438  38.458  41.243  39.147  33.849  41.697  41.728
  33.824  42.229  42.846  32.927  42.014  40.796  33.028  41.725  39.332  33.069
  40.656  39.126  33.870  42.213  38.841  31.841  42.391  38.757  31.517  41.860
  37.862  32.245  43.371  38.502  30.839  42.489  39.906  30.364  41.517  40.043
  30.002  43.186  39.865  31.685  42.695  41.173  31.782  43.765  41.352  30.986
  42.366  42.517  30.824  43.154  43.432  30.597  41.092  42.624  30.727  40.547
  41.784  29.874  40.544  43.860  28.960  41.134  43.932  29.422  39.071  43.541
  29.180  39.072  42.479  30.276  38.422  43.734  28.271  38.522  44.335  27.767
  39.092  45.260  28.056  37.257  44.149  27.399  36.817  44.778  28.677  36.723
  43.557  30.658  40.729  45.214  30.008  41.050  46.240  32.015  40.840  45.211
  32.531  40.507  44.409  32.740  41.326  46.372  32.554  40.806  47.311  34.257
  40.928  46.179  34.786  41.376  45.338  34.821  41.239  47.059  34.457  39.545
  45.987  34.022  39.452  45.136  32.699  42.872  46.591  32.314  43.369  47.638
  32.912  43.615  45.511  33.370  43.171  44.727  33.037  45.070  45.658  33.823
  45.323  46.370  33.493  45.678  44.316  34.188  44.929  43.937  32.723  45.712
  43.546  34.201  47.011  44.363  33.664  47.671  45.044  35.689  46.776  44.797
  36.119  47.777  44.830  35.827  46.457  45.830  36.273  46.239  44.049  34.409
  47.682  43.008  34.910  46.989  42.333  33.426  47.956  42.627  35.059  48.557
  42.975  31.707  45.731  46.159  31.803  46.772  46.901  30.542  45.218  45.745
  30.542  44.467  45.070  29.228  45.676  46.125  29.240  46.759  46.000  28.205
  45.173  45.051  28.410  44.103  45.019  26.729  45.552  45.336  26.476  45.308
  46.368  26.611  46.629  45.215  26.113  44.871  44.750  28.605  45.862  43.732
  28.629  46.952  43.723  29.595  45.634  43.337  27.648  45.541  42.550  26.601
  45.719  42.797  27.923  46.186  41.716  27.761  44.470  42.381  28.847  45.302
  47.614  28.078  46.049  48.252  29.396  44.178  48.133  29.818  43.587  47.432
  29.276  43.693  49.536  28.251  43.833  49.879  29.642  42.208  49.632  29.552
  42.041  50.705  28.936  41.645  49.021  30.652  42.066  49.249  30.150  44.598
  50.454  29.841  44.814  51.612  31.244  45.192  49.905  31.497  44.919  48.966
  32.050  46.257  50.577  32.359  45.865  51.546  33.446  46.469  49.959  33.295
  46.736  48.913  33.880  47.338  50.453  34.432  45.298  50.070  33.913  44.352
  49.919  35.413  45.422  48.951  35.954  46.327  49.227  36.069  44.552  48.976
  34.953  45.499  47.965  35.100  45.268  51.420  35.542  44.282  51.560  35.886
  46.023  51.437  34.348  45.428  52.193  31.326  47.696  50.722  31.123  48.336
  51.741  30.749  48.074  49.540  30.894  47.539  48.695  29.872  49.226  49.344
  30.445  50.129  49.553  29.573  49.329  47.828  30.495  49.456  47.260  29.055
  48.397  47.603  28.494  50.464  47.600  27.315  50.130  47.411  28.795  51.587
  47.873  28.581  49.178  50.259  28.099  50.263  50.726  27.934  47.964  50.490
  28.369  47.085  50.249  26.760  47.930  51.362  26.279  48.895  51.208  25.743
  46.882  50.923  25.622  47.065  49.855  26.146  45.874  51.029  24.336  46.945
  51.522  24.398  46.616  52.559  23.694  48.336  51.607  24.206  48.949  52.348
  23.736  48.756  50.602  22.652  48.278  51.922  23.272  46.179  50.750  23.520
  45.126  50.881  22.306  46.259  51.248  23.278  46.499  49.708  27.094  47.732
  52.889  26.269  47.837  53.819  28.361  47.443  53.195  28.988  47.290  52.418
  28.866  47.122  54.503  29.942  47.292  54.536  28.424  47.875  55.154  28.552
  45.674  54.976  28.516  45.308  56.167  28.298  44.781  54.026  28.333  45.082
  53.062  28.114  43.377  54.230  27.441  43.291  55.083  27.567  42.720  53.008
  28.230  42.829  52.150  27.356  41.180  53.193  28.284  40.623  53.317  26.711
  40.912  54.030  26.917  40.704  52.317  26.162  43.241  52.585  25.453  42.490
  52.237  25.573  43.563  53.444  26.419  44.027  51.875  29.474  42.805  54.658
  29.515  42.008  55.593  30.526  43.278  53.999  30.323  43.837  53.182  31.908
  43.120  54.349  32.085  42.229  54.951  32.875  42.894  53.114  32.883  43.805
  52.515  34.272  42.721  53.566  34.451  41.854  54.203  35.011  42.628  52.771
  34.515  43.646  54.088  32.560  41.708  52.186  33.176  41.657  51.288  32.715
  40.742  52.667  31.591  41.799  51.697  32.247  44.268  55.288  32.648  45.348
  54.852  31.981  44.136  56.622  31.486  43.334  56.985  32.453  45.092  57.641
  32.184  46.081  57.269  31.615  44.731  58.893  30.613  44.459  58.561  32.064
  43.785  59.197  31.566  45.723  60.079  30.886  45.216  60.763  32.569  45.929
  60.453  31.055  47.082  59.674  31.735  47.483  58.922  30.055  46.984  59.250
  31.035  48.052  60.960  30.212  47.620  61.530  31.937  47.783  61.509  31.136
  49.506  60.596  30.736  50.070  61.332  32.055  49.869  60.386  30.570  49.631
  59.768  33.957  44.983  57.815  34.698  45.958  57.931  34.507  43.811  57.655
  33.966  42.974  57.494  35.863  43.394  58.151  36.391  44.346  58.211  35.717
  42.869  59.581  35.225  43.643  60.171  35.076  41.989  59.541  37.078  42.561
  60.196  38.208  42.666  59.657  37.055  42.126  61.337  36.675  42.474  57.212
  36.271  41.375  56.752  37.775  43.002  56.754  38.048  43.894  57.140  38.678
  42.423  55.720  38.066  41.952  54.950  39.529  43.535  55.110  40.296  43.223
  54.402  39.040  44.308  54.518  40.228  44.262  56.250  40.078  43.687  57.164
  41.298  44.374  56.073  39.644  45.574  56.689  40.426  46.494  56.964  38.420
  45.641  56.967  39.444  41.216  56.270  39.998  40.468  55.432  39.460  40.988
  57.587  38.863  41.565  58.162  40.133  39.898  58.227  40.842  39.477  57.513
  41.013  40.537  59.310  42.043  40.644  58.972  40.670  41.496  59.698  41.137
  39.731  60.568  42.139  38.821  60.939  41.854  38.526  62.242  42.453  37.844
  62.827  40.703  39.154  62.647  40.187  39.019  63.505  40.263  39.941  61.634
  39.446  40.642  61.716  39.134  38.800  58.662  39.531  37.667  58.681  37.808
  39.117  58.933  37.584  40.084  58.748  36.779  38.193  59.479  37.255  37.706
  60.330  35.509  39.004  59.729  35.689  39.637  60.598  35.300  39.667  58.889
  34.206  38.227  60.025  34.529  37.247  60.377  33.598  38.742  60.769  33.254
  37.842  58.892  32.075  37.813  59.149  33.624  37.823  57.558  34.618  37.794
  57.382  33.000  37.488  56.838  36.542  36.964  58.518  36.264  37.185  57.295
  36.587  35.714  59.020  36.733  35.730  60.019  36.284  34.414  58.313  36.683
  34.466  57.300  37.058  33.304  58.995  36.681  33.247  60.016  36.865  32.027
  58.193  35.832  31.732  58.009  37.364  32.154  57.232  37.362  31.196  58.694
  38.580  33.481  59.069  39.127  33.557  58.129  38.775  34.373  59.664  38.955
  32.602  59.593  34.766  34.161  58.191  34.045  34.234  59.157  34.292  33.800
  56.983  34.904  33.751  56.181  32.938  33.387  56.636  32.241  34.002  57.204
  32.651  33.725  55.191  33.368  33.274  54.504  31.718  33.307  54.813  32.582
  35.195  54.892  31.426  35.994  55.114  30.550  35.540  55.553  31.439  37.404
  54.950  30.532  37.924  55.221  32.550  38.079  54.499  32.622  39.152  54.399
  33.740  37.375  54.341  34.650  37.874  54.040  33.776  35.954  54.528  34.722
  35.450  54.393  32.882  31.921  56.965  33.455  31.057  56.231  32.273  31.585
  58.109  31.708  32.243  58.628  32.140  30.221  58.662  33.076  29.665  58.605
  31.818  30.326  60.175  30.804  30.678  60.367  31.834  29.284  60.495  32.880
  31.137  60.984  32.744  32.184  60.714  32.715  31.081  62.060  34.327  30.793
  60.918  34.651  30.531  59.910  35.013  31.503  61.381  34.572  29.502  61.791
  34.132  29.676  62.773  34.124  28.660  61.263  36.020  29.288  61.951  36.562
  30.103  62.201  36.230  28.733  62.768  36.472  29.041  61.083  31.203  29.363
  57.848  30.068  29.764  57.605  31.593  28.161  57.432  32.526  27.904  57.721
  30.753  27.167  56.825  30.525  27.535  55.825  31.575  25.926  56.597  32.443
  26.115  55.964  32.012  25.744  57.579  30.875  24.708  56.152  30.222  24.543
  55.013  30.113  25.345  54.297  29.718  23.256  54.928  29.240  22.918  54.104
  30.121  22.474  55.997  30.019  21.107  56.320  29.545  20.373  55.685  30.358
  20.752  57.676  30.179  19.753  58.045  31.057  21.636  58.517  31.349  21.340
  59.514  31.245  22.983  58.094  31.783  23.670  58.730  30.755  23.420  56.852
  29.506  26.834  57.585  29.521  26.652  58.850  28.368  26.750  56.866  28.438
  26.959  55.880  26.984  26.484  57.367  26.854  27.090  58.264  25.856  26.904
  56.317  24.901  26.646  56.775  26.061  27.969  56.205  25.879  26.205  54.980
  25.015  26.531  54.151  26.827  25.501  54.680  26.650  25.035  57.713  25.490
  24.742  58.049  27.642  24.164  57.654  28.565  24.422  57.337  27.423  22.765
  58.030  28.435  22.379  58.146  26.914  22.655  58.987  26.736  21.803  57.035
  26.518  20.693  57.465  26.382  22.276  55.797  26.553  23.234  55.527  25.817
  21.433  54.730  25.170  20.623  55.066  24.965  22.417  53.857  24.123  22.606
  54.523  25.624  23.271  53.699  24.440  21.783  52.533  25.264  21.579  51.850
  23.860  20.887  52.754  23.466  22.720  51.829  23.279  23.839  52.261  22.851
  22.310  50.715  23.033  21.417  50.279  22.133  22.921  50.353  27.023  20.867
  54.020  27.754  21.633  53.419  27.307  19.569  54.081  26.805  18.876  54.617
  28.381  18.969  53.331  29.242  19.609  53.524  28.659  17.579  53.850  27.794
  16.921  53.772  29.670  16.904  52.978  30.179  16.120  53.539  29.255  16.468
  52.069  30.427  17.577  52.578  29.224  17.688  55.109  28.578  17.832  55.805
  28.017  19.106  51.774  27.058  18.482  51.279  28.746  19.984  51.062  29.464
  20.494  51.557  28.698  20.039  49.604  27.704  19.701  49.311  28.786  21.529
  49.186  29.704  21.919  49.625  28.811  21.536  48.096  27.575  22.344  49.711
  26.662  21.889  49.327  27.391  22.239  50.780  27.598  23.798  49.237  28.527
  24.264  49.565  27.389  23.809  48.168  26.528  24.441  49.875  25.730  24.792
  49.364  26.446  24.963  51.100  25.386  25.554  51.507  24.594  25.515  50.881
  25.263  25.951  52.427  27.345  24.838  52.049  28.146  24.266  51.824  27.233
  25.177  52.994  29.770  19.161  48.924  30.707  18.704  49.590  29.689  19.011
  47.584  28.842  19.334  47.137  30.452  18.012  46.827  30.347  17.050  47.331
  29.916  17.900  45.412  28.834  17.865  45.544  30.243  18.763  44.832  30.337
  16.644  44.592  30.714  15.597  45.220  30.322  16.639  43.356  31.941  18.369
  46.725  32.822  17.574  46.963  32.174  19.648  46.458  31.409  20.302  46.551
  33.528  20.320  46.354  34.137  19.659  45.737  33.468  21.616  45.517  32.623
  22.214  45.858  34.652  22.546  45.647  34.703  22.915  46.671  35.582  22.041
  45.385  34.587  23.425  45.007  33.208  21.207  44.109  34.116  20.831  43.636
  32.443  20.433  44.058  32.661  22.289  43.237  31.600  22.446  43.433  33.149
  23.257  43.344  32.759  21.970  42.199  34.129  20.535  47.732  33.683  21.230
  48.687  35.168  19.732  47.938  35.528  19.102  47.236  35.741  19.412  49.338
  34.967  18.912  49.921  36.969  18.511  49.231  36.635  17.643  48.662  37.794
  19.006  48.720  37.419  18.251  50.189  36.064  20.619  50.171  35.653  20.823
  51.321  36.732  21.521  49.505  37.043  21.209  48.596  37.286  22.742  50.115
  37.951  22.548  50.958  38.234  23.375  49.153  38.509  24.371  49.502  39.495
  22.554  48.994  40.129  22.899  48.177  40.051  22.441  49.925  39.356  21.493
  48.785  37.601  23.461  47.924  38.233  23.833  47.305  36.281  23.828  50.569
  36.436  24.509  51.592  35.167  23.914  49.877  35.142  23.523  48.947  33.950
  24.604  50.415  34.213  25.657  50.521  32.867  24.601  49.399  32.590  23.577
  49.151  32.102  25.177  49.921  33.162  25.226  48.072  34.296  25.865  47.646
  35.187  26.072  48.220  34.212  26.133  46.282  34.830  26.722  45.743  32.980
  25.720  45.752  32.460  25.855  44.489  33.035  26.370  43.734  31.207  25.291
  44.209  30.758  25.283  43.227  30.545  24.780  45.326  29.570  24.325  45.234
  31.054  24.841  46.677  30.434  24.395  47.441  32.324  25.323  46.934  33.393
  24.078  51.789  32.510  24.791  52.319  33.823  22.944  52.356  34.432  22.306
  51.863  33.284  22.584  53.673  32.315  23.025  53.905  33.024  21.045  53.701
  33.992  20.551  53.608  32.592  20.699  54.639  32.045  20.579  52.664  30.991
  21.133  52.475  32.450  19.658  51.850  31.790  19.266  51.194  33.330  19.200
  52.042  34.171  23.077  54.761  33.881  22.908  55.947  35.348  23.667  54.434
  35.698  23.553  53.493  36.131  24.497  55.381  36.028  24.187  56.421  37.646
  24.369  55.096  37.809  24.743  54.085  38.237  24.997  55.761  38.096  22.933
  55.233  38.098  22.679  56.293  37.391  22.266  54.738  39.430  22.759  54.549
  39.665  21.696  54.504  39.367  22.976  53.483  40.528  23.491  55.168  40.309
  24.194  55.860  41.807  23.319  54.727  42.134  22.615  53.702  41.416  22.089
  53.226  43.118  22.527  53.491  42.784  23.910  55.389  42.678  24.507  56.197
  43.727  23.818  55.039  35.524  25.898  55.424  34.715  26.253  54.554  36.000
  26.672  56.446  36.750  26.286  57.000  35.782  28.105  56.681  34.804  28.433
  56.328  35.860  28.382  58.166  36.912  28.413  58.452  35.478  29.350  58.488
  35.122  27.429  59.080  33.925  27.153  58.852  35.676  27.069  60.084  36.803
  29.063  55.956  38.000  28.930  56.287  36.356  30.139  55.408  35.369  30.340
  55.473  37.109  31.015  54.408  38.169  30.781  54.511  36.694  30.746  52.980
  35.666  31.043  52.775  37.422  31.294  52.382  36.839  29.282  52.574  38.060
  28.690  52.213  37.743  27.393  52.032  38.499  26.635  51.892  36.443  27.153
  52.200  36.057  26.223  52.278  35.831  28.388  52.421  34.822  28.737  52.580
  36.918  32.458  54.608  35.733  32.857  54.619  37.929  33.327  54.783  38.876
  33.003  54.644  37.721  34.808  54.728  36.781  35.090  55.201  38.882  35.521
  55.490  38.604  36.571  55.579  38.944  35.067  56.479  40.254  35.400  54.892
  40.425  35.181  53.669  41.247  35.380  55.671  42.067  34.859  55.396  41.116
  35.471  56.668  37.469  35.252  53.269  37.301  34.477  52.364  37.442  36.524
  52.950  37.682  37.228  53.634  37.194  36.990  51.638  36.383  36.412  51.194
  36.837  38.504  51.717  35.809  38.596  52.068  37.433  38.967  52.503  36.838
  39.413  50.471  37.893  39.620  50.291  36.261  38.870  49.152  35.316  38.397
  49.417  35.964  39.656  48.458  36.806  38.161  48.527  36.226  40.760  50.628
  35.139  40.781  50.710  36.505  41.328  51.516  36.496  41.410  49.797  38.326
  36.756  50.602  38.033  36.250  49.498  39.551  36.980  50.964  39.707  37.392
  51.873  40.686  36.783  50.066  40.529  37.217  49.078  42.000  37.372  50.705
  41.978  37.096  51.759  43.321  36.716  50.141  44.151  37.169  50.684  43.290
  35.628  50.196  43.389  36.920  49.073  42.073  38.979  50.564  42.322  39.307
  49.555  41.102  39.380  50.854  43.078  39.683  51.522  43.150  40.760  51.375
  42.942  39.390  52.563  44.107  39.465  51.236  40.942  35.302  49.679  41.228
  34.997  48.541  40.653  34.428  50.650  40.278  34.831  51.497  40.574  32.919
  50.463  41.426  32.542  49.899  40.731  32.194  51.786  40.587  31.138  51.558
  42.178  32.330  52.372  42.823  32.087  51.528  42.252  33.332  52.794  42.338
  31.515  53.078  39.824  32.559  52.772  40.194  33.411  53.018  39.310  32.429
  49.742  39.336  31.576  48.882  38.135  33.009  49.973  38.036  33.716  50.688
  36.849  32.577  49.455  36.726  31.519  49.688  35.710  33.280  50.119  35.770
  34.367  50.177  34.769  33.053  49.617  35.604  32.924  51.143  36.683  32.807
  47.939  35.976  32.058  47.265  37.402  33.764  47.387  37.953  34.295  48.046
  37.526  34.053  45.944  36.550  33.814  45.520  37.870  35.511  45.644  37.023
  36.067  46.045  38.794  35.888  46.083  37.829  35.833  44.205  38.495  35.103
  43.745  36.888  35.423  43.839  38.215  37.592  43.740  36.732  38.392  44.390
  35.964  37.622  44.315  36.854  38.583  45.456  36.435  39.316  43.893  38.540
  33.064  45.398  38.307  32.509  44.314  39.660  32.871  46.097  39.831  33.552
  46.824  40.788  32.003  45.698  41.352  32.331  44.825  41.855  31.894  46.808
  42.041  32.933  47.079  41.550  31.323  47.686  43.218  31.254  46.306  43.031
  30.287  45.839  43.617  31.985  45.603  44.328  31.150  47.348  44.668  32.181
  47.443  43.915  30.795  48.292  45.376  30.197  46.734  46.064  29.853  47.506
  44.936  29.325  46.250  46.206  30.905  45.685  46.867  31.537  46.115  46.723
  30.180  45.209  45.672  31.417  44.998  40.138  30.674  45.220  40.498  30.127
  44.138  39.173  30.151  46.044  39.119  30.627  46.933  38.670  28.815  45.831
  39.308  28.355  45.077  38.952  28.015  47.151  38.342  28.476  47.928  38.817
  26.953  46.944  40.403  28.051  47.632  41.480  27.648  46.798  41.254  27.084
  45.905  42.772  27.703  47.383  43.659  27.400  46.845  42.976  28.019  48.756
  44.265  28.009  49.306  44.413  28.793  49.839  41.905  28.569  49.522  42.070
  28.957  50.517  40.611  28.537  48.909  39.703  28.840  49.410  37.273  28.716
  45.229  36.596  27.732  45.278  36.786  29.814  44.601  37.449  30.529  44.336
  35.336  30.031  44.189  35.093  31.094  44.204  35.122  29.563  42.764  35.331
  28.508  42.590  34.094  29.828  42.518  36.041  30.298  41.998  36.924  29.941
  42.115  34.209  29.535  45.059  33.417  28.755  44.577  34.181  29.980  46.333
  34.909  30.620  46.619  33.264  29.504  47.350  33.078  28.432  47.289  33.891
  29.668  48.768  33.920  30.737  48.978  33.086  28.822  49.763  32.188  29.357
  50.072  32.764  27.909  49.262  33.679  28.542  50.634  35.337  29.161  48.812
  35.990  29.598  48.056  35.775  29.285  49.803  35.231  28.129  48.477  31.874
  30.053  47.044  31.550  31.128  47.484  31.065  29.288  46.229  31.414  28.518
  45.675  29.687  29.689  45.866  29.715  30.664  45.380  28.970  28.643  44.956
  29.034  27.656  45.416  27.463  28.935  44.799  27.033  28.233  44.085  27.001
  28.639  45.741  27.296  29.976  44.523  29.655  28.492  43.609  29.864  29.476
  43.190  30.603  27.962  43.705  29.034  28.025  42.845  28.816  30.007  47.085
  28.328  31.131  47.078  28.757  29.229  48.152  29.160  27.854  48.373  30.246
  27.807  48.445  28.866  27.311  47.475  28.459  27.307  49.608  29.115  26.655
  50.186  27.561  26.764  49.315  27.969  28.552  50.447  28.755  28.814  51.156
  26.952  28.455  50.829  27.932  29.659  49.295  26.928  29.570  48.880  28.212
  31.066  49.873  27.270  31.622  50.430  29.441  31.608  49.789  30.028  31.198
  49.076  29.700  32.970  50.303  29.256  33.124  51.286  31.233  33.218  50.543
  31.787  32.892  49.662  31.644  34.583  51.058  30.884  35.061  51.675  32.641
  34.632  51.497  31.662  35.152  50.129  31.742  32.278  51.695  32.825  32.173
  51.758  31.348  32.643  52.644  31.342  31.289  51.473  29.157  34.027  49.311
  28.598  35.037  49.759  29.351  33.827  48.039  29.807  32.966  47.772  28.969
  34.715  46.987  29.176  35.734  47.315  29.691  34.324  45.650  29.803  33.248
  45.512  29.109  34.720  44.818  31.065  35.001  45.740  32.135  34.283  46.180
  31.936  33.232  46.330  33.301  34.951  46.566  34.105  34.333  46.936  33.416
  36.340  46.449  34.527  36.910  46.968  34.547  37.796  46.598  32.294  37.101
  45.986  32.398  38.163  46.152  31.132  36.385  45.632  30.242  36.903  45.305
  27.449  34.680  46.826  26.824  35.661  46.489  26.752  33.544  47.024  27.268
  32.712  47.272  25.256  33.562  47.053  24.877  34.044  46.152  24.656  32.116
  47.191  24.994  31.578  48.077  23.604  32.201  47.465  24.840  31.320  45.911
  24.286  31.813  45.112  25.898  31.177  45.689  24.374  29.867  46.136  24.488
  29.252  47.158  23.755  29.282  45.146  23.521  29.842  44.338  23.364  28.364
  45.305  24.823  34.336  48.349  23.854  35.124  48.204  25.420  34.156  49.530
  26.090  33.409  49.641  25.177  35.023  50.788  24.123  34.925  51.046  25.986
  34.404  51.984  25.774  33.347  52.147  27.037  34.387  51.695  25.715  35.120
  53.344  26.437  34.692  54.039  26.056  36.120  53.073  24.364  35.104  54.038
  23.508  34.227  53.810  24.163  36.051  54.869  25.438  36.471  50.468  24.514
  37.249  50.775  26.474  36.957  49.851  27.164  36.330  49.461  26.606  38.389
  49.518  26.551  39.038  50.392  27.954  38.649  48.845  27.960  37.898  48.056
  27.936  39.643  48.398  29.229  38.485  49.653  29.344  38.655  51.043  28.465
  38.755  51.663  30.564  38.699  51.692  30.562  38.635  52.770  31.741  38.496
  50.949  32.709  38.411  51.421  31.653  38.368  49.545  32.520  38.150  48.939
  30.375  38.326  48.900  30.405  38.268  47.822  25.517  38.951  48.606  24.995
  40.002  48.903  25.101  38.201  47.574  25.631  37.351  47.446  24.151  38.599
  46.587  24.366  39.616  46.258  24.159  37.705  45.341  24.041  36.666  45.647
  23.445  38.051  44.594  25.150  37.804  44.897  22.708  38.731  47.166  21.913
  39.615  46.817  22.370  37.793  48.042  23.101  37.125  48.242  21.029  37.885
  48.748  20.232  38.092  48.033  20.501  36.521  49.149  19.416  36.457  49.227
  20.695  35.769  48.384  21.141  36.013  50.522  22.211  36.040  50.315  20.844
  36.699  51.315  20.651  34.666  51.035  20.666  34.575  52.121  19.592  34.734
  50.786  21.262  33.494  50.247  20.955  33.217  49.325  22.163  32.646  50.620
  22.840  32.665  51.747  22.663  33.355  52.463  23.509  31.919  51.879  22.432
  31.706  49.808  21.922  31.581  48.945  22.908  30.846  50.041  21.014  38.929
  49.871  20.039  39.665  49.896  22.133  39.165  50.537  22.902  38.559  50.287
  22.378  40.337  51.462  21.567  40.275  52.187  23.734  40.355  52.240  24.567
  40.225  51.549  23.688  41.302  52.778  23.806  39.195  53.238  23.707  38.219
  52.763  24.834  39.207  53.601  22.851  39.212  54.470  21.828  39.883  54.505
  23.191  38.491  55.486  23.776  37.677  55.360  22.538  38.540  56.255  22.278
  41.732  50.759  21.994  42.722  51.332  22.598  41.746  49.475  23.040  40.941
  49.054  22.520  42.955  48.605  22.732  43.843  49.200  23.668  43.014  47.598
  23.512  42.143  46.961  23.537  44.272  46.680  24.357  44.301  45.962  22.584
  44.322  46.154  23.640  45.165  47.298  25.048  43.015  48.399  25.247  44.026
  48.754  25.139  42.439  49.320  26.142  42.476  47.427  25.886  41.438  47.215
  26.163  43.052  46.502  27.169  42.560  47.782  21.176  43.342  48.066  20.699
  44.492  48.184  20.457  42.321  47.610  20.788  41.372  47.718  19.132  42.465
  46.997  18.599  41.515  46.969  18.509  43.132  47.592  19.150  43.107  45.622
  20.071  43.859  45.186  18.086  42.859  44.869  17.433  42.245  45.335  17.947
  43.277  43.448  18.624  42.623  42.899  16.600  42.662  43.072  16.590  41.598
  43.310  15.938  43.042  43.850  16.020  42.859  41.699  16.140  43.855  41.274
  16.530  42.192  41.004  14.601  42.512  41.585  13.902  42.929  40.599  14.110
  41.711  42.399  18.163  44.736  43.111  18.858  45.008  42.123  17.563  45.667
  43.905  17.141  45.346  44.765  17.644  47.080  43.648  17.316  47.198  42.615
  16.597  47.721  44.565  16.688  48.807  44.598  15.577  47.531  44.231  16.730
  47.406  45.600  19.115  47.626  43.799  19.625  48.109  42.819  19.737  47.443
  44.988  19.189  47.125  45.774  21.100  47.859  45.112  21.164  48.940  44.988
  21.483  47.474  46.588  20.646  47.864  47.167  21.554  46.396  46.733  22.829
  48.162  46.992  23.129  47.413  47.724  23.621  48.127  46.244  22.841  49.542
  47.696  22.508  50.389  47.096  22.129  49.534  48.520  24.162  49.840  48.265
  24.801  49.101  48.010  24.443  50.690  49.216  25.642  50.711  49.723  26.407
  50.225  49.279  25.805  51.313  50.518  23.544  51.611  49.636  22.573  51.456
  49.406  23.754  52.312  50.333  22.068  47.197  44.160  23.023  47.828  43.710
  21.856  45.905  43.922  21.252  45.431  44.578  22.598  45.103  42.914  23.613
  45.142  43.309  22.054  43.709  42.878  22.086  43.263  43.872  20.988  43.801
  42.667  22.775  42.759  41.976  22.275  41.792  42.032  22.691  43.292  41.029
  24.547  42.451  42.377  24.511  41.640  43.996  23.976  40.706  43.819  25.507
  41.429  44.383  23.878  42.182  44.699  22.520  45.796  41.548  23.515  46.234
  41.008  21.279  46.054  41.099  20.431  45.813  41.593  21.107  46.855  39.882
  21.688  46.364  39.102  19.599  46.893  39.546  19.203  45.932  39.215  19.154
  47.256  40.472  19.271  47.832  38.530  18.390  48.138  38.756  21.821  48.188
  39.999  22.531  48.610  39.064  21.569  48.958  41.097  20.994  48.541  41.815
  22.166  50.323  41.263  21.760  50.907  40.437  21.726  50.972  42.573  20.641
  50.945  42.483  22.047  50.387  43.435  22.283  52.463  42.754  23.345  52.358
  42.976  22.244  53.113  41.880  21.505  53.227  43.921  20.458  53.484  43.762
  21.557  52.507  44.738  22.284  54.487  44.303  23.163  54.081  44.804  22.495
  55.148  43.463  21.617  55.316  45.353  21.568  54.639  46.100  22.134  56.085
  45.754  20.670  55.607  45.151  23.634  50.356  41.002  24.130  51.183  40.248
  24.388  49.678  41.819  23.921  49.049  42.457  25.855  49.752  41.747  26.108
  50.765  41.433  26.407  49.366  43.180  25.946  48.409  43.423  27.485  49.212
  43.231  25.962  50.529  44.192  24.929  50.847  44.048  26.177  50.274  45.229
  26.874  52.018  43.720  28.595  51.791  44.363  28.976  50.882  43.899  29.211
  52.643  44.076  28.527  51.796  45.451  26.393  48.870  40.578  27.506  49.200
  40.130  25.711  47.878  40.077  24.852  47.542  40.488  26.315  47.146  38.891
  27.356  46.912  39.115  25.535  45.857  38.709  25.408  45.361  39.672  24.526
  46.103  38.379  26.038  44.750  37.782  25.917  45.157  36.778  27.496  44.374
  38.144  28.127  45.244  37.963  27.467  44.087  39.196  27.873  43.544  37.546
  25.249  43.442  37.858  25.644  42.659  37.211  25.013  43.142  38.879  24.301
  43.596  37.343  26.316  48.004  37.638  27.100  47.829  36.704  25.197  48.764
  37.549  24.568  48.691  38.336  24.971  49.794  36.555  25.010  49.325  35.572
  23.526  50.419  36.802  22.765  49.695  36.508  23.347  50.726  37.832  23.223
  51.574  35.934  23.407  51.717  34.564  23.651  51.002  33.894  23.056  52.926
  34.233  23.241  53.393  33.276  22.878  53.668  35.329  22.891  52.785  36.422
  22.633  53.076  37.430  26.072  50.821  36.625  26.624  51.170  35.583  26.480
  51.169  37.859  26.234  50.713  38.726  27.601  52.078  38.005  27.456  52.973
  37.400  27.607  52.559  39.495  26.649  53.074  39.558  27.758  51.681  40.123
  28.448  53.219  39.710  28.929  51.454  37.440  29.851  52.114  36.938  29.088
  50.132  37.441  28.303  49.608  37.801  30.194  49.363  36.740  31.114  49.947
  36.762  30.535  48.100  37.573  29.728  47.375  37.463  31.413  47.562  37.214
  30.675  48.143  39.089  30.871  49.319  39.862  30.915  50.216  39.263  31.156
  49.232  41.203  31.429  50.101  41.784  31.185  47.944  41.745  31.298  47.795
  42.809  31.089  46.794  41.017  31.343  45.840  41.455  30.820  46.886  39.670
  30.622  45.982  39.113  29.927  49.103  35.273  30.800  48.448  34.687  28.836
  49.644  34.681  28.134  49.943  35.343  28.440  49.497  33.225  27.404  49.835
  33.208  29.193  50.448  32.351  29.379  51.372  32.899  30.119  49.923  32.113
  28.526  50.880  31.045  29.248  51.593  30.275  27.412  50.375  30.642  28.453
  48.087  32.686  28.613  47.831  31.496  28.295  47.092  33.568  28.230  47.432
  34.516  28.705  45.679  33.419  29.687  45.747  32.951  28.873  45.006  34.794
  29.328  45.649  35.548  27.888  44.777  35.201  29.723  43.734  34.915  31.095
  43.812  35.068  31.562  44.758  35.298  31.933  42.700  34.971  32.988  42.825
  35.167  31.370  41.444  34.617  32.191  40.351  34.494  33.068  40.492  34.858
  29.962  41.358  34.486  29.458  40.462  34.158  29.188  42.459  34.650  28.128
  42.380  34.462  27.791  44.888  32.517  26.804  44.256  32.912  28.214  44.874
  31.240  29.141  45.256  31.117  27.568  44.319  30.043  28.164  44.494  29.147
  27.435  43.241  30.135  26.197  45.008  29.830  26.144  46.249  29.898  25.101
  44.244  29.817  25.168  43.236  29.825  23.691  44.826  29.769  23.755  45.789
  29.263  22.762  44.014  28.834  21.909  44.678  28.694  23.266  43.805  27.891
  22.267  42.694  29.447  22.774  42.068  30.380  21.272  42.189  28.819  20.902
  41.284  29.071  20.721  42.785  28.219  23.093  45.130  31.174  21.963  45.651
  31.272  23.943  44.894  32.232  24.813  44.454  31.968  23.649  45.207  33.650
  24.524  44.853  34.195  23.550  46.738  33.857  22.683  47.142  33.332  23.532
  46.971  34.921  24.866  47.481  33.307  25.511  47.748  34.144  25.502  46.780
  32.768  24.536  48.614  32.298  23.925  49.597  32.689  25.069  48.744  31.122
  22.393  44.525  34.296  22.017  44.835  35.430  21.745  43.660  33.612  22.231
  43.309  32.799  20.491  43.087  33.929  19.874  43.964  34.124  20.052  42.464
  32.661  20.136  43.195  31.856  20.796  41.730  32.353  18.677  41.750  32.676
  18.318  41.124  31.688  17.987  41.805  33.697  20.428  42.223  35.106  21.139
  41.182  35.106  19.565  42.404  36.138  19.256  43.366  36.156  19.474  41.549
  37.354  20.450  41.075  37.458  19.301  42.339  38.724  19.112  41.613  39.515
  20.684  42.919  39.030  20.694  43.275  40.060  21.432  42.127  39.046  21.018
  43.579  38.229  18.295  43.506  38.661  18.231  44.016  39.622  18.627  44.283
  37.973  16.936  43.029  38.129  16.473  42.225  38.703  16.248  43.874  38.112
  17.020  42.753  37.078  18.450  40.360  37.279  18.452  39.642  38.300  17.749
  40.132  36.182  17.878  40.789  35.426  16.608  39.155  36.134  15.935  39.402
  36.955  15.797  39.489  34.849  14.802  39.056  34.738  15.578  40.553  34.941
  16.447  39.285  33.600  17.071  40.007  33.494  17.021  37.679  36.345  18.124
  37.232  35.962  16.209  36.819  36.977  15.356  37.255  37.296  16.430  35.394
  37.282  15.738  34.751  36.738  17.434  35.113  36.965  16.140  35.154  38.740
  15.113  35.657  39.214  16.996  34.362  39.456  17.805  34.059  38.932  16.890
  34.315  40.900  15.984  34.832  41.218  16.639  32.809  41.251  15.615  32.502
  41.039  17.347  32.203  40.685  17.064  32.575  42.706  16.227  32.592  43.544
  18.318  32.456  43.006  18.590  32.133  43.923  19.089  32.400  42.356  17.997
  35.114  41.597  19.143  35.174  41.127  17.632  35.828  42.654  16.734  35.677
  43.092  18.479  36.826  43.326  18.566  37.628  42.593  17.790  37.413  44.559
  16.740  37.541  44.298  17.875  36.382  45.753  18.871  36.394  46.195  17.090
  36.741  46.418  17.540  35.369  45.532  18.316  38.818  44.911  19.327  38.714
  45.306  18.253  39.581  44.136  17.741  39.079  45.800  19.888  36.402  43.591
  20.803  37.196  43.553  20.010  35.090  43.888  19.220  34.485  44.058  21.298
  34.405  44.263  22.062  35.182  44.231  21.464  33.927  45.780  22.492  33.653
  46.017  21.159  34.782  46.384  20.596  32.810  46.331  20.739  32.516  47.526
  19.781  32.314  45.569  21.735  33.313  43.247  22.042  32.183  43.606  21.521
  33.534  41.945  21.184  34.458  41.716  21.931  32.654  40.834  22.936  32.340
  41.115  21.102  31.405  40.755  21.024  30.882  41.709  20.115  31.649  40.363
  21.708  30.475  39.910  21.418  30.758  39.039  22.107  33.380  39.500  22.880
  32.951  38.668  21.528  34.572  39.324  20.849  34.757  40.048  21.311  35.154
  37.965  20.703  34.495  37.346  20.552  36.460  38.076  20.315  36.809  37.071
  19.556  36.274  38.476  21.300  37.603  38.668  21.994  38.480  37.811  22.049
  38.331  36.743  22.748  39.590  38.254  23.288  40.177  37.526  22.812  39.850
  39.642  23.240  40.738  40.083  22.163  38.901  40.491  22.272  39.071  41.552
  21.457  37.794  40.011  21.030  37.210  40.813  22.626  35.505  37.155  22.639
  35.420  35.910  23.755  35.782  37.801  23.618  35.651  38.793  25.110  35.821
  37.174  25.068  36.515  36.335  26.170  36.290  38.180  27.088  36.482  37.625
  25.861  37.241  38.614  26.497  35.425  39.340  27.376  34.418  39.398  28.070
  34.066  38.649  27.248  33.819  40.624  27.672  32.929  40.846  26.302  34.360
  41.378  25.859  34.120  42.698  26.435  33.450  43.318  24.754  34.832  43.226
  24.300  34.649  44.189  24.087  35.733  42.375  23.162  36.156  42.738  24.575
  35.995  41.095  24.088  36.716  40.455  25.811  35.415  40.603  25.611  34.492
  36.503  26.601  34.536  35.759  24.906  33.404  36.747  24.107  33.484  37.359
  25.315  32.087  36.153  26.261  32.191  35.620  25.460  31.017  37.316  26.128
  31.388  38.093  24.452  30.981  37.730  25.964  29.606  36.875  25.259  29.169
  36.167  27.397  29.534  36.409  27.465  29.916  35.390  28.017  30.231  36.973
  27.837  28.540  36.328  25.856  28.765  38.161  26.496  29.148  38.956  24.818
  28.720  38.492  26.222  27.761  37.946  24.321  31.734  35.106  24.722  31.035
  34.163  23.080  32.119  35.190  22.746  32.664  35.972  21.951  31.579  34.345
  22.326  31.351  33.347  21.484  30.164  34.851  20.911  29.650  34.079  22.405
  29.604  35.008  20.736  30.101  36.191  20.713  31.017  37.054  20.012  29.132
  36.447  20.739  32.473  34.176  19.653  32.109  33.758  20.883  33.754  34.560
  21.797  33.990  34.921  19.871  34.859  34.454  18.929  34.522  34.888  20.169
  35.669  35.119  19.834  35.601  33.134  20.199  35.080  32.057  19.530  36.927
  33.125  19.615  37.333  34.046  19.511  37.651  31.884  19.055  37.127  31.044
  18.787  38.460  31.987  20.817  38.177  31.377  20.985  38.353  30.129  21.787
  38.426  32.291  21.503  38.330  33.255  23.001  39.220  32.094  22.662  40.176
  31.696  23.554  39.515  33.595  22.688  39.715  34.225  24.106  38.343  34.339
  23.298  37.666  34.616  24.875  37.782  33.808  24.575  38.693  35.259  24.427
  40.840  33.378  25.281  40.677  32.722  23.736  41.564  32.945  24.897  41.426
  34.706  25.137  40.665  35.449  25.603  42.256  34.682  24.022  41.838  35.209
  23.993  38.711  31.082  24.224  37.498  31.025  24.494  39.583  30.183  24.091
  40.505  30.096  25.455  39.128  29.202  26.046  38.307  29.606  24.852  38.736
  27.807  24.541  39.701  27.407  25.558  38.310  27.094  23.605  37.795  27.777
  22.894  38.056  28.561  23.031  37.986  26.871  24.215  36.391  27.921  24.960
  36.095  27.182  24.789  36.424  28.847  23.208  35.327  27.932  23.152  34.717
  27.129  22.343  34.884  28.806  22.154  35.437  29.972  22.624  36.295  30.225
  21.402  35.319  30.635  21.536  33.918  28.621  21.555  33.355  27.783  21.063
  33.489  29.404  26.565  40.151  29.047  26.380  41.380  29.140  27.843  39.665
  28.776  27.946  38.677  28.961  29.041  40.534  28.549  28.778  41.427  27.982
  29.558  40.882  29.999  28.670  41.212  30.539  30.301  39.787  30.767  31.315
  39.605  30.412  30.216  39.950  31.841  29.715  38.881  30.608  30.569  42.101
  29.974  31.467  41.719  29.489  30.189  42.924  29.368  30.971  42.745  31.307
  31.772  42.100  31.669  31.317  43.761  31.117  30.117  42.678  31.982  30.166
  39.793  27.745  30.365  38.565  27.824  30.929  40.561  26.988  30.667  41.535
  27.035  32.034  40.103  26.125  31.987  39.015  26.097  32.033  40.728  24.755
  32.460  40.017  24.048  30.972  40.843  24.532  32.682  41.922  24.741  32.047
  42.619  24.557  33.383  40.306  26.868  33.412  41.066  27.844  34.388  39.571
  26.315  34.139  39.093  25.461  35.783  39.536  26.709  35.825  39.298  27.772
  36.489  38.524  25.848  36.046  37.574  26.148  36.306  38.606  24.776  37.564
  38.451  26.009  36.456  40.966  26.549  36.923  41.526  27.538  36.229  41.660
  25.399  35.722  41.287  24.609  36.567  43.064  25.311  37.612  43.254  25.555
  36.346  43.514  23.883  36.641  44.552  23.725  37.230  42.794  22.910  38.270
  43.026  23.142  37.009  41.728  22.847  37.021  43.179  21.913  34.914  43.372
  23.498  34.834  43.622  22.574  35.806  43.984  26.259  36.382  45.020  26.630
  34.603  43.643  26.738  34.065  42.952  26.235  33.975  44.433  27.756  34.289
  45.457  27.554  32.437  44.307  27.464  32.307  44.706  26.458  32.128  43.279
  27.650  31.564  45.308  28.236  30.525  45.270  27.909  31.645  45.007  29.280
  31.829  46.855  27.998  32.143  47.436  26.903  31.655  47.611  28.994  34.450
  44.156  29.198  34.442  45.102  30.042  34.980  42.915  29.477  34.829  42.234
  28.746  35.529  42.537  30.740  34.853  42.845  31.538  35.837  41.022  30.860
  36.428  40.709  29.999  36.361  40.926  31.810  34.615  40.157  30.985  33.641
  40.625  30.837  34.664  39.370  30.232  34.578  39.388  32.307  34.815  39.928
  33.345  34.027  38.191  32.293  33.767  37.747  31.424  33.763  37.864  33.211
  36.850  43.346  31.042  37.025  43.924  32.079  37.683  43.422  29.990  37.391
  43.135  29.066  38.882  44.279  30.100  39.512  43.896  30.902  39.730  44.161
  28.804  39.154  44.236  27.882  40.928  45.161  28.973  41.800  44.999  28.340
  40.596  46.172  28.739  41.359  45.218  29.973  40.410  42.763  28.722  41.297
  42.763  29.355  39.694  41.974  28.954  41.155  42.507  27.366  41.987  43.192
  27.202  41.433  41.466  27.205  40.430  42.718  26.579  38.491  45.743  30.388
  39.148  46.356  31.264  37.498  46.325  29.679  36.990  45.721  29.049  36.997
  47.701  29.866  37.695  48.462  29.515  35.690  47.998  29.045  34.771  47.494
  29.347  35.664  49.085  29.112  35.954  47.673  27.658  36.126  46.732  27.575
  36.606  47.990  31.332  36.931  49.043  31.846  36.107  46.975  32.100  35.790
  46.114  31.676  35.749  47.101  33.492  35.342  48.084  33.729  34.755  46.027
  33.814  33.765  46.327  33.472  35.000  45.168  33.190  34.730  45.656  35.307
  34.117  46.362  36.359  33.557  47.247  36.094  34.083  45.871  37.686  33.551
  46.373  38.480  34.749  44.753  38.065  34.739  44.444  39.100  35.424  44.041
  37.039  35.954  43.115  37.208  35.358  44.459  35.696  35.977  43.912  35.001
  36.983  46.940  34.342  37.331  47.773  35.212  37.783  45.993  34.088  37.536
  45.561  33.210  39.056  45.696  34.703  38.775  45.383  35.709  39.784  44.501
  33.965  39.870  44.721  32.901  40.816  44.526  34.313  39.155  43.125  34.274
  38.070  43.208  34.210  39.665  42.078  33.252  39.074  41.229  33.596  39.452
  42.419  32.239  40.728  41.838  33.259  39.570  42.587  35.635  40.659  42.538
  35.657  39.265  43.329  36.373  39.154  41.624  35.933  40.082  46.837  34.831
  40.532  47.119  35.924  40.278  47.561  33.679  39.795  47.237  32.853  40.945
  48.837  33.672  41.956  48.587  33.992  40.975  49.415  32.301  39.958  49.542
  31.931  41.496  50.372  32.309  41.753  48.578  31.284  42.809  48.766  31.479
  41.540  47.509  31.264  41.566  49.120  29.899  41.908  48.296  29.273  40.519
  49.300  29.656  42.304  50.343  29.730  43.308  50.293  29.832  41.947  51.554
  29.447  42.769  52.612  29.417  43.740  52.459  29.649  42.382  53.488  29.099
  40.686  51.928  29.249  40.044  51.207  28.950  40.436  52.906  29.250  40.425
  49.812  34.718  41.283  50.356  35.360  39.112  49.970  35.001  38.602  49.190
  34.612  38.515  50.821  36.084  38.820  51.867  36.041  37.010  50.889  36.015
  36.503  49.961  36.278  36.720  51.674  36.713  36.467  51.331  34.636  36.968
  52.233  34.283  36.774  50.535  33.958  34.937  51.396  34.555  34.501  50.438
  34.839  34.540  52.210  35.161  34.527  51.904  33.164  34.824  52.936  32.976
  35.096  51.298  32.459  33.071  51.648  32.976  32.835  52.094  32.101  32.961
  50.648  33.061  32.445  52.163  33.578  38.914  50.258  37.466  39.312  51.066
  38.335  38.925  48.950  37.647  38.665  48.285  36.933  39.278  48.470  38.950
  38.719  48.979  39.735  38.854  46.973  39.018  37.768  46.907  39.082  39.077
  46.470  38.077  39.330  46.146  40.236  40.414  46.206  40.335  38.704  46.753
  41.466  38.945  47.815  41.513  37.622  46.733  41.341  38.877  46.252  42.418
  38.921  44.682  40.025  37.836  44.616  39.941  39.314  44.265  39.097  39.356
  44.075  40.819  40.768  48.732  39.176  41.237  49.021  40.272  41.589  48.718
  38.135  41.243  48.317  37.275  43.041  48.883  38.259  43.378  48.484  39.215
  43.632  48.164  37.089  43.496  47.089  37.207  43.134  48.318  36.132  45.122
  48.386  37.010  45.928  47.684  37.956  45.436  46.990  38.621  47.284  47.998
  38.130  47.949  47.529  38.839  47.849  48.990  37.301  49.149  49.220  37.228
  49.712  48.544  37.612  47.070  49.758  36.441  47.551  50.525  35.851  45.702
  49.454  36.298  45.058  50.053  35.672  43.497  50.402  38.360  44.370  50.689
  39.188  42.819  51.294  37.557  42.132  50.938  36.907  42.918  52.805  37.659
  43.982  53.002  37.787  42.509  53.542  36.381  41.482  53.208  36.230  42.450
  54.630  36.394  43.312  53.200  35.108  44.708  53.111  35.079  45.054  52.812
  33.827  46.026  52.431  33.549  43.956  52.781  33.072  44.054  52.649  32.076
  42.842  53.032  33.820  41.821  53.180  33.499  42.236  53.323  38.978  42.108
  54.511  39.228  41.697  52.455  39.838  41.751  51.464  39.652  40.878  52.817
  41.026  40.404  51.908  41.396  41.815  53.403  42.137  42.226  54.362  41.823
  41.242  53.416  43.064  42.950  52.432  42.395  42.817  51.408  43.047  44.098
  52.709  41.891  44.862  52.146  42.237  44.245  53.637  41.522  39.724  53.660
  40.690  39.296  54.398  41.575  39.110  53.578  39.498  39.323  52.749  38.962
  38.077  54.515  38.933  38.055  55.392  39.580  38.552  54.973  37.570  39.612
  55.218  37.643  38.581  54.104  36.912  37.891  56.164  36.937  38.484  56.440
  36.065  36.918  55.818  36.589  37.815  57.470  37.725  37.316  57.269  38.673
  38.847  57.782  37.887  37.006  58.400  36.786  37.584  58.542  35.873  36.078
  57.902  36.503  36.727  59.689  37.323  37.570  60.084  37.714  36.446  60.322
  36.588  36.115  59.738  38.125  36.642  53.943  38.936  35.716  54.575  38.384
  36.420  52.845  39.684  37.133  52.385  40.232  35.034  52.501  40.076  34.368
  52.743  39.247  34.916  50.974  40.243  35.603  50.679  41.036  33.853  50.846
  40.445  35.226  50.116  39.000  36.234  50.364  38.665  35.181  48.651  39.355
  35.960  48.435  40.087  34.282  48.324  39.879  35.469  48.046  38.495  34.225
  50.330  37.874  33.230  49.996  38.165  34.258  51.394  37.640  34.418  49.625
  37.066  34.534  53.418  41.197  35.380  53.966  41.932  33.238  53.661  41.328
  32.730  53.334  40.519  32.547  54.432  42.357  33.204  55.289  42.502  31.222
  55.025  41.813  31.558  55.771  41.094  30.647  54.211  41.371  30.415  55.713
  42.906  30.861  56.629  43.883  29.850  56.812  44.703  29.807  57.402  45.607
  28.810  56.156  44.262  27.912  56.186  44.723  29.091  55.535  43.056  28.401
  54.945  42.471  32.497  53.675  43.714  31.545  53.185  44.252  33.720  53.423
  44.232  34.458  53.776  43.640  34.060  53.056  45.605  33.437  53.596  46.318
  33.971  51.529  45.852  34.247  51.335  46.888  32.599  50.828  45.649  31.788
  51.303  46.201  32.408  51.002  44.590  32.620  49.782  45.958  34.935  50.783
  44.959  34.876  49.731  45.241  34.775  50.798  43.881  35.908  51.222  45.180
  35.463  53.584  45.998  36.167  54.195  45.146  35.980  53.286  47.180  35.408
  52.834  47.878  37.307  53.796  47.602  37.378  54.842  47.305  37.551  53.795
  49.091  38.439  54.401  49.270  36.730  54.251  49.644  37.647  52.430  49.537
  37.025  52.338  50.263  38.464  53.039  46.957  38.355  51.956  46.471  39.553
  53.746  46.806  39.579  54.747  46.940  40.845  53.081  46.436  40.693  52.723
  45.417  42.084  54.026  46.549  41.926  54.859  45.865  42.098  54.494  47.534
  43.474  53.499  46.136  43.412  52.811  45.293  43.962  54.383  45.725  44.242
  52.800  47.304  44.251  53.362  48.399  44.834  51.763  47.106  41.088  51.859
  47.303  41.385  50.791  46.813  40.782  51.916  48.622  40.460  52.839  48.873
  41.050  50.951  49.712  42.094  50.664  49.590  40.911  51.612  51.053  41.820
  52.214  51.078  40.007  52.218  51.113  40.901  50.647  52.273  40.116  49.894
  52.205  41.828  50.101  52.449  40.604  51.397  53.590  41.552  51.377  54.129
  40.327  52.441  53.444  39.545  50.701  54.389  38.582  50.849  54.124  39.756
  49.634  55.095  38.805  49.094  55.751  37.969  49.652  55.847  38.890  48.160
  56.127  40.905  49.088  55.188  41.650  49.495  54.640  40.967  48.145  55.545
  40.276  49.685  49.591  40.894  48.593  49.768  39.016  49.883  49.413  38.667
  50.820  49.274  38.130  48.815  49.015  38.305  48.046  49.768  36.699  49.262
  48.997  36.628  50.058  48.255  36.087  48.430  48.647  36.284  49.825  50.264
  35.339  49.992  50.224  38.504  48.176  47.670  38.466  46.955  47.537  38.896
  49.013  46.712  38.797  50.016  46.768  39.410  48.438  45.452  38.643  47.718
  45.165  39.541  49.450  44.324  40.284  50.198  44.601  39.888  48.923  43.435
  38.203  50.052  43.961  37.650  49.216  43.532  37.739  50.263  44.925  38.140
  51.294  43.032  37.984  51.195  41.760  38.341  52.479  43.597  38.368  52.512
  44.606  38.163  53.327  43.079  40.714  47.693  45.653  40.918  46.631  45.117
  41.593  48.122  46.617  41.319  48.930  47.157  42.873  47.476  47.034  43.493
  47.383  46.143  43.625  48.393  47.995  43.435  49.434  47.735  43.231  48.221
  48.997  45.133  48.025  48.213  45.223  46.958  48.419  45.782  48.354  47.401
  45.624  48.709  49.429  45.187  48.270  50.325  46.672  48.412  49.470  45.486
  50.188  49.452  45.457  50.744  48.609  45.736  50.857  50.562  46.031  50.305
  51.681  46.155  49.312  51.824  46.236  50.950  52.431  45.626  52.150  50.467
  45.311  52.427  49.548  45.503  52.734  51.282  42.631  46.086  47.694  43.394
  45.151  47.449  41.579  46.011  48.571  40.898  46.755  48.610  41.337  44.750
  49.260  42.299  44.475  49.692  40.167  44.891  50.340  39.280  45.377  49.932
  39.645  43.598  51.042  39.267  42.885  50.309  40.454  43.122  51.597  38.887
  43.844  51.786  40.647  45.844  51.471  41.272  45.286  52.168  41.377  46.575
  51.122  39.459  46.524  52.150  38.782  46.995  51.437  39.003  45.734  52.747
  39.851  47.259  52.852  40.921  43.714  48.284  41.418  42.555  48.294  40.134
  44.130  47.269  39.764  45.069  47.230  39.810  43.230  46.145  39.497  42.257
  46.525  38.517  43.768  45.399  38.436  44.855  45.408  38.251  43.282  43.985
  38.281  42.197  43.888  37.229  43.430  43.637  38.921  43.783  43.286  37.341
  43.418  46.336  37.225  42.345  46.492  37.484  43.877  47.314  36.398  43.798
  45.945  40.888  42.932  45.100  40.832  41.804  44.511  41.906  43.820  44.913
  41.934  44.678  45.445  43.118  43.487  44.132  42.936  42.985  43.181  43.948
  44.754  43.865  44.151  45.203  44.837  44.951  44.595  43.467  43.166  45.798
  42.981  43.313  45.375  41.987  42.136  45.860  43.330  43.970  47.080  42.988
  44.090  47.411  44.020  44.983  46.880  42.637  43.356  48.114  42.052  43.135
  47.644  41.094  42.430  48.500  42.478  44.261  49.307  41.948  44.050  49.925
  42.719  45.231  49.042  42.040  44.151  49.869  41.116  43.921  42.410  44.850
  44.723  41.684  44.221  43.846  42.288  46.205  43.356  43.015  46.706  44.487
  41.231  46.973  45.352  41.059  46.332  44.965  41.796  48.391  45.602  42.671
  48.263  44.106  42.018  49.023  45.835  40.745  49.087  46.091  40.859  50.140
  45.298  39.796  49.102  47.192  40.401  48.344  47.537  40.897  47.286  47.917
  39.506  48.928  47.637  39.183  49.843  48.869  39.601  48.605  43.753  39.877
  46.948  44.404  38.901  47.171  42.392  39.885  46.769  42.024  40.808  46.591
  41.602  38.671  46.645  41.980  38.000  47.416  40.136  39.073  47.010  39.474
  38.213  47.116  40.161  39.582  47.974  39.766  39.810  46.297  41.667  38.008
  45.287  41.844  36.790  45.196  41.634  38.822  44.225  41.382  39.796  44.303
  41.878  38.337  42.844  41.421  37.350  42.776  41.253  39.288  41.798  41.263
  38.857  40.797  40.241  39.540  42.116  42.043  40.600  41.707  41.864  41.083
  42.667  43.106  40.386  41.596  41.450  41.935  40.498  41.820  41.293  38.850
  42.721  41.747  38.438  41.998  40.219  38.908  41.014  41.435  38.129  43.386
  38.028  42.552  43.820  37.910  41.441  44.255  37.751  43.570  43.890  37.616
  44.502  45.583  37.316  43.287  45.929  37.897  42.432  46.494  37.726  44.445
  46.414  38.802  44.598  46.038  37.179  45.271  48.001  37.346  44.249  48.105
  36.324  43.884  48.799  38.179  43.293  49.874  38.019  43.367  48.412  37.986
  42.292  48.676  39.230  43.558  48.601  37.289  45.592  49.614  36.894  45.527
  48.402  38.230  46.104  48.232  36.494  46.240  45.790  35.845  42.917  45.562
  34.971  43.768  46.251  35.508  41.696  46.521  36.195  41.006  46.181  34.101
  41.158  45.535  33.531  41.827  45.488  34.054  39.762  46.101  34.716  39.149
  45.272  32.783  39.071  44.987  32.881  38.024  46.247  32.305  38.974  44.493
  32.241  39.607  44.224  34.573  39.905  44.289  35.218  40.613  47.536  33.483
  41.029  47.701  32.276  40.904  48.584  34.297  41.005  48.417  35.283  41.140
  49.989  33.972  40.814  50.273  33.176  41.502  50.151  33.513  39.354  49.719
  32.518  39.245  49.495  34.099  38.710  51.528  33.532  38.728  51.598  33.119
  37.722  51.891  34.556  38.644  52.646  32.880  39.557  53.853  33.124  39.192
  52.427  32.071  40.467  50.913  35.186  41.095  50.721  36.343  40.679  52.095
  34.883  41.643  52.338  33.939  41.907  53.137  35.844  41.837  53.136  36.568
  41.023  52.762  36.456  43.237  52.793  35.682  44.005  53.583  37.054  43.632
  51.824  37.011  43.222  54.574  35.307  41.976  54.718  34.237  42.445  55.565
  36.048  41.403  55.306  36.905  40.936  57.002  35.521  41.308  57.184  34.988
  42.241  56.964  34.578  40.071  57.969  34.161  40.016  56.236  33.779  40.211
  56.658  35.393  38.834  57.393  36.141  38.296  55.530  35.127  38.228  55.200
  35.644  37.426  54.952  34.372  38.568  58.104  36.593  41.373  57.824  37.788
  41.295  59.381  36.214  41.282  59.631  35.276  41.560  60.524  37.131  41.041
  60.585  37.722  41.955  61.429  36.533  40.933  60.494  38.089  39.765  61.434
  38.881  39.607  59.507  38.086  38.909  58.703  37.494  39.064  59.499  38.944
  37.726  60.104  39.817  37.967  60.173  38.258  36.550  59.627  37.356  36.273
  60.132  38.907  35.675  61.599  37.732  36.831  61.670  36.515  37.131  62.562
  38.428  36.486  58.121  39.557  37.369  58.066  40.555  36.611  57.008  38.984
  37.840  57.090  38.039  38.186  55.698  39.383  37.379  55.624  40.470  37.391
  55.418  38.881  35.953  54.493  39.365  35.642  56.199  39.226  35.275  55.272
  37.406  35.830  53.969  36.888  35.816  53.165  37.558  36.081  53.784  35.540
  35.542  52.775  35.158  35.594  54.809  34.804  35.045  54.613  33.520  34.705
  55.438  33.073  34.503  56.203  35.323  35.016  57.019  34.748  34.605  56.382
  36.629  35.496  57.388  37.021  35.473  54.682  38.868  38.539  55.080  38.188
  39.476  53.449  39.235  38.310  53.331  39.838  37.508  52.213  38.815  39.013
  52.393  37.904  39.584  51.864  39.933  40.017  52.255  40.883  39.651  50.383
  40.250  40.194  50.159  41.198  40.684  49.889  40.250  39.222  49.960  39.423
  40.764  52.581  39.769  41.451  51.983  39.092  42.061  53.578  39.340  41.346
  52.708  41.092  42.234  51.794  41.664  42.388  53.130  40.888  43.219  53.509
  41.623  41.719  51.151  38.577  37.922  51.326  39.178  36.871  50.137  37.740
  38.218  50.148  37.179  39.058  48.845  37.861  37.629  48.888  38.688  36.920
  48.479  36.610  36.774  48.664  35.804  37.484  47.049  36.551  36.387  46.873
  35.857  35.566  46.519  36.045  37.194  46.600  37.512  36.136  49.470  36.474
  35.665  49.335  37.378  35.071  50.477  36.488  36.081  49.265  35.205  34.704
  50.055  35.071  33.965  49.368  34.279  35.270  48.314  35.140  34.175  47.735
  38.101  38.703  47.502  37.311  39.576  46.967  39.172  38.538  47.160  39.739
  37.724  45.787  39.554  39.278  45.705  38.939  40.174  45.827  40.981  39.786
  45.801  41.722  38.987  44.940  41.170  40.390  47.030  41.246  40.738  47.116
  40.385  41.400  47.952  41.416  40.183  46.801  42.528  41.575  46.572  43.331
  40.874  45.988  42.345  42.278  48.063  42.951  42.306  48.799  43.443  41.821
  48.508  42.391  43.393  47.700  41.833  44.244  46.714  41.940  44.055  47.973
  41.445  45.135  49.728  42.529  43.768  50.387  42.984  43.153  50.029  42.282
  44.700  44.619  39.211  38.381  44.364  39.981  37.473  43.832  38.125  38.652
  44.047  37.618  39.499  42.695  37.644  37.701  42.367  38.541  37.175  43.368
  36.697  36.704  43.686  35.813  37.256  42.648  36.391  35.945  44.269  37.056
  36.206  41.565  36.946  38.449  41.762  36.495  39.579  40.481  36.676  37.686
  40.478  37.013  36.733  39.491  35.656  38.026  39.873  34.974  38.786  38.309
  36.458  38.599  38.585  37.221  39.326  37.776  36.900  37.757  37.254  35.612
  39.359  36.346  36.199  39.501  36.993  34.765  38.725  37.692  35.129  40.777
  38.711  34.753  40.863  37.633  36.070  41.323  36.727  34.098  41.209  37.055
  33.910  42.232  35.720  34.513  41.162  36.964  32.775  40.462  36.533  32.722
  39.550  37.946  32.540  40.466  36.547  31.994  40.948  39.128  34.617  36.832
  39.049  34.978  35.664  38.960  33.296  37.182  38.971  33.058  38.163  38.422
  32.289  36.299  38.515  32.660  35.279  39.129  30.928  36.463  38.592  30.165
  35.900  40.560  30.849  36.134  40.697  31.083  35.079  41.125  31.438  36.857
  40.808  29.803  36.315  39.063  30.522  37.851  38.424  29.811  37.762  36.921
  32.131  36.588  36.407  32.339  37.704  36.243  31.694  35.536  36.701  31.530
  34.651  34.878  31.092  35.685  34.917  30.637  36.675  34.140  31.894  35.684
  34.371  30.118  34.669  35.129  29.777  33.763  33.176  29.501  34.903  32.737
  29.556  35.811  32.775  28.429  34.042  33.230  28.617  33.069  33.249  26.972
  34.527  34.331  26.956  34.396  32.904  26.922  35.560  32.708  25.823  33.787
  32.469  24.632  34.495  32.606  24.579  35.565  31.981  23.462  33.744  31.634
  22.567  34.239  31.712  23.558  32.353  31.242  22.447  31.739  31.212  22.666
  30.805  31.781  24.828  31.772  31.489  24.889  30.734  32.376  25.942  32.462
  32.420  26.811  31.823  31.270  28.511  33.949  30.618  28.364  34.991  30.694
  28.779  32.800  31.263  28.844  31.968  29.211  28.733  32.590  28.729  29.195
  33.451  28.951  29.524  31.300  29.458  30.487  31.373  29.359  29.003  30.434
  27.616  29.857  31.234  27.236  30.007  30.365  28.650  27.335  32.531  28.674
  26.649  31.498  28.204  26.792  33.717  28.093  27.468  34.460  27.755  25.448
  34.034  28.466  24.810  33.509  27.851  25.131  35.597  27.537  24.109  35.808
  29.188  25.292  36.243  29.856  24.796  35.539  29.416  26.353  36.348  29.159
  24.789  37.210  27.045  26.103  36.220  26.429  25.595  36.753  26.376  24.996
  33.405  26.381  23.867  32.971  25.342  25.867  33.442  25.400  26.796  33.835
  23.955  25.507  33.142  23.769  24.448  33.320  22.989  26.313  34.017  23.365
  27.332  34.112  22.006  26.352  33.547  22.793  25.712  35.394  22.319  24.740
  35.253  23.770  25.513  35.835  21.915  26.480  36.280  22.303  27.499  36.296
  20.942  26.513  35.792  21.797  25.848  37.611  22.059  24.877  37.707  21.308
  26.423  38.707  20.825  27.633  38.650  20.852  28.087  37.748  20.327  28.039
  39.429  21.320  25.753  39.859  21.746  24.839  39.909  20.849  26.208  40.628
  23.581  25.841  31.707  23.063  24.945  31.112  23.852  27.063  31.194  24.374
  27.723  31.753  23.243  27.648  29.953  22.252  27.215  29.815  23.019  29.180
  30.108  23.908  29.719  30.435  22.578  29.821  28.800  22.170  30.812  29.001
  23.409  29.966  28.109  21.884  29.217  28.215  21.945  29.318  31.241  22.359
  29.081  32.221  21.846  30.380  31.462  20.608  28.604  31.014  19.990  28.934
  31.850  20.041  29.042  30.193  20.726  27.526  31.120  24.085  27.347  28.729
  25.259  27.768  28.622  23.476  26.701  27.742  22.477  26.693  27.892  24.200
  26.377  26.477  25.127  25.903  26.800  23.394  25.370  25.705  22.549  25.918
  25.287  23.906  25.069  24.790  22.846  24.093  26.413  22.295  24.464  27.277
  22.128  23.576  25.776  23.989  23.075  26.907  23.705  22.223  27.764  25.107
  23.076  26.326  24.395  27.624  25.623  23.427  28.356  25.510  25.515  27.831
  25.018  25.686  28.946  24.127  25.516  29.871  24.678  25.069  28.847  23.234
  27.126  28.882  23.623  27.806  29.635  24.022  27.216  29.118  22.563  27.678
  27.525  23.992  28.728  27.576  24.282  27.740  26.857  23.132  26.741  27.024
  25.078  26.569  25.957  24.942  27.459  27.143  26.438  27.562  28.230  26.978
  27.876  26.043  27.111  27.587  25.135  26.775  28.759  26.052  28.335  28.358
  26.779  29.041  28.669  24.650  28.947  28.984  23.880  28.242  29.385  24.710
  29.767  27.200  24.249  29.376  26.747  24.895  30.128  26.453  24.237  28.583
  27.210  22.857  30.113  28.020  22.833  30.841  26.194  22.622  30.430  27.624
  21.734  29.130  28.516  22.029  28.576  27.782  20.853  29.751  26.546  21.477
  28.144  26.945  20.895  27.422  25.710  21.054  28.522  26.124  22.322  27.785
  30.151  26.581  27.834  30.692  25.913  26.963  30.754  27.581  28.496  30.177
  27.960  29.234  31.960  28.268  28.093  32.472  27.695  27.320  31.659  29.640
  27.390  32.576  30.227  27.423  31.308  29.520  25.859  30.362  29.017  25.658
  31.208  30.503  25.400  32.146  29.019  25.375  30.614  30.517  28.141  30.035
  30.981  27.342  29.789  29.922  28.532  31.121  31.587  29.073  31.525  31.169
  29.995  32.014  31.878  28.521  30.367  32.361  29.219  32.861  28.566  29.421
  32.429  29.031  30.482  34.184  28.300  29.215  34.489  27.965  28.312  35.216
  28.694  30.194  34.800  28.572  31.194  36.088  28.082  29.963  35.640  30.165
  29.955  35.861  30.592  28.854  36.020  30.786  31.056  35.884  30.320  31.942
  36.561  32.166  31.196  36.517  32.687  30.240  35.543  32.961  32.023  35.243
  32.423  32.923  36.047  33.913  32.189  34.244  33.442  31.508  32.995  32.902
  31.803  32.746  32.032  32.393  32.001  33.747  31.261  31.006  33.678  31.421
  32.575  34.817  30.591  32.007  35.966  29.943  30.948  36.155  29.853  32.866
  36.862  29.304  32.417  37.649  28.716  34.246  36.691  29.373  34.879  37.473
  28.980  34.744  35.678  30.135  35.821  35.647  30.222  33.958  34.646  30.733
  37.935  32.255  31.908  38.178  31.483  32.828  38.765  33.269  31.565  38.561
  33.849  30.764  39.860  33.734  32.488  39.469  33.735  33.505  41.090  32.876
  32.404  40.729  31.855  32.523  41.498  32.945  31.396  42.157  33.097  33.501
  41.900  33.430  34.824  40.966  33.624  35.332  43.075  33.353  35.542  43.047
  33.364  36.552  44.134  32.969  34.672  45.445  32.740  34.992  45.783  32.783
  36.017  46.369  32.499  33.926  47.433  32.429  34.099  45.907  32.601  32.593
  46.553  32.445  31.741  44.538  32.870  32.326  44.204  32.908  31.300  43.620
  32.951  33.386  40.251  35.184  32.119  40.724  35.498  31.034  40.132  36.132
  33.077  39.845  35.791  33.983  40.185  37.622  32.857  40.767  37.714  31.940
  38.796  38.231  32.683  38.923  39.305  32.544  37.921  37.581  31.524  37.261
  38.322  31.075  38.588  37.278  30.716  37.372  36.728  31.922  37.863  38.101
  33.889  37.525  37.085  34.094  38.478  38.306  34.765  37.001  38.762  33.790
  40.990  38.325  33.922  40.855  37.992  35.086  41.872  39.333  33.604  41.927
  39.587  32.628  42.716  40.084  34.607  42.067  40.836  35.056  43.051  39.400
  35.387  43.861  40.838  34.001  43.730  41.316  32.888  44.962  40.978  34.722
  44.903  40.606  35.659  46.232  41.569  34.231  46.198  41.422  33.152  46.309
  43.094  34.554  47.316  43.386  34.259  45.542  43.609  33.974  46.085  43.408
  36.010  47.040  43.788  36.876  48.109  43.747  36.729  46.495  44.179  38.098
  47.118  44.448  38.846  45.120  44.273  38.003  44.167  44.640  38.950  44.586
  44.924  39.904  42.838  44.537  38.558  42.019  44.828  39.199  42.514  44.083
  37.239  41.486  44.183  36.923  43.492  43.715  36.344  43.246  43.403  35.339
  44.871  43.742  36.706  47.425  40.781  34.695  47.452  40.363  35.875  48.472
  40.673  33.783  48.339  41.116  32.885  49.884  40.500  34.226  49.815  39.820
  35.076  50.778  40.086  33.044  50.768  40.881  32.298  52.099  39.797  33.640
  52.620  40.705  33.943  52.096  39.057  34.441  52.738  39.579  32.784  50.331
  38.814  32.335  50.242  37.984  33.036  49.333  38.950  31.920  51.036  38.531
  31.553  50.412  41.823  34.846  50.316  42.900  34.183  50.956  41.795  36.055
  51.236  40.946  36.526  51.334  43.048  36.734  51.079  43.973  36.218  50.604
  43.084  38.080  49.651  42.563  37.990  51.280  42.546  38.745  50.428  44.530
  38.532  51.382  45.057  38.486  49.837  45.069  37.792  49.901  44.513  39.954
  48.686  44.801  40.135  50.570  44.073  40.915  52.847  42.994  36.947  53.375
  42.091  37.624  53.552  44.099  36.502  53.134  44.950  36.152  55.008  44.252
  36.590  55.424  43.320  36.973  55.442  44.335  35.104  55.181  45.347  34.797
  56.529  44.264  35.146  55.054  43.288  33.997  55.737  43.483  33.170  55.300
  41.864  34.548  54.556  41.676  35.321  55.259  41.120  33.752  56.317  41.816
  34.939  53.576  43.466  33.507  52.836  43.510  34.307  53.512  44.476  33.101
  53.467  42.715  32.726  55.462  45.473  37.448  54.575  45.955  38.132  56.738
  45.855  37.531  57.396  45.459  36.875  57.259  46.799  38.583  57.168  46.321
  39.559  58.811  46.927  38.353  59.256  47.407  39.225  59.218  45.917  38.303
  59.295  47.653  36.997  59.422  46.966  35.957  59.298  48.906  36.898  56.688
  48.254  38.482  56.735  49.046  39.407  56.102  48.659  37.400  56.075  47.969
  36.662  55.167  49.784  37.224  54.641  49.888  38.173  55.938  51.091  36.937
  56.916  51.114  37.418  56.187  51.290  35.895  55.147  52.298  37.390  54.982
  53.235  36.565  54.674  52.334  38.554  54.209  49.456  36.035  53.029  49.810
  36.089  54.695  48.806  34.946  55.624  48.437  35.087  53.861  48.510  33.752
  53.260  49.395  33.543  54.764  48.097  32.576  55.417  47.262  32.829  54.288
  47.728  31.667  55.727  49.260  32.062  55.438  49.995  31.099  56.873  49.452
  32.662  57.473  50.193  32.331  57.223  48.727  33.273  52.839  47.381  34.145
  52.922  46.686  35.122  51.790  47.219  33.319  51.765  47.778  32.478  50.641
  46.368  33.376  50.927  45.518  33.997  49.581  47.098  34.155  50.091  47.633
  34.956  48.754  48.084  33.311  48.347  47.542  32.457  47.922  48.440  33.920
  49.285  48.931  32.878  48.507  46.021  34.591  47.887  45.623  33.788  49.067
  45.205  35.047  47.780  46.484  35.258  50.210  45.916  31.954  50.429  46.718
  31.062  49.668  44.695  31.751  49.453  44.128  32.559  49.241  44.112  30.501
  48.875  44.863  29.801  50.367  43.236  29.877  51.145  43.025  30.610  49.970
  42.305  29.473  51.012  43.832  28.678  52.059  44.681  28.711  52.642  44.885
  29.597  52.342  44.971  27.382  53.127  45.512  27.048  51.524  44.431  26.480
  51.522  44.345  25.053  52.343  44.814  24.532  50.381  43.760  24.401  50.378
  43.572  23.338  49.430  43.182  25.218  48.653  42.641  24.696  49.491  43.160
  26.655  48.742  42.577  27.170  50.552  43.786  27.282  47.942  43.297  30.792
  48.004  42.307  31.530  46.811  43.782  30.259  46.844  44.637  29.722  45.507
  43.120  30.555  45.427  42.725  31.568  44.407  44.198  30.464  44.375  44.686
  29.490  43.440  43.704  30.558  44.413  45.265  31.526  44.944  46.534  31.281
  45.517  46.708  30.382  44.922  47.532  32.218  45.369  48.476  31.944  44.359
  47.230  33.481  44.349  47.998  34.239  43.735  46.016  33.736  43.279  45.807
  34.692  43.826  45.001  32.729  43.486  43.994  32.919  45.251  41.969  29.534
  45.857  41.973  28.462  44.282  41.120  29.864  43.878  41.163  30.789  43.797
  39.953  29.075  43.952  40.251  28.038  44.831  38.836  29.337  44.789  38.026
  28.610  45.803  39.307  29.196  44.781  38.230  30.721  43.869  37.205  31.001
  43.167  36.916  30.232  43.881  36.591  32.279  43.344  35.668  32.439  44.875
  36.898  33.218  45.071  36.308  34.102  45.922  37.793  32.838  46.805  37.866
  33.455  45.854  38.472  31.635  46.686  39.100  31.350  42.358  39.400  29.342
  41.707  39.642  30.373  41.760  38.661  28.368  42.276  38.438  27.529  40.493
  37.950  28.656  40.500  37.477  29.638  39.275  38.952  28.570  38.282  38.520
  28.448  39.099  39.504  29.493  39.539  39.711  27.834  40.236  36.811  27.654
  40.254  37.023  26.419  39.983  35.586  28.253  39.933  35.622  29.261  39.666
  34.343  27.515  40.091  34.541  26.531  40.458  33.256  28.182  41.480  33.333
  27.810  40.457  33.463  29.252  40.013  31.832  28.029  40.614  31.302  28.768
  39.052  31.820  28.543  39.919  31.153  26.385  41.011  29.712  26.603  41.750
  29.734  25.802  41.624  29.774  27.502  40.521  28.741  26.544  38.186  34.097
  27.476  37.497  34.362  28.446  37.697  33.561  26.368  38.357  33.423  25.616
  36.423  32.846  26.235  36.133  32.513  27.232  35.336  33.769  25.599  35.264
  34.647  26.241  35.622  34.167  24.625  34.029  32.986  25.480  33.590  32.528
  24.486  33.419  32.888  26.638  32.494  32.487  26.579  33.872  33.217  27.478
  36.581  31.562  25.369  36.741  31.654  24.123  36.469  30.356  25.973  36.425
  30.358  26.982  36.547  29.096  25.223  36.658  29.276  24.153  37.825  28.330
  25.674  38.147  27.532  25.005  38.720  28.953  25.677  37.680  27.700  27.153
  37.626  28.498  27.894  36.796  27.062  27.131  39.135  26.714  27.787  38.686
  25.138  26.864  38.049  25.454  26.038  39.605  24.635  26.561  37.999  24.583
  27.502  35.174  28.313  25.351  34.470  28.541  26.313  35.075  27.170  24.671
  35.803  27.042  23.983  34.056  26.079  24.906  33.122  26.573  25.174  33.742
  25.324  23.619  34.663  25.095  23.083  33.156  24.459  23.931  32.809  26.169
  22.665  32.258  25.576  21.671  32.723  27.404  22.737  34.520  25.113  26.009
  35.701  24.708  25.986  33.536  24.712  26.807  32.581  25.003  26.653  33.775
  23.621  27.772  34.568  22.988  27.372  34.116  24.219  29.180  33.417  25.046
  29.299  33.919  23.454  29.931  35.609  24.452  29.232  36.111  23.488  29.168
  35.921  25.051  28.376  36.117  25.488  30.667  35.491  24.369  32.039  35.972
  24.726  32.950  34.420  24.462  32.214  35.743  23.334  31.805  32.617  22.642
  27.928  31.836  22.777  28.850  32.554  21.581  27.093  33.180  21.365  25.761
  34.087  20.800  25.977  33.557  22.241  25.234  32.204  20.508  24.934  32.660
  19.869  24.178  31.492  21.158  24.426  31.606  19.676  26.082  32.266  18.891
  26.453  30.647  19.242  25.799  31.401  20.739  27.117  30.459  21.241  26.898
  31.219  20.008  28.524  30.132  19.527  28.793  32.333  19.949  29.344  33.142
  20.452  29.006  32.337  19.411  30.697  31.319  19.539  31.065  32.566  17.808
  30.647  31.608  17.363  30.379  33.502  17.322  29.558  34.408  17.919  29.665
  33.787  16.289  29.758  33.082  17.389  28.554  33.003  17.206  31.868  32.318
  17.128  32.537  33.305  20.092  31.684  34.215  20.838  31.259  33.038  19.862
  32.958  32.114  19.529  33.194  33.949  20.116  34.041  34.020  21.198  34.156
  33.438  19.455  35.302  33.437  18.373  35.170  34.084  19.679  36.151  32.119
  19.941  35.481  32.119  20.530  36.239  35.414  19.657  33.747  36.398  20.392
  34.042  35.583  18.509  33.093  34.764  17.947  32.911  36.941  18.043  32.746
  37.446  17.799  33.681  36.774  16.770  31.880  36.095  16.957  31.048  37.691
  16.576  31.325  36.371  15.524  32.675  35.758  14.624  32.042  36.378  15.472
  33.918  37.780  19.046  31.913  38.957  18.869  31.961  37.263  20.076  31.266
  36.255  20.091  31.204  38.019  21.160  30.528  38.843  20.649  30.030  37.418
  21.686  29.785  38.540  22.312  31.426  39.262  23.105  30.837  38.167  22.340
  32.715  37.591  21.601  33.094  38.616  23.447  33.564  37.983  24.330  33.483
  38.539  22.944  35.041  38.920  21.923  35.059  39.181  23.566  35.665  37.116
  23.011  35.695  36.399  22.681  34.943  37.039  22.177  36.961  35.988  22.167
  37.247  37.374  21.140  36.941  37.572  22.675  37.771  36.687  24.380  36.135
  35.774  24.252  36.716  37.458  24.870  36.729  36.490  25.030  35.282  40.038
  24.048  33.296  40.173  25.238  32.966  41.123  23.301  33.424  41.029  22.366
  33.795  42.475  23.865  33.314  42.701  24.443  34.210  43.111  22.980  33.292
  42.886  24.622  32.067  43.818  25.412  32.064  42.160  24.416  30.963  41.483
  23.676  31.078  42.404  24.977  29.666  43.441  24.893  29.341  41.558  24.214
  28.636  40.529  24.302  28.985  41.641  24.746  27.688  41.975  22.739  28.473
  41.953  22.123  29.373  41.121  22.079  27.341  41.360  21.020  27.251  40.041
  22.064  27.488  41.445  22.595  26.436  43.394  22.605  27.949  43.546  21.554
  27.704  43.524  23.196  27.042  44.197  22.907  28.621  42.127  26.491  29.628
  42.712  27.147  28.758  41.384  27.076  30.562  41.069  26.516  31.341  41.091
  28.492  30.638  40.672  28.835  29.692  40.147  28.725  31.814  40.503  28.379
  32.785  40.036  29.809  31.832  38.776  28.086  31.446  38.324  28.534  30.561
  39.035  27.068  31.156  37.761  28.017  32.600  37.508  29.050  32.839  36.823
  27.556  32.292  38.258  27.265  33.708  39.037  26.632  33.595  37.904  27.360
  34.944  38.564  26.948  35.996  39.503  26.578  35.964  38.125  27.034  36.902
  36.884  28.077  35.235  36.282  28.478  34.530  36.790  28.307  36.214  42.332
  29.326  30.900  42.460  30.510  30.506  43.306  28.768  31.649  43.095  27.928
  32.169  44.674  29.243  31.867  44.702  30.322  31.713  45.195  29.032  33.310
  45.379  27.968  33.456  46.133  29.588  33.295  44.334  29.560  34.498  45.012
  29.857  35.298  43.770  30.458  34.244  43.363  28.499  35.041  42.853  27.640
  34.357  43.056  28.452  36.310  43.396  29.170  36.933  42.426  27.781  36.728
  45.745  28.751  30.841  46.474  29.560  30.229  45.659  27.421  30.620  45.014
  26.843  31.139  46.657  26.773  29.818  47.617  26.906  30.316  46.346  25.336
  29.950  46.362  25.089  31.012  45.440  25.081  29.400  47.203  24.742  29.634
  46.718  27.346  28.372  47.833  27.571  27.916  45.569  27.589  27.725  44.657
  27.589  28.160  45.546  27.977  26.324  46.285  27.450  25.721  44.124  27.825
  25.698  43.422  28.182  26.451  43.986  28.553  24.364  44.019  29.632  24.515
  44.887  28.230  23.843  43.037  28.368  23.861  43.898  26.329  25.548  44.608
  25.878  24.855  44.047  25.804  26.492  42.517  25.766  24.993  42.577  24.678
  25.027  41.728  26.047  25.689  42.324  26.115  23.978  45.980  29.453  26.260
  46.849  29.814  25.460  45.505  30.244  27.259  44.711  29.949  27.808  45.952
  31.651  27.383  45.793  32.178  26.442  45.181  32.442  28.476  45.594  32.030
  29.397  45.412  33.936  28.628  45.488  34.347  27.621  44.724  34.389  29.341
  46.371  34.172  29.089  43.872  32.212  28.474  43.701  31.553  29.151  47.491
  31.796  27.651  48.105  32.761  27.159  48.130  30.890  28.452  47.599  30.125
  28.843  49.558  30.907  28.720  49.709  31.852  29.241  49.901  29.672  29.530
  49.152  29.557  30.314  49.755  28.833  28.850  51.405  29.526  29.976  52.103
  29.675  29.152  51.603  30.181  30.824  51.591  28.017  30.441  50.847  27.732
  31.185  51.517  27.471  29.501  52.944  27.935  31.169  53.702  28.484  30.611
  52.901  28.461  32.123  53.346  26.581  31.503  52.627  26.284  32.148  53.492
  25.893  30.779  54.224  26.577  32.003  50.327  30.881  27.443  51.351  31.571
  27.374  49.966  30.079  26.428  49.076  29.622  26.562  50.659  29.923  25.128
  51.690  29.621  25.311  49.920  28.869  24.348  48.901  29.222  24.189  50.387
  28.745  23.371  49.875  27.434  24.935  49.318  27.472  25.871  49.225  26.743
  24.398  51.101  26.596  25.051  52.224  26.974  24.526  51.161  25.567  25.795
  50.634  31.202  24.308  51.635  31.650  23.752  49.501  31.907  24.396  48.752
  31.377  24.817  49.203  33.343  24.011  49.493  33.403  22.962  47.741  33.711
  23.931  47.336  33.693  24.943  47.521  35.098  23.253  47.754  35.909  23.942
  48.075  35.180  22.318  46.470  35.243  23.003  47.065  32.638  23.090  45.985
  32.783  23.062  47.364  32.696  22.044  47.248  31.594  23.343  50.095  34.382
  24.674  50.869  35.104  23.981  50.133  34.394  25.957  49.505  33.777  26.453
  51.022  35.262  26.749  50.803  36.280  26.427  50.751  35.147  28.286  51.079
  34.137  28.535  51.501  35.792  28.742  49.369  35.343  28.947  48.678  34.565
  28.624  49.481  35.465  30.514  50.003  36.352  30.875  48.496  35.370  30.970
  50.055  34.633  30.923  48.842  36.703  28.555  47.767  36.730  28.735  49.227
  37.561  29.106  48.916  36.806  27.473  52.540  35.031  26.489  53.307  36.002
  26.348  52.954  33.796  26.339  52.266  33.120  26.639  54.285  33.299  25.938
  55.033  33.912  26.442  54.480  31.826  26.307  53.625  31.268  25.923  55.233
  31.341  25.685  54.665  31.542  27.778  55.611  31.999  28.070  53.801  31.880
  28.350  54.717  30.054  28.133  54.707  30.028  29.222  53.729  29.662  27.891
  55.954  29.300  27.518  55.921  28.250  27.810  55.982  29.391  26.432  57.187
  29.770  28.151  57.523  30.700  27.944  57.080  29.791  29.155  57.975  29.151
  28.027  54.629  33.677  24.474  55.595  34.399  24.320  53.771  33.512  23.447
  52.967  32.904  23.514  53.999  34.041  22.093  54.848  33.494  21.682  52.828
  33.617  21.175  52.898  32.571  20.879  51.904  33.866  21.697  52.818  34.292
  19.755  52.797  35.375  19.881  53.796  34.117  19.307  51.711  33.917  18.791
  51.187  32.799  18.723  51.349  34.810  18.006  51.734  35.744  18.019  50.748
  34.538  17.242  54.229  35.551  22.039  55.259  35.948  21.462  53.365  36.310
  22.585  52.526  35.935  23.003  53.459  37.764  22.607  53.873  38.198  21.697
  52.083  38.454  22.899  51.815  37.903  23.800  52.098  39.532  23.054  51.072
  38.020  21.787  50.914  36.948  21.901  50.186  38.613  22.016  51.495  38.502
  20.424  51.163  37.801  19.434  52.105  39.614  20.290  54.485  38.235  23.626
  54.501  39.471  23.915  55.230  37.355  24.291  54.989  36.401  24.062  56.456
  37.676  25.108  56.739  36.751  25.612  57.625  38.198  24.196  57.438  37.705
  23.242  57.500  39.268  24.033  58.998  37.959  24.662  59.141  38.605  25.528
  59.218  36.930  24.947  59.969  38.449  23.542  59.733  39.386  23.037  60.934
  38.482  24.047  60.031  37.467  22.443  60.243  36.515  22.930  59.016  37.422
  22.048  61.092  37.883  21.568  61.891  38.091  22.149  61.341  37.185  20.882
  60.775  38.667  21.014  56.253  38.492  26.410  57.225  39.128  26.886  55.102
  38.549  26.944  54.361  38.135  26.397  54.722  39.167  28.146  55.133  40.174
  28.211  53.264  39.405  28.222  52.694  38.477  28.256  52.821  40.142  29.507
  53.157  39.650  30.420  53.296  41.121  29.563  51.741  40.254  29.605  52.715
  40.177  27.025  53.014  41.219  27.138  53.076  39.774  26.079  51.142  40.226
  26.825  50.632  39.264  26.775  50.711  40.747  27.679  50.855  40.829  25.963
  55.315  38.461  29.354  55.905  39.072  30.206  55.440  37.104  29.183  55.179
  36.677  28.306  56.014  36.134  30.052  56.552  36.682  30.825  54.853  35.402
  30.885  55.429  35.018  31.727  53.810  36.354  31.576  54.358  37.188  32.014
  53.134  36.808  30.852  53.158  35.765  32.222  54.326  34.265  30.057  53.565
  34.615  29.360  55.079  33.705  29.503  53.616  33.159  30.827  52.938  32.645
  30.145  54.333  32.422  31.190  53.000  33.584  31.619  57.067  35.218  29.371
  56.981  35.044  28.154  58.005  34.702  30.167  58.291  34.857  31.607  57.765
  34.052  32.120  57.901  35.812  31.958  59.789  34.846  31.855  60.167  34.563
  32.838  60.199  35.840  31.677  60.192  33.839  30.787  59.987  32.804  31.061
  61.270  33.834  30.621  59.240  34.154  29.638  59.705  34.993  29.121  59.142
  32.897  28.732  59.955  32.647  27.803  58.171  32.075  28.891  25.034  50.956
  30.983  26.905  48.336  29.929  43.725  25.978  -0.132  43.114  25.400   0.325
  44.198  26.428   0.567  71.593  48.190   8.150  71.882  47.722   7.366  71.131
  47.530   8.667  34.295  70.103  26.437  34.830  69.408  26.054  33.821  70.477
  25.694  48.793   7.965  43.096  49.196   7.184  43.476  49.398   8.675  43.310
   4.970  19.172  20.847   4.091  18.800  20.918   5.449  18.796  21.585  42.536
   1.077  21.441  42.619   0.126  21.508  42.369   1.367  22.338  66.085   7.256
  43.341  65.306   6.742  43.127  66.758   6.932  42.742  49.981  11.096  67.631
  49.554  11.157  68.486  50.895  11.323  67.803  73.500  29.003   2.886  72.936
  28.427   3.402  73.591  29.792   3.422  65.710   3.299  54.224  66.625   3.136
  54.454  65.732   3.510  53.291  72.826   2.726  47.064  72.412   2.732  47.927
  73.763   2.657  47.247  53.865  63.743   4.639  53.675  64.679   4.583  53.647
  63.402   3.772  27.155  26.133   5.177  26.550  25.422   4.963  27.103  26.725
   4.427  61.410  67.566  15.884  61.722  67.571  16.789  62.204  67.481  15.357
  12.985   2.496  72.255  13.577   2.814  72.937  12.991   3.185  71.591  72.264
  39.014  11.747  71.389  39.245  12.058  72.125  38.251  11.186  54.222  22.836
  71.229  53.778  22.001  71.079  55.133  22.596  71.396  68.989  32.414  24.459
  68.697  31.511  24.333  68.183  32.930  24.452  27.743  19.320   8.744  27.574
  18.590   8.148  27.903  20.068   8.168  72.431  41.283  50.482  73.237  41.562
  50.916  71.863  40.993  51.196  51.844  22.550  44.094  52.253  23.416  44.107
  51.215  22.593  43.374  60.685  42.966  21.828  59.950  42.623  22.337  60.300
  43.656  21.288  13.641  26.210   4.161  13.164  25.466   4.529  14.563  25.998
   4.303  42.647  29.543  42.437  42.618  29.258  41.524  41.735  29.728  42.659
  26.423  64.626  19.627  27.128  64.044  19.912  26.738  65.505  19.837  61.873
  34.277  27.281  61.155  33.665  27.444  62.517  34.074  27.960   5.252  60.440
  30.110   5.435  59.514  30.268   4.597  60.670  30.769  45.807  72.929  39.529
  45.337  73.744  39.707  46.717  73.200  39.405   9.005  73.834  71.621   9.553
  74.591  71.415   9.510  73.341  72.268  12.518  46.114  21.889  12.263  46.927
  21.453  11.965  45.443  21.489  10.745  45.064   6.639  10.920  44.145   6.436
  10.129  45.035   7.371  32.327  56.336  15.379  32.388  57.022  16.044  32.362
  55.518  15.875   3.359  17.606   8.872   2.925  17.084   8.197   3.264  17.089
   9.672  56.243  17.862   3.791  55.315  17.999   3.982  56.401  16.945   4.013
  28.867  37.236  66.392  28.688  36.880  67.262  28.138  36.931  65.853  25.783
  28.802  32.840  25.259  29.512  33.211  26.486  29.247  32.366  57.657   5.178
   2.202  57.948   5.625   1.407  58.195   5.553   2.899  33.567  55.301  66.372
  33.778  54.395  66.597  32.744  55.476  66.827  45.295  24.919   7.382  46.081
  25.415   7.149  45.626  24.067   7.666   4.784  34.294  61.257   5.455  33.616
  61.176   4.435  34.392  60.371  62.630  23.358  17.709  61.961  23.649  17.090
  62.534  23.946  18.459  13.754  56.535  56.884  14.566  56.555  56.378  13.384
  57.412  56.779  35.322  40.850  35.987  35.113  39.999  36.371  35.518  40.658
  35.070  47.431  52.969   4.271  47.696  53.490   5.030  48.193  52.423   4.079
  43.663  64.201   5.319  44.269  64.165   4.579  44.177  63.888   6.064  41.244
   5.778  33.094  40.946   6.022  33.971  41.653   6.572  32.751  39.889  52.404
   3.560  40.332  53.231   3.749  38.956  52.610   3.627  15.446  30.368  22.041
  14.655  30.904  21.984  15.787  30.536  22.919  39.234  15.739  42.899  39.718
  15.761  42.074  38.400  15.324  42.678  15.459   2.929  39.938  14.879   3.168
  40.662  15.710   3.765  39.547  12.763  18.297  33.632  11.870  18.573  33.840
  12.752  17.347  33.746  70.199  71.012  69.502  69.799  70.183  69.766  71.140
  70.862  69.588   3.009  52.143  28.493   2.665  51.501  27.871   3.593  51.638
  29.059   1.970  69.905  37.538   2.260  70.753  37.874   2.376  69.265  38.122
  21.648  33.471  18.827  20.948  32.820  18.782  21.302  34.229  18.356  16.383
  26.314  53.989  16.201  26.777  53.172  15.547  25.914  54.230  46.549  18.368
  14.746  45.994  19.010  15.189  47.393  18.432  15.194  47.094  66.308  49.242
  47.462  65.730  49.910  46.214  66.511  49.558  53.012  24.684   2.131  53.655
  25.069   1.535  52.510  25.432   2.456  62.030  73.607   9.742  62.214  72.717
   9.442  61.653  73.493  10.614  33.355  37.443  24.580  33.869  37.092  23.854
  32.460  37.482  24.243  51.932  52.637  46.223  52.460  53.214  45.672  51.523
  53.222  46.861   8.445  33.007  35.033   8.271  32.818  35.955   9.398  33.062
  34.975  71.556  44.250  19.440  72.005  43.404  19.449  70.696  44.060  19.064
  74.176  27.739  19.299  74.483  27.653  18.396  73.277  28.057  19.216  69.129
  65.326  63.643  69.132  65.769  62.795  68.860  64.429  63.444  57.142  31.310
  31.230  57.658  31.748  30.553  57.504  30.425  31.272  34.807  34.919  13.599
  34.690  34.736  14.531  35.755  34.997  13.488  18.527  19.158  39.879  18.310
  18.348  40.340  19.400  19.389  40.197  58.168  11.540  23.218  59.079  11.266
  23.112  58.221  12.477  23.408   5.861  61.247  43.569   6.373  61.376  42.771
   5.844  62.110  43.984  58.958  29.210  44.815  58.525  28.356  44.819  58.945
  29.490  45.730   0.809  29.686  23.117   0.518  29.697  24.029   0.083  29.288
  22.638   1.953  38.401  68.049   1.898  37.448  67.977   2.869  38.603  67.856
  12.791  21.359  59.820  11.855  21.529  59.713  13.112  21.221  58.929  16.012
  38.183  23.166  15.444  38.732  22.627  15.820  38.448  24.065  43.706  64.533
  51.962  44.031  63.634  52.012  42.886  64.464  51.472  37.582  47.390  23.718
  37.523  48.322  23.509  36.672  47.097  23.764  10.330   9.481  35.607  10.707
   8.922  36.287   9.533   9.025  35.337  69.413  20.800  62.657  69.882  21.506
  62.211  68.666  20.613  62.089   8.924  72.674  68.824   9.690  72.137  69.029
   8.751  73.162  69.630  15.611  54.493  63.825  16.180  53.987  64.406  16.207
  54.873  63.179  38.774  56.580  23.816  37.870  56.766  23.564  38.761  55.666
  24.099  23.072  17.371  45.936  22.275  17.294  46.461  23.293  16.469  45.704
  11.795  70.172  23.291  11.908  70.447  24.201  12.642  70.346  22.881  49.358
  74.107  63.151  48.893  74.942  63.210  48.665  73.449  63.105  63.212  19.065
  27.379  62.502  19.696  27.498  62.908  18.275  27.826  56.555  21.424  30.243
  56.523  21.611  31.181  55.638  21.351  29.981   8.281  70.070  59.430   8.366
  70.127  58.478   9.161  70.250  59.760   3.058  72.355  38.557   2.329  72.610
  39.123   3.819  72.342  39.138  32.652  63.069  62.749  32.755  62.137  62.557
  32.216  63.426  61.976  62.116  52.482  48.106  62.893  51.938  47.982  61.510
  52.194  47.423  46.605  62.388  43.471  45.995  62.283  44.201  46.458  63.283
  43.163  72.321  60.340  12.153  72.497  61.182  11.734  71.733  59.889  11.547
  73.419   9.677  49.338  72.477   9.660  49.505  73.600   8.845  48.901  50.241
  63.929  11.272  50.879  63.719  11.954  50.665  64.607  10.747  14.758   3.543
  63.011  15.449   3.277  62.404  14.917   4.475  63.161  11.273  60.050   5.499
  10.638  60.697   5.808  12.111  60.513   5.510  43.693  59.503  49.534  43.765
  59.598  50.484  43.167  60.254  49.258  47.660  73.362  70.756  46.873  73.167
  70.247  47.354  73.405  71.662  49.137   4.821  51.688  49.613   4.051  52.000
  49.231   5.462  52.393  10.272  26.931  38.883  11.227  26.884  38.922  10.067
  26.850  37.952  37.356  46.589   5.973  37.373  46.979   6.847  37.652  45.689
   6.106  59.635  31.512   1.046  59.119  30.718   0.906  59.040  32.108   1.500
  58.135  47.041  56.273  58.040  47.922  55.912  58.265  47.179  57.211  71.857
  39.886  15.244  70.990  40.217  15.009  71.685  39.195  15.883  39.614   9.705
  14.730  40.375  10.286  14.760  39.571   9.415  13.819  62.836  62.167  25.970
  62.286  61.408  26.164  63.732  61.841  26.059  44.848  12.028  19.438  45.728
  11.809  19.745  44.548  12.710  20.039  15.465  26.486  61.595  15.564  27.144
  60.907  16.338  26.405  61.977  19.050  63.573  52.612  19.146  63.990  51.756
  19.926  63.249  52.820  11.395  32.991  34.729  11.673  33.177  33.832  12.094
  33.349  35.276  15.461  44.710  70.516  15.409  43.830  70.143  16.011  44.609
  71.293   6.296  62.045  69.938   6.336  62.768  70.565   7.144  62.067  69.494
  21.665  57.895  26.516  21.222  57.152  26.924  21.402  57.856  25.596  25.765
  19.424  71.212  24.994  19.983  71.303  26.208  19.488  72.058  33.731   1.488
  55.212  34.133   1.286  56.057  33.230   2.288  55.370  47.586  63.214  29.687
  47.588  64.167  29.770  48.147  62.909  30.400   2.195   6.406  45.324   2.752
   5.724  44.947   2.495   6.485  46.230   8.953  44.573  13.729   8.237  44.137
  13.266   9.623  44.709  13.059  29.525  50.799  53.100  28.956  50.687  52.338
  30.308  50.291  52.890  72.381  19.022  23.186  72.014  18.787  24.038  71.621
  19.083  22.606   6.446  48.918  34.310   7.191  48.542  33.841   6.475  48.507
  35.174  24.314  25.128   1.164  23.837  24.377   1.516  24.654  24.823   0.322
  37.505  56.504  68.260  37.350  55.566  68.372  37.596  56.840  69.152  69.805
   5.980  55.199  70.699   5.636  55.209  69.916   6.931  55.177  54.248  22.900
  27.370  54.288  23.635  26.757  55.065  22.423  27.225   0.319  34.116  55.070
   0.738  33.340  55.440   0.656  34.843  55.593  54.413  44.980  58.103  54.163
  45.874  58.336  53.595  44.569  57.823  17.177   2.346  21.172  17.954   2.599
  21.672  16.579   1.983  21.825  59.394  73.361  63.829  58.527  73.417  64.231
  59.488  72.438  63.592  20.135  37.204  70.686  19.345  37.105  70.155  20.787
  36.656  70.249  36.823  73.689   6.886  37.302  72.958   7.274  37.436  74.423
   6.920  20.686   9.504  50.960  19.991  10.133  50.768  21.074   9.816  51.777
   2.413  74.713  18.551   2.891  74.273  19.254   1.540  74.864  18.912  52.343
  49.419  59.774  52.390  48.502  60.044  51.743  49.823  60.402  31.557  53.708
  16.389  32.026  53.946  17.188  30.640  53.899  16.583  68.068  45.147   4.594
  67.892  45.440   3.699  68.260  44.213   4.507  65.908   3.529  66.231  65.508
   3.041  65.511  65.220   4.123  66.528  33.972  57.942  56.621  33.743  57.709
  57.520  34.910  58.133  56.654  46.467   9.555  37.292  46.750   9.536  36.378
  47.280   9.529  37.796   1.754  39.075  32.107   2.330  39.302  32.836   0.925
  39.508  32.313  29.126  35.552  42.062  28.179  35.494  41.934  29.373  34.696
  42.413  19.409   2.359  33.982  18.829   1.977  34.640  19.374   3.301  34.150
  40.722  17.263  30.909  40.038  17.792  31.320  40.267  16.772  30.225  54.193
  10.876  16.471  53.514  10.715  15.816  53.718  10.923  17.301  41.508   1.035
  39.733  40.965   1.395  40.434  41.562   1.740  39.087  27.027  57.556  40.645
  26.754  56.771  41.121  26.725  57.410  39.749  23.474  22.271   8.537  23.106
  21.539   9.032  23.093  23.050   8.944  59.582  47.495  12.420  59.811  48.043
  11.670  60.399  47.411  12.912  33.777  14.187  14.568  33.405  15.064  14.656
  34.442  14.276  13.886  44.192  15.990  35.760  43.830  16.594  35.110  44.475
  15.232  35.250  58.439  69.684  50.048  58.387  69.023  50.738  57.528  69.915
  49.868  42.584  64.511  17.758  43.013  65.104  18.374  42.529  65.011  16.943
  55.060  50.651  26.988  55.612  50.706  26.207  55.674  50.723  27.719  10.112
  40.518  53.566  10.284  41.428  53.325  10.538  40.004  52.880  17.608  41.170
  50.399  18.424  40.670  50.379  16.925  40.522  50.228  21.713  39.969  43.881
  21.633  39.032  43.703  21.661  40.037  44.834  23.096  26.569  58.835  22.550
  26.496  59.618  23.690  25.820  58.887  33.158  14.446  61.185  32.690  13.879
  60.572  33.723  13.851  61.678  50.784  55.204  32.735  50.283  55.677  33.400
  51.337  54.603  33.235  15.695  44.718  63.757  16.105  43.883  63.530  15.348
  45.047  62.928  62.417  48.586  18.180  62.584  49.370  18.703  63.276  48.338
  17.837  61.398  65.485  25.755  61.712  64.981  26.505  60.467  65.268  25.693
  44.704   1.303  16.112  44.731   0.793  15.303  44.807   0.654  16.808  49.227
  70.479  40.890  48.280  70.428  40.759  49.502  69.570  41.006  49.607   5.422
  37.710  49.877   4.527  37.915  49.815   5.922  38.500  55.738   7.158   9.765
  55.287   6.396   9.401  56.191   6.821  10.538  32.374  15.363  17.727  31.658
  14.790  18.001  33.139  15.032  18.197  20.398  10.546   6.269  19.827  10.627
   7.033  19.853  10.120   5.607  51.919   5.752  23.226  51.377   6.459  23.576
  51.995   5.947  22.292  51.902  43.971  66.388  52.777  43.674  66.137  51.389
  43.913  65.582  25.694  20.701   5.404  25.332  20.024   5.976  25.301  20.527
   4.549   1.562  11.974   8.424   1.188  11.703   9.262   0.892  12.534   8.032
  16.521  49.286  26.546  15.966  48.747  27.110  16.182  49.139  25.664  18.154
  51.291  49.202  17.413  51.260  49.807  18.197  52.206  48.922  43.054  45.332
   1.248  43.830  45.555   1.763  42.404  45.067   1.898  34.000   3.827   0.522
  34.121   2.889   0.674  34.469   4.249   1.241  51.174  64.393  53.080  51.975
  64.078  52.661  51.339  64.294  54.018   3.602  28.773   2.360   4.087  28.055
   1.953   3.264  29.282   1.623  50.136  64.453  66.505  50.845  65.093  66.565
  49.346  64.951  66.715  71.671  25.295  60.049  70.908  25.450  59.492  72.099
  26.149  60.113  49.148  43.867  48.366  48.938  43.662  49.277  49.955  44.380
  48.416  10.202  42.785  18.582   9.833  41.953  18.283  10.298  43.305  17.785
   5.849  13.045  59.280   5.158  13.242  58.648   5.596  13.525  60.069   8.106
  69.717  56.691   8.388  68.818  56.521   8.478  70.225  55.971  17.418  59.421
  62.092  17.022  59.806  62.874  16.677  59.082  61.590  58.232  31.826  42.732
  58.449  30.894  42.702  57.637  31.957  41.994  13.657  69.536  29.137  14.517
  69.953  29.193  13.052  70.187  29.491  65.002  41.073  34.633  64.094  40.968
  34.915  64.955  41.093  33.677  28.359  51.852  12.750  27.855  51.585  11.982
  28.908  51.095  12.952  27.085  34.696   4.699  26.981  34.703   5.651  27.188
  33.771   4.476  69.349  54.351  13.541  70.306  54.380  13.549  69.137  53.551
  13.060  39.615  39.384  65.286  39.669  39.586  66.220  39.072  40.082  64.921
  22.926  19.696  26.918  22.590  20.108  26.122  23.370  20.404  27.385  15.534
  51.502  35.249  14.921  50.783  35.096  16.233  51.362  34.611   0.813  67.441
  51.349   1.727  67.514  51.623   0.316  67.838  52.063  16.000  10.087  39.143
  15.185  10.586  39.194  16.497  10.361  39.914  26.047  57.584  55.667  26.598
  57.917  56.375  26.050  58.281  55.012   0.434  43.342  56.682   0.225  44.197
  56.305   1.112  43.527  57.332  67.713   6.790  69.034  66.894   6.407  68.721
  67.473   7.238  69.845   1.297  60.765  27.961   1.992  60.191  27.639   1.457
  60.832  28.902  29.569  22.983   1.266  30.285  23.479   0.868  29.983  22.494
   1.977  42.296  30.507  68.332  42.285  30.301  67.397  41.835  31.344  68.398
  63.306  55.665  56.151  62.784  54.949  55.788  62.681  56.380  56.268  65.144
  72.686   9.896  64.493  72.884  10.569  65.250  71.735   9.938   4.556  53.273
  72.333   5.095  53.917  71.875   5.156  52.554  72.529  34.382  59.978  30.576
  34.168  59.521  29.763  35.262  59.673  30.798  24.848  59.232   6.311  23.933
  59.137   6.046  25.240  58.378   6.128  10.029  60.088  15.378   9.557  59.757
  16.142   9.659  59.603  14.640   8.905  13.021  61.500   8.777  12.077  61.599
   9.005  13.152  60.558  50.773   4.861  34.323  51.714   4.746  34.452  50.381
   4.077  34.706  65.837  63.686  64.834  65.525  63.729  65.738  65.988  64.599
  64.589  27.797   7.967  26.236  28.209   7.205  26.643  28.384   8.695  26.443
  66.062  10.716  61.813  66.709  10.949  61.147  65.408  10.200  61.342  34.979
  40.755  65.675  34.593  40.211  66.361  34.507  40.509  64.879  39.582  53.892
  66.275  40.017  53.660  67.095  38.689  53.561  66.377  14.486  72.955  29.371
  13.791  73.366  28.856  15.144  73.642  29.477  22.371  62.370  55.852  23.232
  61.953  55.856  22.010  62.183  56.719  39.206  70.829  51.197  40.032  70.348
  51.252  39.439  71.657  50.777   4.670  26.289  26.597   4.645  27.061  27.163
   4.990  26.619  25.757  25.738  61.496  27.658  26.496  61.312  27.103  25.371
  62.305  27.303   2.467  50.754  64.042   2.906  51.591  63.895   3.052  50.277
  64.631   2.174  58.316  52.718   1.777  58.487  51.864   2.019  57.384  52.871
   4.390   4.959  66.298   4.411   5.089  65.350   4.227   5.831  66.656  66.049
  16.006  49.728  65.991  16.893  49.373  65.851  15.437  48.985  61.964   0.014
  40.650  61.978   0.887  40.257  62.398  -0.546  40.006  33.082  12.979  26.487
  33.851  12.418  26.388  32.591  12.587  27.209  10.079   3.668  12.790   9.767
   3.339  11.947   9.513   3.247  13.437  17.573  55.613  66.794  17.894  54.779
  67.138  17.741  55.564  65.852   4.300  15.172  25.383   5.034  15.463  25.924
   3.784  15.965  25.233  41.712  55.404  14.033  41.061  55.144  14.685  42.541
  55.073  14.378  30.039  19.065  14.480  30.366  18.369  15.050  29.099  18.897
  14.413  12.548  63.619  43.572  12.971  63.687  44.428  13.073  62.976  43.095
  56.069   6.070  56.505  55.116   6.121  56.576  56.271   5.147  56.657  10.608
  45.486  70.300   9.822  45.702  70.803  11.331  45.823  70.829  71.693  70.977
  24.251  71.423  71.711  24.803  71.357  70.202  24.701  11.892  17.990  29.457
  11.245  17.307  29.629  12.345  17.698  28.666   4.692  61.863  63.877   3.963
  61.853  63.256   5.428  61.497  63.387  18.245  54.428  18.780  19.186  54.371
  18.944  18.071  55.367  18.709  25.865  73.236  11.428  24.929  73.036  11.437
  26.153  72.995  10.548   0.624  47.019  32.998   0.739  47.217  33.927   0.777
  46.077  32.933  19.198  11.387  25.342  19.815  11.584  24.637  18.453  10.977
  24.901   7.518  21.987  58.921   7.269  21.354  59.594   6.801  22.622  58.913
  11.516   1.126   2.282  10.972   1.741   2.775  12.059   1.682   1.723  62.064
  38.040  33.650  62.212  37.103  33.518  62.440  38.222  34.511  39.892  15.332
  24.415  40.740  15.232  23.983  39.307  15.647  23.726  39.158  23.673   3.611
  38.637  23.609   4.411  38.930  22.888   3.113  35.239  66.192   1.649  34.904
  66.408   0.778  35.522  65.281   1.577  70.702  19.878  52.968  70.815  19.124
  52.389  70.532  20.611  52.377  21.083   0.011  70.175  21.438   0.865  69.925
  20.290   0.218  70.670   6.955  49.526   3.551   7.762  49.479   3.039   6.757
  50.461   3.601  16.473  63.967  21.242  17.020  64.660  21.612  15.591  64.162
  21.559   0.230  55.189   2.850   0.580  54.583   3.503   0.979  55.730   2.599
  40.938   3.319  38.310  40.105   3.609  37.940  41.549   4.029  38.112  49.585
  69.427   0.099  49.038  69.813  -0.585  49.872  70.174   0.625  37.539  48.637
   8.668  36.964  49.396   8.768  38.378  49.007   8.391  71.071  65.561  65.680
  71.677  64.826  65.584  70.421  65.427  64.990   7.765   8.343  51.877   7.458
   7.638  52.447   7.003   8.572  51.346   3.641  16.596  58.975   3.053  17.165
  58.478   3.529  15.732  58.579  23.649  47.495  57.179  23.801  47.200  58.077
  23.402  46.701  56.705  58.014  65.092  25.274  57.237  64.645  25.610  57.992
  64.933  24.330  42.107  22.853  40.797  41.374  22.485  40.303  42.278  23.697
  40.379  17.756   6.005  36.075  18.322   5.944  35.306  17.824   5.147  36.492
  20.131  38.611  58.408  19.847  39.436  58.015  19.718  38.602  59.272  19.028
  40.517   7.805  19.881  40.091   7.729  18.841  40.513   8.743  70.769  56.807
  40.340  71.030  57.471  39.702  71.587  56.372  40.581  37.688  65.571  38.679
  36.918  65.770  38.146  37.535  66.035  39.502  62.508  53.861  44.289  62.562
  54.313  43.447  61.570  53.800  44.469  38.468  67.826   5.693  37.608  67.499
   5.960  38.926  67.052   5.364   6.320  13.374  70.830   5.507  13.716  70.458
   6.271  12.429  70.685  43.790  44.289  53.174  44.662  44.207  52.788  43.602
  43.420  53.528  16.945  70.272  30.295  17.269  71.053  30.744  17.698  69.682
  30.267  13.673  34.373  23.945  13.551  35.317  23.840  14.177  34.110  23.175
  47.826  19.761  49.023  47.150  19.409  49.602  48.640  19.656  49.516  66.000
  12.908  52.879  65.259  13.443  52.597  65.888  12.079  52.412  70.982  19.590
   4.048  70.512  19.379   3.241  71.824  19.144   3.960  70.164  17.601  32.616
  70.593  17.985  31.851  70.510  16.710  32.662  18.491  43.804  10.997  17.792
  43.835  11.650  18.074  44.095  10.186  72.238  61.703  22.659  72.940  62.351
  22.720  72.097  61.591  21.719  18.497  61.672  15.868  17.887  61.082  16.310
  19.335  61.524  16.307  13.618  23.054  48.490  14.280  23.626  48.880  12.912
  23.030  49.136  34.449  46.530  62.801  34.709  46.665  61.890  35.111  45.936
  63.154  29.263  71.247  10.921  29.403  71.693  10.086  28.948  70.376  10.677
  34.008  70.184  61.399  33.771  69.720  60.595  33.341  69.920  62.032  74.219
  68.330  39.808  74.044  69.017  39.164  73.667  68.557  40.556  29.305  57.090
  67.567  29.803  57.160  66.753  29.783  57.638  68.189   1.744  29.876  19.169
   1.317  29.112  19.556   2.289  29.517  18.468  37.819  65.336  17.236  38.007
  66.153  17.698  38.648  65.102  16.817   8.346  63.928  60.302   9.189  64.372
  60.207   8.199  63.894  61.248  68.159  48.169  47.719  67.876  47.886  46.850
  67.441  47.916  48.299  15.837  35.544  58.894  15.205  35.430  58.184  15.881
  36.492  59.025  45.634   3.148  41.804  45.423   3.281  40.880  46.564   3.362
  41.871   6.145  66.447  68.291   5.740  66.212  67.456   6.043  67.398  68.347
  27.260  18.393  13.220  26.796  18.613  12.412  26.590  18.444  13.902  49.824
  64.411  17.808  50.105  63.545  17.516  48.943  64.272  18.157  27.924  38.785
   5.083  28.701  39.343   5.099  27.519  38.964   4.234  30.753  62.437  13.221
  30.673  62.776  14.113  31.537  62.861  12.873  14.810   1.777  68.410  15.148
   0.916  68.657  14.511   1.667  67.507  16.186  38.770  15.573  16.990  38.289
  15.769  15.607  38.579  16.311  48.723  56.215  22.096  48.308  56.547  21.300
  49.619  56.009  21.831  27.290  25.043  67.720  27.913  24.911  67.006  26.648
  25.659  67.367  15.853  25.260  23.508  16.332  25.044  24.308  16.380  24.883
  22.804  71.756  54.175  70.252  71.076  54.636  70.744  72.538  54.248  70.799
   8.527  54.272   4.667   8.507  55.181   4.966   9.459  54.057   4.618  58.749
  48.367  27.105  58.385  48.490  27.982  58.179  47.713  26.700  24.535  64.077
  26.882  25.311  64.453  27.298  24.488  64.508  26.029  30.856  11.095  35.113
  30.536  10.197  35.022  31.607  11.023  35.701  46.522  58.765  53.942  47.113
  59.152  53.296  47.081  58.578  54.697  16.234   5.143  45.911  15.280   5.158
  45.837  16.543   5.597  45.127  51.699  63.334  60.592  51.133  63.891  61.126
  52.585  63.525  60.900  50.491   5.498  67.110  51.212   5.512  67.739  50.609
   4.680  66.628  25.329  43.836  65.903  26.240  44.092  65.760  25.274  43.661
  66.843  30.520   0.677  31.417  30.760   1.554  31.717  31.299   0.358  30.961
  37.609  24.564  62.782  38.331  24.023  62.462  37.328  24.134  63.590  16.174
  16.527  26.222  16.107  15.631  26.553  16.298  16.425  25.279   6.904  26.992
  29.480   6.924  27.784  28.942   6.596  26.307  28.886  53.810  68.516  49.032
  53.257  69.108  48.522  53.482  67.642  48.824  40.623  36.802  71.782  40.421
  37.675  71.446  39.872  36.267  71.526  36.012  35.816  61.968  36.065  36.683
  62.370  35.100  35.552  62.087  67.725  63.312  17.457  66.768  63.329  17.445
  67.951  62.401  17.267  63.557  47.805   4.087  64.035  48.049   4.880  63.827
  46.903   3.912  53.928  38.335  11.821  53.877  37.406  12.048  53.039  38.565
  11.552  64.006  66.763  62.294  63.492  66.132  62.797  64.812  66.873  62.799
  68.592  47.014  52.220  69.060  47.697  51.740  67.836  47.462  52.600   3.751
  71.469  12.088   4.384  70.820  11.780   3.708  72.115  11.383  -0.158  41.902
  64.451  -0.085  42.155  65.371   0.748  41.821  64.152   3.160  14.391  35.660
   2.402  13.861  35.908   3.347  14.134  34.757  21.689  38.329  22.763  21.642
  37.676  23.461  21.340  39.128  23.158  13.308   6.726  43.758  14.016   6.094
  43.636  12.896   6.468  44.583  36.500  69.139  59.799  37.209  68.756  59.283
  36.512  68.650  60.622   8.872  45.037  10.004   7.927  44.975  10.143   9.132
  45.830  10.473  65.825  66.652  64.701  65.447  67.010  65.504  66.768  66.780
  64.801  48.967  22.975  48.117  49.610  22.339  47.803  48.141  22.694  47.724
   9.617   2.075  20.750   8.776   1.858  20.348  10.104   1.251  20.745  58.835
  23.830  40.834  58.919  24.776  40.718  58.252  23.553  40.126  11.924  48.617
  58.178  11.965  49.003  59.053  12.354  49.258  57.613  18.227  74.119   8.625
  18.402  73.448   9.285  17.975  74.892   9.131   4.919   6.671   8.998   4.337
   6.574   8.244   5.684   7.130   8.651  49.664  50.015  41.028  49.449  50.947
  40.991  50.446  49.928  40.483  53.119  50.229   5.535  53.109  49.713   4.729
  53.987  50.633   5.549   0.090  35.289  62.157   0.552  34.814  61.467  -0.422
  34.618  62.608  35.562   0.577  25.884  35.266   1.253  26.493  36.155   1.035
  25.288  25.551  48.507  10.228  26.222  47.843  10.067  25.993  49.339  10.059
  16.944  49.720  20.250  15.990  49.655  20.286  17.113  50.619  19.970   7.354
  73.410   5.519   7.514  73.143   4.614   6.415  73.594   5.552  63.673  53.375
  58.016  62.881  52.853  58.144  63.474  53.932  57.264  49.654   4.782  48.737
  49.213   3.964  48.508  49.436   4.922  49.658  72.657  73.535  59.066  72.403
  74.321  58.582  71.877  73.301  59.570  11.176   3.109  18.305  11.558   2.238
  18.415  10.252   2.943  18.120  51.381  68.903  56.204  51.422  69.266  55.319
  50.794  68.151  56.128   2.179  45.245  62.455   2.427  44.705  61.705   2.296
  44.672  63.213  65.756  63.727  27.235  65.331  63.065  26.689  65.299  63.674
  28.075   3.301  32.315  67.472   3.641  32.733  68.263   3.285  33.015  66.819
  42.624  40.124  72.385  42.670  41.075  72.293  41.849  39.872  71.884  63.350
  43.022  51.080  63.723  42.508  51.796  62.429  43.131  51.318  49.855   6.983
  61.489  48.967   7.312  61.350  49.857   6.672  62.394  42.801  56.208  19.996
  43.170  56.739  19.290  41.875  56.451  20.019  30.616  30.768   4.639  31.352
  30.668   4.036  30.638  31.690   4.894  26.173  70.658  33.772  25.902  69.753
  33.617  25.884  71.131  32.992  22.792   2.928  71.077  21.911   3.149  70.776
  22.659   2.533  71.938  28.227   2.313  19.243  28.696   2.847  19.884  27.311
   2.572  19.341  15.042  66.099  58.923  15.623  66.232  58.174  15.619  65.792
  59.623  13.950  59.773  63.917  13.540  59.738  64.781  13.222  59.690  63.302
  52.405  52.623   3.516  52.554  52.617   4.462  53.041  53.253   3.178  48.069
  65.549  59.218  48.659  66.212  58.860  47.472  65.344  58.498  21.256  19.266
  29.023  21.880  19.214  29.747  21.803  19.330  28.240  17.807  45.252   2.657
  17.036  45.806   2.780  17.751  44.962   1.746  68.503  58.375  57.030  68.933
  57.674  57.520  67.651  58.476  57.454  55.379   5.286  50.627  54.878   4.627
  51.108  54.857   6.085  50.702  15.608  54.169  28.165  16.240  54.887  28.206
  15.907  53.629  27.434  58.309  13.772  60.314  58.610  13.608  61.208  57.415
  14.100  60.419   6.610  36.745  70.265   7.335  36.696  69.642   5.825  36.749
  69.719  62.698  55.107   0.565  63.017  54.225   0.376  63.310  55.686   0.111
  14.817  52.030  61.350  15.264  52.360  60.571  15.524  51.748  61.931  55.597
  10.985  55.439  56.245  10.427  55.009  56.001  11.852  55.457   8.469  14.514
   8.650   9.096  14.519   9.373   7.768  13.934   8.946   6.414  44.672  28.717
   7.161  44.176  29.053   6.278  44.330  27.833   8.294   3.255  23.447   7.380
   3.048  23.639   8.538   2.643  22.752   6.086   7.998  65.711   5.607   7.497
  66.371   5.424   8.563  65.312  11.730  26.172  50.434  10.893  26.508  50.115
  11.759  25.267  50.123  35.627  37.019   4.597  35.771  37.656   3.897  34.782
  37.266   4.974  57.678  60.616  11.687  58.630  60.712  11.664  57.483  60.371
  12.591  24.982  24.175   4.647  24.587  23.509   5.209  24.309  24.369   3.995
  18.933  19.318  30.908  19.420  20.140  30.866  19.513  18.674  30.502  23.537
  56.804  39.144  23.151  57.583  38.746  22.839  56.150  39.117  71.863  74.124
  69.686  71.698  73.284  70.112  71.700  73.957  68.757  59.862  21.598  49.928
  59.781  21.311  49.018  60.295  22.450  49.874   8.575  18.026  15.183   8.656
  17.431  15.928   8.586  17.452  14.417  34.637  13.513  34.580  35.264  14.195
  34.336  34.565  12.964  33.799  53.820  30.167  18.722  52.886  30.044  18.557
  54.089  30.836  18.092  68.350  30.518  52.141  68.477  31.381  51.747  67.400
  30.397  52.150  26.069  40.731  57.908  25.531  39.989  57.630  25.560  41.502
  57.657  35.057  13.369  51.838  35.332  13.719  50.991  35.811  12.866  52.146
  34.760  52.825  59.532  34.876  53.032  58.605  35.005  53.630  59.989  16.192
   7.709  54.734  16.975   8.045  54.298  15.567   7.561  54.024   5.253  73.046
  42.782   6.118  73.425  42.938   5.057  72.559  43.583  67.952  36.968  20.934
  68.858  37.277  20.944  67.503  37.524  21.570  70.704  46.170  56.178  70.356
  46.911  56.675  71.246  45.694  56.807   4.135   3.047  53.215   3.853   2.313
  53.760   3.513   3.058  52.488  71.906  68.663  68.335  72.178  69.579  68.269
  72.038  68.439  69.256   9.015  72.493  30.662   9.878  72.408  31.068   8.628
  73.262  31.080  29.882  56.331  57.350  29.922  56.668  56.454  29.027  55.905
  57.408  41.445  18.070   5.096  40.865  17.575   5.675  41.463  17.563   4.285
  48.809  42.755  70.478  49.669  42.831  70.891  48.997  42.451  69.589  23.436
  62.536  37.871  24.132  62.406  38.515  23.757  63.242  37.310  59.874  12.621
  69.525  59.983  11.670  69.550  60.622  12.960  70.017  71.176  63.756  47.723
  71.184  63.235  48.525  71.449  63.145  47.038  32.766  32.668  66.325  32.610
  33.553  65.993  32.245  32.104  65.754  54.120  25.376  50.260  53.486  24.714
  49.987  54.927  25.138  49.803  39.863  12.343   3.890  39.619  11.508   4.290
  39.147  12.537   3.284  19.519   5.724  46.948  19.639   6.636  46.684  18.688
   5.719  47.423  27.009  64.071   5.922  27.492  63.856   5.124  26.623  63.240
   6.199  61.260  73.937  32.691  62.034  74.452  32.461  61.373  73.737  33.620
   6.540  28.826  11.478   6.289  29.543  10.895   6.152  28.047  11.080  34.287
  66.124  15.413  35.033  65.538  15.291  34.670  66.930  15.761  25.405  52.745
  64.854  25.160  52.748  63.929  25.366  53.665  65.115  56.037  58.864  57.598
  55.910  59.807  57.494  56.733  58.645  56.979  56.621  16.090  42.767  57.505
  15.790  42.553  56.261  15.398  43.321  35.074   1.244   0.231  36.024   1.207
   0.341  34.748   0.482   0.710  41.507  64.489  35.490  40.604  64.653  35.761
  41.922  64.105  36.262  43.461  54.297  22.572  43.361  53.361  22.750  44.055
  54.335  21.822  57.953   5.808  46.900  57.043   5.541  47.033  57.937   6.316
  46.089  46.271  21.736  42.270  46.666  22.607  42.233  45.445  21.867  42.735
  43.838  59.542  31.945  43.979  59.921  32.813  42.943  59.795  31.716  13.204
  67.228  46.280  13.344  66.283  46.223  13.486  67.459  47.166  22.137  58.545
  52.946  21.460  58.677  52.282  22.694  59.321  52.879  71.107  30.582  10.946
  71.827  30.575  10.316  70.317  30.633  10.408  23.280  21.184  21.297  23.639
  21.984  21.680  23.790  21.051  20.498  56.245  64.306  17.852  56.715  65.107
  17.620  56.884  63.606  17.717  68.751  67.552  49.189  68.570  68.076  48.409
  69.468  68.012  49.625   4.297  26.896  47.685   4.704  26.871  48.551   4.709
  27.642  47.249  22.727  15.952   2.616  22.741  15.561   1.742  22.168  16.723
   2.525  48.938  62.816  24.696  48.064  62.479  24.500  49.511  62.053  24.624
   1.515  66.189  69.652   1.814  65.935  68.779   1.255  65.366  70.065   0.365
  20.196  26.083  -0.580  20.260  26.221   0.544  20.805  25.367  45.485  69.192
  33.586  46.331  68.903  33.929  45.512  70.146  33.654  57.400  21.394  15.436
  58.217  21.077  15.821  56.782  21.414  16.167  72.601  44.103  58.562  73.093
  43.690  57.852  73.103  43.899  59.351  36.670   5.284  43.388  37.558   5.374
  43.041  36.759   4.669  44.116  18.177  26.727  45.608  18.981  27.165  45.329
  17.775  27.335  46.228  33.081   1.704  61.645  32.896   2.356  60.969  32.852
   0.868  61.241  74.548  45.829  37.026  73.935  45.822  37.762  74.048  46.207
  36.302  40.942  57.022  39.450  40.908  56.130  39.105  41.754  57.052  39.956
  18.881  19.148  49.427  18.469  19.980  49.662  18.337  18.484  49.852  14.269
  49.228  19.782  13.397  49.410  20.130  14.229  48.315  19.499  73.122  56.005
  19.890  72.403  56.186  20.496  73.299  55.071  20.002  61.707  50.086  36.522
  60.827  49.732  36.656  61.570  50.881  36.008  39.169   1.186  62.850  38.465
   0.817  63.385  38.725   1.533  62.076   5.452  71.808  28.588   4.700  71.216
  28.565   5.069  72.683  28.529  35.937   5.760  48.906  35.058   5.914  48.560
  35.996   6.329  49.674  56.547  26.864   5.869  56.482  25.953   5.581  56.045
  26.894   6.684  21.125  21.883  34.219  21.846  22.197  34.765  21.075  20.945
  34.404   6.398  32.421  48.383   6.658  32.711  47.508   7.126  32.680  48.947
  12.377  10.244   8.031  11.997  11.111   7.888  13.070  10.175   7.374  19.910
  50.225   3.463  20.188  49.686   2.723  19.923  49.629   4.212  41.200  43.839
   6.546  40.668  43.695   5.763  40.632  44.340   7.132   3.089  63.850  37.182
   3.791  64.311  37.642   3.394  63.792  36.276  17.590  18.498  65.446  16.674
  18.233  65.357  17.574  19.197  66.099  64.760  37.415  16.179  64.631  37.691
  17.086  65.592  36.943  16.188  24.744  22.763  23.377  25.449  22.116  23.410
  24.621  23.030  24.288   3.877   4.635  19.372   4.156   3.888  19.900   3.762
   5.345  20.004  28.642   4.913  31.125  29.526   4.563  31.234  28.476   5.399
  31.933   6.113  30.588   9.529   5.733  31.164   8.866   6.407  29.820   9.039
  66.788  67.151  12.174  66.917  68.005  12.586  67.510  67.074  11.550  39.936
  12.514  30.102  40.671  12.381  30.700  39.790  13.459  30.108   5.263  55.297
  60.295   5.646  55.050  61.136   4.368  55.561  60.508  16.094  62.400  28.797
  16.478  61.574  28.501  16.754  62.776  29.379  27.029  16.979  22.580  27.284
  17.642  21.938  27.154  16.146  22.125  39.220  19.172  35.023  39.866  19.297
  34.328  38.635  19.925  34.944   4.937  55.293  10.889   5.164  54.380  11.064
   5.398  55.789  11.566  52.599  34.768  46.784  53.017  35.570  46.471  52.905
  34.088  46.184  18.466  71.971  61.298  18.935  72.801  61.217  19.156  71.309
  61.344  47.271  47.912  52.229  47.410  47.373  51.450  48.051  47.765  52.764
  28.368   9.871  15.926  28.416  10.786  16.203  29.220   9.504  16.163  18.239
  67.943  38.476  18.675  68.344  37.724  17.314  67.915  38.230  13.999   4.432
  32.326  14.176   4.927  33.127  13.104   4.674  32.089  45.270  38.156   3.311
  45.132  38.882   2.703  46.217  38.137   3.450  46.186  50.269  55.782  46.694
  50.505  56.558  46.729  50.550  55.046  47.284  58.511  17.676  46.748  59.103
  17.148  48.122  58.964  17.768   9.922   7.969  10.110   9.315   8.707  10.053
   9.911   7.721  11.034  50.933   3.170  22.723  51.477   3.947  22.852  50.540
   3.009  23.581  72.814  37.433  61.486  73.388  36.721  61.768  73.286  38.231
  61.726  18.456  55.980  69.881  18.941  56.569  69.302  18.382  55.165  69.386
  71.309  49.221  15.025  71.426  48.271  15.018  72.182  49.571  14.851  20.794
  55.873  36.810  20.588  55.133  37.380  20.181  56.558  37.076  71.572  19.087
  35.091  71.342  18.330  34.552  71.067  19.809  34.716  63.362  42.276  40.024
  63.378  41.565  39.383  63.762  43.018  39.569  33.527  73.389  47.542  34.115
  72.656  47.725  33.992  73.913  46.890  16.793  10.503  28.105  16.623  11.278
  28.640  16.025  10.429  27.539  50.754  24.240  11.582  50.378  23.593  10.984
  51.676  24.291  11.330  62.219  48.038  60.472  62.490  47.146  60.686  63.000
  48.570  60.626  38.523  65.601  67.539  38.841  65.015  68.226  37.595  65.381
  67.448  67.297  64.574  55.830  68.207  64.359  56.035  67.283  64.674  54.878
  59.246  73.384  31.057  59.401  74.015  30.353  59.995  73.489  31.642  12.426
  26.287  16.418  13.033  26.104  15.701  11.637  25.791  16.197  16.949  14.773
  70.864  17.094  15.420  70.173  17.534  14.049  70.641  29.145  15.088  41.643
  29.468  15.611  42.377  29.866  15.087  41.014  71.451   8.241  33.369  71.895
   9.053  33.613  70.899   8.035  34.123  48.325  27.614  64.232  47.370  27.571
  64.178  48.571  26.845  64.746  52.305  62.531  34.907  52.893  62.062  35.499
  51.816  63.125  35.477  70.772  61.875  28.107  70.632  62.069  27.180  69.891
  61.835  28.480  53.587   1.954   1.068  53.688   2.725   1.626  52.661   1.955
   0.823  37.428  39.189  67.881  36.497  39.404  67.816  37.855  40.028  68.054
  57.723  54.780  63.812  57.465  55.655  63.523  56.995  54.216  63.551  19.229
   1.633   9.961  19.199   1.493  10.907  20.161   1.722   9.761  54.631  40.307
  68.196  55.196  40.220  67.428  53.916  40.872  67.904  58.281  28.785  64.899
  57.963  29.309  64.163  57.989  29.262  65.676  42.352  55.252  54.934  43.015
  55.665  55.487  41.976  54.565  55.483  64.028  47.603  46.726  63.844  46.684
  46.529  64.282  47.982  45.885  19.044   9.731  20.482  18.553   8.918  20.601
  18.921   9.953  19.559  67.258  51.969  64.079  66.336  51.791  64.264  67.439
  51.485  63.273  21.640  71.283  69.984  21.385  70.391  69.751  20.838  71.681
  70.324  17.333  12.797  45.875  17.938  12.254  46.380  17.527  13.692  46.151
  73.828  31.537   4.578  73.640  32.220   3.934  73.028  31.474   5.100   5.609
  43.731  26.102   6.505  43.914  25.820   5.251  43.168  25.416  29.501   3.948
  45.067  29.266   4.310  44.212  30.449   3.827  45.023  41.820  10.310  24.450
  41.363  10.761  23.740  41.136   9.816  24.901  11.157  66.355  20.987  11.620
  66.816  21.687  11.813  65.767  20.613  40.699  52.735  68.652  40.210  51.914
  68.607  41.195  52.674  69.469  12.815  61.689  11.869  12.822  62.310  12.596
  12.004  61.194  11.983  56.475  20.243  62.910  57.432  20.254  62.904  56.231
  20.979  63.472  28.412  21.969  69.458  28.885  21.553  68.737  29.069  22.072
  70.147  35.314  52.393  26.996  35.623  52.145  27.867  35.455  51.612  26.461
  54.366  52.762  31.744  54.709  53.327  32.436  54.796  51.919  31.889   7.727
  36.142  54.191   6.854  36.500  54.356   7.914  35.603  54.959  23.782  64.701
  55.240  22.961  64.318  55.550  24.464  64.212  55.701  50.414  13.200  31.142
  51.364  13.129  31.237  50.274  13.296  30.200  22.521  46.546  23.075  22.143
  46.840  23.903  22.665  47.351  22.577   3.540  25.444  40.508   4.008  25.977
  39.865   3.980  24.594  40.480  38.280  49.718  62.871  38.052  50.563  63.260
  37.758  49.675  62.070  43.043  63.341  41.468  42.627  63.232  42.323  43.981
  63.292  41.650   9.108   4.709  44.375   9.016   5.550  43.928   8.217   4.362
  44.417  24.259   5.084  51.160  25.042   5.268  50.641  23.559   5.562  50.715
  20.121  74.393  61.016  20.498  75.265  60.901  20.731  73.807  60.568  43.776
  18.164  71.086  44.099  17.263  71.109  44.331  18.633  71.708  68.220  20.593
   9.653  68.954  21.192   9.512  68.524  20.002  10.342  12.739  50.422  23.052
  12.149  49.920  22.489  12.391  51.313  23.029  14.638  17.900  15.005  15.344
  18.284  15.525  14.284  18.633  14.502  26.610  34.228   0.364  27.287  33.851
  -0.197  27.095  34.661   1.067  66.961  34.189  24.831  66.196  34.326  25.390
  67.169  35.059  24.492  22.160  73.873  48.450  22.584  74.708  48.253  21.234
  74.093  48.554  69.388   4.373  61.304  70.118   3.950  60.852  69.410   5.280
  60.999  19.093  57.834  10.208  19.271  56.975   9.826  19.197  58.447   9.481
  59.033  65.679  15.630  59.624  66.426  15.734  58.183  66.003  15.928  55.759
  12.621  15.153  56.080  12.637  14.252  55.380  11.748  15.257   7.902  18.640
  35.319   6.946  18.599  35.336   8.167  18.426  36.214  55.918  51.415  40.540
  55.544  51.902  39.804  56.237  50.601  40.151  33.355   2.995  69.459  33.288
   3.443  68.616  33.166   3.675  70.107   6.336  61.833  10.833   5.831  61.940
  11.639   7.063  62.450  10.922  74.109  48.565  38.184  73.449  48.009  38.597
  74.833  48.583  38.810  63.329  61.685  36.812  63.747  60.835  36.947  63.961
  62.184  36.296  48.644  42.665   2.276  49.219  42.330   1.588  48.543  43.595
   2.073  30.261  31.986  69.323  30.185  31.057  69.108  31.202  32.135  69.415
  60.743  19.355  51.645  61.661  19.620  51.582  60.341  19.693  50.845  26.925
  51.742  53.516  27.769  51.302  53.619  26.575  51.799  54.405  58.894  14.643
  11.288  59.575  14.327  11.882  58.155  14.850  11.859   4.263  16.568  15.235
   3.626  17.151  15.648   4.815  16.267  15.957  46.706  19.193  11.840  47.583
  19.530  11.657  46.697  19.050  12.787   5.658  37.030  14.950   4.841  37.466
  15.192   6.066  36.805  15.786  22.283  66.549  30.667  22.490  65.790  30.121
  21.949  67.202  30.052  62.476  56.477  16.014  63.089  57.205  16.117  61.857
  56.777  15.349  11.565  18.744  44.384  10.931  19.203  43.833  11.156  18.720
  45.250  33.401  70.936  72.428  32.921  71.648  72.004  34.322  71.142  72.271
  62.392  51.110  15.052  62.732  50.467  14.430  63.166  51.420  15.524  42.016
  71.894  57.678  41.610  72.750  57.814  42.952  72.050  57.804   8.752  55.708
  51.150   8.333  55.528  51.991   9.539  56.204  51.376  54.550  54.853  58.669
  54.841  54.834  57.757  53.657  54.509  58.643  58.859   0.052  38.391  59.199
   0.946  38.432  57.909   0.160  38.345  54.860  14.512  44.703  54.078  13.959
  44.691  55.238  14.374  45.572  25.793  14.143  49.957  26.222  13.646  50.654
  26.438  14.802  49.701  15.949  63.024  70.947  15.060  63.112  70.603  16.331
  62.305  70.444  61.863  57.424  50.981  62.295  57.577  51.822  62.437  56.807
  50.526  68.535  39.090   7.779  69.063  39.771   8.196  68.986  38.273   7.991
  40.842  24.928   1.006  40.318  24.153   0.801  41.413  24.649   1.721  49.393
  68.200   6.835  50.058  68.700   7.307  49.865  67.443   6.487  50.306  15.733
  11.942  49.742  15.338  12.607  51.039  15.124  11.856  36.703  27.423  64.158
  36.990  28.011  64.856  35.834  27.131  64.433  30.279  69.164  51.018  29.878
  68.639  50.325  29.573  69.731  51.328  28.492  58.078  60.820  28.901  58.567
  61.534  29.095  58.179  60.084  21.839  38.075  10.808  21.488  37.405  11.396
  21.311  37.997  10.013  57.197  17.933  38.152  57.871  17.798  38.818  57.365
  18.814  37.816  23.531  67.374  46.023  23.895  68.226  46.263  22.731  67.583
  45.541  21.310   6.902  15.525  22.213   7.219  15.553  20.787   7.645  15.828
  54.578  36.643  62.856  54.911  35.787  62.586  53.632  36.586  62.719  37.371
  12.539  35.339  36.570  12.504  35.862  38.047  12.822  35.954  14.687  73.686
  56.282  15.353  73.552  56.956  15.048  73.266  55.502  18.494  61.023  66.403
  18.699  61.154  67.329  18.079  60.161  66.369   9.484  61.675  30.943  10.171
  61.243  30.435   9.901  61.884  31.779  46.646   9.381   0.519  47.504   9.767
   0.690  46.147   9.542   1.320   8.575  40.726  38.755   7.646  40.868  38.577
   8.783  41.346  39.454  57.294  16.129  21.166  56.899  16.467  21.970  56.595
  15.622  20.752  18.740  34.922  23.701  18.405  35.314  24.508  17.960  34.594
  23.253  39.768  71.799  39.755  40.561  71.378  40.088  39.050  71.310  40.157
   0.815  66.421  56.354   0.731  67.261  56.805   1.445  66.588  55.653  74.111
  22.794  58.401  74.235  22.676  59.343  73.990  23.737  58.292  62.481  61.358
  41.230  62.282  61.089  42.127  63.347  61.761  41.288  21.217  35.868  54.678
  21.100  35.797  55.625  21.998  35.347  54.493  52.951  67.889  39.567  52.543
  67.023  39.559  53.543  67.867  40.319  55.069  67.725  41.403  55.491  67.276
  42.136  55.472  68.594  41.391  59.809  27.517  17.935  59.346  26.694  17.781
  59.208  28.034  18.471  50.774  57.735  45.452  51.325  56.955  45.510  49.909
  57.400  45.217  38.092  17.801  20.359  38.538  18.388  19.748  37.262  18.239
  20.549   0.232   5.811  53.529  -0.347   6.408  53.055   0.943   5.628  52.915
   6.318  55.882  18.152   6.391  56.387  17.342   5.422  56.038  18.451  71.831
  64.893   0.851  71.523  64.113   1.313  72.785  64.818   0.864  15.526  72.649
   8.329  15.706  72.610   9.269  14.740  73.191   8.258  26.732  10.694  54.686
  26.645  10.395  55.591  25.835  10.720  54.355  55.124  12.929   0.767  54.202
  12.920   0.508  55.272  13.817   1.092  55.292  18.798  57.637  55.905  18.923
  58.362  55.374  19.597  57.115  72.857  40.408  58.693  73.632  40.562  59.232
  72.148  40.848  59.161  63.162  11.206  71.224  63.311  11.640  70.383  62.745
  11.875  71.767  54.034  58.423  28.180  53.729  59.306  27.972  53.664  57.873
  27.490  15.389  42.357  69.250  14.447  42.416  69.093  15.657  41.555  68.801
   2.976   2.233  47.791   3.786   1.802  47.522   2.529   2.439  46.970  18.386
  16.355   9.308  18.529  16.381  10.254  18.449  17.269   9.031  42.330   4.040
   2.500  42.608   4.875   2.876  41.483   4.229   2.096  71.457  31.664  48.719
  72.128  31.306  48.138  71.148  30.910  49.221  21.876  16.871  41.649  21.031
  16.522  41.931  22.443  16.102  41.585  68.924  41.582  71.097  68.463  40.841
  70.704  69.559  41.849  70.433  12.130  74.255  24.629  12.434  74.154  23.727
  11.755  75.135  24.658  55.671   9.254  35.222  55.690  10.101  34.777  55.901
   9.455  36.129   5.417  60.230  49.580   5.893  60.840  50.142   6.065  59.566
  49.345  24.235   5.990  20.710  23.717   5.663  21.445  23.639   6.570  20.236
  68.075  67.335  -0.245  68.930  67.020   0.047  67.447  66.881   0.316  63.232
  64.047  24.159  63.263  63.447  24.904  62.406  64.520  24.267  19.960   6.142
  26.999  20.020   6.438  27.907  20.659   6.615  26.546  57.152  60.498  23.933
  58.009  60.722  24.294  56.542  60.636  24.658  71.944  67.765  27.389  72.231
  68.360  28.081  72.747  67.340  27.089  36.961  32.134  70.197  37.021  33.064
  69.976  36.524  31.737  69.443  15.988   1.302  29.577  15.741   2.219  29.701
  16.256   1.248  28.660   6.466  71.629  31.980   6.692  71.165  32.787   7.262
  71.592  31.451  59.603  29.823  20.557  59.553  29.192  21.275  58.906  29.557
  19.956  44.351  32.680   7.191  44.708  31.815   7.392  43.454  32.508   6.904
  20.562  33.629   7.758  21.350  33.177   8.060  19.858  33.266   8.294  33.533
  66.969  25.529  33.003  66.375  24.997  32.894  67.493  26.012   5.350  36.005
  12.248   5.225  36.684  11.585   5.563  36.486  13.047   6.877  38.703   2.646
   6.100  38.161   2.511   7.459  38.473   1.922  57.545  29.307  18.645  56.860
  29.103  19.281  57.077  29.436  17.820   1.091  55.463  70.212   0.893  55.169
  71.101   1.847  54.939  69.949  47.935  57.152  28.864  48.379  56.851  28.071
  47.449  56.387  29.171  13.179  66.894  68.955  12.926  67.731  68.565  12.355
  66.418  69.057  74.271  20.264   0.334  73.380  20.586   0.473  74.779  21.049
   0.130  67.159   8.930  59.487  66.418   8.618  60.006  66.779   9.159  58.639
  46.960  21.639  65.249  47.265  21.470  66.140  46.708  22.562  65.253  16.760
   1.345  15.805  16.285   1.445  16.630  16.077   1.185  15.154  29.765  71.079
  26.280  30.091  71.864  25.841  28.955  71.361  26.705  59.753  44.575  34.915
  60.065  44.830  34.047  59.408  45.384  35.293   3.013  17.125  49.343   3.166
  16.429  49.982   3.378  17.910  49.751  52.272  46.851  60.915  53.069  46.343
  61.065  51.604  46.195  60.715  57.825  61.050  38.415  57.260  61.781  38.164
  57.218  60.364  38.693   3.269  53.572  50.877   3.542  53.043  51.627   3.720
  54.408  50.997  31.988  65.019  23.969  31.525  64.734  23.182  31.639  64.464
  24.667   5.095  65.744   3.103   5.960  65.665   2.700   5.161  66.519   3.660
   3.956  73.039  50.039   3.908  73.115  49.086   3.273  72.407  50.264  16.776
  13.376  24.851  16.897  12.469  25.131  15.958  13.648  25.268  32.907  34.863
  61.508  31.986  34.664  61.338  33.358  34.617  60.700  44.843  27.676   2.013
  44.612  27.637   2.941  45.759  27.401   1.982   1.439  26.975  36.403   1.765
  26.121  36.690   2.107  27.596  36.695  32.554  37.328  63.258  32.827  36.600
  62.699  31.609  37.213  63.355  44.372  12.048  60.281  44.357  11.537  61.091
  43.967  12.882  60.517  43.768  18.203  11.650  43.105  18.853  11.420  44.586
  18.699  11.693  54.879  47.320   7.180  55.273  47.514   8.031  54.889  48.157
   6.716  17.503  59.557  28.071  17.519  58.909  27.368  18.381  59.519  28.452
  27.258   9.104  69.607  26.898   8.677  68.830  26.607   8.947  70.290   9.179
  28.115  -0.117   8.848  27.441   0.478  10.131  28.019  -0.080   7.063  26.702
  43.156   7.201  26.621  44.099   7.810  26.250  42.764  13.516  16.931  52.400
  13.327  17.855  52.235  14.291  16.941  52.962  59.894  41.896  54.309  60.452
  41.124  54.406  60.368  42.593  54.762  72.868  27.015  11.239  72.998  26.141
  11.608  72.299  27.459  11.867   1.581  13.243  23.614   2.447  12.910  23.849
   1.754  13.923  22.963  53.934  29.041  70.840  54.833  28.714  70.883  53.391
  28.253  70.872  29.678  50.955  62.580  29.122  51.099  63.346  30.237  51.731
  62.540  26.160  48.385  27.517  25.328  48.706  27.169  26.680  48.178  26.740
  26.158   1.183  35.494  25.354   1.225  36.011  26.844   1.481  36.092  30.658
  57.778  23.959  31.234  57.913  24.711  30.966  58.405  23.305  35.159  14.244
  17.296  34.936  14.383  16.376  35.505  15.088  17.589  29.687  34.846   2.026
  28.925  35.424   2.061  30.030  34.848   2.920  25.867  23.843  37.662  26.230
  22.958  37.697  26.381  24.338  38.300   1.659  62.467  39.036   1.629  62.825
  39.923   2.027  63.173  38.504  17.949  58.019  16.485  17.972  57.269  15.890
  18.315  57.685  17.304  66.927   0.590  59.878  66.347   0.026  60.390  66.628
   0.486  58.975  23.339  73.438  71.409  22.668  73.926  70.933  23.413  73.889
  72.250  61.594  21.781  53.348  60.792  22.225  53.072  62.150  22.480  53.691
  64.659   1.729  48.452  65.069   0.864  48.429  63.940   1.636  49.077  37.947
  57.994   4.140  38.348  57.698   3.323  37.112  57.528   4.180   8.239  17.837
  24.245   8.876  18.552  24.240   8.772  17.042  24.255  52.185  27.317  14.659
  52.922  27.343  14.048  51.722  28.141  14.510  70.185  22.388   9.325  70.839
  22.402  10.024  70.611  22.829   8.590  68.968  58.798  19.170  68.646  59.557
  18.684  68.730  58.977  20.080  55.743  29.643  35.566  56.301  30.405  35.719
  56.090  29.248  34.767  33.977  33.097  63.372  34.111  33.669  64.128  33.490
  33.637  62.748   9.426  57.030  63.037   9.927  56.227  62.893   9.406  57.457
  62.181  24.180  42.982  10.543  23.414  43.373  10.123  24.815  42.879   9.834
  62.124  23.899  56.712  61.687  24.235  57.494  62.608  23.132  57.018  58.494
  68.404  57.547  58.206  68.394  58.460  57.827  68.920  57.092  30.949  44.032
  24.104  30.004  44.026  24.250  31.242  44.870  24.464  37.823  11.109  31.067
  38.075  10.850  31.953  38.525  11.693  30.780  47.243  70.715  59.771  47.529
  70.281  60.575  46.325  70.935  59.931  32.355  28.308  64.677  32.616  27.851
  63.877  31.616  28.854  64.410  61.368  25.438  66.287  61.832  25.546  65.457
  61.390  26.306  66.688  45.524  74.413  18.475  46.180  73.761  18.229  44.826
  73.907  18.890  48.955  53.104  13.650  49.666  52.764  14.194  48.980  52.568
  12.858  55.524  14.066  64.882  55.794  14.941  64.603  54.943  14.220  65.626
  17.462  44.530  24.189  17.700  45.455  24.254  16.883  44.485  23.428  37.292
  68.957   2.403  36.393  68.713   2.181  37.706  68.135   2.665  -0.287  69.334
  36.171   0.170  69.270  35.333   0.406  69.499  36.810  44.704  65.145  15.571
  43.943  65.675  15.335  44.919  64.664  14.772  53.825  54.570   2.322  53.028
  55.054   2.104  54.537  55.119   1.995  59.625  66.995  45.245  59.123  67.087
  46.055  59.990  66.111  45.288  73.721  21.694  69.615  74.448  21.824  70.225
  72.937  21.843  70.142  41.879  33.814  -0.050  41.958  33.818   0.904  40.990
  33.498  -0.215  24.958  55.143  66.131  25.407  55.632  66.820  24.285  54.642
  66.593  64.456  40.904  70.135  64.521  41.677  69.575  63.872  40.313  69.660
  62.255  66.090  70.587  61.776  66.019  71.412  62.917  65.401  70.634  50.934
  66.292   5.935  50.916  65.777   6.742  51.829  66.198   5.610  51.331  19.805
  11.935  52.048  19.643  12.548  51.642  19.449  11.103  24.460  26.510  16.295
  25.394  26.394  16.121  24.108  26.873  15.482  54.989  16.279  17.661  55.468
  15.734  18.286  55.197  17.177  17.918   6.574  14.385  22.308   6.436  14.736
  21.428   6.766  13.458  22.168   0.008   4.460  36.846  -0.317   5.305  36.536
   0.748   4.680  37.411  20.775   8.798  23.782  20.394   9.345  23.096  20.715
   9.332  24.575  64.154  19.891  64.527  65.059  19.674  64.300  63.772  19.059
  64.806  53.684  63.679  51.918  54.423  64.270  51.775  53.679  63.110  51.149
  10.363  15.395  39.606  10.108  16.095  40.207   9.541  14.954  39.390  28.969
  73.358   9.039  28.850  74.037   9.703  29.899  73.399   8.818  21.541  66.142
  68.222  20.619  66.351  68.076  21.795  66.687  68.967   3.530  32.098  37.375
   2.632  31.858  37.146   3.458  32.494  38.244  63.841   5.778  43.224  63.152
   5.595  42.585  63.744   5.092  43.885  30.044  24.414  67.812  30.867  24.870
  67.991  29.679  24.231  68.678  53.075   0.213  42.427  52.383   0.179  43.087
  52.657  -0.100  41.625  36.843  64.709  22.699  36.736  65.577  22.311  36.733
  64.852  23.639  29.910  67.944   5.655  30.537  68.655   5.524  29.864  67.837
   6.605  56.435  25.676  69.805  55.545  25.420  69.565  56.798  26.059  69.006
  18.349  72.205  49.015  18.678  71.511  49.585  17.478  71.907  48.753  29.351
  65.621  61.442  29.073  65.599  60.526  29.759  66.480  61.548  16.922  30.240
  71.912  17.446  29.780  72.568  17.555  30.508  71.246  44.099  22.445  35.628
  44.170  21.496  35.525  44.813  22.797  35.096  12.008  14.158   5.505  11.562
  14.964   5.768  11.720  14.008   4.604  12.231   6.164  58.851  12.819   6.090
  59.602  11.362   5.980  59.208  12.428  73.576  69.441  13.126  73.802  68.826
  11.879  74.360  69.479  34.235  14.289  37.940  34.555  14.427  38.832  34.812
  14.822  37.394   3.646  57.498  14.804   3.034  58.159  15.127   4.480  57.723
  15.215  50.764  55.755  70.088  50.795  55.036  70.719  50.262  56.440  70.531
  21.855  34.961  70.872  22.662  34.835  71.372  21.201  34.440  71.337  15.069
  12.646  14.412  15.415  13.539  14.433  14.178  12.743  14.077  59.532  62.526
  24.369  59.841  62.633  25.269  59.486  63.418  24.025  48.660  38.408  60.205
  49.062  39.253  60.001  48.955  38.212  61.095  64.504  24.923  35.928  65.243
  24.381  35.653  63.953  24.333  36.443  43.713   3.498  32.572  43.376   2.649
  32.286  42.966   4.091  32.493  25.086  46.506  70.124  24.702  46.640  69.258
  24.358  46.199  70.664  36.045  14.520   3.865  35.210  14.684   4.304  36.161
  15.269   3.282  68.191  49.411   3.537  68.785  48.746   3.189  67.317  49.090
   3.315  58.591  54.906  53.850  59.253  55.586  53.724  58.559  54.776  54.798
  23.869   1.209  37.125  24.355   0.542  37.610  22.950   1.013  37.303  15.021
  25.631  48.890  15.264  26.536  49.084  14.302  25.704  48.264  61.157  65.083
  32.773  60.774  65.743  33.351  61.081  64.263  33.262  74.375  53.974  58.752
  73.673  53.434  59.114  73.932  54.760  58.431  50.226  18.169  19.924  50.468
  18.773  20.626  51.052  17.974  19.481  67.605  46.076  17.065  68.535  45.872
  17.170  67.533  46.416  16.173   2.953  48.789   1.103   2.988  47.859   0.879
   3.119  48.814   2.046  30.018  36.102   4.906  29.069  36.043   5.017  30.331
  36.485   5.726  10.455  56.798  29.630  10.468  56.154  30.338  11.327  57.192
  29.648  59.015  53.070   8.514  59.746  52.503   8.267  59.399  53.944   8.575
  17.145  57.507  53.454  16.993  58.199  54.098  16.442  57.618  52.813  13.568
  26.947  36.385  14.114  26.162  36.335  13.349  27.028  37.313  34.965  55.189
  60.606  34.834  54.857  61.494  35.891  55.431  60.574  67.415  42.982  69.207
  67.454  42.778  70.141  67.005  42.213  68.811  36.767  59.076  18.418  36.129
  59.516  17.855  36.249  58.447  18.921  17.104  18.425   5.154  17.061  17.561
   5.563  17.459  18.259   4.281  58.984  10.266  45.156  58.733   9.395  44.848
  58.389  10.862  44.700  66.251  17.666   0.543  67.064  17.295   0.202  65.953
  17.032   1.195  57.238  57.526  24.150  58.120  57.261  23.890  57.188  58.454
  23.918  58.741  49.375  42.002  59.111  48.515  42.200  57.885  49.373  42.431
  16.848  40.233  67.992  16.056  40.241  67.456  17.383  39.533  67.619  67.589
  21.588  18.994  68.469  21.878  19.232  67.317  21.027  19.721  48.422   7.468
  67.285  47.622   7.270  67.772  48.962   6.683  67.383  66.452  41.565  51.961
  65.969  41.188  52.696  67.207  41.993  52.365  33.156   9.687  71.129  33.234
  10.522  71.590  32.965   9.930  70.224  51.792  24.657  46.863  51.992  25.593
  46.902  52.644  24.227  46.924  30.114  57.876  54.887  29.992  57.777  53.942
  30.885  58.438  54.970  48.173  14.770  40.890  48.551  15.346  40.226  47.358
  14.456  40.500   3.468   6.793  14.002   4.087   7.350  13.529   3.303   7.260
  14.821  62.042  39.372   2.608  61.122  39.132   2.713  62.059  39.916   1.820
  27.892   1.364  30.695  27.475   1.443  31.553  28.829   1.441  30.877  65.434
  22.335   3.773  64.804  23.052   3.832  64.897  21.542   3.786  53.645  63.588
  42.538  53.054  62.908  42.213  54.436  63.491  42.007  66.212  57.880  31.635
  67.159  57.751  31.571  66.097  58.421  32.415  24.966  22.110  12.601  25.886
  21.900  12.761  24.668  21.434  11.993  12.162   6.108  46.501  11.624   6.832
  46.181  12.250   6.271  47.440  72.517  63.239  53.804  72.718  64.160  53.642
  72.649  63.127  54.745  63.118  14.518  19.871  63.846  14.774  20.437  62.340
  14.858  20.313   7.669  49.848  46.591   7.375  48.955  46.774   7.121  50.399
  47.149  72.404  66.421  53.363  73.183  66.977  53.369  71.907  66.696  54.133
   5.366  49.078  61.659   5.979  49.811  61.606   4.791  49.298  62.391  72.035
   0.782  14.490  72.884   0.541  14.119  72.251   1.336  15.241  43.427  67.895
  18.750  43.487  68.849  18.799  43.113  67.720  17.862  48.887  45.845  16.157
  47.986  45.566  15.992  48.848  46.801  16.142  45.696  14.136  12.117  45.975
  14.907  11.622  45.003  14.459  12.693  26.216  54.186   9.274  27.166  54.193
   9.152  26.055  54.856   9.938  12.790  51.158  17.588  13.093  51.007  18.483
  12.021  51.720  17.687  10.539  30.475  49.481  10.679  30.675  50.406  10.487
  31.332  49.057  18.955  61.152  48.920  19.544  60.607  49.441  19.514  61.527
  48.240   9.262  14.747  23.387   8.983  14.686  24.301   8.451  14.674  22.884
  65.232  56.803  36.572  64.669  56.092  36.263  66.103  56.411  36.628  52.839
  20.600  59.700  52.765  19.646  59.681  52.894  20.854  58.779  51.285   4.312
  28.356  51.404   4.612  29.257  52.172   4.144  28.040  63.835  27.386  53.250
  63.358  26.559  53.320  63.154  28.058  53.275  14.974  58.966  30.158  15.071
  59.695  30.772  15.824  58.907  29.721  49.960  15.316  33.175  50.388  14.680
  32.602  50.256  15.082  34.055  71.383  51.130   1.726  72.328  51.174   1.585
  71.098  50.376   1.210  15.192   5.843   0.676  15.962   5.831   1.245  14.900
   4.932   0.649  32.158  16.311  49.482  32.473  16.482  48.594  31.682  17.105
  49.725  55.197  71.824  46.250  55.918  71.366  45.817  54.521  71.156  46.361
  63.991  73.979  31.028  64.093  74.679  30.382  64.745  73.407  30.881  15.709
  46.966  51.512  15.861  47.105  50.577  16.461  46.450  51.803  62.212  14.344
  55.488  62.231  13.403  55.659  61.473  14.465  54.891  51.168  45.244  51.873
  51.714  45.854  52.370  51.104  44.470  52.432  33.291  38.382   5.098  33.489
  39.085   4.480  32.906  37.691   4.560  67.670  69.692  13.094  67.856  69.709
  14.032  68.082  70.487  12.754  44.720  62.044  52.679  44.979  62.009  53.600
  44.321  61.190  52.510  56.977  57.060  62.882  56.316  56.725  62.276  56.482
  57.593  63.505   5.303  30.364  63.477   5.196  29.466  63.790   5.221  30.298
  62.526  10.693  48.278  28.500  10.408  47.370  28.401  11.648  48.238  28.437
  23.632  12.959  55.813  22.947  12.821  56.467  23.170  12.949  54.975  28.040
   0.205  11.369  27.762   1.055  11.711  27.266  -0.352  11.452  34.986  20.936
  28.597  35.714  20.317  28.531  34.804  20.993  29.535  56.615  69.921  20.016
  55.813  69.712  20.495  56.787  70.839  20.226  69.604  55.981  58.034  68.875
  55.565  57.573  70.370  55.791  57.492  29.572  64.311  56.276  29.326  64.824
  57.046  28.775  64.274  55.748  18.078   1.639  55.296  18.902   2.124  55.250
  17.731   1.838  56.165  60.053  45.232  23.867  60.214  46.031  24.369  60.301
  44.523  24.460  63.150  41.806  29.276  62.487  41.130  29.134  63.011  42.430
  28.563  51.038  69.493  11.962  50.338  68.865  12.142  51.517  69.111  11.226
  38.361   7.671  58.331  38.506   7.929  59.241  38.035   6.772  58.385  16.550
   0.975   4.921  16.267   0.072   4.776  17.030   1.206   4.125  15.559  41.697
  28.314  15.464  41.120  29.073  14.724  41.621  27.851  68.802  43.553  17.856
  68.349  43.409  17.025  68.125  43.432  18.522   7.571  31.709  53.945   6.759
  31.215  54.053   7.296  32.539  53.554  14.087  39.710  48.703  13.444  40.076
  49.311  14.766  39.340  49.268  21.367  28.483  10.595  21.637  28.715   9.706
  21.736  27.611  10.738  17.644  64.950  54.795  17.758  64.005  54.897  18.084
  65.157  53.971  52.228  58.650  69.898  52.828  58.244  70.524  51.911  57.921
  69.364  69.487  25.740  39.705  69.751  26.400  40.346  70.310  25.350  39.410
  45.603   6.890   4.211  45.865   7.712   3.796  45.836   7.002   5.132  28.095
  26.140  10.418  27.473  26.151   9.690  28.633  26.920  10.284  37.367  14.899
  53.740  37.917  14.628  54.475  37.295  14.117  53.193  33.199   6.815  51.299
  34.098   7.113  51.159  33.002   7.062  52.202  70.536   7.976   1.821  69.693
   7.549   1.969  70.339   8.692   1.216  31.212  23.203  10.964  30.270  23.099
  10.829  31.483  22.393  11.395  21.599  49.379  65.778  21.033  48.739  66.209
  21.620  49.103  64.862   3.059  22.041  14.263   3.109  21.194  13.819   2.602
  22.609  13.643  51.229  74.221  33.425  50.909  73.678  34.146  52.063  73.821
  33.177  21.850  -0.035  26.429  21.974   0.798  25.974  21.092   0.112  26.995
  46.466  18.510  38.844  46.519  17.868  38.137  47.368  18.807  38.967  55.749
  63.320  26.056  55.165  64.068  26.185  55.244  62.713  25.516   1.923   3.341
  60.528   2.415   2.521  60.478   1.090   3.095  60.931   0.966   0.384  57.031
   0.188  -0.095  56.746   0.654   1.276  57.184  31.308  73.046   1.778  30.468
  73.271   1.378  31.107  72.313   2.360  25.061   7.391  66.742  24.105   7.437
  66.719  25.321   7.367  65.821  19.911  65.253  50.594  20.837  65.414  50.410
  19.447  65.673  49.870  39.022   1.893  52.812  38.621   1.178  52.317  38.342
   2.170  53.426   9.045  39.193  48.676   9.887  39.364  49.099   8.717  40.059
  48.437  36.191  41.962   4.736  37.025  41.549   4.511  35.587  41.670   4.053
  19.058  33.435  54.257  19.847  33.037  54.624  19.289  34.356  54.135  29.270
   3.822  62.833  29.270   4.077  63.756  30.164   3.993  62.538  23.099  72.746
  11.689  22.466  73.212  11.144  22.879  73.002  12.585  11.213  47.519   9.336
  11.828  46.919   9.757  10.514  47.636   9.979  57.426  64.970  53.509  58.075
  64.271  53.428  57.650  65.411  54.328   5.347   5.591   1.867   5.586   4.689
   2.079   4.414   5.549   1.658  39.900  15.953  49.300  40.533  16.015  48.584
  39.083  15.693  48.875  55.636  14.158  52.058  56.286  13.532  51.736  54.833
  13.645  52.146  33.722  60.179  52.955  34.461  59.859  52.437  34.056  60.966
  53.387  55.072   1.234  48.472  55.390   0.873  49.300  55.614   0.813  47.805
  52.855  21.121  56.481  52.383  21.873  56.124  53.727  21.178  56.091  27.078
  59.976  22.272  27.704  60.106  22.984  27.351  59.157  21.859  15.215  61.160
  10.680  15.819  61.770  11.103  14.353  61.561  10.792  72.471  61.524  46.605
  72.446  60.994  47.401  71.727  61.215  46.088  30.262  68.124   8.658  29.489
  68.094   9.222  30.752  67.332   8.882   7.277  63.849   2.260   8.116  63.490
   1.971   7.150  63.486   3.136  51.353  43.920  70.136  51.124  44.591  69.493
  51.836  44.394  70.814  30.559  46.125  71.052  30.860  46.251  71.952  29.842
  45.496  71.125  26.051  14.413  68.908  25.586  15.169  68.550  25.462  13.674
  68.755  12.230   9.155  55.960  12.316   9.139  56.914  12.540   8.295  55.677
  24.502  50.457  20.208  25.153  50.925  20.730  24.723  50.669  19.301  18.923
  15.089  59.878  18.242  15.508  60.405  19.733  15.252  60.361  65.370  17.181
  46.637  65.466  17.668  47.455  65.495  17.837  45.952   9.989  30.810  14.696
  10.303  30.706  15.594   9.118  31.196  14.790  63.055  43.055  42.527  63.220
  42.686  41.659  63.080  42.302  43.117   0.271  49.109  63.338   0.551  48.213
  63.525   1.016  49.652  63.595   3.823  64.189  34.099   3.610  65.072  33.796
   3.032  63.679  33.926   9.925  67.081  40.258  10.363  67.427  39.480  10.587
  67.130  40.947  39.874  19.804   6.626  40.174  19.141   6.005  39.409  20.445
   6.087  62.521   0.751  53.886  62.653   0.141  53.160  62.596   0.210  54.671
  64.069  46.729  57.524  63.131  46.731  57.716  64.489  46.729  58.384  11.205
  44.551  24.958  11.368  44.490  25.899  11.431  45.453  24.733  18.809  29.181
  11.901  19.223  29.076  11.045  18.438  28.320  12.095  46.178  58.792  20.882
  46.180  59.436  21.590  45.805  58.004  21.276   8.488  55.241  69.621   9.433
  55.158  69.754   8.307  56.170  69.764  16.772  61.192  21.401  16.647  60.944
  22.317  16.533  62.118  21.370  61.224  44.719  46.615  61.167  43.888  47.087
  62.132  44.765  46.318  43.634  65.099  11.533  44.200  64.329  11.478  44.236
  65.842  11.509  61.651  51.201   4.115  61.694  51.524   3.215  62.142  51.845
   4.625  60.920  19.650  66.459  61.379  19.788  65.631  60.137  20.197  66.393
  61.076  59.652  26.461  61.628  59.252  27.133  60.676  60.405  26.897  15.693
  21.834  47.269  14.878  22.203  47.609  16.224  22.597  47.041  68.352   2.801
  55.836  67.675   2.269  56.255  68.810   3.221  56.564  73.890  49.198  32.046
  74.095  48.264  32.008  73.916  49.412  32.979  20.564  63.387  60.517  20.226
  64.092  61.069  20.143  62.596  60.855  25.217  63.163  58.006  24.716  62.379
  58.230  26.111  62.964  58.285  41.929  73.133  70.045  42.351  73.932  69.727
  42.147  73.102  70.977  71.299  14.343   5.734  70.889  13.587   6.154  70.607
  14.719   5.190  43.359   8.557  57.696  42.760   8.160  57.064  42.800   8.805
  58.432   6.762  39.628  19.310   5.883  40.004  19.359   6.801  39.013  20.043
  23.969  39.949  11.315  23.790  40.759  10.837  23.332  39.322  10.972  33.052
  40.582   3.309  33.125  41.498   3.576  33.813  40.436   2.746  33.309  67.731
  37.509  33.053  68.633  37.315  33.785  67.790  38.338  62.301  20.876  43.468
  62.120  21.815  43.505  63.246  20.820  43.325  31.315  64.291  43.543  30.582
  64.892  43.673  31.029  63.715  42.834   3.889  61.433  60.892   4.476  62.188
  60.853   4.430  60.694  60.614  18.346  64.399   8.665  17.946  64.949   9.339
  17.611  63.927   8.274  15.092   3.228   1.572  15.400   3.484   2.442  15.879
   2.927   1.119   3.506  51.938  60.806   2.887  51.263  61.084   3.028  52.760
  60.913  37.531  11.304  63.505  37.161  10.713  64.162  36.933  11.239  62.761
  69.456  70.542  10.349  70.373  70.380  10.124  68.976  70.358   9.542  50.474
  71.231  26.685  50.366  72.097  26.291  49.701  70.742  26.404  32.361  11.979
  15.459  31.488  12.056  15.074  32.853  12.711  15.087  19.457   9.236  65.245
  20.194   8.640  65.378  18.682   8.702  65.422  17.042  25.047  35.261  17.166
  25.980  35.436  17.916  24.727  35.038  68.332  61.098  50.992  67.405  61.207
  51.205  68.795  61.556  51.693  12.793  54.847  35.452  12.546  53.941  35.267
  13.022  54.849  36.381  49.177  10.903  58.732  49.330   9.994  58.472  48.652
  10.839  59.530  68.032  40.649  11.083  67.878  39.881  10.533  67.162  41.022
  11.224  17.770  71.441  10.447  18.161  70.713   9.966  17.538  71.069  11.298
  33.069  12.599  46.530  33.010  13.506  46.231  32.266  12.188  46.208  10.787
  43.107  10.263  10.653  42.487   9.546  10.207  43.839  10.058   1.559  19.401
  61.101   2.371  19.090  61.500   0.881  19.191  61.744  64.484  34.979  25.882
  64.483  35.795  26.382  63.613  34.608  26.027   7.916  58.319  49.375   8.251
  57.681  50.005   7.889  57.843  48.545  49.446  38.801  63.142  48.557  39.099
  63.335  49.976  39.598  63.169  66.549  15.892  57.760  66.288  15.392  58.533
  65.961  15.588  57.068  54.190  34.148  65.579  54.912  34.655  65.207  54.535
  33.258  65.652   9.480  69.950  16.282   9.071  70.796  16.467  10.369  70.171
  16.003  12.489  16.867  37.555  12.408  16.528  36.664  11.711  16.541  38.007
  33.785  11.573  29.524  33.030  12.158  29.468  33.975  11.514  30.460  14.150
  38.023   8.432  15.044  38.192   8.135  13.871  37.257   7.929  35.675  69.401
  45.857  35.502  68.460  45.852  35.505  69.680  44.957  43.277   2.182  24.316
  44.217   2.316  24.198  43.185   1.242  24.468  66.459  18.987  63.415  66.723
  19.621  62.748  65.824  18.424  62.972  14.570  28.967  14.002  15.503  29.178
  14.020  14.537  28.051  13.727  33.501  24.738   0.072  33.979  24.868  -0.747
  34.184  24.618   0.731   9.860  73.688   9.859   9.481  73.703   8.980   9.422
  72.959  10.297  10.459  38.476  40.471   9.839  39.168  40.242  11.241  38.943
  40.766  73.565   7.444  47.673  73.783   7.055  46.826  72.888   6.871  48.033
  67.080  29.336  12.753  67.894  28.999  12.379  66.922  28.785  13.519  10.875
  68.493  45.513  10.575  68.171  46.363  11.699  68.031  45.360  28.228  59.160
  56.707  28.547  59.941  57.160  28.938  58.922  56.111  60.224  31.480  25.511
  61.112  31.561  25.164  60.281  31.835  26.399   1.183  27.397   3.863   0.649
  26.606   3.939   0.611  28.032   3.434  55.331  61.992   9.640  55.639  61.474
  10.383  54.663  61.446   9.226  55.532  36.644  48.343  54.803  36.672  47.725
  55.506  35.757  48.704  11.751  67.306  50.030  11.264  66.526  50.297  11.227
  68.038  50.355  45.754  19.093  55.627  45.079  18.936  56.287  46.300  18.307
  55.650  13.896  21.634  68.187  14.332  22.113  67.482  13.000  21.970  68.185
   8.521  11.861  15.610   8.637  11.817  14.661   7.575  11.798  15.739  65.130
  60.311   1.035  64.957  59.615   0.400  65.891  60.772   0.682  46.123  53.593
  55.789  46.022  54.467  55.412  45.232  53.244  55.828  50.421  48.407   7.322
  50.024  48.593   6.471  50.637  49.269   7.679  44.895   4.546  55.559  45.786
   4.270  55.349  44.987   5.455  55.846  29.516  64.959  21.942  29.370  64.052
  21.675  28.651  65.274  22.204  18.278  20.376  62.969  18.475  20.973  62.248
  17.569  20.806  63.449  10.993  28.308  45.658  10.752  27.589  45.073  10.191
  28.823  45.746  18.642  29.654   1.719  19.592  29.635   1.601  18.392  28.733
   1.798  14.448  35.712  53.114  14.818  36.324  53.750  15.098  35.675  52.412
  15.916  49.703  23.914  15.554  48.956  23.437  15.157  50.251  24.113  10.440
  53.332  47.929  11.186  52.733  47.907  10.060  53.273  47.053  73.532   6.844
  35.745  72.962   7.561  36.024  74.135   7.247  35.120  73.580  40.462  20.828
  73.775  39.540  20.663  72.640  40.542  20.667  68.779   4.662  43.941  69.418
   5.366  44.048  69.002   4.263  43.100  65.756  47.339  52.495  65.405  46.698
  51.876  65.203  47.249  53.272   0.474  69.670  13.581   0.314  69.576  12.642
   1.300  69.209  13.731  56.442  35.858   2.631  55.583  35.598   2.964  56.883
  36.248   3.386  13.737   2.607  45.247  13.922   1.961  44.566  13.344   3.344
  44.778  52.102  20.036  63.164  52.172  20.671  62.451  51.941  20.568  63.944
   8.902  13.589  71.662   8.046  13.722  71.254   9.308  12.894  71.145  30.576
  18.114  60.232  31.375  17.622  60.044  30.787  18.623  61.014   3.349  14.097
  62.195   4.166  13.599  62.155   3.387  14.554  63.035  66.432   6.993  53.279
  67.106   6.368  53.546  65.661   6.453  53.105  47.967  55.218  51.716  48.727
  55.605  51.281  48.299  54.931  52.567  49.023  37.498   9.881  49.419  38.318
  10.175  48.080  37.658   9.925  54.320  33.460  10.740  53.544  33.971  10.508
  54.495  32.925   9.965  61.919  43.538  55.253  62.120  44.460  55.094  62.722
  43.179  55.630  54.959  55.277  38.701  54.736  54.359  38.545  54.270  55.770
  38.256  12.999  62.675  64.512  12.650  62.838  65.388  13.180  61.735  64.498
  59.471  63.571  69.943  60.228  63.113  70.308  58.862  62.873  69.703   5.592
  37.522  55.228   5.507  38.471  55.312   4.767  37.241  54.833  49.385  23.679
  17.085  50.147  24.257  17.077  48.715  24.172  17.559  61.768   3.449  69.395
  61.758   2.512  69.199  61.981   3.497  70.327   5.302  69.389  68.226   4.909
  68.945  68.977   4.598  69.431  67.578  26.344  13.092  39.953  27.157  12.628
  39.755  25.713  12.750  39.319   8.667  54.948  19.158   7.886  55.454  18.933
   9.080  55.446  19.863  10.484  68.016  18.740   9.923  68.759  18.519  10.484
  67.991  19.697  18.051  28.668  43.378  18.576  29.168  44.003  17.564  28.046
  43.919  65.946  29.817  38.663  65.419  30.104  37.917  65.884  28.862  38.646
  71.705  60.955   0.124  71.120  60.240   0.375  72.160  61.188   0.933  46.364
   5.115  52.718  47.240   5.286  52.373  46.508   4.525  53.457  12.213  38.807
  32.407  12.416  39.264  33.222  12.751  39.243  31.747  15.325  16.937  65.102
  14.439  17.234  64.892  15.425  16.120  64.613  60.282  12.873  38.402  60.124
  13.045  37.474  61.200  13.109  38.537  22.446  41.964  21.755  22.170  41.313
  22.401  21.754  42.626  21.772  43.316  16.955  38.294  43.837  16.324  38.791
  43.496  16.745  37.378  22.842  54.006  47.651  23.660  54.482  47.794  22.836
  53.331  48.329  72.215  26.837   4.515  72.813  26.091   4.483  71.351  26.446
   4.643  57.955  69.268  37.609  58.329  68.832  38.375  58.682  69.328  36.990
  41.389  57.848  36.438  42.317  57.912  36.213  41.333  58.199  37.327  17.976
  43.540  56.967  17.983  43.654  57.917  17.225  42.970  56.800  48.941  22.398
  50.958  47.994  22.423  50.818  49.305  22.885  50.219  66.837  13.338   2.862
  67.711  13.050   2.599  66.980  14.189   3.276  72.604  12.229  48.525  73.168
  11.508  48.805  72.415  12.711  49.330   0.181  56.095  65.343   0.415  56.634
  64.588   0.283  55.194  65.035  52.657  29.646  65.888  52.799  30.131  66.701
  51.739  29.379  65.926  17.575  60.550  54.638  17.569  60.798  53.714  18.344
  60.990  55.000  26.204   3.603   6.703  25.329   3.562   6.318  26.203   4.412
   7.215   8.225  25.165  18.958   7.647  25.766  18.488   9.068  25.618  18.986
  70.372   6.583  43.914  70.365   7.408  43.429  70.442   6.845  44.832  15.357
  59.326  19.868  15.655  60.103  20.341  15.175  58.684  20.554  18.594  67.928
  67.971  17.683  68.020  68.248  18.571  67.253  67.292  10.090   3.140  52.994
   9.526   2.993  52.235   9.531   2.955  53.748  11.002  38.396  20.842  11.141
  37.454  20.740  11.686  38.798  20.307  11.367  25.507   2.081  10.642  25.303
   2.672  12.120  25.055   2.462  44.612  62.182  68.729  43.792  61.881  68.338
  44.518  63.133  68.781  21.855   6.360  35.218  22.074   7.083  35.805  22.384
   5.627  35.534  62.771   3.339  22.732  62.366   3.720  23.511  62.079   2.809
  22.336  26.262  51.811  32.991  26.536  52.714  32.833  26.590  51.610  33.867
  45.731  49.041   1.999  44.786  48.909   1.919  45.827  49.644   2.737   2.996
  53.574  69.654   3.724  53.740  69.055   3.413  53.274  70.461  13.926  70.902
  21.491  14.548  71.584  21.236  13.703  70.463  20.670   3.734  59.169  12.073
   3.195  59.811  12.535   3.581  58.348  12.541  67.736  58.374  51.540  68.052
  59.252  51.329  68.045  58.216  52.432  19.629  68.967  47.362  19.525  69.273
  48.263  20.188  69.624  46.949  59.498  27.226   1.638  59.542  26.520   0.994
  60.322  27.700   1.530   3.534   9.345  61.073   3.373   8.963  60.210   4.390
   9.003  61.331  46.702  33.039  63.065  46.111  33.683  63.456  46.475  33.040
  62.135   1.152  68.882  33.839   0.354  69.271  33.479   1.083  67.952  33.623
  65.003  74.633  37.748  64.829  74.703  36.809  64.160  74.387  38.129  70.894
  67.240  58.332  70.284  66.525  58.516  70.652  67.927  58.953  12.983  30.488
   5.314  13.480  31.278   5.104  12.082  30.793   5.420  58.513  69.103  30.215
  58.392  68.318  29.681  58.508  68.783  31.117  65.040  70.668  36.380  64.363
  71.313  36.585  64.856  70.405  35.479  21.147  22.239  17.404  21.037  23.119
  17.763  22.093  22.093  17.414  24.521   9.234  59.366  23.663   9.643  59.257
  24.791   9.476  60.252  57.160  24.525  29.958  57.427  24.607  29.042  57.093
  23.582  30.105  23.521  73.895  54.817  23.521  74.848  54.911  22.606  73.642
  54.945  41.368  41.624  10.605  41.583  40.895  10.023  41.300  42.382  10.025
  36.197  60.559   3.474  35.661  60.416   4.254  36.972  60.016   3.613  67.875
  27.072  35.592  67.953  28.026  35.579  67.064  26.891  35.117  40.953  71.054
  47.828  41.741  71.584  47.945  40.599  71.334  46.984  54.082  35.692   3.998
  53.910  35.195   4.798  53.847  35.094   3.289  70.885  29.027  61.381  70.561
  28.878  60.493  70.456  29.836  61.660  61.511  28.347  36.704  60.696  28.848
  36.678  61.414  27.770  37.462  72.021  14.257  35.512  72.109  13.326  35.309
  72.214  14.318  36.447  64.371  64.626  37.429  63.861  64.446  36.639  63.735
  64.571  38.143  18.694  31.330  18.582  17.800  31.285  18.921  18.591  31.300
  17.630  61.511  11.793  28.279  60.777  11.973  28.867  61.364  10.895  27.981
  72.606  38.468  56.787  72.729  38.698  55.866  72.831  39.266  57.265  26.621
  65.074   8.450  26.663  66.025   8.352  26.917  64.733   7.607  48.740  36.418
  64.143  49.262  37.220  64.130  49.164  35.867  64.801  27.990  20.627  43.177
  27.683  19.749  42.950  28.124  21.060  42.334  70.164  42.333  56.890  69.604
  42.905  56.365  70.093  42.680  57.780  68.169  11.456  31.552  68.514  11.176
  30.705  67.410  11.996  31.335  41.541   8.056  70.923  42.059   7.529  71.532
  41.437   7.499  70.152  33.756  67.298  48.007  34.215  67.428  48.837  33.319
  68.134  47.842  17.919  45.353  29.759  17.570  44.551  30.146  18.151  45.107
  28.864   5.121  43.128   8.315   4.532  42.860   9.020   4.561  43.171   7.539
  37.132  16.014  72.140  36.465  15.451  71.748  37.404  16.595  71.429  43.361
  22.646  48.649  43.031  22.232  49.446  43.495  21.920  48.040  30.902  18.251
  18.857  30.283  17.533  18.730  31.151  18.513  17.971  38.119  14.038  60.986
  37.599  13.253  61.159  38.650  13.811  60.223  28.499  65.532  44.162  28.546
  66.328  44.691  27.918  65.761  43.437  66.364  48.661  18.113  67.131  49.149
  18.412  66.646  47.746  18.117  29.213  43.216   7.985  30.083  42.833   8.096
  29.373  44.053   7.549  66.949  52.327   0.855  67.189  51.474   0.492  67.754
  52.844   0.804   4.198  31.725  11.475   3.534  31.048  11.349   4.827  31.579
  10.768  26.944  39.524   2.760  26.047  39.782   2.548  27.482  39.962   2.101
   9.569  48.771  36.003   8.887  48.392  35.448   9.091  49.291  36.649  40.471
  72.808  53.527  39.664  73.270  53.299  40.184  71.923  53.751  31.596  29.971
  54.174  31.936  29.087  54.034  32.349  30.469  54.492  42.319  11.088   3.925
  41.479  11.509   3.741  42.959  11.797   3.873  17.129  66.765  61.650  18.030
  66.943  61.382  16.840  67.575  62.070   0.660   8.768  57.078   1.376   8.444
  57.624   0.786   9.717  57.056  38.766  55.551  19.321  39.201  55.823  18.513
  39.393  55.762  20.013  49.831  33.829  46.101  50.778  33.723  46.187  49.526
  33.988  46.994  68.429  24.284   8.766  67.963  24.364   9.598  68.919  23.466
   8.842  55.183  37.816   5.395  54.791  37.179   4.798  55.770  38.332   4.842
   1.296  10.787  53.866   1.991  11.161  53.325   0.540  10.734  53.282  57.142
  61.853  27.997  56.804  62.229  27.184  56.518  62.131  28.667  65.632  58.624
  24.989  66.241  57.899  25.128  65.603  58.734  24.039  66.538  35.244  39.873
  66.676  34.668  39.120  67.420  35.442  40.187  34.622  68.083  17.573  34.190
  68.851  17.199  34.791  68.323  18.484   8.083  35.055  48.788   7.668  35.854
  48.464   8.033  35.128  49.741  49.962  25.461  57.559  50.846  25.215  57.288
  50.005  26.409  57.685   7.536  42.760  44.609   8.349  42.569  45.076   7.668
  42.390  43.736  56.087   1.129  10.962  56.737   0.439  11.092  56.363   1.832
  11.550  67.287  42.362  43.281  66.828  42.040  42.506  67.586  41.571  43.729
   4.972  73.060  21.473   4.182  73.570  21.649   4.838  72.239  21.948   1.363
  11.317  26.589   1.025  10.704  27.242   0.588  11.787  26.279  25.866  72.961
  40.402  26.337  72.128  40.387  26.170  73.393  41.200  46.285  38.117  10.242
  45.388  38.160   9.911  46.212  38.355  11.166  19.693  62.804  32.540  20.199
  63.598  32.709  19.127  62.714  33.307  25.871  14.096   3.126  25.742  13.977
   2.185  25.787  15.040   3.261  53.859   8.284   6.593  54.137   7.462   6.188
  53.022   8.485   6.175  18.159  37.044  21.790  17.682  37.744  22.237  18.315
  36.388  22.469  11.323  70.289  33.041  11.013  71.116  33.411  11.186  70.383
  32.098  16.393  13.279  41.862  16.115  13.763  41.084  16.255  13.890  42.585
  69.170  23.143  12.421  68.310  23.179  12.001  69.631  23.914  12.090  61.881
  33.986  63.901  62.691  34.389  64.211  61.863  33.128  64.326  55.496  15.217
  37.231  55.606  16.090  37.607  56.253  14.723  37.545  54.896  39.165  56.857
  55.630  39.036  56.256  55.076  38.572  57.587  72.694  52.244  10.718  73.533
  52.704  10.677  72.090  52.806  10.233   0.720  28.427  10.458   0.769  28.010
   9.598   0.124  27.870  10.960  65.595  29.356  30.337  65.122  28.524  30.330
  66.381  29.181  30.855  26.133   1.495  32.949  26.006   1.224  33.859  25.620
   0.868  32.439  35.606  16.392  36.560  35.646  16.308  35.608  36.522  16.391
  36.839  69.888   4.716  34.559  70.777   4.591  34.227  70.008   5.086  35.433
  42.777   6.794  61.949  42.388   7.668  61.941  42.569   6.447  62.816  50.657
  41.405  53.483  51.595  41.229  53.406  50.358  41.507  52.579  41.663  16.920
  67.731  42.256  17.672  67.702  42.153  16.248  68.205  22.160  53.153  63.635
  23.020  53.179  63.215  21.697  52.446  63.187  69.395  39.840   5.137  69.230
  39.630   6.056  69.141  39.049   4.661  29.586  48.906   2.700  29.249  48.012
   2.747  28.972  49.422   3.222   1.779  14.140  38.769   1.677  15.027  38.425
   1.347  14.163  39.623  10.744  21.434  36.806  11.342  21.372  37.551   9.881
  21.247  37.175  20.100  12.593  36.056  20.246  11.850  35.471  20.868  13.150
  35.933  40.802  59.686  15.369  39.994  59.891  14.898  41.173  58.941  14.896
   2.140  32.430  26.989   3.047  32.727  27.056   1.649  33.214  26.739  53.232
  16.431  36.004  53.447  17.340  36.213  53.956  15.923  36.369  14.434  58.509
  11.021  14.531  59.385  10.648  15.270  58.340  11.456  41.617  16.034  44.875
  42.049  16.410  44.108  40.739  15.807  44.569  63.462  42.530  11.635  62.874
  42.657  10.890  63.024  41.873  12.176  70.234  43.546  34.491  70.867  43.543
  33.773  69.541  42.953  34.202  58.122  23.255   9.062  57.815  22.530   9.606
  58.821  22.876   8.529   5.323  15.782  56.310   4.817  15.255  55.692   5.311
  15.275  57.122   8.486  56.997  46.856   9.112  57.643  46.529   7.805  56.962
  46.184  26.956  22.918   3.299  26.276  23.440   3.725  26.786  23.021   2.363
  38.046  69.729  14.668  38.790  70.231  14.335  38.208  69.656  15.609  34.034
  63.227   4.312  34.765  63.591   3.812  33.589  62.644   3.697  73.177  52.872
   7.609  72.903  52.060   7.183  72.387  53.192   8.045   1.935  23.986  12.732
   1.117  23.940  12.236   2.581  24.300  12.100  26.344  12.005  29.153  25.946
  12.875  29.165  27.016  12.058  28.473   5.504  23.730  62.709   5.108  22.907
  62.424   4.778  24.354  62.721   4.488  50.334   6.882   4.489  51.044   7.524
   3.623  50.382   6.474  21.865   9.327   2.766  21.903   9.217   1.816  22.301
  10.163   2.928   2.938  27.093  13.219   3.482  26.904  13.984   2.634  26.235
  12.924  20.250  36.481  65.602  20.946  36.732  66.209  20.390  37.037  64.835
  23.618  28.294  14.058  24.274  28.926  14.352  22.825  28.814  13.928  55.788
  36.864  70.411  54.901  37.203  70.293  55.877  36.189  69.737  44.792  63.142
   7.775  45.683  63.486   7.838  44.268  63.734   8.316  67.403  33.838  54.422
  67.128  34.651  54.846  66.846  33.772  53.646  31.540  58.362  27.989  30.593
  58.222  27.979  31.644  59.303  27.848  10.441  11.265  27.485  10.805  10.410
  27.253   9.713  11.388  26.875  51.108  12.463  41.487  51.097  12.909  40.640
  50.185  12.392  41.731  41.622  63.545   2.879  42.496  63.935   2.855  41.781
  62.602   2.926  64.132  45.152   3.235  64.808  45.318   2.578  63.968  44.211
   3.179  30.532  72.455  40.089  31.353  72.462  39.597  29.852  72.543  39.421
  17.248  10.509  18.383  16.497  10.720  18.937  16.920   9.846  17.775  22.595
   9.629  69.003  22.274   9.188  68.217  22.338   9.052  69.723  71.288  39.995
  52.877  71.489  40.461  53.689  71.993  39.353  52.789   0.037  30.874  17.074
  -0.398  30.447  17.812   0.950  30.595  17.139  34.504  56.403  47.524  35.404
  56.669  47.337  34.012  56.652  46.741  63.594  72.730  58.463  64.331  72.888
  59.052  63.375  71.808  58.594  10.420  14.300  10.514  11.277  13.936  10.738
  10.520  15.243  10.644  64.352  46.408  55.002  63.462  46.258  54.685  64.249
  46.570  55.940  65.876  52.134   8.764  65.681  51.199   8.822  65.661  52.478
   9.631  29.345  61.385  57.820  30.028  61.123  58.437  28.976  62.184  58.196
  23.851  40.289   2.131  23.413  39.789   2.821  23.497  41.174   2.215   1.539
   1.710  42.250   0.892   1.125  42.645   1.157   2.583  42.339  58.829  26.505
  45.712  58.933  26.810  46.613  57.910  26.244  45.652  50.483  10.414  30.026
  49.910   9.787  30.468  49.927  11.179  29.872  12.765  66.053  35.711  12.997
  65.376  35.075  13.373  66.770  35.531  59.323  23.600  35.146  58.952  23.551
  34.265  58.910  24.370  35.537  40.724  59.893  69.247  40.763  59.477  70.108
  40.314  59.238  68.682  61.871  59.568  23.544  62.722  59.964  23.355  61.750
  59.699  24.485   2.913   7.763  58.775   2.300   7.350  59.384   3.364   7.030
  58.357  38.517  38.954   8.455  38.174  39.646   9.021  38.258  38.140   8.887
  71.817  11.761  35.129  72.393  11.085  35.487  71.947  11.709  34.182  64.229
  69.530  63.378  63.633  68.785  63.299  64.466  69.550  64.305   1.530  29.709
  61.882   0.915  29.656  61.151   2.172  29.021  61.706  53.889   8.262  42.759
  53.621   8.913  42.111  53.946   7.443  42.266  25.875  12.876  17.786  26.213
  12.381  17.040  26.280  12.466  18.550  18.573  34.504  58.493  18.623  33.804
  57.843  17.637  34.606  58.664  59.852  62.116  27.104  60.321  62.909  27.365
  59.004  62.184  27.543  30.306  24.297  40.752  30.378  25.251  40.773  30.854
  24.032  40.014  37.491  48.913  70.349  36.647  48.775  70.778  37.630  48.119
  69.833  39.738   5.186  24.937  38.981   4.604  25.008  40.054   5.280  25.835
  62.360  55.472  47.646  62.728  54.590  47.696  62.236  55.627  46.709  71.732
  66.460  50.506  72.087  66.168  51.346  71.141  67.178  50.732  13.426  53.990
  31.539  13.983  53.353  31.093  13.137  53.541  32.333  69.416  29.801  65.903
  68.838  29.856  65.141  69.135  30.521  66.468  35.790   1.585  68.702  34.846
   1.745  68.710  36.177   2.423  68.956  26.089   9.664  57.242  25.479   9.459
  57.950  26.634   8.881  57.162  64.686  63.144  11.913  64.826  63.005  12.850
  63.763  63.388  11.843  63.888  31.860   2.453  64.070  32.562   1.828  62.963
  31.969   2.673  53.962   3.744  28.045  54.662   3.251  28.474  54.328   4.620
  27.922  61.765  29.131  69.848  61.686  29.040  70.797  62.405  28.465  69.596
  49.982  29.175  66.072  49.620  28.947  65.216  49.216  29.273  66.638  16.631
  62.829  12.243  17.540  62.557  12.363  16.315  63.007  13.129  34.324  16.925
  57.684  34.795  16.304  57.128  33.984  17.581  57.076  34.720  55.118  26.643
  33.827  55.249  26.964  34.874  54.179  26.741  61.389  36.245   3.717  60.490
  35.918   3.701  61.458  36.797   2.938  48.414  26.220  50.980  47.657  26.804
  51.010  49.039  26.666  50.408   6.933  39.463  42.368   6.945  40.407  42.525
   6.004  39.232  42.367  72.381   5.281  25.768  72.566   4.549  25.180  71.977
   4.876  26.535  41.541   8.404  66.347  42.320   7.860  66.234  41.382   8.778
  65.480  60.806  68.963   3.731  60.048  68.784   3.174  61.393  68.222   3.583
   6.229  29.177  28.369   5.652  29.019  29.116   6.121  30.108  28.175  27.757
  71.756  44.001  27.263  71.184  43.414  27.914  71.222  44.780  47.242  32.360
  48.112  47.958  32.434  48.743  46.760  33.182  48.199  32.347   9.703   8.911
  31.462   9.794   8.559  32.498   8.758   8.937  44.389   9.939  54.480  44.923
   9.977  55.273  44.909   9.421  53.866  46.479  58.053  62.870  45.749  57.722
  62.348  46.304  57.736  63.756  69.216  11.431  10.432  69.139  10.517  10.156
  68.362  11.639  10.810  44.944   2.513   0.474  45.125   2.500   1.414  44.096
   2.079   0.388  16.264  33.990  29.797  15.910  33.612  28.992  15.855  33.484
  30.499  35.983  50.674  60.986  36.677  50.206  60.521  35.909  51.511  60.526
   7.567  72.723  22.515   6.835  72.879  21.919   7.405  71.849  22.871  22.172
  10.374  59.680  22.145  11.001  60.402  21.394   9.830  59.805  57.537  30.287
  12.107  57.632  29.852  12.955  57.034  31.078  12.299  57.510  12.953  44.366
  58.061  13.648  44.004  57.497  13.124  45.307  20.648  29.957  52.585  20.672
  30.565  53.324  21.233  29.244  52.843  57.681  41.173  48.447  57.781  40.223
  48.498  57.018  41.308  47.770  33.261  34.772  70.905  32.372  34.765  71.260
  33.804  35.085  71.628  65.947  44.171  54.619  65.389  43.405  54.750  65.334
  44.899  54.514  13.677  36.909  48.122  13.534  37.853  48.063  14.629  36.810
  48.106   6.640  17.660  62.804   7.252  18.378  62.962   7.024  17.174  62.074
  21.071  10.468  46.418  21.573  10.836  45.691  21.585  10.681  47.196  70.846
   7.959  18.456  70.825   7.651  17.550  70.781   7.162  18.982   6.442  51.762
  34.224   6.449  50.826  34.420   6.872  51.831  33.371  23.336  40.586  68.816
  23.029  40.730  69.711  24.052  41.212  68.705  45.934  56.218  54.659  45.695
  57.001  54.163  46.852  56.356  54.896  24.055   4.175  67.309  24.318   3.882
  68.182  24.615   3.680  66.712  17.117   1.751  42.991  16.549   0.995  43.135
  17.660   1.504  42.242  47.860  56.386  19.242  47.465  57.153  18.827  48.800
  56.488  19.089  29.137  28.072  60.976  28.445  28.687  60.734  29.235  27.507
  60.209  17.437  62.777  44.925  18.063  62.262  44.416  17.035  63.365  44.286
  22.750  23.072  40.311  23.348  23.055  39.563  22.329  22.212  40.299   7.184
   1.133  19.094   7.644   1.638  18.423   7.403   0.222  18.900  12.520  62.003
   2.702  13.404  62.099   3.057  12.438  61.067   2.517   2.961  55.704  38.197
   2.554  56.397  37.676   3.583  55.289  37.599  37.358  57.322  28.867  36.771
  57.291  29.623  37.365  58.243  28.608  15.642  41.839  56.783  16.285  41.348
  56.271  14.997  41.184  57.048   0.086   2.802  13.160   0.782   3.269  13.622
   0.329   1.879  13.230  62.365  73.687  56.269  62.811  73.707  57.116  62.427
  72.774  55.987   4.592  48.519  12.168   4.928  48.945  11.379   4.259  47.675
  11.862  59.455  49.311  53.539  59.326  48.383  53.344  60.388  49.385  53.740
  44.003  65.416  69.627  43.474  65.144  68.877  44.813  65.749  69.241  31.187
  12.882  28.553  30.700  12.238  29.067  30.907  13.728  28.901  54.104   6.960
  53.948  53.937   7.522  53.192  53.597   6.167  53.774  40.592  69.712  58.649
  41.077  70.439  58.258  40.244  70.069  59.467   1.984  56.972   1.179   2.678
  56.891   0.525   2.448  57.058   2.011  63.818   5.806   9.403  63.931   5.302
  10.209  62.903   5.665   9.159  25.924  70.886  65.628  25.655  70.478  64.805
  25.273  71.570  65.781   9.442  50.803   1.308  10.282  50.967   0.877   9.610
  50.055   1.881  57.716  28.302  14.110  57.084  28.401  14.821  58.156  27.472
  14.294  54.355  53.185   6.989  54.426  52.254   6.778  54.874  53.290   7.787
  43.739  64.166  29.311  43.827  63.220  29.426  44.251  64.542  30.027   4.536
  69.443  65.077   4.704  69.441  64.135   3.594  69.600  65.151  70.762  57.170
  60.735  70.049  57.514  61.274  70.337  56.545  60.147  49.185  29.081   3.440
  48.489  28.712   2.896  48.723  29.540   4.141  61.010  22.189  13.370  61.734
  21.807  13.865  61.179  21.934  12.463   6.096  15.770  44.230   7.002  15.461
  44.237   5.620  15.127  44.756  72.286  49.743  48.175  73.101  49.964  47.725
  71.744  50.527  48.087  67.636  15.596  21.494  67.914  14.964  22.157  68.446
  15.850  21.051  36.491  11.516   5.205  35.838  10.981   4.753  36.538  12.322
   4.690  34.312  20.103  57.054  34.140  21.041  56.972  33.493  19.686  56.788
  33.847  68.219  72.230  33.741  69.087  71.839  33.044  68.084  72.734  57.178
  26.359  67.200  56.337  26.209  66.769  57.827  26.020  66.583   2.495  59.273
  55.208   2.172  58.950  54.367   3.253  59.812  54.983  27.912  39.887  67.950
  27.116  39.361  67.868  27.987  40.342  67.111  46.140  64.211  61.012  46.676
  64.741  60.422  45.818  64.833  61.665   1.748  74.368  40.390   1.819  75.285
  40.653   1.256  73.953  41.098  71.869  28.276  13.973  72.352  29.094  13.854
  71.077  28.532  14.445  73.811  48.544  67.089  73.690  48.247  66.187  74.381
  49.310  67.014  50.624  72.361  47.880  51.078  73.157  48.156  50.264  72.576
  47.020  29.647  32.357  58.475  29.682  31.423  58.269  29.208  32.752  57.722
  15.490  27.917   1.307  14.767  28.540   1.382  15.831  27.837   2.198  20.721
  49.275  54.733  19.832  48.920  54.754  21.101  49.017  55.573  49.759  10.711
  21.422  48.817  10.720  21.253  50.132  11.251  20.725  39.782  27.069  55.743
  40.181  27.521  54.999  39.007  27.590  55.952   3.485  73.567  27.631   4.046
  73.417  26.871   2.906  72.805  27.656  59.055  65.231  50.180  58.408  65.765
  50.641  59.762  65.110  50.813  67.284  64.560   1.830  66.760  65.206   2.302
  67.188  63.755   2.340  53.005  34.809   6.432  52.205  35.171   6.052  53.104
  35.269   7.266  47.797  70.410  56.984  47.803  70.455  57.940  47.013  70.894
  56.726   9.209  26.602  16.219   9.644  27.145  15.561   8.394  26.326  15.800
  46.844  63.657  22.366  47.164  63.322  21.529  46.949  64.606  22.300  24.668
  58.357  14.962  25.623  58.369  15.021  24.482  58.555  14.044  29.535  29.106
   7.591  28.687  28.663   7.635  29.354  29.924   7.129   6.580  44.915  42.199
   5.684  44.816  41.878   6.494  45.448  42.989  15.361  14.236  38.200  15.738
  15.113  38.276  15.864  13.818  37.501  26.300  22.228   9.517  26.819  21.899
   8.784  25.438  22.405   9.140  39.406  72.134  63.556  38.457  72.074  63.451
  39.571  71.814  64.443   5.209  46.239  31.502   5.630  46.828  30.876   4.298
  46.534  31.532  43.603  61.070   9.026  44.010  61.797   8.555  43.126  60.586
   8.353  22.876  69.401   7.161  23.351  70.131   6.763  22.420  68.985   6.430
  47.972   7.510  10.599  47.953   6.553  10.606  48.349   7.749  11.446  63.193
  50.010   6.961  63.728  49.632   6.263  63.782  50.059   7.715   4.615  63.431
   4.291   4.803  64.332   4.030   3.789  63.223   3.855  30.645   1.069  55.856
  31.556   0.783  55.923  30.692   1.921  55.422  20.121  14.496  38.807  20.176
  15.098  38.065  20.969  14.574  39.243  30.472  11.712  70.334  29.812  11.643
  69.645  30.631  10.808  70.606  60.536  10.544  23.271  61.440  10.812  23.436
  60.613   9.687  22.852  52.893   5.139  60.286  53.045   5.969  60.738  53.079
   4.470  60.944  10.152  19.702  25.002  10.760  19.432  25.689   9.592  20.356
  25.420  49.340   7.805  30.259  49.749   7.978  29.411  49.846   7.079  30.625
   4.171  20.866  24.604   4.069  21.308  23.761   4.054  21.559  25.254  31.864
  65.306  50.012  31.041  65.472  49.553  32.489  65.911  49.612  25.504  27.971
  41.631  25.781  28.866  41.434  24.565  27.965  41.447  33.781  45.278  13.822
  32.992  44.739  13.886  34.073  45.383  14.728  22.403  40.579  65.763  22.212
  40.413  66.687  23.352  40.478  65.694  48.191  17.393  18.009  48.686  17.460
  18.825  48.413  18.191  17.528  64.239   4.092  58.551  64.174   3.287  58.037
  65.054   4.499  58.258  20.638  33.336   0.444  20.562  32.492   0.888  20.802
  33.963   1.148  24.348  15.045  41.890  25.229  15.402  41.999  24.459  14.100
  41.995  48.849  11.491   7.946  49.109  10.589   8.133  48.449  11.798   8.760
   2.731  71.131  34.110   3.553  70.689  33.894   2.074  70.435  34.091  12.949
  27.017  38.916  13.806  27.435  38.829  13.053  26.408  39.647  18.616  19.147
  45.846  18.006  19.641  45.297  19.365  19.732  45.959  61.034  40.642  42.471
  60.910  40.114  43.260  61.984  40.707  42.374  54.026  27.213  16.953  53.205
  27.167  16.462  53.756  27.245  17.870  57.681  64.771  38.724  57.796  64.432
  39.612  57.790  65.718  38.813   7.561   8.597  23.726   6.624   8.529  23.907
   7.867   7.690  23.706   1.505  51.716  35.120   0.552  51.808  35.150   1.762
  52.145  34.304  32.036   5.423  31.111  31.359   5.448  31.787  31.558   5.538
  30.289  11.724  53.002  56.640  10.915  53.306  57.054  11.713  52.053  56.761
  40.935  14.050  11.708  40.071  14.451  11.618  41.081  14.006  12.653  46.335
  54.701  58.498  46.139  54.205  57.704  46.857  54.103  59.032   9.994  65.743
  34.000  10.525  66.356  34.508   9.559  66.288  33.344  38.885   2.870  16.992
  38.236   3.304  17.545  39.721   3.035  17.427  58.588  25.137  17.429  59.122
  24.374  17.208  58.492  25.096  18.380   3.409  49.871  40.182   3.406  48.962
  39.884   4.258  50.213  39.902  28.192  70.692  15.372  28.209  71.198  14.560
  28.193  71.352  16.065  15.305   5.844  50.192  14.418   6.188  50.082  15.318
   5.497  51.084  25.738  65.203  30.603  25.619  66.018  31.091  24.938  64.705
  30.770  32.594  57.842  70.943  31.957  58.011  71.638  32.647  56.888  70.894
  45.800  29.964  40.996  46.408  29.231  40.908  46.351  30.743  40.915  67.448
  27.087  23.660  67.757  27.145  22.756  67.591  27.962  24.019  29.100  51.564
  20.961  29.839  51.290  21.504  28.936  50.818  20.385   5.863   1.167  47.188
   6.593   1.719  47.469   6.089   0.292  47.504  26.800  66.960  62.744  26.701
  66.442  63.543  27.114  66.335  62.091  35.849  38.059  70.439  34.929  37.793
  70.423  35.997  38.462  69.583  47.910  69.657  47.188  47.585  70.445  47.624
  48.025  69.022  47.895  33.279  43.312   3.283  33.435  44.189   2.932  33.519
  43.378   4.208  25.269   2.795  21.360  25.277   3.075  20.445  25.826   2.017
  21.377  29.447  65.280  33.249  29.873  64.614  33.789  28.864  64.784  32.674
  57.497  50.238  45.239  58.296  50.039  45.726  57.423  49.530  44.599  65.854
  25.750  25.358  65.116  25.634  24.759  66.549  26.119  24.813  25.457   0.687
  28.386  25.157   1.303  29.055  26.408   0.798  28.368  35.218  40.868   1.020
  35.929  41.343   0.590  34.424  41.332   0.754  22.636  27.639  20.588  22.284
  27.538  19.704  23.192  28.417  20.538  15.125  54.293  23.032  15.783  53.960
  23.643  14.344  54.424  23.570   5.088  33.346  52.310   4.408  33.982  52.086
   4.959  32.630  51.688  14.664  55.538   3.521  15.532  55.725   3.163  14.831
  55.262   4.422  57.331  54.223  36.153  56.496  53.809  36.371  57.211  55.143
  36.388  30.020  44.319  18.709  29.464  45.095  18.644  29.908  44.018  19.611
  73.664  43.166  45.469  73.298  43.553  46.264  72.926  42.714  45.061  68.134
  40.135  68.982  67.524  39.810  68.319  68.854  39.505  68.973  33.201  16.806
  60.142  33.134  15.905  60.458  33.481  16.720  59.230  59.718  73.128  36.387
  60.467  73.455  35.889  59.537  73.815  37.028  22.475  53.614  60.000  22.510
  53.411  59.065  22.896  54.470  60.075  32.027  53.701  48.305  31.182  53.676
  47.855  31.924  53.098  49.041   5.374   0.546  56.957   6.112   0.402  57.549
   5.222   1.491  56.990  24.930  13.046  22.722  24.490  13.893  22.803  24.319
  12.420  23.110  12.910  59.428  21.745  12.053  59.266  22.140  12.756  60.140
  21.124   4.085  39.446  66.774   4.446  40.331  66.811   4.395  39.095  65.939
  36.738  57.155  45.872  36.495  57.952  45.400  36.655  56.457  45.222  34.870
   9.539  55.501  34.478   9.564  54.628  35.037  10.457  55.714  51.706  50.315
  71.300  51.569  49.639  70.636  52.533  50.728  71.054  44.101   3.804  28.985
  44.627   3.517  29.732  43.755   4.656  29.248  37.279  70.099  62.275  36.915
  70.856  62.734  36.877  70.129  61.407  56.181  54.895  23.879  56.540  55.779
  23.962  56.783  54.345  24.382   4.138  12.965   1.903   3.182  12.985   1.866
   4.417  13.148   1.006  23.814  69.653  42.756  23.560  70.568  42.637  24.755
  69.640  42.580   3.597  11.813  27.899   3.494  12.753  27.746   2.919  11.407
  27.359  10.445  64.895  50.752  10.199  64.353  51.502   9.626  65.307  50.475
  64.742  53.879  46.049  65.484  53.354  45.747  64.068  53.746  45.382  60.385
  67.187  40.737  60.001  67.425  41.581  61.325  67.125  40.910  22.735  34.742
  21.408  22.163  34.194  21.946  23.024  34.164  20.702  51.766  15.076  45.604
  51.826  15.473  44.735  51.171  14.335  45.488  34.571  17.418  67.402  35.517
  17.468  67.540  34.471  17.313  66.456  71.362  14.030  53.063  71.679  14.872
  53.389  72.136  13.467  53.064  48.379  51.649  69.990  47.647  51.062  69.803
  49.099  51.065  70.230  14.076  44.595   3.266  13.395  44.801   3.906  14.611
  45.388   3.223  11.501  61.462  68.074  11.739  61.425  69.001  11.604  62.384
  67.837  46.378  59.305  24.000  46.105  60.221  24.039  45.859  58.871  24.677
  14.197  45.406   7.777  14.686  44.583   7.782  13.818  45.464   8.654  53.191
   9.220  32.812  53.721   9.259  33.609  52.567   9.940  32.904  58.481  41.620
   6.296  59.394  41.335   6.329  58.039  41.084   6.954  69.056  17.200  45.053
  68.746  16.448  44.548  69.946  17.351  44.734  55.196  18.843  18.868  55.102
  19.501  18.179  54.533  19.080  19.517   7.431  15.268   2.055   8.194  15.826
   2.208   7.444  15.097   1.114  21.084  69.848  20.395  21.225  69.267  19.647
  21.286  70.722  20.060  19.977  65.763   6.725  19.713  65.160   7.419  20.701
  66.262   7.103  53.828   2.618  57.999  53.617   3.535  57.821  52.976   2.189
  58.083  21.292  31.928  58.450  21.987  31.277  58.361  21.755  32.762  58.538
   2.836  71.290  60.438   3.754  71.451  60.222   2.349  71.900  59.884   9.039
  45.040  56.388   9.315  45.250  57.280   9.090  45.872  55.919  32.562  60.333
  50.332  33.316  59.832  50.022  32.588  60.242  51.284  53.950  44.039  53.128
  54.793  44.100  52.680  54.142  43.565  53.937  10.816  10.065  -0.127  11.286
   9.315   0.236   9.893   9.874   0.040   5.495   0.670  63.564   5.796  -0.200
  63.825   5.316   0.590  62.627  71.412  63.806  69.750  70.806  63.064  69.744
  70.895  64.534  70.096  54.942  42.357  39.536  55.800  42.155  39.164  54.337
  42.287  38.798   7.168  63.816  63.294   6.437  64.321  63.651   7.392  63.196
  63.987  31.796  26.461  60.330  32.520  26.788  59.798  31.103  26.266  59.699
  34.207  11.245  20.707  33.998  11.440  19.794  34.837  10.527  20.660  66.834
  70.870  27.933  66.265  70.137  28.167  67.556  70.822  28.560  69.448   2.786
  58.649  69.473   3.740  58.569  68.734   2.617  59.264  17.850  17.831  71.067
  18.137  18.686  70.747  18.656  17.395  71.342  10.449  40.259  22.603  10.318
  39.448  22.113  11.030  40.782  22.050  61.520  74.569  60.544  61.614  75.413
  60.102  62.256  74.047  60.226  53.878  23.565  63.448  54.656  23.972  63.067
  53.339  23.325  62.694  53.795  57.958  41.986  53.346  57.980  41.141  54.606
  57.479  41.814  26.366   6.251  37.493  26.094   6.916  36.860  27.226   5.964
  37.185  40.820   3.961  56.416  40.703   3.011  56.387  40.224   4.296  55.746
  20.058  54.581  24.733  20.583  54.945  25.446  19.878  53.680  25.003  67.017
  73.223  62.704  66.283  73.787  62.948  66.634  72.349  62.629  65.582  35.648
  10.417  64.758  35.772  10.889  65.415  36.009   9.546  22.340   4.815  17.651
  21.602   4.968  17.060  23.016   4.428  17.094  39.709  21.334   9.766  38.797
  21.044   9.759  39.734  22.029  10.424  16.248  72.720  24.077  15.871  72.132
  23.422  15.673  72.632  24.837  12.822   2.405  15.799  12.009   2.732  16.184
  13.456   3.108  15.945  51.002   8.527  67.843  50.993   9.477  67.721  50.115
   8.249  67.615  60.213  61.467  12.955  60.003  60.609  13.324  59.508  62.038
  13.262  52.349   3.473  44.229  53.288   3.290  44.248  51.936   2.610  44.260
  28.802  62.470  65.143  28.843  62.592  64.195  28.105  61.827  65.272  68.968
  43.761  11.310  68.761  42.828  11.367  69.638  43.816  10.629  73.435  12.924
  25.048  74.105  13.062  24.378  72.889  12.220  24.699  10.958  48.706  17.191
  11.702  48.394  16.676  11.344  48.998  18.017  64.937   0.367  34.940  65.566
   0.948  34.511  65.022  -0.464  34.473  49.420  11.125  36.722  48.979  10.918
  35.898  49.360  10.319  37.235  39.285  37.223  68.418  39.608  37.107  67.524
  38.756  38.020  68.380  16.729  34.004  22.057  15.895  34.429  21.855  17.276
  34.175  21.291  37.512  51.503  31.476  37.405  50.591  31.744  38.393  51.737
  31.771  14.892  10.486  44.690  15.243  10.597  43.807  13.976  10.756  44.619
  30.676  65.905   4.100  30.498  66.785   4.433  31.400  65.587   4.639  71.935
  34.122  59.088  72.250  35.026  59.073  72.711  33.594  58.900  43.284  60.498
  29.345  43.628  60.230  30.197  44.053  60.796  28.859  62.288  14.017  62.712
  61.979  14.683  63.326  63.017  13.592  63.166  68.615  45.930  58.403  68.467
  46.395  57.580  67.742  45.655  58.684   1.057  53.025  14.525   0.544  52.482
  15.123   1.844  52.509  14.348  64.444  60.430  22.595  65.032  61.091  22.960
  65.000  59.665  22.454  47.964  20.871  58.160  48.351  20.624  57.320  48.631
  21.413  58.581  29.871  59.940  47.893  30.186  59.062  47.677  30.189  60.491
  47.178  46.185  64.980  35.034  47.008  64.576  34.757  45.778  64.327  35.603
  38.589  60.448  13.696  38.341  59.796  13.041  38.328  60.060  14.531  38.022
  31.391  11.724  38.948  31.586  11.584  38.019  30.527  12.137  49.978  57.315
  49.797  49.444  57.068  49.042  50.065  58.266  49.728  37.797  62.042  45.266
  38.237  61.836  46.091  37.006  62.513  45.528  67.655  13.068  50.089  66.889
  12.856  50.623  68.170  13.663  50.634  10.969  56.288  57.043  10.997  56.726
  57.893  11.817  55.850  56.971  55.517  66.284  10.901  56.248  66.452  10.307
  55.888  65.730  11.588  73.038   0.321  66.393  73.623   0.544  67.117  73.143
   1.040  65.770  31.033  44.444  14.349  30.243  44.118  14.780  31.225  43.792
  13.675  52.484  68.648  64.066  52.780  69.531  64.286  53.141  68.071  64.455
  39.327  72.972  49.475  39.702  72.306  48.898  38.385  72.926  49.312  41.803
   3.612  66.197  41.412   2.837  66.600  41.628   3.510  65.261  59.517  40.350
  63.356  59.636  39.822  62.567  58.697  40.031  63.735  48.426   6.616   1.506
  48.992   6.407   0.762  47.738   5.951   1.477  24.372  38.478  60.639  24.825
  39.002  61.299  25.045  37.888  60.298  53.274  47.426  50.890  53.007  47.624
  49.992  54.168  47.096  50.807  35.243  25.376  70.305  35.740  26.094  70.697
  35.452  25.423  69.372  49.729  17.193  71.546  48.801  16.963  71.493  49.733
  18.123  71.773  46.222  62.644  49.349  46.642  62.564  48.493  45.284  62.650
  49.157   1.996  30.976  69.462   2.398  31.337  68.673   2.649  30.366  69.807
  63.339  41.098  44.660  62.795  40.808  45.393  64.176  40.653  44.792  28.808
  68.021   3.005  29.086  67.928   3.917  28.013  67.490   2.943  59.319  71.596
  67.639  59.133  70.968  66.942  60.246  71.808  67.530  17.761  66.736  48.744
  17.117  66.342  48.155  18.456  67.049  48.165  13.740  66.082  12.657  13.580
  66.262  11.731  13.250  65.279  12.833  72.925  16.512  20.410  72.741  17.451
  20.435  73.511  16.403  19.661   5.355  24.669  28.903   4.801  24.665  28.123
   4.992  23.978  29.458  55.680  52.309  59.416  55.223  53.141  59.295  56.308
  52.480  60.117  27.255   6.803  12.163  27.252   6.229  12.929  26.332   6.886
  11.922  36.908  10.172  66.053  37.717  10.285  66.552  36.409  10.971  66.223
  60.370  72.520  11.699  60.474  72.620  12.645  60.343  71.573  11.560  46.100
   4.346  13.150  46.820   4.485  12.534  45.390   3.995  12.613  31.858   9.687
  47.457  31.924  10.084  48.325  32.763   9.490  47.214  61.583   8.037  30.001
  62.316   7.754  30.547  60.913   7.366  30.132  63.731  19.421  12.261  64.374
  20.126  12.194  63.947  18.830  11.541  38.379  17.439  65.529  37.618  16.869
  65.419  38.361  17.686  66.454  37.322  11.232  70.993  38.014  10.694  70.611
  37.787  11.898  71.499  19.767  29.625  45.500  19.199  29.515  46.262  20.053
  30.538  45.543  13.228  45.337  71.732  13.264  44.437  72.057  13.966  45.402
  71.126  65.131  30.799  32.930  65.922  30.330  32.662  64.569  30.780  32.156
  71.482  34.590  71.313  70.814  35.268  71.212  71.268  34.164  72.144  71.255
  54.437  56.062  71.098  53.533  56.333  70.540  54.634  55.457  59.114  53.358
  67.511  58.924  54.252  67.228  60.028  53.384  67.792  58.250  55.613  66.515
  58.070  55.134  65.706  59.054  56.099  66.331  46.796  59.358   7.258  47.622
  58.965   6.977  46.509  59.877   6.506  50.520   6.188  71.963  50.895   6.510
  72.782  50.955   6.702  71.282  21.619   0.967  12.779  22.040   0.176  13.115
  20.690   0.847  12.978  15.982  12.546  11.200  15.646  12.134  10.404  15.988
  11.843  11.850  72.344   4.981  16.400  72.366   4.031  16.512  73.204   5.278
  16.697  71.345  19.859  72.026  71.578  20.708  71.651  70.408  19.770  71.852
   3.268  71.712  17.521   2.975  72.176  16.737   3.232  70.786  17.279  16.784
  74.394  67.013  17.559  74.829  66.659  17.130  73.649  67.504  62.064  24.526
  34.310  61.208  24.539  34.738  62.466  23.709  34.606  14.659   4.300  15.681
  15.104   4.883  15.067  15.130   4.417  16.507  70.262  48.726  53.701  70.650
  48.119  54.331  70.594  48.434  52.852  54.881  16.781  53.116  53.928  16.813
  53.028  55.136  15.972  52.672  60.832   3.029  61.031  60.243   3.740  60.777
  61.471   2.982  60.320  34.348  60.303   5.494  33.418  60.463   5.335  34.384
  59.403   5.818  16.332  51.670  71.620  16.146  50.787  71.941  16.191  52.236
  72.378  26.957  20.312  61.141  26.027  20.420  60.940  27.271  21.200  61.309
  24.531   6.367  27.118  24.290   7.250  27.398  23.866   6.132  26.470  72.593
  70.081   1.196  72.898  70.814   1.730  71.729  69.871   1.549  14.823  56.096
  18.722  14.223  56.834  18.614  15.144  55.917  17.838  44.890  45.533  17.219
  44.576  45.334  18.101  45.272  44.712  16.910  55.780  61.714   0.990  56.578
  62.093   1.358  55.562  60.993   1.580  47.798  25.033  69.106  47.726  25.251
  70.036  48.499  24.382  69.067  44.750  43.013   5.984  44.255  42.193   5.981
  45.483  42.851   5.390  55.625  28.622  47.774  54.752  28.436  48.119  55.464
  29.086  46.952  15.180  27.601  31.518  15.561  26.729  31.622  14.273  27.437
  31.260  11.130  22.432  18.514  10.439  22.168  19.121  11.931  22.402  19.037
  29.560   7.992  68.927  30.253   8.284  69.519  28.750   8.290  69.340  16.407
  36.286  49.746  16.709  35.968  50.597  16.613  35.576  49.139   6.098  66.899
  24.608   6.291  66.152  25.175   6.918  67.066  24.144  47.066  51.437  39.929
  46.113  51.370  39.975  47.261  51.439  38.992  32.310  25.122   6.115  32.107
  25.540   6.952  31.459  24.858   5.766  50.433  70.724  29.369  51.269  70.968
  29.767  50.504  71.023  28.462  15.586  52.391  30.038  16.527  52.278  30.175
  15.522  53.051  29.347  11.869  58.407  10.454  12.780  58.295  10.726  11.926
  58.747   9.561  17.491  23.926  40.274  17.132  24.507  39.603  17.805  23.164
  39.788  36.539  46.807  55.826  35.769  46.529  56.323  37.279  46.418  56.293
  66.705  56.952   1.103  66.700  56.187   0.527  66.529  56.596   1.974  30.255
   7.856  19.650  30.321   7.442  18.789  29.319   7.843  19.851  52.297  25.345
  56.108  53.139  24.973  56.373  52.527  26.062  55.518  17.399  25.383  25.774
  17.243  25.631  26.685  18.141  24.780  25.812   1.039  22.671  61.403   1.287
  21.877  60.930   0.682  22.355  62.233  48.966   5.247  44.002  49.637   5.555
  44.611  48.748   4.368  44.311  10.188  47.498  64.704  11.065  47.196  64.939
  10.277  47.818  63.806  37.914  24.281  10.372  37.290  24.547  11.048  38.708
  24.054  10.855  40.236  71.561  22.325  40.231  72.251  22.989  39.980  70.770
  22.800  35.698   7.927  13.071  35.153   8.135  13.830  35.131   7.404  12.505
  56.630  16.168  66.478  57.174  16.650  67.101  57.053  15.313  66.400  31.373
  18.603  41.884  30.979  17.969  42.484  31.474  18.123  41.062  28.262  36.049
  68.761  28.153  36.852  69.272  27.394  35.646  68.762  51.056  19.762  17.512
  51.562  20.383  16.987  50.742  20.278  18.254  26.541  16.302  31.326  27.350
  16.748  31.078  26.345  15.731  30.583  71.581  59.667  56.805  71.909  59.915
  55.940  70.779  59.176  56.625  49.931  38.952  54.795  49.923  39.891  54.608
  50.578  38.853  55.494  15.797  68.051   6.678  14.943  68.427   6.889  16.427
  68.715   6.957  50.840  41.712   0.004  51.352  42.517  -0.067  51.451  41.071
   0.367  65.921  40.411  57.707  66.498  39.666  57.542  66.387  40.935  58.359
  20.485  25.693  50.109  19.698  26.233  50.176  20.242  24.989  49.508   0.688
  48.872  10.314   1.302  48.831  11.048   0.996  49.609   9.786  66.036  46.469
  23.572  66.229  47.310  23.159  65.089  46.482  23.713  60.434  49.577  30.384
  60.629  48.932  31.063  59.774  50.148  30.778  20.813  58.777  50.156  20.832
  58.113  49.466  19.948  58.683  50.556  56.865  59.541  46.342  57.350  59.342
  47.143  56.834  58.711  45.867  66.921  49.651  53.866  66.110  49.684  54.374
  66.638  49.438  52.977  15.481  70.807  69.392  16.389  70.904  69.678  15.361
  71.495  68.737   1.843  63.096  67.010   2.572  62.503  66.829   2.218  63.972
  66.919   8.753  51.448  56.970   8.885  52.380  56.798   9.040  51.014  56.167
   0.674  29.068  59.184   0.041  29.273  58.495   1.507  28.971  58.722  40.741
  71.410  30.174  41.693  71.343  30.092  40.588  72.311  30.458  14.707  25.266
   1.443  15.083  26.112   1.201  14.445  24.873   0.610  24.931  29.673   1.120
  24.903  28.943   1.738  25.373  29.318   0.349  20.867   5.004  10.238  21.638
   5.217   9.712  20.715   4.073  10.074  59.317  49.790   1.927  59.878  49.505
   1.206  59.599  49.262   2.674  40.921  20.095  14.186  40.193  20.173  13.570
  41.032  19.153  14.308  57.699   7.264  44.078  57.388   6.475  43.634  57.863
   7.888  43.371   4.583  31.925   4.062   5.308  32.326   4.542   4.923  31.798
   3.176  60.399  20.673   1.382  59.730  20.457   2.031  60.995  19.924   1.394
  55.339   7.718  13.687  54.506   8.035  13.338  55.594   7.011  13.094  59.566
  60.317  36.607  58.717  60.687  36.848  60.151  60.575  37.319  26.267  56.759
  67.814  27.190  56.978  67.689  26.034  57.168  68.648  13.696  42.414  44.944
  13.915  42.158  44.048  13.281  41.637  45.319  27.831  46.194  17.821  26.981
  45.754  17.784  28.121  46.231  16.910   2.388  24.575  37.752   2.038  24.073
  38.487   2.580  23.917  37.083   6.954  26.026  45.982   6.405  25.384  45.532
   6.332  26.607  46.420  12.325  53.985   2.158  11.896  54.207   2.984  13.203
  54.359   2.236  51.052  28.468  52.078  50.750  27.894  51.374  51.872  28.073
  52.374  12.161  63.602   5.626  12.434  62.960   6.282  12.497  63.257   4.799
  35.357  16.676  11.570  35.888  16.757  10.778  35.989  16.487  12.264  35.892
  70.429  37.426  35.724  71.304  37.775  35.725  70.510  36.487  11.476  73.170
  63.126  11.369  74.045  62.753  10.590  72.907  63.377  72.209   7.107  71.123
  72.120   7.633  70.329  72.324   7.748  71.824  41.576  32.754   6.438  40.744
  32.486   6.828  41.595  33.705   6.543  17.401   2.382  72.515  17.855   1.729
  71.981  17.852   3.204  72.323  62.993  10.612  21.434  62.593  11.448  21.193
  63.762  10.854  21.949  12.390  28.657  47.973  12.103  28.995  47.125  11.614
  28.715  48.530  70.189  17.699  50.890  69.717  16.904  51.141  71.113  17.454
  50.941  28.408  21.902  20.794  28.741  22.777  20.595  29.078  21.307  20.458
  45.831  61.288  28.393  46.531  60.688  28.134  46.279  61.984  28.874  42.572
  13.421  36.797  43.427  13.060  36.565  42.680  14.368  36.709  32.455  31.153
  15.654  33.057  30.640  15.116  32.400  30.670  16.479  31.512   2.161  27.858
  30.830   2.613  27.362  31.324   1.231  27.730  33.163  19.681   6.585  33.087
  20.398   7.215  33.480  18.941   7.101  46.956  26.359  36.701  46.201  26.214
  36.131  46.978  27.307  36.834  25.024  23.516  19.399  24.888  24.076  20.164
  25.547  24.051  18.802   2.635  10.870  56.188   2.030  11.611  56.216   2.519
  10.499  55.313  21.485   3.827  64.290  20.853   3.207  64.653  21.031   4.670
  64.310   4.752  59.339   1.923   4.980  58.558   1.419   5.173  59.207   2.772
  58.088  59.247   0.706  57.953  59.443   1.633  57.305  58.761   0.448  58.991
   4.946  59.981  58.897   4.691  59.063  58.491   5.758  60.056  60.946  10.554
  31.226  61.717  11.078  31.010  61.170   9.668  30.940  10.316  20.300  14.667
   9.715  19.680  15.081   9.804  20.698  13.964  54.537  18.757  37.117  55.023
  18.833  37.939  55.205  18.834  36.436  34.144  54.558  49.608  34.293  55.378
  49.137  33.377  54.174  49.183  30.128  10.912  50.380  29.872  10.688  51.275
  30.906  11.460  50.483  20.965  62.822  38.828  20.468  63.468  38.326  21.786
  62.723  38.345  59.470  64.252  58.493  59.925  63.489  58.849  58.612  64.239
  58.917  55.742  28.916   3.659  55.137  28.505   3.042  55.837  28.275   4.364
  48.493  23.178   5.999  49.418  23.252   5.762  48.500  22.776   6.867  67.469
  23.649  25.412  67.742  23.401  26.295  66.738  24.252  25.548  61.551  10.434
  38.322  61.342   9.503  38.243  60.829  10.799  38.833   0.051  71.706  40.791
  -0.425  71.078  41.334   0.915  71.769  41.198  34.803  43.527  70.369  35.342
  42.754  70.539  35.346  44.079  69.807  40.353   8.859   1.418  40.617   8.501
   0.570  39.764   8.199   1.784  24.600  18.281  52.173  25.452  18.572  51.849
  24.704  18.247  53.124  55.926   7.725   3.714  55.296   7.020   3.866  56.707
   7.455   4.199  45.154  53.913  52.746  44.495  53.515  53.315  45.516  54.632
  53.264  72.182  17.154  58.697  71.817  17.109  59.581  72.903  17.780  58.767
  44.543  47.387  63.669  45.044  48.201  63.620  43.760  47.555  63.145  33.864
   6.480  11.768  33.001   6.577  12.171  33.904   5.560  11.507   8.362  29.916
  22.399   8.397  29.024  22.054   8.855  29.874  23.219  35.249  26.741   9.755
  36.031  26.920  10.276  34.666  26.271  10.352  70.167   3.614  19.045  69.692
   4.179  19.653  69.558   3.478  18.319   0.609  52.170  22.983  -0.163  52.183
  22.417   0.610  51.293  23.367  48.740  61.862  15.053  49.579  61.405  14.997
  48.873  62.668  14.555  20.292   3.388  48.585  19.484   2.890  48.708  20.047
   4.101  47.995  13.172  16.900  24.550  13.897  16.276  24.521  12.578  16.609
  23.859  18.935  22.728  50.957  18.325  23.389  51.286  18.889  22.812  50.005
  56.931  51.485  64.092  56.007  51.732  64.127  57.316  51.888  64.870  33.630
  72.114  54.402  34.316  71.570  54.789  34.075  72.607  53.713  33.181  42.128
  72.064  33.558  42.909  71.658  32.465  42.461  72.604  16.258  63.076  14.925
  15.438  62.730  15.278  16.938  62.531  15.322  69.942  14.433  10.224  69.979
  13.482  10.122  69.405  14.569  11.005   4.812  60.144  25.588   5.331  60.387
  26.355   5.395  59.590  25.070  68.617  43.140  53.039  69.363  43.556  52.606
  68.900  43.027  53.947   0.077  52.774  28.973   0.511  51.925  29.058   0.792
  53.396  28.838   2.382  44.417  57.966   2.629  43.956  58.768   2.499  45.344
  58.177  10.255  23.567  56.390  10.368  24.206  57.093  10.001  22.760  56.838
  57.152  41.194  31.490  56.640  40.398  31.349  57.647  41.022  32.291  21.204
   4.277  40.281  21.995   4.202  39.749  21.158   3.450  40.761  43.098  57.096
  12.442  42.998  58.047  12.469  42.540  56.776  13.151  59.333  44.126  19.194
  59.215  44.183  18.246  60.099  44.671  19.373  17.869  65.478  66.347  17.902
  64.992  67.171  17.841  64.802  65.670  26.939  51.254  10.103  27.675  51.161
   9.498  26.465  52.022   9.787  46.321  18.523  58.884  46.796  19.238  58.460
  46.992  18.050  59.377  55.632   5.818  28.025  55.993   6.205  27.228  56.312
   5.216  28.329  17.258  22.650  66.753  18.066  22.345  66.340  16.876  21.864
  67.142  24.878  66.865  21.647  24.971  67.791  21.421  24.432  66.479  20.893
  48.375  31.544   7.575  47.505  31.146   7.548  48.274  32.372   7.106   7.963
  37.656  38.975   8.084  38.604  38.926   8.716  37.294  38.507  73.310  50.650
  51.891  72.956  51.356  51.351  73.507  51.067  52.730  19.727  66.243  35.737
  19.550  67.165  35.928  20.647  66.226  35.476  39.083  55.592  30.324  38.525
  56.109  29.743  38.921  55.955  31.195  54.955   1.079  15.909  55.252   0.395
  16.510  54.723   0.609  15.108  12.990   9.788   2.316  12.051   9.949   2.415
  13.214   9.223   3.056  69.364  16.170  63.919  69.494  17.032  64.314  68.430
  16.140  63.711  56.560  11.743  42.062  56.635  12.257  42.866  55.623  11.571
  41.974  66.536  14.929  45.271  65.978  15.106  44.514  66.066  15.313  46.011
  37.452  70.690  66.432  38.242  71.230  66.441  37.134  70.715  67.335  47.004
   1.534   2.214  46.972   1.198   3.110  47.148   0.758   1.673  28.640  71.414
  34.713  29.209  70.733  34.355  27.755  71.062  34.615  51.290   1.116  51.024
  50.754   0.797  50.298  51.395   0.355  51.596  41.318  66.934   7.109  40.501
  66.504   6.855  41.133  67.308   7.970  64.162  64.087  51.884  63.667  64.502
  52.590  63.848  63.182  51.872  35.689  19.063  20.211  35.000  18.991  20.872
  35.651  19.976  19.924  66.198  44.404  58.719  65.551  44.813  59.294  65.867
  44.563  57.835  21.434  56.846  20.151  20.709  56.239  20.303  21.484  56.926
  19.199  72.521  26.181  15.778  72.242  26.761  15.070  73.308  25.753  15.441
  46.834  51.850  66.754  47.556  52.210  66.239  46.387  52.619  67.109  23.939
  73.225  27.576  24.633  73.816  27.869  23.325  73.790  27.107  39.539  49.287
  15.470  40.111  48.852  14.837  39.243  48.583  16.048  14.755  23.041  65.584
  15.626  23.193  65.952  14.923  22.640  64.731  34.767  20.031  63.166  35.509
  19.776  63.714  34.072  20.247  63.788   6.394   0.028  72.583   6.029   0.823
  72.193   7.277  -0.034  72.218   7.709   0.594  50.875   8.074   0.117  51.621
   7.150   1.263  51.270  48.926  59.047  20.475  49.123  59.763  19.872  47.986
  58.898  20.372  72.626   7.032  30.341  73.364   7.324  30.877  72.970   6.290
  29.844  67.094  64.273  23.988  67.233  64.533  24.899  67.942  64.412  23.567
  13.049  10.563  42.420  13.161  11.501  42.266  13.525  10.144  41.702  40.049
  73.672  56.463  40.838  73.193  56.210  40.228  74.578  56.211  14.777  71.116
  58.791  15.345  70.668  59.418  15.285  71.877  58.510  18.159  36.288  56.374
  18.487  35.785  57.119  17.462  36.832  56.740  34.164  49.875  16.315  34.659
  49.188  15.869  34.817  50.333  16.846   9.336  61.796   7.646   9.307  62.554
   8.230   9.277  62.168   6.766  39.873  45.314   8.555  40.552  45.964   8.738
  39.232  45.434   9.256  48.246  57.340  47.544  48.108  57.297  46.598  47.411
  57.649  47.895  29.516  15.561  25.296  28.757  15.108  24.929  29.142  16.288
  25.795  72.890  57.174  32.651  72.793  56.417  33.228  72.279  57.008  31.933
  13.325  20.629  43.296  12.804  21.387  43.031  12.679  19.977  43.568  38.514
  46.933  16.572  38.851  46.758  17.451  38.719  46.141  16.075   7.424  22.666
  35.623   7.747  21.953  36.173   8.161  23.274  35.562   5.788  55.534  30.807
   6.029  54.750  30.314   4.836  55.480  30.892  55.873  55.677   6.003  55.464
  54.822   5.862  56.052  55.704   6.942  58.452  16.104  58.931  57.516  16.223
  59.094  58.669  15.284  59.376  54.411  71.833  40.298  55.111  71.762  40.947
  54.610  72.637  39.818  22.986   4.707  28.775  23.595   5.397  28.512  23.255
   4.478  29.665  66.435  11.660  69.474  66.349  11.458  70.406  65.546  11.576
  69.128  68.516  19.643  71.700  68.412  19.472  70.763  67.702  19.326  72.092
  48.088  69.543  26.064  47.379  69.735  26.677  48.043  68.595  25.936  21.601
  44.981  10.054  20.795  45.490  10.142  21.304  44.097   9.840  26.031  72.995
   6.073  26.521  73.489   5.416  25.135  72.970   5.736  30.003  64.435  15.460
  30.711  65.049  15.656  29.345  64.965  15.009  17.717   8.040  57.278  17.837
   7.838  56.350  16.856   8.455  57.324   3.222  71.572  14.615   3.179  71.752
  13.676   4.026  71.065  14.726  67.274  15.504   4.633  66.558  15.323   5.242
  67.090  16.383   4.301   3.181  27.489  61.184   3.550  27.416  60.304   2.866
  26.607  61.385  36.827  43.101   0.951  36.149  43.753   0.775  37.650  43.583
   0.867  53.709  37.140  46.300  52.938  37.654  46.061  54.319  37.781  46.667
  25.538   1.850  43.149  26.419   1.946  43.512  24.955   2.067  43.877   6.757
  47.042  39.247   7.523  46.637  38.841   7.086  47.408  40.068  34.785  16.836
  22.498  34.905  15.898  22.647  34.164  16.886  21.771  64.951  67.722  66.958
  64.728  68.652  66.929  64.894  67.490  67.885  68.899  45.208   8.625  69.643
  45.528   9.134  68.484  46.000   8.283  37.293  73.838  11.823  36.690  73.507
  11.157  38.112  73.986  11.351  24.684  71.779  69.639  24.281  70.982  69.982
  24.351  72.477  70.203  32.291  48.736  19.938  32.639  49.601  19.724  33.047
  48.247  20.264  26.465  32.562  27.777  25.829  32.636  27.065  26.376  31.660
  28.084  41.195  42.231  14.332  40.447  41.815  13.903  41.390  42.993  13.788
  43.063   0.765  45.401  43.661   0.645  46.139  43.550   0.445  44.643   3.751
   1.368  65.627   4.083   1.189  64.747   4.324   0.864  66.206   7.578  62.500
  14.083   7.387  61.767  14.667   6.726  62.906  13.922  60.899  21.214  31.164
  60.541  20.376  31.457  61.630  20.975  30.594  37.901  21.038   4.698  37.715
  20.334   4.077  37.039  21.317   5.008   6.883  72.067  55.059   7.527  72.636
  55.481   6.658  71.422  55.729  33.361  58.537  42.978  33.051  59.422  42.787
  32.904  57.981  42.347  49.964  29.491   6.502  49.615  30.321   6.826  49.191
  28.944   6.363  43.265   8.672  47.680  42.754   7.870  47.572  43.242   8.845
  48.621   8.361  19.298  48.570   8.939  18.535  48.550   7.711  19.124  47.888
  52.132  71.140  35.891  52.234  70.727  36.748  52.815  71.811  35.865  53.720
  43.244  14.536  54.457  42.705  14.823  52.944  42.749  14.803   7.831   5.055
  35.529   7.366   4.853  36.341   7.929   4.208  35.093  31.673  66.553  21.536
  32.003  66.202  20.709  30.941  65.980  21.764  57.817  41.209  16.897  57.629
  41.211  17.836  58.730  41.487  16.835  14.685  59.181   0.380  15.254  59.936
   0.532  14.147  59.123   1.169  44.549  53.853   6.997  43.723  53.445   7.258
  44.299  54.499   6.336  29.699  24.405  24.916  30.093  24.885  25.645  28.883
  24.055  25.273  22.984  73.896  61.198  22.811  74.121  62.112  23.693  74.483
  60.937   5.754  18.838   7.866   5.009  18.313   8.156   6.517  18.283   8.032
  50.635  29.246  33.648  50.427  29.442  34.561  51.477  29.676  33.496  68.543
  52.558  27.325  68.105  52.109  28.049  69.465  52.322  27.420  29.895   8.446
  34.569  29.718   8.160  35.465  29.351   7.877  34.024  17.385  55.245  24.878
  18.323  55.173  24.706  17.250  54.746  25.684  41.246  18.150  28.429  41.171
  17.217  28.230  41.253  18.192  29.385   0.576  29.026  67.683  -0.341  29.292
  67.623   0.969  29.653  68.290  51.535  68.721   8.350  51.946  69.007   7.534
  52.268  68.489   8.920  58.603  25.725  71.478  57.872  25.526  70.893  58.383
  25.279  72.296  41.632  26.234  51.853  41.811  25.696  51.082  42.453  26.231
  52.344  12.904  63.954  70.055  11.961  63.803  70.117  13.189  64.072  70.961
  21.909  12.284  69.936  21.511  12.774  69.216  21.965  11.385  69.612  69.187
  73.839  31.229  69.663  73.380  31.921  69.661  74.663  31.119  42.770  59.834
  12.392  42.492  60.743  12.498  43.698  59.838  12.627   3.430  34.148  41.870
   4.265  33.794  41.564   3.649  34.615  42.676  18.315  51.019  43.413  18.107
  51.830  42.949  18.273  50.340  42.739  70.978  30.099  31.307  70.758  30.953
  30.935  71.864  29.922  30.991  71.616   1.310  19.204  70.734   0.947  19.289
  71.504   2.249  19.353  54.072  66.785  54.288  53.144  66.558  54.347  54.503
  65.967  54.038   0.406  59.605  67.751   0.104  58.702  67.852  -0.247  60.128
  68.217  56.667  20.668   9.879  56.932  20.812  10.787  57.080  19.839   9.638
   8.439  33.212  26.739   8.825  33.219  27.615   9.152  32.929  26.166  20.606
  60.746  17.300  21.026  59.889  17.227  21.334  61.363  17.383  50.220   2.251
   9.740  50.788   2.441  10.487  50.106   1.301   9.762  11.987  12.096  13.530
  11.545  12.925  13.712  11.500  11.720  12.796  67.464  56.853  68.327  68.128
  56.167  68.399  67.687  57.475  69.019  11.681  61.551  35.314  12.609  61.742
  35.447  11.233  62.047  35.999  21.143  65.087  32.835  21.503  65.652  32.151
  21.569  65.384  33.640   3.210  10.541   0.990   2.282  10.309   1.016   3.278
  11.175   0.276  67.188  21.658  49.557  67.797  21.055  49.983  67.457  21.661
  48.639  37.690  14.020  18.006  36.846  13.814  17.605  37.736  13.452  18.775
  10.398  69.760  70.027   9.833  70.164  70.686  11.267  70.123  70.201  29.065
  17.476  30.888  29.289  18.189  30.290  28.967  17.900  31.741  41.976   0.089
  11.367  42.202   0.147  10.439  41.029   0.230  11.392   7.941  53.568  49.232
   8.260  54.312  49.743   8.718  53.236  48.782  72.918  55.251  23.099  72.323
  54.689  23.595  72.399  55.551  22.353  27.926  41.934  11.542  27.966  41.196
  10.934  27.003  42.189  11.548  53.220  72.299  72.555  53.624  73.149  72.381
  52.531  72.221  71.895  70.084  27.601  54.251  70.820  28.209  54.309  69.308
  28.162  54.258  10.339  39.986  45.765   9.800  39.504  45.138  11.193  39.554
  45.729  50.793  66.306  20.503  50.580  66.421  19.577  50.376  67.049  20.938
   9.219  54.106  57.056   8.334  54.341  57.336   9.680  54.943  56.992  46.128
  19.147  71.935  46.474  19.985  71.628  46.603  18.976  72.749  23.458  41.207
  13.903  23.609  41.980  13.360  23.670  40.468  13.333  28.523  23.492  10.711
  28.265  24.393  10.518  27.999  22.960  10.113  51.521  15.157  72.053  52.003
  15.200  71.227  50.851  15.836  71.975   9.777  47.385   0.425   9.855  47.221
   1.365   9.185  46.701   0.111  14.080  66.874  28.717  14.794  66.904  28.080
  13.826  67.789  28.835  57.202  57.748  52.228  57.599  58.014  51.399  57.747
  57.022  52.532  21.091  46.693  60.069  21.554  45.944  60.444  20.365  46.853
  60.672   2.952  56.518   6.813   3.063  56.836   7.709   3.093  55.573   6.875
  27.381  63.161  41.597  27.253  62.545  42.319  27.153  64.014  41.967  69.054
  22.099  23.726  69.492  22.848  23.321  68.331  22.482  24.221  54.196  31.278
  64.670  53.644  30.707  65.205  55.091  31.018  64.888  63.026  62.107  63.957
  62.885  63.053  63.916  63.577  61.980  64.729  60.081   1.829  66.534  59.647
   2.293  67.250  59.364   1.461  66.017  36.729  14.217  14.549  36.761  13.476
  15.153  36.633  13.817  13.685  24.636  62.948  44.147  23.740  62.620  44.073
  24.719  63.212  45.064  13.171  61.059   7.302  14.107  61.049   7.499  12.809
  60.343   7.823  19.224  69.208   0.178  18.598  69.199   0.902  18.835  68.635
  -0.483   8.679  52.542  60.131   7.987  52.803  59.523   9.307  52.065  59.588
  65.371  43.236  71.891  65.316  42.324  72.174  64.676  43.328  71.240  72.357
  40.627  66.718  71.715  41.327  66.841  71.958  40.048  66.069  27.096  12.494
  60.929  27.671  11.729  60.912  27.671  13.230  60.719  21.828  72.434  58.822
  22.463  71.793  58.500  22.277  72.872  59.545  55.674  61.482  33.330  54.928
  60.887  33.405  56.431  60.905  33.227   6.045  19.164  15.447   6.288  19.950
  15.936   6.826  18.611  15.479  34.749  47.564  20.452  35.384  48.279  20.420
  35.135  46.876  19.910  27.532  23.235  25.840  27.601  22.450  25.296  26.592
  23.351  25.975   3.918  33.279  69.911   3.317  33.377  70.649   4.752  33.621
  70.234  45.801  61.413  63.880  45.981  61.430  62.940  44.846  61.404  63.941
  53.772  18.186  64.239  53.367  17.995  65.085  53.108  18.683  63.762  23.896
  30.935   5.247  24.246  30.049   5.150  23.151  30.965   4.647  25.150  23.629
  71.324  25.965  23.273  71.679  24.577  22.867  71.231  65.909  16.298  26.313
  65.723  17.230  26.200  66.861  16.253  26.395   2.533  39.779  37.769   1.609
  39.831  37.524   2.961  39.387  37.008  20.622  68.635  57.495  20.738  68.166
  56.669  19.674  68.713  57.595  62.471  16.428  28.076  61.766  15.796  28.218
  63.267  15.959  28.326  13.252   0.719  10.947  14.025   1.281  10.882  13.285
   0.368  11.837  37.865  19.964  23.037  38.302  20.332  23.805  38.571  19.569
  22.525  62.814  72.150  21.867  61.973  71.986  22.293  63.299  71.332  21.972
  58.735  40.971  33.637  59.597  41.027  34.049  58.117  41.080  34.359  27.653
  65.477  69.569  26.936  65.939  70.002  28.446  65.848  69.956  57.579  21.590
   4.832  57.832  21.100   4.050  56.959  21.018   5.284  16.501  60.260  70.430
  16.760  59.713  71.172  15.819  59.754  69.987  67.810  68.443  65.153  67.151
  68.791  65.753  68.625  68.870  65.417   5.958   2.931   2.119   6.642   2.866
   2.785   5.262   2.354   2.433  67.181  50.928  28.944  67.544  50.042  28.926
  66.340  50.833  29.392  61.739  20.825  11.181  62.241  21.241  10.480  62.300
  20.113  11.487  18.456  21.165  36.190  18.667  20.558  35.480  18.612  22.033
  35.818  25.726  38.475  12.970  25.319  39.140  12.414  26.299  37.987  12.378
  61.240  46.185  57.267  61.111  46.383  56.339  60.934  45.283  57.364   8.007
  45.375  71.458   7.165  45.706  71.771   8.171  44.596  71.989  35.313  39.390
  13.405  35.396  38.504  13.755  36.147  39.553  12.965  10.532  12.643  31.033
   9.685  13.056  30.867  11.120  13.373  31.228  63.875  25.307  27.584  64.463
  25.434  26.840  63.516  24.428  27.459  31.904   9.024   5.791  31.388   8.308
   5.421  32.746   8.625   6.008  67.779   9.456  38.158  67.991   9.139  39.036
  68.212  10.308  38.100  47.677  65.623  66.671  47.101  64.925  66.359  47.170
  66.064  67.353  17.400  27.297  14.300  17.247  26.489  14.790  17.997  27.802
  14.853  55.849  53.702  19.129  55.871  54.376  19.808  56.756  53.404  19.058
  60.471   6.261  71.718  61.193   6.807  72.028  60.799   5.365  71.790  51.728
  49.469  31.506  50.939  49.049  31.161  51.472  50.380  31.645  38.527  14.149
  39.620  38.764  13.676  40.418  38.261  13.464  39.006  36.176  26.134   3.828
  35.453  26.508   4.332  36.962  26.398   4.305  70.540  15.101  20.618  70.722
  14.162  20.576  71.377  15.517  20.414  28.431  48.193  13.394  28.107  48.741
  14.109  29.205  48.654  13.071  58.419  17.414  68.139  58.841  18.183  68.522
  59.051  16.706  68.265  28.861  67.536  35.282  28.975  67.816  34.374  29.063
  66.600  35.272   7.603  11.293  27.121   6.783  10.830  27.288   7.960  11.470
  27.992   4.789  36.530  22.198   4.840  36.406  21.250   4.725  35.642  22.551
   4.169  60.905  14.961   3.277  60.740  15.266   4.686  60.982  15.762   8.136
  59.631  17.821   8.748  60.076  18.407   8.527  58.770  17.675  61.819  45.191
  38.392  62.752  45.057  38.559  61.708  46.141  38.400  68.288  38.240  32.866
  67.642  38.195  33.571  68.984  37.642  33.139   1.326   1.641  30.756   1.358
   1.339  31.664   2.054   1.191  30.327  58.850  69.790  11.264  58.287  69.808
  12.038  59.471  69.082  11.436  57.536  30.784  70.822  56.844  30.158  71.034
  58.330  30.253  70.765   5.260   5.337  23.664   5.189   5.453  22.716   6.083
   5.766  23.897  10.520  14.332  56.662   9.932  13.953  57.316  11.124  13.623
  56.444  52.030  49.923   3.026  51.245  49.914   2.479  52.491  50.722   2.770
  41.020  54.818  28.679  40.301  55.095  29.248  41.208  55.587  28.141  32.724
  70.801  33.536  32.927  70.474  32.660  31.839  70.482  33.713  32.526  22.379
   0.212  33.017  21.966   0.923  32.887  23.264   0.155  27.798  55.193  61.415
  28.728  54.979  61.342  27.749  56.123  61.196  23.765  72.869   4.685  23.723
  71.988   4.312  23.933  73.439   3.935   8.714  12.323  40.289   8.154  11.741
  40.802   8.772  11.904  39.431  29.420   9.382   2.096  30.321   9.123   1.902
  28.891   8.904   1.457  11.952  16.614  56.666  11.280  15.943  56.788  12.779
  16.152  56.803  36.669  13.197  12.064  36.224  13.465  11.260  36.511  12.255
  12.123  44.109  66.190  38.453  45.021  66.356  38.691  44.000  66.622  37.606
  59.038   1.287  18.984  58.879   2.229  19.052  58.619   0.917  19.761  64.251
  29.942  36.210  63.414  29.646  36.568  64.326  29.489  35.370  65.824  73.980
  43.423  66.321  74.437  42.744  65.272  74.658  43.813  59.666  38.725  15.979
  59.706  39.526  16.501  60.490  38.715  15.491  65.977  29.088  21.223  65.972
  28.339  20.626  66.747  29.595  20.965   7.527   4.914  50.211   7.457   5.186
  49.296   8.465   4.784  50.351  31.417  57.051  62.123  31.163  56.218  61.726
  31.150  57.712  61.485  61.777  23.424  43.120  61.065  24.054  43.234  62.572
  23.958  43.119  63.681   4.478  25.355  63.669   5.281  25.876  64.516   4.064
  25.573  12.848  44.092  64.169  12.253  43.863  64.883  13.646  43.595  64.353
   7.778   2.934  14.873   7.067   3.518  14.608   7.347   2.099  15.054  37.626
   1.004  50.455  36.846   1.375  50.866  37.307   0.616  49.640  65.496  43.600
  36.236  65.643  42.691  35.974  64.795  43.905  35.661  70.421  39.769   0.995
  70.391  39.357   1.859  69.505  39.825   0.724   1.437  62.795  59.999   1.579
  63.320  59.211   2.304  62.724  60.399  18.486  50.587  64.875  18.516  50.151
  65.726  19.128  50.119  64.342  67.987  53.700  34.819  68.379  52.826  34.836
  67.973  53.973  35.737  58.725  34.397  23.433  58.594  34.372  24.381  59.028
  33.517  23.210   6.534   3.858  29.380   6.530   3.340  30.185   7.456   4.076
  29.240  61.127  32.688  19.072  60.509  33.389  18.863  60.763  31.913  18.645
  16.086  37.162  54.760  16.924  37.101  55.217  16.254  37.759  54.030  35.271
   1.115  57.557  36.117   1.236  57.988  34.861   0.393  58.033  63.745  53.554
  30.275  64.212  53.162  31.013  63.591  54.460  30.543  28.786   3.897  67.959
  29.067   3.092  68.393  28.526   4.477  68.675  21.943  53.859  51.044  21.922
  53.037  51.534  21.877  54.539  51.714  32.608  61.570  23.258  32.283  62.282
  22.706  33.546  61.533  23.074   0.616  30.410  54.044   0.045  31.103  53.711
   0.215  29.599  53.732  60.236  67.164  34.882  60.171  67.210  35.836  61.110
  67.502  34.685  41.757   8.340   4.184  41.969   9.273   4.183  40.951   8.277
   3.671  61.308  31.408  68.670  60.966  31.955  69.378  61.400  30.540  69.062
  31.277  11.455  60.135  32.077  11.445  59.609  30.747  12.154  59.752  14.980
  37.975  60.722  15.426  38.462  61.414  14.411  37.363  61.188  26.191  59.942
  58.479  26.937  59.667  57.946  26.431  59.694  59.372  24.526  30.435  52.438
  24.551  30.092  51.545  25.178  29.919  52.912  62.325  37.988  14.841  62.029
  37.107  15.069  63.130  38.108  15.345   2.376  40.524  24.648   1.910  39.763
  24.300   1.974  40.680  25.502  28.832  47.912  28.744  28.861  47.663  27.821
  29.605  47.499  29.129  43.917  19.764  37.934  44.733  19.636  38.416  43.520
  18.894  37.899  72.024  37.093  67.416  71.376  36.444  67.139  72.660  37.116
  66.702  12.028  56.484  24.049  12.415  56.857  23.257  11.152  56.867  24.092
  24.301  55.646  70.077  24.841  54.991  69.635  23.821  55.151  70.741  62.073
   0.450  36.045  62.469  -0.190  35.454  62.704   1.169  36.077  71.274  48.977
  27.344  71.203  49.433  28.183  71.010  49.628  26.694   6.297  61.283  16.722
   6.993  60.897  17.254   6.241  62.190  17.023  15.859  60.146  49.857  15.137
  60.683  49.531  16.648  60.605  49.567  57.380  45.074  23.488  58.304  44.936
  23.698  57.233  46.005  23.655  54.980  15.233  49.376  55.471  15.917  49.832
  55.005  14.483  49.971   7.620  54.972  33.932   8.372  55.559  33.855   6.954
  55.492  34.382  20.924  21.152  45.807  21.815  21.361  45.527  20.453  21.983
  45.746  41.804  61.891  32.612  42.397  62.470  33.092  41.250  61.502  33.288
  46.519   3.060  24.818  47.066   3.260  25.578  45.766   3.645  24.903  57.171
  45.917  30.084  56.472  46.282  29.541  57.096  44.970  29.968  30.819  74.023
  27.759  31.467  74.000  27.055  31.304  73.757  28.540  45.054  15.674  65.224
  46.007  15.582  65.200  44.890  16.269  65.956  57.848  62.079  49.591  57.209
  61.796  48.937  58.474  62.611  49.101  67.255   3.464  35.931  67.380   4.007
  36.709  66.863   4.054  35.287  68.435   9.926   1.505  68.495  10.879   1.573
  67.559   9.717   1.829  16.568  25.334  32.262  16.715  25.233  33.203  15.828
  24.757  32.072  12.107   2.859  62.377  12.069   3.113  61.454  13.041   2.843
  62.583  27.086  47.613  67.657  26.151  47.817  67.674  27.517  48.446  67.847
  65.172  13.635  34.132  65.389  13.588  33.201  65.904  14.111  34.525  46.071
  63.708  65.646  45.116  63.643  65.662  46.372  62.799  65.669  49.039  12.166
  26.106  49.372  12.348  26.985  49.536  12.752  25.535  65.704  63.036  20.981
  65.100  62.306  21.115  65.282  63.778  21.415  38.329  17.067  58.583  37.891
  17.696  58.010  38.189  17.408  59.466  36.759   0.887  47.370  36.669   0.035
  46.944  35.871   1.113  47.646  36.612  19.100  45.404  37.196  18.633  44.806
  37.154  19.798  45.771  64.468  10.388  52.518  63.875   9.683  52.257  64.160
  10.652  53.384  40.209  44.301  60.468  39.688  43.638  60.016  40.752  43.803
  61.079  22.210  50.450  15.766  22.117  49.707  15.169  22.759  51.073  15.290
  31.514  13.353  12.193  31.789  12.599  11.672  31.981  14.094  11.807  73.444
  53.464  38.552  73.280  52.634  38.104  74.381  53.450  38.747  63.224  25.626
  19.244  64.051  26.098  19.344  62.668  26.220  18.740   9.047  60.367  61.392
   8.912  60.781  60.539   8.176  60.342  61.787  18.633   6.032  50.506  18.000
   5.711  49.865  18.187   6.761  50.939  16.317   8.877  50.752  15.693   8.159
  50.645  16.404   9.251  49.875  43.542  58.061  18.143  43.904  58.912  18.392
  43.841  57.926  17.245  44.585  39.594   6.977  44.235  39.267   6.148  44.131
  39.084   7.647  70.220  12.428   7.177  70.214  11.481   7.316  69.296  12.678
   7.196  64.344  28.619  25.406  64.789  28.534  26.249  64.984  28.309  24.765
   6.745  35.650  17.243   7.606  35.317  16.988   6.138  34.948  17.008  32.755
  64.225   0.161  32.787  63.481   0.762  33.273  63.946  -0.594  66.464  22.689
  58.984  67.350  22.663  59.344  66.431  21.952  58.374   6.016  42.536  47.262
   6.528  42.963  46.575   5.140  42.911  47.175  65.865  68.027  17.037  66.355
  68.526  17.691  65.609  67.225  17.492  65.279  42.368  47.588  64.396  42.178
  47.904  65.851  42.125  48.316  21.066  19.964  63.320  20.160  20.255  63.210
  21.529  20.336  62.570   3.239  64.314  17.872   2.973  63.430  18.126   2.698
  64.891  18.410  56.796  19.051  47.452  57.229  18.216  47.271  55.922  18.954
  47.076   1.344  50.777   8.353   1.134  51.707   8.436   0.666  50.428   7.775
  31.752   6.302  71.330  31.785   5.358  71.487  31.248   6.649  72.066  50.780
  18.820  44.341  50.274  19.547  43.978  50.645  18.882  45.286  17.386  66.309
  30.159  18.115  65.798  29.806  17.340  67.081  29.595  74.510  38.828  24.481
  73.604  38.602  24.270  74.474  39.141  25.385  10.895  10.070  30.349  10.773
  10.962  30.674  10.336  10.018  29.574  52.356  42.227   9.533  52.780  42.341
  10.384  51.717  42.939   9.487   9.598  57.365  26.882  10.111  58.174  26.889
   9.911  56.877  27.643  32.556  15.678  10.986  33.370  15.769  10.491  32.663
  16.266  11.733  15.139   7.258  59.143  15.895   6.674  59.086  14.686   6.986
  59.941  47.423  26.351  54.520  46.633  26.644  54.975  47.674  25.546  54.971
   5.966  17.688  53.036   6.114  17.056  52.333   6.796  17.717  53.511  60.418
  26.271  30.896  59.780  26.795  31.379  60.524  25.478  31.422  52.325   9.617
  14.819  52.490   9.663  13.877  52.092   8.702  14.977  37.843  35.049  13.491
  38.340  35.866  13.505  38.506  34.367  13.387  40.901  18.414  56.261  40.408
  18.813  56.979  41.267  17.614  56.637  63.925  24.942  43.663  63.950  25.811
  44.063  64.321  24.366  44.317  19.284   6.717   8.058  18.648   6.065   8.352
  19.771   6.950   8.849  23.594   6.942  45.900  23.599   7.895  45.815  24.513
   6.689  45.807  26.913  14.092  53.693  27.820  14.072  53.386  26.510  13.318
  53.299  28.052  40.255   0.194  28.188  40.774  -0.598  28.932  40.116   0.544
  51.490  53.226  54.972  51.742  52.845  54.131  50.541  53.339  54.909   8.725
  58.556  13.348   7.825  58.699  13.639   8.759  57.626  13.122  32.995  17.587
  20.508  32.274  17.302  19.947  32.972  18.543  20.462  51.329  26.296  65.707
  50.406  26.047  65.667  51.316  27.240  65.864  40.693  63.633  71.300  41.181
  62.863  71.593  39.779  63.348  71.292  39.593  64.004  22.435  38.734  64.395
  22.276  39.421  63.063  22.488  66.107  38.141  13.864  65.855  38.541  14.696
  65.286  37.811  13.499  38.058  48.786  66.215  37.359  48.232  66.562  38.051
  48.618  65.272   8.443  34.702  42.621   8.358  33.863  42.168   8.571  35.341
  41.919  43.428  11.960  48.764  43.963  11.166  48.787  42.538  11.645  48.606
  20.124  52.368  35.187  21.059  52.479  35.359  19.930  51.478  35.479  19.344
  11.110   8.714  18.952  11.980   8.788  19.867  11.015   9.510   5.108  58.871
  60.674   4.626  58.108  60.992   5.014  58.833  59.722  71.852  33.141  56.130
  72.579  33.614  55.724  72.033  32.219  55.943  66.211  17.117  39.581  66.444
  17.832  38.988  66.969  17.029  40.159  63.128  42.414  60.218  62.901  43.340
  60.135  63.638  42.364  61.027  53.869  40.213  63.653  53.961  39.331  64.014
  53.888  40.086  62.704  59.991   3.656  43.718  59.822   3.038  43.007  59.517
   3.295  44.467  21.885  63.506  68.058  21.693  63.316  67.140  21.694  64.439
  68.155  43.239   3.133  19.847  43.342   3.868  20.451  43.134   2.369  20.414
  72.058  17.291  66.487  71.309  17.284  67.082  71.902  16.554  65.897  18.318
  70.311  21.058  19.272  70.308  20.989  18.104  71.187  21.379  63.785   5.140
  28.474  63.884   5.536  29.340  63.210   4.388  28.619  44.798  11.711  36.041
  45.514  11.095  35.885  45.042  12.493  35.545  20.485  14.443  66.863  21.155
  14.989  67.274  20.879  14.163  66.036  26.701   8.743  61.533  27.084   9.409
  60.963  25.898   9.144  61.864   0.414  70.482  10.777  -0.273  70.795  11.366
   0.958  71.252  10.614  35.242  14.556  70.920  34.677  15.323  70.826  35.070
  14.034  70.137   1.806  54.122  60.860   1.161  54.027  60.159   1.852  55.065
  61.017  70.618  46.076  21.519  70.445  46.809  20.929  70.855  45.352  20.939
  19.599  17.329  63.758  20.181  17.940  63.307  18.920  17.884  64.142   8.623
  15.772  58.332   8.773  15.458  57.441   9.153  16.566  58.399  73.637  59.742
  39.506  74.300  60.347  39.171  74.084  59.259  40.201  56.428  57.320  71.645
  57.115  56.773  71.263  56.173  57.912  70.938  71.885  26.665  33.833  72.114
  26.304  34.689  72.675  27.125  33.548   8.852  25.839  35.999   8.866  26.406
  35.228   9.488  25.152  35.802  26.136  42.829   8.479  27.046  43.020   8.708
  26.197  42.276   7.700  70.138  38.003  69.247  70.727  37.550  68.643  70.577
  37.947  70.096  53.213  13.364  29.117  53.592  13.173  29.975  52.955  14.284
  29.169  24.626  23.696  46.776  24.681  23.040  47.471  25.489  23.683  46.364
   1.027  71.320  19.630   1.770  71.728  19.186   0.469  71.001  18.920  43.173
   6.767  54.183  42.603   7.380  54.647  44.046   7.154  54.249  14.525  40.634
  14.464  15.157  39.981  14.767  13.814  40.120  14.081  28.107  15.886  36.084
  28.236  14.962  35.871  27.158  16.006  36.067  44.327  50.164  44.853  43.717
  50.790  44.464  44.674  50.614  45.623  55.071  63.599   7.487  54.120  63.496
   7.452  55.314  63.283   8.357  11.767  69.635  37.312  11.096  69.707  36.633
  11.370  70.035  38.085  28.109  59.396  65.129  28.577  58.566  65.038  27.998
  59.506  66.073  19.571  44.915  66.599  19.317  45.096  67.505  19.104  44.110
  66.376  21.247  28.157  15.568  20.440  28.651  15.714  21.077  27.651  14.774
  14.706  30.282  31.477  14.961  29.364  31.567  15.137  30.722  32.210  33.455
  48.297  11.408  32.973  49.120  11.484  32.812  47.673  11.069  49.692  33.088
  66.785  49.586  32.535  67.560  48.798  33.327  66.538  16.892   8.761   2.488
  17.499   8.024   2.418  16.287   8.508   3.184   8.254  21.331  37.960   8.367
  22.151  38.442   7.578  20.859  38.445  68.044  13.842  15.144  67.125  13.823
  14.877  68.016  13.850  16.101  30.980  14.207  62.927  31.660  14.630  63.452
  31.449  13.836  62.180  70.077  64.612  26.968  70.994  64.548  27.235  69.582
  64.370  27.751  73.086  66.338  18.929  73.708  66.930  19.352  72.350  66.898
  18.684   6.570  35.925  28.599   6.758  35.424  29.392   7.341  35.796  28.046
  56.596  53.607  11.524  56.537  54.515  11.821  57.130  53.172  12.189  60.275
  53.284  57.066  60.761  53.294  56.242  59.822  52.440  57.067  64.075   4.069
  11.598  63.317   4.364  12.102  63.806   3.228  11.229  26.644  41.601  70.236
  26.446  42.317  69.632  27.264  41.049  69.759   5.560  51.060  53.876   5.405
  50.117  53.924   4.773  51.452  54.255  24.490  67.539  32.095  23.604  67.328
  31.798  24.428  67.545  33.050  59.364  71.050  22.088  59.237  71.471  21.237
  59.780  70.214  21.882  13.356   6.983  71.265  13.986   6.837  71.971  13.774
   6.610  70.489   3.529  16.402   0.569   2.955  15.837   1.087   4.315  15.875
   0.422  60.963  39.955  29.091  61.134  39.020  28.978  60.058  39.996  29.401
  30.178  19.523  33.323  30.629  19.386  34.156  29.272  19.267  33.496  52.827
  53.342  19.402  53.632  53.736  19.737  52.125  53.866  19.787  65.114  62.403
  35.016  64.697  61.750  34.454  66.029  62.412  34.734  37.842  70.849   7.800
  38.250  70.740   8.659  38.507  70.551   7.179  63.400  27.759  14.564  64.345
  27.826  14.699  63.092  28.665  14.565  38.383  19.278   2.613  39.146  18.743
   2.837  37.736  18.650   2.293  30.223  34.421   8.032  29.723  33.652   8.306
  30.958  34.064   7.534  49.973  54.734  42.981  49.482  54.726  42.160  49.763
  53.896  43.394  41.194   6.810  68.571  41.287   7.267  67.735  41.972   6.254
  68.627   9.900   8.165  46.079  10.021   8.916  45.499   9.044   8.310  46.482
  13.900   9.886   6.088  14.190  10.715   5.709  14.360   9.216   5.582  32.678
  33.645   6.829  33.174  32.980   7.306  33.181  33.791   6.028  73.036  19.884
  54.611  72.125  19.796  54.331  73.103  20.785  54.927  49.493   3.429   7.134
  49.665   3.090   8.013  49.697   4.362   7.193  37.437  65.644  71.982  37.906
  66.384  72.368  36.791  66.046  71.401   4.703  62.594  51.577   4.351  63.382
  51.161   4.442  62.671  52.494  62.661   9.237  68.664  63.274   8.827  69.274
  62.131   8.511  68.334   8.913  69.745  23.121   9.820  70.048  23.149   8.666
  69.644  24.041  21.010  52.097  66.251  21.282  51.180  66.284  21.339  52.414
  65.410  44.746  14.364  47.005  44.571  13.786  46.263  44.430  13.879  47.767
  73.030   7.622  51.871  72.320   8.261  51.927  73.712   8.064  51.365  33.267
  15.095  45.866  33.554  15.998  46.005  32.315  15.155  45.789  73.251  58.994
   7.932  73.786  58.391   7.417  73.644  58.978   8.805  20.867  34.685   2.832
  20.783  35.633   2.935  21.070  34.366   3.711  60.004  15.049  54.202  60.227
  15.657  53.498  59.728  15.612  54.926   7.914  51.662  52.733   7.572  52.220
  52.035   7.134  51.341  53.187  44.335  29.451  38.572  44.660  29.834  39.387
  43.644  28.849  38.849  61.887  58.849  31.387  62.042  58.417  32.227  61.078
  58.455  31.061  62.232  59.725   4.325  63.176  59.575   4.274  61.856  58.850
   4.423  31.174  19.720  62.506  31.765  19.861  63.246  30.370  20.178  62.751
  28.669   4.848  36.884  28.447   4.047  37.359  28.532   4.626  35.963  50.486
   1.779  35.035  50.646   1.033  34.457  49.646   2.133  34.742  25.393  28.645
   4.679  24.698  28.304   4.116  26.153  28.722   4.102  13.560   0.391  59.003
  13.830   0.056  58.149  12.961  -0.273  59.343   0.951  17.083  52.553   1.202
  16.172  52.704   1.699  17.593  52.863  27.414  19.067  63.452  27.935  19.806
  63.766  27.100  19.345  62.591  31.661  51.128  11.148  30.979  50.484  10.961
  31.910  50.957  12.056  72.564  73.678  31.130  73.411  73.537  31.554  72.581
  74.597  30.863  52.112  63.416  12.981  52.281  62.836  13.723  52.933  63.419
  12.489  69.104  51.162  54.440  68.258  50.809  54.162  69.686  50.402  54.456
  11.618  15.555  53.662  12.396  15.915  53.237  11.499  16.095  54.443   9.947
  35.495  40.377  10.047  36.358  39.975  10.828  35.120  40.363  13.384  34.396
  36.347  13.177  35.325  36.246  13.233  34.217  37.275  17.958  47.083  25.290
  18.535  46.517  25.803  17.982  47.925  25.744  55.438   8.489  48.149  55.132
   8.760  47.284  54.643   8.227  48.613  47.142  71.699  23.980  47.116  71.839
  24.927  48.007  71.324  23.818  24.401  74.352  57.855  23.648  74.932  57.973
  25.105  74.930  57.560  10.667  23.954  22.795   9.883  24.488  22.925  10.919
  23.681  23.678  25.397  50.578  24.651  25.846  51.419  24.734  24.810  50.692
  23.903  39.277  14.412  15.866  38.829  14.122  16.660  38.572  14.586  15.242
  30.419  29.171  63.339  29.903  28.655  63.957  30.134  28.867  62.477  36.132
  61.763  28.956  35.339  61.307  29.235  35.915  62.116  28.093  26.205   8.329
  50.085  25.451   8.903  49.954  26.031   7.573  49.524  14.547  26.698  12.571
  14.739  26.048  13.246  13.957  26.248  11.966  66.194  36.258  55.117  65.791
  36.367  55.978  66.441  37.145  54.854  16.118  68.608  19.229  15.204  68.892
  19.256  16.085  67.735  18.838  14.550  19.888   4.588  14.234  19.081   4.183
  15.438  19.678   4.879  53.602  27.055  46.384  52.965  27.702  46.082  54.351
  27.163  45.798  42.882  60.235  43.914  42.058  59.855  44.217  42.652  61.125
  43.649  41.787  22.905  66.187  41.790  21.981  66.437  41.592  23.373  66.999
  64.035   5.844   2.280  64.053   5.061   1.731  63.925   5.510   3.171  56.514
  11.602   7.658  57.436  11.459   7.442  56.490  11.607   8.615  59.283  54.190
  42.903  59.617  53.688  42.160  59.252  55.093  42.587  44.011  51.311  59.660
  44.057  50.542  59.093  43.801  52.033  59.068  32.259  48.480  70.139  32.118
  48.608  69.201  31.857  47.633  70.329  47.624  51.820  47.825  46.670  51.752
  47.804  47.798  52.761  47.818  61.162  54.915  59.300  60.644  55.556  59.787
  60.538  54.511  58.697  59.875  57.693  58.918  59.291  57.740  58.161  59.327
  57.949  59.660  16.463  46.521  36.719  17.198  46.702  36.133  16.543  47.175
  37.414  36.192  65.921  25.207  36.668  66.628  25.643  35.276  66.200  25.231
  10.532  28.731  41.758   9.687  28.714  41.310  10.975  27.935  41.465  32.052
   3.604  44.804  32.785   3.073  44.494  32.088   3.529  45.758  53.348  39.975
   5.645  53.920  39.210   5.697  53.728  40.601   6.261  40.005  21.692  39.266
  39.569  20.927  39.642  40.280  21.407  38.395  14.243  15.505   7.454  14.643
  15.025   6.729  13.814  14.831   7.980  26.352  66.995  12.635  25.669  66.353
  12.833  26.096  67.775  13.127  44.795  27.177  13.508  44.041  26.684  13.832
  44.550  27.431  12.618  19.288  53.087  61.937  20.064  52.549  61.785  19.617
  53.986  61.948  28.912   5.702  51.042  29.697   5.231  50.764  28.985   6.559
  50.621  10.238  60.188  11.654   9.930  59.654  12.386  10.781  59.594  11.136
  21.653  15.055  24.538  20.969  14.416  24.339  21.332  15.875  24.162  12.447
   6.116   9.264  12.805   5.451   8.676  12.336   6.889   8.711   2.410  24.587
  30.996   1.517  24.339  31.238   2.719  25.117  31.730  65.463  40.780   2.052
  64.817  40.093   1.891  65.105  41.279   2.786  37.791  64.435  31.919  38.113
  65.336  31.953  36.868  64.518  31.679   4.758  65.424   9.509   4.681  64.845
   8.750   5.698  65.462   9.687  57.986  67.265  39.701  57.216  67.166  40.261
  58.725  67.277  40.309  14.927  42.478  53.769  15.575  42.786  54.403  15.308
  42.688  52.916  72.282  22.578   5.190  71.422  22.360   4.832  72.803  21.785
   5.063  66.599   7.211  37.560  65.853   7.652  37.967  67.303   7.860  37.586
  59.849  50.411  13.101  59.363  49.686  13.495  60.437  50.710  13.795  51.705
  58.168  20.602  51.253  58.837  21.115  51.499  58.383  19.692  43.124  33.763
  59.263  43.856  33.715  58.647  42.508  34.372  58.856  14.384  50.327  28.197
  15.119  50.785  28.604  14.248  50.782  27.366  68.152  42.326   4.816  68.747
  41.652   4.487  68.521  42.577   5.663  74.185  37.302   7.374  73.681  37.775
   6.712  74.217  36.401   7.052  23.275  13.885  19.042  23.525  14.794  19.208
  23.973  13.543  18.483  59.375  54.171  18.503  59.929  53.804  17.814  59.969
  54.706  19.029  71.788  28.417  47.216  71.591  27.740  46.569  70.952  28.860
  47.361  67.650  29.323  56.810  67.738  30.038  56.179  66.864  28.853  56.531
  35.019  14.028  22.259  34.898  13.198  21.797  35.513  13.794  23.045  19.713
  49.827  36.603  20.425  49.415  37.092  19.549  49.232  35.872  31.798  26.430
  68.372  31.030  26.919  68.079  31.911  26.686  69.288  48.831   6.163  17.816
  48.352   5.668  18.481  49.360   6.785  18.316  10.656  72.822  33.772  11.174
  72.843  34.577   9.833  73.251  34.004  73.547  50.713  16.972  72.971  51.392
  16.621  73.977  50.342  16.202  55.491  17.485  62.038  55.022  17.761  62.826
  55.803  18.301  61.648   5.906  49.550  23.292   6.337  49.946  24.049   6.474
  48.819  23.049  55.222  10.848  13.115  54.760  10.025  12.951  54.531  11.508
  13.151  65.173  49.855  34.634  64.411  49.339  34.372  65.072  50.684  34.167
  38.454   6.134  48.301  37.549   5.823  48.335  38.976   5.339  48.187  62.012
  14.172   1.400  61.062  14.251   1.485  62.272  13.610   2.130  65.539  37.206
  60.874  64.647  37.509  60.706  66.015  37.995  61.133  40.936  62.524  11.976
  40.766  63.226  11.348  41.699  62.825  12.470  35.685  24.285   1.934  35.914
  24.903   2.628  36.483  23.776   1.792  56.541  54.510  40.910  56.811  53.604
  40.759  56.022  54.737  40.138  24.258  46.225  26.458  25.038  46.439  26.970
  24.583  46.105  25.566   6.404  33.580   5.444   6.206  34.504   5.292   7.217
  33.589   5.948  22.851   1.897  21.946  23.711   2.258  21.732  22.344   2.649
  22.250  40.761  73.667  13.653  40.106  74.364  13.662  41.386  73.935  12.979
  13.915   7.950  14.828  13.368   7.499  14.184  13.320   8.561  15.261  57.252
  25.352  27.275  57.866  26.084  27.231  57.460  24.819  26.508  13.225  31.555
  47.604  12.749  32.236  48.080  13.004  30.744  48.062  11.159  14.024   2.836
  10.257  13.706   2.817  11.100  14.931   2.535  55.574  33.962  61.564  56.055
  33.744  62.363  55.101  33.159  61.343  68.886   8.348  66.943  68.815   9.084
  67.550  68.329   7.669  67.324  49.252  66.811  14.665  48.937  67.534  15.209
  49.389  67.203  13.803  36.190  12.257  61.108  35.362  12.419  61.561  35.960
  11.660  60.396  59.267  73.770  41.061  60.007  74.359  41.208  59.221  73.677
  40.110  51.904  40.988  18.147  51.846  40.285  18.794  52.657  41.509  18.425
   9.023  68.404  65.434   8.682  68.151  64.576   8.802  67.668  66.005  56.974
   9.614  51.763  57.089   9.252  50.885  57.231   8.904  52.351  67.719  71.716
  25.257  67.460  71.347  26.101  67.468  71.049  24.617  12.082  23.610  39.761
  12.774  24.151  40.141  11.895  24.019  38.916  10.146  32.779  24.859  10.442
  31.980  24.423   9.652  33.249  24.186  62.366  73.642   1.266  62.066  73.145
   0.505  62.226  73.052   2.007  40.910  17.599  70.997  41.069  16.730  70.629
  41.629  18.136  70.664  17.880   7.648   5.836  18.483   7.764   5.102  18.442
   7.659   6.611  23.689  19.574  49.376  22.995  19.154  48.868  24.408  18.943
  49.366  41.661  60.765   2.669  42.074  60.797   1.806  41.944  59.929   3.039
   2.128  68.197  42.000   1.444  67.891  42.596   2.863  67.605  42.156  56.281
  27.927  71.245  56.565  27.081  70.898  56.845  28.075  72.004  72.241  37.128
   9.405  71.709  37.503   8.703  73.063  36.884   8.978  63.320  11.853  30.977
  63.664  11.247  30.321  63.857  11.696  31.754  13.202  11.719  24.723  12.874
  10.827  24.836  13.212  11.852  23.775  15.020   9.773  48.288  15.387   9.547
  47.433  14.104   9.499  48.235  26.787   2.865  12.221  27.529   2.927  11.620
  26.067   3.291  11.757  37.357  22.942  24.308  37.475  22.192  24.890  36.708
  23.489  24.750   2.653  45.251  48.365   2.652  44.888  47.479   3.570  45.220
  48.636  62.015  34.334   5.943  62.370  35.220   6.011  61.980  34.161   5.003
  35.932  63.704   2.359  36.837  63.422   2.494  35.475  62.914   2.070  44.544
  68.340  14.646  45.389  68.553  14.250  44.767  67.959  15.496  73.858  25.099
  32.055  73.927  25.469  31.174  73.872  25.860  32.635  65.144  14.546  21.859
  64.590  15.200  22.285  65.992  14.978  21.760  15.702  11.379  70.444  16.182
  10.788  69.862  15.715  10.940  71.294  56.386   0.898   0.104  56.623   0.091
   0.560  56.132   1.502   0.802  64.938  62.879  56.665  65.204  63.790  56.796
  65.746  62.377  56.768   8.199  32.765  22.602   7.472  32.872  23.215   8.415
  31.833  22.648  63.630  72.020  62.359  63.618  71.174  62.806  63.070  72.582
  62.895  24.073   9.023  22.896  23.223   8.931  22.466  24.279   8.143  23.210
  72.031  73.536  52.485  72.289  74.458  52.510  71.383  73.488  51.783  54.066
  60.085   7.841  54.598  60.318   7.080  54.058  59.128   7.843  53.586   1.227
  24.516  52.982   0.484  24.487  53.123   1.928  24.056  51.974   9.716  35.391
  51.583  10.388  34.832  51.420   8.946  35.265  73.192  74.278   7.188  72.447
  74.870   7.284  73.862  74.641   7.768  15.268  66.620  71.891  14.535  66.032
  71.713  15.883  66.091  72.398  47.764   3.623  54.891  47.832   2.704  55.148
  48.315   4.089  55.520  52.148  32.786  49.053  52.681  32.152  48.574  52.247
  33.602  48.563  53.768  54.545  25.142  54.597  54.784  24.728  53.963  54.532
  26.079  55.882  18.961  50.191  56.438  18.869  49.417  55.131  18.394  50.014
  46.118  54.349  16.423  46.644  55.140  16.543  46.367  53.783  17.154  67.161
  54.742  71.585  66.844  53.844  71.684  66.454  55.196  71.128  48.777  42.525
  15.423  48.929  42.431  16.363  49.589  42.221  15.017   0.677  18.587   8.561
   1.494  18.353   9.001   0.131  17.804   8.637   7.559  25.017  60.990   6.956
  24.459  61.482   8.430  24.710  61.243  45.360  19.327  64.495  45.781  20.137
  64.782  45.074  19.510  63.600  27.709  28.998  11.061  27.783  29.871  11.446
  26.771  28.883  10.906  68.176  30.975  69.243  68.423  30.275  69.847  68.996
  31.225  68.817  59.363  58.914  13.635  60.194  58.475  13.816  58.754  58.544
  14.274  68.442  68.648  62.609  68.083  68.557  63.492  69.389  68.589  62.729
  39.731  26.125  65.045  38.886  25.698  64.901  39.546  26.813  65.684  68.317
  21.512  44.222  68.422  21.708  45.153  68.394  22.362  43.788  71.062  69.349
  35.597  70.907  68.770  34.850  71.986  69.222  35.811  69.064  36.376  72.172
  68.887  37.014  72.864  69.766  36.771  71.656  40.252  69.744  27.909  40.812
  69.013  28.170  40.580  70.489  28.412   1.077  31.372  36.632   0.760  30.533
  36.297   0.294  31.920  36.688  28.217  48.885  61.361  27.801  48.428  62.092
  28.631  49.650  61.762  20.532  21.350  31.350  21.344  21.420  30.848  20.787
  21.561  32.248  62.478  16.463   9.780  62.785  15.566   9.914  63.275  16.965
   9.609  12.602  26.147  47.041  12.401  27.080  47.112  11.825  25.708  47.387
   4.691  22.848  40.603   5.123  22.303  39.945   3.757  22.751  40.418  72.809
  69.610  32.948  72.657  69.257  32.071  72.180  70.327  33.029  24.875  69.672
  11.646  25.344  69.588  12.476  24.002  69.976  11.894  34.377  39.173  67.802
  33.928  38.616  67.166  33.739  39.295  68.505  58.764  33.484  69.768  59.563
  33.473  70.295  58.344  32.644  69.952  13.068  22.457   8.699  13.698  21.963
   8.174  12.218  22.080   8.471  27.810  39.860   9.861  27.327  39.719   9.047
  27.832  38.999  10.279  17.439  40.348  55.191  17.730  39.989  56.029  18.236
  40.692  54.788  30.718  17.485   2.384  30.952  17.621   3.302  29.866  17.050
   2.416   6.899  45.598  59.387   7.514  46.236  59.747   6.570  46.007  58.586
  73.284  72.416   2.482  73.796  72.535   3.281  73.414  73.229   1.992  38.088
  46.094  59.508  38.174  45.949  58.566  38.283  45.243  59.900  64.192  34.677
  69.259  64.716  34.051  69.761  63.712  34.138  68.631  61.759  68.155  64.934
  61.350  67.747  64.170  61.829  67.447  65.575  68.702  14.721  42.957  67.956
  14.125  43.028  69.422  14.255  43.383  60.650  67.833  11.231  61.597  67.813
  11.366  60.464  67.046  10.720  56.849  61.737  44.453  56.576  61.142  43.754
  56.032  62.117  44.775  67.424  14.936  72.023  66.770  14.304  72.321  67.824
  14.524  71.257  73.462  63.650  18.126  73.286  64.524  18.476  72.951  63.608
  17.318  50.968  51.326  36.675  51.592  50.632  36.465  50.196  50.863  37.001
   5.692  66.412  53.621   5.827  66.907  52.813   6.305  66.801  54.245  30.638
  54.222  53.042  30.553  55.042  52.556  29.892  54.221  53.642  41.818  62.863
  44.080  41.890  62.459  44.945  41.403  63.710  44.245  49.847  48.178  53.233
  50.167  48.741  53.938  50.589  47.610  53.025  63.674  49.236  48.858  64.147
  50.015  48.567  63.937  48.552  48.242  35.469  70.196  22.713  34.979  70.775
  23.297  34.815  69.580  22.383  49.847  38.184  17.086  50.549  38.357  16.458
  50.300  38.011  17.911  44.819  46.441  66.375  44.084  45.835  66.282  44.942
  46.804  65.497  62.625  34.863  39.029  63.072  34.208  38.493  62.318  35.517
  38.402  32.247  73.568  56.619  32.548  73.161  55.807  32.480  72.940  57.303
  61.339  10.233  42.139  61.765   9.792  42.874  61.078  11.085  42.490  11.616
   8.164  69.574  12.256   7.788  70.179  12.141   8.658  68.946  43.000  62.920
  13.696  43.941  62.747  13.656  42.779  62.831  14.623   4.435  65.455  71.482
   3.707  64.902  71.200   5.190  64.867  71.499  63.929  58.676  15.638  63.382
  59.349  15.232  64.631  58.525  15.004  32.124  59.056  22.234  32.464  59.873
  22.601  31.919  59.270  21.323  70.704  73.715   4.463  70.216  73.907   5.263
  70.970  72.801   4.557  71.663  59.687  32.748  72.002  58.808  32.578  72.440
  60.244  32.769  18.043  11.083  15.525  18.058  11.633  16.308  17.874  10.201
  15.855  73.439   9.197  68.879  72.602   9.431  69.281  73.220   8.996  67.969
  18.699  51.453  59.178  18.672  51.891  60.029  19.598  51.574  58.874   9.137
  52.828  35.427   8.773  53.582  34.962   9.435  52.240  34.733  25.749  50.750
  61.241  26.240  50.016  61.609  26.222  50.977  60.440  44.562  16.952  33.075
  44.152  16.323  32.482  45.465  16.647  33.162  14.104  34.681   3.572  14.275
  34.769   2.634  14.941  34.887   3.988  16.995  24.758  15.993  17.130  25.121
  16.869  16.864  23.821  16.140  21.675  11.045  53.744  21.741  10.610  54.595
  21.265  11.888  53.937  23.973  56.210  32.805  24.096  55.966  33.722  23.063
  56.504  32.755  51.015  24.457   4.900  51.052  24.054   5.767  51.585  25.223
   4.967   4.828  68.308   4.048   5.401  68.751   4.674   4.373  69.018   3.596
  63.853  54.141  52.568  63.977  53.660  51.750  63.629  55.029  52.291   6.209
  15.753  60.455   5.453  16.065  59.958   6.918  15.713  59.813   8.594  31.553
   2.372   8.708  30.627   2.582   7.728  31.602   1.966  73.790  34.194  65.223
  73.132  33.954  65.874  74.393  33.451  65.206  63.466  17.090  64.947  63.059
  16.884  65.788  62.730  17.207  64.346  21.497  18.232  24.447  21.950  18.463
  25.258  21.106  19.054  24.148  56.053  69.077  17.270  56.377  69.712  17.909
  55.100  69.145  17.327  26.168  53.719   2.044  25.752  53.331   2.815  25.562
  54.406   1.766  47.002  68.190   5.400  47.291  67.816   4.568  47.813  68.391
   5.867  50.944  35.429   0.429  50.930  36.205  -0.131  51.867  35.313   0.654
  67.306   3.080  68.816  66.911   3.333  67.982  68.224   3.339  68.735  11.403
  35.622   1.689  11.018  34.836   2.076  11.438  35.434   0.751  65.458  39.699
   7.863  66.349  39.476   8.133  65.554  40.514   7.371  52.727  11.058  19.042
  52.209  11.862  19.011  52.647  10.756  19.947   3.285  28.602  37.831   4.162
  28.972  37.730   3.064  28.755  38.750  37.763  40.967  63.898  36.964  41.142
  64.396  37.543  41.206  62.998  62.356  19.064  14.471  63.047  19.037  15.132
  62.822  19.167  13.641  39.447  29.643  15.550  40.332  29.954  15.362  38.962
  29.795  14.738  33.230   5.458  19.346  33.051   4.643  18.877  32.431   5.629
  19.844  11.906  27.816   0.505  12.081  27.005   0.983  12.527  28.447   0.870
  59.567  31.859  22.464  58.624  31.696  22.477  59.872  31.439  21.659   6.343
  55.122  38.812   5.816  54.817  38.073   6.593  56.015  38.576  66.792  51.399
  11.647  66.584  52.169  12.176  66.407  50.667  12.128  67.338  47.329  13.546
  66.734  48.071  13.571  68.111  47.664  13.092  23.658  23.527  66.528  24.446
  23.215  66.974  23.873  23.474  65.597  21.498  17.556  11.622  21.776  17.437
  10.713  21.783  18.442  11.845  11.951   5.289  14.862  12.875   5.089  14.717
  11.487   4.766  14.209   8.199  32.663  46.198   7.994  33.414  45.640   9.037
  32.887  46.603  63.962  17.307  20.120  64.421  17.610  20.903  63.126  16.973
  20.447  19.834  52.754  38.519  19.754  52.257  37.705  19.177  52.369  39.100
  60.011  40.599  10.879  60.539  41.341  10.584  59.275  40.998  11.344  39.765
  56.177   2.640  39.878  55.715   1.809  40.352  55.725   3.247  18.630  56.377
  47.919  19.448  56.443  48.411  18.054  55.858  48.480  33.154  14.254  32.058
  32.905  14.995  31.506  34.097  14.355  32.185  33.562  52.383  55.846  33.732
  51.617  56.394  34.333  52.938  55.964  26.703  24.669  17.611  26.965  25.582
  17.492  27.491  24.235  17.939   3.268  38.309  15.833   2.556  37.697  15.648
   3.087  38.626  16.718   8.897  71.725  51.366   8.912  72.057  50.468   9.335
  72.403  51.880   0.617  56.869  60.848   0.293  57.258  61.660   0.036  57.212
  60.169  65.930   5.352  13.027  65.749   4.947  13.875  65.610   4.717  12.386
  55.633   9.270  58.955  54.707   9.482  58.838  55.866   9.666  59.794  15.514
   2.303  10.822  15.896   3.127  11.125  15.359   2.441   9.887  31.564  52.977
  38.995  31.316  52.498  38.204  31.081  53.801  38.937  55.566  12.946   5.508
  55.786  12.688   6.403  55.604  12.131   5.008  63.839  52.878  71.753  64.485
  52.997  71.057  62.994  52.975  71.315  45.503  24.708  47.760  44.867  24.007
  47.905  45.995  24.758  48.580  27.949  34.839  13.699  27.774  35.739  13.974
  28.887  34.825  13.506  12.133  13.285  27.959  11.869  13.315  28.879  11.587
  12.599  27.575  71.146  73.302  67.130  71.650  73.958  66.649  70.294  73.287
  66.694  59.704   6.757  34.564  59.256   7.379  33.992  60.270   7.300  35.113
  32.080  70.025  28.540  31.819  69.425  27.841  32.228  70.860  28.095  58.205
  10.367   4.261  58.467  10.340   3.341  57.252  10.446   4.237  53.659  29.909
  22.480  54.096  29.619  23.280  52.827  30.276  22.781  56.594   3.251   4.325
  56.976   4.128   4.281  57.278   2.674   3.986  52.174   6.879   9.585  51.584
   6.295  10.060  53.013   6.418   9.578  34.872  67.989  43.037  35.403  68.606
  42.535  34.626  67.314  42.404  22.296  14.471  49.146  22.108  15.082  48.434
  22.684  15.014  49.832  31.113  63.953  66.110  31.270  63.619  66.993  30.274
  63.570  65.854   8.015  65.487  13.609   8.258  64.576  13.775   8.836  65.914
  13.366   5.453  21.590  32.249   5.086  21.902  31.422   6.394  21.746  32.167
  72.244  69.655  41.564  72.312  69.884  42.491  71.386  69.985  41.298  70.435
  60.074  45.063  69.948  59.884  44.261  70.454  59.241  45.534  31.651  52.453
  30.793  30.724  52.217  30.762  31.875  52.661  29.886  10.802  65.562   2.844
  10.826  65.644   3.797  10.885  66.461   2.524  45.941  56.471  50.702  46.191
  57.258  50.218  46.722  56.241  51.206  18.376  25.263  63.370  19.013  24.578
  63.570  18.366  25.309  62.414  24.164  73.502  38.471  23.296  73.260  38.794
  24.754  73.300  39.197   1.216  59.667  19.077   0.884  58.773  18.991   1.840
  59.622  19.802  49.070  46.816  72.077  50.024  46.872  72.141  48.857  47.278
  71.267  61.470  46.176  19.578  61.824  46.905  19.069  61.195  46.572  20.405
   3.627  16.705  46.793   3.094  15.930  46.618   3.293  17.043  47.624  23.482
  53.684  71.401  23.936  52.974  70.945  23.148  53.279  72.201   5.822  23.378
  47.385   5.713  24.054  48.054   5.541  23.798  46.572  35.095   7.159  68.855
  35.464   6.830  69.674  35.833   7.572  68.408  15.076  46.755  23.021  15.033
  46.247  23.831  14.287  46.507  22.540  33.000  51.762  14.453  33.605  51.288
  15.023  32.583  52.404  15.028  32.358  45.379  21.863  33.025  44.771  22.181
  31.634  45.286  22.483  65.758  26.817  19.450  66.326  26.046  19.473  65.879
  27.177  18.571  51.867  12.698  50.154  50.997  12.622  49.761  52.428  12.999
  49.439  54.555  67.266  64.986  55.108  68.046  64.939  54.833  66.730  64.244
  16.850  63.002  33.650  17.139  63.913  33.707  17.469  62.520  34.198  13.245
  73.541  41.637  13.531  74.421  41.879  13.437  73.475  40.701  32.830  34.140
  16.465  32.166  34.625  16.955  32.470  33.258  16.381  51.118  44.207  12.161
  50.488  43.489  12.107  51.041  44.527  13.059   9.786  67.441  12.498   8.984
  67.915  12.718  10.409  68.124  12.252   8.540  39.388  55.844   8.375  40.296
  56.098   9.149  39.453  55.108  72.567  18.083  70.374  72.333  18.533  71.186
  73.476  17.812  70.504  68.165  70.672   7.945  67.610  70.253   7.288  67.831
  71.567   8.006  38.776  68.216  35.097  39.204  68.806  34.476  38.173  67.701
  34.560  15.644  47.060  48.721  14.729  46.789  48.798  15.758  47.256  47.791
  12.221   9.219  25.931  12.261   8.892  26.829  12.076   8.438  25.397  62.090
  29.597  53.397  62.618  30.376  53.219  62.153  29.477  54.345  50.682  30.013
  36.535  51.557  30.383  36.419  50.827  29.205  37.027  40.019  23.464  11.762
  40.939  23.314  11.976  39.537  23.071  12.490  71.733  59.128  18.627  72.196
  58.291  18.660  70.807  58.888  18.588   3.764  43.577  21.593   3.560  42.668
  21.372   4.543  43.780  21.074  62.300  67.629  68.475  62.383  67.188  69.320
  62.129  66.922  67.852  72.432   1.582  32.297  72.612   0.982  33.020  73.064
   2.292  32.412  13.949  44.891  36.693  13.463  45.686  36.472  14.858  45.096
  36.472  22.926  51.706  30.616  22.212  51.097  30.809  22.518  52.571  30.651
  20.327  75.050  67.076  20.390  74.261  66.538  20.523  74.751  67.964  55.803
  10.775  31.169  54.999  10.334  30.894  56.506  10.259  30.774  39.485   4.606
  45.256  39.777   4.097  44.500  39.274   3.949  45.920   8.643  12.500   1.901
   8.883  12.867   1.050   7.755  12.821   2.059   5.663  49.561  69.520   5.962
  50.319  69.017   6.464  49.187  69.888  10.160  26.513  60.943   9.203  26.472
  60.938  10.423  25.876  61.607  41.076   1.022  54.662  40.811   0.994  53.743
  40.333   1.423  55.113  21.994   4.911  21.986  21.436   5.390  22.599  21.771
   5.271  21.127  20.353  28.403  55.943  19.796  28.608  55.192  19.884  27.708
  56.406  58.524   6.335  25.465  57.685   5.890  25.348  59.019   6.126  24.673
  58.777  25.547  22.778  59.135  25.242  21.944  59.086  26.449  22.856  64.695
  17.283   6.578  65.531  17.749   6.558  64.079  17.914   6.949  51.595   9.821
  49.660  50.694  10.072  49.455  51.943  10.563  50.154   1.154  66.192  45.688
   1.783  66.316  46.399   0.424  65.725  46.094   9.974  40.132  31.428   9.387
  39.380  31.497  10.760  39.868  31.907  67.354  29.613  45.542  66.764  28.886
  45.741  67.834  29.762  46.357  50.625  59.427   2.070  51.074  60.175   2.463
  50.718  59.559   1.127  22.007  54.230  31.183  22.581  54.883  31.585  21.122
  54.545  31.366  31.112  31.874  64.178  30.574  32.636  63.964  30.547  31.123
  63.999  61.446  70.808   5.660  61.300  70.204   4.931  61.936  70.294   6.302
  10.375  56.576  48.713   9.951  55.808  49.096   9.783  56.852  48.013  26.183
  48.260  23.148  25.732  48.116  22.316  25.829  49.089  23.471  19.311  72.398
   5.084  18.798  73.053   5.557  20.220  72.670   5.209  26.703  15.756  38.941
  26.934  15.600  38.025  26.828  14.907  39.366   9.025  42.084  56.352   9.053
  43.041  56.323   9.908  41.827  56.620  25.371   9.211  46.378  25.908   8.791
  45.706  25.607  10.138  46.327  62.797  65.766  30.559  62.294  65.572  31.350
  62.358  66.525  30.176  16.476  22.130  16.291  15.558  22.145  16.563  16.780
  21.252  16.519  13.605   0.134  16.955  14.535  -0.016  16.788  13.392   0.913
  16.441  73.840  34.078  39.104  74.507  33.395  39.177  73.026  33.601  38.944
  36.490  72.961  62.556  36.973  73.294  61.799  35.582  72.910  62.256  39.166
   4.254  54.236  38.249   4.525  54.188  39.287   3.683  53.477  36.107  55.187
  70.533  36.177  54.609  69.773  35.178  55.169  70.763  24.300  48.342  67.443
  23.553  47.852  67.101  24.441  49.041  66.805   1.511  47.043  19.074   2.409
  47.304  19.278   0.967  47.610  19.621  41.210  13.850  64.149  40.915  13.384
  64.932  41.236  14.769  64.413  68.810  51.499  59.697  69.610  52.023  59.725
  69.117  50.596  59.607  49.350  55.642   3.253  49.928  55.978   2.567  49.185
  54.733   3.003  53.230   9.194  55.969  53.567  10.090  55.972  53.866   8.702
  55.450   7.590  10.359  35.869   7.182   9.551  35.556   6.965  11.047  35.639
  64.100  25.161  32.077  64.209  24.393  31.517  63.742  24.813  32.894  73.399
  65.189  31.032  73.916  64.528  30.571  72.558  64.763  31.197  27.966   5.727
  70.352  27.130   5.941  69.936  28.582   6.364  69.991  42.346  74.523   8.572
  42.203  73.581   8.478  41.627  74.924   8.084  10.541  28.849  19.686  11.171
  28.705  20.392   9.714  29.024  20.135  29.063  38.582  61.643  29.830  38.389
  62.183  29.053  37.888  60.985  40.525  22.632  17.460  40.304  23.379  18.015
  41.157  22.980  16.830  27.059  13.862  32.472  27.015  14.806  32.316  27.896
  13.732  32.917  19.861  19.612  68.240  19.798  18.679  68.033  20.786  19.750
  68.443  23.387  60.257   9.019  24.114  59.634   9.019  22.910  60.069   9.827
  20.507  60.595  24.429  21.323  60.684  24.920  20.774  60.238  23.583  64.338
   0.461   4.621  63.882   0.226   5.429  65.253   0.234   4.788  33.465   0.477
  66.837  33.378   0.268  67.767  33.871  -0.300  66.453  10.318  16.671  20.479
  10.920  16.859  21.199  10.337  17.461  19.939  57.142  13.958  46.844  56.652
  13.746  47.638  57.996  14.252  47.160   0.994  27.236   8.070   1.365  26.371
   7.894   1.167  27.737   7.273  57.941   1.970  26.432  58.716   1.509  26.108
  57.208   1.404  26.190  26.905  67.308  19.416  27.853  67.281  19.285  26.597
  67.974  18.802  54.553  11.717  47.410  54.084  12.550  47.356  55.472  11.965
  47.504  43.168  42.972  72.203  42.767  43.841  72.190  44.045  43.118  72.556
  47.115  66.634  32.046  46.786  67.515  32.226  47.638  66.412  32.817  46.769
  70.869   8.321  46.611  71.807   8.207  47.609  70.714   7.888  58.968  61.742
  72.270  58.551  60.950  72.609  58.553  61.886  71.420  67.011   1.178  17.958
  67.624   1.795  17.558  66.343   1.733  18.363  52.420  44.786   0.065  52.871
  44.407   0.820  52.043  45.602   0.395  35.824  61.748  15.292  36.366  62.377
  14.817  35.313  61.310  14.611  29.944   7.519  11.814  29.051   7.224  11.995
  30.113   7.236  10.916  47.628  70.244  62.437  48.581  70.280  62.356  47.466
  69.524  63.046  69.503  16.463   8.238  69.114  15.843   7.621  69.819  15.918
   8.958  39.839  50.060  68.666  39.502  49.578  67.910  39.395  49.667  69.417
  11.588  31.261  41.498  11.354  30.336  41.424  12.280  31.280  42.160  17.284
  69.977  13.014  16.817  69.600  12.269  16.603  70.412  13.528  31.176  18.636
  70.645  32.133  18.624  70.623  30.961  19.064  71.474  52.886  17.975  27.562
  52.500  18.660  27.015  53.827  18.146  27.531  44.816   8.453  39.152  45.437
   8.876  38.559  43.972   8.851  38.939  41.713  65.630  61.288  41.626  66.087
  60.452  41.788  64.706  61.049  61.928  59.003  60.118  61.403  59.766  60.358
  61.292  58.371  59.781   6.046  11.490  64.577   6.087  12.341  64.142   6.583
  10.916  64.030   9.320  57.127   8.991   9.764  57.882   8.604   9.945  56.782
   9.628  10.459  28.068  14.193  10.453  29.021  14.286  10.791  27.916  13.309
  10.209  18.580  58.743  10.026  19.185  58.024  11.133  18.354  58.638  61.826
  15.530  58.315  61.346  16.264  57.931  62.179  15.056  57.562  35.456  21.885
  22.397  35.224  20.971  22.563  35.943  22.154  23.177  66.366   2.431  39.722
  65.561   2.259  39.234  66.286   1.896  40.512  24.399  27.097  64.636  25.063
  26.526  64.250  24.747  27.981  64.521  45.229  67.300  47.333  45.446  68.017
  46.737  45.867  67.376  48.042  59.919  29.395  10.076  59.423  29.813  10.781
  60.806  29.313  10.425  32.156  55.769  10.172  31.405  56.357  10.095  32.186
  55.538  11.100   4.736  14.085  66.312   4.614  14.458  67.185   5.686  14.062
  66.192  39.312  66.475  32.032  39.843  65.715  31.797  39.788  67.222  31.668
  58.261  16.093  29.722  57.815  16.934  29.829  58.530  15.851  30.608  53.869
   6.450   0.667  53.092   6.961   0.895  54.442   7.073   0.218  72.041  43.361
  10.966  72.838  43.087  11.420  72.212  43.167  10.044  68.443   3.018  16.849
  68.979   2.532  16.222  67.969   3.656  16.314  41.209  73.620  27.281  41.409
  73.000  26.580  40.327  73.933  27.081  16.504  60.792  58.479  15.618  61.155
  58.467  16.383  59.858  58.310  13.322  45.560  46.975  12.977  44.755  47.361
  12.629  45.860  46.386  30.637  39.506   1.110  31.325  38.976   0.708  30.440
  39.060   1.933  25.192  69.523  38.448  24.681  69.122  39.152  24.610  70.186
  38.077  30.257   5.261   7.503  29.815   5.709   6.781  29.713   5.447   8.268
  56.825  30.239   9.254  56.929  30.448  10.182  57.714  30.064   8.946   0.863
  22.761   9.473   1.802  22.578   9.430   0.452  22.003   9.056  33.403  10.095
  32.383  32.630  10.659  32.372  34.139  10.699  32.472  53.651  29.854  10.109
  52.937  29.492   9.584  54.299  30.142   9.466  22.861  56.253  63.827  23.724
  56.365  63.427  22.872  55.362  64.175  41.909  61.655  49.382  41.742  62.458
  49.874  41.102  61.148  49.469  45.494  69.761  68.723  45.917  70.123  69.502
  44.691  69.358  69.052  47.910  20.270   5.344  47.023  20.539   5.107  48.459
  21.016   5.103  19.595  38.401  54.066  19.857  37.539  54.390  20.344  38.966
  54.257  16.425  34.635  71.381  17.274  34.331  71.060  16.072  35.161  70.664
  70.093  37.235  48.725  70.858  37.798  48.606  69.345  37.825  48.628  53.596
  68.153  10.032  53.909  67.360  10.467  54.010  68.869  10.513   9.270  25.764
  41.325  10.054  25.674  41.867   9.591  26.120  40.496   7.171  72.967  48.954
   6.286  72.666  48.748   7.072  73.466  49.765  68.949  36.651  57.976  68.567
  37.398  57.515  69.561  37.042  58.600  38.320  69.509  23.090  38.434  69.422
  24.037  37.508  70.006  22.992  60.753  46.805  22.050  60.091  47.488  22.160
  60.498  46.123  22.672  21.687  55.799  10.477  22.102  55.267   9.798  21.690
  56.688  10.121   6.321  47.334  36.342   6.121  46.614  35.743   6.853  46.933
  37.029  35.350   5.386  71.024  34.785   4.767  71.485  35.764   4.866  70.336
   6.461  36.654  61.796   5.808  35.955  61.818   6.613  36.869  62.716  20.862
  53.204  11.536  21.068  54.119  11.341  20.639  53.202  12.467   4.916  46.020
  65.762   5.436  45.953  66.563   4.026  46.198  66.068   9.684  34.883  32.394
  10.206  34.083  32.464   9.321  34.854  31.508   7.611  42.038  15.502   8.444
  42.476  15.324   7.749  41.593  16.338  69.216   0.760  48.055  69.132   0.450
  47.153  68.368   0.567  48.455  18.501   2.307  25.163  18.657   3.029  25.772
  18.219   1.581  25.720   0.457  70.171  62.747   0.743  71.014  62.394   0.718
  69.533  62.084  61.779  61.734  70.105  61.822  61.050  70.773  61.715  61.257
  69.277  23.506  68.194  40.098  23.513  68.094  41.050  22.590  68.370  39.882
  37.099  50.663  14.839  36.747  49.923  15.334  37.992  50.400  14.617  42.170
  13.381  53.488  42.216  14.051  52.806  43.083  13.166  53.676  12.458  36.696
  62.439  13.006  36.056  62.892  11.907  36.170  61.858  57.868  37.095   8.726
  58.276  37.666   9.377  58.342  37.279   7.915  28.714  73.012  54.484  28.708
  73.427  55.346  28.090  73.522  53.968  64.609  71.454  24.729  64.200  70.808
  25.305  64.332  71.200  23.849  66.739  47.100  31.030  66.746  47.581  31.857
  65.822  46.855  30.902  25.646  60.702   3.735  25.715  60.119   2.980  25.611
  60.114   4.490  70.124  33.300   8.708  69.506  34.006   8.522  70.792  33.705
   9.261  56.670  44.672  46.455  55.841  45.070  46.190  57.313  45.026  45.841
  22.220  14.253  43.498  23.130  14.540  43.422  22.140  13.944  44.400  41.310
  69.221  16.323  40.797  69.138  17.127  41.358  70.164  16.165  72.736   8.978
   6.500  73.075   9.442   5.734  71.871   9.359   6.648  73.530  60.838  17.130
  74.347  60.539  17.530  72.857  60.275  17.514  59.503  71.753  58.134  59.744
  72.106  58.990  58.750  71.190  58.310  43.173  28.427   9.838  43.575  27.635
   9.482  42.635  28.766   9.123  16.714  52.562  26.311  16.009  51.916  26.271
  17.495  52.082  26.036  45.548  46.062   2.635  45.428  46.825   3.201  46.464
  46.110   2.360  30.307  16.901  16.060  30.451  16.130  15.512  30.811  16.728
  16.855  68.635  58.218  54.085  68.065  58.988  54.085  68.645  57.929  54.997
   4.376  10.204   3.429   3.809  10.517   2.724   4.366   9.251   3.339  61.012
  73.932  27.575  60.124  73.969  27.218  61.154  74.801  27.951  67.564  41.963
  49.486  67.594  41.998  50.442  68.309  42.493  49.203  21.158  29.747  13.015
  20.205  29.781  13.094  21.315  29.436  12.124  33.936  18.771  70.369  34.588
  19.453  70.527  34.255  18.310  69.592  43.145   6.526   2.861  43.865   6.843
   3.406  42.358   6.884   3.272  64.852  28.783  56.053  64.679  29.723  56.112
  64.013  28.400  55.795   0.936  40.081  27.055   0.497  40.853  27.411   1.530
  39.800  27.752  66.255  71.335  70.905  66.747  71.571  70.118  65.767  70.550
  70.656  36.618  10.381  43.682  36.216   9.621  44.102  36.517  11.088  44.320
  67.533  37.269  11.605  67.113  36.442  11.368  67.164  37.488  12.461   1.821
  42.576  43.531   1.051  43.103  43.316   1.473  41.833  44.024  28.245  60.498
  18.798  28.501  59.765  19.358  27.288  60.471  18.792  41.828  16.441  47.462
  41.894  16.343  46.513  42.730  16.582  47.752  53.139  62.251  63.040  52.902
  62.779  63.803  52.336  61.779  62.817  23.216  23.308  37.505  23.136  22.502
  36.996  24.132  23.567  37.401  23.705  60.367  40.773  24.110  59.688  41.313
  24.414  60.984  40.593  72.545  68.352  10.331  72.599  67.726   9.609  73.358
  68.855  10.273  25.618  15.483  55.612  24.924  14.856  55.814  26.147  15.048
  54.944  34.792  16.302  50.269  35.029  16.629  51.137  33.841  16.402  50.226
  21.341  27.428  44.695  20.859  28.252  44.757  20.983  26.999  43.918  61.129
   9.904   0.619  61.223  10.360  -0.217  61.743   9.172   0.563  10.961  53.453
  70.207  10.211  52.866  70.107  11.107  53.806  69.330  49.478  15.599  53.171
  50.242  15.153  53.536  48.833  14.903  53.043  47.988  37.768   3.750  48.199
  37.014   3.199  48.714  38.376   3.614  69.608  21.654  31.068  69.968  22.372
  30.546  70.006  20.866  30.698  35.516  31.370  67.942  35.804  32.065  67.350
  34.908  30.847  67.418   5.176   5.403   5.517   4.630   4.619   5.567   5.933
   5.204   6.068  41.511  20.805  37.230  41.289  19.875  37.175  42.432  20.816
  37.491   5.808  11.855  34.713   5.996  11.834  33.775   5.528  12.755  34.881
  45.115  73.636  48.709  44.830  74.471  48.338  45.573  73.199  47.991  16.911
  69.924  60.174  17.398  70.745  60.250  16.706  69.682  61.077  58.936  19.818
  53.910  58.558  18.957  53.732  59.452  20.020  53.130   1.248  28.287  29.445
   1.790  28.362  28.659   1.876  28.191  30.161  13.993  60.678  52.811  14.573
  59.979  52.508  13.488  60.922  52.036  56.540  10.715  70.092  57.408  10.609
  69.704  55.941  10.335  69.449  10.239  14.679  13.595  10.854  15.072  14.215
   9.667  15.402  13.336  62.222  40.854  35.228  62.078  41.508  35.913  61.786
  40.067  35.553  17.667  39.355  40.781  18.368  39.892  41.150  17.950  39.174
  39.885  51.217  60.426  15.019  51.961  60.887  15.407  51.295  59.529  15.346
  11.094  48.434  46.476  10.634  48.770  45.707  11.025  47.483  46.400  58.485
  74.848  11.937  58.345  74.783  12.882  59.294  74.360  11.781  28.944  54.759
  25.173  29.400  55.104  25.940  29.180  53.831  25.151  53.238   3.096  36.799
  53.559   3.601  36.051  53.039   3.754  37.465  11.488  40.963  57.020  11.779
  40.470  56.253  12.014  41.762  57.005  37.220  58.601  70.247  37.521  58.794
  71.135  37.294  59.435  69.783  10.305  46.800  39.379  11.259  46.877  39.372
  10.107  46.212  38.651  39.247  58.737  61.890  38.827  59.585  61.747  39.775
  58.861  62.678  66.013  63.710   8.598  65.798  63.406   7.716  66.759  63.172
   8.861   7.071  61.151  54.754   7.062  62.102  54.639   6.850  61.020  55.676
  19.058  63.443   4.968  18.999  64.184   5.571  19.899  63.034   5.171  22.532
  62.808  17.411  22.696  63.624  17.884  23.294  62.705  16.841  27.429  47.399
  59.053  27.394  47.683  59.967  27.356  46.446  59.096  67.106  47.542  44.938
  67.191  46.962  44.182  67.572  48.339  44.682  13.051  55.241  43.824  13.311
  55.989  44.361  13.089  54.493  44.420  49.814  73.120  24.481  49.394  73.226
  23.627  49.592  73.920  24.958   0.480  65.707  35.392   0.676  65.753  34.456
   1.269  66.041  35.819  20.586  71.529  46.527  21.492  71.833  46.493  20.096
  72.272  46.878   7.304  15.532  47.983   8.258  15.604  47.952   6.990  16.380
  47.670   8.436  62.442  28.254   8.382  63.336  28.591   8.858  61.946  28.955
  67.017  25.883  31.865  67.270  25.040  31.489  66.278  25.678  32.438  21.116
  40.826  23.925  21.206  40.563  24.841  20.248  41.228  23.876  25.188  37.260
  57.178  24.930  36.816  56.370  24.361  37.501  57.594  64.298  37.891  18.803
  64.886  38.340  19.411  63.598  37.547  19.357  49.889  50.484  52.054  49.630
  50.430  51.134  49.924  49.574  52.347  67.196  43.274  20.641  66.330  42.955
  20.894  67.440  43.883  21.337  53.872  70.901  67.500  53.710  70.740  66.571
  54.660  71.444  67.515   6.260  64.545  17.156   5.414  64.643  17.592   6.494
  65.433  16.885  60.453  50.934  55.739  59.677  50.381  55.828  60.245  51.523
  55.014  17.721  32.284  52.140  18.146  32.673  52.905  17.768  31.341  52.293
  25.243  19.024  29.159  24.318  18.890  29.364  25.451  18.336  28.526  65.223
  29.614  42.401  65.956  29.012  42.275  65.514  30.434  42.002  41.207   7.936
  41.762  41.600   8.508  42.421  40.454   8.429  41.436  38.276  58.632   0.414
  37.822  58.081   1.052  38.562  59.395   0.916  28.851  23.118  17.855  29.262
  23.970  18.001  29.499  22.621  17.357  29.500  67.041  18.403  30.214  66.504
  18.748  29.647  67.056  17.458  35.586  51.831  29.612  34.816  51.333  29.885
  36.210  51.720  30.329  50.156   3.207  14.835  49.649   3.736  15.450  49.541
   2.540  14.530   3.584  29.216  51.767   3.383  29.936  51.169   2.728  28.884
  52.038  24.238  66.716  68.500  24.488  65.910  68.048  23.315  66.838  68.279
   3.186  68.206  52.217   3.902  67.690  51.846   3.593  69.035  52.468  60.127
  42.730  44.564  60.590  41.892  44.589  60.610  43.288  45.173  17.677  22.552
  58.248  18.063  23.007  57.499  16.745  22.762  58.201   6.740  51.572  61.912
   6.121  52.242  62.201   7.459  52.065  61.516  16.050  20.639   1.924  15.454
  20.773   2.662  15.914  19.727   1.668  66.374  27.664   1.658  65.574  27.510
   1.155  66.070  28.040   2.484  11.380   5.237  37.053  10.663   4.602  37.072
  11.685   5.281  37.959  56.727  30.649  50.191  56.966  31.357  49.593  56.660
  31.070  51.048  14.829  52.341  52.838  14.636  51.593  53.403  14.613  53.106
  53.372  13.307  38.067   1.106  12.796  37.372   1.520  13.540  37.715   0.247
  69.198  37.063  37.190  69.228  36.552  37.999  69.861  37.743  37.311  33.355
  17.418  37.715  32.883  17.830  36.991  34.158  17.081  37.318  54.388  28.208
  12.606  54.268  28.964  12.032  55.284  27.917  12.437  25.933   4.273  19.101
  25.319   4.793  19.618  26.585   4.905  18.796  37.929  73.975  36.469  38.779
  74.024  36.906  38.085  73.423  35.703  53.323  74.674  21.958  54.022  75.286
  22.190  53.128  74.213  22.774  62.179  27.241  39.276  62.200  28.178  39.474
  63.013  27.070  38.838  34.724  26.451  65.778  33.866  26.833  65.961  35.223
  26.584  66.584  64.236  60.290  67.953  63.894  59.401  68.047  65.055  60.285
  68.448  19.646  13.902  26.752  20.548  13.797  26.451  19.115  13.502  26.063
  69.202   0.301  11.881  69.300   0.334  12.832  68.585   1.005  11.679  20.830
  36.875  24.805  20.589  37.518  25.472  20.149  36.205  24.861  21.803  74.034
  16.911  20.904  74.363  16.894  21.851  73.506  17.708  72.322  12.271   8.933
  71.670  11.836   9.483  71.849  12.495   8.132  10.097  54.256  61.869  11.049
  54.352  61.844   9.834  54.246  60.949  65.097  40.613  15.751  65.714  41.336
  15.638  65.077  40.461  16.696   3.606  56.140  18.354   2.691  56.271  18.603
   3.590  55.380  17.773   1.836  55.211  25.319   2.271  56.054  25.190   1.007
  55.294  24.846  11.023  65.671  10.830  10.713  66.279  11.501  11.831  66.066
  10.503   8.420  56.753   6.505   8.688  56.631   7.416   7.464  56.700   6.527
  31.340  66.458  11.309  32.122  66.047  11.678  30.678  65.767  11.319  59.848
  37.963  11.172  60.567  37.558  10.685  60.073  38.893  11.202  57.740  41.008
   8.714  57.050  40.501   9.142  58.431  41.076   9.373  58.966  28.091   8.040
  59.337  28.651   8.722  59.043  27.204   8.390  31.445  52.169  50.508  30.508
  52.364  50.486  31.654  52.098  51.440   6.141  43.907  64.722   6.705  44.333
  64.076   5.608  44.617  65.080  54.940  22.573  52.078  54.388  22.757  51.318
  55.738  22.195  51.708  10.046  25.464  47.874   9.448  25.772  48.555   9.651
  24.652  47.556  55.015  62.609  29.581  54.365  63.222  29.237  55.196  62.924
  30.467  65.183  13.184  37.308  65.906  13.250  37.932  65.532  12.650  36.594
  37.222  39.097  55.432  36.759  39.861  55.775  37.015  38.395  56.049  36.210
  66.974   6.825  35.309  66.662   6.908  36.638  66.684   7.631  22.939  17.233
  58.500  22.688  17.513  59.381  23.896  17.221  58.516  43.732  68.793  52.770
  44.208  68.091  53.214  44.402  69.445  52.567  72.618   3.215  40.666  73.408
   3.367  41.185  72.321   2.344  40.931  47.521  50.209  61.321  47.308  50.042
  62.239  47.054  49.528  60.838  64.432  60.718  62.282  63.708  61.205  62.678
  65.010  60.509  63.016  72.145  13.963  38.333  71.407  14.562  38.444  72.067
  13.348  39.061  34.605   2.309  63.780  33.998   2.880  64.250  34.084   1.941
  63.066  30.581  70.855  60.019  31.096  70.399  59.354  30.881  71.763  59.973
  26.909  33.262  59.137  26.578  33.016  58.273  27.826  33.491  58.986   9.168
  47.892  48.557   8.848  48.588  49.130   9.715  48.343  47.914   3.954  48.545
  19.483   4.149  49.242  20.110   4.722  48.514  18.913  22.174   1.967  16.028
  22.129   1.096  16.424  23.023   2.312  16.304  13.730  42.396  36.276  13.893
  42.058  37.157  13.831  43.344  36.361  55.984  37.984  19.933  55.700  37.194
  20.393  55.413  38.032  19.166  25.685  27.292  67.357  25.149  27.062  68.117
  25.353  26.735  66.653  15.109  31.592  15.330  14.975  32.523  15.152  14.734
  31.146  14.571   0.683  10.161  46.692  -0.197   9.806  46.820   1.111  10.050
  47.541  18.731  19.387  34.012  18.387  19.780  33.210  18.748  18.447  33.830
  60.480  43.625  26.155  61.352  43.821  26.497  60.016  43.233  26.895  57.616
  58.088  20.032  57.564  58.813  20.654  58.551  57.893  19.969  71.545  22.486
  71.192  70.667  22.866  71.147  71.984  22.979  71.885  55.126  68.912   7.331
  55.492  68.702   8.190  55.855  69.303   6.849  56.678  21.871  26.682  57.175
  21.232  27.192  57.344  22.374  26.213  70.718  30.514   1.795  69.823  30.679
   1.498  70.623  29.877   2.503  29.381  59.929  62.554  29.032  59.898  63.445
  29.292  60.846  62.294  42.665  38.565   4.306  43.532  38.165   4.239  42.184
  38.222   3.553  57.172  14.561  68.713  57.950  14.083  69.002  56.951  15.127
  69.453  69.307  25.371  49.904  68.751  26.149  49.844  69.000  24.918  50.690
  57.655  20.566  43.005  56.919  20.546  43.615  58.387  20.900  43.523  42.599
  58.546  22.179  42.786  57.992  22.937  43.049  58.116  21.452   3.932  46.081
   1.544   4.269  45.312   1.084   3.009  45.880   1.702  69.978   4.957  46.521
  69.695   4.439  45.768  69.836   4.383  47.274  22.843  28.358  41.126  22.475
  29.160  40.754  22.087  27.789  41.265  14.147   1.355  49.684  13.389   1.878
  49.422  14.667   1.269  48.885  44.110  26.385  53.096  44.527  25.527  53.168
  44.703  26.895  52.545  28.952   9.885  13.318  28.857   8.971  13.051  28.698
   9.893  14.241  34.508  72.701  66.408  34.777  72.040  65.770  34.754  72.331
  67.256  73.159  52.234  63.253  73.172  52.143  64.206  72.673  53.044  63.097
  17.145  51.815  69.004  17.287  50.918  68.704  16.786  51.718  69.887  18.859
  67.845  12.407  18.356  68.430  12.973  18.308  67.726  11.634  68.224  54.410
  37.366  68.062  55.108  38.001  69.058  54.028  37.638  42.719  12.609  39.329
  42.670  12.937  38.431  42.710  11.656  39.237  37.975  71.325  43.028  38.881
  71.016  43.036  37.710  71.316  43.947  17.934  36.453  62.370  17.893  35.595
  62.792  18.254  36.270  61.486  57.803   7.790  59.953  58.089   8.687  59.783
  56.919   7.746  59.587  47.802  51.310  53.753  48.305  52.078  54.024  48.428
  50.774  53.267  48.984   3.981  41.196  49.890   3.930  40.890  49.055   4.027
  42.149  25.961  68.668   2.131  25.791  67.748   2.335  25.233  69.141   2.536
  62.404   3.711  62.973  61.990   3.160  62.310  62.073   4.591  62.793  69.524
  41.557  20.621  69.101  42.347  20.959  69.432  41.624  19.671   3.145  28.209
  31.475   3.776  27.518  31.275   3.091  28.216  32.431  41.609  66.501  65.651
  40.962  66.213  65.007  41.097  66.969  66.311  63.971  55.982  49.897  64.663
  56.614  49.702  63.400  56.007  49.129  14.428  12.606  48.399  14.627  11.686
  48.226  14.527  13.036  47.550  26.652  28.757  53.484  27.403  28.853  54.070
  26.169  28.008  53.834  29.924  67.442  29.690  30.164  67.374  28.766  29.408
  68.246  29.745  37.607   1.234  24.110  37.463   2.155  23.894  37.809   0.820
  23.270  36.027  67.459  11.062  36.204  68.049  11.794  35.221  67.796  10.671
  15.308  58.318  51.637  15.495  58.824  50.846  15.033  57.460  51.312  69.556
  58.506  25.358  70.164  59.201  25.106  69.313  58.716  26.260  46.184   3.691
  32.588  46.326   4.460  32.037  45.232   3.601  32.634  53.406  65.690  60.991
  53.206  65.888  61.907  52.683  66.080  60.500  29.815  10.111  27.153  29.448
  10.994  27.151  30.069   9.958  28.063  47.661  72.789  15.981  47.796  73.705
  16.226  47.563  72.330  16.815  45.625  17.735  66.756  45.550  18.200  67.589
  45.620  18.427  66.094  36.040   5.694   5.449  36.228   5.143   6.209  36.881
   6.096   5.231  10.090  40.339  28.632   9.870  40.245  29.558   9.304  40.714
  28.235   2.469  37.908  56.438   2.664  37.699  55.524   2.214  38.831  56.423
  50.417  71.506   1.664  51.347  71.728   1.621  50.008  72.266   2.079  69.784
  43.353  64.663  70.057  42.972  65.497  69.903  44.296  64.780  31.299  50.379
  22.256  31.507  49.704  21.609  31.901  50.209  22.980  70.255  31.818  59.444
  71.016  32.213  59.869  69.961  32.478  58.817  45.214  15.531  71.230  44.550
  15.105  71.773  46.034  15.392  71.703  59.993   1.163  51.123  59.866   0.721
  51.963  59.465   1.958  51.188   4.647  20.980  35.401   3.958  21.477  34.960
   5.461  21.402  35.126  49.436  16.391  39.149  49.291  17.200  38.659  50.378
  16.234  39.078  62.981   5.938  37.367  63.438   5.939  38.208  62.970   5.018
  37.102   7.021  65.714   6.946   7.490  65.563   7.767   6.163  65.312   7.083
  12.526  40.381  34.689  11.830  40.299  35.341  13.060  41.112  34.999  62.109
  68.465   7.026  62.892  68.285   7.547  61.991  67.679   6.492   9.105   8.252
  69.121   9.087   8.948  68.464  10.025   8.189  69.378  13.033  25.894  20.510
  13.630  25.674  19.794  12.161  25.826  20.122  57.009  63.253  34.910  56.500
  62.791  34.244  57.851  63.428  34.489  11.394  24.954  26.589  12.248  24.560
  26.411  11.307  24.918  27.542  11.202  72.621   7.182  11.698  72.055   6.591
  10.738  73.225   6.602  72.100  31.895  53.120  71.327  32.357  53.445  71.842
  31.574  52.256  19.766  17.137  67.218  19.781  16.244  66.874  19.408  17.663
  66.503   0.496  61.960  14.758  -0.310  62.473  14.705   0.348  61.354  15.484
  40.016  16.250  61.638  39.660  15.374  61.490  39.325  16.843  61.341   5.341
  43.816  15.457   6.092  43.347  15.820   5.186  44.532  16.073  33.096   8.352
  65.915  33.727   7.666  66.135  32.257   7.896  65.858  12.121   8.375  28.672
  13.074   8.348  28.754  11.867   9.195  29.096  13.804  73.607  39.064  13.728
  74.449  38.615  14.048  72.990  38.374  58.896  58.408  41.319  58.592  59.312
  41.235  59.309  58.373  42.182  22.061  36.173  68.414  21.996  35.389  67.869
  22.097  35.839  69.311  29.400  68.630  66.779  29.350  67.845  66.233  29.085
  69.335  66.214  66.060  13.746  47.892  66.553  13.394  48.633  66.728  13.960
  47.241  64.960  62.902  17.072  64.419  62.180  17.391  64.622  63.086  16.195
  27.931  59.475  11.387  28.030  60.142  10.708  27.909  59.969  12.207  53.092
  63.958  28.026  52.820  63.576  27.191  52.981  64.901  27.905  16.161  17.979
   1.237  16.451  17.945   0.325  16.857  17.540   1.726  24.968  59.641  24.846
  25.608  59.971  24.215  24.922  58.702  24.670  37.268  58.801  59.036  37.036
  58.586  58.133  37.997  59.416  58.956  14.900  73.541  12.801  15.019  74.187
  13.498  15.779  73.402  12.450  60.531   1.173  47.838  60.108   1.072  48.691
  59.911   1.690  47.324  62.916  38.150  31.085  62.250  37.884  30.450  62.425
  38.322  31.888  64.247  52.744   2.637  64.857  52.186   3.119  64.527  52.672
   1.724  50.249   4.222  19.934  50.419   4.032  20.857  49.301   4.349  19.887
  51.511  48.867  67.201  50.584  49.009  67.391  51.907  48.692  68.055  72.134
  52.379  58.314  71.297  52.195  57.888  72.786  51.961  57.750  28.403   4.941
  56.419  28.569   4.582  57.291  27.924   5.754  56.583  28.459  44.093  15.635
  28.272  43.170  15.808  27.630  44.450  15.317  62.200  40.959  24.140  62.052
  40.526  24.981  61.445  41.537  24.033  14.715  23.771  34.658  15.575  24.165
  34.801  14.905  22.874  34.384  63.276  49.632  26.516  63.301  48.785  26.962
  63.078  50.261  27.210  65.087  17.065  68.904  65.689  17.448  68.266  64.526
  16.487  68.388  15.062  23.647   3.677  14.514  22.979   3.266  15.346  24.204
   2.952  26.117  69.305  14.117  26.823  69.730  14.603  25.324  69.759  14.401
   7.810   5.963  16.382   7.955   6.908  16.433   8.681   5.581  16.490  25.008
   0.157  49.983  24.586   0.521  49.204  24.418   0.381  50.702  51.674  46.761
   5.402  51.370  47.208   6.192  52.418  47.283   5.103  23.717  21.010  36.024
  24.348  21.216  35.335  24.068  20.223  36.442  19.298  55.726  21.845  18.480
  55.437  21.440  19.028  56.120  22.674   2.833  17.868  33.584   2.873  18.615
  32.987   2.174  17.289  33.200  27.744   6.368  18.431  27.431   6.813  17.644
  27.488   6.945  19.151  65.729   3.321   7.427  66.427   3.925   7.682  65.635
   2.734   8.177   9.186  28.200  34.368   9.596  28.632  33.619   8.307  28.577
  34.409  28.422  66.224  14.371  27.781  66.322  13.668  28.760  67.108  14.513
  26.137  52.333  21.379  25.686  52.459  22.214  27.036  52.115  21.624  18.448
  26.341  30.547  18.132  26.173  31.435  19.373  26.094  30.571   4.433  24.296
  23.692   5.078  25.001  23.755   4.103  24.193  24.584  42.473  19.873   3.234
  42.278  19.264   3.947  42.339  20.740   3.616  33.713  17.484   4.014  32.930
  17.856   4.420  33.423  16.642   3.663  32.070  71.968  65.111  32.883  71.986
  65.617  31.408  72.314  65.710  41.652  42.191  67.838  42.521  42.003  68.192
  41.238  41.332  67.749  19.389  16.299  36.996  18.710  16.873  37.350  18.912
  15.663  36.463  28.051  31.132   6.554  27.531  31.934   6.600  28.132  30.953
   5.617  70.815  27.191  23.662  70.225  27.690  23.097  71.683  27.330  23.284
  58.082   2.072  62.717  57.468   2.117  61.984  58.918   1.837  62.315   4.413
  37.215   1.383   3.571  37.009   1.789   4.212  37.315   0.453   8.780  14.743
  26.107   8.291  15.253  26.752   8.723  13.840  26.422  49.182  69.858  38.073
  49.084  70.173  38.972  49.362  68.923  38.165  18.005  41.776   0.103  18.356
  41.861   0.989  17.190  41.288   0.214   8.313  32.553  40.746   8.936  32.548
  40.018   8.530  31.771  41.253  53.134  27.882  55.272  53.829  28.539  55.312
  52.457  28.281  54.725  72.887  16.680  54.231  73.569  16.856  53.582  72.839
  17.483  54.750  69.151  29.553  22.977  69.515  29.767  23.836  69.497  30.229
  22.395  28.299  29.320   3.597  29.137  28.907   3.803  28.095  29.018   2.712
  10.655  71.484  47.899  10.922  72.391  47.754  11.396  70.964  47.590  59.643
  52.364  53.541  59.044  53.080  53.330  60.071  52.157  52.710  32.797   6.123
  48.456  32.216   6.802  48.111  32.679   6.166  49.405   6.256  28.802  15.680
   7.000  29.402  15.635   5.598  29.191  15.104  47.525  72.878  10.879  46.599
  72.857  11.119  47.977  72.500  11.634  71.990   0.893   2.996  72.432   0.684
   2.173  71.788   0.042   3.383  46.452  50.136  64.304  45.951  50.756  63.773
  46.295  50.412  65.207  18.218  37.168  15.923  18.872  37.683  15.451  18.292
  37.461  16.831  59.862  66.358  63.653  59.292  65.650  63.354  59.531  66.581
  64.524  32.726  11.796   2.045  32.310  12.401   1.431  33.641  11.765   1.765
   0.226  12.232  56.801   0.007  11.766  57.608   0.034  13.149  56.995  14.316
  35.182  63.617  14.567  35.703  64.380  15.123  35.099  63.109  73.066  17.474
  50.756  73.563  17.340  49.949  73.645  17.155  51.449   5.959  31.838  27.674
   5.342  32.213  28.302   6.409  32.595  27.298  26.176  43.753  68.573  26.827
  44.347  68.200  25.685  44.294  69.192  17.941   6.406  70.578  17.955   7.280
  70.968  17.851   5.813  71.324  56.051  70.534  49.713  55.612  71.293  49.329
  55.353  69.889  49.831   8.742  55.887  13.173   9.388  55.795  12.473   9.094
  55.365  13.894  28.966  66.548  53.054  28.449  66.372  53.840  29.870  66.380
  53.319  47.110  14.520  56.325  47.525  13.946  55.681  47.400  14.179  57.171
  28.992  25.906   1.054  29.360  25.026   1.143  29.210  26.167   0.159  34.921
  57.397  19.599  34.190  57.290  20.208  34.942  56.578  19.104  22.902  15.317
  30.411  22.901  15.728  29.546  21.997  15.393  30.713  23.261  67.416  54.021
  23.338  66.741  54.696  24.066  67.927  54.102  72.501  58.308  28.079  72.885
  58.869  27.405  73.222  57.743  28.359  37.972   9.150  53.011  38.078   8.209
  52.877  38.278   9.302  53.904  24.764  59.201  43.683  24.442  58.524  43.088
  25.494  59.604  43.213  69.269  12.723  36.007  70.210  12.635  35.856  69.145
  12.446  36.914  13.858  63.875  45.904  13.107  63.861  46.496  14.131  62.960
  45.841   0.447  10.479   1.672  -0.314  10.088   1.242   0.270  10.382   2.607
  37.037  61.460   6.391  37.056  61.223   7.319  36.186  61.148   6.083  59.096
  42.377   1.429  59.500  42.971   2.062  59.562  42.547   0.611  35.314  18.983
  13.721  34.718  18.541  13.116  35.805  18.272  14.134   3.069  63.541  47.456
   2.641  62.922  46.865   2.349  63.956  47.931  72.906  19.889  31.690  73.222
  19.081  32.094  72.937  20.537  32.393  42.076  17.323  42.439  42.868  17.449
  41.916  41.505  16.793  41.883  60.794  49.270  15.926  60.856  48.966  16.831
  61.478  49.935  15.849  54.388  17.563  42.175  55.200  17.130  42.438  54.659
  18.197  41.511  71.991  11.020  32.322  71.782  10.383  31.639  72.030  11.859
  31.863   7.112  37.702  57.848   6.760  38.591  57.807   7.424  37.527  56.960
  62.556  22.678  62.564  62.207  22.570  61.680  62.811  21.795  62.831   3.792
   6.255  16.914   4.082   7.066  17.334   3.884   5.588  17.594   2.615  34.131
  30.058   2.967  33.408  30.577   3.224  34.217  29.324  37.480  52.923  54.122
  37.923  53.366  53.399  36.936  52.258  53.699  64.063   8.156  54.638  63.875
   7.247  54.868  64.781   8.100  54.007  48.330  40.582  68.095  47.672  41.019
  67.555  49.078  40.460  67.510  51.957  66.639  66.895  52.855  66.465  67.177
  51.731  67.471  67.312  53.750   1.211  19.388  53.918   2.007  19.893  53.686
   0.519  20.047  12.172  58.863  32.350  13.054  58.719  32.691  12.309  59.247
  31.484   9.125  58.378   3.356   9.900  58.854   3.655   9.238  57.493   3.702
   6.810  38.275  22.548   7.491  37.606  22.614   5.993  37.781  22.482  71.018
  36.752  21.093  71.199  36.316  21.926  70.996  36.042  20.451  49.519  53.751
  68.219  50.392  54.017  68.508  49.175  53.230  68.945  12.944  12.360  22.030
  12.940  12.864  21.217  12.042  12.056  22.129  36.025  51.101  17.953  36.855
  50.624  17.981  36.274  52.019  18.058  12.250  29.176  27.199  13.176  29.399
  27.297  12.227  28.567  26.462  59.788  13.064  57.453  59.492  12.808  58.326
  60.071  13.973  57.553   8.045  35.595  19.683   7.577  35.934  20.446   7.537
  35.908  18.934  71.551  27.276  49.592  71.127  26.471  49.293  71.829  27.713
  48.788  50.000  61.905  66.990  49.825  61.889  67.931  50.001  62.835  66.763
  56.891   5.973  12.102  56.204   5.331  12.281  57.619   5.707  12.663  17.112
  51.170  62.603  17.740  51.835  62.320  17.468  50.841  63.428  54.353  45.689
  15.952  54.089  44.773  16.037  54.683  45.761  15.056  54.048  19.968  10.401
  54.970  20.000  10.144  53.987  20.567  11.146  43.294  12.484  68.302  43.286
  11.622  68.719  43.816  12.361  67.509  69.239  12.005  38.690  69.856  11.559
  39.270  68.674  12.504  39.280  60.101  68.488  61.809  60.306  68.276  60.898
  60.005  67.637  62.237   3.793  63.576  29.671   3.924  62.642  29.835   4.283
  64.013  30.368  47.734  66.864  42.818  48.356  66.251  43.209  47.617  67.543
  43.483  14.031  48.777  69.535  14.438  48.616  68.684  13.627  49.640  69.449
  54.820  66.866  20.128  54.912  66.747  19.183  54.341  67.689  20.221  67.988
  52.401   4.044  67.205  51.935   4.339  68.291  51.904   3.284  31.111  67.986
   1.284  30.778  67.562   0.493  30.335  68.118   1.830  73.549  24.470  23.158
  73.235  23.707  22.672  74.042  24.978  22.514   3.635  47.936  68.651   4.143
  47.126  68.629   4.292  48.629  68.724  39.138  61.683  36.306  39.584  62.168
  37.000  38.595  62.338  35.868  53.635  22.469   4.213  53.233  23.284   3.911
  54.243  22.742   4.899  71.870  44.847  53.868  71.206  45.113  54.503  72.387
  45.638  53.716  61.398  38.049   7.005  62.058  37.592   6.484  60.606  38.018
   6.469  30.756  48.695  67.562  30.066  49.314  67.323  30.673  47.985  66.925
  26.620  70.230  68.340  26.799  70.649  67.498  26.082  70.864  68.814  24.655
  31.219  11.710  24.608  30.280  11.530  25.243  31.289  12.462  44.422  45.848
  70.876  44.122  45.807  71.784  45.348  45.611  70.919  66.073  42.554  10.866
  65.886  43.461  10.625  65.210  42.154  10.979  73.312   2.448  57.132  72.731
   1.715  57.334  72.729   3.204  57.064  61.876  11.501  57.293  62.444  11.908
  57.947  61.068  12.014  57.326  58.582  64.977  61.583  59.032  65.718  61.176
  57.681  65.279  61.701  64.281  69.749  58.252  64.699  69.265  58.964  64.137
  69.094  57.569   9.248  29.011   3.017  10.161  28.775   3.182   8.806  28.175
   2.874  64.167  39.397   4.256  63.959  39.992   4.976  63.544  39.628   3.567
  41.593  29.993  55.349  42.359  29.524  55.680  41.322  29.496  54.578  65.996
  39.175  21.036  65.872  40.002  20.572  65.220  39.092  21.591  72.148  53.980
  13.350  71.865  53.129  13.016  73.103  53.955  13.291  26.383  72.589   8.888
  27.337  72.547   8.819  26.096  72.930   8.041  33.720  62.867  34.450  33.929
  63.575  33.841  33.582  62.103  33.890  31.830  40.853  10.696  31.489  40.352
   9.956  32.768  40.933  10.520  32.892   0.915  13.601  32.075   0.420  13.557
  33.212   0.931  12.699  57.994  64.266  44.039  57.694  63.380  44.241  58.258
  64.226  43.120  12.729  32.210   2.826  11.855  32.599   2.802  13.318  32.953
   2.957  12.211   7.722  66.009  11.832   7.091  65.397  11.713   8.527  65.862
  40.123  49.378   8.333  40.508  49.698   9.149  40.230  50.102   7.717  62.767
  40.589   7.796  62.230  40.536   8.587  63.600  40.187   8.046   1.712  53.691
  63.713   1.842  53.516  62.781   1.077  53.032  63.994  18.842  75.059  12.278
  18.279  74.611  12.910  19.485  74.398  12.020  67.003  70.009  67.822  67.493
  69.497  68.465  67.468  70.844  67.776  70.478  53.410  39.242  71.397  53.586
  39.041  70.180  52.848  38.527  46.571   6.138  42.650  47.208   6.852  42.606
  47.030   5.436  43.112  73.144  57.280  25.566  72.656  56.773  24.917  72.651
  57.165  26.379  66.987  20.340  23.534  67.813  20.819  23.602  67.028  19.692
  24.238  51.518  55.576  20.895  51.740  56.485  20.691  51.645  55.507  21.842
   1.936  52.430  72.249   2.755  52.915  72.143   2.114  51.573  71.862  63.926
  69.766  21.786  63.955  69.068  22.441  64.268  69.360  20.989  30.740   1.311
  67.020  30.542   1.640  66.143  31.626   0.955  66.948  54.272  58.823  50.491
  53.960  58.774  49.587  54.701  57.981  50.642  68.305  49.060  41.647  68.630
  48.194  41.894  68.036  49.460  42.474  19.363  65.966  28.446  19.721  65.192
  28.882  19.932  66.098  27.688   0.942  42.395   6.512   0.897  41.968   5.657
   1.278  43.272   6.324  24.410  11.415  38.710  23.485  11.424  38.957  24.496
  12.125  38.074  19.564   0.927  46.204  18.809   1.429  45.896  19.375   0.750
  47.125  30.927  25.476   9.392  30.129  24.947   9.402  31.401  25.210  10.180
  18.690  29.167  51.139  19.371  29.345  51.789  18.943  29.691  50.378  55.699
  24.026  33.459  55.256  24.024  34.308  55.801  23.100  33.240  72.735  69.369
   5.692  73.253  69.555   6.475  73.371  69.046   5.054  36.874  15.219  48.579
  36.212  15.711  49.066  37.151  14.529  49.182  28.448  55.486  11.074  28.879
  56.318  10.881  28.751  54.894  10.385  21.727  58.955   5.335  21.419  58.060
   5.479  21.301  59.228   4.523  27.584  46.992   7.059  27.771  46.917   7.995
  26.638  46.868   6.993  64.798  17.332  61.682  65.312  16.913  60.993  63.902
  17.034  61.527  41.821  68.978  63.680  41.473  68.086  63.678  41.150  69.496
  64.125   9.807  16.678  48.657  10.764  16.659  48.695   9.528  16.206  49.442
  66.688  52.194  39.241  66.457  52.812  39.934  66.842  52.743  38.472  69.539
  29.848  47.363  69.138  30.183  48.165  69.884  30.625  46.924  10.130  44.370
  22.497  10.438  43.503  22.234  10.351  44.431  23.426  10.739   7.961  37.771
  10.812   7.060  37.458  10.605   7.877  38.715  28.279   1.436  65.336  29.084
   1.298  64.838  27.956   0.553  65.518  13.812  10.931  54.493  13.846  10.955
  53.537  13.301  10.147  54.695   0.668  24.829  15.139   1.417  24.855  14.543
   0.547  23.900  15.332  21.453   9.162  29.025  20.990   8.416  29.405  20.773
   9.662  28.575  36.855  53.525  15.382  36.943  53.818  16.289  36.976  52.577
  15.424  13.886  14.657  69.739  14.839  14.653  69.655  13.661  13.754  69.964
  35.583   3.296  50.090  35.156   2.706  49.469  35.826   4.060  49.567  54.207
  41.559  54.585  54.903  41.484  55.238  54.662  41.504  53.744  61.886  55.950
  41.986  62.098  55.689  41.090  62.594  56.544  42.236  26.567  14.565   0.511
  27.190  15.286   0.604  27.083  13.778   0.687  29.860  62.871   6.957  29.387
  63.507   6.422  30.523  63.388   7.415  51.581  55.253  40.815  51.294  54.936
  41.672  52.019  54.501  40.416  44.827   6.770  12.965  45.036   5.862  13.187
  44.094   6.704  12.352  38.162   9.950  24.747  37.364   9.421  24.751  38.860
   9.334  24.968  68.176  64.699  45.042  69.039  65.017  44.774  68.173  64.790
  45.995  43.526  53.199  65.189  44.429  52.921  65.341  43.350  53.834  65.883
  34.787  17.456  44.122  35.002  18.213  44.667  35.317  16.744  44.480  11.107
  20.641   1.576  10.532  20.093   2.110  11.524  20.030   0.968  24.788   4.554
  23.508  25.106   3.932  24.163  25.040   4.167  22.670  17.038  58.123  38.544
  17.937  57.795  38.541  16.879  58.377  39.453  35.673  16.836  18.378  35.504
  17.514  19.032  36.462  17.133  17.924  58.729  37.607  19.403  57.923  37.931
  19.001  58.433  37.104  20.162  60.925  41.089  16.809  60.904  42.043  16.887
  61.824  40.849  17.035  35.210  73.164  36.880  34.946  73.215  35.961  36.129
  73.433  36.881  56.530  33.356   4.849  56.607  33.998   5.556  56.043  32.630
   5.238  15.591  19.738  56.073  16.154  19.561  55.319  16.059  19.359  56.816
  14.404  17.711  43.158  13.876  18.067  43.872  13.805  17.672  42.413  44.434
  55.928  33.600  44.599  54.998  33.750  44.441  56.022  32.647  45.572  48.066
  59.969  45.067  48.524  59.297  45.109  47.236  60.091  35.755  24.310  12.833
  35.781  23.354  12.841  34.829  24.526  12.942  37.522   2.465  10.863  36.768
   1.951  10.573  38.018   2.636  10.063  47.919  17.653  21.353  48.792  17.675
  20.960  47.617  18.560  21.315  16.379   6.231  62.219  17.302   5.977  62.232
  16.392   7.173  62.046  21.054  62.520  26.664  21.782  62.297  26.084  20.490
  63.084  26.134  38.717   4.166  66.267  39.671   4.241  66.274  38.541   3.308
  66.652  12.596  57.244  39.905  13.495  56.963  39.732  12.105  56.961  39.134
   9.626  49.961  66.419   9.814  50.322  65.553   8.722  49.653  66.359  15.218
  49.956  16.844  15.189  49.718  17.770  14.382  50.395  16.683  15.754  19.863
   9.395  15.198  19.095   9.527  15.461  20.230   8.561  42.723  45.745  10.261
  42.769  45.059   9.595  42.518  45.280  11.071  16.538  38.879   7.685  16.977
  39.724   7.593  17.123  38.256   7.255   5.391  50.887  48.067   4.649  50.313
  48.255   5.619  51.268  48.915   4.938   9.293  31.877   4.371   8.575  31.595
   5.768   9.133  31.428   2.541  40.868  21.923   2.562  40.757  22.874   1.617
  40.777  21.692   6.333   6.916  40.472   6.847   6.855  39.667   5.456   7.162
  40.179  13.041  14.231  20.081  13.726  14.806  20.423  12.541  14.785  19.481
   5.277  50.967  30.038   4.600  51.035  30.712   5.545  50.048  30.060   7.882
   2.280  42.908   7.482   1.697  42.262   7.203   2.405  43.571  73.385  20.747
  39.936  73.364  20.078  40.620  72.585  21.254  40.073  15.716  48.573  71.605
  15.116  48.642  70.863  15.983  47.654  71.613   6.610  42.045  33.180   5.921
  42.246  33.814   6.153  41.614  32.458  72.730  23.970  25.822  72.988  24.497
  25.066  71.869  24.308  26.067   2.303  59.508  65.774   2.031  60.317  65.339
   1.767  59.471  66.566  43.799  20.017  50.272  42.943  19.591  50.260  44.426
  19.299  50.183  33.965  10.600  64.577  34.445  11.182  65.166  33.977   9.750
  65.017  13.972  32.943  56.060  13.513  33.032  55.225  14.204  33.839  56.303
  25.178  35.564  63.120  24.530  35.778  62.449  24.835  34.776  63.542  72.708
  21.858  11.497  73.390  21.509  12.072  72.627  21.207  10.800  31.250   3.742
  12.050  30.646   3.625  11.317  30.683   3.826  12.816  24.851  60.535  32.197
  25.563  60.268  32.778  24.069  60.138  32.578  23.305  65.009   3.482  23.286
  64.740   4.400  23.993  64.472   3.089  54.834  47.237  54.612  55.477  47.541
  53.971  54.681  47.995  55.176  70.061  47.583  19.473  69.579  48.406  19.560
  70.756  47.778  18.844  50.454  67.346  27.831  50.436  67.647  28.739  49.678
  66.793  27.747  64.496  15.741  56.090  64.006  16.465  56.478  63.831  15.206
  55.657  31.180   9.563  57.801  30.692  10.353  58.031  30.826   9.302  56.951
  34.509  51.290  63.348  34.404  50.765  64.142  35.050  50.750  62.773   2.170
  51.671  20.092   3.062  51.392  20.295   1.992  52.376  20.714  67.196  47.808
  33.847  66.447  48.240  34.258  67.425  47.100  34.449  24.083  74.089  22.941
  23.716  74.602  22.221  24.005  74.660  23.706  54.061  51.383  50.366  53.300
  51.384  49.784  54.702  50.830  49.920  50.512   8.181  19.581  50.791   8.914
  19.033  50.070   8.591  20.324  30.138  40.231   4.816  31.084  40.331   4.918
  29.855  41.045   4.397  12.411  16.153  27.071  12.567  16.298  26.138  12.551
  15.214  27.194  65.053  41.945  21.654  65.288  41.773  22.566  64.323  42.563
  21.708  12.494  50.347  42.968  12.770  49.430  42.976  11.620  50.338  43.360
  57.952  28.002  53.310  57.132  27.884  53.790  58.528  28.452  53.927  64.279
  22.885  54.330  65.123  23.174  54.678  63.729  23.668  54.355  19.156  33.413
  14.353  18.784  32.903  13.634  19.999  32.996  14.531  23.918  19.190  33.795
  23.198  19.572  34.299  24.416  19.945  33.480  27.824   1.787  44.749  28.222
   1.088  45.268  28.407   2.536  44.870  20.165  41.821  11.571  20.629  41.804
  10.734  19.523  42.525  11.475  57.132  26.171  40.078  56.213  26.112  40.340
  57.144  26.845  39.398   3.885  12.034  47.330   3.500  11.778  48.168   4.785
  12.278  47.545  38.571  59.795  28.009  38.959  59.136  27.434  39.036  60.604
  27.796  66.676  56.756  27.707  66.794  56.690  26.759  67.439  56.310  28.075
  60.193  57.760  65.597  60.975  57.272  65.338  60.399  58.671  65.386   5.448
  11.429  29.846   5.113  11.117  30.687   4.664  11.639  29.339   8.947  40.740
  24.893   9.569  40.872  24.178   8.088  40.783  24.474  35.475   8.974  10.347
  35.729   9.577  11.046  34.687   8.543  10.676  28.280  72.838  17.049  28.337
  73.432  17.798  29.147  72.880  16.645  29.527  69.137  46.144  28.693  69.365
  45.735  30.055  68.782  45.428  24.533  24.729  21.686  23.578  24.708  21.629
  24.747  24.084  22.360  15.704   0.525  23.059  14.896   0.338  22.581  16.047
  -0.337  23.295  11.713  27.298  25.101  11.584  26.554  25.689  12.342  26.985
  24.452  53.949  16.660   6.362  53.983  17.074   7.225  54.857  16.424   6.173
  63.538   8.239  32.813  63.359   8.103  33.743  64.235   8.895  32.797   1.218
  45.517  72.087   1.609  45.276  71.247   1.033  44.680  72.513  27.521  73.185
  25.139  27.147  72.379  24.783  28.381  73.253  24.724  26.889  43.909  19.830
  26.607  44.535  19.162  27.752  44.221  20.101  46.441  72.589  66.715  45.522
  72.852  66.766  46.864  73.290  66.221  47.692   6.833  47.274  48.344   6.161
  47.071  46.896   6.341  47.476  17.523  74.524  53.321  18.336  74.640  52.829
  17.677  74.980  54.148  65.800  40.652  41.838  66.232  39.798  41.803  64.869
  40.454  41.734  55.288  55.100  55.841  56.140  54.712  56.039  55.094  54.809
  54.950  14.263  62.239  35.690  14.515  61.564  36.320  15.091  62.538  35.314
  61.319  73.603   5.659  61.246  72.653   5.755  62.062  73.727   5.068  11.510
  42.074  20.888  10.859  42.503  20.331  12.340  42.484  20.644  42.649  10.928
  14.687  43.232  10.444  14.102  42.802  10.543  15.550  16.783  35.941   3.861
  17.194  35.190   3.432  17.086  36.698   3.360  69.633  21.043  15.956  68.835
  21.351  16.387  70.089  20.539  16.630  30.403  69.651  33.477  30.680  68.738
  33.555  30.474  69.844  32.542  15.461  12.590  17.130  15.521  12.490  16.180
  15.236  13.511  17.261  18.470  56.635  42.500  18.026  57.352  42.047  17.785
  56.226  43.030  12.636  67.395  62.469  13.411  66.841  62.562  12.270  67.154
  61.618  32.247  55.577  18.562  32.354  56.496  18.317  31.330  55.504  18.827
  32.592   5.861  68.718  32.310   6.016  69.620  33.404   6.361  68.632   4.150
  70.876  22.748   3.360  71.220  23.165   4.583  70.370  23.435  60.828   6.452
  44.976  60.306   6.962  45.595  60.227   5.784  44.648  16.256  11.166  33.189
  16.987  11.315  32.589  16.586  10.521  33.814  66.974  60.046  69.244  67.177
  60.637  68.519  67.799  59.594  69.422  58.273  62.620  17.370  58.370  61.945
  18.042  59.155  62.733  17.016  71.588  42.977  32.224  70.872  42.358  32.077
  72.290  42.671  31.649  52.718  26.557   5.400  53.070  25.914   6.015  53.075
  27.394   5.699  10.988  32.902  56.504  11.702  32.405  56.104  10.200  32.401
  56.293  67.814  12.274  60.287  68.600  12.779  60.493  67.942  11.990  59.382
  65.011  27.753  64.969  65.910  27.428  64.937  64.731  27.776  64.054   9.844
  21.680  49.001   9.410  22.307  48.422   9.225  20.954  49.075  68.721  18.735
  65.117  69.254  19.486  64.856  68.149  18.575  64.366  53.073  11.952  44.915
  53.276  11.663  45.805  52.121  12.059  44.909  51.509  59.562  12.050  51.351
  59.721  12.980  51.064  58.734  11.869  46.939  48.666  41.546  46.902  47.739
  41.309  47.570  49.044  40.934   0.659   0.932   3.357   0.075   1.443   3.917
   0.192   0.862   2.524  46.201  26.586  10.322  47.064  26.488  10.724  45.764
  25.751  10.487  35.863  32.476   4.106  36.139  32.674   5.001  35.618  31.551
   4.129  30.483  61.870  67.965  29.709  61.543  67.507  30.324  61.661  68.885
  35.984  63.041  20.591  36.246  63.672  21.261  36.021  63.533  19.771   2.487
   6.459  41.529   2.388   6.709  40.611   3.057   7.133  41.900  44.701  28.298
  43.859  44.080  28.892  43.437  44.602  27.472  43.385  22.748  59.495  33.695
  22.071  59.429  33.021  22.989  58.588  33.883  47.781  43.571  56.441  47.417
  43.759  57.306  48.205  42.718  56.540  51.985  63.364  32.175  52.167  62.973
  33.029  52.806  63.276  31.691  39.102   3.102   8.452  38.705   3.973   8.430
  40.017   3.249   8.214  46.684  67.770  55.862  47.026  68.240  55.101  45.955
  68.310  56.169  69.556  10.796  29.160  70.158  10.166  29.556  69.523  10.549
  28.236   2.220  71.245  50.691   2.639  70.702  51.358   1.351  71.433  51.046
  52.127  24.218  69.934  52.624  23.749  70.605  52.039  23.589  69.218  37.464
  58.403   8.602  36.757  58.932   8.233  38.197  59.012   8.693  56.228  15.499
  33.809  56.615  15.849  34.612  56.979  15.263  33.264  70.508  66.986  43.252
  71.370  67.059  42.843  70.018  66.399  42.676   0.141  32.218  11.481   0.196
  31.645  10.716   0.198  33.103  11.122  50.041  13.008  44.830  49.613  12.164
  44.979  49.324  13.642  44.826   3.474  51.720  13.349   4.286  51.417  13.756
   3.754  52.395  12.731  15.340  54.432   5.979  15.862  54.394   6.780  15.812
  53.876   5.359  57.398  21.592  51.067  57.205  20.693  51.334  58.320  21.572
  50.808  42.237  10.162  17.294  42.441  11.078  17.479  42.387   9.710  18.124
  35.481  60.529   8.615  34.839  61.093   8.183  35.346  60.684   9.550   6.778
  15.506  51.002   7.719  15.568  51.167   6.711  15.052  50.162  21.966  55.257
  27.293  22.365  54.570  27.827  22.697  55.821  27.042  30.565   8.461  16.323
  30.664   7.586  16.698  31.200   8.489  15.608  31.407  47.547  14.437  31.904
  46.759  14.217  31.202  47.449  15.367  63.819  56.792  10.222  64.250  57.394
  10.829  62.923  57.121  10.154  56.110  62.932  37.347  56.430  63.015  36.449
  56.368  63.751  37.770   2.584  55.864  12.288   3.141  56.048  13.044   3.196
  55.753  11.560  60.881  32.454  71.353  61.608  32.932  71.753  60.436  32.036
  72.090  33.484  62.279  46.896  32.825  62.039  46.244  32.985  62.422  47.700
   2.126  35.867   2.987   2.555  35.012   2.998   1.368  35.762   3.563  51.191
  37.134  70.995  50.611  37.863  71.216  51.905  37.537  70.501  16.740  -0.288
  31.594  16.640   0.188  30.769  16.732   0.394  32.266  47.538  45.049  46.469
  48.293  44.667  46.916  46.802  44.884  47.058  14.950  43.014  17.827  15.894
  43.172  17.793  14.843  42.128  17.480  19.212  45.683  13.220  19.344  45.127
  12.452  20.083  45.761  13.610  59.293  50.752  38.963  59.253  50.311  38.115
  58.579  50.364  39.469  35.283  54.893  13.582  35.915  54.546  14.212  35.457
  55.834  13.562  17.073  23.504   7.842  18.023  23.508   7.958  16.730  23.859
   8.663  51.881  47.487   0.111  51.331  48.015   0.690  52.755  47.540   0.498
  19.536   2.045  41.283  19.349   1.747  40.392  20.303   1.538  41.549  51.247
   2.019  31.369  51.132   1.947  32.317  50.601   1.414  31.004  19.007  13.160
  19.863  19.823  12.689  20.034  18.509  12.576  19.292  38.924   5.634  15.926
  38.247   5.578  15.252  38.989   4.745  16.275  54.981  47.839  42.096  55.664
  48.206  41.535  54.255  47.655  41.501  72.029  35.325  52.930  71.457  35.748
  52.290  71.468  34.683  53.365  47.149  45.821  43.844  46.937  46.693  44.178
  47.258  45.284  44.629  15.456  15.660  29.433  14.706  15.718  30.025  15.186
  16.151  28.656  20.386  48.129   9.584  19.845  48.523  10.269  19.793  47.541
   9.118  62.797  57.744  53.508  63.744  57.806  53.382  62.651  58.086  54.390
  35.753  29.720   5.516  36.126  29.457   6.357  35.204  28.980   5.256  15.837
  50.665  46.244  15.084  50.278  45.797  16.338  49.913  46.562  22.061  62.346
  20.579  22.905  62.306  20.129  22.104  61.646  21.230  24.579  19.369   8.002
  23.660  19.594   8.145  25.057  20.175   8.197   1.895   6.489  48.682   1.174
   7.085  48.883   1.915   5.879  49.419   8.172  44.707  49.803   8.021  44.946
  50.718   8.776  45.374  49.478  47.433  60.580  34.373  46.484  60.494  34.466
  47.732  59.701  34.142  63.146   4.452  45.791  63.431   4.782  46.643  62.518
   5.105  45.479  21.855  62.528  43.811  21.694  63.418  44.125  21.563  62.539
  42.899   8.768  38.732   9.478   8.258  39.540   9.535   8.592  38.279  10.302
  73.454  10.058  36.748  73.606  10.906  37.165  74.029   9.454  37.218  74.177
  37.826  20.139  73.506  37.235  19.798  74.743  37.265  20.669  70.853  20.881
  27.414  70.512  21.764  27.269  71.585  21.003  28.019  28.333  68.524  10.687
  27.666  68.962  10.158  27.862  67.817  11.129  61.179  67.731  23.701  62.093
  68.011  23.755  60.920  67.930  22.801  67.197  35.569  43.522  66.398  35.924
  43.912  66.960  34.679  43.258  70.297  72.668  26.132  70.225  73.024  27.018
  69.535  72.096  26.041  73.617  36.940  65.056  72.890  37.139  64.466  73.676
  35.984  65.049  70.859  29.907  50.738  71.010  28.968  50.627  70.033  29.961
  51.219  45.634  66.747  11.167  45.705  67.582  11.629  44.989  66.908  10.478
  20.420  26.583  27.612  19.636  27.002  27.967  20.144  25.687  27.415  64.337
  71.800  41.233  64.067  71.370  42.045  64.175  72.730  41.391  15.331   1.776
  47.206  16.164   1.923  46.757  14.666   1.959  46.543  62.863   2.971   6.848
  63.414   3.208   7.595  63.475   2.619   6.202  66.991  24.288  10.883  67.018
  25.082  11.416  66.156  24.341  10.417  37.402   3.037  32.222  38.109   3.237
  32.836  36.880   3.839  32.190   4.858  54.409  36.475   4.787  54.836  35.621
   4.659  53.489  36.300  51.701  57.522  55.167  52.383  57.376  55.823  52.129
  58.044  54.488  19.866  32.341  65.654  18.922  32.415  65.790  20.040  32.876
  64.879  20.632  59.075  56.005  21.271  58.368  55.918  21.103  59.859  55.724
  32.431  42.851  16.543  32.481  42.738  15.594  31.843  43.596  16.666  25.983
  56.750   7.160  25.417  56.473   6.439  26.770  56.214   7.067  22.502  70.723
  38.048  21.995  69.944  38.279  22.341  71.335  38.766  56.226   3.964  38.277
  55.702   4.761  38.204  56.589   3.834  37.401  72.861  58.264  59.253  72.526
  58.137  58.365  72.086  58.200  59.812  44.531  27.192   4.860  44.119  26.375
   5.142  45.468  26.996   4.850  19.461  22.171  55.550  19.845  21.981  54.694
  19.113  23.059  55.464  48.798  53.951  54.417  48.274  54.208  55.175  49.343
  54.715  54.232  51.430  61.977  18.302  51.438  62.504  19.101  52.336  61.684
  18.199  62.680  13.402  43.032  62.277  14.100  43.547  63.208  12.913  43.664
  21.866  40.410  26.307  21.661  40.726  27.187  22.573  40.980  26.006  71.883
   3.655  68.063  72.487   3.899  68.764  71.537   2.803  68.330  33.254  26.777
  62.892  33.173  26.693  61.942  33.806  26.039  63.152   9.842   3.377  29.897
  10.420   4.138  29.846   9.373   3.488  30.724   6.108   4.248  26.554   6.525
   4.769  25.868   6.812   4.064  27.176  -0.175  16.310  18.002  -0.319  16.115
  17.076   0.704  15.978  18.183   7.838  51.510  41.639   7.808  52.464  41.563
   7.489  51.328  42.512  21.562  57.839   8.342  21.149  57.267   7.694  22.472
  57.908   8.054  69.985  25.128  32.726  70.680  25.635  33.145  69.409  25.786
  32.338  46.643  11.258   6.426  47.391  11.285   7.023  45.889  11.462   6.979
  56.013  59.637  42.825  55.181  59.237  42.574  56.620  58.901  42.902  55.184
  59.085  60.038  54.316  59.470  60.162  55.346  59.155  59.098  13.150   5.837
  34.989  12.516   5.820  35.706  12.977   6.662  34.536  33.205   8.409  21.667
  33.735   9.197  21.790  32.688   8.589  20.882   5.715   8.038  54.053   6.360
   7.429  54.413   5.284   8.411  54.822  72.003  53.125  49.311  71.659  52.750
  50.122  72.786  52.607  49.120  15.774  19.425  17.966  14.880  19.184  18.210
  16.264  19.391  18.788  41.667  47.781  20.479  40.882  47.405  20.876  41.523
  48.726  20.511  59.168  52.497   2.995  59.396  51.568   3.042  59.008  52.750
   3.904   8.100  13.257  29.541   7.963  14.205  29.540   7.299  12.900  29.925
  51.399  17.244   5.685  51.179  17.463   6.590  52.282  16.879   5.734  34.086
  58.291  28.541  34.469  58.060  27.695  33.160  58.441  28.352  38.722  63.612
   2.126  39.659  63.709   2.294  38.549  64.195   1.386  37.874  14.045  63.722
  37.836  14.411  62.839  37.820  13.098  63.592  72.681   3.972  49.873  72.222
   3.873  50.707  72.139   4.583  49.374  41.041   0.103  49.101  41.554   0.341
  49.873  40.280  -0.359  49.452   8.641  21.824  26.929   7.795  21.507  26.614
   8.898  21.193  27.602  21.185  20.894   3.607  20.263  20.771   3.380  21.346
  20.256   4.303   2.603   4.770  24.208   3.430   5.206  24.004   2.628   3.959
  23.699  14.680  17.539  69.605  15.597  17.317  69.767  14.244  16.693  69.499
  21.797  48.114  63.389  21.418  47.259  63.589  22.657  47.914  63.019  50.607
   7.917  27.668  50.260   8.556  27.046  51.346   8.364  28.083  71.846  20.448
  58.800  72.739  20.264  58.508  71.955  21.019  59.560  61.662  66.229   1.065
  60.951  66.403   1.681  61.528  65.320   0.795  10.490   7.276   3.504  10.854
   7.515   2.651   9.581   7.039   3.318  60.238  58.555  47.286  59.474  58.222
  47.758  59.911  59.318  46.809  69.183   0.403  61.637  68.541  -0.021  62.206
  68.666   0.753  60.911  60.671  67.018  54.285  59.992  66.580  54.798  60.652
  67.926  54.587  53.650  19.383  13.637  53.407  18.535  14.010  54.606  19.396
  13.674   1.861  63.544  51.201   2.393  62.853  50.808   1.823  64.227  50.532
  13.738  42.721  24.705  13.551  42.414  25.592  13.069  43.384  24.534   9.876
  48.517  41.527  10.249  47.753  41.087  10.004  49.236  40.909  50.624  58.132
  33.584  50.123  58.149  32.768  50.058  57.670  34.202  18.472  57.347  64.402
  17.520  57.338  64.308  18.686  58.263  64.581   7.538  58.989  34.980   8.169
  58.524  34.430   7.584  59.897  34.682  63.005  69.739  25.907  62.197  70.125
  26.245  63.202  69.027  26.515   0.807  25.767  58.742   0.611  26.076  57.858
   0.606  26.513  59.307  11.273  63.972  59.646  12.008  63.599  60.133  11.530
  63.895  58.727   0.910  44.197  26.319   1.303  44.961  25.897   0.493  44.547
  27.106   0.260  15.809  66.738   0.635  15.782  65.857  -0.425  16.476  66.686
  62.873  14.422  38.313  63.207  14.850  39.101  63.645  14.022  37.912   6.467
  41.952  55.148   5.832  41.337  55.515   7.310  41.662  55.496  14.569  34.337
  20.641  14.219  33.446  20.622  15.056  34.421  19.821   4.572  46.453  45.457
   5.434  46.521  45.045   4.490  45.527  45.688  44.103   9.318  12.701  44.743
   8.616  12.583  44.427  10.033  12.153  12.485  71.145  61.694  12.223  71.909
  62.206  13.046  70.641  62.284  60.748  47.247  41.845  60.183  46.493  41.677
  61.564  46.867  42.170  57.398  67.448  20.696  56.655  66.869  20.527  57.080
  68.320  20.461  72.585  41.027  69.719  72.520  40.451  68.957  73.477  40.894
  70.043  64.046   5.532  55.997  64.239   4.799  55.412  63.113   5.444  56.192
  65.142  21.575  44.184  65.068  20.785  44.719  66.083  21.688  44.051  48.164
  17.217  45.530  47.543  17.878  45.222  48.482  16.797  44.732  45.927  69.374
   2.334  45.624  70.180   2.753  45.295  68.709   2.609  64.210  42.299  55.843
  64.798  42.167  56.587  64.447  41.608  55.225  55.549   5.034  59.279  54.728
   4.808  59.716  55.288   5.277  58.390  43.477  35.404  70.368  44.089  34.676
  70.481  42.718  35.164  70.899  60.490   5.317  27.151  61.319   4.860  27.013
  60.442   5.948  26.433  10.737  68.420  52.733  11.641  68.688  52.567  10.502
  68.864  53.548  26.752  14.030  44.682  26.213  13.469  45.240  27.598  13.584
  44.641  53.003   2.436  17.249  53.351   1.965  18.006  53.760   2.560  16.676
  18.193  41.813  21.963  17.922  41.230  21.253  17.413  42.332  22.157   1.562
  59.482  14.972   1.671  60.043  14.204   0.655  59.181  14.922  36.641  58.109
  31.572  37.531  58.461  31.548  36.301  58.374  32.426  51.913  16.324  51.535
  51.714  15.770  52.289  51.080  16.406  51.071  50.468  10.186  43.256  50.252
  10.555  42.400  51.384  10.425  43.396  74.062   3.853  20.497  74.621   4.531
  20.117  73.436   4.334  21.038  31.504   6.642  14.035  30.744   6.904  13.515
  31.160   5.996  14.652  13.327  21.662   2.919  12.546  21.327   2.479  13.546
  20.990   3.565  58.486   7.862  62.659  58.465   7.651  61.726  58.710   8.792
  62.689  71.770  17.041  44.662  72.060  16.704  43.814  72.107  17.937  44.691
  34.095  71.740   5.166  34.646  70.977   5.340  34.714  72.459   5.037  19.831
  60.050   8.372  20.501  60.678   8.645  20.325  59.322   7.996  53.757  49.978
  54.582  52.887  50.140  54.218  53.772  50.476  55.399  48.574  12.155  63.277
  47.915  12.552  62.708  48.872  12.873  63.836  25.207  58.818   1.699  24.313
  58.477   1.695  25.696  58.202   2.245  21.834  55.568  53.104  20.956  55.829
  53.380  22.215  56.365  52.734   4.309   1.136  42.160   4.438   0.425  42.787
   3.364   1.152  42.007  70.006   2.768  70.529  69.741   3.685  70.460  69.401
   2.391  71.168  64.915  19.103  15.505  65.582  18.972  14.831  64.782  20.050
  15.529  22.122  63.059  65.297  21.582  62.704  64.591  22.476  62.287  65.739
  64.527   2.256  60.951  65.215   1.805  60.462  64.419   3.092  60.497  27.437
  63.682   0.899  28.178  64.287   0.848  27.547  63.104   0.145  14.438  49.849
   4.600  14.483  50.605   4.015  13.501  49.705   4.733  54.504  43.113  28.010
  54.830  42.947  27.125  53.635  43.492  27.878  32.845  39.859  70.017  32.628
  39.045  70.471  33.226  40.417  70.695  36.544  60.457  25.518  36.976  61.297
  25.366  36.883  60.162  26.363  59.650  59.780  53.275  60.268  60.486  53.466
  58.788  60.188  53.357  37.568  21.796   1.636  37.648  20.903   1.972  38.274
  21.875   0.995  12.262  15.817  34.928  11.400  15.490  35.183  12.610  15.145
  34.342  56.572   6.192  20.066  55.863   6.809  20.249  57.015   6.558  19.300
   1.930  40.619   1.746   2.878  40.727   1.825   1.718  40.987   0.888  28.038
  43.984  24.235  28.007  43.096  23.878  27.310  44.439  23.812  71.329  50.983
  22.849  71.702  50.774  21.993  70.400  51.135  22.675  45.071  63.353  36.539
  44.553  63.730  37.250  44.808  62.433  36.513  60.037  15.912  25.707  60.205
  16.842  25.558  59.219  15.893  26.203  53.257  46.824  40.202  53.717  46.571
  39.402  52.982  45.995  40.593  35.808  54.006  56.018  36.231  53.778  55.191
  36.372  54.679  56.399  66.826  18.874   7.549  67.171  18.869   8.442  67.478
  19.358   7.043  67.654  29.483  25.340  67.037  30.145  25.026  67.404  29.336
  26.252  51.841  57.821  40.069  51.524  56.976  40.389  51.088  58.406  40.152
  18.409  69.948   6.131  18.410  69.221   5.508  18.826  70.669   5.659  23.096
  72.047  66.944  22.927  72.221  67.870  22.410  71.430  66.687  25.663  65.061
  42.769  25.100  65.133  41.999  25.358  64.271  43.216  19.143  32.570  38.466
  18.321  32.351  38.028  19.816  32.130  37.946  53.692  57.824   0.211  54.579
  57.621  -0.086  53.792  58.609   0.748  11.544  43.987  41.856  11.029  43.340
  41.373  12.411  43.952  41.453   9.836  49.258  44.102   9.706  49.071  43.172
   8.965  49.494  44.423   7.121  25.866  14.369   6.374  25.339  14.084   7.844
  25.576  13.813  43.960  68.807  42.116  43.705  67.900  41.951  43.323  69.328
  41.627  33.673   0.848  10.911  33.197   0.028  10.774  34.306   0.880  10.193
  16.360  70.611  35.358  15.799  70.281  34.656  17.065  71.072  34.904  61.632
  17.114   0.644  62.510  17.182   0.269  61.282  16.297   0.288  53.061  66.542
  27.977  53.243  67.455  28.198  52.137  66.536  27.728  73.604  30.393  13.699
  74.379  30.052  14.145  73.952  30.877  12.950  34.764   9.854  47.695  35.322
  10.568  47.389  35.321   9.077  47.648  46.114  66.704  62.197  46.878  67.068
  62.643  45.477  66.556  62.896  42.487  26.511  65.324  41.671  26.063  65.099
  42.376  26.764  66.241  18.515  21.238  28.044  18.513  20.550  27.378  19.255
  21.020  28.611  73.057  35.052  15.490  73.491  34.436  16.080  72.972  34.575
  14.665  71.649  64.925  60.523  72.045  64.858  59.654  70.713  65.026  60.353
  57.248   0.389  56.498  58.053  -0.088  56.700  57.428   0.819  55.662  47.297
  16.945  26.760  47.161  16.308  26.059  47.490  17.765  26.305  12.981   0.077
  34.176  13.424  -0.596  33.660  12.866   0.808  33.569  51.943  36.592  13.497
  52.752  36.309  13.069  51.246  36.275  12.923   4.066  17.373  42.682   4.307
  17.387  41.756   4.760  16.865  43.103  31.110   5.560  28.532  31.647   6.152
  28.006  30.310   5.443  28.020  44.376   5.427  21.675  43.725   5.211  22.342
  44.956   4.666  21.651  42.246  29.892   2.898  41.846  30.010   2.037  42.407
  30.782   3.212  61.736  65.574  43.357  62.312  64.843  43.579  62.066  65.892
  42.516  46.195  61.012  19.253  45.264  61.164  19.092  46.239  60.112  19.575
  10.132  46.679  58.481   9.905  46.976  59.361  10.694  47.371  58.132   7.058
  51.096  44.193   7.054  50.588  45.005   6.298  51.673  44.269  29.401  11.379
  11.126  29.253  12.317  11.240  29.164  10.994  11.970  61.100   4.984   8.779
  60.859   4.123   8.438  60.750   4.996   9.670  66.976  42.714  15.723  67.233
  43.434  15.147  66.469  43.133  16.418  36.815  53.596  18.141  37.475  54.165
  18.538  36.007  53.803  18.611  10.215   6.775  21.870   9.275   6.872  21.720
  10.422   5.900  21.540  67.256  22.174  16.494  66.302  22.151  16.420  67.441
  21.764  17.339  50.426  12.576  19.354  50.486  13.493  19.088  49.836  12.179
  18.714  39.439  24.557  39.461  39.156  23.644  39.415  38.723  25.051  39.062
  20.610  61.003  71.190  21.000  61.590  71.838  21.276  60.332  71.043  42.614
  64.013  38.080  43.322  64.655  38.138  41.836  64.487  38.371  28.349  51.181
  25.108  28.048  50.334  24.781  28.314  51.096  26.061  33.436   0.339  69.799
  33.284   1.277  69.687  34.369   0.270  69.997  41.499  33.856  62.521  41.996
  33.131  62.899  41.755  33.867  61.599  18.631  46.567  61.613  18.159  47.395
  61.521  18.006  45.901  61.327  16.226  65.624  10.620  15.507  66.239  10.473
  15.880  64.999  11.257  30.865   6.274  55.596  30.728   6.519  54.681  30.003
   5.988  55.899  64.238  60.348  59.534  63.453  59.806  59.611  64.304  60.797
  60.377  17.777  31.612  15.948  18.002  32.327  15.353  16.822  31.639  16.004
  50.128  66.909   0.723  49.273  66.478   0.718  49.928  67.838   0.610  28.609
   7.549  29.146  28.939   6.870  28.556  27.885   7.131  29.611  33.874  27.489
   5.186  33.728  26.630   5.581  33.008  27.895   5.167  60.093  18.398  31.253
  60.175  17.578  30.766  59.156  18.593  31.238  25.124  24.844  12.966  24.784
  23.951  12.904  25.555  24.995  12.125  23.483  21.571  71.249  22.950  21.019
  71.821  23.235  21.307  70.363  71.517  64.638   4.775  71.020  64.174   4.100
  70.855  64.927   5.403  32.380  52.358  53.251  31.668  52.991  53.159  32.840
  52.628  54.046  56.109   5.650  24.562  55.251   5.309  24.814  55.924   6.264
  23.851  71.163  58.725  10.239  70.322  58.305  10.058  71.435  59.089   9.397
  56.739  34.948  10.020  55.837  34.721   9.796  56.933  35.717   9.485  14.125
  28.615  16.624  13.617  27.820  16.784  14.088  28.736  15.675  40.355  59.791
  34.781  39.856  60.370  35.358  40.660  59.087  35.354  68.118  26.958  43.382
  67.782  27.219  42.525  68.871  27.530  43.528  16.423  59.355  12.818  15.738
  59.047  13.410  16.087  60.182  12.472  68.527  16.758  16.751  67.948  16.886
  17.503  69.389  17.032  17.063  15.960  71.921  53.858  16.025  72.624  53.211
  16.654  72.111  54.489  33.035  50.718  71.810  32.850  50.255  70.993  33.411
  50.050  72.383  60.158  10.089  70.245  59.668   9.267  70.280  61.024   9.838
  69.923  42.523  68.520  28.533  42.706  67.582  28.568  43.325  68.933  28.852
  71.685  11.930  64.575  71.325  11.047  64.664  71.038  12.400  64.048  38.136
  61.364  54.337  37.876  62.101  53.784  38.303  61.754  55.194  30.262  13.742
  66.132  29.483  13.697  66.688  30.974  13.431  66.691  73.283  65.896  38.716
  73.074  66.470  37.979  73.668  66.478  39.371   0.230  55.957   9.539  -0.643
  56.201   9.845   0.715  56.782   9.516  58.881  12.417  28.829  58.649  12.023
  27.988  58.134  12.229  29.397  23.672  10.234  65.738  24.603  10.168  65.950
  23.327   9.356  65.900  10.265  56.911  20.701  10.475  56.290  21.398   9.970
  57.697  21.161  47.948  52.097  57.305  48.436  52.685  57.881  47.286  52.656
  56.898  20.415  65.489   3.253  19.922  64.669   3.288  21.313  65.220   3.059
   5.514  70.229  15.139   5.875  69.506  14.627   5.521  69.910  16.042  72.832
  68.774  15.441  71.991  68.826  14.988  73.469  69.093  14.802  67.630  24.287
  68.737  67.625  23.391  69.073  68.532  24.584  68.862  69.021  57.422   9.498
  68.685  56.568   9.772  69.022  57.383   8.542  18.210  40.943  64.362  17.591
  40.240  64.163  18.457  41.294  63.507   4.421   7.657   3.698   4.529   7.110
   4.476   4.614   7.071   2.965  65.532  13.380  62.745  65.782  12.577  62.289
  66.327  13.654  63.203  64.928  36.479  33.022  64.209  36.105  33.531  65.230
  37.222  33.544  13.541  31.804  43.595  14.418  32.176  43.501  13.126  32.339
  44.272  10.493   4.055  46.600  11.214   4.683  46.561   9.855   4.382  45.967
  66.392   3.670  71.509  66.421   3.622  70.553  67.136   3.141  71.798  11.127
  66.415  16.713  10.702  67.040  17.301  10.407  65.892  16.359  13.347  28.981
  43.602  13.595  29.895  43.741  12.411  28.954  43.802  22.767  48.537  11.139
  23.553  48.480  10.595  22.075  48.154  10.600  33.765   3.636  10.961  33.984
   2.714  10.826  32.846   3.626  11.230  29.002  27.629  65.163  28.490  28.164
  65.770  28.892  26.733  65.482  24.839  44.959   1.806  25.420  45.279   2.496
  25.420  44.510   1.192  19.318  54.520  33.803  19.621  53.701  34.195  18.369
  54.510  33.931  33.609  55.857   1.341  33.811  55.758   0.410  33.732  54.981
   1.707  25.155  52.867  51.754  25.662  52.280  52.316  24.827  53.543  52.347
  25.022  51.919  17.760  24.572  51.974  16.916  25.897  52.266  17.587  64.484
  58.125  47.087  65.109  57.877  47.768  64.828  57.724  46.288  55.309  55.360
  15.440  56.057  55.445  16.031  54.704  56.047  15.718  10.552  35.545  55.677
  10.393  35.406  54.743  10.890  34.705  55.989   0.214  59.344  50.732  -0.251
  60.036  51.201   0.843  59.809  50.181  47.171  32.537  67.750  46.658  32.165
  68.466  46.992  33.477  67.790   3.554  60.364   9.366   3.719  59.981  10.228
   4.033  61.192   9.376  67.344  45.925  68.315  67.710  46.144  69.172  67.498
  44.985  68.222  10.557  41.263   8.098  11.120  40.604   7.693   9.868  41.420
   7.452   2.373  24.670   7.265   1.834  23.899   7.084   3.273  24.348   7.221
  73.058  26.370  36.301  73.966  26.100  36.166  73.108  27.316  36.440  69.580
  44.470  26.411  69.959  45.155  26.962  70.040  44.552  25.576   7.970   9.875
  11.429   8.677  10.212  11.979   7.369   9.453  12.044  50.664  62.321  29.011
  50.087  62.864  29.548  51.163  62.947  28.487  60.766  32.515  38.371  61.577
  32.329  37.896  60.477  33.361  38.030  29.138  13.396  35.997  29.921  13.867
  36.281  29.472  12.665  35.477  16.134  22.254  41.928  16.546  22.867  41.319
  16.007  21.456  41.416  73.299  69.530  50.306  73.917  68.799  50.313  73.644
  70.141  50.956  31.225  54.575  68.241  30.537  54.563  67.576  30.789  54.281
  69.041  56.465  39.528  11.317  56.843  39.582  12.195  55.588  39.170  11.456
  31.886  62.015  30.370  32.286  61.596  31.132  32.205  62.917  30.397  23.215
  50.915  57.710  22.603  50.320  58.143  23.901  50.344  57.364  67.515  74.557
  28.945  67.119  75.165  29.570  66.916  73.811  28.925  67.240   1.996  11.426
  67.949   2.604  11.217  66.761   1.895  10.603   3.929  18.179  61.656   4.791
  18.195  62.073   3.952  17.407  61.090  53.035  17.763  59.132  53.849  18.050
  58.717  52.363  17.906  58.466  15.571   4.950  19.602  15.252   5.586  18.962
  16.332   4.549  19.183  69.057   1.993  65.220  68.218   2.400  65.432  69.697
   2.699  65.314  17.101   9.289  67.983  16.643   8.448  67.969  16.772   9.753
  67.213  45.864  40.628  67.135  45.249  40.955  67.792  45.789  41.247  66.408
  62.647  22.437   9.212  62.831  22.291   8.284  63.054  23.281   9.407  44.717
  16.191  24.115  45.037  16.988  23.691  44.603  16.437  25.033  26.950   1.104
  25.216  27.291   1.136  26.111  26.912   0.170  25.008  43.848   3.459  70.609
  44.589   3.078  71.081  43.571   4.196  71.153  42.834  16.111   1.793  42.887
  15.791   2.693  42.937  15.327   1.253   4.402  31.857  50.186   4.908  32.049
  49.397   3.503  32.093  49.958  65.481   9.711  44.276  65.760   8.875  43.904
  66.149   9.916  44.931  33.010  24.220  67.375  33.191  24.534  66.489  32.672
  24.987  67.837  53.522  40.632  71.273  53.504  41.380  70.676  53.485  39.867
  70.699  54.443  23.333  40.404  53.666  23.437  39.854  54.118  22.914  41.200
  46.958  44.966  71.057  47.421  44.144  70.896  47.652  45.597  71.250  39.521
  11.506  18.193  38.694  11.648  18.654  39.487  10.590  17.918  62.005  70.150
  40.156  61.249  70.607  40.525  62.751  70.712  40.366  67.925  17.602  55.942
  68.554  18.065  56.495  67.455  17.025  56.544  50.994  40.273   8.115  51.440
  41.023   8.510  51.156  40.366   7.176  23.551  22.071  44.562  23.250  22.805
  44.026  23.965  22.484  45.320  47.125   0.017  60.724  46.811   0.805  61.168
  47.160  -0.648  61.411  13.353  19.584  51.202  13.809  20.324  51.602  13.646
  19.587  50.291  53.329  48.511  48.433  52.731  49.258  48.412  53.944  48.677
  47.719   6.611  51.601   0.171   7.399  51.813   0.671   6.832  50.792  -0.292
  66.871  48.317  21.759  67.410  48.919  21.245  66.522  47.700  21.116  70.980
  25.855  27.782  70.480  25.752  26.972  70.508  26.530  28.271  28.677   5.669
   9.731  27.812   6.079   9.708  28.517   4.795  10.086  54.096  53.425  44.212
  53.476  53.392  43.484  54.757  54.060  43.936  11.521  63.329   9.206  11.854
  62.520   9.594  11.353  63.902   9.954  43.548   3.526  17.255  44.117   2.870
  16.853  43.555   3.308  18.188  40.108  65.744  63.670  40.433  66.051  62.824
  39.270  66.192  63.782  12.347  15.819  17.841  11.912  16.661  17.705  11.783
  15.185  17.398  31.716  16.408  39.514  32.236  16.812  38.819  31.596  15.503
  39.226  63.160  53.454   4.795  63.400  53.356   3.873  63.997  53.490   5.258
  69.085  39.520  56.457  69.914  39.042  56.456  69.336  40.437  56.345   9.463
  39.687  58.727  10.212  40.021  58.233   8.843  39.400  58.056  48.120  23.703
  62.163  48.722  23.125  62.631  47.435  23.121  61.834  15.389  62.310   3.702
  15.705  63.188   3.914  15.845  61.735   4.316  25.276  67.981  51.414  24.707
  67.272  51.713  25.719  68.282  52.207  20.325   5.429   5.791  19.704   5.872
   6.369  21.021   6.072   5.650  29.381   7.320  53.318  29.408   6.863  52.477
  28.505   7.141  53.660   5.952  10.887  53.209   6.193   9.974  53.054   5.744
  11.231  52.340  57.284  37.510  56.211  58.233  37.472  56.326  57.012  36.593
  56.159  54.433  10.223  50.921  54.605  10.102  49.987  55.224   9.900  51.354
  37.090  63.486  53.037  37.713  64.073  53.465  36.600  64.050  52.440  58.820
  42.295  59.984  59.140  42.843  59.267  58.166  41.727  59.576  49.342  67.549
  48.647  48.516  67.114  48.858  49.993  67.102  49.188   5.530  64.351  38.243
   5.811  63.703  37.596   6.313  64.873  38.415  48.120  57.308  24.283  47.685
  58.051  23.865  48.265  56.684  23.572  59.783  64.475   7.059  60.113  63.688
   6.625  59.119  64.818   6.461  70.613  71.821  34.230  71.458  72.214  34.447
  70.524  71.089  34.841  29.580  34.166  17.062  28.759  33.781  16.755  29.479
  34.215  18.013   1.272  13.071   1.450   0.991  12.157   1.472   0.886  13.421
   0.647  16.357  71.134  40.434  16.390  71.440  41.340  15.449  71.279  40.165
  15.470  28.166  38.929  16.272  28.295  38.422  15.673  28.526  39.793   2.232
  43.540  37.009   1.615  44.267  37.091   1.939  42.903  37.660  20.034  22.787
   6.521  19.686  21.895   6.535  19.978  23.052   5.603  48.582  47.499  69.493
  48.148  48.323  69.274  49.024  47.239  68.685  30.278  61.731  17.216  30.046
  62.659  17.173  29.458  61.270  17.043  65.037  18.519  22.139  65.437  19.093
  22.793  64.779  17.739  22.630  58.487  56.032   5.279  57.531  56.055   5.312
  58.729  55.299   5.845  20.121  43.453  55.124  19.527  43.710  55.829  19.557
  43.023  54.481  36.917  24.722  58.920  36.816  25.464  59.515  36.021  24.438
  58.738  55.673  74.024  18.216  55.561  73.423  18.953  55.086  74.755  18.412
   6.802  19.846  51.037   7.247  19.637  51.858   7.107  19.179  50.422   9.112
  38.598  43.346   8.334  38.878  42.864   9.796  38.532  42.680  23.857  20.664
  64.406  23.219  20.824  63.711  23.494  19.928  64.900  62.055  31.527  29.226
  61.600  32.162  28.673  62.980  31.636  29.004  19.899  74.618  52.103  19.901
  73.846  51.537  20.168  75.336  51.530  29.556  36.264  10.156  29.842  35.625
  10.810  29.498  35.763   9.342  49.372  60.371  17.386  48.904  60.784  16.660
  50.063  60.993  17.611  62.916   7.054  47.403  62.545   6.684  48.203  62.175
   7.113  46.800  24.772  21.586  32.609  25.271  22.368  32.842  24.180  21.878
  31.915  72.459  17.491  27.941  71.933  16.693  27.890  73.231  17.238  28.446
   7.424  22.797  15.256   7.967  23.194  15.937   8.047  22.513  14.587  14.340
  73.022  46.023  13.943  73.644  46.633  13.601  72.517  45.682  26.523  21.405
  40.936  26.303  20.667  40.367  25.867  21.375  41.632  64.379  21.664  49.119
  65.291  21.668  49.410  64.133  22.588  49.089   6.088  52.887  23.478   5.251
  52.883  23.942   6.696  52.455  24.077  26.992  57.783  17.471  26.796  56.858
  17.619  26.937  57.892  16.522  69.157   0.187  14.679  69.461  -0.445  15.331
  69.892   0.791  14.571  31.273  44.953   7.125  31.514  44.715   8.020  31.941
  45.584   6.857  49.919  26.855  61.353  50.167  25.930  61.346  49.025  26.861
  61.697  11.972  67.745   1.625  11.673  67.306   0.829  11.738  68.664   1.494
  32.403   3.802  55.444  31.684   4.274  55.863  32.995   4.490  55.139  39.489
   7.761  10.457  39.955   8.423  10.967  39.346   8.172   9.604  20.402  26.519
   0.363  20.267  25.641   0.009  19.570  26.739   0.781  61.497   7.874  57.021
  61.066   8.430  56.371  61.393   6.985  56.682   8.798  70.317   9.078   8.169
  71.036   9.017   9.344  70.540   9.831  59.424  73.928  14.351  59.376  74.517
  15.105  58.917  73.160  14.614  16.796  54.086  59.976  17.426  54.591  60.491
  17.240  53.927  59.144  60.423  46.529  44.786  61.159  46.438  44.181  60.631
  45.936  45.508  72.307   1.464  37.463  72.258   2.418  37.531  71.505   1.153
  37.884  17.796  70.183  52.133  17.074  70.726  52.447  17.464  69.287  52.191
  71.389  57.063  30.338  71.878  57.299  29.549  70.667  56.521  30.018  58.901
  51.268  31.744  59.146  51.879  32.440  58.257  51.746  31.221  22.073   0.190
  63.738  21.289  -0.247  64.071  22.717   0.093  64.439  41.471  26.460   7.140
  41.319  27.319   6.746  40.620  26.022   7.095  19.104  73.725  43.222  20.005
  73.807  43.537  18.721  74.590  43.366  44.137   4.024  10.945  44.384   3.391
  10.272  43.247   3.774  11.194  41.086  71.847   4.966  41.262  71.547   4.074
  40.729  71.079   5.412  68.084  57.268  47.280  67.885  58.157  46.984  68.929
  57.066  46.879  24.667  58.719  12.372  25.402  59.221  12.020  23.899  59.068
  11.919  52.057  69.979  32.476  52.386  69.622  33.300  52.776  69.854  31.856
  16.686  53.614  11.593  16.082  53.243  10.950  16.523  53.113  12.392  67.489
  23.057   5.161  67.118  22.883   6.026  66.728  23.203   4.599   2.080  58.083
  21.590   1.880  57.164  21.415   1.227  58.493  21.728  31.852  53.106  35.264
  32.064  54.040  35.259  31.276  52.996  36.021  27.055   4.907  61.295  26.702
   5.206  62.133  27.741   4.282  61.533  37.844  48.962  60.051  37.948  48.055
  59.763  38.690  49.370  59.866  54.278  72.969  35.197  54.959  72.336  35.427
  54.139  72.841  34.259  23.754  55.593  24.815  22.983  56.156  24.743  24.442
  56.069  24.350  11.296   5.523  28.739  11.497   6.448  28.877  12.052   5.182
  28.260  56.354  39.754  42.874  56.872  40.558  42.856  56.603  39.291  42.074
  66.246  34.651  66.543  66.198  33.885  67.115  67.068  35.078  66.784  21.309
  35.868  12.478  21.291  34.911  12.470  21.973  36.090  13.131  18.836  70.908
  39.006  19.163  71.233  39.844  17.884  70.900  39.106   7.185  23.071  21.248
   7.193  23.695  20.522   7.836  22.413  21.007  41.444  20.719  34.502  42.281
  20.256  34.501  41.293  20.938  35.422  60.574  57.980  19.944  61.309  58.508
  20.255  60.651  57.156  20.425  44.087  70.596   7.766  43.880  69.772   7.326
  45.043  70.640   7.754   9.547  55.120  40.188  10.356  54.807  40.591   9.338
  54.462  39.526  61.725  61.488  47.522  60.999  61.165  46.988  61.408  62.318
  47.880  70.493  46.188  65.164  70.315  47.128  65.182  70.538  45.935  66.086
  43.589   9.429  19.600  44.045   8.769  20.121  44.106  10.226  19.718  31.367
  29.512  11.866  31.221  29.135  10.999  30.842  28.970  12.455  16.386  69.490
  62.794  15.509  69.709  63.110  16.922  69.452  63.586  22.675  14.122  39.981
  22.597  13.172  39.895  23.356  14.248  40.641  12.504  26.347  69.337  12.917
  26.175  68.491  13.083  26.980  69.762  53.528  42.077  23.233  53.885  41.189
  23.216  52.907  42.071  23.961  51.944  41.683  68.036  52.171  42.305  67.345
  51.661  42.231  68.768   3.878  57.469  40.039   3.522  56.650  39.694   3.972
  57.313  40.978  37.956  10.061  57.204  37.096  10.455  57.351  38.025   9.380
  57.873  16.729  25.046  28.506  15.861  25.281  28.835  17.336  25.528  29.067
  40.504  11.484  10.309  40.677  12.417  10.439  39.580  11.445  10.061  28.879
  74.218  56.958  28.581  74.829  57.631  29.698  74.597  56.637  11.033  23.108
  32.064  11.115  23.823  32.695  11.678  22.461  32.350  28.864  12.285  48.315
  29.576  12.211  48.950  28.343  11.493  48.447  69.979  56.855  50.329  69.320
  57.300  50.863  69.839  57.194  49.445  64.239  68.051   8.624  64.876  67.952
   7.916  64.489  67.386   9.265   0.459   7.497  43.868   0.754   8.403  43.774
   1.183   7.054  44.310  68.946  65.479  41.614  68.899  65.947  40.780  69.198
  64.587  41.374   8.116  11.450   4.463   8.112  12.341   4.814   8.378  11.555
   3.548  37.657  20.640  25.675  37.005  20.352  26.313  38.419  20.087  25.844
   1.906  38.436   9.443   1.336  37.885   8.907   1.651  39.331   9.221  45.666
  35.280   3.861  45.762  36.223   3.728  45.553  34.924   2.980  40.554  54.946
  50.388  41.419  54.859  50.787  40.567  55.808  49.972  68.576  49.674   6.235
  69.180  50.387   6.029  68.345  49.301   5.384  64.616  30.210  10.218  65.348
  30.109  10.826  63.868  29.829  10.678  11.698  30.328   8.399  11.140  30.557
   7.656  11.863  29.391   8.294  56.219  31.604  52.917  57.099  31.912  52.700
  56.203  31.581  53.874  69.330  71.304  51.801  68.695  71.152  51.101  69.954
  71.927  51.427  14.389  72.860  67.300  15.006  73.592  67.301  14.366  72.566
  66.389  60.989   4.355  33.511  60.402   4.973  33.947  60.477   3.549  33.438
  72.797  52.994  25.506  72.862  52.349  26.210  73.443  52.708  24.859   7.438
  63.858  44.611   7.503  64.273  43.751   8.323  63.914  44.971  30.233  45.302
  64.380  30.052  46.241  64.414  29.945  45.034  63.507  35.746   4.775  30.790
  35.113   4.312  31.340  35.280   5.558  30.497  61.810  14.118  32.189  61.952
  13.456  31.513  62.050  13.681  33.006   6.144  52.896  15.235   7.041  52.809
  14.914   6.033  52.162  15.839  28.754  46.374   2.951  28.124  45.827   2.481
  29.311  45.751   3.417  44.764   2.107   8.872  45.041   2.480   8.036  44.162
   1.402   8.633  41.028  10.820  48.156  41.205  10.513  47.267  40.718  10.042
  48.620  54.120  64.281  15.165  53.565  65.052  15.279  54.948  64.629  14.832
  43.281  16.602  53.894  42.566  16.050  54.211  43.005  17.494  54.101  25.795
  21.070  20.206  26.676  21.111  20.576  25.629  21.956  19.885  42.839  31.585
  63.605  42.763  30.632  63.559  43.706  31.739  63.980  28.440  53.042  50.249
  28.601  52.390  49.567  27.970  52.563  50.932  70.372   7.835  35.853  70.869
   8.215  36.578  69.858   7.135  36.256  60.116  12.703   9.500  59.519  13.392
   9.792  60.613  12.468  10.284  32.327  49.674   3.472  32.430  50.574   3.781
  31.405  49.611   3.222  64.017  47.437  30.756  63.743  46.572  31.062  63.821
  48.022  31.487  17.080  64.777  25.094  16.352  64.164  25.195  16.718  65.495
  24.576  52.094  21.381  15.083  52.620  22.158  14.895  52.505  20.684  14.571
  10.614   8.290  18.120  10.681   7.386  17.813   9.805   8.617  17.727  16.191
  20.154  67.721  16.302  19.468  68.380  15.308  20.490  67.871  27.592  65.996
  66.761  26.908  66.647  66.607  27.757  66.041  67.703  46.107  50.244  69.599
  45.444  50.914  69.431  45.708  49.430  69.291  52.689  25.589  36.123  52.022
  24.991  35.785  52.218  26.150  36.739  70.968  49.222  34.160  70.507  49.068
  34.984  71.698  48.603  34.174  60.315  14.789  28.811  59.856  15.473  29.298
  59.684  14.072  28.751  52.079  31.228  42.932  52.466  31.571  42.127  51.144
  31.159  42.738  70.091  20.815  13.304  69.941  20.954  14.239  70.129  21.697
  12.934  51.456  14.395  16.014  51.211  15.172  15.511  52.397  14.300  15.865
  67.094  37.535   2.628  66.842  36.612   2.599  66.515  37.921   3.285  46.094
  68.360  71.500  46.654  69.127  71.377  46.115  68.196  72.442  61.158   7.676
  37.854  60.666   7.420  38.634  61.787   6.967  37.724  11.015  24.396  71.951
  11.854  24.265  71.510  11.185  25.087  72.591  55.464  29.339  20.608  55.019
  29.822  19.912  54.781  29.171  21.257   6.296  20.855   0.334   5.645  20.154
   0.375   7.036  20.468  -0.134   8.607  51.885  30.085   8.204  51.941  30.951
   7.982  52.315  29.501  54.998  14.758  20.275  54.096  14.683  20.587  55.356
  13.875  20.367  55.544  15.526   1.770  55.229  16.225   2.343  56.494  15.642
   1.751  65.651   5.567  33.852  65.143   6.321  34.151  64.998   4.885  33.696
  29.780   4.574  65.366  29.548   4.114  66.173  29.874   5.489  65.630   0.668
  74.946  12.949   1.593  75.132  13.110   0.590  74.000  13.073  13.295  20.216
  14.110  12.465  19.972  14.520  13.286  19.765  13.266  73.719  63.958  46.193
  73.571  63.068  46.514  72.946  64.153  45.662  70.370  32.074  46.047  70.626
  32.744  46.680  70.162  32.563  45.251  29.897   1.910  35.488  29.288   1.173
  35.527  29.439   2.572  34.970  49.008   0.338  26.325  49.268   0.575  27.215
  48.057   0.237  26.371  13.338  64.226  57.706  13.912  64.939  57.986  13.446
  64.190  56.756  17.127  58.496  66.958  17.805  57.826  67.043  16.651  58.256
  66.162  62.766  22.887  26.786  61.939  22.464  26.555  63.341  22.710  26.041
  29.415  71.683  71.202  29.295  71.050  71.910  29.991  71.239  70.579  65.373
   4.449  20.106  65.301   4.351  21.055  65.099   3.600  19.757  31.527  67.902
  43.733  31.949  68.735  43.524  32.253  67.310  43.932  32.931  73.059  22.130
  32.750  73.069  21.190  33.410  73.872  22.290  38.146  27.094  10.279  38.939
  27.619  10.170  38.464  26.195  10.360  14.437  20.103  35.580  13.969  19.350
  35.218  15.325  19.781  35.734  66.996  10.361  19.966  67.847  10.279  19.537
  67.165  10.910  20.731  39.668  56.341   9.737  40.007  55.915   8.950  39.140
  57.068   9.407  13.419  69.377  56.881  13.751  69.572  57.757  13.834  70.030
  56.317  44.206  56.116  64.321  43.489  55.697  64.795  44.176  57.031  64.601
  72.433   7.688  56.920  72.026   8.235  57.592  73.336   8.003  56.870  42.373
  20.496  16.706  41.891  20.176  15.944  41.760  21.083  17.148  73.116  67.075
  66.207  72.707  67.607  66.890  72.398  66.557  65.845  46.507  27.708  52.371
  45.943  28.400  52.718  47.033  27.431  53.121   5.550  33.346  16.246   5.239
  32.663  16.840   4.829  33.974  16.206  64.740   1.801  19.692  63.829   1.508
  19.653  65.177   1.150  20.240  35.420  55.483  33.684  34.931  55.636  32.876
  36.166  56.081  33.630  18.086  14.291  12.801  17.513  13.751  12.256  18.758
  13.686  13.115  44.439  19.762  34.738  44.571  18.829  34.907  44.920  19.929
  33.927   7.075  68.611  17.143   6.974  68.037  16.383   7.901  69.069  16.989
  16.005  17.009  48.547  15.433  16.881  47.791  16.025  17.958  48.675  44.482
  60.753  34.551  44.231  60.800  35.474  44.194  61.588  34.182   2.565  50.651
   4.698   1.795  50.411   4.183   3.274  50.125   4.329  13.726  62.459  29.936
  13.952  62.137  30.809  14.535  62.369  29.432  47.098  68.082  19.492  47.051
  67.164  19.223  47.769  68.098  20.174  49.177  47.728  46.307  50.033  47.583
  45.903  48.600  47.095  45.880   0.966  51.350  54.367   1.344  50.486  54.530
   1.702  51.955  54.460  52.393  47.051  53.419  52.699  47.225  52.529  53.169
  47.168  53.967  65.099  51.053  47.349  65.941  51.491  47.221  64.635  51.180
  46.522  45.442  68.557  23.639  44.871  68.072  23.044  45.269  68.178  24.501
  64.229   8.004  57.777  63.275   7.925  57.760  64.466   8.230  56.877  67.644
  32.302  47.830  66.833  32.805  47.749  68.249  32.723  47.219  27.791  41.439
  22.358  27.404  41.146  21.533  28.675  41.072  22.351  51.996  71.376  20.166
  51.696  72.239  19.881  51.366  70.765  19.784  32.934  55.235  70.457  33.253
  54.376  70.733  32.580  55.088  69.580  62.419   3.963  18.744  62.793   4.648
  19.298  61.577   4.318  18.459  56.666  31.852  23.648  56.111  32.002  22.882
  56.895  32.730  23.953  14.543  13.354  45.565  15.212  12.675  45.654  14.850
  13.901  44.842  35.427  56.861  51.364  35.592  57.073  52.283  35.750  55.965
  51.264  53.219  30.100  33.449  53.209  30.244  34.395  53.771  30.802  33.106
  35.922  70.237  54.613  36.672  70.696  54.991  36.096  70.227  53.672   8.499
  40.808  17.642   8.090  40.283  18.330   9.260  40.297  17.370  49.998  71.791
  34.544  50.818  71.348  34.764  49.333  71.333  35.058  28.745   7.222  40.463
  29.071   8.047  40.823  29.318   7.042  39.718   3.170  30.228  46.310   3.328
  30.635  45.458   4.043  30.025  46.645  34.304   7.683   6.184  34.779   6.916
   5.864  34.853   8.028   6.888  17.692  38.023   2.382  17.248  38.101   1.538
  18.610  37.873   2.157  51.503   9.413  61.012  51.498   9.531  60.062  51.055
   8.578  61.151  17.114   7.645  65.115  16.838   7.792  66.020  16.568   8.238
  64.599  16.159  12.443  36.342  16.562  11.680  36.756  15.760  12.099  35.543
  63.774  70.099  34.054  63.647  69.154  34.146  63.967  70.225  33.125  43.309
  74.049   3.352  43.978  73.967   4.031  42.491  74.172   3.834  14.553  25.218
  14.938  15.460  25.196  15.245  14.365  24.315  14.682  50.448  64.699  38.299
  51.031  64.889  37.564  49.891  63.987  37.985  68.185  37.498  65.281  67.332
  37.356  64.870  68.813  37.122  64.664  16.387   4.327  28.981  17.268   4.012
  28.778  16.529   5.127  29.487  23.577  27.065   3.099  22.648  27.296   3.111
  23.679  26.526   2.314  52.098  51.872  52.817  51.237  51.519  52.590  52.556
  51.942  51.980  64.307  55.497  24.693  64.145  56.364  25.067  65.168  55.248
  25.030  73.686  11.234  42.911  73.138  12.010  42.790  73.103  10.589  43.311
  63.539   2.246  14.468  62.653   2.385  14.132  64.017   1.864  13.732  73.554
  17.209  32.388  74.001  17.011  33.211  72.775  16.652  32.399   2.774  47.223
  30.741   2.188  46.759  31.339   2.961  48.051  31.184  72.831  51.237  37.164
  71.886  51.213  37.014  73.044  50.363  37.490  12.538  47.551  43.558  11.613
  47.604  43.798  12.812  46.680  43.847  55.372  31.369  56.103  55.377  31.223
  57.049  54.498  31.712  55.918   1.952   8.024   9.377   1.976   7.260   8.802
   2.418   8.705   8.892   6.105  12.547  17.795   5.605  11.821  17.423   6.926
  12.148  18.085  26.524  21.588  45.332  27.004  21.461  44.514  26.051  20.766
  45.462   4.951  26.052  31.670   5.550  25.856  32.391   5.500  26.020  30.887
  53.960  69.300  21.069  53.656  69.108  21.957  53.470  70.080  20.812  65.598
  14.695   6.688  65.122  13.878   6.833  64.961  15.382   6.886  34.071  66.281
  66.339  33.461  66.582  67.013  33.534  66.198  65.551   9.535  31.473  29.458
   9.253  30.575  29.282  10.450  31.388  29.727   0.657  63.576  10.351   1.334
  64.132  10.737   0.857  63.572   9.414  53.790   3.829  70.863  53.600   4.680
  70.469  54.229   4.039  71.687   1.310  58.492  41.028   1.785  57.929  41.640
   1.745  58.353  40.187  12.201  22.151  24.587  12.008  21.486  25.248  12.335
  22.955  25.088  61.723   9.331  26.964  61.769   8.745  26.208  62.299   8.929
  27.614  49.589  54.627  30.305  50.287  54.038  30.019  49.800  54.824  31.218
  30.668   2.891  32.914  30.789   2.259  33.623  30.977   3.721  33.277  22.642
  16.641  27.986  22.356  17.463  27.587  23.151  16.207  27.301  28.822  61.881
  55.017  28.960  61.635  55.932  29.693  62.119  54.699  26.965  27.534  15.704
  27.637  28.051  16.149  27.427  27.115  14.978  14.354  39.938  53.429  13.890
  40.118  52.611  14.677  40.793  53.713  69.934   5.495  37.193  69.099   5.290
  37.614  70.574   5.465  37.904  12.591  27.699   8.072  12.506  26.752   8.182
  13.492  27.890   8.331  70.940  60.629   5.615  70.281  61.001   6.200  71.736
  61.127   5.803  34.850  20.754   4.826  34.547  21.561   5.242  34.811  20.097
   5.520  50.329  73.811  37.013  50.462  72.874  36.865  51.197  74.197  36.896
  62.575   7.507  25.044  62.503   7.317  24.108  63.516   7.588  25.200  26.393
  61.870  51.731  27.326  62.027  51.591  25.981  62.116  50.902  47.453  17.744
  34.541  47.710  16.849  34.764  47.560  17.793  33.591  42.406  57.779   8.798
  42.368  57.555   9.728  43.342  57.828   8.602  68.234  23.300  33.432  68.815
  24.040  33.256  68.010  22.961  32.565  68.347  20.169  68.901  69.091  19.568
  68.935  68.668  20.922  68.405  39.157  33.115  71.768  39.025  32.683  72.612
  38.569  32.655  71.169  65.612  32.061  15.877  65.509  31.955  16.823  66.360
  32.650  15.782   7.388   4.588  64.253   7.810   5.083  64.955   7.410   3.680
  64.554  71.656  32.005   6.283  71.138  31.200   6.282  71.300  32.518   7.009
  16.574  45.950   6.698  15.667  45.924   7.003  16.652  46.792   6.250  55.784
  42.615   0.602  56.020  42.932  -0.270  55.193  41.880   0.438  14.604  20.779
   7.153  13.801  20.314   6.918  15.069  20.888   6.324  62.575   0.575  49.878
  62.543  -0.338  49.592  61.805   0.677  50.438  40.385  52.449  22.562  40.387
  52.989  23.352  39.481  52.483  22.251  36.305  23.379   8.399  36.428  22.502
   8.762  36.815  23.950   8.974  17.755  49.023  69.767  17.490  48.147  69.488
  17.228  49.196  70.546  60.481  37.058  62.707  61.024  36.785  61.968  61.091
  37.488  63.306  47.653   2.314  10.851  47.878   3.241  10.765  48.468   1.851
  10.656  60.678  29.861  63.184  60.877  29.057  62.704  60.318  29.559  64.018
  68.490  72.300  12.201  68.654  73.224  12.011  68.935  71.828  11.496   1.033
  74.455  70.813   0.653  73.929  70.110   1.253  75.288  70.397  70.082  31.483
  20.757  69.801  32.159  20.141  70.878  31.121  20.368  43.236  24.642   5.556
  42.834  25.224   6.202  44.050  24.354   5.968  48.642  23.411  43.387  47.978
  23.733  42.777  48.843  24.165  43.941  28.182  70.481  61.426  27.772  71.326
  61.239  29.122  70.655  61.380  43.774  70.399  70.896  42.819  70.446  70.925
  44.001  69.716  71.527  39.336  47.081  21.586  38.969  46.987  22.464  38.838
  47.798  21.193  38.730  55.338  52.711  39.166  55.167  51.876  39.446  55.498
  53.326  52.943  70.336  46.817  52.781  69.804  46.039  52.208  70.949  46.845
  26.541  18.537  47.478  26.420  17.710  47.012  25.923  19.139  47.063  68.421
   7.800  46.655  67.842   7.039  46.619  67.866   8.536  46.398  36.574  34.897
  10.830  36.796  35.132  11.731  36.474  33.945  10.848  66.572  27.325  54.624
  65.786  27.728  54.992  66.351  27.163  53.707  32.031  66.289  70.887  32.298
  65.711  71.602  32.781  66.870  70.755  50.615  17.080  31.153  51.125  17.604
  31.771  50.291  16.345  31.672   7.991  13.048  12.698   8.028  13.305  11.776
   8.781  13.426  13.084  38.207   5.856  51.585  39.158   5.942  51.660  38.058
   5.646  50.664  12.470  14.945  63.090  12.894  14.168  62.727  11.725  15.105
  62.511  69.008  71.683  43.227  68.204  71.254  43.520  68.713  72.342  42.599
  64.385  37.414  48.601  65.104  37.046  49.114  63.913  37.973  49.219  38.002
  69.350  39.309  37.319  69.887  38.908  37.570  68.929  40.053  57.904  57.157
  45.445  57.354  56.600  44.896  58.283  56.560  46.090  54.586   6.115  40.935
  53.645   6.015  40.788  54.925   6.449  40.105  16.117  37.184  31.837  15.745
  37.468  31.003  16.192  37.987  32.353  34.646  72.730  40.209  34.839  73.667
  40.198  34.137  72.581  39.412  38.304  74.109  52.844  37.887  74.222  51.990
  37.577  74.086  53.465  19.795  26.505   7.384  20.175  25.986   6.675  19.925
  27.413   7.113  52.569  30.111  47.941  51.628  30.231  48.065  52.824  29.491
  48.624  34.420  62.930   7.500  34.107  62.788   6.607  35.374  62.909   7.426
  33.210   1.599   6.045  32.462   1.158   5.642  32.822   2.305   6.562  39.248
  27.008  61.941  39.157  27.083  62.891  38.561  26.394  61.683   1.448  47.027
  16.015   0.716  46.416  16.107   1.549  47.412  16.885  30.830  31.830  19.264
  31.008  32.751  19.454  29.876  31.760  19.290  44.306  58.056  15.417  44.521
  57.952  14.490  44.710  58.888  15.665   1.343  46.767  25.302   1.769  47.266
  25.999   0.424  47.029  25.347  25.298  32.997   9.604  25.227  32.165  10.071
  24.482  33.455   9.805   6.360  55.409  64.681   5.543  54.935  64.838   6.990
  55.004  65.276   1.150  55.941  53.531   0.768  55.213  53.040   0.422  56.295
  54.041  18.696  23.965  12.048  17.746  23.851  12.026  18.936  23.797  12.959
  50.093  70.594  49.987  49.727  69.740  49.756  50.224  71.033  49.146  53.211
  13.985   6.310  54.063  13.715   5.966  53.303  14.925   6.466  64.076  14.585
  52.064  63.255  14.230  51.724  64.307  15.283  51.451  56.617  22.214  48.489
  57.351  21.731  48.110  56.798  22.228  49.429  57.646  59.018  48.723  58.381
  59.292  49.272  57.123  58.452  49.290  37.412  74.222  14.402  37.225  74.039
  13.481  36.948  75.039  14.584  71.562   9.610  39.471  72.470   9.321  39.559
  71.044   8.872  39.790   5.740   3.213  45.082   5.820   2.422  45.615   4.829
   3.213  44.788  71.159   0.759  57.587  70.613   1.395  58.048  70.759   0.682
  56.721   1.660  23.590  52.894   1.127  23.413  53.669   1.023  23.738  52.194
  58.689   2.389   2.214  58.433   3.262   1.915  59.568   2.262   1.857  52.344
  14.348  22.420  52.539  13.481  22.776  52.619  14.956  23.107  35.580  11.825
   7.884  34.830  11.260   8.068  35.786  11.659   6.965  44.022  70.779  17.360
  43.609  71.299  18.049  43.469  70.920  16.591  42.607   5.272  57.742  41.952
   4.671  57.385  43.358   5.181  57.157   9.799  71.419  45.064   9.406  70.865
  45.738  10.541  70.909  44.738  73.155  53.074  66.378  72.715  52.865  67.202
  74.088  53.044  66.590  61.611   6.922  67.902  61.317   6.508  67.091  62.300
   6.345  68.230  12.227  36.282  12.269  11.874  37.049  11.818  11.928  35.539
  11.746  48.613  71.118  67.999  47.840  71.192  67.439  49.052  71.965  67.914
  39.010  53.442  25.821  38.677  53.946  26.563  39.892  53.783  25.675  23.682
  44.316  12.859  24.538  44.742  12.902  23.701  43.824  12.038  68.209  24.069
  52.048  68.576  23.518  52.739  67.581  23.503  51.599  30.896   1.149  64.349
  31.047   0.265  64.014  31.278   1.725  63.688   7.718  25.020  23.210   8.234
  24.628  23.914   7.468  24.280  22.656   4.986  58.129  23.253   4.310  58.404
  22.634   4.868  57.182  23.330   7.218  41.132  30.505   6.923  41.187  29.596
   7.545  40.238  30.598  54.882  52.193   1.541  55.779  52.446   1.321  54.470
  53.006   1.835  66.078  57.481  49.298  66.699  57.308  48.591  66.626  57.701
  50.051  55.490  58.963  17.942  55.443  59.799  18.406  56.060  58.420  18.486
  51.989  49.495  39.874  52.087  48.596  40.187  51.741  49.403  38.954  26.072
  59.031  61.130  26.094  59.586  61.910  26.981  58.760  61.004  30.498  72.938
  67.051  30.446  73.552  67.784  29.638  72.989  66.635  10.118  74.521   5.367
  10.161  75.135   6.100   9.188  74.314   5.281  42.317  62.994  46.818  41.391
  63.184  46.669  42.316  62.215  47.374   2.640  40.767  63.675   3.272  40.423
  63.044   2.263  39.988  64.085  35.887   7.999  32.027  35.233   8.415  32.588
  35.433   7.856  31.196  74.218  10.576  59.235  74.597   9.775  59.595  73.373
  10.661  59.677  53.989  45.073  48.436  53.910  45.528  47.598  54.645  45.575
  48.920  39.144  27.879  67.163  38.668  28.637  66.825  39.026  27.927  68.112
  67.094  19.303  45.235  67.530  20.008  44.756  67.528  18.505  44.935  10.609
  73.713  45.981   9.932  74.389  45.949  10.303  73.040  45.373  63.581  36.919
   5.221  63.804  37.758   4.816  62.982  36.505   4.600  66.816  35.948  17.017
  66.930  36.786  17.464  67.005  35.291  17.687  40.545  39.537  70.692  39.792
  40.113  70.823  40.741  39.609  69.757  35.731  64.291  11.350  36.402  64.801
  10.897  36.224  63.655  11.869  68.910   0.476  19.789  68.645   1.144  20.421
  68.123   0.311  19.270  19.391  13.718  23.676  19.475  12.883  23.215  18.540
  13.667  24.111  48.312  62.820   1.954  49.172  62.475   2.194  48.298  63.704
   2.320  27.088  22.554   0.473  28.019  22.599   0.690  26.844  21.646   0.649
  56.749  51.352  24.800  57.328  52.114  24.765  56.285  51.366  23.963  63.429
  44.273  34.181  62.865  43.811  33.561  62.906  45.021  34.469  42.164  23.616
  15.500  43.073  23.901  15.592  42.191  22.950  14.813  39.281  52.268  57.811
  39.548  51.439  58.207  38.534  52.039  57.258  52.367   7.845  57.980  51.484
   7.957  57.627  52.943   8.184  57.296  49.399  50.095  49.449  48.802  50.601
  48.899  49.273  49.189  49.169  59.175  65.191  55.769  59.682  64.675  55.142
  59.451  64.865  56.625  48.270  17.100  29.547  49.093  17.255  29.082  47.591
  17.357  28.923  71.149  45.318  24.045  71.857  44.697  23.874  70.704  45.411
  23.202  41.651  39.190  67.577  42.353  38.946  68.180  41.972  38.921  66.716
  17.391  35.348  52.170  17.613  35.684  53.038  17.541  34.405  52.232  30.002
  68.592  12.706  30.283  67.795  12.256  29.363  68.989  12.113  45.635  13.636
  21.805  44.959  13.150  22.277  45.882  14.343  22.402  42.412  47.387  61.798
  41.733  47.591  62.442  41.928  47.137  61.011  29.003  22.740   5.115  28.357
  22.853   4.417  29.413  23.600   5.203  48.014   0.592  16.571  48.922   0.779
  16.809  47.534   1.382  16.819  61.086  16.280  36.488  61.464  15.507  36.907
  60.944  16.896  37.206  17.704  25.746  18.559  17.315  25.965  19.406  17.710
  26.573  18.077  65.395   7.914  24.341  65.567   8.799  24.020  65.941   7.833
  25.123  39.442  10.510  66.774  40.258  10.211  66.372  39.500  10.214  67.683
   9.367  28.872  10.638   9.385  29.603  10.020   8.465  28.850  10.958  34.318
  13.266  43.425  33.614  13.866  43.177  34.326  13.289  44.382  29.553  27.348
  69.934  28.660  27.153  70.217  30.070  27.325  70.739  57.132  55.754  17.372
  57.937  55.266  17.544  56.518  55.444  18.037   3.925   5.108  29.567   4.791
   4.832  29.266   3.412   5.206  28.765  56.666  72.457   0.764  55.775  72.287
   1.069  56.680  72.121  -0.133  63.533   4.521  67.813  63.071   4.098  68.537
  63.169   4.113  67.027  67.766  73.383   9.184  68.478  72.854   9.544  67.016
  73.190   9.747  42.111  53.324  19.330  42.122  54.280  19.363  43.035  53.074
  19.297  55.919  36.223  53.138  56.783  36.404  52.767  55.812  35.277  53.045
  17.303  40.474  19.404  17.453  39.615  19.010  17.534  41.098  18.716  74.241
  52.020  32.005  74.043  52.485  31.192  73.633  51.281  32.012  24.988  20.152
  67.261  25.153  21.050  67.548  25.016  20.197  66.305  39.284  66.923   1.452
  40.094  67.410   1.605  39.033  66.599   2.317  20.738  74.752  57.590  20.811
  74.444  56.686  21.038  74.013  58.119  69.937  52.309  57.000  69.252  52.906
  57.302  69.608  51.969  56.169  34.839  12.539  40.823  33.969  12.460  40.433
  34.686  12.964  41.666  22.832  11.634  24.043  22.807  11.812  24.983  22.936
  10.684  23.981  58.045  49.134  65.009  57.316  48.531  64.863  57.726  49.977
  64.686  56.010  45.243   1.319  56.810  45.272   1.842  55.849  44.310   1.178
  12.193  23.834   4.874  11.609  23.097   4.698  13.066  23.505   4.656  21.803
  18.570  56.650  21.245  19.338  56.774  22.340  18.533  57.441  52.635  37.710
  59.945  52.897  37.955  60.833  51.686  37.834  59.932  45.392  20.292  29.364
  46.320  20.529  29.352  45.078  20.512  28.487  17.891  32.068  12.265  17.091
  32.180  11.751  18.163  31.167  12.091   3.022  47.854  64.036   3.624  48.402
  64.540   3.590  47.335  63.467   0.406  33.558  17.162   0.422  32.644  16.880
   1.054  33.603  17.865  24.992  23.276  64.292  24.750  22.371  64.091  25.655
  23.497  63.638  70.369  21.459  65.060  70.254  21.280  64.126  71.290  21.259
  65.230   1.060  25.997  55.917   0.611  26.382  55.165   1.938  26.379  55.894
  19.443  11.511   2.409  19.519  11.208   1.504  18.541  11.824   2.481  68.585
  71.429  21.012  69.493  71.678  21.183  68.276  71.066  21.842  22.315   1.234
  41.033  22.772   0.927  41.817  22.934   1.079  40.319  27.508  31.390  19.337
  27.866  30.502  19.357  26.559  31.265  19.311  66.884  20.830  27.168  66.959
  20.638  28.102  67.433  21.604  27.038  54.153   3.312  66.629  54.924   3.768
  66.967  53.913   3.799  65.841   0.960  43.953  22.039   0.783  43.709  21.130
   1.914  44.016  22.088  13.170  13.366  41.390  13.572  14.208  41.177  13.280
  12.841  40.597  10.095  63.928  71.024   9.507  63.305  71.451   9.531  64.418
  70.425   0.966   6.246  69.734   0.116   6.455  70.120   1.579   6.291  70.468
   5.845   1.006  14.388   5.497   1.344  13.563   5.214   1.291  15.049  22.221
   7.392   4.509  22.555   7.941   5.218  22.016   8.008   3.805  50.897  12.443
  56.520  50.695  12.513  57.453  51.337  13.266  56.307  30.317  43.273  11.285
  29.376  43.219  11.122  30.628  42.373  11.189  43.404   0.394  55.728  42.529
   0.447  55.343  43.263  -0.002  56.588  39.823   3.824  59.242  40.538   4.383
  59.545  40.125   3.484  58.399  12.232  74.280  27.731  11.383  74.091  27.331
  12.855  74.231  27.006   0.430   6.408  23.651   1.039   5.768  24.020  -0.269
   5.879  23.266  55.529  47.413  28.360  54.623  47.563  28.092  55.817  48.257
  28.710  40.222  62.531  30.374  40.715  62.197  31.123  39.355  62.136  30.462
  18.686  44.742  26.925  18.454  44.482  26.033  19.512  44.289  27.098  17.064
  55.547   2.528  17.816  55.359   1.966  17.449  55.860   3.346  49.768  11.558
  48.446  49.875  11.352  47.518  48.889  11.930  48.509  51.487   9.095   5.515
  50.592   9.048   5.179  51.514   9.912   6.012  46.502  70.404  40.713  46.112
  71.014  40.087  45.934  69.635  40.685  44.506  55.925  37.671  45.082  56.585
  38.057  44.323  56.254  36.791  13.173  73.649  52.569  13.252  72.952  51.918
  14.052  74.024  52.626  30.201  53.588  63.266  29.718  54.035  63.961  31.113
  53.847  63.403  57.367   4.037  35.899  57.775   3.596  35.154  56.937   4.802
  35.518  47.389  13.533  59.128  48.015  13.895  59.755  46.835  12.953  59.651
  58.450  73.829  26.733  58.650  73.522  25.849  57.568  73.501  26.907  16.437
  64.866   1.304  17.185  64.341   1.018  16.611  65.048   2.227  14.091  12.744
   5.524  13.284  13.260   5.497  14.336  12.635   4.605  54.240  55.289  35.392
  54.594  54.532  35.859  53.300  55.263  35.572  42.804   7.251  27.423  42.969
   7.361  26.486  43.673   7.274  27.824  62.531  73.049  19.374  62.617  72.813
  20.297  62.370  73.993  19.382  29.756  70.055  56.799  29.056  70.689  56.957
  30.241  70.415  56.056  31.549   4.802  52.582  32.009   4.234  51.964  31.895
   5.677  52.408  31.130  22.298  16.674  31.749  23.024  16.756  31.204  22.023
  15.760  37.920  38.779   5.739  38.108  39.183   6.586  37.875  37.841   5.926
  27.845  53.034  18.382  28.112  52.199  17.999  28.115  52.975  19.298  31.349
  69.278  40.295  31.112  69.587  39.421  31.269  68.325  40.242  34.075  50.916
  19.987  34.387  50.897  19.082  34.753  51.395  20.464  61.267  44.967   5.866
  61.543  45.859   5.651  61.417  44.470   5.063  22.825  64.346  29.022  23.438
  64.030  28.358  22.146  63.673  29.061  57.726  24.596  19.881  57.563  23.748
  20.294  57.471  25.238  20.543  65.675  48.141   6.251  65.349  47.255   6.412
  66.466  48.205   6.787  14.429  49.120  13.893  15.377  49.129  13.764  14.315
  49.154  14.842  61.956  52.161  38.382  61.277  52.541  37.824  61.691  51.248
  38.493   1.811  22.322  21.726   1.653  23.163  21.297   2.712  22.099  21.490
  57.589  72.453  33.411  58.192  72.568  32.677  57.255  71.561  33.310  51.742
  63.457  25.727  51.448  62.620  25.369  51.529  64.096  25.047  73.638  61.313
  26.263  74.206  61.574  25.538  74.238  60.979  26.929  12.802  57.759  48.745
  11.989  57.254  48.775  12.516  58.671  48.708  47.365   9.894  18.004  47.358
   9.714  18.945  46.570   9.476  17.674  64.465  34.473  64.456  64.620  33.650
  63.993  64.932  34.373  65.286  50.319  35.672  11.662  49.645  36.210  11.248
  51.112  35.852  11.158  54.986  63.344  55.571  55.545  64.001  55.986  54.855
  62.680  56.247   8.027  25.010  68.728   7.542  24.525  69.396   8.254  25.839
  69.151  47.544  29.160  43.913  48.042  28.349  43.811  46.629  28.888  43.854
  25.765  40.003  15.219  25.011  40.536  14.967  25.895  39.407  14.482  44.792
   9.070  43.024  43.937   8.688  42.826  45.376   8.708  42.358  53.480  12.532
  52.271  52.837  12.866  51.645  53.784  11.711  51.885  49.377  14.987  27.265
  49.739  15.864  27.392  48.457  15.138  27.046  55.919  50.726   6.231  56.500
  49.971   6.318  55.756  50.796   5.290  66.478  23.836  22.703  66.077  24.702
  22.776  67.155  23.828  23.380  50.024   5.783  59.192  49.823   6.495  59.799
  50.848   5.417  59.515  10.431   1.325  63.868  10.587   1.482  64.799  10.984
   1.965  63.421  70.271  21.272  33.850  69.791  22.100  33.850  69.908  20.784
  33.111  72.627  31.849  61.597  73.281  31.242  61.250  72.721  31.784  62.548
  17.037  60.469   8.283  17.944  60.639   8.540  16.586  60.285   9.107   0.485
  49.158  35.153   1.021  49.948  35.097   0.548  48.889  36.069  31.484  54.158
  58.411  31.490  53.411  57.812  31.054  54.857  57.918  38.827   6.239  42.164
  39.677   6.604  42.411  38.962   5.896  41.280  57.504  23.548  67.853  57.612
  24.485  68.015  56.593  23.457  67.573  66.711  50.240  62.025  65.904  49.871
  62.384  66.800  49.829  61.165  57.914  35.493  21.033  58.346  35.082  21.782
  57.054  35.751  21.365  70.717  39.111  64.955  70.235  38.375  65.331  70.602
  39.015  64.009  46.175  24.559  38.942  45.885  23.684  38.685  46.406  24.987
  38.118   1.733  69.480  55.609   1.338  69.123  56.405   2.635  69.681  55.858
  59.211  50.046  68.802  59.572  50.328  69.643  58.498  49.452  69.035  60.671
  61.420  22.077  59.975  61.813  22.604  60.951  60.657  22.583  10.024  16.345
  45.953  10.748  15.723  46.030   9.916  16.696  46.837  27.199  54.933  64.104
  26.654  55.654  64.421  27.318  55.115  63.172  54.165  65.005  67.476  53.758
  64.315  68.000  54.017  64.736  66.569  18.284  64.169  68.709  18.513  63.245
  68.610  17.332  64.192  68.611  52.289  33.447  51.610  51.685  34.138  51.879
  52.088  33.299  50.686  11.302  67.442  56.753  11.362  68.397  56.794  12.075
  67.133  57.225  12.390  34.829  49.477  12.203  34.595  48.568  12.646  35.751
  49.439  22.836  12.765  65.765  23.300  11.937  65.887  23.240  13.361  66.397
  23.190   5.453   8.695  23.673   6.245   8.932  23.494   5.242   7.813  16.196
  24.835  43.240  15.481  25.276  43.698  15.773  24.112  42.777  62.104  14.102
  70.806  62.357  14.301  71.707  62.106  14.951  70.364  55.313  72.568  13.594
  54.877  73.392  13.377  55.854  72.777  14.355  13.673  59.568  27.516  14.046
  59.039  28.222  14.295  59.475  26.794  18.884  55.703  58.619  19.600  56.204
  59.010  18.464  56.316  58.015   9.384  60.643  51.922   8.545  60.836  51.504
   9.990  60.508  51.194  69.865  40.959  30.741  70.394  40.362  30.210  69.129
  41.194  30.176  20.524  10.175  32.300  19.640  10.233  31.937  20.834  11.080
  32.322  53.598  51.932  34.387  53.842  52.618  35.008  53.637  51.122  34.897
  72.478  48.031  22.629  71.984  47.283  22.294  73.386  47.846  22.389  41.316
  63.643  51.133  41.106  63.126  51.911  40.470  63.970  50.828   1.475   6.669
   3.483   1.740   7.504   3.868   0.787   6.900   2.859  14.310  73.206  32.319
  13.942  73.015  31.456  15.128  73.667  32.134  57.630  25.324  52.076  56.927
  25.876  52.420  57.454  25.269  51.136  42.894  22.040  13.650  42.174  21.419
  13.766  43.477  21.617  13.020   4.446  50.789  16.304   3.567  50.516  16.567
   4.805  50.030  15.844  21.911  11.421  39.636  21.529  11.486  40.511  21.180
  11.596  39.042  52.857  69.477  71.525  51.973  69.122  71.434  52.742  70.425
  71.457  34.962   3.488  20.653  34.849   4.307  20.171  34.568   3.656  21.509
  63.814   5.918  60.548  63.950   5.254  59.872  62.964   6.304  60.338  72.449
   5.183  22.512  72.106   4.728  23.281  71.680   5.341  21.964   5.487  15.409
  17.489   5.630  14.476  17.329   6.326  15.820  17.283   5.824  29.305  46.994
   6.098  29.958  46.350   6.391  29.462  47.750  46.071  60.091   9.820  45.146
  60.334   9.782  46.340  60.026   8.904  53.968  14.720  15.865  54.600  14.023
  15.692  54.317  15.175  16.631  17.150  34.104  48.468  16.825  33.521  49.154
  17.417  33.517  47.761  57.538  58.037  15.937  56.646  58.365  15.828  57.428
  57.121  16.191  46.433  48.546  44.517  47.104  49.219  44.631  45.612  48.985
  44.740  42.906  64.527   8.901  42.133  64.016   8.662  42.713  64.858   9.778
  13.002  56.744  71.832  12.658  57.113  71.019  13.170  57.505  72.388  51.582
  38.826  15.014  51.702  38.025  14.504  52.470  39.107  15.232   4.220  30.481
  29.805   3.752  29.727  30.163   3.816  31.238  30.230  63.957  29.101  46.807
  63.335  29.462  47.439  64.817  29.330  47.159   2.719  52.740  46.352   2.383
  53.557  46.721   2.183  52.057  46.755  73.722  55.683  48.776  73.028  55.030
  48.861  73.522  56.334  49.449  60.011  18.285  59.967  60.443  18.845  59.321
  59.592  17.599  59.447  55.156  23.155  66.849  54.390  23.684  66.624  54.922
  22.267  66.581  71.181  72.206  21.354  71.812  72.844  21.022  71.264  72.260
  22.306  53.126  51.114  41.877  52.664  50.535  41.270  53.919  51.370  41.407
  68.421  44.887  46.238  68.381  44.880  47.195  67.505  44.876  45.960   0.383
  27.815  39.092   0.569  27.974  38.167   1.212  27.992  39.536  22.315  51.809
   4.423  21.565  51.231   4.557  21.954  52.692   4.501  23.621  23.469  56.883
  24.393  23.908  57.241  23.383  23.991  56.116   4.118  60.986  39.110   3.554
  61.499  38.533   3.579  60.239  39.370  68.071  65.747  15.923  68.182  66.503
  16.499  67.926  65.011  16.519   2.375  40.506  29.671   2.525  40.373  30.607
   3.051  41.130  29.406   0.931  73.625  60.070   0.067  73.700  59.665   0.750
  73.528  61.005  14.118  57.657  44.939  14.900  57.899  44.443  14.402  57.666
  45.853  73.142  61.477  29.584  72.241  61.308  29.308  73.662  61.369  28.787
  44.823  11.709  71.625  45.388  11.046  72.023  45.212  11.870  70.765  42.120
  24.975  38.997  42.286  24.622  38.123  41.197  24.780  39.163   4.885  35.580
  34.487   5.341  35.744  35.313   3.995  35.343  34.748  16.099  10.883  21.921
  15.764  11.027  21.036  15.318  10.722  22.450  70.979  34.096  22.456  70.300
  33.943  21.799  70.606  33.753  23.269  56.505   2.943  60.743  56.228   3.764
  60.337  56.521   2.313  60.022   5.620  43.382  60.634   6.263  42.729  60.359
   5.937  44.204  60.258  45.427  58.119   1.206  46.112  58.621   1.648  45.681
  58.129   0.283  11.160  42.677  31.339  10.859  41.798  31.569  10.359  43.153
  31.115   8.458   0.601  54.266   7.505   0.568  54.347   8.732   1.245  54.918
  33.600   8.353  58.149  33.863   8.835  57.365  32.681   8.590  58.278  38.742
  56.464  32.990  39.048  57.371  33.006  39.404  55.979  33.484   7.153  54.237
  41.296   6.690  54.466  40.490   8.038  54.580  41.169  25.713  28.752  18.050
  24.944  28.884  18.605  25.382  28.272  17.291  45.018  69.230  29.502  45.952
  69.022  29.484  44.959  70.016  30.047  53.083   9.487  30.035  52.960   9.107
  30.905  52.371  10.121  29.948  53.354   3.296   7.002  54.032   2.971   6.409
  52.585   2.761   6.803  58.697   1.902  41.624  58.963   1.853  40.706  57.971
   1.282  41.696  25.912  70.901  23.962  25.374  70.830  24.750  25.311  71.220
  23.289  48.821  14.427  61.159  48.024  14.654  61.639  49.515  14.462  61.817
  36.741  19.322  58.097  36.808  19.740  58.956  35.854  19.524  57.801  22.812
  61.294  14.253  23.008  62.227  14.340  23.230  60.890  15.013  23.868  49.646
  26.761  22.943  49.713  26.523  24.337  49.779  25.937  45.205  31.008   4.087
  45.407  30.625   3.233  44.678  31.781   3.884  60.627  51.342   7.004  60.560
  51.269   6.052  61.545  51.151   7.195  19.506  57.088  39.304  19.727  56.857
  40.207  19.058  56.315  38.962  14.723  68.226   1.944  14.913  67.698   1.169
  13.773  68.165   2.049  20.528   6.421  30.097  21.309   6.322  30.641  19.859
   5.901  30.542  63.597  45.930  68.429  63.187  46.523  67.798  64.162  46.495
  68.956  19.591  10.952  71.979  20.538  10.813  71.963  19.338  10.984  71.056
  19.490   7.825  62.531  19.444   8.766  62.700  19.155   7.422  63.332  39.515
  58.217  25.845  39.244  57.508  25.263  40.461  58.284  25.718  18.127  46.498
  34.502  18.732  46.337  33.778  17.755  45.639  34.698  67.852  47.484   7.821
  67.745  47.978   8.634  68.246  48.109   7.212  16.432   8.920  46.038  17.024
   8.317  45.589  15.901   9.300  45.338  72.523  33.273  67.540  71.637  33.551
  67.774  73.070  33.583  68.261  53.247  71.232  26.164  53.743  70.478  26.482
  52.335  71.023  26.368  69.476  10.226  18.638  69.133  10.352  17.753  70.027
   9.446  18.572  40.908  73.909  46.189  41.430  74.502  45.650  41.077  74.190
  47.089  57.532   1.654  65.357  57.761   1.789  64.438  57.130   2.480  65.628
  58.680  21.472  58.712  58.992  22.142  58.103  58.398  20.750  58.151   7.562
   1.947  64.882   8.026   1.402  65.517   6.862   1.384  64.550  69.265  50.938
  14.486  69.926  50.299  14.753  68.846  50.543  13.721  16.524  35.491  33.779
  16.122  35.803  32.969  17.336  35.992  33.852  67.721   2.377  21.597  66.888
   2.248  22.050  67.715   3.300  21.343  12.839  63.134  14.131  13.512  62.889
  14.767  12.031  63.178  14.642  22.892  28.743  56.915  22.882  27.949  57.450
  22.052  28.734  56.457   3.177  31.495  43.767   3.576  31.792  42.949   2.707
  32.261  44.096  65.909  14.538  60.132  66.662  13.956  60.234  65.362  14.360
  60.896  16.396  48.251   5.309  17.178  48.802   5.300  15.682  48.844   5.075
  71.016  14.986  17.705  71.826  14.480  17.649  70.357  14.353  17.990  59.783
  55.843  32.533  59.849  56.561  31.904  59.168  55.229  32.131  67.407  25.009
   2.429  67.517  25.055   3.379  67.305  25.921   2.155   3.152  56.643  66.826
   3.173  57.166  66.024   2.974  57.277  67.521  42.740   6.913  24.286  42.658
   6.124  23.751  41.854   7.275  24.318  70.673  35.874  17.491  70.852  35.612
  16.588  70.617  36.829  17.456  72.790  47.128  69.040  73.431  46.446  68.839
  72.930  47.794  68.367  35.224  12.430  66.443  35.054  13.107  65.788  34.814
  12.761  67.242   7.168  69.809  52.465   7.773  69.336  53.036   7.695  70.513
  52.087  26.056  13.700  63.387  26.247  13.366  62.511  26.895  14.036  63.703
  51.066  21.090  65.779  51.682  21.780  66.027  50.872  20.637  66.600  27.569
  65.727  55.274  27.122  64.951  54.936  26.927  66.141  55.851   1.779  13.205
  50.025   0.898  13.569  50.122   2.259  13.536  50.783  30.633  39.573  66.740
  29.744  39.442  67.071  30.902  40.417  67.102  65.426  29.734  71.456  66.376
  29.726  71.576  65.303  29.630  70.512  20.515  49.071  69.835  19.562  49.042
  69.744  20.668  49.681  70.557  48.735  19.860   9.074  49.393  19.167   9.112
  48.000  19.468   8.602   2.137  66.774   9.120   2.306  67.415   8.430   2.955
  66.283   9.196  26.092  52.217  56.564  25.503  51.501  56.323  25.630  53.009
  56.291  30.833  62.649  70.873  30.486  63.414  70.413  31.575  62.987  71.374
   1.682  58.133  63.405   2.082  58.605  64.135   1.383  58.822  62.810  70.281
  18.560  57.058  70.831  17.780  56.996  70.899  19.279  57.194  71.211  23.878
   7.323  71.541  23.673   6.448  71.768  24.595   7.627  55.840  16.659  23.387
  55.801  17.574  23.665  54.929  16.368  23.392  18.665  12.383  31.905  19.364
  12.534  32.542  19.021  12.706  31.077   6.373  47.535  18.142   5.819  47.018
  17.558   7.244  47.149  18.051  56.838  49.783  28.897  57.564  50.396  29.016
  56.463  49.684  29.772   7.263  27.862  18.482   7.369  28.725  18.881   7.618
  27.961  17.599   0.279  16.246  48.705   1.041  16.781  48.928   0.419  16.000
  47.791  69.814  24.794  63.551  69.691  24.620  62.618  70.200  25.669  63.583
  47.092  72.879  62.748  46.222  73.134  63.055  47.008  71.950  62.534  25.249
  55.455  48.561  25.671  56.293  48.371  25.841  54.800  48.192  69.007  55.462
   6.371  68.825  55.209   5.466  69.955  55.373   6.459  41.888  22.269   4.439
  41.100  22.671   4.074  42.485  23.002   4.588  31.992  30.015  17.906  31.638
  30.858  18.191  32.006  29.480  18.700  14.507  13.912  26.138  13.959  13.450
  25.504  14.465  13.374  26.929  46.759  44.626  66.884  46.420  43.740  66.754
  46.041  45.199  66.616  68.091  45.031  22.573  68.752  45.720  22.511  67.308
  45.478  22.896   7.467  50.872  12.676   6.892  50.539  11.987   7.726  51.742
  12.372  56.984  72.495  29.972  57.815  72.624  30.428  56.779  73.353  29.600
  11.837  38.347  59.840  12.161  37.946  60.646  10.900  38.469  59.993  72.594
  58.571  14.087  72.998  57.804  13.681  72.703  59.269  13.441   6.394   1.196
  40.537   6.511   0.299  40.227   5.653   1.146  41.142  58.415  36.682  51.661
  58.458  36.347  50.765  59.143  36.255  52.111  20.380  51.436   0.009  20.878
  51.690   0.787  20.375  52.220  -0.539  63.357  20.174  30.303  63.565  19.274
  30.052  63.860  20.322  31.104   4.127  26.538  68.465   3.395  26.056  68.081
   4.170  26.228  69.370  27.794  63.505  31.849  27.475  64.121  31.189  28.332
  62.885  31.357   1.543  26.613  50.375   1.131  27.052  49.631   2.237  26.081
  49.985  51.317  12.087   6.360  50.898  12.146   7.219  51.864  12.871   6.307
  17.151  50.954  33.284  17.673  51.577  32.780  17.576  50.109  33.135   4.161
  53.317  41.085   4.274  52.441  41.453   4.861  53.836  41.481  48.561  56.178
  67.552  49.417  56.590  67.439  48.736  55.402  68.084  65.531  15.960  36.453
  66.127  16.101  37.188  65.359  15.019  36.460  16.761  31.805  36.530  16.528
  32.047  35.634  15.962  31.418  36.889  26.075  56.450  26.799  25.551  55.714
  26.484  25.619  56.751  27.584  65.954  50.932  42.064  65.013  50.992  42.227
  66.023  50.472  41.227  12.249  21.569  64.761  12.006  21.268  65.636  12.928
  20.958  64.476   0.271  29.256  44.301  -0.578  29.659  44.485   0.709  29.222
  45.151  29.322  64.728  29.811  30.272  64.660  29.710  29.142  65.666  29.760
  57.920  28.446  41.916  58.841  28.684  42.024  57.942  27.571  41.531  26.715
  63.284  47.012  27.264  63.294  47.796  26.420  64.189  46.915  72.641  23.512
   1.508  71.784  23.395   1.916  73.267  23.255   2.186  63.384  34.021  61.381
  63.591  33.094  61.260  63.013  34.070  62.262  72.114  23.573  40.527  73.063
  23.676  40.462  71.784  23.848  39.671  68.186  58.768  43.433  68.665  58.375
  44.163  67.265  58.676  43.674  54.086  31.524  61.585  54.426  30.637  61.469
  53.336  31.419  62.171  23.850  70.939  29.458  23.765  71.550  28.726  24.330
  71.429  30.125  24.489  10.370  62.161  25.068  10.571  62.896  24.520  11.152
  61.610   7.246  54.526  62.297   6.996  54.934  63.125   8.162  54.776  62.174
   3.283  34.250   7.634   2.629  33.606   7.364   3.453  34.048   8.554  65.813
  31.361  64.945  66.438  30.652  64.790  65.401  31.508  64.094  17.956  26.621
  11.780  18.339  25.747  11.855  17.577  26.792  12.642  71.174   6.122  48.937
  70.978   5.972  48.012  70.426   6.620  49.264  24.256  64.896  12.299  23.834
  64.436  13.025  23.816  65.746  12.266  57.449   4.955  70.724  56.716   4.378
  70.507  58.207   4.548  70.305  58.285  51.207  17.925  58.807  51.557  17.203
  58.838  51.321  18.698  13.256  59.373  56.847  12.626  59.824  56.285  13.138
  59.774  57.709  57.204   0.797  33.766  56.669   0.566  34.526  57.713   0.008
  33.583  52.303  23.747  65.864  52.610  23.692  64.959  52.197  24.685  66.024
  23.422  59.675  60.447  24.360  59.645  60.633  23.031  59.085  61.091  71.861
   9.505  29.952  72.248   9.565  29.079  72.049   8.610  30.236  12.693  35.302
  39.587  13.629  35.445  39.445  12.268  36.024  39.125  31.066  74.356  53.354
  30.366  74.628  53.948  30.615  73.889  52.651  29.098  21.235  64.261  29.791
  21.671  64.758  28.706  21.932  63.736  15.983  42.670   2.617  15.481  41.869
   2.468  15.330  43.316   2.885  24.729   6.514  30.659  24.220   6.427  31.465
  25.131   7.380  30.722  52.644  29.280  39.993  52.474  30.218  39.908  53.234
  29.210  40.743  68.219  13.494  69.854  67.665  12.729  69.703  67.921  14.137
  69.210  18.970  25.525   3.879  18.237  25.096   4.319  19.748  25.100   4.240
  55.614  37.947   0.581  55.546  37.083   0.986  55.817  37.767  -0.337  11.480
  27.918  56.517  11.550  28.386  57.349  11.109  28.560  55.912  39.779  13.528
  45.111  40.543  14.059  45.336  39.921  13.281  44.197  65.879  58.597  71.364
  66.763  58.273  71.537  65.992  59.243  70.667  61.719  32.497  57.750  61.144
  33.135  57.327  61.214  32.178  58.498   4.763  15.227   3.144   5.644  15.278
   2.774   4.520  14.305   3.059  33.525   0.340  52.741  32.654  -0.058  52.747
  33.692   0.565  53.656  61.582  27.125  71.965  61.909  26.530  71.291  62.312
  27.719  72.136  54.202  10.648   2.251  54.555  10.794   3.129  54.863  11.014
   1.664  40.276  67.521  41.819  40.279  67.718  42.755  40.994  66.899  41.703
  10.964  69.581  59.965  11.765  70.056  60.187  11.260  68.694  59.762  59.536
  62.673   4.734  59.117  63.148   4.016  59.149  61.798   4.700  24.579  67.647
  15.958  25.000  68.131  15.247  23.664  67.572  15.688  51.937  16.699  43.223
  51.606  17.514  43.600  52.785  16.936  42.847   7.780  13.899   6.007   6.841
  14.057   5.912   7.927  13.894   6.953   8.947  61.660  71.856   9.368  61.729
[truncated: 11,265,868 more chars]
