# Supplementary material for: Multiscale Simulations Identify Origins of Differential Carbapenem Hydrolysis by the OXA-48 β-Lactamase
Source: ACS Catal. 2022 Apr 4;12(8):4534–44. doi: 10.1021/acscatal.1c05694 (PMC9097296; doi:10.1021/acscatal.1c05694)
Supplement: Supplementary file 2 — cs1c05694_si_002.zip [file cs1c05694_si_002.zip › SI_files/ts_struct/us/ime/orientationI/ime_orientationI_ts.crd]

Cpptraj Generated trajectory                                                    
  49.629  55.541  40.398  49.744  55.294  41.453  49.214  54.703  39.838  50.617
  55.609  39.942  48.766  56.791  40.264  49.229  57.436  40.996  48.933  57.387
  38.878  49.907  57.237  38.657  48.375  56.780  38.181  48.427  58.842  38.773
  47.367  58.653  38.848  48.720  59.398  39.651  48.790  59.558  37.502  49.803
  59.931  37.481  48.691  58.980  36.679  47.798  60.772  37.342  46.753  60.468
  37.283  47.813  61.330  38.279  48.198  61.670  36.233  49.196  62.102  36.294
  48.117  61.247  35.231  47.635  62.603  36.272  47.326  56.488  40.621  46.797
  55.391  40.376  46.633  57.422  41.342  47.166  58.294  41.721  45.234  57.512
  41.645  44.937  56.686  42.291  44.833  58.851  42.267  43.750  58.961  42.335
  45.111  58.794  43.236  45.421  60.192  41.699  45.262  60.242  40.703  44.750
  60.860  42.052  46.780  60.634  42.154  47.658  59.723  42.251  47.058  61.849
  42.112  44.394  57.219  40.463  44.784  57.715  39.400  43.218  56.568  40.452
  42.765  56.378  41.334  42.352  56.324  39.294  42.846  55.842  38.557  41.134
  55.392  39.698  40.620  55.717  40.603  40.503  55.315  38.813  41.555  53.968
  40.050  41.831  53.409  41.276  41.619  53.994  42.171  42.185  52.107  41.122
  42.550  51.430  41.894  42.305  51.806  39.781  42.662  50.636  39.129  42.994
  49.758  39.683  42.543  50.528  37.761  42.825  49.692  37.269  41.892  51.530
  37.028  41.691  51.400  35.964  41.572  52.768  37.644  41.111  53.570  37.069
  41.796  52.930  39.055  41.749  57.702  38.845  41.447  58.488  39.753  41.595
  57.877  37.563  42.045  57.203  36.960  41.029  58.952  36.875  40.861  59.732
  37.495  42.048  59.468  35.852  42.236  58.786  35.131  41.652  60.234  35.325
  43.444  59.888  36.292  44.021  59.045  36.673  43.934  60.314  35.416  43.360
  61.105  37.312  42.891  62.185  37.054  43.775  60.964  38.553  44.267  60.074
  38.945  43.664  61.757  39.168  39.674  58.598  36.225  39.538  57.572  35.556
  38.665  59.479  36.421  38.869  60.352  37.041  37.381  59.515  35.643  37.106
  58.471  35.494  36.243  60.250  36.409  36.104  59.791  37.388  36.508  61.278
  36.656  34.847  60.268  35.688  35.018  61.048  34.946  34.842  59.338  35.120
  33.660  60.442  36.659  33.773  60.100  37.858  32.552  60.796  36.183  37.698
  60.098  34.231  38.298  61.188  34.028  37.161  59.376  33.219  36.567  58.510
  33.509  36.938  59.845  31.814  37.363  60.705  31.799  37.734  58.866  30.890
  38.725  58.863  31.087  37.283  57.873  30.866  37.589  59.206  29.401  36.680
  58.783  28.736  38.489  60.064  28.901  38.383  60.403  27.870  39.357  60.432
  29.448  35.478  60.100  31.458  34.608  59.563  32.164  35.145  60.750  30.353
  35.890  61.135  29.791  33.735  60.983  29.997  33.002  60.476  30.626  33.482
  62.538  30.064  34.321  63.028  29.570  32.532  62.832  29.617  33.436  63.183
  31.458  32.701  62.634  32.029  34.352  63.050  31.862  33.011  64.613  31.405
  33.757  65.239  30.939  32.190  64.825  30.736  32.699  65.230  32.708  31.826
  64.733  33.106  33.478  64.892  33.375  32.591  66.715  32.637  33.456  67.164
  32.372  31.904  66.973  31.831  32.126  67.153  33.520  33.362  60.628  28.537
  32.200  60.443  28.163  34.376  60.512  27.739  35.390  60.663  28.109  34.330
  60.047  26.357  33.634  60.731  25.873  35.624  60.265  25.623  35.950  61.305
  25.611  36.332  59.654  26.005  35.487  59.989  24.265  34.982  60.776  23.881
  33.881  58.564  26.134  32.874  58.308  25.441  34.551  57.613  26.800  35.371
  57.940  27.441  34.245  56.153  26.845  34.498  55.757  25.873  35.092  55.501
  27.957  34.791  55.767  28.884  34.921  54.449  27.781  36.599  55.677  27.916
  37.426  56.247  26.980  37.060  56.595  26.105  38.839  56.141  27.356  39.616
  56.399  26.636  38.940  55.415  28.526  40.021  54.931  29.284  41.037  55.239
  29.037  39.748  54.142  30.364  40.649  53.948  30.945  38.471  53.792  30.798
  38.330  53.100  31.628  37.416  54.317  30.030  36.473  54.109  30.324  37.550
  55.071  28.866  32.779  55.872  27.179  32.318  54.851  26.676  32.095  56.593
  28.081  32.601  57.437  28.526  30.708  56.284  28.503  30.770  55.292  28.925
  30.250  57.240  29.652  30.945  57.261  30.478  30.214  58.130  29.175  28.862
  56.911  30.202  28.649  55.850  30.753  27.867  57.764  30.115  26.884  57.443
  30.461  27.937  58.630  29.457  29.677  56.187  27.359  28.844  55.260  27.378
  29.846  56.968  26.352  30.744  57.585  26.367  29.029  56.897  25.225  28.014
  57.180  25.506  29.362  58.030  24.270  29.207  59.016  24.707  30.368  57.873
  23.910  28.648  58.078  23.461  28.863  55.545  24.514  27.940  55.290  23.723
  29.686  54.547  24.883  30.436  54.831  25.621  29.604  53.111  24.422  29.295
  53.049  23.378  30.916  52.450  24.468  31.159  52.242  25.510  30.795  51.449
  24.052  32.040  53.209  23.789  31.949  53.906  22.599  33.180  54.472  22.436
  33.573  55.067  21.612  34.000  54.206  23.450  34.848  54.617  23.633  33.312
  53.410  24.268  33.713  53.100  25.142  28.473  52.289  25.167  27.782  51.543
  24.414  28.261  52.608  26.455  28.915  53.309  26.953  27.043  52.200  27.155
  26.809  51.153  27.027  27.191  52.526  28.634  27.291  53.502  28.874  26.211
  52.344  29.074  28.267  51.701  29.337  28.112  50.354  29.557  27.208  49.847
  29.220  29.043  49.651  30.361  28.870  48.582  30.490  30.215  50.287  30.769
  30.980  49.781  31.358  30.358  51.630  30.539  31.250  52.136  30.908  29.408
  52.346  29.867  29.445  53.354  29.906  25.729  52.810  26.593  24.782  52.093
  26.313  25.659  54.126  26.531  26.497  54.631  26.782  24.452  54.892  26.205
  23.695  54.558  26.785  24.648  56.427  26.377  23.722  56.758  26.147  25.119
  56.868  27.756  24.434  56.502  28.521  26.125  56.494  27.946  25.126  57.958
  27.747  25.509  56.944  25.390  24.835  57.044  24.644  23.916  54.591  24.768
  22.692  54.492  24.620  24.755  54.245  23.800  25.805  54.173  24.081  24.456
  53.675  22.469  24.022  54.477  21.872  25.762  53.133  21.933  26.517  53.916
  21.861  26.199  52.330  22.527  25.657  52.645  20.477  26.621  52.297  20.107
  25.104  51.818  20.301  25.068  53.759  19.545  25.316  54.948  19.796  24.398
  53.520  18.493  23.469  52.486  22.496  22.527  52.339  21.648  23.735  51.551
  23.427  24.483  51.769  24.188  22.932  50.381  23.766  22.358  50.145  23.034
  23.795  49.154  24.165  24.249  49.432  25.023  23.193  48.285  24.432  24.930
  48.812  23.161  26.011  49.579  23.028  26.372  50.394  23.655  26.849  48.964
  22.171  27.863  49.296  21.948  26.229  47.973  21.529  24.974  47.872  22.189
  24.169  47.163  21.995  21.882  50.617  24.933  21.385  49.652  25.531  21.672
  51.925  25.351  22.052  52.708  24.694  20.858  52.462  26.447  21.234  53.471
  26.615  19.447  52.542  25.965  19.155  51.633  25.634  18.766  52.855  26.756
  19.243  53.557  24.872  19.409  54.502  25.390  19.995  53.452  24.090  17.831
  53.617  24.291  17.694  52.591  23.948  17.087  53.953  25.013  17.688  54.657
  23.133  16.682  54.637  23.055  18.074  55.542  23.428  18.177  54.135  21.785
  17.716  53.285  21.492  18.051  54.892  21.011  19.256  54.077  21.929  21.143
  51.703  27.812  20.356  51.656  28.758  22.298  51.074  27.923  22.953  51.208
  27.063  22.832  50.290  29.016  22.024  49.804  29.563  23.849  49.362  28.419
  23.325  48.992  27.537  24.741  49.845  28.020  24.276  48.280  29.217  23.653
  47.491  29.121  23.525  51.266  30.000  23.842  52.375  29.603  23.809  50.781
  31.140  23.714  49.717  31.359  24.643  51.564  32.130  25.403  52.202  31.678
  23.637  52.330  33.012  24.150  53.184  33.454  22.886  52.737  32.474  22.923
  51.496  34.119  22.211  50.795  33.685  23.637  50.949  34.736  22.161  52.382
  35.123  21.928  53.540  34.943  21.666  51.888  36.264  21.887  50.834  36.432
  21.046  52.475  36.943  25.592  50.613  32.880  25.326  49.478  33.128  26.814
  51.047  33.221  27.059  52.093  33.037  27.992  50.293  33.645  27.744  49.914
  34.637  28.212  49.517  32.913  29.195  51.122  33.859  29.232  52.342  33.846
  30.254  50.437  33.999  30.135  49.360  34.117  31.614  50.933  34.303  31.762
  51.895  33.812  31.793  51.138  35.833  30.963  51.790  36.105  31.802  49.864
  36.648  30.905  49.291  36.412  32.672  49.220  36.524  31.662  50.039  37.715
  33.075  51.851  36.067  33.855  51.299  35.739  33.020  52.808  35.548  33.273
  52.114  37.106  32.656  50.041  33.697  32.802  48.876  34.084  33.433  50.552
  32.764  33.326  51.596  32.468  34.838  50.037  32.440  34.836  48.958  32.597
  35.342  50.228  30.996  35.300  51.298  30.791  36.783  49.623  30.694  37.539
  50.406  30.752  36.922  48.851  31.451  36.819  49.236  29.676  34.403  49.390
  30.059  33.410  49.554  30.139  34.573  49.751  29.044  34.588  48.337  30.272
  35.842  50.767  33.409  35.707  51.927  33.762  36.849  49.966  33.685  36.711
  48.964  33.306  38.005  50.274  34.556  38.201  51.320  34.743  37.696  49.630
  35.915  37.717  48.551  35.898  38.795  50.100  36.884  38.679  51.152  37.099
  38.693  49.582  37.745  39.780  49.980  36.433  36.351  49.977  36.606  36.219
  49.518  37.586  36.132  51.037  36.730  35.527  49.621  35.988  39.272  49.687
  33.785  39.329  48.525  33.526  40.262  50.525  33.587  40.214  51.596  33.785
  41.362  50.164  32.665  41.542  49.089  32.687  41.010  50.588  31.202  40.202
  49.898  30.959  40.736  51.559  31.167  42.141  50.474  30.181  42.946  51.015
  30.463  42.436  48.987  30.061  43.128  48.831  29.342  42.835  48.635  31.012
  41.607  48.427  29.628  41.631  51.059  28.859  40.856  50.463  28.378  41.402
  52.088  29.090  42.491  51.070  28.329  42.682  50.795  33.071  42.891  51.974
  33.183  43.692  49.974  33.408  43.394  48.928  33.336  45.069  50.244  33.822
  45.055  51.203  34.138  45.399  49.239  34.959  44.609  49.240  35.589  45.467
  48.324  34.536  46.631  49.488  35.719  47.752  48.756  35.619  47.943  48.072
  34.792  48.533  49.101  36.587  49.413  48.478  36.749  48.069  50.121  37.396
  48.647  50.721  38.534  49.690  50.579  38.818  47.876  51.658  39.255  48.309
  52.236  40.072  46.572  51.939  38.822  45.880  52.453  39.488  46.025  51.369
  37.665  45.048  51.444  37.419  46.763  50.400  36.925  46.170  50.190  32.662
  46.058  49.545  31.636  47.259  50.833  32.997  47.351  51.337  33.867  48.471
  50.769  32.137  48.416  49.920  31.593  48.654  52.013  31.203  47.908  52.127
  30.532  48.658  52.833  31.792  49.990  52.080  30.434  51.111  52.074  30.896
  49.935  52.121  29.106  50.827  51.947  28.503  48.978  52.361  28.642  49.707
  50.556  33.077  49.956  51.386  33.873  50.279  49.349  33.063  49.934  48.554
  32.402  51.189  48.977  34.081  50.686  49.198  35.022  51.239  47.404  33.885
  50.248  46.968  34.007  51.557  47.301  32.847  52.213  46.695  34.841  52.257
  45.644  34.555  53.221  47.081  34.691  51.834  46.901  36.313  52.712  46.670
  37.205  50.691  47.278  36.662  52.576  49.672  33.984  53.119  49.943  35.070
  53.074  50.098  32.876  52.574  49.895  32.021  54.344  50.759  32.711  55.038
  50.248  33.237  54.881  50.778  31.191  54.967  49.854  30.793  54.093  51.225
  30.585  56.092  51.603  31.044  56.023  52.673  30.444  57.234  51.277  31.603
  58.105  51.931  31.561  57.340  50.343  32.156  54.344  52.184  33.275  55.317
  52.677  33.778  53.127  52.771  33.234  52.365  52.338  32.586  52.743  54.118
  33.772  53.677  54.654  33.939  51.803  54.932  32.892  50.833  54.446  32.999
  51.704  55.917  33.349  52.274  54.938  31.417  53.066  55.685  31.353  52.641
  54.055  31.093  51.208  55.364  30.395  50.335  54.888  30.574  51.043  56.349
  30.543  51.686  54.984  28.958  52.711  55.284  28.740  51.658  53.920  28.724
  50.926  55.732  27.965  49.870  55.623  28.210  51.298  56.754  27.886  51.174
  55.247  27.021  52.162  54.081  35.184  52.199  55.089  35.865  51.758  52.872
  35.646  51.758  52.052  34.943  50.984  52.661  36.889  50.559  51.669  36.846
  51.865  52.596  38.151  52.425  53.518  38.208  51.348  52.566  39.098  52.799
  51.327  38.087  52.182  50.529  38.143  53.369  51.320  37.158  53.795  51.360
  39.267  53.867  52.305  40.093  54.394  50.210  39.533  54.355  49.505  38.703
  55.161  50.222  40.190  49.801  53.601  37.032  49.687  54.327  37.994  48.993
  53.769  35.977  49.310  53.181  35.115  47.908  54.743  35.805  47.709  55.153
  36.795  48.355  55.996  34.941  47.856  56.758  35.244  49.339  56.123  35.130
  48.045  55.998  33.470  48.524  55.186  32.922  46.965  56.016  33.319  48.582
  57.214  32.608  49.467  57.966  32.945  47.995  57.356  31.466  47.152  56.698
  31.253  48.308  58.217  30.894  46.577  54.098  35.316  46.581  53.123  34.580
  45.457  54.588  35.822  45.610  55.502  36.397  44.110  54.158  35.641  44.075
  53.302  34.967  43.731  53.730  36.570  43.125  55.251  35.195  43.135  56.366
  35.639  42.211  54.852  34.289  42.345  53.893  34.003  41.076  55.578  33.709
  40.947  56.426  34.243  41.463  56.176  32.331  42.016  55.585  31.726  40.548
  56.420  31.793  42.319  57.371  32.388  43.719  57.295  32.268  44.261  56.363
  32.107  44.565  58.475  32.369  45.647  58.344  32.334  43.871  59.698  32.584
  44.369  60.568  32.708  42.433  59.769  32.631  42.030  60.692  32.550  41.698
  58.632  32.477  40.694  58.622  32.366  39.837  54.729  33.738  39.896  53.537
  33.530  38.702  55.372  34.040  38.772  56.447  34.209  37.369  54.733  34.253
  37.337  53.936  33.511  37.264  54.109  35.590  37.842  53.185  35.549  37.710
  55.058  36.726  37.482  54.611  37.602  38.781  55.213  36.598  37.195  56.020
  36.733  35.881  53.770  35.749  35.753  53.042  34.948  36.209  55.669  33.908
  36.366  56.861  34.039  35.154  55.204  33.295  34.959  54.148  33.109  33.999
  56.189  33.149  34.417  57.122  32.772  33.208  55.611  32.029  32.574  56.364
  31.560  33.899  55.277  31.256  32.275  54.502  32.447  32.755  53.383  32.478
  31.002  54.703  32.762  30.437  53.828  33.081  30.374  55.570  32.557  33.179
  56.526  34.428  32.289  57.409  34.353  33.272  55.826  35.490  33.963  54.984
  35.465  32.481  56.037  36.704  32.282  57.018  36.844  31.126  55.415  36.573
  30.748  55.611  35.657  31.254  54.415  36.514  30.124  55.685  37.678  30.548
  55.891  38.817  28.882  55.410  37.400  28.200  55.510  38.138  28.471  55.120
  36.433  33.193  55.548  37.919  33.111  54.403  38.326  33.995  56.395  38.536
  33.879  57.351  38.232  34.931  56.157  39.523  35.513  55.384  39.234  35.703
  57.439  39.704  36.089  57.733  38.819  35.076  58.248  40.081  36.798  57.371
  40.751  36.383  57.253  41.752  37.787  56.212  40.644  38.294  56.308  39.684
  38.544  56.301  41.423  37.214  55.285  40.649  37.541  58.786  40.753  38.101
  58.956  39.834  36.860  59.630  40.865  38.270  58.911  41.553  34.298  55.625
  40.918  34.720  54.641  41.509  33.102  56.171  41.282  32.739  57.047  40.746
  32.266  55.585  42.397  32.944  55.581  43.251  30.945  56.323  42.685  31.053
  57.312  42.861  30.199  56.250  41.894  30.245  55.758  43.894  29.812  54.780
  43.684  31.020  55.722  44.660  29.158  56.668  44.446  29.643  57.592  44.760
  28.366  56.805  43.710  28.585  55.991  45.680  28.306  54.949  45.523  29.312
  56.007  46.492  27.381  56.674  46.166  27.054  56.301  47.045  27.556  57.660
  46.298  26.650  56.564  45.478  31.970  54.124  42.076  32.239  53.215  42.892
  31.398  53.819  40.919  30.936  54.611  40.330  31.167  52.420  40.476  30.612
  51.874  41.239  30.339  52.383  39.181  29.724  53.183  39.222  30.940  52.515
  38.381  29.513  51.123  39.143  30.120  50.333  39.309  28.823  51.179  39.985
  28.624  51.004  37.904  27.692  51.524  38.125  29.253  51.308  37.067  28.278
  49.603  37.554  28.980  48.925  37.813  27.075  49.213  37.253  26.835  47.950
  37.253  27.554  47.261  37.418  25.884  47.656  37.082  26.146  49.961  36.765
  26.276  50.921  36.265  25.239  49.385  36.583  32.394  51.553  40.296  32.327
  50.411  40.591  33.607  52.035  39.997  33.565  53.083  39.703  34.841  51.290
  39.988  34.821  50.513  39.343  35.909  52.281  39.476  35.453  52.842  38.660
  36.220  52.931  40.293  36.798  51.743  39.147  35.062  50.785  41.403  35.789
  49.810  41.655  34.730  51.555  42.441  34.141  52.440  42.250  34.706  51.166
  43.852  35.430  50.371  43.954  35.200  52.310  44.793  34.590  53.114  44.750
  35.193  52.003  45.839  36.648  52.725  44.336  37.598  52.026  44.683  36.874
  53.708  43.502  37.857  54.179  43.512  36.040  54.199  43.000  33.425  50.539
  44.465  33.477  49.998  45.587  32.319  50.436  43.658  32.353  50.912  42.678
  31.148  49.772  44.200  31.043  50.093  45.152  29.932  50.212  43.418  30.015
  51.291  43.287  30.015  49.754  42.432  28.570  49.862  44.000  28.345  48.816
  44.206  28.546  50.240  45.011  27.472  50.610  43.305  27.727  51.377  42.393
  26.263  50.516  43.739  26.096  49.980  44.662  25.514  51.058  43.180  31.362
  48.217  44.216  31.809  47.716  43.227  31.149  47.559  45.353  30.634  48.135
  46.122  31.483  46.166  45.568  32.186  45.948  44.764  32.233  46.037  46.916
  32.511  44.984  46.952  33.148  46.624  46.839  31.653  46.368  47.777  30.299
  45.280  45.404  29.192  45.555  45.914  30.464  44.228  44.596  31.507  44.141
  44.291  29.443  43.280  43.987  28.535  43.398  44.577  29.144  43.641  42.521
  30.068  43.492  41.963  28.410  42.936  42.129  28.781  45.067  42.225  27.638
  45.740  42.781  27.091  45.251  43.475  27.313  47.052  42.462  26.461  47.535
  42.941  28.037  47.699  41.499  27.776  48.717  41.210  29.230  47.148  41.047
  29.897  47.744  40.423  29.586  45.848  41.432  30.423  45.327  40.967  29.861
  41.791  44.156  31.040  41.502  44.336  28.898  40.810  43.992  27.932  41.275
  43.792  29.128  39.360  43.853  29.727  39.091  44.723  27.857  38.406  43.922
  27.217  38.766  43.304  28.040  37.463  43.610  27.210  38.518  45.313  27.458
  39.519  45.665  25.729  38.528  45.325  25.315  38.644  46.326  25.414  39.393
  44.741  25.386  37.590  44.889  27.751  37.576  46.294  28.832  37.653  46.413
  27.217  37.585  47.244  27.535  36.543  46.021  29.998  39.028  42.685  29.610
  39.432  41.561  31.254  38.524  42.822  32.008  38.056  44.008  31.297  37.512
  44.630  32.517  38.867  44.528  33.048  37.102  43.534  32.630  36.107  43.529
  33.891  37.183  44.102  33.354  37.619  42.159  33.719  36.940  41.492  34.144
  38.363  42.264  32.063  38.190  41.640  32.232  39.117  41.093  31.345  37.213
  40.708  31.831  37.086  39.555  30.331  36.483  41.192  30.033  36.532  42.156
  29.714  35.452  40.307  29.099  34.790  40.916  28.685  36.077  39.314  28.302
  36.897  39.922  29.331  36.457  38.523  27.855  35.452  38.984  30.792  34.458
  39.659  31.820  34.244  40.259  30.500  34.040  38.418  29.477  34.203  38.080
  31.515  33.333  37.593  31.651  32.337  38.015  32.928  33.928  37.405  33.836
  33.207  37.041  30.853  33.080  36.197  30.593  34.051  35.786  31.688  32.787
  35.504  29.738  32.191  36.150  26.659  31.302  33.390  25.802  31.790  33.805
  26.391  30.159  33.450  27.129  31.982  32.120  28.162  32.921  32.419  28.774
  33.908  31.485  29.672  34.748  31.925  28.334  33.899  30.241  28.497  32.788
  33.730  29.255  33.278  34.091  27.847  31.682  34.386  28.493  30.851  34.560
  27.232  32.026  35.773  26.427  32.844  35.593  28.363  32.751  36.573  28.347
  34.010  36.722  26.482  32.020  30.463  25.512  30.409  30.306  24.937  30.384
  29.538  24.944  30.311  31.136  26.303  29.096  30.235  26.998  29.077  31.074
  25.604  28.266  30.136  27.212  29.168  29.030  28.231  28.247  28.941  28.311
  27.348  29.552  28.775  28.447  27.750  28.329  28.092  26.820  28.908  29.506
  27.532  26.418  30.726  36.345  25.528  30.477  35.744  27.295  29.454  36.348
  26.784  28.734  36.987  28.357  29.590  36.619  27.299  29.116  35.289  25.961
  31.063  37.684  25.160  31.637  37.588  33.214  35.200  37.803  32.389  35.848
  38.061  34.645  35.674  37.850  35.180  35.340  36.973  34.794  37.188  37.842
  35.850  37.389  37.740  34.081  37.916  36.750  34.401  37.395  35.946  33.025
  37.693  36.904  34.379  38.962  36.675  34.311  37.740  38.996  33.276  37.398
  38.993  35.468  35.086  39.019  36.709  34.899  38.911  34.809  34.675  40.030
  33.726  34.716  39.916  35.458  33.916  41.073  36.284  34.545  41.406  34.446
  33.764  42.210  33.941  34.727  42.283  33.781  33.095  41.849  34.964  33.337
  43.587  35.534  34.302  44.371  35.624  35.351  44.089  36.117  33.892  45.633
  36.704  34.553  46.270  35.983  32.554  46.100  36.310  32.192  47.075  35.421
  31.585  45.199  35.361  30.532  45.431  34.894  31.958  43.983  34.435  31.214
  43.349  35.977  32.546  40.730  36.742  31.922  41.444  35.660  32.043  39.545
  35.192  32.620  38.861  36.163  30.770  39.044  35.778  30.088  39.802  37.703
  30.722  38.940  38.288  29.664  38.790  33.195  29.782  36.710  33.791  29.112
  36.091  33.000  30.647  36.076  30.813  29.610  37.572  30.448  30.445  37.089
  30.653  29.679  38.965  29.659  30.480  39.374  31.328  28.951  39.733  31.946
  28.926  37.007  31.653  28.512  36.099  32.220  28.166  37.738  33.976  30.019
  38.001  33.557  30.775  38.524  33.967  29.166  38.680  35.432  30.456  37.733
  35.871  29.598  37.224  35.451  31.336  37.090  38.394  31.890  38.808  37.889
  32.758  38.909  39.844  32.007  38.839  40.265  31.247  38.180  40.256  33.348
  38.239  39.691  34.191  38.637  41.788  33.590  38.449  42.143  34.564  38.110
  41.881  33.727  39.526  42.314  32.733  38.029  40.069  33.357  36.721  40.910
  32.940  36.167  39.232  32.704  36.476  39.740  34.779  36.174  39.783  34.794
  35.084  38.809  35.192  36.563  40.526  35.458  36.504  40.315  31.647  40.267
  41.123  30.783  40.460  39.799  32.303  41.392  39.197  33.660  41.335  38.416
  33.523  40.587  39.899  34.401  40.952  38.707  34.015  42.754  37.637  33.822
  42.836  38.941  35.059  42.960  39.511  33.072  43.743  38.854  32.703  44.530
  40.287  33.633  44.265  40.152  32.041  42.798  41.231  32.158  42.892  39.732
  30.632  43.279  40.405  30.028  44.162  38.650  30.093  42.718  38.039  30.733
  42.231  38.209  28.714  42.957  38.165  28.592  44.039  36.823  28.519  42.403
  36.151  29.311  42.736  36.905  28.441  41.319  36.118  27.234  42.757  36.733
  26.265  43.128  34.807  27.130  42.722  34.441  26.240  43.029  34.183  27.899
  42.523  39.218  27.639  42.400  39.686  26.728  43.076  39.572  27.836  41.088
  38.930  28.453  40.611  40.647  27.205  40.361  40.424  26.144  40.250  40.760
  27.762  38.928  41.045  28.813  38.896  41.604  27.329  38.391  39.601  27.600
  38.138  39.062  28.355  38.386  41.983  27.290  40.995  42.591  26.241  41.253
  42.384  28.498  41.465  41.721  29.229  41.251  43.635  28.783  42.074  44.473
  28.490  41.442  43.622  30.291  42.426  43.318  30.913  41.584  42.833  30.351
  43.176  45.040  30.834  42.862  45.412  30.219  43.682  46.007  30.884  41.697
  46.125  29.877  41.297  45.671  31.534  40.889  46.934  31.285  42.105  44.812
  32.230  43.369  44.600  32.929  42.560  44.012  32.230  44.110  45.719  32.594
  43.850  43.790  28.034  43.398  44.907  27.510  43.719  42.787  27.935  44.271
  41.907  28.400  44.097  42.745  27.327  45.585  43.669  27.503  46.136  41.557
  27.887  46.415  40.708  27.811  45.736  41.420  26.976  47.582  40.991  27.529
  48.418  40.897  26.057  47.318  42.383  26.594  47.921  41.894  29.342  46.786
  42.778  29.370  47.424  42.132  29.951  45.914  40.716  30.100  47.394  40.921
  31.164  47.515  39.897  29.946  46.692  40.475  29.728  48.390  42.684  25.846
  45.397  43.483  25.112  46.011  41.916  25.266  44.405  41.436  25.920  43.803
  41.854  23.879  44.111  41.608  23.276  44.985  40.713  23.658  43.009  39.832
  23.579  43.646  40.674  24.443  42.254  41.005  22.788  42.420  43.182  23.357
  43.485  43.620  22.187  43.555  43.924  24.231  42.783  43.593  25.174  42.635
  45.367  24.049  42.504  45.510  23.099  41.989  45.810  25.118  41.486  45.436
  26.019  41.971  46.895  25.212  41.460  45.395  25.063  40.011  44.375  24.687
  39.923  45.490  26.405  39.241  46.552  26.554  39.047  44.900  26.281  38.333
  45.209  27.320  39.763  46.234  24.039  39.194  45.666  23.949  38.267  47.282
  24.338  39.165  46.184  23.052  39.653  46.260  24.053  43.719  46.830  22.989
  43.911  46.308  25.120  44.515  45.726  25.918  44.306  47.444  25.177  45.469
  48.314  24.802  44.930  47.735  26.605  45.864  47.676  27.246  44.984  47.006
  26.970  46.588  49.123  26.688  46.437  49.313  26.742  47.629  50.103  26.601
  45.603  47.184  24.365  46.733  48.143  23.822  47.241  45.922  24.031  47.096
  45.194  24.362  46.478  45.534  22.927  47.971  46.194  22.949  48.838  44.209
  23.174  48.586  43.404  23.151  47.852  43.993  22.307  49.211  44.026  24.391
  49.500  44.128  25.354  48.998  42.572  24.335  49.860  41.961  24.429  48.962
  42.389  23.509  50.547  42.354  25.122  50.582  44.914  24.323  50.771  44.695
  23.566  51.524  45.973  24.194  50.545  44.888  25.281  51.292  45.552  21.508
  47.321  45.304  20.500  48.049  45.842  21.358  45.995  46.166  22.164  45.480
  46.003  20.072  45.375  46.381  20.300  44.378  46.735  19.460  45.904  44.692
  19.304  45.083  44.775  18.111  44.724  43.552  19.990  45.079  43.595  20.998
  45.126  42.287  19.374  44.687  42.226  18.431  45.229  41.059  20.245  45.020
  41.470  21.160  44.593  39.803  20.029  44.206  39.940  20.028  43.125  39.297
  19.086  44.414  39.164  20.899  44.354  40.673  20.275  46.539  39.689  20.721
  46.681  40.597  19.258  46.926  41.447  20.721  47.164  42.341  19.006  43.188
  41.851  17.958  42.763  42.985  19.851  42.357  43.320  20.682  42.824  43.427
  19.681  40.950  43.013  18.726  40.627  42.829  20.787  40.059  43.089  21.723
  40.553  43.355  20.850  38.609  43.152  19.922  38.076  42.793  21.579  38.025
  44.413  21.096  38.519  41.246  20.733  40.050  40.859  20.730  41.069  40.772
  21.552  39.508  40.907  19.761  39.694  44.960  19.670  40.854  45.597  20.329
  41.666  45.559  18.912  39.932  44.914  18.352  39.394  46.962  18.810  39.778
  47.438  19.418  40.548  47.355  17.325  40.062  46.807  16.959  40.929  47.051
  16.658  39.255  48.837  16.979  40.229  49.204  16.172  39.595  49.441  17.877
  40.093  49.128  16.571  41.694  48.712  17.219  42.466  48.642  15.601  41.799
  50.636  16.523  41.923  51.042  15.747  41.274  51.139  17.477  41.765  50.932
  15.985  43.284  51.932  15.986  43.418  50.506  16.538  44.013  50.564  15.058
  43.447  47.617  19.475  38.609  48.341  20.453  38.872  47.213  19.139  37.386
  46.422  18.511  37.361  47.810  19.409  36.154  48.523  20.224  36.275  48.458
  18.176  35.623  47.684  17.409  35.590  48.708  18.382  34.582  49.725  17.606
  36.321  50.210  18.197  37.313  50.127  16.481  35.952  46.743  19.919  35.156
  45.589  19.562  35.275  47.242  20.665  34.164  48.225  20.897  34.166  46.461
  21.263  33.094  45.653  21.791  33.601  47.266  22.400  32.442  46.581  23.236
  32.302  47.978  22.825  33.149  47.914  22.104  31.052  47.102  21.782  30.400
  48.391  23.018  30.698  48.972  21.091  31.079  49.376  20.635  30.019  49.616
  20.826  32.136  45.875  20.236  32.145  44.827  20.438  31.594  46.412  19.021
  32.015  47.246  18.777  32.530  45.795  17.912  31.335  45.376  18.409  30.460
  46.880  16.931  30.929  46.464  16.251  30.186  47.729  17.448  30.482  47.332
  16.230  32.160  46.675  15.157  32.777  47.419  14.785  33.777  47.289  13.906
  34.391  48.521  15.439  33.795  49.141  15.337  34.586  48.517  16.406  32.821
  49.350  17.038  32.551  44.499  17.350  31.981  43.909  16.477  31.306  44.197
  17.606  33.229  44.804  18.220  33.754  43.082  16.995  34.016  43.188  15.918
  33.892  43.170  17.223  35.508  43.313  18.290  35.681  42.258  16.881  35.996
  44.331  16.470  36.050  44.263  15.430  35.728  45.326  16.786  35.737  44.351
  16.346  37.585  43.891  17.235  38.315  44.840  15.243  38.136  45.154  14.526
  37.498  44.991  15.029  39.111  41.682  17.347  33.474  41.303  18.451  33.044
  40.855  16.320  33.412  41.116  15.506  33.950  39.465  16.351  32.781  39.238
  17.382  32.507  39.394  15.412  31.558  39.719  14.386  31.730  37.955  15.265
  31.000  37.879  14.770  30.032  37.412  14.796  31.819  37.445  16.227  30.956
  40.353  15.981  30.450  41.329  15.953  30.933  40.406  15.398  29.530  40.101
  16.996  30.141  38.466  15.929  33.841  38.703  14.940  34.574  37.390  16.705
  33.917  37.254  17.288  33.103  36.383  16.561  34.986  36.750  15.916  35.785
  36.171  17.870  35.680  35.828  18.515  34.872  35.452  17.705  36.482  37.525
  18.388  36.211  38.172  17.851  37.378  37.842  16.916  37.806  39.473  18.333
  37.742  39.859  17.878  38.642  40.064  19.340  36.982  41.046  19.708  37.240
  39.375  19.921  35.894  39.896  20.691  35.344  38.144  19.495  35.525  37.595
  19.962  34.720  35.130  15.911  34.406  34.797  16.089  33.225  34.469  15.065
  35.207  34.967  14.846  36.058  33.262  14.334  34.855  33.406  13.687  33.989
  32.879  13.239  35.881  32.055  12.591  35.581  33.775  12.625  35.971  32.587
  13.904  37.248  32.985  14.917  37.319  31.501  13.976  37.304  33.016  13.031
  38.443  32.499  12.073  38.495  34.076  12.784  38.378  32.924  13.839  39.812
  33.611  14.667  39.641  31.903  14.143  40.042  33.436  13.133  40.965  34.065
  12.394  40.686  33.641  13.726  41.757  32.609  12.671  41.315  32.113  15.273
  34.444  31.970  16.337  35.046  31.237  14.739  33.535  31.497  13.862  33.106
  29.854  15.115  33.614  29.769  16.160  33.913  29.251  14.942  32.244  29.701
  15.744  31.659  29.626  14.013  31.813  27.708  14.937  32.106  26.767  15.728
  32.796  27.056  16.480  33.515  25.494  15.452  32.372  24.680  15.858  32.812
  25.476  14.572  31.357  24.468  14.025  30.524  23.444  14.227  30.802  24.802
  13.216  29.392  24.065  12.617  28.876  26.134  13.016  29.152  26.306  12.336
  28.331  27.102  13.444  29.998  28.115  13.149  29.770  26.839  14.259  31.119
  29.239  14.127  34.545  29.546  12.905  34.574  28.479  14.658  35.494  28.429
  15.666  35.541  27.691  13.818  36.459  28.376  13.115  36.933  26.950  14.706
  37.495  26.529  14.064  38.268  27.721  15.329  37.950  25.770  15.528  37.061
  25.531  15.733  35.857  25.129  16.176  37.931  26.666  12.852  35.866  26.151
  11.961  36.560  26.383  12.933  34.556  26.877  13.591  33.970  25.333  12.211
  33.876  25.529  12.067  32.813  25.372  11.185  34.242  23.923  12.741  33.966
  23.063  12.130  33.326  23.697  13.927  34.480  24.434  14.532  34.813  22.339
  14.562  34.412  21.562  13.797  34.400  22.086  15.380  35.680  22.058  14.776
  36.586  22.996  15.943  35.889  20.841  16.233  35.698  20.808  16.907  34.842
  20.007  15.532  35.716  20.611  17.054  36.964  21.480  17.065  37.864  19.468
  17.702  37.042  18.811  17.669  36.275  19.211  18.206  37.879  22.071  15.443
  33.154  22.816  16.413  33.009  20.936  15.246  32.458  20.425  14.402  32.673
  20.561  16.039  31.268  21.452  16.168  30.653  19.494  15.321  30.379  18.566
  15.233  30.944  19.325  16.122  29.149  20.308  16.207  28.685  18.699  15.481
  28.529  18.842  17.084  29.320  19.946  14.119  29.956  19.868  13.463  30.652
  20.234  17.482  31.561  19.021  17.834  31.693  21.189  18.450  31.651  22.150
  18.147  31.581  20.914  19.888  31.828  20.053  20.058  32.474  22.106  20.539
  32.412  22.966  20.314  31.781  21.952  21.609  32.550  22.419  20.005  33.877
  21.526  20.144  34.486  22.741  18.969  33.975  23.619  20.865  34.436  24.477
  20.786  33.769  23.297  21.906  34.457  23.928  20.396  35.884  23.807  21.019
  36.670  24.225  19.175  36.350  24.110  18.896  37.576  23.614  19.514  38.201
  24.412  17.952  37.770  24.716  18.299  35.486  24.483  18.509  34.526  24.879
  17.340  35.756  20.452  20.634  30.610  20.704  20.225  29.461  19.920  21.836
  30.842  20.000  22.172  31.792  19.461  22.767  29.795  18.837  22.193  29.111
  18.620  23.779  30.527  19.245  24.235  31.295  18.223  24.514  29.827  17.354
  23.282  31.253  16.791  23.989  32.117  16.887  22.165  31.012  20.471  23.429
  28.974  20.402  23.326  27.748  21.641  23.729  29.576  21.741  23.699  30.581
  22.893  24.061  28.855  22.618  24.595  27.946  23.934  24.865  29.703  24.207
  24.191  30.515  25.267  25.316  29.009  25.202  25.998  28.161  25.941  25.681
  29.784  25.799  24.433  28.656  23.242  26.065  30.448  22.360  25.792  31.027
  23.968  26.423  31.179  22.837  27.105  29.475  22.474  26.650  28.554  22.193
  27.840  29.959  23.750  27.644  29.223  23.462  22.707  28.412  24.278  22.011
  29.069  23.174  22.278  27.165  22.577  22.791  26.532  23.777  21.069  26.617
  23.380  20.190  27.125  23.051  20.901  25.221  23.318  21.695  24.523  23.430
  19.981  24.776  21.976  20.846  25.396  25.357  20.998  26.581  25.940  19.919
  26.866  26.056  22.088  26.378  25.521  22.904  26.113  27.546  22.174  26.517
  27.986  21.468  25.813  27.957  23.672  26.106  27.369  24.319  26.757  29.375
  24.102  26.363  29.602  25.076  25.931  29.391  24.333  27.428  30.114  23.356
  26.070  27.593  24.103  24.788  26.813  24.662  24.778  28.102  21.891  27.979
  29.327  21.610  28.166  27.296  21.912  29.043  26.399  22.366  28.943  27.686
  21.361  30.364  28.768  21.306  30.479  26.959  22.108  31.442  25.889  21.939
  31.322  27.158  21.665  32.418  27.190  23.620  31.579  28.205  24.377  31.090
  28.964  24.022  30.408  27.989  25.690  31.531  28.722  26.375  31.415  27.042
  25.797  32.477  26.492  26.869  33.245  26.688  27.915  33.058  25.478  26.567
  34.155  25.068  27.347  34.779  25.014  25.206  34.276  24.235  24.986  34.991
  25.532  24.180  33.457  25.203  23.182  33.706  26.574  24.428  32.602  27.281
  19.788  30.437  27.708  19.108  31.327  26.492  19.171  29.533  26.247  19.717
  28.720  26.379  17.704  29.511  26.293  17.415  30.559  25.052  17.387  28.716
  25.202  17.889  27.760  24.976  16.312  28.556  23.765  17.815  29.417  23.631
  17.948  30.650  22.825  18.232  28.615  22.061  18.802  28.949  22.887  18.052
  27.623  27.633  16.926  28.943  27.552  16.112  27.942  28.897  17.187  29.368
  29.062  17.815  30.141  30.074  16.468  28.931  29.716  15.438  28.935  30.480
  16.744  27.479  31.282  16.043  27.250  29.714  16.585  26.721  31.059  18.203
  27.232  30.265  18.913  27.465  31.974  18.390  27.793  31.396  18.178  25.688
  32.155  17.428  25.467  30.553  17.832  25.089  31.984  19.477  25.161  32.980
  19.547  25.313  31.373  20.446  24.492  30.017  20.475  24.406  29.359  19.801
  24.771  29.608  21.245  23.895  31.988  21.367  23.810  32.994  21.454  23.800
  31.449  22.193  23.592  31.305  16.476  29.836  31.464  17.467  30.598  32.190
  15.516  29.742  31.954  14.794  29.076  33.509  15.623  30.296  33.238  15.906
  31.313  34.272  14.307  30.313  34.455  13.913  29.313  35.226  14.485  30.809
  33.704  13.188  31.179  34.367  12.135  31.291  32.524  13.174  31.597  34.292
  16.747  29.688  34.225  17.001  28.480  35.135  17.443  30.438  35.128  17.173
  31.412  35.676  18.823  30.188  35.982  18.816  29.142  34.684  19.889  30.572
  34.022  19.452  31.320  35.298  20.725  30.907  33.868  20.378  29.425  34.329
  21.186  28.383  33.243  21.569  27.695  33.330  22.257  26.867  32.114  21.152
  28.356  31.156  21.455  28.249  32.516  20.443  29.474  31.941  19.979  30.262
  37.020  19.063  30.865  37.206  18.952  32.090  38.028  19.522  30.076  37.837
  19.656  29.093  39.296  19.918  30.520  39.630  19.135  31.201  40.260  20.018
  29.337  40.280  19.025  28.889  39.896  20.798  28.669  41.669  20.412  29.727
  42.227  21.385  29.328  42.325  19.733  30.615  43.226  20.155  30.785  41.954
  19.010  31.215  39.339  21.255  31.318  38.473  22.075  31.167  40.329  21.402
  32.216  40.983  20.648  32.372  40.419  22.615  33.044  39.588  22.674  33.747
  41.783  22.567  33.695  41.836  21.686  34.335  42.582  22.590  32.954  42.114
  23.760  34.583  42.087  24.730  34.086  41.350  23.850  35.882  41.536  22.956
  36.476  41.641  24.761  36.405  40.261  23.886  35.834  43.597  23.628  34.995
  43.726  22.585  35.283  44.203  23.942  34.146  43.792  24.232  35.881  40.213
  23.871  32.225  39.524  24.779  32.681  40.881  23.905  31.072  41.418  23.105
  30.772  40.830  25.065  30.140  41.119  26.004  30.613  41.957  24.987  29.085
  41.858  24.050  28.539  41.911  26.279  28.223  40.935  26.281  27.738  41.907
  27.187  28.826  42.783  26.235  27.570  43.345  24.993  29.853  43.694  25.969
  30.190  43.444  24.269  30.662  44.447  24.531  28.922  44.823  25.315  28.264
  45.373  24.237  29.416  44.225  23.638  28.337  39.366  25.265  29.519  38.760
  26.346  29.615  38.716  24.245  28.962  39.145  23.338  29.077  37.308  24.334
  28.501  37.168  25.288  27.994  36.826  23.180  27.680  35.838  23.315  27.240
  37.655  23.120  26.413  37.389  22.294  25.752  37.566  24.046  25.845  38.726
  23.015  26.586  37.033  21.951  28.375  36.301  21.380  28.130  36.318  24.579
  29.637  35.343  25.323  29.456  36.526  24.037  30.826  37.305  23.408  30.962
  35.570  24.139  31.898  34.580  23.835  31.559  36.027  23.275  33.031  37.099
  23.451  33.113  35.642  23.598  33.998  35.927  22.200  32.882  35.362  25.595
  32.292  34.285  26.103  32.509  36.515  26.312  32.339  37.380  25.846  32.104
  36.538  27.718  32.642  35.966  27.926  33.546  38.076  28.104  32.816  38.472
  27.509  33.639  38.603  27.846  31.897  38.167  29.622  33.050  38.224  30.218
  32.139  37.301  30.022  33.577  39.642  30.147  34.004  38.947  29.673  35.631
  38.013  30.235  35.634  38.739  28.609  35.737  39.560  30.004  36.470  35.946
  28.465  31.419  35.076  29.353  31.597  36.269  28.155  30.157  36.883  27.377
  29.964  35.769  28.881  28.953  36.112  29.912  29.042  36.391  28.312  27.717
  36.309  27.225  27.710  35.781  28.768  26.937  37.877  28.712  27.621  37.909
  29.697  27.156  38.373  28.610  28.586  38.575  27.793  26.581  38.728  26.836
  27.079  38.035  27.795  25.634  39.997  28.397  26.412  39.957  29.471  26.227
  40.579  28.277  27.326  40.575  27.850  25.140  39.978  28.137  24.377  41.435
  28.306  24.870  40.673  26.844  25.133  34.251  28.776  28.904  33.582  29.677
  28.369  33.708  27.720  29.412  34.290  27.030  29.864  32.227  27.491  29.358
  31.700  28.264  28.798  31.883  26.221  28.589  32.215  25.368  29.182  30.795
  26.277  28.563  32.275  26.265  27.174  33.307  25.360  26.812  33.746  24.679
  27.527  33.782  25.375  25.475  34.554  24.676  25.188  33.228  26.289  24.543
  33.547  26.207  23.234  33.564  25.295  22.936  32.157  27.145  24.902  31.677
  27.681  24.096  31.756  27.189  26.263  31.037  27.897  26.648  31.486  27.632
  30.738  30.288  27.461  30.917  32.232  27.919  31.820  33.224  27.940  31.632
  31.795  28.044  33.223  32.642  28.059  33.909  30.969  29.311  33.349  30.215
  29.365  32.563  30.526  29.304  34.345  31.893  30.404  33.118  32.071  30.474
  32.177  31.048  26.884  33.651  29.975  26.966  34.181  31.574  25.666  33.450
  32.467  25.614  32.981  30.950  24.338  33.737  29.963  24.240  33.285  31.847
  23.224  33.096  32.813  23.231  33.601  31.627  21.778  33.281  32.523  21.193
  33.071  31.454  21.657  34.350  30.883  21.348  32.611  31.880  23.392  31.603
  30.846  23.256  31.288  32.157  24.430  31.420  32.522  22.667  31.101  30.844
  24.156  35.214  31.538  23.405  35.897  29.947  24.918  35.921  29.402  25.536
  35.336  29.753  24.980  37.354  30.713  25.368  37.695  28.587  25.957  37.570
  28.656  26.829  36.920  27.252  25.276  37.398  26.591  26.136  37.294  27.181
  24.810  36.415  26.970  24.611  38.215  28.685  26.654  38.911  27.929  27.435
  38.984  28.380  26.019  39.743  29.751  26.872  38.978  29.467  23.692  38.201
  29.902  23.748  39.340  28.947  22.506  37.818  28.480  22.032  36.462  29.347
  21.453  36.144  27.985  22.811  35.882  27.401  21.000  36.812  27.117  20.429
  35.927  26.459  21.431  37.150  28.115  20.217  37.839  28.842  19.593  37.321
  27.483  19.598  38.476  28.899  21.326  38.627  28.421  21.713  39.527  30.244
  20.787  39.029  30.424  20.087  40.038  31.271  21.019  38.210  31.026  21.408
  37.310  32.630  20.741  38.560  32.695  19.701  38.877  33.542  20.853  37.351
  33.266  21.812  36.914  35.072  20.871  37.565  35.306  21.682  38.255  35.447
  19.973  38.056  35.603  21.020  36.625  33.189  19.875  36.235  32.124  19.786
  36.019  33.678  20.103  35.288  33.507  18.848  36.414  33.142  21.767  39.613
  33.510  21.323  40.680  33.112  23.089  39.418  32.858  23.396  38.490  33.349
  24.153  40.484  34.415  24.154  40.711  33.086  25.544  39.852  32.061  25.560
  39.482  33.138  26.322  40.613  34.070  25.983  38.795  33.658  26.010  37.393
  32.651  25.771  37.084  34.561  26.357  36.377  34.290  26.309  35.333  35.918
  26.610  36.713  36.912  26.813  35.784  37.748  26.917  36.245  36.295  26.531
  38.078  37.335  26.698  38.317  35.384  26.249  39.143  35.667  26.197  40.184
  32.612  24.200  41.777  33.207  24.538  42.763  31.410  23.754  41.746  31.106
  23.410  40.847  30.624  23.472  42.968  30.598  24.337  43.630  29.168  23.118
  42.658  29.073  22.420  41.826  28.683  22.628  43.502  28.389  24.363  42.232
  27.965  24.875  43.096  29.014  25.024  41.631  27.186  24.002  41.449  27.030
  22.909  40.869  26.266  24.962  41.222  26.408  25.914  41.527  25.453  24.679
  40.694  31.241  22.303  43.764  31.391  22.349  44.994  31.599  21.216  43.127
  31.614  21.118  42.122  32.275  20.052  43.732  31.691  19.678  44.573  32.327
  18.981  42.612  31.328  18.766  42.232  32.913  19.385  41.786  32.872  17.577
  42.920  32.662  16.885  42.104  33.933  17.685  43.144  32.255  16.930  44.171
  32.819  16.077  44.915  31.029  16.981  44.379  33.652  20.425  44.213  33.923
  19.846  45.281  34.437  21.278  43.560  34.169  21.598  42.640  35.634  21.774
  44.214  36.305  20.932  44.382  36.458  22.667  43.276  36.014  23.649  43.107
  37.395  22.855  43.799  36.918  22.114  41.894  37.128  20.738  41.639  36.939
  20.018  42.422  37.655  20.294  40.408  37.981  19.265  40.356  37.822  21.247
  39.353  38.172  20.962  38.371  37.457  22.576  39.561  37.693  23.279  38.776
  36.973  23.020  40.821  36.875  24.076  41.027  35.212  22.520  45.523  35.930
  22.350  46.568  34.240  23.476  45.470  33.838  23.687  44.568  33.845  24.194
  46.648  34.695  24.811  46.938  32.778  25.221  46.316  31.764  24.825  46.366
  32.854  26.006  47.069  33.023  25.756  45.398  33.622  23.222  47.807  34.195
  23.396  48.884  32.887  22.071  47.655  32.476  21.917  46.746  32.585  21.095
  48.680  32.153  21.696  49.480  31.553  20.010  48.261  32.085  19.385  47.543
  31.384  19.472  49.194  30.263  20.613  47.801  29.897  21.253  48.603  30.410
  21.253  46.931  29.080  19.615  47.517  29.135  18.789  48.226  28.112  20.093
  47.667  29.217  19.024  46.161  29.769  18.194  46.001  28.695  19.495  45.011
  27.822  20.477  44.946  27.598  21.031  45.760  27.563  20.705  43.996  28.929
  18.887  43.875  29.542  18.085  43.913  28.543  19.196  42.994  33.838  20.471
  49.308  33.792  20.001  50.456  34.929  20.344  48.608  34.824  20.687  47.664
  36.228  19.661  48.985  36.113  18.927  49.782  36.784  18.888  47.797  36.764
  19.549  46.931  37.810  18.557  47.957  35.841  17.807  47.357  35.610  17.037
  48.092  34.904  18.315  47.130  36.227  17.127  45.960  36.674  16.003  45.867
  36.079  17.787  44.875  35.435  18.565  44.887  36.187  17.233  44.037  37.391
  20.663  49.384  38.371  20.375  50.054  37.245  21.917  48.989  36.447  22.095
  48.396  38.340  22.900  49.242  39.274  22.393  49.002  38.157  24.209  48.519
  37.081  24.376  48.472  38.807  25.373  49.207  38.305  25.673  50.126  39.850
  25.229  49.490  38.794  26.223  48.523  38.756  23.908  47.102  39.838  24.042
  47.093  38.564  22.872  46.824  38.258  24.904  45.989  38.194  25.898  46.431
  38.971  24.803  45.171  37.239  24.733  45.640  38.435  23.044  50.801  39.539
  23.302  51.293  37.366  22.787  51.510  36.570  22.394  51.028  37.279  22.980
  52.945  36.548  22.318  53.410  38.213  22.753  53.459  36.976  24.390  53.351
  37.807  25.267  53.028  35.911  24.638  54.170  35.320  23.831  54.306  35.422
  26.036  54.255  35.336  26.517  53.280  34.050  25.994  55.080  33.984  25.396
  55.989  33.864  27.001  55.455  32.916  25.561  54.178  31.949  25.999  54.424
  33.166  25.728  53.130  32.700  24.063  54.428  33.398  23.194  53.911  31.769
  23.617  55.199  36.298  27.062  55.075  36.557  28.193  54.564  36.790  26.726
  56.287  36.442  25.925  56.795  37.872  27.442  56.960  37.568  28.419  57.334
  38.238  26.626  58.224  39.146  27.032  58.670  37.350  26.567  58.854  38.555
  25.638  57.892  39.115  27.675  56.107  39.646  28.794  56.097  39.525  26.620
  55.283  39.061  25.723  55.242  40.737  26.726  54.399  41.558  27.111  55.005
  41.260  25.387  53.798  40.518  24.889  53.173  42.104  25.684  53.176  41.923
  24.439  54.853  42.599  25.052  55.448  41.065  24.150  55.461  42.643  23.219
  54.306  43.661  23.453  53.993  42.809  22.466  55.077  41.861  22.561  53.284
  40.901  22.869  53.221  42.332  21.616  52.486  41.494  21.133  51.596  40.539
  21.460  51.635  41.666  20.350  50.982  43.578  21.189  52.514  44.182  21.437
  53.285  43.873  20.449  51.892  40.428  27.798  53.280  41.230  28.661  53.100
  39.197  27.778  52.683  38.495  27.088  52.907  38.782  28.812  51.685  39.351
  28.699  50.762  37.342  28.490  51.283  37.300  27.475  50.887  36.774  28.524
  52.212  36.641  29.445  50.328  35.601  29.142  50.211  36.685  30.459  50.723
  37.378  29.609  48.684  36.604  28.306  47.561  36.697  28.637  46.526  36.983
  27.289  47.662  35.534  28.153  47.702  38.822  30.214  52.294  39.582  31.038
  51.762  38.185  30.389  53.474  37.627  29.633  53.843  38.316  31.642  54.288
  37.724  32.406  53.784  37.815  31.475  55.662  36.772  31.158  55.656  38.397
  30.806  56.295  37.860  32.714  56.241  37.046  33.162  55.999  39.815  32.097
  54.436  40.036  33.288  54.164  40.706  31.177  54.841  40.441  30.218  55.015
  42.163  31.430  55.013  42.232  32.224  55.757  42.876  30.199  55.697  42.525
  29.845  56.666  42.792  29.371  54.992  44.346  30.574  55.973  44.955  30.381
  55.090  44.314  31.630  56.242  44.971  29.623  57.018  44.291  29.456  57.853
  45.063  28.601  56.650  46.395  30.056  57.416  46.996  29.206  57.738  46.876
  30.392  56.497  46.254  31.121  58.423  45.478  30.913  59.034  47.108  31.100
  58.962  46.173  32.026  57.983  42.930  31.892  53.760  43.737  32.872  53.685
  42.521  31.255  52.611  41.683  30.695  52.669  43.110  31.631  51.356  44.200
  31.622  51.384  42.711  30.684  50.235  41.691  30.406  50.500  42.665  31.210
  49.281  43.500  29.349  50.226  43.482  28.972  51.249  42.993  28.651  49.560
  45.202  29.488  49.657  45.472  27.790  49.204  44.838  27.612  48.335  46.513
  27.735  48.887  45.272  27.031  49.960  42.683  33.054  50.966  43.567  33.845
  50.602  41.409  33.382  51.096  40.743  32.744  51.508  40.784  34.674  50.875
  41.029  34.968  49.854  39.250  34.711  51.094  38.914  34.309  52.050  38.988
  35.748  50.882  38.470  33.737  50.168  38.908  32.741  50.093  36.997  33.586
  50.662  36.541  32.817  50.040  36.964  33.062  51.617  36.460  34.533  50.597
  38.485  34.267  48.772  38.117  33.523  48.067  37.896  35.184  48.768  39.501
  34.485  48.443  41.528  35.780  51.719  41.951  36.781  51.195  41.800  35.559
  52.963  41.423  34.715  53.370  42.456  36.497  53.893  41.886  37.425  53.937
  42.382  35.982  55.387  42.626  34.926  55.264  43.051  36.403  56.138  41.062
  36.208  56.077  39.994  35.366  55.912  39.921  34.551  55.320  38.951  35.939
  56.511  37.973  35.498  56.642  39.344  37.055  57.112  40.728  37.321  56.871
  41.328  38.161  57.187  43.951  36.788  53.600  44.500  37.867  53.863  44.594
  35.839  52.911  44.060  34.988  52.804  45.950  36.015  52.407  46.581  36.557
  53.112  46.566  34.591  52.385  45.976  33.879  51.808  47.537  34.655  51.894
  46.754  34.203  53.386  46.008  36.715  51.036  46.911  37.563  50.740  45.064
  36.435  50.126  44.339  35.859  50.530  44.752  37.289  48.954  45.619  37.444
  48.311  43.721  36.574  47.972  42.833  36.507  48.601  43.674  37.309  47.169
  44.046  35.191  47.461  45.398  34.787  47.325  46.189  35.461  47.618  45.721
  33.478  47.037  46.761  33.188  47.013  44.703  32.536  46.826  45.032  31.520
  46.664  43.349  32.944  46.816  42.549  32.251  46.601  43.039  34.239  47.252
  42.024  34.580  47.395  44.284  38.674  49.411  44.408  39.611  48.658  43.723
  38.787  50.619  43.545  38.069  51.306  42.862  39.893  50.959  42.381  39.616
  51.897  43.746  41.153  51.298  44.564  40.801  51.926  44.203  41.532  50.383
  43.100  42.253  52.150  43.755  43.157  52.717  41.853  42.291  52.321  41.723
  40.046  49.978  41.394  41.143  49.546  41.176  38.924  49.475  41.432  38.102
  50.004  40.254  38.885  48.366  40.690  39.578  47.646  40.172  37.547  47.613
  41.144  37.164  47.300  39.820  36.755  48.275  39.349  37.571  46.374  39.947
  37.846  45.159  40.985  38.122  45.047  39.177  37.954  43.975  39.640  38.016
  43.002  37.770  37.769  44.101  36.963  37.716  42.971  37.499  37.847  42.185
  37.081  37.769  45.360  36.002  37.759  45.382  37.909  37.493  46.462  37.336
  37.227  47.338  38.840  39.497  48.736  38.043  38.841  49.404  38.629  40.677
  48.236  39.323  40.987  47.571  37.406  41.460  48.375  37.460  42.202  47.577
  36.566  40.818  48.108  37.106  41.954  49.787  37.744  42.907  50.187  36.123
  41.293  50.460  35.514  40.709  49.907  35.907  41.319  51.904  36.733  41.836
  52.393  34.647  42.072  52.210  34.591  42.182  53.293  34.513  43.036  51.719
  33.402  41.272  51.808  33.442  40.349  50.963  32.218  41.539  52.295  31.557
  40.836  51.993  32.053  42.241  53.001  36.041  39.976  52.657  35.509  39.812
  53.740  36.461  38.892  51.984  36.681  39.069  51.015  36.707  37.508  52.403
  37.101  36.998  51.524  37.877  37.432  53.464  37.579  37.893  54.406  38.042
  36.370  53.647  39.101  38.211  52.959  39.911  37.788  53.553  39.230  37.876
  51.930  39.023  39.710  53.145  38.944  40.200  54.314  39.216  40.384  52.127
  35.521  36.772  53.137  35.696  35.588  53.438  34.326  37.368  53.467  34.327
  38.363  53.296  33.184  36.808  54.182  33.541  36.340  55.099  32.285  38.035
  54.519  32.891  38.711  55.123  31.973  38.558  53.615  31.010  37.650  55.335
  31.057  36.486  55.890  30.084  38.482  55.546  32.402  35.731  53.343  31.462
  36.093  52.664  32.718  34.462  53.349  33.522  34.182  53.893  31.929  33.293
  52.773  31.566  33.637  51.805  32.833  32.111  52.472  32.289  31.302  51.985
  34.071  32.544  51.630  34.605  31.674  51.250  33.720  33.166  50.806  34.779
  33.202  52.134  33.369  31.469  53.750  34.332  31.912  54.004  32.639  31.551
  54.556  33.569  29.951  53.628  34.303  29.842  52.830  33.803  29.438  54.561
  32.647  29.439  53.353  30.630  32.941  53.554  30.223  31.781  53.685  30.018
  33.902  54.249  30.538  34.762  54.345  28.598  33.702  54.642  28.587  32.899
  55.379  28.028  34.917  55.356  27.958  35.829  54.764  26.992  34.802  55.673
  28.759  35.126  56.505  29.602  35.523  56.274  27.749  33.339  53.434  28.057
  33.785  52.312  26.653  32.598  53.654  26.353  32.317  54.576  25.922  32.084
  52.499  24.850  32.266  52.565  26.280  32.506  51.559  26.074  30.596  52.366
  26.704  29.935  53.202  25.647  29.928  51.270  25.077  30.441  50.612  25.719
  28.491  51.058  25.638  27.908  51.976  24.586  28.086  50.178  23.607  28.078
  50.658  24.458  28.805  49.368  24.869  26.710  49.603  24.911  25.742  50.363
  25.369  26.728  48.404  25.692  25.889  47.944  25.323  27.636  47.963  27.087
  28.089  50.494  27.620  28.658  49.559  27.610  26.929  50.912  27.089  26.531
  51.680  28.868  26.298  50.723  29.629  26.820  51.303  28.886  24.936  51.408
  28.538  25.112  52.426  28.014  23.857  50.808  28.322  23.488  49.830  27.973
  22.960  51.426  27.019  24.205  50.534  30.310  24.396  51.367  30.255  23.340
  51.630  30.751  24.490  50.375  30.981  24.864  52.087  29.368  26.353  49.295
  30.518  26.694  49.040  28.496  26.089  48.358  27.531  25.954  48.625  28.968
  25.884  46.930  30.048  26.027  46.917  28.738  24.400  46.533  29.185  24.147
  45.572  29.300  23.748  47.200  27.315  23.950  46.549  26.363  24.785  46.549
  27.095  22.653  46.703  28.214  26.851  45.900  28.052  26.596  44.717  27.827
  27.999  46.460  27.945  28.131  47.454  27.169  28.997  45.678  27.420  28.858
  44.626  25.675  28.923  45.750  25.178  29.554  45.014  25.270  27.917  45.643
  25.147  29.234  46.983  25.046  30.188  46.954  27.538  30.381  46.100  27.304
  31.322  45.375  28.202  30.529  47.265  28.515  29.702  47.754  28.508  31.784
  47.820  27.542  32.064  48.240  29.411  31.661  49.171  29.389  32.687  49.538
  28.929  30.992  49.883  30.873  31.312  48.981  31.801  32.346  48.774  31.413
  33.354  48.748  33.098  32.063  48.296  33.780  32.865  48.052  33.552  30.761
  48.192  34.570  30.577  47.879  32.660  29.710  48.413  33.073  28.713  48.447
  31.283  29.950  48.807  30.506  29.210  48.928  29.034  32.981  47.029  28.669
  34.149  47.237  29.832  32.677  45.969  30.111  31.714  45.855  30.382  33.652
  45.044  30.864  34.450  45.607  31.528  33.000  44.272  31.914  33.682  43.515
  32.318  32.681  44.952  31.232  31.820  43.471  30.588  31.789  42.277  30.304
  32.677  41.731  30.462  30.504  41.967  30.273  30.211  41.019  30.745  29.640
  42.977  30.593  28.257  43.142  30.310  27.613  42.322  31.061  27.671  44.394
  31.103  26.597  44.499  31.621  28.480  45.372  31.930  27.947  46.259  31.693
  29.905  45.236  32.190  30.555  45.941  31.321  30.440  43.961  29.352  34.310
  44.201  29.675  35.459  43.857  28.175  33.623  43.970  28.187  32.699  44.379
  27.015  34.059  43.176  27.355  34.830  42.485  26.538  32.857  42.384  27.409
  32.512  41.826  26.159  32.135  43.108  25.401  33.157  41.412  24.589  33.712
  41.882  25.858  33.989  40.239  26.350  33.350  39.506  24.929  34.339  39.789
  26.420  34.856  40.586  24.733  31.926  40.941  25.434  31.427  40.271  24.612
  31.335  41.849  23.717  32.070  40.571  25.975  34.700  44.053  25.310  35.571
  43.610  25.736  34.202  45.319  26.155  33.298  45.484  24.637  34.626  46.181
  24.283  35.586  45.806  23.497  33.650  45.879  22.535  33.989  46.263  23.468
  33.613  44.790  23.641  32.211  46.292  22.752  31.386  45.949  24.612  31.809
  46.960  24.896  34.759  47.706  23.934  34.905  48.476  26.176  34.879  48.069
  26.970  34.810  47.449  26.528  35.077  49.511  25.872  34.484  50.149  27.474
  34.545  49.609  26.751  36.497  49.943  26.250  37.498  49.400  27.573  36.602
  51.004  27.886  35.782  51.502  27.983  37.802  51.634  27.155  38.511  51.619
  28.185  37.600  52.686  29.266  38.512  51.061  29.507  39.741  51.324  30.060
  37.765  50.301  29.864  36.774  50.305  31.286  38.313  49.689  31.774  38.774
  50.548  32.221  37.066  49.342  31.994  36.199  49.963  32.117  36.485  47.922
  32.640  35.529  47.933  31.111  36.165  47.653  32.407  37.203  47.155  33.675
  37.402  49.363  33.830  38.148  48.584  33.935  37.938  50.275  34.762  36.342
  49.219  34.649  35.515  49.920  34.788  35.966  48.196  35.762  36.745  49.381
  31.029  39.429  48.650  30.058  39.422  47.825  31.932  40.448  48.521  32.732
  40.478  49.137  31.822  41.622  47.672  31.217  41.325  46.815  31.198  42.807
  48.300  31.673  43.011  49.259  31.293  43.691  47.669  29.742  42.642  48.632
  29.501  41.809  49.293  29.458  43.560  49.147  28.894  42.408  47.453  29.030
  43.310  46.857  29.209  41.573  46.825  27.480  42.417  47.843  26.890  43.214
  47.653  26.846  41.389  48.350  27.395  40.219  48.592  28.375  40.037  48.433
  26.821  39.465  48.942  25.613  41.554  48.800  25.159  42.456  48.806  25.146
  40.798  49.280  33.213  41.944  47.175  34.121  41.939  47.965  33.410  42.262
  45.917  32.646  41.924  45.350  34.659  42.824  45.414  35.140  43.295  46.271
  35.557  41.721  44.878  35.737  41.077  45.739  35.002  40.816  43.709  34.084
  40.370  44.090  34.724  41.405  42.834  35.654  39.968  43.501  36.978  42.261
  44.562  36.971  42.961  43.727  37.413  42.745  45.437  38.031  41.243  44.079
  38.998  41.711  43.894  38.007  40.523  44.896  37.754  40.867  43.095  34.314
  43.987  44.423  33.307  43.904  43.702  35.075  45.063  44.400  35.863  45.142
  45.027  35.011  46.247  43.493  33.979  46.491  43.240  35.451  47.509  44.192
  35.144  48.345  43.564  34.910  47.725  45.113  36.882  47.598  44.365  37.273
  48.396  44.001  35.720  45.963  42.133  36.624  45.087  42.108  35.363  46.682
  41.041  34.707  47.444  41.139  36.010  46.537  39.777  36.045  45.478  39.519
  35.265  47.227  38.669  34.276  46.771  38.643  35.249  48.306  38.821  35.894
  47.143  37.782  37.502  46.982  39.770  38.323  46.359  39.122  37.914  47.933
  40.583  37.150  48.459  40.982  39.310  48.281  40.953  39.875  48.489  40.045
  39.344  49.513  41.866  40.363  49.530  42.254  38.972  50.689  41.016  39.675
  50.734  40.184  37.921  50.674  40.731  39.192  51.623  41.534  38.377  49.509
  42.878  38.615  50.260  43.425  40.015  47.168  41.729  41.157  46.786  41.417
  39.346  46.588  42.753  38.433  46.967  42.960  39.892  45.510  43.553  40.868
  45.864  43.885  39.077  45.242  44.823  38.755  46.181  45.272  38.267  44.564
  44.553  39.715  44.544  46.029  38.849  44.055  46.475  40.466  43.866  45.623
  40.323  45.525  47.019  41.247  46.304  46.585  39.850  45.619  48.173  40.058
  44.204  42.682  41.085  43.582  42.839  39.131  43.964  41.704  38.250  44.455
  41.751  39.374  42.856  40.721  39.443  41.907  41.253  38.200  42.803  39.703
  38.122  43.818  39.313  38.434  42.188  38.834  36.805  42.394  40.186  36.557
  42.992  41.062  36.021  42.773  39.530  36.535  40.935  40.281  37.432  40.106
  40.156  35.296  40.479  40.314  34.462  41.049  40.323  35.215  39.528  39.986
  40.697  43.040  39.968  41.564  42.148  39.970  41.009  44.304  39.560  40.295
  45.014  39.635  42.304  44.651  38.911  42.414  43.965  38.071  42.306  46.082
  38.280  41.915  46.818  38.981  43.723  46.542  37.862  43.724  47.606  37.627
  44.500  46.376  38.608  43.918  45.937  36.976  41.378  46.099  37.039  41.873
  45.460  36.307  40.409  45.745  37.390  41.094  47.399  36.329  42.014  47.918
  36.060  40.471  47.193  35.459  40.505  47.959  37.055  43.438  44.356  39.917
  44.523  43.891  39.537  43.169  44.638  41.208  42.327  45.109  41.508  44.282
  44.570  42.152  45.172  45.022  41.716  43.879  45.428  43.259  43.475  46.379
  42.911  43.028  45.015  43.801  45.033  45.649  44.136  45.710  46.149  43.674
  44.624  43.090  42.525  45.829  42.743  42.520  43.645  42.162  42.533  42.711
  42.543  42.508  43.870  40.725  42.310  44.584  40.481  43.096  42.562  40.017
  42.553  42.287  40.270  43.576  41.790  40.494  41.949  42.515  38.546  42.284
  43.095  37.690  43.225  43.544  38.127  44.104  42.982  36.290  43.032  43.251
  35.674  43.877  42.419  35.811  41.782  42.262  34.751  41.644  41.924  36.745
  40.865  41.514  36.335  39.954  41.970  38.118  41.083  41.609  38.846  40.372
  44.566  40.305  41.033  45.505  39.556  41.134  44.049  40.752  39.881  43.163
  41.237  39.906  44.505  40.272  38.543  44.438  39.185  38.570  43.624  40.789
  37.387  43.503  41.864  37.516  44.141  40.526  36.463  42.241  40.097  37.303
  41.729  40.311  38.241  41.395  40.656  36.180  40.404  40.203  36.167  41.379
  41.739  36.302  41.945  40.474  35.256  42.318  38.579  37.117  42.730  38.001
  37.945  41.336  38.171  36.878  42.810  38.330  36.177  46.000  40.722  38.315
  46.829  39.959  37.866  46.353  41.908  38.709  45.619  42.520  39.034  47.816
  42.395  38.649  48.142  42.319  37.612  47.980  43.817  39.143  47.563  43.843
  40.150  49.036  43.985  39.354  47.502  44.948  38.229  48.091  44.924  37.312
  46.429  44.816  38.085  47.743  46.304  38.855  47.064  47.060  38.461  47.599
  46.111  39.918  49.134  46.877  38.812  49.634  46.679  37.957  49.722  47.565
  39.779  50.979  47.896  39.710  51.418  47.640  38.837  51.491  48.196  40.527
  49.117  48.065  40.803  48.115  48.047  40.927  49.658  48.618  41.453  48.793
  41.514  39.473  49.820  41.084  38.919  48.300  41.128  40.620  47.401  41.491
  40.906  49.048  40.213  41.489  50.109  40.461  41.494  48.426  40.058  42.909
  47.347  39.935  42.815  48.863  39.202  43.421  48.705  41.360  43.750  49.721
  41.408  44.140  48.433  42.175  43.079  47.679  41.439  44.857  46.701  41.421
  44.377  47.645  40.665  45.624  47.823  42.790  45.574  48.776  42.889  46.093
  47.707  43.536  44.787  46.706  43.043  46.518  46.874  43.953  46.924  45.770
  43.057  46.140  46.727  42.248  47.140  49.114  38.775  40.942  50.159  38.203
  40.974  47.993  38.317  40.376  47.239  38.980  40.271  47.950  37.044  39.550
  48.202  36.215  40.212  46.490  36.889  39.030  45.760  37.276  39.740  46.355
  37.613  38.226  45.991  35.523  38.681  46.682  34.976  38.040  45.813  34.597
  39.910  45.299  33.673  39.641  46.844  34.394  40.198  45.250  35.248  40.579
  44.653  35.591  37.959  44.410  34.626  37.514  43.863  35.880  38.653  44.673
  36.312  37.142  48.981  37.021  38.396  49.768  36.093  38.244  49.009  38.098
  37.589  48.220  38.721  37.688  49.989  38.256  36.485  49.914  37.437  35.770
  49.720  39.551  35.655  48.744  39.543  35.169  49.730  40.379  36.363  50.724
  39.854  34.560  50.396  39.624  33.171  49.392  39.324  32.909  51.234  39.994
  32.125  50.971  39.983  31.078  52.569  40.342  32.380  53.508  40.535  31.379
  53.173  40.327  30.504  52.972  40.518  33.716  53.975  40.830  33.964  52.052
  40.370  34.803  52.444  40.543  35.795  51.465  38.280  36.985  52.305  37.525
  36.604  51.724  39.068  38.022  50.981  39.714  38.249  53.029  39.257  38.658
  53.783  39.278  37.871  53.163  40.674  39.353  52.307  40.730  40.025  54.108
  40.652  39.895  53.132  41.888  38.474  54.008  42.082  37.407  53.815  43.330
  36.944  54.260  43.738  36.048  52.862  43.880  37.726  52.656  44.868  37.698
  52.414  42.991  38.660  51.746  43.199  39.483  53.438  38.086  39.584  54.553
  38.174  40.194  52.659  36.969  39.682  51.775  36.963  39.194  52.796  35.868
  40.672  51.778  35.478  40.645  53.730  34.836  40.064  54.748  35.220  40.125
  53.692  33.875  40.576  53.499  34.592  38.564  52.518  34.072  38.112  54.393
  34.918  37.704  54.128  34.671  36.761  55.195  35.469  37.975  52.946  36.223
  42.142  53.524  35.546  42.940  52.293  37.363  42.486  51.792  37.847  41.754
  52.510  38.146  43.716  53.546  37.972  44.004  52.208  39.614  43.458  52.555
  39.835  42.449  51.150  39.800  43.644  53.064  40.536  44.371  52.667  40.261
  45.348  54.114  40.244  44.363  52.909  42.033  44.203  53.457  42.403  43.337
  51.893  42.238  43.866  53.167  42.955  45.428  53.961  42.541  46.050  53.437
  43.965  45.118  52.000  43.136  46.328  52.256  43.633  47.170  51.251  43.692
  45.939  51.632  42.242  46.621  51.737  37.570  44.891  52.062  37.780  46.060
  50.733  36.699  44.577  50.382  36.688  43.630  50.035  35.930  45.612  49.851
  36.708  46.354  48.695  35.370  45.162  48.982  34.512  44.554  48.098  34.996
  45.994  47.751  36.411  44.427  48.338  36.723  43.564  46.504  35.725  43.901
  46.825  34.840  43.352  45.902  35.311  44.709  45.909  36.361  43.245  47.360
  37.627  45.247  46.909  37.426  46.218  48.152  38.339  45.479  46.619  38.252
  44.748  50.829  34.865  46.291  51.859  34.413  45.822  50.445  34.524  47.516
  49.680  35.031  47.937  51.321  33.630  48.319  52.361  33.956  48.342  50.812
  33.632  49.797  51.620  33.207  50.393  50.690  34.670  50.104  49.547  32.894
  49.995  48.363  33.191  49.333  47.391  32.445  49.853  46.347  32.382  49.582
  47.909  31.727  50.855  47.401  30.973  51.296  49.233  31.957  50.907  49.819
  31.642  51.758  51.373  32.156  47.792  52.264  31.372  48.127  50.357  31.750
  47.018  49.743  32.473  46.670  50.334  30.389  46.448  50.477  29.644  47.231
  48.979  30.120  45.776  49.053  29.168  45.252  47.896  29.923  46.879  47.716
  30.824  47.466  46.927  29.718  46.424  48.153  29.125  47.575  48.504  31.211
  44.784  47.864  30.680  44.079  47.958  31.995  45.309  49.337  31.704  44.283
  51.409  30.026  45.350  51.976  30.948  44.747  51.714  28.691  45.066  51.173
  27.931  45.452  52.711  28.353  44.047  53.753  28.512  44.325  52.724  26.865
  43.742  53.422  26.513  42.982  53.066  26.449  44.690  51.488  26.200  43.434
  50.962  26.382  44.217  52.503  29.110  42.788  51.407  29.130  42.218  53.594
  29.748  42.294  54.414  29.909  42.861  53.622  30.236  40.927  52.917  31.037
  40.700  54.999  30.749  40.595  55.240  31.513  41.334  55.609  29.851  40.691
  55.264  31.340  39.268  55.278  30.593  38.474  54.441  32.015  39.033  56.495
  32.234  39.130  57.192  32.735  40.083  56.849  32.351  37.913  53.147  29.243
  39.840  52.513  29.646  38.905  53.359  27.929  40.054  53.907  27.716  40.875
  52.764  26.820  39.303  53.202  26.978  38.317  53.139  25.426  39.982  54.200
  25.492  40.226  52.543  25.282  40.883  52.821  24.222  39.096  51.770  24.055
  38.862  53.282  24.416  38.128  53.456  22.943  39.718  54.482  23.153  40.021
  53.064  22.714  40.709  53.349  21.813  38.730  54.178  21.365  38.365  52.292
  21.147  38.366  52.283  20.149  37.560  53.115  19.649  37.282  51.474  19.545
  37.589  51.156  21.517  38.748  51.067  22.334  39.335  50.304  21.201  38.307
  51.278  26.885  39.245  50.690  26.873  38.201  50.604  27.268  40.379  51.152
  27.379  41.220  49.091  27.386  40.397  48.652  26.480  39.980  48.599  27.238
  41.846  48.968  28.049  42.473  47.516  27.344  41.778  48.888  25.978  42.356
  49.828  25.972  42.550  48.647  28.671  39.674  47.662  28.708  38.950  49.375
  29.768  39.888  50.094  29.765  40.598  49.148  31.071  39.200  48.094  31.322
  39.323  49.942  32.163  39.861  50.972  31.806  39.871  49.849  33.104  39.319
  49.416  32.415  41.307  48.373  32.733  41.301  49.501  31.566  41.984  50.227
  33.509  41.946  49.958  34.724  41.893  51.262  33.271  42.712  51.701  32.363
  42.770  51.608  34.093  43.187  49.375  31.072  37.667  48.494  31.570  36.931
  50.416  30.357  37.234  51.063  29.923  37.877  50.706  30.049  35.797  50.644
  30.937  35.168  52.088  29.440  35.706  52.241  28.622  36.411  52.149  28.856
  34.788  53.277  30.494  35.741  53.102  31.212  34.940  53.134  30.936  36.727
  54.601  29.678  35.686  54.610  28.938  36.485  54.651  29.088  34.770  55.757
  30.555  35.846  55.771  31.194  36.627  57.017  30.237  35.553  57.239  29.239
  34.741  56.429  28.803  34.324  58.157  29.193  34.323  58.095  30.792  36.184
  57.890  31.506  36.869  58.975  30.297  36.137  49.625  29.098  35.277  49.108
  29.437  34.210  49.336  28.013  35.932  49.845  27.861  36.791  48.278  27.169
  35.461  48.575  26.815  34.474  48.214  25.809  36.206  48.365  26.044  37.260
  46.914  25.008  35.991  46.629  25.072  34.940  47.000  23.933  36.150  46.083
  25.473  36.521  49.413  24.957  35.684  49.188  24.549  34.698  50.325  25.549
  35.617  49.811  23.733  36.493  49.706  23.841  37.572  49.204  22.871  36.217
  50.827  23.412  36.263  46.888  27.853  35.318  46.328  27.748  34.246  46.366
  28.666  36.254  46.844  28.824  37.130  45.087  29.379  36.064  44.378  28.661
  35.652  44.446  29.891  37.420  44.457  29.194  38.258  45.089  31.180  38.087
  46.131  31.106  38.398  45.023  32.062  37.450  44.659  31.498  39.037  42.969
  30.241  37.223  42.494  29.316  36.899  42.452  30.530  38.138  42.875  30.955
  36.404  45.219  30.408  34.899  44.298  30.617  34.159  46.407  31.031  34.727
  47.122  30.735  35.377  46.741  31.873  33.491  46.033  32.698  33.422  48.058
  32.544  33.638  48.825  31.925  34.104  48.354  32.790  32.618  47.839  33.880
  34.401  47.125  34.492  33.849  47.400  33.697  35.381  49.103  34.644  34.528
  49.402  34.780  33.488  48.973  35.564  35.098  50.212  33.904  35.325  49.680
  33.433  36.152  50.648  33.134  34.689  51.293  34.783  35.830  51.909  35.103
  35.096  50.925  35.516  36.419  51.920  34.253  36.418  46.709  31.157  32.107
  46.380  31.832  31.093  46.890  29.831  32.124  47.121  29.386  33.001  46.800
  28.972  30.909  46.993  29.502  29.976  47.698  27.670  30.972  47.255  27.042
  31.745  47.540  27.070  30.076  49.239  27.847  31.070  49.611  28.054  30.067
  49.409  28.780  31.608  49.985  26.749  31.750  50.534  26.801  32.844  49.987
  25.550  31.198  49.511  25.342  30.331  50.519  24.803  31.620  45.305  28.561
  30.721  44.871  28.299  29.605  44.470  28.608  31.824  44.756  28.875  32.755
  43.018  28.377  31.845  42.854  27.496  31.225  42.670  27.895  33.305  41.661
  27.482  33.299  43.378  27.073  33.410  42.810  28.627  34.102  42.127  29.552
  31.371  41.333  29.426  30.471  42.353  30.729  31.941  43.005  30.706  32.712
  41.658  32.017  31.626  40.629  31.761  31.372  41.623  32.953  32.880  40.771
  33.624  32.987  41.520  32.274  33.727  42.933  33.642  33.151  43.779  32.992
  33.372  43.155  34.301  32.311  43.031  34.797  34.539  42.110  36.091  33.748
  41.150  35.689  33.426  41.913  36.886  34.467  42.580  36.404  32.816  42.248
  32.770  30.393  41.897  33.887  30.134  42.977  32.082  29.442  43.129  31.107
  29.656  43.392  32.519  28.174  43.757  33.545  28.214  44.588  31.584  27.759
  45.456  31.813  28.377  44.332  30.525  27.738  45.081  31.945  26.356  44.260
  31.986  25.641  45.778  33.286  26.363  46.038  33.420  25.313  45.146  34.154
  26.554  46.673  33.267  26.985  45.991  30.939  25.712  46.914  30.896  26.290
  45.596  29.927  25.615  46.436  31.139  24.738  42.231  32.520  27.197  41.486
  31.487  27.158  41.947  33.622  26.505  42.602  34.388  26.571  40.888  33.818
  25.525  40.261  32.930  25.605  40.074  35.139  25.764  40.720  36.018  25.786
  38.959  35.554  24.773  39.381  35.694  23.778  38.396  34.622  24.794  38.356
  36.416  25.058  39.543  35.061  27.112  39.184  34.171  27.102  41.477  33.988
  24.100  40.822  33.494  23.161  42.704  34.469  23.954  43.261  34.599  24.786
  43.377  34.556  22.604  43.083  33.788  21.888  42.835  35.855  21.963  41.804
  35.735  21.631  42.862  36.616  22.743  43.650  36.350  20.710  43.207  37.315
  20.462  44.685  36.593  20.947  43.645  35.460  19.426  44.273  35.874  18.423
  43.079  34.340  19.415  44.845  34.762  22.872  45.175  35.592  23.691  45.728
  34.158  22.037  45.333  33.433  21.456  47.152  34.498  21.946  47.191  35.525
  22.311  48.066  33.533  22.792  49.112  33.615  22.496  47.957  33.590  23.875
  47.850  32.524  22.440  47.697  34.629  20.494  47.882  33.631  19.837  47.861
  35.857  19.927  47.530  36.659  20.444  48.501  36.125  18.640  48.951  35.187
  18.315  47.480  36.463  17.540  47.890  36.501  16.531  46.746  35.670  17.685
  46.999  37.875  17.598  47.721  38.853  17.428  45.737  38.112  17.802  45.534
  39.057  18.093  45.126  37.356  18.077  49.737  37.129  18.727  49.884  37.833
  19.711  50.635  37.133  17.720  50.552  36.387  17.044  51.815  37.969  17.647
  52.495  37.687  18.450  52.316  37.827  16.689  51.613  39.470  17.898  52.547
  40.064  18.320  50.440  40.061  17.701  49.604  39.499  17.631  50.127  41.459
  17.860  51.093  41.934  17.693  49.156  41.973  16.713  48.310  41.286  16.688
  48.889  43.020  16.853  49.742  41.875  15.279  48.953  41.616  14.352  50.958
  42.189  15.182  49.539  41.828  19.214  49.970  42.805  19.860  48.725  41.005
  19.796  48.535  40.124  19.341  48.129  41.234  21.153  48.891  41.656  21.807
  47.016  42.357  20.938  46.712  42.631  21.948  47.452  43.238  20.466  45.797
  41.865  20.224  44.720  41.227  20.799  44.646  41.053  21.862  43.713  40.650
  20.036  42.908  40.039  20.419  43.775  40.724  18.619  42.857  40.060  17.828
  42.234  39.497  18.293  44.804  41.432  18.030  44.764  41.509  16.954  45.843
  41.937  18.807  46.635  42.450  18.281  47.685  39.852  21.740  47.355  38.908
  20.989  47.753  39.635  22.995  48.001  40.375  23.637  47.225  38.428  23.698
  46.843  37.687  22.996  48.329  37.764  24.568  48.631  38.506  25.307  47.740
  36.529  25.324  48.392  36.109  26.089  46.936  36.874  25.974  47.437  35.635
  24.778  49.568  37.333  23.738  49.221  36.736  22.895  50.061  38.204  23.305
  50.709  36.426  24.345  50.513  35.354  24.356  51.567  36.448  23.673  50.757
  36.746  25.385  46.069  38.939  24.655  46.255  40.002  25.240  44.954  38.220
  24.816  44.894  37.333  24.338  43.901  38.571  25.836  44.283  39.396  26.439
  42.539  38.936  25.121  42.047  38.089  24.643  41.580  39.471  26.249  40.578
  39.639  25.852  41.593  38.801  27.108  41.939  40.462  26.525  42.679  40.109
  24.130  43.239  40.919  24.598  43.373  39.789  23.352  41.406  40.701  23.452
  41.703  41.385  22.656  40.794  39.914  23.012  40.810  41.250  24.181  43.698
  37.422  26.798  43.366  36.319  26.407  43.754  37.695  28.129  44.185  38.567
  28.402  43.340  36.735  29.133  42.983  35.856  28.596  44.502  36.347  30.002
  44.785  37.238  30.563  44.119  35.544  30.631  45.768  35.902  29.263  45.437
  35.462  28.323  46.359  36.770  28.970  46.663  34.947  30.177  46.613  35.203
  31.236  46.285  33.929  30.075  48.000  35.073  29.656  48.299  36.031  29.541
  48.837  34.133  29.294  48.575  32.869  29.496  47.721  32.560  29.938  49.211
  32.139  29.207  50.034  34.422  28.816  50.219  35.397  28.630  50.837  33.811
  28.776  42.145  37.190  29.965  42.200  38.366  30.422  41.080  36.468  30.203
  41.068  35.556  29.769  39.770  36.965  30.746  39.972  37.598  31.610  39.240
  37.885  29.627  39.812  38.800  29.474  39.204  37.349  28.679  38.219  38.119
  29.931  38.768  35.824  31.224  39.035  34.647  31.213  37.743  36.297  32.024
  37.800  37.289  32.210  36.580  35.593  32.607  36.446  34.705  31.989  36.976
  35.055  34.007  37.980  34.631  34.001  37.004  35.976  34.589  35.897  34.128
  34.587  36.017  34.194  35.668  34.916  34.532  34.337  35.988  32.686  34.161
  36.199  32.693  33.092  36.780  32.072  34.590  34.617  31.970  34.198  34.678
  30.905  33.979  34.233  32.041  35.216  33.675  32.640  33.212  33.531  33.618
  33.417  34.083  32.568  32.290  32.764  32.215  33.312  35.351  36.492  32.568
  35.281  37.517  33.213  34.294  35.976  31.948  34.435  35.351  31.167  32.895
  36.575  31.996  32.843  37.660  31.906  32.148  35.989  30.735  31.141  36.388
  30.854  32.752  36.566  29.402  32.816  37.648  29.522  33.751  36.136  29.325
  32.122  36.261  28.567  31.996  34.636  30.801  31.260  34.486  31.398  32.160
  36.148  33.239  32.484  35.126  33.921  31.143  36.886  33.624  31.055  37.759
  33.124  30.192  36.381  34.605  30.103  35.304  34.460  30.519  36.483  35.639
  28.895  37.048  34.530  28.802  38.191  33.951  27.781  36.401  35.122  27.886
  35.488  35.541  26.440  37.016  35.301  26.571  38.098  35.300  25.584  36.647
  34.142  26.040  37.004  33.218  25.660  35.561  34.177  24.111  37.168  34.156
  23.084  36.552  33.362  23.312  35.582  32.947  21.757  37.026  33.357  21.010
  36.477  32.804  21.469  38.191  34.078  20.174  38.621  34.105  20.103  39.537
  34.384  22.469  38.863  34.822  22.179  39.689  35.453  23.787  38.381  34.806
  24.497  38.978  35.359  25.868  36.692  36.705  25.648  35.537  37.081  25.598
  37.782  37.482  25.798  38.648  37.002  24.944  37.659  38.793  25.183  36.695
  39.242  25.503  38.742  39.665  26.568  38.575  39.831  25.287  39.679  39.153
  24.827  38.778  40.932  24.928  39.651  41.318  23.427  37.827  38.657  22.967
  38.847  38.092  22.725  36.786  39.015  23.258  35.978  39.303  21.248  36.611
  38.846  20.922  37.574  38.453  21.125  35.386  37.898  20.084  35.141  37.689
  21.850  35.583  36.567  21.227  36.278  36.004  22.816  36.074  36.688  21.929
  34.603  36.096  21.729  34.230  38.549  21.087  33.586  38.857  20.359  36.362
  40.051  19.131  36.646  39.926  20.855  35.877  41.179  21.832  35.658  41.308
  19.940  35.607  42.351  18.966  35.236  42.031  20.646  34.506  43.169  21.611
  34.854  43.538  20.109  34.230  44.077  20.651  33.208  42.320  19.608  32.920
  42.190  21.034  33.272  41.302  21.272  31.993  43.145  22.361  31.992  43.174
  20.937  32.071  44.179  21.026  30.682  42.543  20.577  30.720  41.639  21.588
  29.555  42.973  22.307  29.405  44.066  22.188  30.117  44.772  22.691  28.481
  44.201  21.698  28.471  42.245  21.270  28.497  41.331  22.276  27.689  42.515
  19.684  36.894  43.207  18.710  37.053  43.891  20.685  37.734  43.270  21.465
  37.590  42.644  20.785  38.940  44.194  19.906  39.040  44.832  22.025  38.722
  45.101  22.850  38.437  44.448  22.412  40.022  45.884  22.887  40.843  45.346
  21.524  40.462  46.337  23.142  39.709  46.631  21.744  37.478  46.010  21.853
  36.518  45.505  22.615  37.477  46.666  20.551  37.692  46.909  20.511  37.094
  47.819  20.599  38.734  47.225  19.590  37.512  46.427  20.878  40.188  43.355
  21.584  40.152  42.313  20.185  41.260  43.794  19.559  41.183  44.584  20.304
  42.582  43.179  20.340  42.411  42.103  19.000  43.411  43.481  18.782  43.325
  44.545  19.080  44.452  43.168  17.764  42.804  42.794  17.778  41.756  43.096
  16.797  43.208  43.093  17.811  42.778  41.219  16.908  42.210  40.596  18.752
  43.326  40.584  21.528  43.329  43.652  21.915  43.202  44.803  22.034  44.278
  42.835  22.952  45.323  43.298  23.814  44.969  43.865  22.319  46.039  43.823
  23.491  45.964  42.027  24.396  45.476  41.665  23.755  47.007  42.203  22.315
  45.800  41.055  22.665  45.781  40.023  21.700  46.694  41.161  21.632  44.541
  41.451  20.560  44.717  41.354  22.098  43.352  40.609  23.259  43.035  40.575
  21.232  42.683  39.782  20.262  42.962  39.766  21.667  41.645  38.828  22.090
  40.796  39.366  20.505  41.120  38.065  19.934  41.962  37.675  20.876  40.572
  37.199  19.666  40.136  38.963  20.442  39.486  39.366  19.234  40.668  39.811
  18.667  39.445  38.108  19.175  38.880  37.326  18.099  38.692  38.653  17.680
  40.379  37.302  18.197  41.156  36.740  17.133  39.746  36.603  16.645  40.967
  38.131  15.759  41.151  37.683  16.338  40.297  38.821  17.016  41.726  38.685
  22.667  42.311  37.858  22.140  43.245  37.199  23.915  41.927  37.742  24.253
  41.239  38.400  24.980  42.574  36.971  24.542  43.280  36.265  25.939  43.374
  37.834  26.688  43.826  37.184  25.262  44.621  38.409  25.175  45.412  37.663
  24.275  44.374  38.800  25.753  45.066  39.274  26.605  42.612  39.006  26.113
  42.631  39.978  26.569  41.537  38.826  28.067  42.972  39.139  28.121  44.037
  39.362  28.495  42.319  39.900  28.616  42.731  38.229  25.791  41.532  36.175
  26.208  40.519  36.698  26.140  41.944  34.977  25.714  42.802  34.658  27.116
  41.194  34.175  27.152  40.135  34.433  26.928  41.241  33.103  28.564  41.710
  34.434  28.817  42.856  34.699  29.477  40.785  34.293  29.216  39.819  34.155
  30.941  40.944  34.524  31.248  41.964  34.754  31.443  40.107  35.734  31.055
  39.089  35.757  32.531  40.062  35.672  31.285  40.678  37.127  30.436  40.159
  38.019  29.821  39.272  37.975  30.638  40.862  39.178  30.111  40.721  40.028
  31.645  41.797  39.085  32.166  42.675  40.055  31.958  42.662  41.114  33.145
  43.514  39.646  33.563  44.188  40.378  33.596  43.474  38.356  34.311  44.145
  37.903  33.020  42.623  37.386  33.449  42.475  36.406  32.024  41.753  37.755
  31.744  40.581  33.291  31.359  39.619  32.666  32.808  41.334  33.026  32.976
  42.183  33.547  33.968  40.713  32.319  33.876  39.651  32.548  33.903  41.096
  30.808  32.941  40.867  30.348  34.237  42.127  30.696  34.844  40.334  29.873
  35.117  39.027  29.943  34.594  38.407  30.657  35.981  38.660  28.920  36.237
  37.721  28.648  36.273  39.793  28.235  37.138  39.971  27.124  37.687  39.121
  26.746  37.125  41.206  26.480  37.733  41.304  25.593  36.422  42.310  26.978
  36.382  43.275  26.495  35.689  42.112  28.147  35.159  42.899  28.662  35.552
  40.821  28.747  35.182  41.454  33.030  35.168  42.677  33.239  36.229  40.725
  33.272  36.153  39.718  33.284  37.550  41.059  33.875  37.669  42.111  33.618
  37.543  41.066  35.426  38.426  41.647  35.694  36.251  41.626  36.043  36.051
  42.680  35.849  35.401  41.092  35.618  36.321  41.532  37.127  37.656  39.617
  36.087  36.835  38.926  35.894  38.557  39.081  35.788  37.733  39.551  37.172
  38.656  40.276  33.197  38.456  39.070  32.858  39.840  40.924  33.066  39.953
  41.902  33.292  41.083  40.278  32.625  41.478  39.459  33.227  40.847  39.839
  31.655  42.198  41.271  32.285  42.452  42.200  33.038  42.902  41.053  31.154
  42.724  40.220  30.612  43.979  41.886  30.657  43.739  42.949  30.647  45.286
  41.798  31.494  45.998  42.554  31.164  45.050  42.052  32.527  45.930  40.449
  31.461  46.710  39.933  30.467  46.859  40.573  29.610  47.318  38.794  30.951
  48.016  38.246  30.468  46.795  38.408  32.180  46.956  37.251  32.947  47.707
  36.507  32.728  46.283  37.198  34.139  46.419  36.392  34.845  45.320  38.123
  34.491  44.837  38.006  35.450  45.127  39.336  33.735  44.476  40.084  34.162
  45.837  39.468  32.495  44.413  41.591  29.212  44.056  40.635  28.555  45.091
  42.546  28.598  45.220  43.422  29.084  45.715  42.521  27.208  45.427  41.578
  26.744  45.141  43.750  26.341  45.455  44.727  26.709  45.653  43.569  24.907
  46.740  43.586  24.989  45.324  42.634  24.453  45.300  44.413  24.314  43.602
  43.804  26.259  43.127  42.913  25.849  43.312  43.896  27.305  43.304  44.740
  25.785  47.205  42.604  27.316  47.685  43.560  27.965  47.941  41.760  26.629
  47.554  41.001  26.088  49.453  41.803  26.675  49.759  42.595  27.359  50.133
  40.477  27.122  50.095  39.774  26.290  51.174  40.761  27.277  49.550  39.750
  28.339  49.910  40.242  29.243  48.464  39.746  28.255  49.921  38.288  28.503
  49.043  37.505  28.830  51.057  37.849  28.302  49.980  42.257  25.299  49.457
  41.974  24.228  51.160  42.840  25.264  51.657  43.008  26.127  51.835  43.393
  24.088  51.497  42.878  23.189  51.583  44.991  24.057  51.710  45.363  25.074
  52.303  45.504  23.421  50.096  45.423  23.745  49.484  45.052  24.568  49.905
  46.988  23.660  50.262  47.205  24.667  50.498  47.291  22.797  48.840  47.215
  23.616  49.666  44.773  22.423  50.554  44.760  21.791  49.343  43.772  22.712
  48.869  45.260  21.861  53.313  43.169  24.151  53.829  42.462  25.075  54.105
  43.743  23.302  53.820  44.452  22.642  55.566  43.600  23.277  55.818  42.582
  22.981  56.099  44.544  22.149  55.655  44.120  21.249  55.788  45.578  22.298
  57.640  44.499  21.891  58.189  45.569  21.483  58.263  43.475  22.257  56.241
  43.877  24.638  56.896  42.962  25.176  55.954  45.009  25.363  55.255  45.658
  25.033  56.736  45.508  26.471  57.106  44.623  26.989  57.922  46.352  25.984
  58.504  46.599  26.871  58.526  45.726  25.327  57.577  47.622  25.163  58.544
  48.227  24.579  56.416  48.035  25.187  55.881  46.286  27.518  56.380  47.205
  28.128  54.616  45.788  27.739  54.338  44.895  27.359  53.621  46.338  28.647
  54.049  46.383  29.648  53.298  47.815  28.285  54.141  48.431  27.972  52.608
  47.862  27.443  52.544  48.474  29.389  52.900  48.251  30.562  51.704  49.472
  29.197  51.532  50.089  29.979  51.495  49.769  28.254  52.377  45.378  28.626
  52.261  44.472  27.806  51.412  45.593  29.524  51.530  46.440  30.060  50.214
  44.775  29.751  49.864  44.473  28.763  50.335  43.521  30.655  50.832  42.768
  30.044  51.174  43.847  31.888  51.290  42.936  32.476  52.208  44.115  31.669
  50.701  44.573  32.549  48.969  42.962  31.118  49.176  41.945  31.449  48.669
  43.610  31.942  48.159  43.058  30.395  49.186  45.784  30.239  49.457  46.524
  31.181  47.974  45.822  29.620  47.941  45.154  28.863  46.797  46.584  30.147
  47.180  47.325  30.849  45.979  47.151  28.975  45.491  46.365  28.398  45.191
  47.850  29.256  46.820  48.053  28.103  47.739  47.653  27.168  48.016  46.686
  26.775  48.252  48.807  26.635  49.007  48.758  25.966  47.757  49.928  27.145
  47.922  51.298  26.842  48.559  51.560  26.009  47.058  52.262  27.414  47.264
  53.277  27.108  46.030  51.884  28.343  45.538  52.642  28.933  45.885  50.526
  28.603  45.122  50.262  29.320  46.687  49.526  27.972  45.834  45.775  30.969
  45.152  44.907  30.430  45.675  46.015  32.307  46.069  46.894  32.611  44.634
  45.265  33.116  44.425  44.328  32.599  44.931  45.043  34.673  45.054  46.019
  35.141  44.098  44.501  35.120  46.277  44.381  34.749  47.536  45.096  34.737
  47.574  46.174  34.673  48.785  44.387  34.714  49.702  44.939  34.857  48.763
  42.967  34.585  49.646  42.369  34.416  47.516  42.284  34.685  47.480  41.208
  34.601  46.329  42.957  34.865  45.373  42.462  34.946  43.255  45.886  33.052
  43.176  47.130  33.037  42.152  45.117  33.018  42.213  44.113  33.107  40.833
  45.688  32.858  40.751  46.661  33.344  40.578  45.807  31.314  39.762  46.525
  31.239  41.498  46.163  30.849  40.101  44.547  30.707  38.764  44.141  30.857
  38.078  44.692  31.483  38.233  42.931  30.321  37.226  42.552  30.411  39.082
  42.203  29.434  38.673  41.313  28.980  40.393  42.651  29.243  41.125  42.035
  28.741  40.859  43.814  29.842  41.885  44.104  29.673  39.774  44.914  33.670
  39.945  43.702  33.920  38.784  45.603  34.046  38.920  46.604  34.014  37.632
  45.051  34.701  37.450  44.019  34.401  37.913  45.232  36.214  38.190  46.258
  36.456  36.993  44.937  36.718  38.715  44.583  36.567  36.352  45.887  34.287
  36.321  47.065  33.983  35.169  45.238  34.222  35.166  44.237  34.354  33.938
  45.846  33.728  34.037  46.881  34.056  33.799  45.768  32.177  34.782  45.950
  31.743  33.706  44.747  31.806  32.837  46.758  31.538  33.230  47.732  31.829
  32.981  46.730  30.458  31.056  46.405  31.774  30.948  45.099  30.480  31.608
  44.333  30.888  29.899  44.810  30.542  31.180  45.512  29.498  32.713  45.291
  34.319  32.603  44.035  34.450  31.709  46.088  34.751  31.755  47.079  34.564
  30.424  45.574  35.187  30.343  44.685  34.562  30.393  45.288  36.729  29.370
  44.991  36.964  31.096  44.491  36.967  30.607  46.403  37.708  29.813  47.328
  37.811  31.629  46.266  38.535  31.720  47.015  39.206  32.301  45.520  38.427
  29.213  46.460  34.761  29.399  47.682  34.650  28.028  45.926  34.547  28.017
  44.918  34.600  26.893  46.557  33.871  26.729  47.544  34.304  27.060  46.484
  32.334  26.182  46.952  31.889  27.888  47.151  32.092  27.401  45.156  31.704
  28.373  44.808  32.054  26.618  44.480  32.048  27.358  45.017  29.931  25.564
  44.996  29.517  25.285  45.516  28.601  25.240  43.957  29.444  25.000  45.364
  30.375  25.584  45.887  34.374  25.541  44.728  34.831  24.466  46.567  34.357
  24.420  47.524  34.038  23.171  46.107  34.957  23.264  45.422  35.800  22.287
  47.265  35.491  22.018  47.889  34.638  21.413  46.836  35.979  22.929  48.237
  36.446  22.293  49.148  36.886  24.163  48.158  36.740  22.339  45.319  33.889
  22.208  45.638  32.687  21.816  44.240  34.416  22.021  44.085  35.393  21.302
  43.127  33.553  21.066  43.555  32.579  22.367  42.077  33.096  22.970  41.777
  33.953  21.749  41.295  32.654  23.278  42.675  32.026  22.689  43.009  31.172
  23.871  43.517  32.384  24.337  41.395  31.268  23.214  39.942  30.853  23.793
  39.210  30.291  22.797  39.480  31.748  22.341  40.327  30.325  20.052  42.429
  34.038  20.223  41.486  34.752  18.834  42.873  33.648  18.587  44.146  32.950
  19.128  44.300  32.017  18.948  44.932  33.613  17.094  44.155  32.598  17.030
  43.661  31.628  16.624  45.137  32.547  16.432  43.283  33.685  15.615  42.650
  33.339  16.090  43.914  34.505  17.551  42.367  34.165  17.551  42.272  35.251
  17.386  41.009  33.593  16.837  40.208  34.277  17.985  40.714  32.359  18.430
  41.508  31.922  17.736  39.536  31.552  17.524  38.666  32.174  16.646  39.790
  30.506  16.816  39.084  29.694  15.253  39.414  31.043  15.322  38.389  31.408
  14.860  40.178  31.714  14.581  39.506  30.190  16.581  41.162  30.023  16.869
  41.110  29.109  18.966  39.078  30.754  19.705  40.000  30.211  19.113  37.803
  30.450  18.417  37.180  30.834  20.210  37.214  29.722  21.144  37.601  30.130
  20.097  35.672  29.784  21.087  35.242  29.634  19.783  35.394  30.790  19.173
  34.991  28.948  18.323  35.113  29.377  20.380  37.625  28.253  21.348  37.232
  27.609  19.401  38.206  27.595  18.560  38.468  28.089  19.625  38.820  26.206
  19.971  37.980  25.604  18.320  39.320  25.596  18.490  39.819  24.642  17.732
  38.437  25.345  17.523  40.304  26.465  16.450  40.717  26.050  17.977  40.742
  27.553  20.764  39.865  26.125  21.281  40.087  25.024  21.261  40.355  27.227
  20.856  39.976  28.071  22.259  41.313  27.383  22.016  42.158  26.738  22.223
  41.672  28.411  23.682  40.705  27.298  24.622  41.509  27.166  23.939  39.394
  27.378  23.203  38.707  27.465  25.248  38.826  27.690  25.536  39.324  28.616
  25.336  37.271  27.799  24.897  36.881  26.880  26.339  36.857  27.903  24.517
  36.685  28.950  23.692  37.357  29.185  23.822  35.433  28.666  24.530  34.633
  28.453  23.144  35.185  29.482  23.207  35.536  27.772  25.338  36.627  30.237
  24.772  36.141  31.032  26.192  35.956  30.147  25.632  37.626  30.558  26.327
  39.273  26.775  27.452  39.494  27.283  26.207  39.260  25.406  25.325  39.092
  24.943  27.292  39.592  24.492  28.051  38.857  24.764  26.892  39.344  23.509
  27.770  41.084  24.591  28.928  41.354  24.387  26.841  41.953  25.043  25.921
  41.641  25.319  27.199  43.369  25.282  27.509  43.784  24.323  25.947  44.078
  25.831  25.678  43.545  26.743  26.215  45.067  26.203  24.710  44.122  24.925
  24.341  43.133  24.653  23.685  44.926  25.753  23.928  45.988  25.734  22.731
  44.673  25.290  23.650  44.644  26.805  24.992  45.002  23.683  24.048  45.209
  23.179  25.629  45.862  23.891  25.586  44.474  22.937  28.360  43.528  26.187
  28.984  44.537  26.060  28.521  42.564  27.159  27.898  41.773  27.236  29.592
  42.736  28.111  29.321  43.458  28.881  29.620  41.417  29.019  29.711  40.587
  28.319  30.410  41.459  29.768  28.286  41.253  29.792  28.196  41.995  30.585
  27.429  41.337  29.125  28.217  39.892  30.544  29.046  39.927  31.251  27.262
  39.861  31.068  28.426  38.748  29.612  28.408  38.849  28.607  28.753  37.580
  30.076  28.945  36.643  29.223  28.816  36.784  28.231  28.894  35.701  29.582
  28.906  37.277  31.334  28.693  37.911  32.091  29.096  36.306  31.533  30.985
  42.907  27.534  31.639  43.904  27.768  31.319  41.928  26.702  30.666  41.157
  26.709  32.628  41.968  25.961  33.396  42.139  26.715  32.879  40.668  25.287
  32.086  40.426  24.579  33.867  40.733  24.832  32.997  39.555  26.329  33.939
  39.015  26.241  33.018  39.961  27.340  31.795  38.543  26.385  30.663  38.895
  26.629  31.975  37.258  26.213  32.871  36.839  26.011  31.228  36.621  26.451
  32.520  43.178  25.023  33.341  44.091  24.972  31.417  43.236  24.233  30.658
  42.578  24.335  31.315  44.217  23.091  32.190  43.931  22.507  29.943  43.957
  22.320  29.131  44.096  23.033  29.833  44.571  21.426  29.962  42.929  21.958
  31.454  45.628  23.510  32.112  46.348  22.712  30.931  46.126  24.658  30.363
  45.477  25.182  31.130  47.481  25.121  30.917  48.208  24.337  30.035  47.776
  26.195  30.101  46.968  26.924  30.296  49.148  26.910  29.570  49.274  27.714
  31.326  49.214  27.259  30.150  49.978  26.219  28.664  47.743  25.555  28.592
  48.608  24.895  28.521  46.902  24.877  27.472  47.731  26.513  27.624  46.874
  27.170  27.420  48.637  27.116  26.502  47.653  26.023  32.571  47.756  25.590
  33.159  48.866  25.402  33.162  46.758  26.295  32.709  45.858  26.366  34.431
  46.945  26.869  34.435  47.826  27.512  34.807  45.699  27.703  34.883  44.873
  26.996  36.245  45.801  28.369  36.412  44.849  28.874  37.119  45.935  27.732
  36.162  46.446  29.244  33.862  45.346  28.679  33.173  44.877  28.203  35.473
  47.070  25.830  36.427  47.797  25.969  35.364  46.196  24.805  34.588  45.572
  24.978  36.282  46.091  23.670  37.298  46.073  24.065  36.178  44.831  22.842
  35.256  44.767  22.264  36.985  44.919  22.115  36.411  43.446  23.398  37.379
  43.352  23.891  35.707  43.398  24.228  36.161  42.187  22.510  36.809  42.153
  21.634  36.336  41.379  23.221  34.662  42.100  22.003  34.115  41.813  22.901
  34.328  43.062  21.615  34.478  41.013  21.014  35.048  41.245  20.213  34.677
  40.131  21.465  33.508  40.948  20.741  36.264  47.378  22.863  37.319  47.734
  22.399  35.086  48.044  22.761  34.275  47.605  23.173  34.951  49.393  22.212
  35.266  49.315  21.172  33.434  49.719  22.197  32.881  48.809  21.966  33.093
  49.998  23.194  33.129  50.834  21.215  32.267  51.387  21.586  33.910  51.595
  21.243  32.920  50.443  19.735  31.871  49.788  19.420  33.766  50.748  18.874
  35.855  50.483  22.877  36.408  51.374  22.184  36.133  50.365  24.192  35.660
  49.613  24.674  37.149  51.252  24.858  37.062  52.267  24.470  37.039  51.220
  26.492  37.328  50.230  26.846  37.917  52.256  27.148  37.831  51.987  28.200
  38.925  52.152  26.746  37.557  53.276  27.011  35.538  51.526  26.893  35.387
  51.646  27.966  35.114  52.429  26.453  34.841  50.777  26.518  38.576  50.872
  24.474  39.384  51.775  24.135  38.872  49.587  24.473  38.166  48.924  24.759
  40.215  49.072  24.129  41.039  49.522  24.683  40.327  47.586  24.348  39.664
  46.985  23.726  41.306  47.220  24.038  40.142  47.236  25.865  39.250  47.741
  26.236  40.037  45.662  25.863  38.975  45.544  25.650  40.417  45.148  24.981
  40.407  45.177  26.766  41.397  47.674  26.714  41.370  48.663  27.170  41.561
  46.984  27.543  42.287  47.675  26.084  40.539  49.264  22.636  41.678  49.330
  22.235  39.537  49.358  21.731  38.591  49.100  21.973  39.760  49.822  20.357
  40.702  49.398  20.007  38.539  49.427  19.472  37.624  49.437  20.063  38.437
  50.137  18.651  38.616  48.055  18.800  38.990  47.286  19.475  37.586  47.827
  18.524  39.448  47.836  17.492  40.494  48.041  17.722  39.415  46.763  17.300
  38.900  48.728  16.398  37.818  48.619  16.331  39.020  49.803  16.533  39.452
  48.455  15.082  40.429  48.265  15.253  39.125  47.565  14.735  39.403  49.236
  14.444  39.855  51.359  20.258  40.741  51.885  19.596  38.982  52.102  20.945
  38.169  51.565  21.211  38.981  53.591  20.977  38.869  54.011  19.977  37.931
  54.110  21.988  36.922  53.857  21.663  38.086  53.650  22.964  38.116  55.615
  22.282  38.995  55.803  22.899  38.195  56.187  21.357  37.039  56.503  22.980
  36.049  56.089  23.615  37.150  57.798  23.011  37.941  58.246  22.571  36.425
  58.349  23.449  40.347  54.128  21.533  40.932  55.063  20.947  40.942  53.432
  22.494  40.458  52.591  22.773  42.304  53.715  23.001  42.541  54.777  22.946
  42.428  53.272  24.481  42.159  52.221  24.582  43.429  53.387  24.898  41.471
  54.051  25.433  40.419  54.072  25.149  41.489  53.490  26.368  41.883  55.531
  25.668  40.999  56.355  25.545  43.098  55.857  25.901  43.403  52.973  22.209
  44.527  53.126  22.600  43.156  52.228  21.149  42.237  52.120  20.745  44.174
  51.613  20.307  43.600  51.021  19.594  44.961  52.668  19.463  45.406  53.406
  20.130  45.793  52.272  18.882  44.039  53.455  18.484  43.533  52.762  17.813
  43.273  53.973  19.062  44.756  54.478  17.587  45.028  55.377  18.140  45.668
  54.042  17.182  43.939  54.873  16.287  44.576  55.460  15.626  43.744  54.029
  15.626  42.664  55.569  16.599  42.145  55.520  15.734  42.029  55.127  17.249
  42.990  56.517  16.720  45.062  50.654  21.036  46.252  50.542  20.797  44.503
  49.952  22.022  43.496  49.979  22.086  45.141  48.812  22.678  46.222  48.944
  22.720  44.518  48.707  24.042  43.429  48.671  24.055  45.007  47.458  24.823
  44.548  46.546  24.441  46.076  47.398  24.615  44.873  47.483  25.904  44.845
  50.030  24.836  45.861  49.911  25.213  44.761  50.884  24.164  43.938  50.423
  26.032  44.002  49.752  26.889  43.983  51.460  26.364  42.947  50.341  25.587
  45.011  47.551  21.899  45.838  46.663  22.049  43.983  47.505  21.050  43.319
  48.265  21.076  43.900  46.442  20.070  44.895  46.004  19.983  42.861  45.314
  20.488  42.779  44.626  19.646  43.379  44.671  21.815  44.450  44.471  21.839
  43.081  45.327  22.634  42.894  43.705  21.957  41.459  45.933  20.609  41.388
  46.611  21.459  41.196  46.344  19.634  40.410  44.919  21.049  40.500  43.963
  20.534  40.558  44.776  22.120  39.441  45.380  20.859  43.631  47.040  18.668
  42.958  48.110  18.643  43.960  46.337  17.556  44.775  45.170  17.500  44.065
  44.344  17.548  45.521  45.159  18.295  45.439  45.165  16.126  45.447  44.125
  15.798  46.442  45.590  16.110  44.454  45.923  15.212  43.690  45.238  14.847
  45.033  46.497  14.489  43.849  46.941  16.215  44.522  47.798  16.234  42.406
  47.350  15.739  42.203  48.533  15.397  41.575  46.499  15.722  39.944  42.241
  51.108  71.154  38.876  22.722  21.717  44.033  61.487  20.983  43.823  60.910
  21.311  44.436  62.254  40.469  46.943  60.776  40.552  45.998  60.650  41.133
  47.321  60.199  38.045   3.752  23.836  37.588   3.366  24.583  38.773   4.237
  24.225  23.931  63.733  48.394  23.685  64.613  48.109  23.109  63.244  48.398
  62.669  45.981   8.866  63.408  45.996   8.258  62.748  45.142   9.320  18.636
  15.834  58.793  18.511  15.656  59.725  19.050  15.042  58.451  61.431  35.051
  33.345  61.399  35.994  33.501  60.779  34.898  32.660  36.296  64.722  35.366
  36.896  65.332  35.795  36.308  63.943  35.922  54.469  64.328  41.273  53.514
  64.376  41.224  54.737  64.000  40.414  53.888  64.345  26.288  53.697  65.052
  25.671  54.469  64.744  26.936  34.639   1.041  23.681  34.745   1.888  24.115
  34.155   0.508  24.312  53.513  60.873  26.861  54.427  61.004  27.112  53.297
  61.641  26.332  72.430  45.868  71.885  72.607  46.007  70.954  72.564  46.727
  72.285  44.039  40.270   2.493  44.730  40.920   2.371  43.843  40.301   3.430
   8.186  65.927  23.467   8.825  66.564  23.785   8.605  65.526  22.705  64.370
  38.091  40.548  64.619  37.189  40.350  65.190  38.583  40.500  28.779  33.880
  19.554  28.581  34.092  20.467  28.317  34.548  19.048  18.985  15.480  24.822
  18.585  14.995  24.100  18.243  15.839  25.309  34.654  48.945   5.245  34.300
  48.234   4.711  33.882  49.398   5.584  47.734  42.506  53.053  47.327  41.695
  53.360  47.103  43.190  53.277  19.348  53.551  38.202  18.541  53.310  37.747
  19.068  54.174  38.872   3.332  26.522  26.620   3.667  27.068  25.908   3.264
  27.116  27.366  59.528  27.173   1.775  59.571  27.224   0.821  59.802  26.279
   1.981   9.494  59.290  40.649   8.743  58.717  40.495   9.833  59.017  41.502
  68.954  69.098  40.607  68.644  69.578  39.840  69.433  69.749  41.120  63.536
  15.471  52.193  63.501  14.907  51.421  63.210  14.922  52.906  44.742  11.993
  25.991  45.339  12.585  26.448  44.863  12.199  25.064  50.890  53.240  63.128
  51.139  54.132  63.373  51.570  52.688  63.513  64.872  36.529  46.999  63.989
  36.855  47.175  64.749  35.600  46.803  34.503  30.637   9.717  34.559  29.817
  10.206  34.967  30.461   8.899  74.323  66.239   1.026  74.230  65.968   1.940
  73.953  65.513   0.523   6.481   4.218  33.741   7.004   4.214  32.940   5.577
   4.296  33.436  60.818  13.022   8.612  60.641  13.713   7.974  60.148  12.360
   8.441  65.195  52.953  45.295  64.670  53.640  45.705  66.051  53.357  45.154
  15.815  30.093  22.076  15.690  29.548  22.853  15.052  29.908  21.529  23.663
  36.347  41.803  24.322  35.978  42.391  23.921  37.263  41.698  67.327   0.388
  66.943  67.941   1.119  67.015  67.884  -0.389  66.896  24.972  34.701  61.996
  24.809  34.874  62.923  25.926  34.700  61.917  24.964  12.431  71.473  25.428
  13.160  71.061  25.529  12.166  72.198  19.524  37.537  13.664  19.535  37.994
  14.505  18.629  37.645  13.344  55.649  14.441  62.677  55.909  14.413  63.598
  54.743  14.133  62.674  25.822  51.800  68.877  24.983  51.521  68.509  26.304
  50.985  69.016  38.145  37.585  40.479  37.988  38.525  40.391  37.588  37.185
  39.812  43.083  10.537  34.454  43.013   9.797  35.058  42.333  11.092  34.669
  46.415  55.835   4.999  46.952  55.212   4.510  45.782  55.291   5.467  51.387
  56.339  17.307  51.240  56.936  16.573  51.746  56.894  17.999  73.939  24.027
  54.269  73.088  24.301  53.925  74.575  24.543  53.774  24.515  74.178  49.041
  24.130  74.234  49.915  25.291  73.631  49.156   5.769   5.069  20.209   5.115
   4.626  20.750   5.356   5.898  19.966   4.142   9.641  12.061   3.741  10.435
  11.708   4.037   8.990  11.367  60.039  20.015   0.628  59.104  20.067   0.826
  60.350  19.265   1.137  49.978  33.176   1.891  49.819  32.853   2.778  50.221
  32.395   1.393  23.996  55.330  36.430  23.206  55.043  35.971  23.772  55.265
  37.358  57.409   6.900  41.494  56.911   6.465  42.186  57.733   7.703  41.902
  15.350  17.932   8.346  14.660  17.271   8.285  16.152  17.428   8.486  41.526
  70.911   1.513  41.797  70.106   1.070  41.125  70.612   2.329  12.775  41.059
  59.867  13.449  41.724  59.724  11.978  41.559  60.042  62.554  72.365  31.789
  63.045  71.545  31.850  61.725  72.181  32.230  42.958  13.241  43.880  43.437
  12.413  43.851  42.701  13.401  42.972  58.045   5.701  53.745  57.696   4.812
  53.673  58.740   5.739  53.087  32.786  47.914  40.799  32.698  48.864  40.723
  32.367  47.700  41.633  48.050  72.866  55.392  47.838  72.440  54.561  47.320
  73.464  55.548   1.825  69.031  68.017   1.578  69.462  68.835   2.651  68.592
  68.217  72.377   7.758  21.832  71.581   7.427  21.414  72.282   7.515  22.753
  47.825   3.973  50.898  47.334   3.151  50.897  48.717   3.718  51.132  22.107
  73.154   0.368  22.240  72.295   0.769  21.500  72.991  -0.353  12.276  20.730
  50.506  13.092  21.227  50.450  12.403  20.143  51.251  69.635  10.251  12.579
  68.697  10.061  12.572  69.686  11.207  12.545  39.041  32.820  58.784  39.296
  31.916  58.969  38.828  32.822  57.850   6.352  11.566  30.883   6.102  10.906
  31.529   6.846  12.216  31.383  30.192  66.846  31.304  29.503  66.969  31.957
  30.021  65.980  30.935  13.073  36.717  28.163  13.001  37.392  27.489  12.974
  37.191  28.989  62.988  50.530  51.472  62.560  50.841  52.269  62.313  50.024
  51.019   6.773   9.333  18.155   6.809   8.443  17.805   7.208   9.273  19.006
  63.528  72.443   8.708  63.604  73.157   9.341  62.975  72.798   8.012  71.082
  37.289  42.931  70.909  37.811  42.147  71.117  37.928  43.642  33.396  32.173
  63.680  33.158  33.096  63.596  33.101  31.928  64.558  49.774  23.799   9.133
  50.148  24.605   9.487  49.411  24.055   8.285  34.654   9.274   5.054  34.465
   8.386   4.749  34.730   9.791   4.252  61.535   9.061   5.982  62.191   8.776
   5.345  61.875   8.763   6.825  71.012  42.616  40.418  70.817  42.589  39.482
  70.935  41.706  40.705  66.144  61.548  16.487  65.373  62.115  16.459  66.661
  61.808  15.724   1.287  43.132  16.344   1.190  44.054  16.104   2.092  42.854
  15.906  60.346  59.593  17.338  60.812  59.135  16.639  60.307  58.960  18.055
  12.045  10.696  13.478  12.619  11.049  14.158  12.248   9.761  13.454  26.489
  71.230   6.594  26.717  72.041   6.140  26.720  70.537   5.975  34.736  23.585
  12.529  35.602  23.193  12.415  34.787  24.420  12.064   8.438  22.796  39.306
   7.998  22.424  40.070   9.187  23.269  39.668  30.741  67.756  38.652  30.217
  68.538  38.475  31.358  67.712  37.922   0.469  54.737  68.814   1.015  54.587
  68.042   0.036  55.573  68.642  14.143   5.187  38.683  13.927   4.352  39.098
  15.077   5.305  38.855   3.107   1.552  55.399   3.513   2.418  55.446   2.418
   1.645  54.742  18.975  47.717  33.457  18.891  48.592  33.835  18.746  47.832
  32.534  40.438  22.208   1.282  40.293  23.048   0.847  41.013  21.727   0.688
  59.300  20.641  54.601  59.947  20.116  54.130  59.591  21.545  54.480  50.067
  32.869  56.481  49.900  32.057  56.959  51.003  33.029  56.602  17.853  19.122
  22.465  18.456  19.412  23.150  17.728  18.188  22.635  42.948  49.646  43.116
  43.661  50.059  43.604  42.399  49.243  43.788  63.622   3.938  63.014  63.739
   3.572  62.138  63.183   4.776  62.868  17.208  17.973  67.282  16.715  18.587
  67.826  18.067  18.382  67.177   2.453  60.506  50.498   1.886  60.220  51.214
   1.930  60.365  49.708   8.456  32.610  42.829   7.720  33.209  42.954   9.002
  33.036  42.168   4.211  66.592  45.846   4.054  66.468  44.910   3.747  65.868
  46.265  16.099  19.436  36.218  15.620  19.038  35.492  15.456  19.998  36.650
  13.719  11.426  53.216  13.367  11.966  53.924  13.638  10.528  53.538  58.172
  26.929   8.323  57.767  26.969   9.189  59.112  26.998   8.495  17.263  43.557
  54.862  18.138  43.939  54.942  17.167  43.370  53.929  16.508  44.561   0.100
  16.828  44.357   0.979  15.591  44.801   0.228  29.067  13.629  49.065  29.279
  12.809  48.620  28.131  13.753  48.907  34.294  60.884  16.779  33.650  61.175
  17.424  34.661  61.694  16.424   8.947  70.914  46.154   9.006  70.268  45.450
   8.822  71.749  45.702  20.843  44.082  54.977  21.304  43.342  54.582  21.310
  44.854  54.656  70.324   8.920  41.517  71.135   8.560  41.877  70.613   9.520
  40.830  71.874  74.273  37.852  71.229  74.974  37.946  71.461  73.511  38.258
   8.029  60.944  44.631   7.213  60.637  45.027   8.093  61.862  44.895  10.365
  69.785  39.414   9.671  69.565  40.035  10.767  68.943  39.196   9.608   1.709
  36.789   8.923   1.198  36.357   9.316   2.617  36.709  47.221  12.021  62.818
  47.827  12.762  62.816  47.564  11.430  62.147   0.612  22.940   5.325  -0.161
  22.444   5.056   1.031  22.389   5.987  33.490   7.706  21.424  33.524   7.145
  20.649  32.794   8.335  21.234  12.986  59.196  48.146  13.006  58.272  48.397
  13.895  59.486  48.229  15.914  61.047  50.269  16.806  61.042  50.615  15.663
  61.971  50.268  73.334  37.772  36.739  73.549  37.940  35.821  72.842  36.950
  36.723  70.155  21.177  57.179  70.733  20.419  57.094  69.815  21.319  56.296
  21.819  18.569   8.539  22.314  19.365   8.344  21.631  18.627   9.476  13.553
  20.049  26.133  13.546  19.759  27.045  12.964  19.443  25.684  21.778  15.884
  63.232  20.923  15.672  63.605  22.407  15.581  63.887  12.904  65.935  52.514
  13.490  66.555  52.950  12.143  65.879  53.092  62.298  20.742  16.487  61.801
  20.632  15.677  62.668  21.622  16.424   0.031   1.934  60.861   0.695   2.453
  60.408   0.533   1.304  61.379   5.703  56.343   6.467   6.501  56.785   6.176
   5.465  56.789   7.279  25.330   8.273  52.601  26.135   8.784  52.524  25.628
   7.370  52.708  55.384   8.135   0.311  55.825   8.667  -0.351  56.009   7.439
   0.515   8.401  28.917  52.613   7.696  28.624  52.035   8.757  28.110  52.985
  54.178   5.713  34.524  54.930   5.271  34.919  53.855   6.296  35.211  56.735
  43.312  12.143  55.858  43.388  12.520  56.684  43.796  11.319  11.406  40.319
  29.972  12.202  40.844  29.889  10.703  40.962  30.068   0.788  33.324  36.063
   0.651  32.865  36.892   1.389  34.037  36.281  31.971  15.278  56.682  31.325
  14.688  56.293  32.778  14.764  56.711  12.702  41.788  32.812  12.526  42.502
  33.424  12.689  42.203  31.949   9.593  23.808  24.299   9.492  23.710  25.246
  10.540  23.830  24.160  49.047   7.000  64.976  48.923   7.872  65.351  49.778
   6.629  65.469  33.408  29.518  41.444  32.891  30.202  41.868  32.899  29.278
  40.670   4.046  68.680  40.543   3.523  67.898  40.366   4.163  69.089  39.686
  25.178  74.723  31.618  24.663  75.297  31.052  24.866  73.842  31.415  46.172
  51.215  70.904  46.836  51.577  70.318  45.427  51.811  70.819  19.010   8.461
  27.641  19.880   8.832  27.498  19.173   7.637  28.100  71.096  61.523  53.940
  71.461  62.401  54.044  71.007  61.410  52.994  18.633  40.408  65.823  18.069
  41.130  65.548  18.026  39.718  66.091  40.012  45.915   3.224  40.766  46.431
   3.509  40.209  45.682   2.317  14.906   0.225   9.361  14.685   0.964   8.794
  15.128  -0.483   8.756  57.681  48.445  50.718  57.800  49.139  50.070  57.034
  48.797  51.330  50.947  67.087  25.863  50.402  67.775  25.481  51.647  66.953
  25.225  53.520  34.140  67.781  52.755  33.589  67.614  53.630  34.646  66.976
  70.279   8.825  19.223  71.199   8.898  18.967  70.191   9.415  19.972  24.259
  39.935  67.568  24.782  39.822  66.774  23.761  39.121  67.644  67.074  20.819
  15.754  67.682  20.165  16.100  66.233  20.364  15.710   6.576  26.254  42.746
   6.580  25.296  42.743   5.649  26.489  42.706  37.048  30.208  22.271  37.090
  30.084  21.323  36.188  30.600  22.424   9.959  48.849  58.749  10.896  48.882
  58.945   9.580  49.553  59.275  60.391  22.655   3.533  61.213  22.351   3.918
  59.712  22.184   4.016  49.230  53.521  58.810  50.014  53.098  58.459  48.593
  53.474  58.097  52.242   9.813  23.999  52.069   9.169  23.313  53.190   9.777
  24.127  61.171  43.869  58.253  61.760  44.452  58.732  60.606  44.457  57.753
  13.888  40.701  26.935  14.800  40.711  26.645  13.518  39.915  26.533  20.057
  48.295  18.624  20.326  49.007  18.044  19.857  47.568  18.035  13.538  29.457
  30.902  12.980  29.712  30.168  13.651  28.512  30.799  70.754  52.358  63.156
  71.350  51.803  63.658  69.982  51.811  63.010  34.981  57.580  65.533  35.177
  58.238  64.867  34.150  57.864  65.914  13.058  62.262  22.153  12.298  61.801
  22.510  13.782  62.010  22.726  45.589   3.594  32.612  44.996   2.877  32.835
  45.407   4.268  33.267  48.963  30.131  53.830  48.305  30.826  53.808  48.702
  29.533  53.130  66.325  70.492  24.403  67.112  71.033  24.340  65.636  71.100
  24.672   4.976  68.591  72.189   4.176  68.070  72.114   4.921  69.219  71.469
  22.883  25.946   5.770  22.052  26.396   5.924  22.733  25.430   4.978  71.910
   7.515  64.108  72.691   7.658  64.644  72.083   7.999  63.301  13.982  44.280
  37.122  14.565  44.946  37.487  13.265  44.779  36.730  25.379  57.129   8.025
  24.670  57.439   8.589  25.433  56.190   8.203  25.449  32.043  63.629  25.166
  31.533  64.388  26.393  31.891  63.577  68.992  61.119  41.328  69.325  61.974
  41.599  68.952  61.170  40.373  67.903  26.965  66.937  67.146  26.676  67.447
  68.386  27.541  67.531  22.306  61.867  24.439  22.114  61.836  25.377  21.924
  61.062  24.090  14.640  54.608  61.339  15.475  54.712  60.881  14.481  55.461
  61.744   6.001  21.329  56.860   6.801  21.855  56.884   6.008  20.845  57.686
  11.317   1.409   6.662  11.221   1.388   5.709  10.604   1.972   6.962  69.450
  24.203  65.509  68.559  24.553  65.487  69.912  24.764  66.131  13.634  73.839
  47.075  14.552  73.587  47.174  13.631  74.447  46.336  30.665   9.722  42.657
  30.288   8.850  42.773  31.185   9.865  43.448  60.727  46.844  72.323  60.248
  46.968  71.504  60.358  46.043  72.697  38.230   9.905  57.646  37.866  10.593
  57.089  38.899   9.487  57.104   7.703  57.915   5.432   7.881  58.543   6.132
   8.479  57.354   5.411  68.454  59.183  69.066  68.567  60.054  68.684  67.683
  58.826  68.626  20.161  73.852  52.803  19.236  73.835  52.558  20.249  73.158
  53.456  32.880  58.179   7.026  33.595  58.225   7.662  32.861  59.048   6.625
  66.010   1.804  54.683  65.058   1.736  54.604  66.219   2.666  54.323  56.157
  39.417  65.493  55.388  39.233  66.032  56.422  38.562  65.153  16.016   4.844
  42.425  15.399   5.572  42.351  16.472   5.000  43.252  52.875  61.374  35.495
  52.151  61.811  35.047  52.828  60.466  35.197  72.090   3.653   9.215  72.340
   4.290   9.884  72.476   2.829   9.513  64.049  43.112   8.364  63.465  42.367
   8.217  63.881  43.372   9.270  53.729   5.236  67.616  54.565   4.780  67.716
  53.113   4.723  68.139  58.042  35.005  70.888  57.384  34.993  70.193  58.846
  34.708  70.462  68.628  43.513  62.718  67.818  43.204  63.123  69.048  44.043
  63.395  72.184  22.299  22.084  72.470  21.392  21.974  71.454  22.247  22.701
   8.971  64.384   5.401   8.168  64.606   4.930   9.472  63.852   4.783  64.115
  59.418  43.890  64.481  58.923  43.156  64.664  60.200  43.949  11.077  36.564
  60.954  11.923  36.960  61.163  11.294  35.684  60.646  13.005  41.374  65.295
  12.956  41.609  66.221  12.098  41.197  65.044  52.286  59.962  68.456  51.663
  59.930  69.181  52.012  60.718  67.937  30.889   0.890  66.820  30.796   1.053
  65.881  30.896  -0.064  66.898  11.957  15.394  44.662  12.647  15.299  45.319
  11.952  14.558  44.196  57.089  69.063   2.505  56.639  68.225   2.406  56.688
  69.631   1.848  23.666  72.395   2.981  23.057  71.847   2.485  24.124  71.783
   3.556   1.640  54.356  31.379   2.121  55.180  31.297   1.527  54.054  30.478
  27.386  22.737  58.110  26.476  23.033  58.124  27.871  23.471  57.734  48.037
  12.880  28.407  47.198  13.041  27.974  48.651  13.464  27.961  18.786  71.899
  24.078  18.384  72.489  24.715  18.414  71.040  24.278  73.711  69.862  35.170
  73.499  69.135  35.755  74.466  70.287  35.578  67.725  45.407  41.274  68.211
  46.086  40.806  66.808  45.670  41.193  26.548  72.795  71.475  27.125  73.301
  70.904  25.782  73.356  71.601  53.928   6.023  51.295  53.983   5.373  51.996
  54.535   6.713  51.561  66.450  42.510  68.487  66.811  41.718  68.090  65.504
  42.429  68.366  45.024  71.645  45.562  45.254  72.310  44.913  45.516  70.868
  45.295  13.437  51.140  39.826  14.313  51.190  39.444  13.005  50.434  39.346
  15.007  46.105  35.106  14.566  45.484  34.526  15.938  45.906  35.008  61.352
  64.025   6.777  61.159  64.305   5.883  61.467  63.077   6.711  45.377  52.488
  66.257  44.918  52.011  66.948  45.336  51.907  65.497  65.595  31.635  39.786
  64.804  32.167  39.869  65.474  31.152  38.968  20.207  74.540   7.556  20.619
  75.404   7.562  20.568  74.108   6.782  10.943  24.836  72.288  11.653  24.395
  71.822  10.219  24.853  71.662   4.316   0.660  24.819   4.310  -0.047  25.464
   5.201   1.022  24.869  73.389  33.194  32.410  73.513  33.689  31.600  72.514
  32.814  32.326  66.959   7.213   3.312  67.209   6.289   3.296  67.566   7.637
   2.706  34.859   6.564   3.861  35.229   6.373   4.722  34.032   6.082   3.844
  39.568  16.104  62.372  38.890  15.538  62.742  39.318  16.987  62.645  61.023
  17.108  37.389  60.682  17.362  36.531  60.307  16.621  37.797  27.553  14.402
  55.423  27.358  15.180  54.901  26.862  13.780  55.193   5.709  44.921  53.787
   5.338  45.569  53.188   5.924  45.419  54.576  68.932  67.376  34.034  69.662
  66.912  33.623  68.918  68.230  33.602  19.116  11.394  53.278  18.187  11.606
  53.372  19.561  12.004  53.867  16.368  11.380  33.402  15.780  10.743  33.808
  16.848  10.876  32.745   2.935  48.490  53.192   2.505  48.341  54.034   2.775
  49.414  53.002  56.212   9.349  35.296  56.665   8.507  35.257  56.094   9.601
  34.380   6.667  25.762  61.885   7.446  26.286  62.075   5.935  26.359  62.039
   0.846  22.603  22.366   0.159  23.217  22.110   0.418  22.006  22.979  21.301
  34.022  59.764  22.137  34.147  59.315  21.529  33.566  60.574   2.860   0.625
  14.793   3.426  -0.099  14.525   3.115   0.805  15.698  55.704  37.682  27.769
  55.301  38.224  28.447  54.970  37.214  27.370  18.630  44.950  50.708  19.529
  45.191  50.482  18.156  45.782  50.721  62.574   1.253  12.432  62.440   2.123
  12.057  61.701   0.861  12.446  73.411  30.218  31.021  74.343  30.409  31.121
  73.386  29.386  30.548  18.362  70.968  37.739  18.127  70.194  37.227  17.955
  71.697  37.270  12.135  38.391  23.236  11.369  38.938  23.062  12.243  37.871
  22.440  64.035  15.493  43.882  63.472  15.053  44.519  64.062  14.895  43.134
  17.617  61.127  62.542  16.717  61.312  62.273  17.593  61.156  63.498  67.338
  21.683   1.861  67.233  20.860   2.337  66.711  22.279   2.270  31.278  18.964
  56.909  31.967  18.352  57.168  31.734  19.641  56.409  64.935  22.260  71.402
  64.808  23.120  71.001  64.884  22.425  72.344   9.346  50.616  60.587   9.171
  50.715  61.523   9.543  51.502  60.285  57.765  35.257  40.388  58.689  35.391
  40.177  57.642  34.309  40.333  32.753  62.915  21.238  32.453  62.403  21.990
  32.500  63.815  21.446  48.859  54.316  24.508  48.168  54.105  23.880  49.486
  53.597  24.425  31.567  15.720   0.641  30.660  15.588   0.364  31.701  15.075
   1.335  59.670   9.712  20.482  59.286   8.866  20.252  59.002  10.141  21.016
  66.211  68.622  56.843  66.244  69.465  57.296  67.117  68.314  56.842  35.754
   5.575  43.455  34.977   5.738  42.920  35.867   4.625  43.427  70.424   6.111
   0.290  71.363   5.975   0.165  70.026   5.276   0.042   2.383  15.777   3.217
   1.891  14.967   3.080   1.930  16.213   3.939  21.234  11.544  22.959  21.318
  12.207  23.645  20.654  11.942  22.311  32.182  66.146  40.222  32.026  66.483
  41.105  31.734  66.767  39.647  44.267  52.671  53.040  43.528  52.119  52.783
  44.829  52.093  53.557  50.064   2.934  52.676  50.320   2.219  52.094  50.836
   3.499  52.714   9.331   9.237  64.537   9.797   9.780  63.902   9.613   9.570
  65.389  73.085  46.211   3.733  73.216  45.285   3.531  72.241  46.425   3.336
  12.274  15.981  18.264  13.014  16.474  17.910  11.502  16.464  17.969  60.055
  45.714  36.998  60.153  46.219  37.805  59.861  44.824  37.295  53.773   2.118
  44.593  53.727   1.689  45.448  54.700   2.083  44.357  40.020  23.298  23.319
  40.528  22.689  22.782  39.292  23.563  22.757  19.042   2.029   1.271  19.822
   1.476   1.220  18.827   2.055   2.204  47.932  45.097  13.737  48.770  44.635
  13.711  48.159  45.991  13.993  69.474  32.910  55.688  68.546  32.687  55.619
  69.481  33.794  56.056  15.970   0.251  52.721  16.466  -0.562  52.633  16.531
   0.819  53.250  45.714   2.496  37.237  46.597   2.421  37.597  45.645   1.770
  36.617  13.011  12.295  44.170  13.536  11.559  44.483  12.325  11.891  43.638
  55.319  69.098  26.887  55.153  68.738  26.016  54.827  69.919  26.903  14.332
  46.944  64.529  14.799  46.315  65.080  13.474  46.546  64.386   0.731  72.097
  59.586   1.354  71.871  60.277   0.166  71.328  59.513  18.829  25.982  68.062
  18.368  25.164  68.247  18.578  26.201  67.165   8.703  53.147  14.746   8.886
  54.044  14.467   9.148  52.600  14.099   4.646  35.449  64.022   3.703  35.444
  64.184   5.001  36.039  64.688  20.275   2.112  40.864  19.539   2.605  41.227
  20.868   2.782  40.525  26.623  45.723  62.634  25.858  45.714  63.209  27.294
  46.187  63.134  21.812  15.015  58.473  22.001  14.095  58.286  21.254  14.992
  59.249  23.352  13.070  21.300  22.915  12.542  20.632  23.852  12.437  21.816
  12.090   8.137  32.342  11.442   7.613  31.870  12.924   7.913  31.930  42.270
  54.128  46.242  42.757  53.750  45.510  41.387  53.770  46.152  10.644  72.150
  55.308  10.406  71.320  55.721  11.590  72.219  55.438  55.006  67.152  50.488
  55.572  67.072  51.256  54.487  66.348  50.487  62.269  72.721  11.980  62.934
  73.311  11.624  61.505  73.280  12.121  66.383  61.202  43.434  66.642  60.440
  43.951  66.929  61.157  42.649  57.666  31.233   1.323  57.365  31.215   0.415
  58.620  31.196   1.260  17.678  67.896  64.527  17.115  67.157  64.298  17.940
  67.725  65.432  50.998  43.622  61.779  51.519  42.942  62.206  50.183  43.183
  61.536  69.052  29.834   4.120  69.341  29.429   3.301  68.968  30.764   3.910
  47.665  19.127  56.213  47.392  19.999  56.496  48.610  19.205  56.076  56.284
  31.076  11.926  56.252  31.622  11.140  55.625  31.454  12.508  55.695  10.637
  19.276  54.913  10.532  18.734  55.892  11.573  19.233  63.108   7.111  34.663
  62.656   7.611  33.983  62.521   7.148  35.418  17.594  43.922  66.865  16.730
  44.333  66.874  17.968  44.168  66.019  45.773  60.979  59.462  45.592  61.153
  58.538  46.323  61.712  59.740  31.821  52.042   2.206  31.544  52.290   1.324
  32.729  51.757   2.101  62.094  36.160   9.438  62.982  36.506   9.350  61.644
  36.450   8.645  24.560  18.075  56.412  24.949  17.647  57.175  25.129  18.826
  56.242  49.363  17.144   0.078  49.673  16.475   0.688  49.807  17.945   0.356
   9.674  10.940  19.579   9.231  11.700  19.957   9.673  11.108  18.636  50.019
   0.697  33.668  49.738   0.534  32.768  50.907   1.046  33.582  65.798   3.960
  18.614  66.130   3.084  18.815  65.062   4.080  19.213  44.298  47.008  68.299
  44.966  47.688  68.208  43.483  47.437  68.041   3.272  60.718  21.676   2.634
  60.351  22.288   4.010  60.979  22.226   7.035  61.772   4.409   7.127  60.888
   4.053   7.090  61.654   5.358   8.179   0.854   9.635   8.524   0.009   9.925
   7.264   0.848   9.916  23.635  15.170  14.372  22.776  15.586  14.453  23.622
  14.466  15.021  52.435  30.863  71.350  53.105  30.478  70.786  51.923  31.423
  70.767  20.013  36.264  70.693  20.101  36.382  69.747  19.178  36.680  70.909
   9.276  73.569   0.132  10.179  73.257   0.079   8.824  72.907   0.655  40.544
  68.652  11.204  40.230  67.788  10.939  40.213  69.244  10.529  27.232  67.737
  28.953  28.148  67.812  28.687  27.031  66.805  28.860   3.541  32.189  29.486
   3.352  33.007  29.946   4.405  32.326  29.099   4.901  55.029  28.284   4.743
  54.602  27.442   4.030  55.277  28.594  60.765  55.820  47.806  61.202  55.707
  46.962  61.385  55.470  48.446  71.542   5.158  37.718  72.407   5.569  37.728
  71.612   4.471  37.055   9.497  17.977   3.231   8.577  17.851   2.999   9.982
  17.584   2.505  63.617  68.129  41.099  64.440  68.585  41.272  63.839  67.200
  41.166  12.890  49.915   5.405  13.574  49.389   4.990  12.074  49.582   5.033
  38.492   0.550  46.398  37.877   1.006  46.973  38.710  -0.254  46.870  73.728
   4.310  35.359  74.221   4.452  34.551  73.889   5.097  35.880  57.619  22.283
  34.192  58.261  21.765  33.706  58.134  22.973  34.610  34.998  56.098  70.557
  34.401  55.350  70.544  35.635  55.908  69.867  44.095  51.234   8.710  44.319
  52.161   8.628  44.937  50.793   8.816  23.598   7.242  55.050  23.996   7.564
  54.242  22.801   6.795  54.764  11.346  16.788   5.015  11.418  17.507   5.644
  10.588  17.016   4.477   2.954  68.536  24.388   2.422  68.235  25.125   3.360
  67.740  24.045  72.852  62.571  11.515  73.406  63.321  11.733  72.360  62.853
  10.744  63.596  46.643  24.614  63.464  45.783  24.214  62.933  46.692  25.302
  14.785  63.086  45.349  14.099  62.636  44.857  14.481  63.992  45.410  27.486
  66.605  70.474  28.193  65.962  70.428  26.886  66.351  69.773  18.079  24.015
   1.850  18.453  24.893   1.782  17.807  23.940   2.765  34.252  53.476  70.597
  34.427  53.476  69.656  33.659  52.736  70.731  62.175  46.159  17.859  62.292
  47.092  17.678  61.309  46.101  18.264  32.272  14.293  19.703  32.978  14.624
  20.258  32.035  15.037  19.148   7.811  19.775  25.119   7.968  20.146  24.251
   7.712  20.537  25.690  69.214  70.821  54.448  69.050  70.997  53.521  69.872
  70.125  54.446  41.702  12.433  10.034  42.395  11.857  10.358  41.726  12.325
   9.083  53.758  20.688  32.339  53.147  20.220  31.769  54.624  20.441  32.016
  61.780  52.913  43.145  62.378  52.704  42.428  61.745  53.870  43.156  33.358
   9.888  30.310  33.698  10.560  30.901  33.211  10.349  29.484  48.440  62.078
  57.668  47.726  62.234  57.050  49.121  62.698  57.407  50.598   2.168  56.816
  49.884   2.455  56.245  50.428   1.238  56.963  50.995  37.534  58.313  51.011
  37.001  57.518  51.881  37.459  58.669  57.986  58.195   3.474  57.810  59.088
   3.769  57.243  57.685   3.796  38.395  57.028   5.441  37.455  56.860   5.374
  38.468  57.983   5.437  68.247  51.993  13.690  67.876  52.874  13.637  67.688
  51.536  14.318  12.038  22.712  37.229  11.705  23.193  36.471  11.254  22.473
  37.724   0.001  74.565   6.040   0.466  74.716   5.218  -0.425  73.716   5.922
  27.253  13.962  45.200  27.337  13.671  44.292  28.006  14.537  45.338  70.940
  72.440  44.519  70.971  72.833  43.647  70.006  72.372  44.718  37.988  45.639
  59.082  37.878  45.433  58.154  38.872  45.338  59.291  48.720  57.815  66.892
  49.602  58.083  66.633  48.150  58.183  66.217  34.122  62.160   7.283  33.604
  62.045   8.080  33.548  61.858   6.579  61.535  20.998  65.530  62.257  21.535
  65.856  60.927  20.940  66.267  49.894  51.520  11.033  50.629  51.137  11.513
  50.302  51.978  10.298  29.740  23.839  60.014  29.411  23.006  59.677  30.028
  24.315  59.235   3.278   2.812   2.161   3.105   2.052   1.605   2.450   3.293
   2.173   0.696  16.768  36.652   1.058  15.956  37.006   0.622  16.608  35.711
  62.792  58.993  15.583  63.089  58.625  14.751  63.133  58.392  16.246  22.961
   9.154  52.465  22.920   9.608  53.306  23.835   8.763  52.446  47.768  72.385
  22.913  47.546  73.316  22.890  46.923  71.937  22.933  69.185  32.367  14.173
  69.556  31.924  13.411  69.691  32.033  14.914   1.095  55.745   3.952   1.505
  56.309   3.295   0.258  55.493   3.562  38.208   8.330  16.476  37.689   7.982
  17.200  39.098   8.023  16.649  29.565  29.705  21.368  29.713  29.870  22.300
  29.779  28.780  21.252  48.960  20.429   8.910  48.514  20.644   8.091  49.236
  21.276   9.261  54.539  40.959  16.073  54.085  40.639  16.852  54.242  41.864
  15.977  20.113  32.211  56.896  19.981  33.157  56.837  19.544  31.847  56.217
  39.795  12.321  19.633  39.283  13.115  19.782  40.666  12.639  19.394  28.304
  17.673   6.401  29.222  17.418   6.495  27.815  16.961   6.813   1.258   4.595
   2.054   1.010   4.742   1.141   0.654   5.141   2.557  35.028   4.874  39.713
  34.871   4.933  38.771  35.360   5.739  39.956  48.407  30.164   9.611  47.743
  30.143  10.299  48.137  29.482   8.996  54.883  23.708  33.410  54.962  24.248
  32.624  55.719  23.244  33.466   5.815  11.221  42.756   5.071  10.623  42.680
   5.764  11.767  41.971  37.045  21.274  62.270  37.431  21.951  61.714  36.114
  21.286  62.052  68.520   6.403  35.273  67.899   6.785  34.652  69.363   6.440
  34.822   8.286  68.979  17.284   8.980  68.346  17.466   7.615  68.474  16.826
  13.092  62.363  32.115  13.615  63.118  31.845  12.194  62.692  32.145   4.089
  14.368  62.950   4.824  14.406  63.562   4.090  15.224  62.522  72.843  43.659
   2.806  72.282  43.210   2.174  73.473  42.994   3.083  33.672  11.175  19.214
  33.623  12.084  19.511  34.460  10.828  19.633  12.527   7.082  10.112  13.074
   6.726  10.812  13.133   7.580   9.564  65.578  47.381  46.243  66.203  46.691
  46.021  65.595  47.422  47.199   3.483  16.095   8.901   3.032  15.283   9.133
   4.007  15.867   8.133  49.522  68.504  68.189  49.961  69.222  67.733  49.497
  67.793  67.549  59.477  41.227  48.806  60.016  41.688  49.448  59.196  40.431
  49.257   3.849  18.712  71.244   3.012  18.268  71.106   4.392  18.432  70.507
  11.087  16.420  52.110  11.866  16.639  51.599  11.195  15.494  52.327  32.245
  16.898   2.934  33.071  17.316   2.689  31.836  16.668   2.099  44.529  29.482
   9.631  44.186  29.605  10.516  45.058  30.263   9.468  50.287  11.581  26.696
  50.909  11.908  26.045  49.433  11.659  26.271  57.494   3.388  49.097  57.053
   2.654  49.527  57.358   4.128  49.688  18.009  36.396  52.079  17.273  36.189
  52.655  17.678  36.226  51.197  50.284  44.756  41.736  51.131  45.084  42.037
  49.720  44.802  42.508  20.155  22.629  34.261  20.951  23.161  34.243  19.530
  23.150  34.764  12.001  58.755  71.401  12.003  58.909  72.345  11.334  58.081
  71.269  22.217  67.058  19.900  21.269  67.184  19.869  22.573  67.941  20.002
  24.561  24.620  44.569  25.275  24.739  45.195  24.561  23.681  44.381  68.788
   1.333  40.995  68.114   1.262  40.319  69.384   2.008  40.670  59.502  44.469
  62.981  59.168  44.020  62.204  60.135  45.100  62.639  59.900  33.437  69.581
  59.611  33.081  68.741  60.422  32.737  69.972  47.418   7.081  50.666  47.954
   7.874  50.659  47.988   6.410  51.044  13.421  37.496  34.369  13.989  36.948
  34.911  13.866  38.343  34.336  31.593  61.652  39.594  32.088  61.593  38.777
  30.682  61.521  39.331  54.739  52.090  61.247  55.124  52.914  60.948  55.233
  51.414  60.783  64.048  48.630  15.593  63.976  49.584  15.608  64.361  48.400
  16.468  66.559  43.439  26.304  66.192  43.325  25.427  66.449  44.372  26.490
  33.824  58.405  44.663  33.024  58.698  44.226  33.762  58.771  45.546  21.006
  33.369  69.368  21.616  32.737  69.749  20.222  32.856  69.172  63.028  28.239
  28.479  63.144  27.913  27.586  63.704  27.791  28.987  31.364  24.779   8.980
  31.706  24.604   8.103  31.722  25.636   9.211   0.704  51.314  17.385   0.697
  51.225  16.432   1.365  51.985  17.558  71.684  68.588  30.824  72.500  68.646
  31.321  71.028  68.990  31.394  16.098   0.335  36.578  15.626   1.123  36.845
  15.411  -0.276  36.310  18.337  20.655  34.302  19.060  21.281  34.277  17.778
  20.962  35.016  30.830  14.677  42.161  30.751  15.169  41.343  31.182  15.309
  42.787  59.734  47.004  39.501  59.068  46.318  39.539  60.398  46.728  40.132
  56.105  62.517  55.318  55.676  62.005  54.633  56.007  61.988  56.110  16.609
  47.577  28.436  15.962  48.273  28.325  16.090  46.773  28.481   3.629  74.165
  53.640   4.371  74.445  53.104   3.478  74.896  54.239  69.089  28.766  50.892
  68.348  28.536  50.331  69.861  28.554  50.367  72.255  54.759   0.294  72.844
  54.203  -0.216  71.413  54.304   0.267  56.059  18.061   8.273  55.995  18.944
   8.636  55.215  17.916   7.845  37.029  58.599  52.367  37.309  58.378  51.478
  37.705  59.195  52.689  43.620  28.340  60.087  42.898  27.721  59.973  43.218
  29.201  59.974   6.728  42.738  29.910   5.904  42.504  30.337   6.544  43.569
  29.473  57.433  23.871  13.809  57.607  23.963  14.745  58.282  23.648  13.428
  46.878  59.286  12.615  47.766  59.499  12.900  46.543  58.700  13.294  34.823
  20.194   2.189  35.301  20.307   3.010  33.949  20.538   2.372   5.853  49.414
  58.747   5.268  50.132  58.990   6.546  49.831  58.235  42.040  72.757  57.621
  41.308  72.458  57.081  42.674  72.040  57.583   6.770  61.205  13.123   7.702
  61.029  13.252   6.747  61.905  12.470  21.255  62.537  10.648  20.926  63.392
  10.370  21.977  62.352  10.049  49.308  28.293  67.984  50.156  27.947  68.262
  48.730  28.141  68.731  56.800  59.671  38.176  57.741  59.581  38.330  56.393
  59.211  38.910   4.336  58.038  62.791   5.177  57.792  62.406   4.458  58.945
  63.072  32.786  24.015   6.675  32.293  23.201   6.574  32.467  24.577   5.968
  25.054  21.933  67.575  24.828  21.792  68.494  24.220  22.132  67.151   5.202
  22.838  16.204   5.752  23.190  15.503   5.773  22.822  16.971  49.800  72.836
  24.686  49.409  73.623  25.066  49.119  72.485  24.112  59.254  58.669  71.773
  59.839  59.332  72.139  58.800  59.118  71.060  23.269  17.855  46.205  23.992
  17.517  46.734  22.989  18.649  46.660  60.866  34.176  22.978  61.059  34.263
  23.912  60.055  34.669  22.854   7.960  10.662  26.002   7.848  10.215  25.162
   7.553  11.518  25.874   4.648  60.243  33.654   5.017  60.693  34.414   3.786
  60.642  33.535  49.114  46.792  47.204  49.058  46.072  47.832  49.194  47.577
  47.746  65.693   7.744  10.454  64.875   7.783  10.949  65.702   8.553   9.943
  72.909  46.144  42.003  73.145  46.760  41.308  72.845  45.298  41.561   7.881
  72.194  22.210   8.054  72.769  22.955   7.578  72.782  21.518  71.545  67.236
  23.598  71.065  66.529  24.029  71.661  66.933  22.698  24.107  70.191  11.631
  24.693  70.530  10.954  23.437  70.868  11.728  36.694   3.532  17.116  37.096
   4.394  17.223  36.659   3.171  18.002  40.224  54.526  64.102  41.058  54.075
  63.974  39.583  53.821  64.198  11.549  28.751  34.616  12.471  28.908  34.412
  11.108  28.776  33.767  35.819  63.290  37.978  35.557  62.574  38.557  35.554
  64.084  38.442  58.841  53.021  13.112  57.889  52.982  13.017  59.177  52.580
  12.332  59.266  52.425  68.762  58.714  52.132  69.488  59.851  53.074  69.152
  66.988  55.353   1.566  67.672  54.756   1.870  67.461  56.039   1.096  17.929
   3.952  66.896  18.826   3.974  67.229  17.463   4.602  67.420  35.169  34.856
  19.586  34.379  35.395  19.614  35.747  35.243  20.243  33.785  14.183  43.566
  33.525  14.860  44.191  34.081  13.455  44.112  13.533  13.563  34.792  13.118
  14.420  34.895  13.036  13.140  34.091  35.769   5.021  36.953  35.559   5.859
  36.541  35.369   4.366  36.381  51.504   4.020  39.486  51.204   3.647  40.315
  51.159   3.428  38.818  41.301  26.863  17.326  40.757  27.628  17.141  41.751
  26.683  16.500  54.904  25.448  36.192  54.576  25.699  35.328  55.193  24.542
  36.084  10.197  32.339  26.703   9.651  33.017  26.305  11.018  32.784  26.911
  11.748  11.469  72.131  12.137  12.063  72.773  10.938  11.903  71.863   1.676
  66.678  34.493   2.595  66.419  34.555   1.612  67.139  33.657   8.818  60.054
  20.708   8.385  60.555  21.399   8.813  59.152  21.026  66.811  62.652  22.853
  65.999  62.333  22.459  66.540  63.026  23.692  49.103  19.307  49.391  48.255
  19.663  49.655  49.453  19.952  48.777  45.516  65.492  60.798  46.212  65.674
  61.429  45.266  64.584  60.971   6.831  36.497  21.879   6.101  36.874  22.369
   7.508  37.173  21.898  52.160  69.909  24.452  52.238  69.718  23.517  51.300
  69.568  24.695  13.865  51.014  71.677  13.675  50.706  70.791  13.225  50.565
  72.229   3.103  59.390  46.398   2.221  59.759  46.443   3.077  58.796  45.648
  41.718  27.712  12.344  41.943  27.483  13.246  41.959  26.938  11.834  43.026
  18.420  61.559  42.581  18.830  60.817  43.647  17.812  61.158  52.107  23.750
  59.211  53.033  23.933  59.052  52.067  23.507  60.136  25.805   1.427  16.260
  25.139   1.953  16.703  26.609   1.940  16.343  15.393  66.121  38.539  15.999
  65.994  39.270  15.524  65.353  37.983  23.729  51.340  63.283  23.021  50.858
  62.856  23.940  52.046  62.673  12.606  45.609  26.726  12.737  46.223  26.004
  12.981  44.786  26.411  38.167  52.200   5.451  37.265  51.924   5.287  38.692
  51.677   4.845  62.006  72.284  16.292  62.054  72.322  17.247  61.344  71.618
  16.111  40.692  23.551  57.804  41.556  23.159  57.679  40.464  23.344  58.710
  35.916  73.684  41.028  36.197  72.772  41.103  35.292  73.802  41.744  59.097
   6.924  44.726  58.789   7.740  44.330  59.632   6.514  44.046  51.863  27.723
  15.534  51.651  27.523  14.622  52.610  28.319  15.481   5.950  48.314  45.315
   5.648  48.418  46.217   6.808  48.739  45.299   0.470  37.042  23.924   0.822
  36.350  23.364   0.302  36.610  24.761  38.151  68.484  33.829  38.628  67.677
  33.637  38.302  68.636  34.762  51.743  62.934   1.456  52.265  63.148   2.229
  52.243  62.249   1.011  52.533  33.239  25.509  52.776  34.050  25.062  53.334
  32.962  25.954  37.249   4.949  65.737  37.588   5.492  66.448  37.498   4.057
  65.976  23.408  62.317   3.969  23.648  62.499   4.878  23.130  61.402   3.974
   1.571  38.203  52.648   2.334  38.780  52.692   1.544  37.775  53.503  25.002
  35.773  54.276  25.237  36.546  54.790  24.466  36.115  53.560  33.331  62.704
   1.208  33.656  63.004   0.359  32.720  61.999   0.995  67.166  15.018   6.969
  66.822  15.640   6.327  66.578  14.265   6.911  55.550  70.461   8.172  55.933
  71.189   7.681  56.020  69.688   7.859  58.474  47.747  29.814  57.906  47.530
  29.074  59.195  47.120  29.754  65.340   4.616  51.196  64.403   4.518  51.025
  65.608   5.353  50.648  42.695  21.733   4.938  43.549  21.445   4.616  42.891
  22.211   5.743  21.926  68.145  17.222  21.896  69.098  17.309  22.114  67.829
  18.106   7.774   5.275  53.727   8.188   5.400  52.873   7.158   4.555  53.592
  60.579  71.448  43.101  60.326  71.120  42.238  61.502  71.213  43.186  59.152
  62.598  71.074  58.869  63.053  71.867  59.793  63.186  70.675  25.273  12.260
  23.318  25.318  11.869  24.191  25.717  13.103  23.409  38.468  51.051  52.505
  38.220  51.276  51.608  37.709  51.299  53.033  60.213  64.873  70.200  60.887
  65.499  69.935  59.890  64.505  69.377   1.571  73.467  43.287   1.789  72.899
  44.026   0.691  73.789  43.485  25.567  49.371  54.648  25.393  48.582  54.134
  25.011  49.280  55.422  70.963  34.214  66.196  70.181  33.771  66.525  71.355
  34.617  66.971  31.306  20.266   8.988  31.183  20.952   9.645  30.852  19.505
   9.350  69.601  13.695  15.951  70.359  14.277  15.903  69.746  13.179  16.744
  15.194  15.506  40.878  15.393  14.587  41.054  14.420  15.480  40.315  50.407
  53.931  18.526  50.192  53.339  17.805  50.651  54.751  18.098  11.561   3.099
  12.400  10.721   3.039  11.945  12.181   2.660  11.817  13.217  36.197  17.996
  12.276  36.161  17.825  13.586  35.501  17.451  59.822  35.811  10.825  60.722
  35.872  10.502  59.323  35.477  10.080   5.394  22.215  20.831   5.143  22.542
  21.695   4.716  22.548  20.243  32.274  54.673  64.470  32.152  53.810  64.867
  33.059  54.578  63.930   7.313   1.833   3.379   7.027   1.568   4.254   6.864
   2.663   3.222   6.717  43.744  42.287   7.147  43.340  43.040   5.805  43.850
  42.560   0.913  10.906  45.440   0.881  10.536  44.558   0.445  10.271  45.983
  24.859  43.894  65.308  24.950  43.131  64.737  24.423  43.556  66.091  60.541
  13.282  17.065  59.929  12.679  17.486  60.612  14.016  17.675  44.624  55.807
  28.120  45.479  55.851  27.691  44.003  56.071  27.441  44.347  74.519  16.799
  44.704  74.416  17.681  44.472  73.663  16.389   9.988  64.717  37.659   9.965
  63.809  37.964  10.118  65.233  38.455   7.841  69.458  41.278   7.211  70.171
  41.379   8.331  69.452  42.100  30.407  35.875   6.051  30.587  34.952   6.232
  29.836  36.152   6.768  53.865  31.741   1.500  54.782  31.850   1.250  53.390
  31.725   0.669  23.313   2.443  46.060  24.005   3.083  45.895  23.780   1.641
  46.297  65.908  69.211  41.626  65.966  70.167  41.629  66.696  68.922  42.086
  40.812   9.715  36.114  40.798   8.853  36.530  40.034   9.725  35.557  14.205
  29.515   1.223  14.742  28.908   0.713  13.742  30.034   0.565  31.258  43.784
  64.782  31.552  43.655  65.684  31.512  42.979  64.331  56.432  32.118  71.458
  56.620  32.701  72.193  55.805  32.603  70.922  10.886  15.169   2.577  11.090
  15.581   3.417  10.058  14.713   2.729  40.057  38.361  21.190  39.561  38.862
  20.543  39.475  38.307  21.948  52.231  26.140  53.736  51.818  25.353  53.381
  52.380  25.936  54.660  59.299  53.151  58.419  59.663  53.268  59.297  59.933
  52.593  57.969   0.998  38.509  39.887   1.599  37.795  40.102   1.071  38.605
  38.938  38.612  63.901  62.465  39.009  63.034  62.383  38.002  63.816  63.198
  21.288  59.209  65.275  22.145  58.830  65.079  20.703  58.831  64.619  54.023
  61.090   7.684  53.249  61.386   7.205  54.082  60.155   7.488  15.730  61.049
   1.201  14.941  61.207   0.683  16.315  60.578   0.608   3.878  66.863  17.307
   3.409  66.939  18.138   3.323  67.321  16.676  13.177  13.906  11.980  13.540
  13.030  11.846  12.274  13.842  11.669  15.050  63.216  70.262  14.953  62.853
  69.382  14.210  63.041  70.687  11.162  46.606   6.531  11.118  47.293   5.866
  10.278  46.240   6.556   7.420  45.772  16.969   6.514  45.959  17.214   7.845
  46.630  16.948   6.600  28.502  56.982   5.879  28.015  57.382   6.648  28.166
  56.087   0.448  15.272  41.072  -0.183  15.930  41.364  -0.083  14.612  40.625
  14.913  41.385  18.208  14.566  41.331  19.099  14.144  41.548  17.661  29.816
  62.888  59.694  29.943  62.354  60.478  30.108  62.329  58.974  19.565  54.075
   0.288  19.431  53.873   1.214  20.285  54.706   0.283  51.687  34.011  21.653
  51.931  34.866  22.009  51.780  34.111  20.705  21.091  61.264  44.804  22.028
  61.120  44.932  20.725  60.386  44.701  53.375  40.158  57.851  53.746  40.996
  58.128  52.662  40.396  57.259  34.523   3.056  15.102  35.376   3.080  15.537
  34.451   2.163  14.766  12.291  35.436  40.473  11.915  34.916  41.183  12.299
  36.332  40.811   4.590  30.054  22.997   4.275  30.381  22.155   4.271  30.691
  23.636  70.095   6.206   3.386  70.971   5.957   3.679  70.062   5.932   2.469
   0.665  15.603  13.285   1.298  16.027  13.864   1.184  14.977  12.780  62.568
  58.433  55.695  62.675  59.029  54.953  61.629  58.245  55.717  41.908  57.509
  46.014  41.593  58.399  46.169  42.764  57.479  46.441  19.090  42.485  16.562
  19.568  42.520  15.734  19.698  42.848  17.206  19.208  63.955  32.556  19.044
  64.883  32.724  19.319  63.899  31.607  62.784  68.912  47.842  62.260  69.670
  48.103  62.206  68.408  47.270  60.199   7.719  47.335  61.135   7.522  47.371
  59.877   7.220  46.584  22.403  46.416  29.762  21.763  46.083  29.133  22.137
  46.035  30.599   6.071  31.411  50.857   6.832  31.764  50.395   5.351  31.497
  50.232  46.216  51.639   4.284  47.051  52.085   4.143  45.756  51.722   3.449
   6.391   6.633  44.475   6.023   7.332  43.933   7.306   6.885  44.602  30.057
  61.100  63.994  29.692  60.284  64.335  30.673  61.386  64.668  39.051  72.827
  28.911  39.004  72.067  29.491  39.170  72.454  28.038   2.010  27.403  13.909
   2.455  28.141  14.326   1.994  27.628  12.979  14.868  35.354  35.711  15.541
  35.131  36.354  14.042  35.256  36.186  40.272  12.409  26.511  40.656  13.193
  26.904  40.869  12.182  25.799  16.969  40.698  16.567  16.266  41.072  17.098
  17.702  41.302  16.680  71.744  67.348   0.185  71.307  67.747   0.938  72.635
  67.174   0.490  18.789  35.713  60.318  19.421  35.248  59.769  18.392  36.358
  59.732  46.831  31.761  53.957  45.931  31.904  53.663  47.126  32.621  54.255
  36.531  67.454  69.369  36.918  67.081  68.577  35.596  67.266  69.290  42.506
  57.921   1.764  43.081  57.934   0.999  42.373  58.844   1.980  54.030  41.963
  70.241  54.911  41.747  70.548  53.861  41.338  69.537  60.959  50.651  16.039
  60.494  51.410  16.392  61.821  50.990  15.797   1.227  18.952  61.874   1.482
  19.835  61.605   0.471  18.744  61.325  53.207  21.668  10.894  53.129  22.053
  10.021  52.327  21.350  11.095  36.190  58.749  60.650  35.664  58.025  60.989
  35.638  59.154  59.982  13.068  71.253  40.691  12.170  70.920  40.693  12.989
  72.153  40.376  60.168  22.103  41.371  60.821  21.408  41.288  60.675  22.883
  41.594  50.189  13.560   7.903  50.615  13.637   7.049  49.263  13.432   7.698
  17.048  37.880  19.126  16.124  38.132  19.152  17.388  38.129  19.985  44.918
  74.203  19.424  44.751  73.682  20.210  45.738  74.661  19.611  66.900  48.391
  60.925  66.333  48.139  61.653  67.128  49.303  61.104  10.428   0.626  63.083
   9.487   0.637  62.904  10.795   1.269  62.476   6.969  53.364  67.597   6.364
  53.279  68.334   6.460  53.087  66.836  35.156  17.617  23.447  34.810  18.507
  23.386  34.399  17.053  23.286  61.194  66.346  16.966  60.821  65.501  17.218
  61.156  66.873  17.764   1.730  53.740  45.824   1.743  53.260  44.995   2.632
  53.697  46.139  64.912  73.979  17.000  64.470  73.129  17.003  64.340  74.544
  16.480  55.081   7.768  39.792  55.210   8.572  39.290  55.755   7.799  40.471
  12.643  50.825  61.789  13.363  51.449  61.694  12.097  51.195  62.483   8.364
  43.704   6.284   7.908  43.459   5.479   7.897  43.236   6.976  69.263  22.807
  29.233  69.098  21.889  29.016  70.021  23.046  28.701   2.542  40.856  52.653
   3.257  41.388  53.003   1.761  41.397  52.772  19.539  47.464   6.625  18.628
  47.439   6.335  20.036  47.674   5.834   7.412  47.000   9.963   6.549  47.151
   9.575   7.954  46.704   9.232  23.520   8.986  14.794  23.807   9.833  14.452
  22.881   9.206  15.472  33.896  26.996  18.777  33.748  27.718  19.388  33.017
  26.706  18.532  41.483   0.144  53.633  41.552   0.930  53.092  41.742   0.433
  54.509  44.091  11.409   0.835  44.554  10.615   0.566  44.135  11.982   0.070
  56.342  45.456  10.329  55.389  45.527  10.378  56.602  46.145   9.717  15.079
  47.874  59.244  14.377  47.242  59.085  15.790  47.353  59.617  40.812   6.185
  60.184  41.186   5.367  59.856  40.892   6.121  61.135  25.903   6.156  15.755
  25.246   5.838  16.375  26.558   6.589  16.301  13.676  43.943  10.552  13.636
  44.174  11.480  14.516  44.294  10.255  62.952  56.506  30.762  62.453  55.986
  31.392  62.333  56.683  30.054  33.118  31.112   4.073  33.198  30.628   4.894
  32.584  30.548   3.513  43.703  11.187   5.147  44.243  11.481   5.880  43.833
  10.239   5.119  43.728  54.185   9.357  44.597  54.405   9.022  43.171  54.155
   8.579  13.559  53.644  14.664  13.150  52.841  14.340  14.495  53.512  14.517
  53.310  28.084  32.430  52.872  27.530  33.077  52.858  27.895  31.608  39.539
  62.412   9.568  38.694  62.189   9.178  39.362  62.467  10.507  62.074  36.090
  47.528  61.702  36.497  46.745  61.388  35.502  47.841  45.320  69.650  14.151
  44.432  69.503  13.826  45.865  69.654  13.364  10.056  54.781  22.060  10.203
  55.634  22.468  10.563  54.169  22.595  56.943  59.077  54.327  56.521  59.811
  53.882  56.575  58.299  53.908  67.589  49.639  30.785  67.001  49.115  30.242
  67.083  50.423  30.999   1.429  59.296  22.911   1.371  59.493  23.846   0.818
  58.571  22.780  60.283  28.123  25.610  60.503  27.193  25.560  61.117  28.573
  25.475  29.918  56.249  59.278  30.189  57.145  59.478  30.566  55.939  58.646
  33.573  49.756  67.832  34.212  49.952  68.518  33.193  48.916  68.091  57.848
  32.925  42.907  56.940  33.155  43.107  57.901  32.967  41.953  68.607  50.312
  11.327  69.541  50.303  11.117  68.525  50.966  12.022  23.355   3.436  14.562
  23.489   4.293  14.157  22.436   3.231  14.392  38.851   4.864  44.050  38.922
   4.702  43.109  37.966   4.577  44.276  13.992  16.738  53.899  13.236  16.710
  54.485  13.664  17.157  53.104  33.562  54.613  47.013  34.099  55.173  46.453
  32.678  54.972  46.934   5.843   9.254  14.531   5.231   9.293  15.266   5.288
   9.114  13.764  28.510  71.619  22.385  28.782  71.222  21.557  29.022  72.425
  22.444  49.097   3.118  60.530  48.749   3.793  61.112  48.937   3.455  59.649
  56.915  74.536   0.903  57.279  74.243   0.068  57.519  75.216   1.202   9.127
  67.168  69.833   9.256  66.859  70.729   9.158  66.375  69.299  27.502  52.665
  45.900  28.456  52.592  45.913  27.206  52.051  46.573  51.879  58.534  63.482
  51.209  58.548  62.798  52.458  59.265  63.265  17.545   0.811  39.252  18.202
   0.248  38.842  16.711   0.379  39.067  72.910  44.257  49.136  73.457  43.996
  48.396  72.993  45.210  49.172  54.748  46.987  32.448  54.621  46.052  32.291
  53.920  47.389  32.187   3.021  18.965  25.309   2.473  18.231  25.586   3.459
  18.652  24.517  73.346  55.264  32.835  72.835  54.546  32.462  74.231  55.131
  32.495  69.143  36.065  56.123  68.797  36.884  56.477  69.169  36.206  55.176
  45.671  69.955  61.691  44.932  69.534  62.131  45.441  70.884  61.673  40.934
  48.761  57.137  40.288  49.120  56.530  40.415  48.284  57.785  49.358  58.493
  18.938  49.158  57.745  19.502  48.596  59.066  19.021  36.410  41.828  19.126
  36.285  41.718  18.184  36.701  42.735  19.225   0.461  35.855  58.637  -0.221
  35.708  57.981   0.805  34.982  58.825  53.688  55.806   6.053  52.838  55.397
   5.886  54.248  55.085   6.341  44.989  48.437  60.749  44.151  48.666  60.348
  44.753  48.016  61.575  40.120  72.836  33.494  40.415  71.995  33.144  40.193
  72.738  34.444  28.682  61.858  39.070  28.028  61.921  39.766  28.205  61.489
  38.326  16.874  67.013  22.215  16.727  66.272  22.802  17.220  67.703  22.782
  57.703  36.748   8.515  56.797  36.629   8.800  57.732  36.360   7.641  64.760
  47.378   3.464  63.816  47.343   3.310  65.036  46.461   3.466  37.526   3.881
   6.153  38.206   3.449   5.635  37.381   3.294   6.895  57.614   9.162  28.341
  57.475   8.517  27.647  56.740   9.506  28.527  71.112  13.781  36.930  70.553
  13.991  36.181  70.939  14.480  37.561  51.834  26.017  56.567  50.879  26.069
  56.519  52.110  26.900  56.814  59.593  57.019   1.623  59.875  57.534   0.868
  58.997  57.597   2.099  23.597  68.991  14.075  23.414  69.652  14.743  24.079
  69.464  13.396  66.278  57.636  26.232  66.768  58.446  26.093  66.677  57.008
  25.630  37.385  47.606  13.034  36.570  47.313  13.443  37.870  46.799  12.862
   0.446  61.132  69.314   0.234  62.057  69.440  -0.358  60.747  68.967  11.521
   7.776  63.960  12.177   8.470  64.021  10.701   8.200  64.213  18.331  71.858
  21.285  17.578  71.375  20.943  18.520  71.442  22.126  42.722   2.456  37.254
  43.656   2.591  37.410  42.331   3.322  37.370  30.595  11.867  47.445  31.396
  11.630  47.911  30.812  12.685  46.996  13.047   9.155  67.825  12.233   9.443
  68.239  13.548   8.754  68.535  44.364  60.931  68.595  44.882  61.612  69.024
  43.464  61.105  68.869  33.201  38.934   0.302  32.427  38.380   0.401  33.878
  38.493   0.816  62.809  27.022  63.335  63.417  27.486  62.759  62.426  26.342
  62.782  17.938  44.734  64.050  17.586  45.588  64.302  18.887  44.859  64.041
  23.578  33.767  10.166  23.780  33.183   9.435  22.623  33.754  10.226  58.343
  11.832  24.478  57.543  12.304  24.711  58.298  11.021  24.984  40.827  13.237
  34.723  40.287  14.027  34.700  40.744  12.917  35.621   1.132  65.472  66.270
   1.238  65.522  67.220   1.770  64.815  65.992  30.512  73.001  67.310  31.310
  72.555  67.026  29.829  72.663  66.730  58.274  11.614  21.791  59.062  12.114
  21.579  58.209  11.665  22.745  15.358   4.562  33.958  14.930   5.096  34.627
  16.259   4.886  33.934   3.972  14.248  57.985   4.778  13.826  57.689   3.556
  14.561  57.182  38.380  63.717   5.889  38.375  64.179   6.728  39.048  63.039
   5.994   3.490  65.814   2.612   4.280  65.336   2.864   2.772  65.300   2.982
  15.860   3.102  30.190  16.517   3.035  30.882  15.621   2.195  29.998  47.718
   0.180  19.750  47.769   1.128  19.623  47.894   0.054  20.683  55.312  53.388
  64.101  55.798  52.595  63.872  54.453  53.070  64.381   6.245  64.742   7.033
   6.623  65.418   7.594   6.678  63.933   7.307  62.998  25.305  52.868  62.603
  25.926  52.257  62.474  24.509  52.773   8.501  54.858  24.889   8.482  55.260
  25.757   8.802  53.963  25.047  17.505   1.251  27.561  17.839   2.134  27.402
  16.555   1.339  27.492  58.645  71.486  35.882  59.091  72.275  36.190  58.580
  70.930  36.659  16.314  14.724  19.180  15.982  13.846  19.366  16.864  14.612
  18.405  58.973  49.631  39.684  59.753  50.184  39.647  59.281  48.765  39.418
  59.127  66.247  22.289  59.721  66.130  21.548  58.277  66.428  21.887  69.684
  21.190  54.543  70.497  21.619  54.278  69.390  20.727  53.758  15.115  46.115
  69.189  14.218  45.890  69.438  15.627  45.336  69.406  22.853  15.286  39.198
  23.592  15.798  38.870  22.194  15.346  38.506  58.373  46.648  70.785  57.532
  46.907  71.162  58.311  46.901  69.864   6.208  51.706   8.888   5.645  52.440
   8.644   5.614  50.957   8.948  34.573  19.254  56.080  35.238  19.448  56.741
  34.957  18.554  55.552  50.493  12.366  60.485  49.823  13.010  60.254  50.555
  12.416  61.439   9.937  16.660  46.600  10.727  16.184  46.345  10.224  17.568
  46.697  64.093   2.041   1.219  64.879   1.571   1.497  63.492   1.354   0.931
  40.664  68.209  34.663  41.073  67.421  35.020  40.198  68.594  35.405   3.538
  19.442  46.621   3.686  20.132  45.975   2.723  19.024  46.344   0.868  25.388
  39.162   0.220  25.439  38.460   1.356  24.585  38.981  40.110  10.469  51.658
  39.533   9.719  51.801  39.707  11.180  52.156  52.702  51.379  42.316  53.394
  51.491  41.664  53.023  51.846  43.088  42.981  22.627   8.747  42.791  23.544
   8.546  43.913  22.617   8.961  47.272  19.100  15.436  48.181  18.798  15.429
  47.285  19.883  15.987  21.395  62.172  62.108  20.562  62.633  62.014  21.905
  62.438  61.343  49.305  54.499   0.799  48.995  53.596   0.878  48.593  54.958
   0.353   9.151  42.158  67.362   9.306  42.191  68.306   8.205  42.275  67.271
  24.669   4.894  66.866  25.252   4.226  67.227  25.257   5.588  66.567  48.427
  58.846  49.731  48.404  59.103  48.809  47.614  59.194  50.097  26.397  50.135
  50.920  25.778  49.446  50.678  25.856  50.809  51.331   4.489  42.541  31.521
   4.144  41.653  31.618   3.722  43.107  31.613  10.203  46.724  24.492   9.841
  47.254  25.201   9.579  46.825  23.774  60.982  70.230  29.599  61.581  70.148
  30.342  61.419  70.842  29.006  56.618   6.997  57.599  56.749   7.941  57.513
  56.473   6.693  56.703  21.048  35.265   3.669  20.349  35.457   4.295  21.670
  34.730   4.162  26.832  68.642  64.423  27.542  68.726  65.059  27.274  68.474
  63.591  54.594  48.684  36.911  54.196  49.199  36.209  54.090  47.871  36.927
  59.604  45.328  48.392  58.962  45.687  49.005  60.426  45.319  48.883  10.316
  69.906   8.441  10.144  70.263   9.312  10.485  70.674   7.896   0.076  63.385
  45.840  -0.300  63.354  44.961   0.961  63.037  45.735  16.751  32.039  10.904
  16.576  32.497  11.726  15.889  31.752  10.602  48.077   7.321  43.603  47.251
   7.142  44.052  48.293   6.501  43.160  68.471  45.937  56.194  68.057  46.274
  56.989  67.826  46.093  55.504  67.619  29.465  55.611  68.121  29.760  54.851
  66.728  29.772  55.443  45.446  72.564  60.850  45.001  73.247  60.348  46.277
  72.961  61.110   1.994  36.133  63.737   1.266  36.590  64.160   1.643  35.268
  63.525  53.975  15.398  52.025  54.302  16.131  52.547  53.551  14.822  52.661
  53.098  43.332  15.970  52.253  42.899  15.847  52.875  44.200  16.306  49.583
  62.445  63.763  49.686  63.291  63.328  49.844  61.803  63.103  42.108  13.576
  18.748  42.550  13.347  17.931  41.508  14.282  18.506  27.095  49.890  17.307
  27.885  49.880  17.848  26.755  50.780  17.397  27.570  33.687   2.781  27.908
  33.447   1.918  28.213  33.333   3.396  64.521  60.074  68.946  65.197  59.815
  68.321  63.934  59.319  68.991  68.298  33.688  67.146  68.528  34.253  67.883
  68.638  32.827  67.388  25.868  49.762  46.448  25.351  50.440  46.884  26.582
  49.576  47.057  61.395  65.459  25.958  60.813  65.965  26.525  60.828  65.138
  25.257  42.491   4.106  41.394  42.848   4.430  42.221  42.643   3.161  41.420
  52.592  41.779   0.195  53.191  41.555   0.908  53.139  41.764  -0.591  10.054
  57.958  67.656  10.482  57.226  68.101  10.013  57.689  66.738  28.929  45.897
  52.410  28.352  45.836  53.171  28.338  46.057  51.674  10.446   5.831  58.699
  10.954   5.367  59.365   9.590   5.968  59.105  60.931  67.962  28.412  60.925
  68.803  28.867  61.764  67.951  27.939   5.227  27.264  72.266   4.546  27.926
  72.149   4.858  26.469  71.882  29.089   6.061  52.646  28.855   5.673  51.803
  28.249   6.256  53.061   7.406  10.267   2.049   6.862  10.232   2.836   7.975
   9.500   2.117  73.237  12.075  16.915  74.189  12.134  16.990  73.072  12.038
  15.973  63.271  35.643   5.867  63.287  35.361   4.952  63.450  36.582   5.831
  67.507  72.447  69.302  66.757  72.365  68.713  67.627  71.566  69.659   7.987
  74.535  62.138   8.415  73.918  61.545   7.451  75.085  61.565  18.454  30.615
  40.971  18.102  30.850  41.829  18.261  29.682  40.879   7.712  66.319  58.749
   7.524  65.678  59.434   8.306  66.945  59.164  68.233  23.541  69.123  68.950
  23.322  68.528  68.666  23.885  69.904  66.225  50.001  64.335  65.348  50.309
  64.107  66.286  50.131  65.282   0.980  50.841  12.182   1.883  50.887  11.866
   0.466  51.278  11.503  41.161  64.082  38.284  41.339  63.660  37.444  41.337
  63.403  38.936  55.878   4.021   3.692  55.411   4.856   3.668  56.799   4.265
   3.792  18.703  11.260  25.420  19.045  10.437  25.767  19.365  11.911  25.652
  31.493  69.668  52.239  32.185  69.499  51.601  31.100  70.493  51.953  68.048
  23.414  47.111  68.245  23.487  46.177  67.609  24.236  47.328  65.555  64.545
  55.309  65.163  65.404  55.465  65.046  63.947  55.856  59.528  20.736  48.680
  60.370  21.031  48.335  59.668  20.660  49.624  63.883  57.229  17.512  64.561
  56.560  17.420  64.332  57.972  17.915  60.619  15.184  52.503  60.898  15.910
  51.945  61.178  15.249  53.277  21.031  16.338   4.765  21.611  16.786   4.150
  20.662  17.039   5.302  36.049  28.985  14.468  35.117  29.200  14.441  36.184
  28.407  13.717  69.014  32.146   8.689  69.524  31.669   8.035  68.103  32.016
   8.424  65.695  65.608  61.120  66.127  65.617  61.975  66.313  66.045  60.535
  25.088  59.478  56.307  24.429  58.983  55.820  25.291  58.927  57.063  21.702
   3.580  29.634  21.935   3.573  30.562  21.047   2.887  29.546  73.264  60.914
   8.874  72.380  60.553   8.941  73.291  61.606   9.535  62.702  57.916  69.303
  62.182  57.524  70.005  63.516  57.412  69.298  30.612  11.992   7.218  30.641
  12.791   6.693  30.626  12.299   8.124   5.135  23.319  49.144   6.035  23.097
  49.380   4.597  22.714  49.655  29.211  24.233  14.397  28.609  24.973  14.478
  28.730  23.588  13.879   8.299  42.997  52.738   8.661  42.603  53.531   7.372
  43.127  52.937  32.140   2.976  68.261  31.916   2.903  69.189  31.533   2.380
  67.820  70.144  62.169  46.610  70.680  62.537  47.312  70.586  61.353  46.373
  72.707   3.632  54.292  72.178   3.329  55.029  72.281   3.258  53.521  41.728
  11.537   7.415  40.881  11.153   7.642  41.557  12.042   6.620  13.386  66.373
  22.597  13.942  66.291  21.822  13.127  65.474  22.802  54.008  52.780  44.300
  54.797  52.511  43.830  54.291  52.873  45.210  62.512   6.483  46.296  62.318
   5.751  45.711  62.712   6.071  47.137  28.508  72.674  36.308  28.242  72.276
  37.137  28.221  73.585  36.377  27.433  74.613  10.803  27.071  75.466  11.040
  27.241  74.054  11.556   1.669  16.542  51.209   2.468  16.854  51.634   0.959
  16.881  51.754  62.169  25.460  68.480  61.589  24.979  67.890  62.215  26.340
  68.106  71.878  55.969  14.801  72.284  56.835  14.827  72.434  55.427  15.360
  50.720  20.434  56.920  50.921  21.370  56.925  50.863  20.153  57.823  53.027
  63.600   3.823  53.679  63.757   4.506  52.302  64.184   4.046  36.792   9.212
  48.672  36.307   9.339  49.487  37.653   9.592  48.843   9.630  45.863  41.124
   8.935  46.010  40.482   9.169  45.599  41.920  44.971  12.582  12.882  44.062
  12.583  12.584  45.025  11.840  13.484  52.290  20.711   1.343  52.207  21.537
   1.820  52.713  20.118   1.964  59.878  72.542  52.436  59.893  71.705  52.900
  60.528  73.079  52.891  69.519  56.652  20.389  70.055  56.443  19.625  68.680
  56.223  20.217  64.997  12.678  35.282  64.070  12.895  35.384  65.232  13.030
  34.423  25.120  67.696  42.780  25.695  68.385  42.447  24.256  67.916  42.430
  73.594  10.061  43.115  73.758  10.849  42.598  72.775  10.242  43.575  10.542
  52.413  50.774   9.970  53.014  50.297  11.292  52.950  51.030  24.824  17.035
   7.822  24.456  17.127   8.701  25.600  16.487   7.945  31.323   6.031  16.578
  32.099   5.672  16.148  31.128   5.410  17.279  34.375  20.089  22.522  34.878
  20.017  21.711  33.471  19.917  22.260  47.520  12.365  67.449  47.441  11.734
  66.734  48.085  13.054  67.099   6.189  16.223   4.591   5.752  17.073   4.644
   5.840  15.824   3.794  40.130   5.539  13.869  40.853   6.154  13.988  39.353
   6.093  13.800  25.317  60.828  48.412  24.861  61.666  48.327  25.768  60.884
  49.254  25.874  62.911  66.642  25.964  62.795  67.587  26.557  63.542  66.412
  48.712  51.861   1.029  47.882  51.410   1.185  49.067  51.444   0.244  33.031
  65.733  18.610  33.753  66.298  18.885  32.265  66.085  19.064  52.187  35.129
   5.337  51.889  35.985   5.028  52.425  34.657   4.539  59.671  67.564   7.546
  60.170  68.381   7.532  60.334  66.879   7.633   1.951  31.672  27.019   2.415
  31.896  27.825   1.245  31.091  27.302  39.857  71.319  60.393  40.694  70.918
  60.629  39.484  71.602  61.228   3.674  54.181  36.597   4.062  54.704  37.299
   2.774  54.501  36.530  56.239  15.069  65.196  55.512  15.356  65.749  57.012
  15.153  65.754  65.746  35.805   1.281  65.042  36.306   0.870  66.063  35.226
   0.587  56.554  53.959  60.399  56.960  54.824  60.338  57.171  53.373  59.962
   0.859  45.780  15.689   0.074  46.095  16.136   1.389  46.566  15.553  38.600
  54.219  71.648  38.602  55.173  71.576  37.746  54.009  72.026  59.888  20.619
  33.373  60.515  20.256  32.748  60.120  20.214  34.209  23.401  30.181  19.771
  23.036  29.583  19.118  23.196  29.771  20.611   0.479  42.751  71.474  -0.426
  42.470  71.607   0.762  42.282  70.688  62.384  38.664  16.190  62.683  39.562
  16.051  62.514  38.235  15.344   1.796  72.195  11.656   1.867  72.779  10.901
   0.984  71.710  11.508  17.160  31.999  16.838  17.505  31.306  16.274  17.488
  31.782  17.711  32.240  14.394  63.137  32.129  14.348  64.086  31.771  15.188
  62.880  74.457  25.350  50.292  73.524  25.301  50.081  74.559  24.787  51.059
  29.988  52.861  20.513  30.675  52.550  21.103  29.854  53.775  20.763  48.297
  17.057  60.577  48.861  17.750  60.919  47.453  17.201  61.006  50.082  42.860
  54.220  50.513  42.066  53.906  49.195  42.808  53.865  72.030   8.443  37.959
  71.149   8.078  38.048  71.886   9.355  37.704  65.779  20.963   9.850  65.823
  21.843   9.476  66.616  20.853  10.302  59.850  21.401  67.768  58.908  21.336
  67.610  59.958  21.148  68.685  66.012  24.636  35.525  66.073  23.784  35.957
  65.073  24.817  35.485  22.370   3.525  55.903  22.656   2.626  55.742  23.157
   3.976  56.208  50.499  68.222  18.548  50.301  68.300  17.615  51.026  67.426
  18.615   9.947   5.690  38.942   9.586   5.293  38.150  10.436   6.450  38.628
  68.614   4.323  71.470  67.792   4.786  71.311  68.352   3.413  71.612  61.953
  68.666  57.946  62.780  68.412  58.356  61.303  68.578  58.644  54.479  74.998
  58.970  54.749  74.322  59.591  54.358  74.530  58.144  33.775  50.052  12.878
  34.506  49.787  12.319  32.995  49.881  12.350  60.829  32.591  42.569  61.446
  32.560  43.301  59.984  32.370  42.959  70.544  21.686   0.645  70.133  20.885
   0.319  71.294  21.380   1.154  13.002  70.090  54.582  12.943  70.783  53.924
  12.166  69.629  54.519   7.722  49.188  32.764   8.488  48.760  32.381   7.180
  48.468  33.085  62.879   2.761  67.502  62.596   3.023  66.625  63.749   2.383
  67.370  55.388  42.169  54.953  54.808  41.834  54.269  55.059  43.049  55.136
  53.912  51.900  14.824  54.144  50.972  14.833  52.959  51.910  14.905  70.607
  21.637  17.740  70.744  22.479  17.306  69.798  21.755  18.240   5.768  62.899
  39.944   5.320  63.743  39.892   6.227  62.923  40.784  65.089   4.007  65.377
  64.709   3.293  65.890  64.533   4.064  64.600  50.677  74.349  41.820  50.654
  74.954  41.078  51.574  74.407  42.150  43.635  14.901  56.527  44.129  14.092
  56.395  44.303  15.563  56.706  15.201  16.670  23.610  15.420  16.682  24.541
  14.244  16.694  23.588   5.336  50.959  70.828   5.066  51.303  71.679   4.833
  51.470  70.193  24.666   2.358   9.383  25.075   2.307   8.519  24.613   3.296
   9.568  29.610   6.955  70.110  29.044   7.688  69.867  29.602   6.953  71.067
  14.362   4.779  23.284  14.087   4.386  22.455  14.456   4.037  23.881  25.964
  56.529  21.810  25.836  56.045  20.993  26.584  55.997  22.309  24.377  22.557
  17.554  24.703  21.674  17.377  24.771  22.794  18.393  13.227  39.502  72.295
  14.021  40.018  72.436  13.544  38.657  71.977  68.449  61.805   7.231  68.005
  62.045   6.417  68.384  60.850   7.266  62.956  38.460  43.011  63.591  38.332
  42.306  63.433  38.959  43.675  49.533  14.359  26.567  49.057  13.945  25.848
  50.456  14.249  26.337  39.385  14.981  54.654  40.140  15.538  54.469  38.822
  15.077  53.886  63.930  41.788  57.700  63.187  41.914  57.109  64.543  42.485
  57.465  22.377  22.682  51.958  22.060  22.141  52.682  22.032  22.257  51.173
  63.429  10.433  37.476  62.599  10.825  37.747  63.883  11.133  37.007  34.441
  46.226   7.372  35.307  46.623   7.461  33.875  46.758   7.932  10.223  49.972
  51.935  10.419  50.855  51.620   9.303  50.010  52.197   0.400  54.666  16.269
   0.817  53.854  15.980   0.359  54.588  17.222  60.030   8.351  35.073  60.139
   8.587  35.995  59.250   7.795  35.059  24.810  47.555  45.382  25.173  48.284
  45.885  24.151  47.958  44.817  60.035  74.228  12.327  59.482  74.599  11.639
  59.430  74.038  13.044  21.104  54.419  56.203  20.883  54.452  55.272  20.794
  55.255  56.552  29.830   6.653  19.323  29.317   6.626  20.131  30.188   7.540
  19.296  11.160  61.562  43.856  11.765  60.886  44.161  10.984  62.094  44.632
  64.005  26.021   9.387  64.471  26.655   8.842  63.823  26.492  10.200  26.210
  28.600  72.576  26.650  28.181  71.837  26.172  29.526  72.339  16.149  34.180
  43.730  15.335  34.161  44.233  16.067  34.953  43.172  66.943  43.411  21.257
  66.929  42.529  20.885  67.871  43.597  21.399  43.708  59.670  60.872  44.501
  59.858  60.370  43.012  60.125  60.398  59.876  21.228   6.376  60.339  20.510
   6.807  59.166  21.452   6.979   9.813   0.217  47.545   9.184   0.316  48.260
  10.631  -0.029  47.978  21.867  44.082  10.845  21.670  45.016  10.781  21.060
  43.690  11.181  38.406  63.077  11.867  38.627  63.439  12.725  37.724  63.657
  11.531  58.674  47.461  16.614  59.098  47.228  15.789  59.382  47.812  17.156
  15.184  55.995  54.915  14.663  56.141  54.125  15.742  56.770  54.980  67.833
  39.277  14.250  68.342  39.635  13.523  67.608  38.389  13.971  46.612  33.401
  61.112  47.061  33.861  61.822  46.742  32.473  61.308   8.916  19.934  50.224
   9.628  19.396  49.877   8.236  19.891  49.552  24.523   7.988  25.276  24.070
   8.762  24.942  23.924   7.263  25.097  68.558  63.371  52.038  67.757  62.876
  51.863  69.216  62.969  51.471  20.541  42.338  64.904  20.325  41.682  64.242
  20.028  42.084  65.671  50.849  25.451  11.124  50.040  25.818  11.479  51.545
  25.867  11.633  49.537  64.604  11.758  49.126  64.096  11.059  50.336  64.954
  11.362  65.929  39.010  16.565  66.538  39.029  15.827  65.702  38.086  16.664
  17.887  23.479  67.989  17.828  23.123  67.102  18.711  23.133  68.332   4.917
   9.313  55.900   4.890  10.173  55.480   5.393   8.759  55.282  28.228  39.200
  60.052  29.160  39.174  59.832  27.842  38.486  59.545   4.320  36.529  61.223
   5.123  36.184  60.831   4.411  36.344  62.157  32.767  60.218  46.544  33.125
  60.457  47.400  32.886  61.003  46.008  65.831  74.475  35.409  66.109  75.346
  35.126  65.166  74.217  34.770  20.445  23.867  65.555  20.807  24.685  65.212
  19.694  24.140  66.082  56.779  42.770  15.810  56.851  42.278  16.628  55.878
  42.625  15.522  54.820  42.459  57.945  54.028  42.947  57.718  55.325  43.062
  58.490  61.816  29.512  64.079  60.945  29.684  63.722  61.876  28.557  64.114
  49.627   8.047  45.602  49.885   7.125  45.579  48.981   8.132  44.901  29.158
  65.349  54.668  28.836  64.623  54.133  29.412  66.020  54.033  60.214   9.938
  27.742  60.486  10.438  28.511  59.301   9.710  27.915  58.783  69.308  71.784
  59.403  69.815  71.260  59.319  68.637  72.207  22.549  29.027   1.069  22.356
  28.373   0.398  21.997  29.775   0.842   7.103  42.009  44.536   6.506  42.036
  45.283   7.584  41.188  44.643  55.580  38.236   1.456  56.315  38.054   0.870
  54.825  37.835   1.025  30.196  18.317  13.228  29.831  17.432  13.210  29.660
  18.810  12.608   5.944  40.502   4.128   6.595  40.155   4.739   5.113  40.136
   4.430  64.979  51.668  68.619  64.131  51.327  68.335  64.849  51.897  69.539
  18.097  37.194  58.063  17.212  37.487  57.847  18.668  37.877  57.713  18.957
  14.193  16.622  19.641  13.981  15.986  18.382  13.428  16.620  25.433  53.002
  48.850  25.401  53.875  48.459  25.650  53.159  49.769  19.337  63.693  19.138
  19.659  64.546  18.845  18.773  63.893  19.885  17.465  48.999  16.702  17.071
  49.831  16.965  18.102  49.237  16.028  55.002  68.390  68.942  54.818  67.693
  68.312  54.159  68.822  69.075  54.570   1.510  72.044  55.302   1.513  71.427
  54.362   0.584  72.164  35.634  71.479  26.309  34.712  71.729  26.253  35.958
  71.559  25.411  43.780  67.707  29.036  43.037  67.209  28.695  43.473  68.614
  29.054  14.412  70.135  57.012  14.059  70.988  57.265  14.002  69.948  56.167
   6.929  73.694  55.917   6.346  74.355  56.289   6.563  73.513  55.051  28.252
  70.332  51.260  28.099  69.925  52.113  27.377  70.546  50.937  60.491  55.568
  39.935  61.254  56.145  39.921  59.925  55.903  39.238  23.630  16.515  20.175
  24.289  16.762  20.825  23.050  15.912  20.639  15.910  41.491   5.973  15.704
  40.569   6.131  16.267  41.802   6.804  48.541  66.596  13.585  47.602  66.732
  13.459  48.829  66.159  12.784  20.650  41.554  19.492  19.793  41.914  19.263
  20.490  41.040  20.283  53.865   8.554  61.189  54.270   7.749  61.513  53.902
   8.475  60.236  27.954  33.417  10.711  27.308  33.942  11.182  28.744  33.469
  11.249  25.826   2.611  53.829  25.768   2.539  54.782  26.721   2.342  53.623
  28.095  22.859  71.135  28.994  22.916  70.810  28.182  22.492  72.015  56.917
  28.069   1.397  57.184  28.956   1.157  57.671  27.523   1.176  56.041   6.494
  29.723  56.680   6.733  30.395  56.539   6.499  28.906  19.232  73.623  60.727
  19.878  74.151  60.257  18.821  74.234  61.337  23.766  18.644  13.550  23.119
  18.220  12.986  23.625  19.581  13.415  42.335  63.470  30.567  42.723  63.712
  31.409  42.143  64.307  30.143  39.710  24.541  60.607  39.047  23.872  60.440
  39.331  25.089  61.293  57.627  42.340  27.746  57.190  42.694  26.970  57.779
  41.419  27.536  37.455  66.276  23.219  37.096  65.997  22.377  36.708  66.648
  23.687   4.476   5.010  68.343   4.230   5.103  67.423   5.412   5.210  68.362
   2.727  34.758  17.348   3.217  35.544  17.105   1.939  35.090  17.778  42.581
  70.496  60.988  43.067  70.736  60.199  43.051  69.739  61.338  23.047  17.392
  25.745  22.226  17.444  25.257  23.728  17.438  25.074  50.036  47.594   9.125
  50.580  48.119   8.538  50.621  46.906   9.442  15.049  64.017   9.453  14.378
  63.708  10.061  15.309  63.235   8.966   9.413  30.243  35.595   9.645  30.993
  36.143  10.252  29.905  35.283   0.745   3.588  38.967   1.333   3.725  39.709
  -0.015   3.144  39.342  64.451  69.201  68.891  64.715  68.588  68.204  64.880
  70.024  68.655  68.757  11.846  64.338  68.839  12.569  64.960  69.380  11.189
  64.651  46.547  62.607  39.458  46.724  62.384  40.372  45.614  62.820  39.440
  69.284  12.570   0.659  68.765  12.271   1.406  70.191  12.504   0.956  34.732
  42.219  56.341  34.213  41.627  56.885  35.357  41.648  55.894  34.746  67.452
  64.655  34.177  67.655  63.912  34.326  67.878  65.402  62.485  24.080  31.509
  62.777  24.121  30.599  62.650  24.957  31.854  43.034   9.587  21.800  43.460
  10.405  21.544  42.151   9.849  22.060  71.937  11.554   0.925  72.481  10.825
   0.625  71.659  11.300   1.804   4.576  42.530  53.303   5.035  41.893  53.850
   4.910  43.379  53.592  41.343  49.665   1.892  42.045  49.528   2.528  41.553
  49.070   1.172  15.141  10.278   5.955  14.213  10.449   6.120  15.228  10.329
   5.004  45.391  18.098  28.117  46.228  17.929  27.683  45.235  19.032  27.981
  64.197  54.594   0.282  65.035  54.534   0.742  63.679  55.205   0.806  41.760
  24.985  69.248  41.973  24.912  68.317  42.361  25.651  69.580  62.129  53.482
  51.453  61.836  54.360  51.697  63.062  53.472  51.668  69.149  44.005  68.922
  68.474  44.682  68.969  68.665  43.180  68.947  11.606  48.504   8.500  11.024
  49.154   8.106  11.773  47.876   7.798  29.979  36.739  60.598  30.254  37.526
  60.128  29.308  36.348  60.037  24.236  43.030   6.341  24.166  42.091   6.514
  23.939  43.445   7.150  50.560  67.698  55.905  50.915  67.486  55.042  50.178
  68.570  55.799  50.809  23.685  67.014  50.033  23.319  67.438  51.518  23.530
  67.639  43.274   0.598  69.626  44.096   0.283  70.001  43.030   1.343  70.175
  63.767  23.302  65.901  63.876  24.248  65.811  64.492  23.029  66.463  54.157
  60.205  62.051  54.762  60.081  62.782  54.684  60.025  61.272  63.501  29.122
  41.428  63.613  29.812  42.082  63.126  29.569  40.669  29.420  33.617  58.816
  30.309  33.916  58.622  28.952  33.706  57.986  12.032  45.872  63.721  11.970
  45.064  63.213  11.706  46.552  63.131  28.931  27.914   7.312  28.994  27.071
   6.861  28.033  27.942   7.641  64.004  33.167  13.318  63.716  32.802  12.481
  64.953  33.255  13.227  66.944  42.872  64.528  66.068  42.510  64.667  67.245
  43.113  65.403   9.347  21.417  22.903  10.029  20.767  23.073   9.550  22.139
  23.497  22.770  43.728  21.250  23.723  43.798  21.198  22.472  43.829  20.345
  55.930  11.253  61.729  55.208  10.682  61.993  55.858  12.014  62.305  44.866
  34.528  10.630  45.384  35.077  11.218  44.250  35.133  10.217   9.916  49.831
   7.040  10.365  49.818   6.195   9.085  49.386   6.876  33.484  67.606  21.692
  33.366  66.688  21.936  34.171  67.590  21.026  28.698  74.425  25.441  28.232
  75.261  25.454  29.147  74.387  26.286  39.338  64.667  59.944  39.347  64.289
  60.823  40.226  64.527  59.615  51.993  48.563   6.163  51.816  49.500   6.248
  52.548  48.493   5.387  71.309  72.377   0.901  71.450  73.235   1.301  70.936
  71.844   1.604  52.067  51.359  27.016  52.905  51.789  26.846  51.955  50.754
  26.283  21.245  19.421  10.997  21.151  18.846  11.757  21.629  20.224  11.349
  25.140  29.162  57.142  25.859  28.898  57.716  24.358  29.089  57.689  72.531
  14.302  32.086  71.677  14.723  31.988  73.164  15.003  31.929   4.595  51.750
  59.252   4.168  51.794  60.108   5.495  52.030  59.419  47.247  28.343   1.136
  46.865  27.576   1.562  47.447  28.942   1.855   1.328  32.877  58.723   2.233
  32.985  59.014   0.857  32.589  59.506  57.303  45.602  50.074  57.143  46.514
  50.317  57.055  45.100  50.851  65.121  32.851  22.736  64.397  33.179  22.202
  64.880  33.082  23.633  13.563  21.158  22.671  14.142  20.523  22.249  14.040
  21.986  22.621  61.624  66.927   1.995  61.558  67.881   2.031  62.453  66.727
   2.428   2.811  23.315   7.622   2.902  23.905   6.874   3.462  22.630   7.467
  60.239  46.156  33.934  60.493  45.871  34.813  59.287  46.241  33.976  24.016
  21.201  12.421  24.568  20.859  11.717  23.525  21.915  12.016   5.106  31.211
   2.151   4.588  30.455   2.425   4.469  31.811   1.764  31.555  25.561  12.956
  30.940  24.953  13.366  32.415  25.277  13.266  28.800  64.386  37.640  28.813
  63.543  38.093  28.957  65.031  38.329  11.326   5.417  21.637  11.576   6.337
  21.545  10.417   5.385  21.339  63.899  70.717  50.845  63.304  69.968  50.886
  64.170  70.857  51.752  28.946   0.822  35.816  28.624   1.100  34.959  29.874
   1.057  35.811  60.768  12.629  41.468  61.383  13.027  40.852  60.162  13.335
  41.692  31.041  71.057  56.580  31.224  71.654  55.854  31.870  70.995  57.054
   4.097  39.071  21.688   3.424  39.717  21.904   3.847  38.744  20.824   0.956
  69.990  39.696   1.370  70.852  39.709   0.121  70.131  39.249  30.137  15.501
  52.595  30.991  15.924  52.689  29.921  15.201  53.478  20.306  27.230  23.806
  20.628  26.520  23.251  20.351  28.008  23.250  65.213  62.126   7.781  65.855
  62.319   7.097  64.468  62.690   7.575   7.039   3.078  15.786   7.302   2.752
  14.926   7.863   3.285  16.227  56.253  20.044  35.668  56.607  20.642  35.009
  56.229  19.193  35.231  71.967  55.616  27.713  72.074  54.691  27.492  72.706
  56.051  27.288  48.706  54.207  61.538  48.878  53.951  60.631  49.367  53.739
  62.048  65.648  39.230  45.174  65.366  39.186  46.087  65.550  40.152  44.937
  26.099   0.802   3.319  26.675   0.663   2.567  26.428   1.602   3.727  27.086
  45.524  47.359  27.869  45.702  46.839  26.361  45.822  46.811   0.233  49.041
  65.604   0.900  49.323  66.230   0.731  48.705  64.859  40.834  16.854  64.666
  40.234  17.485  65.064  40.287  16.354  64.060  11.945  68.989  16.910  12.006
  68.642  17.800  11.596  68.262  16.394   3.506  36.811  40.524   4.187  36.955
  39.867   3.116  35.970  40.284  23.381  34.883  22.229  23.010  34.112  21.800
  22.876  34.974  23.037   4.906   3.456  13.168   4.190   2.821  13.175   5.697
   2.923  13.091  49.862  28.734  61.446  50.604  29.094  60.960  50.215  28.547
  62.316  55.652  10.989  44.059  56.310  11.233  43.408  55.052  11.735  44.085
  18.865  53.550  61.106  18.231  54.244  60.922  18.768  53.379  62.043  23.808
  48.620   2.580  23.150  47.945   2.412  24.074  48.475   3.488  53.091  18.939
  55.461  53.843  19.464  55.737  52.333  19.498  55.634  57.508  40.966  21.868
  57.991  41.786  21.972  56.773  41.191  21.298   6.753  57.321  62.185   7.498
  56.880  61.778   7.062  57.557  63.060  18.787  33.995  39.491  18.030  33.590
  39.916  18.729  34.920  39.730   0.064  34.736  67.316  -0.097  34.354  66.453
   1.017  34.726  67.409  42.137  35.842  69.312  43.014  35.466  69.233  41.725
  35.667  68.466  19.444  21.603  49.390  19.332  21.122  48.570  20.102  22.269
  49.190   7.954   9.111  46.282   8.095   9.707  47.017   7.053   9.281  46.005
  44.757  12.687  33.857  45.446  12.435  33.242  44.149  11.948  33.851  45.472
  72.860  25.359  45.672  72.562  24.472  46.140  73.519  25.547  11.199  65.416
   6.699  10.349  65.343   6.265  10.988  65.663   7.600  54.427  63.225   9.314
  55.307  63.595   9.249  54.455  62.443   8.763  15.993  71.765  53.306  16.422
  71.619  52.463  15.069  71.886  53.087  47.861  21.202  17.050  48.786  21.001
  17.191  47.845  22.140  16.864  73.080   7.442  43.078  73.853   7.131  43.548
  73.179   8.394  43.057  26.108  60.987  17.147  26.721  61.520  17.653  26.619
  60.679  16.399  61.825  40.932  56.065  61.333  40.155  55.797  61.226  41.407
  56.641  17.901  50.453  46.087  18.364  49.958  46.762  17.532  49.784  45.510
  15.027  62.316  20.494  14.251  62.015  20.967  15.227  61.606  19.885  52.408
  23.124  53.814  52.588  22.184  53.795  51.746  23.255  53.134  37.767   2.191
  33.187  38.568   1.737  32.923  37.184   1.494  33.486  45.327  40.505  65.791
  44.771  39.901  66.283  44.972  40.487  64.902  67.290  33.189  37.798  66.755
  32.768  38.471  67.846  32.486  37.461  17.687  19.800  50.885  18.309  19.979
  50.179  17.505  20.659  51.267   5.127  42.989  49.583   5.036  43.217  50.508
   4.393  43.430  49.155  67.149  72.821  59.557  67.501  73.316  58.818  67.797
  72.134  59.715  11.876  53.608  23.768  11.870  54.333  24.392  12.799  53.365
  23.690  72.042  71.643  66.879  71.407  72.359  66.876  72.245  71.508  67.805
  55.673  66.906   1.497  54.732  66.750   1.577  55.760  67.442   0.709   8.950
  26.931  41.503   9.308  27.678  41.982   8.164  26.687  41.993  13.092  43.966
  13.223  12.509  44.725  13.208  13.245  43.800  14.153  60.758  41.786  14.559
  61.694  41.817  14.360  60.614  42.525  15.149  54.280   5.774  16.977  53.553
   6.281  16.615  53.865   5.005  17.367   2.549   5.670  47.781   2.935   5.627
  48.656   3.034   6.368  47.340  54.449  50.027  18.367  54.104  49.134  18.380
  55.290  49.952  17.918  53.519  43.919  10.238  53.672  43.584   9.354  53.556
  43.144  10.798  34.841  16.231  16.929  35.415  15.474  16.810  34.940  16.464
  17.852  52.480  26.220  20.726  52.764  25.699  19.975  52.109  25.581  21.335
  28.998  25.517   6.008  28.764  25.391   5.088  28.448  24.892   6.482  27.926
  17.947  64.427  27.388  18.565  64.921  27.796  17.108  64.870  48.334  17.432
  24.094  49.267  17.450  24.308  48.289  17.745  23.190  11.617   5.190  14.240
  11.733   4.445  13.650  11.862   4.852  15.102  13.834  11.802  39.468  14.031
  11.743  40.403  13.838  12.740  39.281  42.427  71.199  64.159  42.986  71.935
  64.409  42.409  71.227  63.202  55.436   3.179  29.492  54.940   3.132  28.675
  55.803   4.062  29.499  58.739  38.335  11.483  59.018  37.467  11.192  59.483
  38.905  11.287  64.695  62.529  20.950  63.878  62.366  20.479  65.314  62.798
  20.271  70.518  66.027  36.156  70.987  65.702  35.387  69.594  65.969  35.915
  52.486  54.846  40.590  52.888  53.977  40.618  52.700  55.236  41.437  55.878
  57.963  56.880  54.972  58.182  56.663  56.377  58.205  56.100   5.556  52.760
  53.474   5.438  52.930  52.540   6.292  53.317  53.728  57.547  23.602  58.018
  57.512  22.660  57.848  57.694  23.995  57.157  10.752  35.665  35.909  10.572
  36.333  36.570  11.621  35.332  36.136   8.304  15.148  55.874   7.360  15.174
  55.719   8.492  15.963  56.340   8.715  43.035  39.761   9.017  43.536  39.003
   8.286  43.682  40.320  59.851  58.481  48.385  58.897  58.546  48.356  60.033
  57.554  48.227  24.872   7.901   8.240  24.497   8.450   7.552  25.601   8.416
   8.587  47.704  43.298  50.327  47.624  42.772  51.123  47.429  44.176  50.592
  53.651  33.473  52.262  53.235  32.858  52.866  54.196  32.924  51.698  61.272
  19.311  26.481  60.929  20.147  26.166  62.153  19.517  26.795  50.827  45.851
  58.007  50.872  46.702  58.443  49.957  45.831  57.609  24.416  37.972   3.914
  24.391  37.040   3.698  24.032  38.025   4.790  16.365   9.832  71.270  15.767
  10.572  71.370  16.833  10.011  70.454  65.117  22.949   5.668  65.220  23.144
   6.599  65.859  22.381   5.459  53.517   3.501   4.665  54.470   3.524   4.580
  53.198   4.008   3.919  45.727  35.217   3.572  46.193  34.941   2.783  46.211
  35.983   3.880  25.832  74.104  68.354  26.697  74.312  68.002  25.525  74.926
  68.736   9.700  31.410  38.925   9.600  31.750  38.036   8.846  31.553  39.333
  31.555  66.374   1.522  32.191  66.090   0.866  30.978  66.975   1.052  32.156
  50.111  16.636  31.339  49.635  16.489  32.389  49.913  17.544  19.100   6.271
  23.459  18.642   5.930  24.227  18.661   7.099  23.266  61.796  11.878  32.640
  61.058  11.870  33.249  62.423  12.486  33.031  67.213  34.086   6.492  66.809
  34.131   5.625  66.489  33.880   7.083  10.398  41.464   4.035  10.612  41.279
   4.949  11.225  41.350   3.567  58.636  40.278  42.980  58.891  40.928  43.636
  58.634  39.447  43.455  23.844  57.212  23.254  24.585  57.138  22.652  23.463
  58.068  23.062  54.871  10.700  24.970  55.152  10.638  24.057  55.045  11.609
  25.213   9.127  42.161  64.567   8.747  42.646  65.300   8.734  41.291  64.626
  67.615  12.934  42.477  67.678  12.149  43.021  68.433  12.948  41.980  61.687
  73.694   7.277  61.516  74.568   6.927  61.166  73.109   6.727  21.446  69.642
  69.946  22.377  69.506  69.770  21.207  70.392  69.400   3.891  58.266  39.909
   3.188  58.285  40.559   4.407  59.052  40.091  73.018  14.815  61.655  73.323
  15.102  60.795  72.918  15.624  62.157   4.101   9.205  16.725   5.023   9.170
  16.982   3.623   9.248  17.554  36.805  20.055  58.191  37.013  19.242  58.652
  37.486  20.132  57.523   4.405  17.249   2.191   3.680  16.748   2.565   4.021
  17.698   1.438  27.881   3.180  16.840  27.995   3.664  17.658  28.401   3.666
  16.200   8.395  55.596  58.202   8.834  55.027  57.570   8.401  56.461  57.792
  34.864  33.679  71.504  34.556  33.569  70.604  35.740  34.056  71.412  57.133
  10.656  16.700  57.480  11.305  16.089  56.199  10.856  16.757  71.253  58.962
  54.545  71.053  59.796  54.121  70.640  58.914  55.279  33.772  28.472  60.276
  33.960  27.849  60.978  33.436  29.247  60.727  19.077  23.710   5.680  18.174
  23.585   5.390  19.000  24.003   6.588  41.211  71.549  46.350  41.746  70.783
  46.556  41.058  71.488  45.407  12.600  67.687  38.744  13.518  67.684  38.474
  12.631  67.640  39.699  53.205   2.687  59.565  53.686   1.981  59.133  53.840
   3.400  59.638  56.490  13.222  10.089  56.796  12.405  10.483  56.853  13.213
   9.204  64.153  30.771  43.596  64.553  31.187  44.359  63.243  30.623  43.853
  44.802  66.345  38.961  44.656  67.160  38.481  45.645  66.025  38.638  53.875
   8.238  20.104  53.070   8.149  20.615  54.578   8.138  20.745  40.757  30.322
   1.353  40.018  30.754   1.782  41.229  29.891   2.066  23.210  14.448   5.961
  22.469  14.944   5.614  23.296  14.748   6.866  23.780  49.613  39.111  24.722
  49.531  38.962  23.394  49.569  38.236  64.775  24.801  43.413  63.955  25.278
  43.283  65.450  25.479  43.411  17.554  73.678  25.958  17.728  74.229  26.722
  17.062  74.243  25.363  40.973  43.830   8.940  40.261  43.324   9.332  40.577
  44.675   8.727  52.951  36.960  20.928  53.785  37.221  20.539  52.702  36.167
  20.453  46.560   5.155  69.207  46.917   5.813  69.804  45.611   5.258  69.278
  48.025  23.222  63.743  47.807  22.561  64.400  47.213  23.714  63.619  69.056
  43.450  25.985  69.403  44.154  26.533  68.107  43.570  26.013  53.841  32.748
  45.531  53.263  33.452  45.826  53.249  32.028  45.311  63.100  58.881  19.960
  62.223  58.503  20.013  62.950  59.814  19.808  12.112  33.890   6.797  12.789
  34.563   6.857  11.298  34.349   7.005  38.617  31.590  69.413  37.978  30.880
  69.351  39.467  31.154  69.359  17.328  31.717   2.381  18.003  32.369   2.193
  17.111  31.344   1.527  23.714   6.345  59.646  24.282   6.035  58.940  24.010
   7.239  59.817  61.656  20.820  22.996  60.988  21.120  23.613  61.213  20.810
  22.148   6.774  43.064  19.832   6.365  43.889  19.571   6.052  42.437  19.860
  71.123  39.043  70.760  70.669  38.398  71.303  71.523  39.645  71.387   3.963
  46.187  45.103   4.756  46.647  45.377   3.289  46.866  45.079   4.471  12.042
  54.683   5.051  12.236  55.420   4.283  12.897  54.296  59.802  42.933  24.449
  59.324  43.241  23.679  59.230  43.146  25.187  39.739  62.759  19.319  39.200
  62.368  20.006  40.509  63.092  19.779  57.184  13.622  20.215  57.675  13.279
  19.468  57.363  13.003  20.924  26.623  72.781   2.056  25.728  73.066   2.239
  26.635  72.616   1.113  73.136  66.248  43.271  72.340  66.459  43.759  73.502
  67.099  43.028  62.372  65.808  21.715  62.278  64.887  21.958  63.291  65.897
  21.464  16.538   6.909   6.763  16.649   5.960   6.700  17.424   7.244   6.902
  16.153  61.618  16.379  16.416  62.261  17.038  16.901  61.565  15.784  31.428
   5.547  38.351  31.356   5.108  39.198  31.907   4.927  37.800  30.074  66.588
   4.956  30.819  66.785   5.524  29.955  67.381   4.433  13.126  61.555  38.833
  13.355  60.670  38.549  12.718  61.433  39.690  35.796  30.432  58.143  35.287
  30.264  57.350  35.329  31.142  58.582  70.496  12.105  24.102  70.919  12.305
  23.268  70.058  11.266  23.953  36.540  72.041  56.927  37.377  71.902  57.370
  36.404  72.988  56.962  30.980  57.945  21.179  31.566  58.022  20.426  31.476
  58.318  21.907  54.946  15.039  17.011  54.462  15.809  16.713  55.419  14.740
  16.234  55.590  54.215  40.775  55.416  54.570  39.903  55.097  53.395  40.803
   6.366  10.047  28.098   6.868  10.557  28.733   6.953   9.954  27.347   8.460
  43.302   2.694   8.881  42.669   3.275   7.583  43.418   3.060  22.517  46.346
   1.450  22.812  46.312   0.541  23.160  45.825   1.931  18.862  44.238  20.398
  18.326  44.938  20.025  18.371  43.437  20.213   8.984  25.399  44.876   8.471
  25.725  45.616   8.464  25.627  44.105   4.700   8.024  52.695   4.729   8.931
  52.391   3.766   7.820  52.753  46.595  64.100  43.479  46.308  64.704  42.794
  46.575  63.238  43.062  51.743  39.408  21.465  51.075  39.353  20.781  52.082
  38.517  21.540  17.517  11.491  42.071  17.664  11.543  41.126  18.209  10.911
  42.389   8.922  50.693  48.783   9.824  50.578  49.081   8.925  50.370  47.882
  15.275   3.922  62.137  15.391   3.877  61.188  16.139   4.161  62.473  39.528
  69.144  47.165  39.029  69.563  47.866  40.208  69.780  46.942  42.425  13.416
  15.847  41.945  13.636  15.048  42.584  12.475  15.780   1.922  29.967  21.797
   2.025  29.794  22.733   1.497  29.181  21.454  32.485  67.642  29.725  31.566
  67.397  29.836  32.489  68.214  28.957  25.036  53.377  71.021  25.300  52.687
  70.413  24.641  54.048  70.464  27.973   9.410  20.878  27.644  10.204  20.456
  27.184   8.938  21.147  65.595  18.149  37.481  66.021  17.332  37.222  65.276
  18.524  36.661  52.137  73.111  45.281  52.773  72.433  45.511  52.272  73.797
  45.935  59.914   4.726  36.210  60.257   4.572  35.330  60.037   3.893  36.665
  54.525  67.038  65.523  54.315  66.554  66.321  55.122  66.463  65.044   8.951
   6.985  68.786   8.930   6.939  67.830   8.087   6.676  69.059   4.521   9.525
   1.592   4.469   8.882   2.298   5.429   9.480   1.293  30.668  35.396  21.435
  30.057  34.750  21.789  30.116  36.138  21.187  68.971  27.351  58.352  69.126
  26.764  57.613  69.564  28.087  58.202  29.585   5.155  22.027  28.955   4.717
  21.454  30.346   4.573  22.035  70.827  60.141   9.528  70.145  60.193   8.858
  70.361  60.271  10.354  66.133  11.594  53.401  65.991  11.609  52.455  66.030
  12.506  53.673  29.073  38.765   8.733  28.865  39.546   8.219  28.274  38.239
   8.704   9.766  27.315  66.007   9.769  27.338  65.051   9.596  26.398  66.224
  57.123  47.119  34.597  57.142  46.441  33.921  56.789  47.895  34.147  58.816
  62.152  54.466  59.182  62.024  53.591  57.982  62.597  54.315  70.143  20.377
  27.184  70.075  19.676  27.831  69.238  20.645  27.025  69.811  49.296  72.210
  70.671  49.042  72.546  69.437  48.483  71.871   6.582  33.782  30.723   6.361
  34.324  31.480   7.417  33.376  30.955  43.897  10.537  56.516  44.533  10.046
  55.996  43.611  11.245  55.939  33.419   7.109  55.894  33.485   7.368  56.814
  34.136   7.574  55.463  23.608   2.340   0.227  23.290   3.177  -0.112  24.561
   2.402   0.163  31.519  11.698  22.090  31.933  11.911  21.254  31.877  12.339
  22.705  55.565  62.015  69.439  55.670  61.085  69.238  55.761  62.081  70.374
  53.732   8.066  12.499  53.608   7.481  13.247  53.050   7.808  11.878  31.507
  55.749  71.604  31.567  54.814  71.801  31.673  55.806  70.663  36.644  71.594
  23.743  37.198  71.057  23.177  36.147  72.146  23.140  68.029  53.084  18.865
  67.927  53.993  19.146  68.411  53.146  17.989  46.598  55.351  67.086  47.407
  55.840  66.935  46.745  54.507  66.659  47.814   3.567  64.734  47.806   4.161
  65.484  48.629   3.771  64.275  10.995   3.012  19.391  10.062   2.874  19.554
  11.361   3.218  20.252   3.811  27.487  31.353   4.654  27.038  31.413   3.979
  28.235  30.780  19.081   5.089  20.976  18.272   4.579  20.950  19.076   5.504
  21.838  38.491  61.691  38.171  37.572  61.957  38.201  38.948  62.449  37.809
  65.710  48.137  29.284  65.863  47.192  29.315  64.855  48.227  28.863  54.522
  31.786  55.889  53.684  31.584  55.473  55.170  31.661  55.195  55.894  12.882
  35.419  55.275  13.133  36.105  56.741  13.198  35.734  64.541  59.575  65.690
  65.108  60.261  65.335  63.653  59.906  65.556  38.231   1.040  54.001  38.389
   0.178  53.615  38.192   0.877  54.943  56.296  61.393  27.590  56.719  61.363
  26.732  56.006  62.300  27.683  69.968   6.238  60.343  70.062   7.092  60.765
  69.601   6.435  59.481  37.362  41.830  55.596  37.809  42.644  55.365  37.880
  41.144  55.176  23.131  43.744  13.367  23.091  43.667  12.414  24.059  43.880
  13.558  36.083   7.798  64.288  36.482   6.986  64.601  36.773   8.223  63.778
   7.667  32.330   2.405   6.780  31.977   2.334   7.975  32.035   3.262  15.441
   5.639  71.243  16.236   5.162  71.005  15.645   6.037  72.090  17.704  27.797
  40.472  17.410  26.918  40.711  18.404  27.652  39.836  25.334  19.311  61.322
  24.597  19.278  61.931  25.278  18.491  60.832  25.716  64.190   5.501  25.398
  64.793   6.173  26.635  64.044   5.725  24.323  66.582  38.958  23.459  66.269
  38.689  24.444  67.397  38.470  46.164  66.168  12.399  45.359  65.737  12.688
  46.441  65.667  11.632   0.148   7.489  29.769  -0.200   6.827  29.173   0.758
   7.997  29.233  51.296  31.702  15.152  50.405  31.371  15.265  51.363  31.897
  14.217  21.493   4.199  12.211  20.847   3.495  12.260  21.159   4.873  12.803
  13.136  15.976  58.040  14.034  16.047  57.716  12.940  15.040  58.001  31.930
  71.462  37.841  32.423  71.912  38.526  32.554  71.362  37.122  62.430  44.584
  46.659  61.480  44.508  46.753  62.551  45.220  45.955  64.575  19.842  67.396
  64.916  20.486  66.775  64.106  20.363  68.048  13.675  51.282  32.973  13.939
  51.083  32.075  13.429  50.435  33.344  26.198  52.591   4.156  26.000  53.054
   4.970  25.346  52.468   3.737  35.274  34.099  55.680  35.389  34.798  56.323
  35.433  34.522  54.836  24.629  35.933   7.263  25.255  35.455   6.720  24.576
  35.425   8.072  54.731  17.370  14.896  53.997  17.089  14.350  55.487  17.352
  14.309  36.337   6.060  50.005  35.863   5.588  49.319  37.242   5.759  49.921
  56.618  40.711  62.551  56.051  40.154  63.084  57.495  40.569  62.907  66.691
  41.520  18.037  66.303  40.762  17.601  67.483  41.179  18.452  25.318  50.844
   7.211  24.918  51.658   7.515  24.852  50.637   6.400  52.523  36.011  29.588
  53.262  36.493  29.959  52.046  36.663  29.073  60.576  38.291  30.630  60.596
  37.901  31.505  59.689  38.119  30.312  61.586  24.155  24.065  61.028  24.598
  23.425  62.100  24.858  24.461  68.558   8.993   1.542  69.403   9.381   1.770
  68.620   8.821   0.602  44.594  73.864  53.042  43.668  73.782  53.270  44.696
  74.780  52.782  51.929  65.435  51.498  52.202  65.659  52.387  52.634  64.880
  51.163  45.587  69.470  20.211  45.403  70.139  19.551  46.528  69.312  20.136
   2.456  72.058  64.922   2.551  72.782  65.541   2.767  71.290  65.401  63.591
  70.754  65.929  63.031  71.479  65.650  62.983  70.034  66.099   0.951  13.705
  45.111   0.975  12.751  45.182   0.020  13.925  45.148  50.252  10.914  53.980
  50.801  11.023  53.203  50.127   9.968  54.054  53.228   6.435  37.209  53.259
   7.293  36.785  52.403   6.050  36.911  69.347  70.989  59.768  70.216  71.344
  59.955  69.343  70.851  58.821  56.826  33.789  22.362  57.633  33.829  22.877
  56.773  34.644  21.934  73.757  65.834  26.744  73.076  65.986  27.399  73.447
  65.077  26.247  57.269  62.345   3.339  57.721  62.258   4.178  57.177  63.289
   3.214  59.663  29.803  51.851  60.361  29.214  51.565  59.613  29.673  52.798
  66.782  25.579  58.927  67.478  26.231  58.838  66.466  25.443  58.033  72.651
  36.310  12.302  72.466  35.538  11.767  71.895  36.881  12.166   1.904   7.868
  52.469   1.631   7.868  51.551   1.236   8.387  52.917   1.075  10.956  49.687
   2.008  10.799  49.829   1.031  11.854  49.358  47.386  65.652  16.842  47.314
  66.327  16.167  46.543  65.675  17.294   3.241  59.996  27.369   3.081  60.545
  28.136   4.011  59.477  27.602  55.321  17.325  11.298  55.814  16.695  11.823
  54.688  16.792  10.816   5.444  43.484  26.255   4.625  43.085  26.550   5.721
  42.942  25.517  12.848  61.721   1.490  12.001  62.135   1.324  12.636  60.803
   1.660  15.621  73.812  33.318  15.983  73.783  34.204  15.048  74.579  33.319
  39.004  49.020  65.218  39.522  49.028  64.413  38.125  48.770  64.935   6.182
  46.149  20.849   5.296  46.249  20.501   6.544  47.035  20.841  20.291  48.407
  55.974  19.783  48.948  55.369  20.392  48.951  56.755  60.012  45.492  19.619
  59.402  45.543  20.354  59.680  44.773  19.080   3.314  40.413  40.996   3.281
  40.851  41.847   2.471  40.615  40.590  13.547  63.879  28.699  13.105  63.623
  27.889  12.862  63.846  29.366   0.523   0.126  18.838  -0.416   0.262  18.965
   0.719   0.565  18.011  71.579  41.025  17.361  72.171  41.764  17.500  70.822
  41.405  16.914  50.304  72.439  33.830  50.185  73.382  33.945  51.173  72.354
  33.437  29.917  11.599  53.439  30.042  11.157  52.599  29.404  12.378  53.226
  18.374  18.759  11.201  19.166  19.288  11.295  18.631  18.045  10.617  36.861
  57.988   0.464  37.481  57.392   0.884  36.626  57.552  -0.355  40.952  69.115
   7.852  41.696  69.662   7.602  40.237  69.735   7.996  35.988   4.351  47.770
  36.557   5.094  47.570  35.303   4.388  47.102  19.962  45.501   8.403  19.838
  46.027   7.613  19.407  44.733   8.269  12.928  37.911  38.623  12.878  38.865
  38.679  12.023  37.631  38.487  58.770  43.736  70.615  58.590  44.663  70.461
  58.374  43.288  69.867  45.649  17.169  62.119  45.671  17.521  63.009  45.113
  16.379  62.187  35.167  63.286  15.888  35.820  63.875  16.266  34.382  63.826
  15.797  30.216  71.680  29.235  31.158  71.728  29.394  29.907  70.995  29.829
  64.954  66.668   6.077  64.771  66.937   6.977  65.857  66.352   6.100  35.578
  40.814  67.528  35.187  40.228  68.176  36.053  41.463  68.048  20.528  46.271
  24.979  20.530  46.288  24.022  20.936  47.099  25.235  33.112  12.548   4.852
  33.094  13.499   4.957  33.377  12.217   5.710  63.913  55.020  19.666  63.982
  55.951  19.879  63.159  54.964  19.078  70.174  14.299   7.345  69.231  14.289
   7.178  70.251  14.158   8.288  65.870  28.198  23.851  66.253  29.024  23.555
  66.359  27.979  24.644  40.214   8.518  11.071  39.832   9.262  11.537  40.810
   8.119  11.705  72.780  55.725   2.710  72.229  55.356   3.401  72.532  55.241
   1.922  71.723  73.756  69.425  71.269  73.266  68.739  71.456  73.330  70.239
   2.448  67.319  71.910   1.878  66.798  72.476   2.904  66.674  71.370  23.769
  68.714  62.883  24.344  68.868  63.633  23.713  67.761  62.816  59.351  69.060
   4.367  59.422  68.433   5.086  59.125  68.526   3.605  42.828   5.597  28.050
  42.262   6.345  28.237  43.592   5.976  27.615   1.901  72.353  26.026   2.739
  72.057  26.380   1.844  73.273  26.282  11.283   1.525  25.444  11.901   1.086
  24.860  10.551   1.770  24.878  10.588   0.492  39.242  10.584   0.971  38.413
   9.698   0.590  39.580   6.982  70.113  35.684   7.926  70.216  35.802   6.856
  69.169  35.581  58.374  64.783  38.815  58.255  63.914  39.197  57.960  65.378
  39.440  30.032  67.965  28.248  30.226  67.462  27.457  30.189  68.875  27.998
  71.695  25.213  50.063  71.496  26.036  49.616  71.299  24.538  49.511  32.853
  58.956  22.856  33.787  58.788  22.975  32.432  58.503  23.586  20.029   9.764
   9.890  19.754  10.450  10.498  20.904   9.516  10.188  11.519  10.879  23.967
  11.031  11.699  24.045  11.126  10.303  24.623   9.696  64.860  64.181   9.467
  65.664  63.714   8.854  64.456  64.389  24.639  13.441  45.426  25.519  13.630
  45.102  24.129  14.219  45.201  69.204   2.450   1.337  69.969   2.220   1.864
  69.251   1.866   0.579  30.094  24.384  17.027  29.913  24.298  16.091  30.710
  23.677  17.219  58.651  68.366  16.931  59.265  67.633  16.884  58.211  68.256
  17.774  72.855  49.857  70.337  72.329  50.622  70.103  72.350  49.111  70.013
  10.399  13.111  66.080   9.739  13.187  65.390  11.193  12.833  65.622  42.388
  37.768  61.357  42.001  38.449  60.807  43.230  37.575  60.944  64.818  17.485
  57.221  65.023  16.742  57.788  64.037  17.877  57.612  14.049  38.374  44.999
  14.169  39.126  45.578  13.100  38.291  44.908  72.320  16.127  12.960  73.239
  16.252  13.200  72.199  16.675  12.184   7.570  35.271  47.137   6.955  35.892
  47.528   8.246  35.151  47.805  11.301  40.046   6.276  12.165  39.845   6.635
  10.741  40.155   7.044  33.094  53.225   7.517  32.172  53.178   7.264  33.557
  52.763   6.818  18.286  43.501  24.788  19.140  43.552  24.359  17.749  42.980
  24.191   6.734  35.363  16.928   6.218  34.760  16.394   7.187  34.800  17.556
  18.686  66.361  37.538  19.451  66.853  37.838  18.623  65.623  38.145  71.705
  58.808  50.411  71.972  58.430  49.573  70.790  59.057  50.280  54.396  29.581
  28.516  54.000  29.293  27.694  54.078  28.955  29.167  60.099  18.041  18.007
  59.474  18.746  18.174  59.629  17.435  17.434   2.722  31.680  65.344   3.192
  30.848  65.399   3.279  32.301  65.814  42.482  11.476  50.513  42.781  10.642
  50.150  41.814  11.233  51.154  26.347  38.554  13.419  25.802  38.811  14.163
  26.288  39.293  12.813  17.510   5.286  18.403  17.371   4.403  18.061  18.392
   5.519  18.112  42.181  50.866  70.466  42.662  51.692  70.519  41.614  50.968
  69.702  48.523  61.994  18.629  47.652  61.827  18.268  48.377  62.096  19.570
  65.640  29.870  13.649  66.192  30.219  12.949  64.746  29.969  13.321   1.289
  67.290  59.154   0.818  66.476  59.335   0.637  67.857  58.742  17.272  22.573
  57.619  16.583  21.914  57.706  16.810  23.370  57.361  29.805  66.023  14.615
  29.933  65.075  14.623  29.341  66.195  13.796  66.556  57.753   4.667  67.473
  57.573   4.456  66.587  58.175   5.526  20.661  28.374  61.542  21.247  28.022
  60.872  20.096  28.985  61.069  20.212   5.386  27.671  20.622   4.764  27.071
  20.584   5.175  28.527  56.420  33.739  67.816  55.613  34.168  67.529  56.135
  33.114  68.482  65.055  66.689  20.695  65.298  67.532  21.078  65.476  66.685
  19.836  69.348  58.406  56.451  69.193  59.301  56.150  69.280  58.459  57.405
  48.933  67.933  72.424  48.787  67.164  71.873  48.836  68.676  71.828   3.475
  46.446  49.297   2.948  47.235  49.169   2.883  45.725  49.082  49.244   8.549
  28.383  49.713   7.756  28.643  49.532   8.715  27.485  65.684  72.029  67.130
  64.972  71.623  66.636  66.459  71.899  66.584   3.641  32.377  19.375   4.065
  32.874  18.675   4.070  32.677  20.176  56.198  15.901  37.213  55.824  16.781
  37.168  55.442  15.325  37.324  47.120  30.653  61.453  46.560  30.857  62.203
  47.840  30.142  61.823  13.922  29.446  66.756  13.399  30.066  66.247  13.916
  29.802  67.644  62.739   4.701  57.823  62.001   4.823  58.421  63.214   5.531
  57.857  45.564  33.746  57.382  46.354  33.806  56.845  45.703  34.382  58.084
  56.745  56.018  43.077  56.732  55.113  42.765  57.353  56.465  42.488  34.071
  74.195  43.197  33.786  75.092  43.021  33.394  73.836  43.770  63.094  60.349
  72.043  63.648  61.119  72.175  63.687  59.606  72.156  32.189  20.729   2.898
  31.458  20.173   3.167  32.613  20.980   3.718  68.815  30.670  53.307  68.878
  30.553  52.359  69.530  31.269  53.523  48.231  19.793  12.742  48.033  19.643
  13.667  48.567  20.689  12.712  51.676  65.979  18.883  52.590  65.782  18.681
  51.183  65.255  18.495   9.504  48.788  11.174   9.477  48.109  10.499   9.791
  49.575  10.710  27.302  38.491  55.901  27.103  39.412  56.069  28.151  38.505
  55.460  68.775  41.168  38.995  68.660  40.274  39.317  68.389  41.719  39.677
  58.828  72.374  59.140  58.006  72.811  59.360  58.566  71.626  58.604  35.191
  32.054  30.925  35.017  31.131  30.743  36.125  32.162  30.744  50.714  53.538
   9.103  51.272  53.140   8.435  50.002  53.944   8.609  44.571  28.067  26.801
  45.113  27.292  26.652  44.716  28.288  27.721  58.948  49.645  42.612  58.527
  48.823  42.864  59.065  49.574  41.665  20.212  73.925  34.194  19.828  74.669
  33.731  21.155  74.022  34.063  59.455  74.110  31.995  60.043  73.972  31.252
  58.577  74.017  31.625  27.488  26.274  14.670  27.591  27.124  15.098  26.715
  25.890  15.083   8.105  64.952  67.956   7.379  64.378  68.204   8.434  64.582
  67.137  29.946   3.659  14.673  30.448   4.471  14.739  30.589   3.000  14.413
  69.685  50.358  38.629  69.678  51.022  37.940  70.611  50.147  38.750  73.964
  61.689  26.993  74.398  62.341  26.443  73.163  62.121  27.289   3.149  70.864
  19.059   2.304  70.853  18.611   3.340  71.793  19.189  38.112   0.127  43.420
  38.421   0.154  44.326  38.594   0.828  42.982  52.204  68.227  64.312  52.978
  68.007  64.830  52.221  67.609  63.582  13.537  56.698  52.673  14.089  57.359
  52.255  12.642  57.002  52.520  12.806  47.125  39.595  12.228  47.867  39.421
  13.688  47.473  39.468  13.465  64.327   5.808  12.895  65.088   5.917  13.072
  63.652   6.362  34.026  31.187  69.724  33.909  32.056  69.340  33.151  30.936
  70.020  67.277  67.215  46.966  67.453  68.154  46.906  66.684  67.129  47.712
  63.025   7.453  28.508  62.810   8.335  28.204  62.215   6.956  28.391  68.683
  53.705   2.703  68.656  52.806   3.031  69.322  53.680   1.991  68.297  44.628
  13.449  69.048  44.038  13.384  67.781  44.278  14.176  45.561  66.853   6.913
  45.806  65.972   7.196  44.930  66.711   6.207  62.278   7.998  51.454  62.917
   8.191  52.140  62.208   8.812  50.955  17.642  23.615  52.233  16.787  23.207
  52.366  17.459  24.554  52.212  52.205  27.218  12.665  53.125  27.459  12.559
  51.720  27.998  12.398  46.395  25.396  60.574  45.820  25.998  61.045  46.216
  25.567  59.649  43.470   1.473  64.541  43.874   0.878  63.909  44.198   1.998
  64.874   2.556  33.971  42.164   1.840  33.336  42.156   2.406  34.511  41.388
  63.898  73.638  49.359  63.572  73.163  50.124  63.576  73.135  48.610  42.450
  21.456  18.391  43.401  21.385  18.308  42.316  22.013  19.157  13.097  20.567
   3.966  14.003  20.741   3.712  13.158  19.849   4.596  51.564  28.896   4.570
  52.057  28.214   5.026  52.161  29.210   3.891  43.470  23.368  57.435  43.593
  22.688  58.098  44.178  23.991  57.598  19.445  49.469  22.646  19.875  49.008
  21.926  18.960  48.787  23.112  43.907  24.958  18.540  43.880  25.836  18.920
  44.490  25.041  17.785  33.900  31.643   0.912  34.207  31.947   1.766  34.355
  32.201   0.281  72.735  39.246   5.114  72.002  39.366   5.718  73.405  38.803
   5.635   8.507  63.218  27.625   8.631  63.397  28.557   8.242  64.058  27.252
  67.149  22.824  23.008  67.148  23.769  22.855  66.234  22.564  22.907  42.867
  48.865  64.432  42.155  49.062  63.823  43.285  48.085  64.068  10.472  70.130
  56.904   9.670  69.638  57.079  10.791  70.385  57.770  23.619  69.084  66.329
  24.206  68.366  66.090  24.196  69.840  66.433  64.379  40.087  55.210  65.022
  40.793  55.275  63.615  40.415  55.684  55.562  38.554  50.490  55.524  37.671
  50.123  55.460  38.426  51.433   9.184   7.239  51.934   9.601   7.786  51.268
   8.986   7.842  52.650  11.257  34.985  21.267  10.809  35.098  20.428  11.747
  34.169  21.169  56.331  69.932  16.893  56.778  70.560  17.460  57.015  69.315
  16.633   6.816  11.812  10.468   6.366  12.492  10.970   7.484  11.477  11.066
  68.621  60.713  55.272  68.953  61.562  55.564  67.983  60.926  54.590  66.494
  73.734  51.796  66.777  74.630  51.614  65.655  73.835  52.246  71.510  49.107
  32.786  71.088  48.803  31.982  72.111  49.794  32.496  14.663   1.367  21.683
  14.735   2.305  21.504  14.029   1.049  21.040  38.477  51.790  63.920  37.800
  52.400  63.627  38.726  51.311  63.130  12.032  73.235  71.923  11.686  72.353
  71.786  11.889  73.680  71.087  14.670  68.356  53.373  14.909  68.861  52.596
  14.175  68.970  53.915  37.870  62.834  15.251  37.898  62.070  15.827  38.577
  63.398  15.565  62.330  56.831  51.729  62.534  57.357  50.956  63.125  56.871
  52.262  64.164  35.108  62.845  64.924  35.484  63.289  64.490  34.860  61.980
   9.597  15.298  71.437   8.825  15.762  71.760  10.050  15.938  70.888  24.553
  51.212  52.846  23.612  51.157  52.682  24.703  50.616  53.580  26.331  57.725
  17.574  26.822  57.929  16.778  26.671  56.876  17.854  31.548  70.301  33.159
  31.039  70.238  32.351  31.210  69.597  33.711  34.333  28.572  11.307  34.133
  28.974  12.152  35.095  28.018  11.480  27.036  67.182  11.949  26.094  67.199
  11.776  27.199  66.308  12.305  29.597  68.693  49.248  29.256  69.281  49.921
  28.966  68.756  48.531  18.059  27.293  33.687  17.585  27.214  34.515  17.908
  28.197  33.411  59.176  14.980  11.872  58.262  15.197  12.056  59.670  15.736
  12.190  14.019  11.154  58.975  14.033  10.480  59.655  14.077  10.667  58.154
  10.146  53.132  61.659  10.840  53.148  61.000  10.598  53.283  62.488  21.895
  23.045  49.258  21.545  23.862  49.612  22.655  23.313  48.742  54.134  34.963
  23.760  54.733  34.728  23.051  53.758  35.800  23.487  58.174  60.620  32.642
  57.918  61.488  32.956  57.938  60.622  31.715  68.897   2.391  62.126  68.279
   1.941  62.703  69.673   2.529  62.669  34.010  72.483  16.709  33.302  71.851
  16.833  34.748  71.958  16.398   7.311   7.233  37.151   7.175   7.348  38.091
   6.954   8.030  36.758  37.655  44.643  16.057  37.551  44.044  15.317  38.581
  44.576  16.291  48.832  63.102  52.032  49.739  63.131  51.729  48.337  62.784
  51.276  63.419  51.677  55.180  64.163  51.173  54.850  63.817  52.409  55.652
  39.404  23.155  68.243  38.955  23.026  67.408  39.970  23.913  68.096  42.622
  16.942   6.295  42.231  17.806   6.167  43.096  16.771   5.482  62.825  62.813
  53.759  62.102  63.050  53.178  63.599  63.199  53.347  52.461  58.401  22.406
  52.303  58.552  21.475  52.002  59.117  22.847  24.207   3.058  64.743  23.549
   3.414  64.147  24.288   3.717  65.432  19.836  10.868  56.314  19.542   9.957
  56.313  20.541  10.893  55.668  54.023  32.602  32.567  54.056  31.646  32.580
  54.688  32.856  31.927  60.278  59.083  21.744  61.024  59.095  22.344  59.826
  59.911  21.905  14.410   6.972  30.877  15.089   6.413  31.256  14.893   7.670
  30.436  43.623  50.307  12.621  43.289  49.981  13.456  43.767  49.519  12.096
  60.183  67.479  47.026  59.629  68.253  46.921  60.200  67.077  46.158  48.000
  50.973  64.004  47.088  50.695  64.090  48.111  51.144  63.069  42.386  65.281
  71.663  42.318  66.235  71.622  42.402  65.002  70.748  14.156  24.958  61.029
  13.821  25.095  60.143  14.946  25.496  61.073  69.598  17.833  13.251  70.141
  18.618  13.185  70.086  17.254  13.837  30.748  51.858  66.033  30.177  52.491
  65.598  30.177  51.414  66.661  52.929  19.306  43.802  53.595  19.531  43.152
  52.119  19.679  43.454  56.952  37.392  16.218  56.909  36.442  16.103  56.601
  37.747  15.401  15.317  35.090  20.404  15.835  35.650  19.826  15.640  34.205
  20.233   2.029  34.790  39.335   2.429  35.120  38.531   1.154  34.509  39.070
  57.306  71.657  23.904  57.855  72.440  23.939  57.927  70.929  23.885  56.192
  73.548  47.050  55.743  72.916  46.489  55.570  73.726  47.755   3.891  47.359
   1.483   4.801  47.622   1.620   3.489  47.426   2.349  16.807  18.791  27.843
  17.508  19.262  28.293  16.062  19.391  27.866  52.540  18.729  34.915  51.937
  18.242  35.476  51.989  19.383  34.483  20.182  54.424  13.632  20.838  54.833
  13.068  19.583  55.136  13.859  50.881  18.493  60.946  51.466  18.058  61.567
  51.383  18.531  60.131  38.519  66.734  67.365  38.022  66.718  66.547  39.166
  67.428  67.239  49.102   4.432  28.556  49.191   4.084  29.443  49.585   5.259
  28.574   8.609  51.292  27.280   8.569  50.898  28.151   8.870  52.199  27.440
  71.043   1.521   2.953  71.307   1.340   3.855  71.841   1.834   2.528  60.874
  51.905  56.178  61.781  51.970  55.878  60.371  51.728  55.383  69.690  53.959
  60.257  68.941  53.946  60.853  69.307  54.115  59.394  44.983  55.316  12.629
  44.537  54.485  12.468  44.969  55.763  11.783  26.129  22.241  23.263  25.543
  22.639  22.619  26.320  22.946  23.881   2.987  38.508  48.135   2.624  38.316
  49.000   2.278  38.953  47.671  38.746  16.413   0.182  38.594  17.334  -0.031
  38.148  16.234   0.908  60.103   4.728   1.743  60.758   4.354   2.333  60.467
   5.575   1.486  58.716  36.956  48.505  57.833  36.861  48.149  59.018  36.057
  48.639  14.831   1.331  57.689  15.043   2.251  57.531  15.024   0.895  56.859
  45.887  10.178  39.804  45.253   9.622  40.257  46.731   9.941  40.187  12.834
  61.717  71.050  12.879  61.884  71.991  12.090  61.124  70.947  44.513  55.715
  64.703  45.148  55.568  64.002  45.045  55.954  65.462  61.959  57.810  42.663
  62.524  58.448  43.099  62.346  57.701  41.795   5.278  65.367  52.803   4.913
  64.894  52.055   6.158  65.619  52.522  61.368  52.225  18.788  60.731  52.351
  19.492  62.210  52.155  19.237  70.463  52.969   6.455  70.089  52.104   6.290
  70.541  53.019   7.407  59.050   6.321  30.531  58.619   5.816  31.221  58.984
   7.230  30.823  59.651  74.380  18.432  60.181  74.792  17.750  60.003  74.728
  19.252  35.954  75.040  34.288  36.504  74.358  33.905  35.071  74.840  33.977
   2.671  62.722  18.272   3.312  63.351  17.942   3.190  61.954  18.511   8.759
  73.604  45.309   9.115  74.073  46.064   8.609  74.285  44.653   9.601  45.799
  45.969   9.128  45.729  46.798   9.632  44.903  45.633  66.757  66.083  14.711
  66.255  65.454  15.229  67.491  65.576  14.363   5.847   5.578   5.947   6.489
   5.781   5.267   5.151   6.223   5.820  71.134   7.404  27.672  71.771   6.737
  27.929  71.198   8.073  28.354  37.514  66.398  47.584  37.230  66.751  48.427
  37.196  67.030  46.939  64.448  24.231  59.646  65.198  24.819  59.558  64.303
  23.894  58.762  50.367  70.967  30.465  50.526  70.711  29.557  50.731  71.850
  30.533  10.404  50.944   9.706  11.336  51.023   9.908  10.379  50.700   8.780
  31.477  45.528  13.482  31.495  44.645  13.113  32.098  46.024  12.948  53.322
  41.331  63.980  53.403  40.878  63.141  54.034  41.971  63.976   8.512  69.642
  51.305   9.096  70.381  51.476   7.998  69.551  52.107   8.457  13.584  64.216
   7.680  14.082  64.470   8.110  12.799  63.790   4.189   8.585  63.880   5.108
   8.372  64.042   4.217   9.411  63.397  59.771  47.723  47.412  60.665  47.870
  47.101  59.733  46.784  47.596  60.737  63.481  52.068  60.870  63.410  51.122
  60.469  64.389  52.205   8.813  25.711  55.956   8.803  24.755  55.995   8.047
  25.980  56.463  45.366  25.956  55.238  45.436  26.775  54.748  45.956  25.354
  54.785   3.979  65.087  55.201   4.431  65.057  54.358   3.389  65.837  55.130
  73.020  64.020  35.977  72.834  63.772  36.883  73.031  63.191  35.500  11.007
  71.681  43.519  10.449  72.391  43.205  10.463  70.897  43.444  20.286  69.687
  46.605  20.853  69.201  47.204  19.957  69.025  45.997  11.229  27.864  72.278
  11.482  27.289  73.000  11.233  27.296  71.507  69.945  63.010  16.160  70.637
  63.131  15.511  69.296  62.461  15.718  71.229   0.628  62.421  71.491   1.529
  62.235  71.335   0.537  63.368   8.128  30.274  44.134   8.846  29.825  43.689
   8.027  31.097  43.655  40.234  14.048  13.877  40.292  13.149  14.199  39.296
  14.209  13.782   4.480  21.295  25.710   3.965  20.618  25.269   4.622  21.962
  25.039  34.309  50.055  60.837  34.740  50.108  61.690  35.019  49.873  60.221
  53.124  12.960  63.496  52.498  13.455  62.968  53.221  12.127  63.034  71.437
   4.333  25.178  71.473   5.279  25.033  71.267   3.965  24.311  67.265  67.302
   1.534  66.401  67.453   1.918  67.749  68.109   1.707  60.224  18.201  10.090
  59.433  17.789   9.742  59.914  18.732  10.824  41.717  19.174  17.338  42.330
  18.538  17.705  41.982  20.011  17.720  54.334  60.035  45.107  53.848  60.438
  44.388  54.537  59.154  44.794  56.955  20.609  57.728  56.028  20.439  57.896
  57.405  19.832  58.061  22.437  46.834  59.710  23.042  47.509  59.401  22.321
  46.253  58.958  46.610  13.827  17.276  45.840  14.363  17.088  47.276  14.456
  17.556  66.835  34.536  35.564  66.650  33.933  36.284  66.183  34.321  34.897
   4.036  64.801  42.506   3.803  64.943  41.588   4.385  65.643  42.798  33.058
  46.081  50.046  32.445  45.789  50.720  32.588  46.771  49.577  50.756  23.786
  26.266  51.193  23.307  26.970  50.166  24.390  26.717  52.694  47.822  66.933
  52.471  46.893  66.885  53.578  47.876  66.569  69.027  28.834  39.138  68.433
  29.191  38.477  69.739  29.472  39.189  34.242  18.279  63.013  34.327  18.838
  63.785  33.358  18.452  62.689  69.832  13.466  29.766  70.713  13.132  29.930
  69.641  13.206  28.865  28.171  57.897  35.049  27.345  57.801  35.523  28.785
  58.234  35.702  20.735  41.908  52.343  20.794  41.118  51.806  21.136  41.662
  53.177   6.279  16.853  57.872   5.367  16.932  58.153   6.240  16.897  56.917
  65.045  39.218  12.395  65.649  38.488  12.533  64.909  39.585  13.269  37.385
   4.554  27.313  36.436   4.612  27.423  37.524   3.714  26.874  22.669  28.537
  70.227  23.054  28.091  70.981  23.204  28.258  69.484   0.455  29.216  55.124
   0.542  29.898  55.790   1.201  29.355  54.541   6.596   2.103  25.593   7.221
   2.813  25.446   6.676   1.903  26.526  13.651  43.012  63.161  13.375  42.680
  64.016  12.877  42.916  62.606  12.315  53.595  59.811  13.113  53.656  60.337
  12.024  54.502  59.713  67.935   4.492   3.013  68.645   4.837   3.555  68.279
   3.671   2.662  29.394  45.764  69.391  29.990  45.480  68.698  29.675  46.655
  69.599  51.974  72.842  39.393  52.535  72.081  39.547  51.158  72.633  39.847
  10.700  10.539   5.037  11.193  10.498   4.218  10.615  11.475   5.218  50.062
  51.752  46.016  50.184  52.560  46.514  49.129  51.554  46.105  25.345  67.772
  47.454  24.750  67.045  47.640  25.774  67.950  48.291  28.379  21.940  64.923
  28.021  21.125  65.274  27.664  22.572  65.008   4.338  25.458  19.014   4.357
  25.872  18.151   3.445  25.597  19.328  32.826  47.376  53.768  32.533  46.624
  53.253  33.510  47.780  53.235   7.452  48.667  20.671   7.503  48.922  19.750
   8.364  48.642  20.963   7.689  13.903  36.686   7.130  14.436  36.121   8.374
  13.574  36.103   4.881   2.504   5.407   5.141   3.255   5.941   3.937   2.611
   5.288  16.386   0.232  23.463  15.848   0.736  22.853  16.334  -0.668  23.140
  10.113  61.014  58.535  10.211  61.346  57.643  10.991  61.081  58.912  28.178
  70.484  70.965  27.611  71.200  70.680  29.037  70.699  70.601   4.407  55.073
  71.597   4.266  55.973  71.891   5.033  55.151  70.877  61.234  24.812  41.396
  62.079  25.247  41.282  60.624  25.334  40.875  56.742  45.222   3.073  57.096
  45.868   2.462  55.817  45.149   2.836  72.100  28.648  27.841  71.205  28.312
  27.874  72.534  28.248  28.595  37.615  47.178  69.780  38.296  47.837  69.917
  36.827  47.566  70.160   1.805  16.302   6.095   2.715  16.331   5.800   1.668
  15.393   6.362  17.231  47.640  19.331  17.403  47.841  18.411  17.949  48.057
  19.806  37.007   2.805  50.952  37.519   3.582  50.725  36.354   3.123  51.576
  62.411  28.122  53.934  63.124  27.824  54.498  62.768  28.883  53.477  56.395
  21.912  60.878  57.243  21.710  60.483  55.762  21.432  60.344  24.946  24.621
  12.145  24.452  25.412  12.359  25.627  24.920  11.543  69.920  49.732  16.260
  69.596  48.892  16.585  70.650  49.949  16.839  21.383   3.170  60.720  20.869
   2.983  59.934  20.744   3.496  61.353  63.902  44.420  27.958  63.415  43.865
  28.568  63.235  44.765  27.364  70.013  39.462  29.675  69.096  39.675  29.503
  69.979  38.781  30.347  61.386  43.549  44.353  61.377  43.344  43.418  61.460
  44.503  44.388  52.214  54.895  25.702  52.717  55.167  24.935  52.637  54.087
  25.992  48.510   6.013  38.042  47.754   5.513  37.734  48.146   6.854  38.317
  37.919  74.726  71.584  38.853  74.931  71.536  37.876  73.929  72.112  38.438
  28.277   2.737  37.693  28.277   3.338  38.790  29.165   2.791  38.696   3.566
  53.911  38.627   2.613  53.956  38.587   3.857  54.816  24.482  51.575  16.762
  23.786  50.942  16.941  24.553  52.086  17.568  15.941  31.715  60.667  16.319
  31.140  60.001  15.541  31.119  61.300  16.842  11.670  60.048  16.346  11.830
  59.245  16.326  11.018  60.523  10.416  46.103  51.399  10.319  46.161  52.350
  10.357  45.167  51.209  66.944  23.477  16.972  67.282  23.945  16.208  67.279
  22.586  16.874  17.466  22.607  65.527  16.756  22.050  65.207  18.265  22.156
  65.255  40.200  53.915  53.249  40.185  53.090  53.733  39.958  53.673  52.355
  61.502  36.616  71.302  62.261  36.821  70.756  60.805  37.180  70.966  12.555
  40.599  38.894  11.748  40.992  39.227  13.255  41.126  39.278  66.298  49.112
  57.478  66.759  48.364  57.858  65.827  49.503  58.214  32.916   1.741  21.712
  32.742   2.682  21.702  33.129   1.546  22.625  36.801  24.975   1.802  36.496
  24.068   1.773  37.359  25.015   2.579  39.673  26.375  65.362  39.181  27.194
  65.303  39.095  25.719  64.974  20.110  30.568  21.884  20.776  30.702  22.558
  20.587  30.177  21.151  72.123  71.560  33.934  72.707  70.923  34.347  71.771
  72.070  34.664   1.918   9.829   8.557   0.982   9.647   8.468   2.266   9.072
   9.028  63.299  50.602  39.633  63.752  51.445  39.606  62.460  50.767  39.203
  64.279  19.706  70.746  65.138  19.544  70.355  64.329  20.605  71.071  28.973
  22.765  22.862  29.304  23.530  22.391  28.230  23.096  23.365  61.954  63.290
  56.276  62.114  63.143  55.343  62.596  62.736  56.719   1.386  26.754  46.904
   1.447  27.568  47.405   0.508  26.423  47.092  30.129  66.344  46.374  29.790
  67.239  46.397  29.462  65.823  46.822  71.602  73.639  57.486  72.382  73.432
  56.972  71.789  73.287  58.357  54.474  69.355  19.268  53.800  69.978  18.993
  55.246  69.597  18.756  28.336  14.301  62.996  28.710  15.178  62.921  27.990
  14.262  63.888   2.304  39.217  37.434   2.774  39.128  36.605   2.989  39.391
  38.080   6.487  47.970  63.072   6.376  47.529  62.230   7.265  48.515  62.958
  61.242  14.854  39.709  60.698  14.912  38.924  60.632  14.998  40.434  63.367
  33.260  32.993  63.070  32.556  32.416  62.585  33.790  33.147  61.982  32.646
  20.842  62.119  33.465  21.318  61.499  32.091  21.453  50.829  39.126  50.319
  51.008  40.059  50.195  51.687  38.708  50.259   1.624   1.355  32.055   2.429
   1.523  32.546   1.098   0.808  32.639  12.996  43.578  17.769  13.828  43.762
  17.332  12.345  43.611  17.068  73.484  69.361  59.446  73.092  69.734  60.236
  72.876  69.593  58.744   0.129  27.926  21.066   0.642  27.118  21.097  -0.711
  27.692  21.461   7.198  65.246  26.611   6.375  65.721  26.730   7.443  65.417
  25.701  26.566  63.538  69.361  26.205  63.877  70.181  27.010  62.728  69.613
  56.176  59.390  33.757  55.600  59.291  32.999  56.928  59.880  33.424  55.076
  58.866  23.206  54.196  58.639  22.906  54.940  59.582  23.827  41.945  74.011
  60.399  42.176  73.122  60.670  42.099  74.021  59.455  54.603  25.461  67.940
  54.201  25.018  67.193  55.543  25.426  67.762  42.793  19.652  67.437  42.259
  19.498  68.217  42.159  19.721  66.723   6.452  61.471  48.401   5.863  61.442
  49.156   7.321  61.314  48.770  38.675  69.454  58.356  39.059  70.073  58.977
  39.145  68.635  58.513  21.912  28.157  53.925  22.865  28.204  54.005  21.620
  27.789  54.759  43.675  45.925  46.802  42.737  46.116  46.820  43.930  46.060
  45.890  15.692  48.824  39.736  15.321  48.989  40.603  16.487  49.358  39.711
  45.912  41.627   5.696  46.719  41.627   5.180  45.940  42.450   6.183  51.884
  26.491  70.915  51.641  26.619  69.998  51.655  25.580  71.098  37.375  15.132
  23.144  36.712  14.950  23.810  37.079  15.942  22.728  18.177  35.084  45.572
  18.485  35.877  45.133  17.681  34.616  44.900  58.522  46.925  42.477  58.252
  46.007  42.484  59.350  46.935  42.957   8.968  28.365  10.013   9.101  27.472
  10.331   8.484  28.800  10.715  59.872   5.951  56.816  58.971   5.959  56.493
  60.382   6.355  56.114  52.764   1.445  42.110  53.063   1.913  42.889  53.478
   1.544  41.482  26.710  63.546  35.704  27.360  63.275  35.055  27.228  63.896
  36.429  20.805  50.605  17.225  21.214  51.377  17.617  21.517  50.167  16.760
  67.548  61.045  71.271  67.506  60.228  70.774  66.672  61.423  71.185   9.522
  10.862  53.842   9.685  11.765  53.570   9.285  10.930  54.767   3.329   9.602
   4.081   2.982   9.708   4.967   3.169  10.446   3.658  45.382  13.562  30.058
  44.917  14.179  29.494  45.588  14.066  30.846  62.659  32.217  10.944  61.941
  32.848  10.980  62.715  31.970  10.020  10.507  24.206  21.108  10.108  23.708
  21.821   9.866  24.886  20.902  66.149  49.672  66.926  66.016  48.770  67.219
  65.643  50.200  67.543  73.900  63.104   0.750  73.851  62.335   1.319  73.010
  63.210   0.414  64.002  44.226  23.172  63.106  44.193  22.836  64.540  44.406
  22.401  55.664  54.906  10.489  55.775  54.163   9.896  56.551  55.237  10.627
  52.391  58.375  32.895  52.573  58.166  33.812  51.445  58.517  32.866  60.809
  52.732  29.609  60.737  51.799  29.407  60.373  52.828  30.456  51.369  52.826
  70.148  51.185  52.078  70.715  51.071  52.549  69.282  56.068  17.209  34.580
  55.250  16.934  34.167  56.210  16.572  35.280  73.007  34.151  14.565  72.603
  34.805  13.995  72.403  34.069  15.302  28.252   1.099  49.126  29.132   0.887
  48.815  28.141   0.565  49.913  55.540  65.062  28.377  55.721  64.494  29.126
  55.279  65.896  28.767  63.695  67.371   8.966  64.092  67.418   9.836  63.848
  68.237   8.587  30.921  19.031  52.158  31.051  19.973  52.270  31.610  18.630
  52.688  40.868  33.446   3.536  40.598  32.555   3.760  41.611  33.623   4.113
  48.824  12.519  20.666  49.096  11.601  20.639  49.513  12.958  21.165  60.182
  38.275  52.534  59.573  38.538  51.843  60.771  39.024  52.631   8.411  36.531
  44.791   8.070  35.984  45.498   7.740  36.488  44.110  63.695  53.618  41.368
  64.426  53.398  40.791  64.100  54.077  42.104  58.016  73.714  70.881  58.838
  73.234  70.985  57.584  73.292  70.138   6.112  37.975  14.274   5.782  38.825
  13.982   5.340  37.522  14.613  69.902  15.863   2.568  69.005  16.049   2.292
  70.448  16.246   1.881  70.561  73.413  20.216  69.633  73.648  20.191  70.675
  72.975  21.059   0.288  11.306   4.080  -0.322  11.903   3.647   1.119  11.780
   4.094  66.757  47.514  52.693  66.433  47.001  53.434  67.175  46.871  52.121
  71.005  53.185   9.188  71.411  54.016   9.436  71.229  52.587   9.902  73.728
  65.192  11.091  74.548  65.241  11.583  73.428  66.099  11.036  15.000  36.770
   5.080  14.432  37.192   4.434  15.753  36.465   4.574  36.856  12.932  34.219
  36.840  12.537  35.091  37.379  13.727  34.326  50.014  16.905  48.368  49.798
  17.737  48.789  49.202  16.400  48.406  31.003  13.223  50.866  30.776  13.693
  51.669  30.265  13.383  50.278  12.687  66.926  56.629  12.094  66.963  57.380
  12.119  66.726  55.885   2.789  65.558  24.243   2.699  65.755  23.311   3.734
  65.515  24.389  23.923  67.801  29.415  23.616  66.895  29.444  24.710  67.770
  28.871  15.671  72.068  60.728  14.735  71.867  60.710  16.050  71.395  61.294
  36.730  14.483  11.005  37.534  14.872  10.659  36.077  15.180  10.934  33.046
  66.166  12.119  32.787  66.435  13.000  33.462  66.943  11.744   3.248  42.070
  60.713   2.695  42.733  61.126   2.789  41.844  59.905   3.674  50.415  29.624
   4.444  50.314  29.065   3.836  49.827  30.362  13.284  36.560  21.469  13.881
  36.175  20.827  12.481  36.044  21.388  53.137  56.240  51.045  52.221  56.498
  51.146  53.364  56.506  50.154  16.215   8.961  40.051  16.111   9.276  39.153
  17.159   8.850  40.158  45.327  70.008  33.209  44.853  70.816  33.012  46.180
  70.122  32.789  57.756   2.812  60.056  58.247   2.561  59.274  58.412   3.196
  60.638   5.683  36.658  48.327   5.870  37.149  49.127   4.921  36.122  48.547
  59.042  13.286   4.029  58.340  13.798   3.628  59.599  13.027   3.295  56.539
  12.250  47.732  57.038  12.042  46.942  55.814  11.624  47.730  72.378  70.850
  48.667  71.827  71.506  48.242  72.493  70.168  48.005  46.860  24.564  21.590
  47.107  24.854  20.712  47.382  25.109  22.179  20.767  59.169  14.137  20.862
  58.346  13.656  21.626  59.317  14.531  37.024  23.279  57.068  37.811  22.970
  56.619  36.306  22.808  56.646   7.506  40.947  41.856   7.107  41.324  42.641
   7.733  41.704  41.316  67.118  41.342  61.400  67.739  40.614  61.402  67.639
  42.103  61.656  12.022  49.356  38.166  12.736  48.968  37.660  11.232  48.934
  37.829  39.273  50.943   3.068  39.410  51.826   2.725  40.041  50.451   2.776
  71.950  64.402  29.589  72.517  64.278  30.350  72.025  63.584  29.099  72.538
  28.936  46.801  73.104  28.184  46.979  72.291  28.837  45.882  60.894  53.090
   1.419  61.655  53.427   1.891  61.220  52.315   0.962  54.876  17.343  53.717
  55.806  17.503  53.880  54.428  18.062  54.161  72.510  28.942  51.779  72.320
  28.804  52.707  72.858  29.833  51.736  69.474  33.828  26.330  69.513  34.777
  26.212  70.165  33.487  25.762  61.707   2.655  17.939  61.405   1.954  17.362
  61.542   3.459  17.446  62.978   0.570  19.543  62.502   1.177  18.977  62.434
   0.496  20.327  53.799  37.812  24.231  54.652  38.245  24.252  53.180  38.512
  24.021  65.492  18.604  64.209  64.835  18.336  63.566  65.414  19.557  64.249
  73.466   4.881  69.633  74.340   4.924  69.243  73.055   4.125  69.215  12.630
   7.517  52.150  12.181   6.742  51.811  12.683   8.110  51.400  47.173  31.667
  68.346  47.079  30.812  68.766  46.274  31.970  68.218  73.740   5.056  14.589
  74.212   5.869  14.411  74.210   4.391  14.086  73.549  47.562   9.066  72.704
  47.360   9.468  73.576  48.518   9.033   5.652  47.318  33.104   5.913  46.512
  32.658   5.381  47.032  33.976   9.273  42.232  55.200   8.596  41.931  55.806
   9.952  41.560  55.247  61.345  55.205  71.971  61.037  54.407  72.401  61.739
  55.720  72.675  29.751  62.183  18.938  29.634  61.634  19.714  28.868  62.477
  18.716  12.118  11.834  19.931  11.280  11.378  20.005  11.975  12.489  19.248
  59.445  14.031  28.918  59.214  14.697  29.566  58.606  13.755  28.549  49.382
  71.971  41.243  49.968  71.350  41.676  49.639  72.825  41.589  21.465   3.543
  25.806  21.663   3.568  24.870  22.309   3.690  26.233   6.968  63.142  11.085
   7.249  64.056  11.132   7.782  62.645  11.006  40.662  68.825  41.875  41.306
  68.538  41.227  40.361  68.016  42.288  45.049  57.987  49.885  45.712  58.666
  50.011  44.808  57.721  50.772  14.921  37.809  24.180  13.985  37.637  24.076
  15.050  38.671  23.784  42.966  27.141  19.928  42.848  28.075  19.758  42.076
  26.802  20.031  34.965  53.575  49.187  35.249  52.674  49.340  34.359  53.512
  48.448  51.132   1.970  25.914  50.187   2.008  25.768  51.234   2.095  26.858
  14.986   3.023  36.848  14.967   3.167  37.795  14.069   2.892  36.608  53.307
   5.292  43.539  52.364   5.132  43.519  53.564   5.327  42.618  21.762  57.248
  34.055  21.940  57.181  34.993  21.019  57.849  33.994  69.868  14.139  56.879
  69.378  14.942  57.057  69.713  13.590  57.647  69.634  69.838  45.632  68.928
  69.942  46.271  70.314  69.357  46.103  66.963  65.477  44.660  66.420  65.887
  43.987  66.983  66.116  45.373  43.251  19.876  49.819  42.938  18.977  49.719
  43.809  20.022  49.056  47.531  71.150   0.724  47.664  70.499   0.035  46.627
  71.016   1.009  33.815  55.604  17.201  34.572  55.479  16.628  33.536  54.717
  17.427  26.771  29.168  59.570  26.281  29.987  59.651  27.675  29.409  59.770
  72.596  24.874   6.260  71.892  24.463   6.763  72.760  24.268   5.538  72.074
   0.718  20.161  71.619  -0.091  20.395  71.389   1.283  19.806  46.314  50.419
   1.084  45.752  51.053   1.530  46.106  50.526   0.156  53.786  28.477  68.336
  54.375  28.672  67.607  53.926  29.194  68.955  10.722  23.826  53.086  10.730
  24.719  52.741   9.810  23.546  53.006  72.272   4.979  22.080  71.634   4.292
  22.269  71.834   5.545  21.444  33.315  33.568  28.545  32.644  33.806  27.905
  32.950  33.840  29.387  66.007  37.596  22.616  65.073  37.788  22.702  66.155
  37.546  21.672  26.636  69.540  16.113  26.061  70.257  16.379  26.078  68.763
  16.139  17.570   3.123  35.995  17.902   3.262  36.883  16.627   3.007  36.108
  58.860  52.458  10.315  59.281  51.634  10.070  58.012  52.197  10.674  43.574
  65.799  10.353  43.961  65.125   9.794  42.936  65.328  10.889  25.001  48.075
  17.269  25.656  48.754  17.111  24.306  48.260  16.637   5.743  14.184  20.633
   5.780  15.102  20.363   4.930  13.855  20.248  26.369  23.157  19.722  25.655
  23.361  20.326  26.783  22.378  20.094  27.451  19.958  69.373  27.907  20.320
  68.614  28.108  19.959  70.070   1.172  13.536   7.038   0.241  13.317   7.052
   1.590  12.781   6.625  45.162  12.484  58.708  44.476  12.165  58.122  44.697
  12.738  59.505  63.563  53.702   5.722  63.045  53.352   6.446  63.054  54.446
   5.401  62.303  60.736  64.949  61.931  61.610  64.833  61.549  60.148  64.918
  65.122  57.208  49.023  65.261  58.074  48.641  65.477  57.276  49.909   7.249
  71.730  26.074   7.849  71.709  26.820   6.992  70.816  25.948  45.746  33.798
  65.249  44.872  33.802  65.640  46.334  34.006  65.976  51.057  45.451  16.525
  50.446  45.422  17.261  51.652  46.171  16.736  29.947  69.872  24.234  29.854
  70.263  25.102  29.555  70.512  23.640   4.163  71.048  42.030   4.272  70.165
  41.677   3.398  71.396  41.572  70.220  45.871  11.704  69.419  45.543  12.114
  70.928  45.500  12.230  33.367  23.260  66.868  32.548  23.005  66.443  33.108
  23.920  67.511   8.132  65.983  14.768   7.900  65.148  15.172   7.392  66.558
  14.963  20.200  59.655  33.005  19.556  60.248  33.393  19.681  58.921  32.676
   7.153  40.008  64.572   7.281  39.726  65.478   6.208  40.132  64.491  46.870
   8.300  25.538  46.997   9.139  25.982  46.337   8.512  24.773  62.229  22.558
  46.329  62.803  21.937  45.881  62.244  22.281  47.245   9.991  22.138   8.048
  10.532  22.861   8.366  10.517  21.728   7.362   7.875  17.029  17.759   7.141
  17.630  17.636   7.706  16.614  18.605  54.050  58.232   7.537  54.524  57.833
   8.266  54.044  57.558   6.857   6.401  69.778  22.608   7.082  70.391  22.330
   6.402  69.099  21.933  72.995   1.147   9.239  73.908   0.912   9.074  72.490
   0.435   8.846  19.917  12.618  32.317  20.522  11.918  32.563  19.061  12.192
  32.279  61.092  49.277   7.585  60.825  48.507   7.083  61.590  48.922   8.322
  22.590  65.131  15.946  23.127  64.368  16.163  21.926  64.793  15.345  14.176
  39.958  34.139  13.706  40.650  33.673  15.095  40.098  33.912  71.145  22.142
  35.888  71.934  21.712  36.218  71.207  22.059  34.937  69.329  34.547  40.533
  69.168  34.727  41.459  68.491  34.725  40.105  15.492  37.412  57.324  15.125
  38.221  57.680  14.839  37.110  56.693  41.773  24.958  66.561  41.910  24.232
  65.952  40.974  25.384  66.249  33.656  41.799  62.070  34.042  42.587  62.453
  34.262  41.096  62.307  69.123  13.186  13.322  69.172  12.992  14.258  70.013
  13.445  13.084  33.411  70.433  -0.292  32.642  70.525   0.271  34.153  70.441
   0.313  43.960  51.134  68.020  43.680  51.704  68.737  43.242  50.509  67.918
  65.001  60.440  31.326  64.490  61.162  31.692  65.077  60.649  30.395  48.208
  12.746  24.526  48.518  11.887  24.239  48.311  13.307  23.757  14.484  73.056
  17.419  15.144  72.745  16.800  14.927  73.041  18.268   3.954  25.457  35.377
   4.841  25.797  35.495   4.026  24.848  34.643   9.783  33.221  32.392  10.729
  33.079  32.419   9.683  34.108  32.046  61.211  32.172  31.501  61.261  31.688
  30.677  60.441  31.814  31.942  29.047   7.696  55.474  29.378   8.518  55.835
  29.800   7.312  55.024   0.854  47.978  51.209   1.642  48.419  51.527   0.223
  48.073  51.922  44.905  37.022  60.342  44.644  36.141  60.609  45.780  37.136
  60.715  50.808  11.747  66.086  50.440  12.622  66.205  51.546  11.713  66.695
  44.799  19.779  63.221  44.174  19.219  62.761  45.571  19.793  62.655   0.458
   1.291  29.481   0.696   1.951  28.830   0.919   1.562  30.275  60.048  15.934
  66.964  59.542  15.137  67.122  60.329  16.216  67.835  33.471  11.106  11.335
  32.911  10.396  11.020  33.400  11.061  12.289   8.044   1.239  40.133   7.433
   0.562  40.426   7.494   2.008  39.981  47.899  71.616  16.177  47.019  71.937
  15.979  48.349  71.615  15.332  16.618  60.944  45.420  16.163  60.339  46.005
  16.264  61.805  45.643  54.495  22.737  43.718  54.694  22.459  44.612  55.211
  23.330  43.488   4.830  15.160   6.832   4.983  15.567   5.979   5.265  14.309
   6.773  26.371  71.236  64.246  25.709  71.677  64.779  26.141  70.309  64.297
   8.173  46.451  43.521   7.719  46.477  44.364   9.007  46.890  43.684  31.304
   3.000  71.040  31.784   2.587  71.758  30.742   3.646  71.468  44.588   0.425
  59.801  44.675   0.951  60.596  43.876   0.841  59.315  72.206  45.103   8.300
  72.958  45.685   8.412  72.277  44.477   9.020  65.195  41.009  27.264  65.017
  41.112  26.330  65.517  41.866  27.543  21.493  14.686  22.838  20.811  14.826
  22.181  22.129  14.116  22.406   5.933  47.735  48.044   6.558  47.167  48.494
   5.128  47.656  48.556  47.372  56.650  57.668  48.300  56.465  57.528  47.297
  57.598  57.557   2.392  72.465  62.054   3.341  72.356  61.997   2.180  72.252
  62.963  66.267   6.395  42.138  66.682   6.389  43.001  66.705   5.693  41.657
  60.467  21.712  14.531  60.257  22.509  14.045  60.164  21.887  15.422  26.074
   5.437   9.097  25.745   5.207   9.966  25.724   6.312   8.931   3.324  26.750
  39.472   2.623  26.139  39.245   3.207  27.484  38.868  20.132   6.421  30.642
  20.074   7.377  30.657  20.680   6.203  31.397  66.206  64.167  19.064  67.088
  64.047  18.712  66.007  65.089  18.902   5.897  29.026  37.481   4.975  28.980
  37.227   6.372  29.070  36.652  42.405   7.199   0.990  42.626   7.067   0.068
  42.991   7.898   1.280   9.319   0.904  18.324   9.745   0.049  18.276   8.398
   0.704  18.489   7.018  28.103  65.805   6.818  27.171  65.893   7.972  28.138
  65.737  29.711  52.276  58.004  29.436  51.365  58.102  30.554  52.322  58.456
   0.791  54.125  28.394   1.036  54.595  27.597   1.413  53.398  28.444  49.523
  69.367  25.266  49.076  69.429  24.422  48.874  69.667  25.903  37.898  31.365
  14.712  38.541  30.721  14.414  37.090  30.864  14.820  45.426  70.973  22.690
  45.508  70.228  22.095  45.010  71.655  22.163  51.703   6.663  31.544  52.175
   5.856  31.749  50.925   6.371  31.069  65.556  49.891  54.918  65.791  49.762
  55.837  66.396  49.972  54.466  39.420  64.352  16.690  39.725  65.257  16.757
  39.503  64.004  17.578  64.631  40.783  34.799  64.617  41.532  34.204  65.560
  40.643  34.986  26.386   3.359   4.355  25.612   3.633   3.863  27.122   3.563
   3.777  41.603   0.698  35.574  42.073   0.665  34.741  42.014   1.418  36.052
  64.017  48.680  61.450  63.858  49.331  62.133  63.953  47.838  61.902  53.028
  58.953   2.323  53.456  59.765   2.595  53.149  58.358   3.063  72.576  72.243
  41.900  72.860  73.007  42.403  73.286  72.089  41.277   3.687  34.467  24.853
   4.258  34.692  24.118   4.066  33.666  25.214  67.364   4.190  57.450  67.059
   3.283  57.473  67.605   4.386  58.355  24.071  13.157  16.363  24.870  12.633
  16.304  23.396  12.534  16.632  12.273  60.951  14.747  12.243  61.263  15.651
  13.144  60.565  14.655  46.182  49.147   5.778  46.874  49.136   6.438  46.329
  49.957   5.290   5.068  14.094   2.649   4.972  14.873   2.100   5.671  13.532
   2.163  71.635  11.113  37.258  71.863  10.819  36.376  71.221  11.966  37.126
  24.648  48.102  50.078  25.376  47.522  49.856  24.130  47.604  50.710  11.238
  43.697  15.610  11.116  43.970  14.700  10.350  43.560  15.939   8.853  68.247
   6.793   9.462  68.641   7.418   9.390  68.048   6.027  67.956  36.920  68.560
  68.582  37.609  68.337  67.414  37.303  69.249  41.365  19.423  69.605  40.757
  20.063  69.975  40.829  18.645  69.450   8.004  54.093   3.581   7.149  53.746
   3.834   8.319  54.547   4.362  66.802  27.139  16.789  67.585  27.689  16.753
  66.718  26.905  17.713  67.331  55.755   7.810  67.370  54.990   8.384  67.405
  55.395   6.926  29.871  10.350  31.378  29.978  11.134  30.839  30.751  10.163
  31.706  54.623  28.677  18.462  55.167  28.875  19.224  53.754  29.002  18.697
  35.475   8.149  29.878  34.892   8.907  29.892  36.044   8.298  29.123  19.582
  12.295  20.948  19.371  13.207  20.749  18.864  12.000  21.508  49.162  72.194
  69.243  48.300  72.500  68.961  49.009  71.302  69.555  57.032  61.976  48.573
  57.758  62.414  48.130  56.367  61.867  47.893  50.242   1.141  22.750  50.707
   1.025  21.921  50.701   0.569  23.365  50.433   8.699  61.642  50.693   7.905
  61.175  51.058   8.768  62.364   1.710  13.819  68.939   1.626  14.396  68.180
   2.562  14.040  69.315  53.256  70.279   4.199  52.663  69.568   4.442  52.877
  70.645   3.400  19.453  13.405  37.390  19.019  14.194  37.066  19.357  12.769
  36.680  56.738  12.802  52.154  56.520  13.610  51.691  56.199  12.132  51.734
  40.924  24.544  13.476  41.480  24.509  14.254  40.163  24.008  13.702   3.314
   1.171  61.010   2.746   1.924  60.850   3.232   0.637  60.220  59.603  48.028
  54.998  59.896  48.332  54.139  58.712  47.712  54.848  11.152  48.183  62.211
  11.570  49.044  62.203  10.848  48.056  61.313  17.851  18.620  59.912  18.415
  18.781  59.155  18.263  17.885  60.366  15.587  21.370  45.297  15.783  20.538
  45.729  15.054  21.849  45.932  30.201  30.551  64.814  30.433  29.918  64.134
  30.956  30.558  65.403  68.704  63.819  72.539  68.186  63.141  72.105  68.248
  64.635  72.338  35.976  11.758  41.499  36.004  11.166  42.250  36.686  11.458
  40.931  32.683  16.135  52.505  33.271  16.388  51.793  32.849  16.779  53.193
  40.545  26.663   1.492  40.056  26.228   0.794  39.890  27.188   1.952  12.242
  16.095  63.996  12.986  16.674  63.833  12.563  15.223  63.767  18.734  19.098
  54.369  19.495  19.492  53.943  18.347  19.811  54.876  14.778   9.618  46.593
  14.519   9.556  45.674  14.877   8.709  46.877  24.402  60.328  42.141  24.835
  60.738  41.391  23.767  59.727  41.751   8.490  55.583  67.006   9.080  55.690
  67.753   7.839  54.948  67.305  47.027  15.624  55.198  46.451  16.307  55.544
  46.438  15.017  54.751  13.674   3.882  52.257  14.334   3.714  51.584  12.957
   4.308  51.788   7.590  18.425  12.157   6.752  18.866  12.298   7.920  18.251
  13.039  57.112  25.157  70.178  56.224  25.455  70.372  57.584  25.258  71.004
  73.585  70.105  10.425  74.238  70.266   9.743  73.965  69.410  10.961   1.195
   7.196  14.197   1.347   7.192  15.142   1.511   8.052  13.908  69.376  10.736
  70.855  69.247  11.306  71.613  69.918  10.019  71.184  57.441  47.873  60.512
  57.621  47.403  59.699  58.279  48.271  60.749  69.717  60.352  31.711  69.834
  60.205  32.650  68.985  59.784  31.470  51.614   1.758  28.704  52.065   2.262
  29.381  52.127   0.954  28.622  21.935   9.013  48.433  21.977   9.914  48.112
  21.258   9.031  49.109   9.626  63.391   8.080  10.553  63.614   7.997   9.203
  63.850   7.355   6.597  68.298  33.297   6.724  69.152  32.885   7.454  67.874
  33.239  32.352  22.593  18.502  33.036  23.261  18.550  32.450  22.211  17.630
  45.204  29.070  22.968  45.278  28.294  22.413  45.537  29.785  22.425  68.361
  16.905  53.781  68.154  16.096  53.314  69.141  17.243  53.341  62.291  14.056
  54.231  62.074  14.262  55.140  61.950  13.171  54.098  71.482  31.190  65.848
  71.327  32.132  65.785  72.295  31.047  65.363  71.765  31.224  55.535  70.988
  31.784  55.553  72.478  31.796  55.818  10.267  60.404   3.887  10.780  60.276
   4.685   9.868  61.267   3.995  58.465  55.938  18.383  58.868  55.139  18.042
  57.567  55.912  18.053  50.632  44.534  13.953  50.817  43.635  14.225  50.723
  45.051  14.754  15.653  33.093  29.852  15.254  33.904  30.169  15.227  32.929
  29.011  18.713  40.607  46.126  18.052  40.280  45.516  18.512  40.170  46.953
  26.209  59.603  65.549  26.653  59.122  66.247  25.886  60.398  65.973  53.625
  39.436  61.984  53.764  38.606  62.441  53.504  39.187  61.068  32.738  71.213
  25.807  32.887  70.583  25.102  31.936  71.671  25.553   6.720  72.347  53.218
   7.625  72.078  53.063   6.287  71.556  53.542  22.817   5.332  71.580  22.301
   5.933  72.118  22.643   5.607  70.680  62.609  50.934  67.688  61.961  50.259
  67.890  62.181  51.488  67.035   2.549  11.179   6.299   3.391  11.242   6.750
   1.963  10.779   6.941  26.376  35.005  71.017  26.246  34.437  70.258  26.618
  35.852  70.643   4.848  40.207  38.744   4.414  39.902  39.540   5.057  41.124
  38.921  61.917  51.391  45.957  62.062  51.378  46.903  61.174  51.983  45.836
  39.113  26.525  13.232  39.582  27.337  13.041  39.773  25.838  13.130  37.479
  12.129  26.685  37.300  11.837  25.791  38.433  12.192  26.730   8.980  48.454
  65.768   8.414  48.847  66.432   9.113  47.555  66.068   9.131  29.038  18.578
   8.880  28.338  19.181   9.483  29.726  19.142  52.445   3.345  72.107  51.924
   2.776  72.673  53.098   2.763  71.719   0.243  32.465   9.521  -0.156  31.633
   9.267   0.761  32.255  10.299  27.526  59.873  12.871  28.292  59.406  12.536
  27.498  59.651  13.802  10.864  14.315  10.149  11.281  14.406   9.292  10.792
  13.369  10.281  37.945  34.058  67.861  38.081  33.231  68.323  37.163  33.911
  67.330   5.341  31.569  53.444   5.705  31.448  52.567   6.106  31.629  54.015
  46.966  35.235  59.173  47.675  35.839  59.394  46.976  34.587  59.878  68.192
  17.975  64.250  68.721  17.808  65.031  67.318  17.664  64.482  39.166  16.273
   3.987  38.894  16.947   3.364  39.013  16.667   4.846   3.447  65.551  10.320
   3.310  64.708   9.888   3.629  66.160   9.604  31.983  16.497  17.732  31.898
  17.449  17.775  32.891  16.349  17.468  64.121  60.791  10.106  63.668  61.595
  10.361  64.732  61.067   9.423  36.905  37.930  72.352  36.874  37.138  71.815
  36.012  38.031  72.682   4.113  73.579  39.417   3.238  73.245  39.614   4.169
  73.558  38.462  19.657  57.886   9.481  19.934  58.613  10.038  20.420  57.698
   8.935   1.693  12.136  17.147   1.630  13.086  17.050   2.602  11.981  17.402
  51.308  18.233  51.484  50.800  17.768  52.150  50.663  18.769  51.022  50.667
   8.381  25.826  51.241   7.859  25.266  50.815   9.284  25.545  28.076   3.522
   7.705  27.336   2.978   7.435  28.146   3.382   8.649  70.954  20.366  12.249
  71.573  20.409  11.520  71.401  20.812  12.969  14.423  38.450  19.142  13.988
  37.794  18.597  14.237  38.177  20.040  46.868  40.280  69.386  47.061  40.794
  70.170  46.394  39.515  69.711  55.240  32.010  20.916  54.359  32.370  20.813
  55.688  32.633  21.488  25.767  63.527  24.723  25.620  64.464  24.595  25.365
  63.334  25.570  23.053  19.682  65.580  22.591  20.253  66.194  22.690  18.811
  65.743  62.889   0.341  33.029  62.755  -0.587  32.836  63.740   0.546  32.641
  74.312  68.486  53.001  74.138  68.880  53.855  73.813  69.021  52.384   5.448
  34.570  33.329   5.465  33.876  33.988   5.616  35.373  33.823  24.083  33.255
  37.295  24.595  34.055  37.175  23.317  33.535  37.797   9.609   6.783  32.571
  10.379   6.563  33.096   9.320   7.630  32.911  55.682  66.841   6.372  55.857
  66.846   7.313  55.903  67.727   6.083  72.547  12.905  59.092  73.080  12.715
  58.320  72.350  13.839  59.023  30.297  73.898  27.547  30.328  74.736  28.008
  30.311  73.241  28.243  42.499  29.685  19.105  42.720  30.377  18.482  41.695
  29.990  19.526   2.521  22.866  67.803   3.287  23.432  67.707   2.429  22.443
  66.949  69.944  27.045  26.314  70.694  26.560  26.658  69.267  26.380  26.188
  24.545  31.159   9.443  24.865  30.751  10.247  25.333  31.495   9.015  29.740
  62.313   0.062  30.135  63.166   0.243  30.474  61.700   0.082  66.201  69.110
  71.224  65.577  69.180  70.502  65.760  69.527  71.964  66.645  36.958   3.841
  66.867  36.221   3.272  66.164  36.562   4.568  42.051  14.806  26.826  42.405
  14.904  25.943  42.488  15.488  27.336  23.690  39.716   8.771  24.310  40.424
   8.946  22.830  40.112   8.908  46.912  61.161  31.423  46.219  61.314  30.781
  47.529  60.582  30.977  46.067   9.725  51.512  46.762   9.186  51.134  46.504
  10.238  52.191  60.404   3.838  20.474  59.986   4.043  19.638  61.338   3.969
  20.314  63.654  64.048  24.792  63.201  64.736  25.280  63.344  64.150  23.892
  59.587  34.876  44.939  60.189  35.618  44.991  59.386  34.796  44.006  17.487
  46.956  60.861  16.768  46.559  61.352  17.990  47.437  61.518  17.378  73.655
  67.406  17.717  74.518  67.645  16.426  73.759  67.422  44.366  50.295  17.235
  43.656  50.828  16.876  43.927  49.669  17.811  61.940  16.425  58.238  62.731
  16.073  58.645  62.047  17.375  58.289  65.075  73.977  60.749  65.345  74.084
  61.662  65.751  73.419  60.364  24.769  16.924  60.565  24.581  16.120  60.081
  25.027  16.624  61.437  34.882  22.116  55.932  34.569  22.609  55.174  34.602
  21.216  55.764  16.546  35.692  65.036  17.218  35.882  64.382  16.024  36.493
  65.083   7.880  49.523  29.821   8.525  48.916  29.457   7.877  49.334  30.759
  54.771  13.551  43.723  55.548  13.990  44.071  54.085  13.735  44.364  35.662
  12.554  21.477  35.779  11.757  20.959  36.143  12.385  22.287  70.100   9.578
  65.054  69.438   8.901  65.192  70.820   9.123  64.616   8.154  29.787  48.914
   7.739  30.072  48.100   7.558  29.126  49.268  69.941  65.270  10.375  69.091
  65.160   9.947  70.556  64.804   9.808  43.342  18.141  53.492  43.900  17.709
  52.846  43.849  18.115  54.304   7.205  42.411   8.397   7.546  41.915   9.142
   6.399  42.810   8.723  35.652  56.603   5.419  35.011  56.037   4.990  35.259
  56.809   6.268  57.932  18.064  66.994  57.988  18.836  66.431  58.786  17.641
  66.906  18.519  46.367  56.566  19.175  47.057  56.466  18.965  45.683  57.065
   1.946  66.883  64.024   1.174  67.317  63.661   1.638  66.491  64.841  64.506
  42.943  46.208  64.157  42.343  45.550  63.759  43.488  46.456  60.134   7.442
  25.978  60.823   8.094  25.845  60.470   6.879  26.676  16.109  19.967  57.937
  16.717  19.707  58.629  15.691  19.150  57.665  42.839  73.691  45.712  42.046
  73.155  45.742  43.527  73.085  45.436  69.290   7.017  37.883  69.282   6.912
  36.931  69.822   6.286  38.199  60.534  37.019  26.729  59.896  37.729  26.801
  61.379  37.441  26.880  58.838  25.487   5.833  58.731  25.952   6.663  59.673
  25.028   5.921  43.592  72.120  33.478  42.983  72.741  33.078  43.461  72.229
  34.420  55.290   9.809  29.434  54.903   9.420  30.218  54.983  10.716  29.440
  50.949  24.080  47.155  50.159  23.585  46.939  50.821  24.930  46.734  67.409
  54.434   5.224  67.728  54.183   4.357  67.092  53.617   5.608   4.327  67.223
  68.176   5.111  67.703  68.441   4.510  66.939  67.280  73.447  34.065  39.192
  72.637  33.784  39.619  73.422  35.021  39.236  58.371   5.234   3.524  58.737
   5.413   2.658  59.124   4.963   4.050  62.291  19.296  13.456  62.251  20.218
  13.712  62.804  19.295  12.648  50.815  33.153  66.950  50.451  32.317  67.241
  50.217  33.449  66.263  42.865  72.443  26.408  42.835  73.338  26.746  43.743
  72.357  26.037  62.352  74.004  41.801  61.549  73.483  41.800  62.243  74.610
  42.533  27.278   5.465   1.314  27.895   4.843   1.698  26.440   5.258   1.728
  46.132  45.337  48.087  46.452  45.505  48.974  45.397  45.941  47.979  52.324
  54.180  15.402  52.170  54.633  16.232  51.452  53.923  15.104   0.721  49.893
  37.482   0.879  50.031  38.416   1.031  50.698  37.066  59.926  56.493   6.918
  59.597  55.688   7.317  60.343  56.964   7.640   0.797  18.887  46.943   0.613
  19.826  46.915   0.132  18.496  46.376  70.268  40.898  26.444  69.749  41.701
  26.409  70.922  41.065  27.122  32.747  49.072  57.942  32.015  48.474  58.091
  33.505  48.498  57.829  49.766   7.346  68.300  50.449   6.814  67.892  50.116
   8.237  68.286  73.158   9.946   5.876  73.456   9.040   5.792  73.654  10.424
   5.212  24.793  55.392  32.334  23.948  55.437  32.782  25.048  56.306  32.209
  48.340  21.038   2.513  48.162  21.579   3.282  47.600  21.201   1.928  14.183
  50.671  20.588  13.585  50.673  19.841  14.066  49.808  20.986  51.126  48.143
  59.482  50.715  47.985  60.332  51.849  48.740  59.673  56.637  49.872  27.881
  56.485  48.938  28.021  55.958  50.134  27.259   9.168  60.468  38.000   9.439
  60.326  38.907   9.249  59.607  37.589  63.384  32.198  49.430  64.117  32.486
  49.974  62.605  32.428  49.937  52.255  73.135  36.428  52.622  73.045  37.307
  52.379  74.059  36.211   9.653  15.949  67.492  10.606  15.890  67.557   9.424
  15.354  66.778  22.305  10.747  54.744  22.409  11.649  54.440  22.508  10.784
  55.678  67.498  21.849  34.976  67.298  21.837  35.912  67.472  20.929  34.713
  12.820  26.420  69.825  13.208  27.164  70.285  13.032  25.663  70.370  70.434
  21.288   7.745  71.354  21.028   7.707  70.159  21.067   8.635  25.670  56.335
  -0.100  26.015  56.564   0.762  25.882  55.407  -0.205   9.387   5.478  66.326
   9.121   4.721  65.804  10.338   5.516  66.226  31.477  21.428  52.914  30.760
  21.957  52.564  32.156  22.064  53.139  13.415  24.026  70.981  13.992  24.214
  71.720  13.875  23.350  70.483  59.112  18.875  39.094  59.759  18.414  39.628
  58.310  18.360  39.193  53.015  39.519  29.004  52.469  38.788  28.715  53.379
  39.881  28.196  20.754   9.354  45.184  20.229   9.867  45.799  21.517   9.080
  45.693  49.682  47.281   5.523  49.746  47.220   4.570  50.519  47.657   5.796
   3.215  52.745  17.011   3.637  52.576  17.854   3.938  52.937  16.415   0.483
  47.868   5.482   0.112  47.931   6.362  -0.130  47.312   5.002  23.231  65.890
  63.187  23.219  65.160  63.805  23.529  65.502  62.364  18.192  69.179  29.639
  18.003  70.042  30.008  19.113  69.025  29.851  62.657  69.256   5.070  62.801
  69.002   5.982  63.162  70.062   4.963  57.155  65.201  55.860  57.090  64.321
  55.487  57.733  65.099  56.616  17.776  53.295  70.437  18.167  54.167  70.496
  17.734  52.990  71.343  16.524  58.577  66.392  17.435  58.355  66.199  16.154
  58.826  65.546  17.725  28.589  51.568  17.413  27.873  51.016  18.205  28.156
  52.274  17.903  16.465  40.262  16.957  16.351  40.352  18.002  17.074  39.530
  11.064  29.626  27.373  11.162  29.361  28.288  10.829  30.553  27.416  51.917
  22.488  61.544  52.689  22.161  62.007  51.323  22.771  62.239  41.284  74.249
  29.944  40.412  73.866  30.038  41.589  73.944  29.089  33.182  68.054  36.735
  33.727  68.448  37.416  33.633  67.240  36.509  40.870  54.964  14.670  40.809
  54.301  13.982  40.489  55.750  14.278  12.863  19.908   9.989  12.470  19.087
   9.692  12.445  20.083  10.832  20.612  71.835  44.877  20.791  71.250  45.613
  19.905  71.404  44.395  73.638   7.631  35.243  73.151   7.666  36.066  74.514
   7.943  35.469  27.849   4.425  19.346  27.016   4.701  19.727  28.113   3.667
  19.868  65.598  16.492  65.856  65.431  17.297  65.366  65.556  16.757  66.774
  39.638  57.450  44.390  40.284  57.139  45.025  40.080  58.163  43.929  21.112
  46.224  22.257  21.142  46.915  21.595  21.659  45.525  21.897  48.624  52.870
  65.881  48.236  53.562  65.346  48.245  52.061  65.537  17.444   9.581   1.426
  17.097   9.712   0.544  18.394   9.616   1.318  17.798  61.828  58.987  18.563
  61.754  59.559  17.317  61.012  59.124  12.244   4.241   8.799  12.241   5.116
   9.185  12.533   3.667   9.508  35.373  70.694   6.974  35.783  70.593   6.116
  34.825  69.915   7.071  10.761  57.353  23.085  11.539  57.897  23.204  10.134
  57.688  23.726  74.143   6.792   9.665  73.609   7.372   9.123  73.547   6.485
  10.348  67.556  23.257  40.449  67.290  23.831  39.731  68.022  22.538  40.022
  52.722  65.339  43.216  52.731  66.212  43.608  51.794  65.111  43.161  35.679
   5.327  56.770  34.974   5.241  56.128  36.126   6.138  56.529   3.604  11.350
  59.785   3.225  11.650  58.959   4.545  11.491  59.682  16.569  35.267   3.267
  16.063  34.458   3.194  17.244  35.189   2.592   9.730  27.216  36.208   9.781
  27.908  35.549   9.681  27.682  37.043  57.298  65.160  36.356  57.515  64.965
  37.268  57.946  65.813  36.091  68.022  29.157  63.698  67.198  28.680  63.601
  67.882  29.977  63.225  36.564   5.598  69.676  35.612   5.498  69.667  36.778
   5.772  70.593  22.552  72.720  11.359  22.758  73.352  10.670  21.877  73.150
  11.884  56.301  36.858  58.461  56.440  37.415  57.695  56.146  37.473  59.179
  69.318  66.086  41.462  68.813  66.080  42.276  69.663  66.977  41.401  29.353
  71.749   7.896  28.751  71.229   7.365  29.014  72.642   7.838  17.777  53.069
  43.639  17.624  53.899  44.091  18.623  52.768  43.970  61.800  59.574  50.012
  61.322  59.236  49.254  61.174  59.516  50.734   2.955   3.950  40.617   2.410
   4.604  41.054   3.849   4.168  40.882  43.769   6.331  40.141  43.337   5.566
  40.521  44.318   5.974  39.444   0.566   4.561  32.903  -0.211   4.726  32.369
   1.211   4.213  32.287   1.684  70.078   8.649   2.384  70.729   8.696   2.140
  69.243   8.545  13.584   9.033  36.644  14.321   9.581  36.914  13.103   9.571
  36.015  18.377  22.472  22.935  17.476  22.163  22.840  18.425  22.798  23.834
  26.222  17.820  40.193  25.502  18.405  40.428  25.837  17.205  39.568  36.133
  68.387  62.268  36.140  69.040  62.968  36.983  67.952  62.338  46.701  61.157
  63.675  47.506  61.627  63.458  46.998  60.301  63.983  11.598  36.944   7.035
  12.113  37.684   7.355  11.353  37.191   6.143  55.012  63.626  38.677  54.237
  63.065  38.727  54.851  64.189  37.920  66.502  26.067  28.221  67.108  25.647
  28.832  66.071  25.340  27.772  69.837  39.957  36.329  70.361  39.184  36.536
  69.874  40.491  37.122  19.694  11.968  50.449  20.386  12.581  50.698  19.018
  12.086  51.116  62.973  47.500  56.567  62.765  48.420  56.728  63.331  47.487
  55.679  17.948  24.606  14.659  18.676  24.362  15.231  17.613  23.773  14.329
  63.170  27.019   2.001  62.710  26.192   1.857  62.856  27.592   1.301  59.769
  32.994  15.907  59.845  33.923  16.125  60.068  32.537  16.693  16.672  30.772
  56.281  17.454  30.994  55.776  16.977  30.729  57.187  49.625  23.972  49.400
  48.858  24.174  48.864  50.360  24.001  48.788  43.186  36.978  16.277  42.750
  37.721  16.695  43.640  36.533  16.993  72.155  67.979  37.170  71.550  67.309
  36.851  72.948  67.496  37.399  46.414  62.182   3.146  46.601  61.366   2.681
  46.929  62.123   3.951  48.716   1.406  15.094  47.770   1.290  15.182  48.896
   1.221  14.172  23.745  58.114  64.800  24.407  58.752  65.067  24.096  57.271
  65.086  41.206  20.519  63.148  40.811  20.106  63.916  42.056  20.089  63.056
   8.616  64.376  20.746   9.546  64.306  20.960   8.210  63.635  21.197   1.364
  71.425   1.812   1.789  71.440   2.670   1.099  70.513   1.693  73.581  47.450
  35.054  73.077  46.885  35.639  72.976  47.660  34.343  49.744  37.319  14.523
  49.556  36.529  14.016  50.627  37.179  14.865  35.141  41.163  16.695  34.760
  42.023  16.517  35.011  40.671  15.884  68.510  16.501  56.499  68.391  16.699
  55.570  67.639  16.244  56.802  56.917  14.952   3.170  56.507  14.477   2.447
  57.078  15.829   2.820  56.706  48.780  55.925  57.251  49.500  56.244  56.361
  48.371  56.719  22.271  27.824  25.905  22.015  27.971  26.816  21.443  27.778
  25.428  59.490   5.407  13.160  59.681   6.345  13.178  58.536   5.356  13.222
  12.478  32.869  35.076  13.260  33.291  34.720  12.800  32.052  35.458   1.586
   3.153  48.577   1.927   3.956  48.184   0.891   3.451  49.165  73.343  33.731
  27.369  73.414  32.786  27.233  72.547  33.981  26.899  43.430  60.392   3.157
  42.619  60.892   3.062  43.623  60.427   4.094  35.119  74.021   7.056  34.201
  73.815   6.879  35.530  73.171   7.211  71.620  35.973  29.633  71.334  36.342
  30.469  72.379  35.435  29.857  15.925   3.269  50.773  16.021   3.581  49.873
  16.818   3.255  51.118  30.431  47.462   0.092  30.339  46.549   0.363  29.672
  47.903   0.475  32.946  46.353  64.129  32.310  45.644  64.027  33.406  46.147
  64.942  64.543  42.838  13.336  64.309  41.955  13.621  65.219  43.118  13.953
  44.771  63.789   8.960  44.936  63.305   9.769  44.518  63.118   8.326  36.073
  70.328  67.914  36.875  70.309  68.437  35.948  71.253  67.701  70.753  46.016
   2.523  71.074  45.666   1.692  69.968  46.511   2.287  29.124  53.661  48.583
  29.550  54.452  48.253  28.831  53.896  49.463  46.395  55.539  60.422  46.994
  55.149  61.060  46.968  55.946  59.773  15.597   7.555  14.127  16.491   7.351
  13.852  15.453   7.006  14.898  18.986  26.196  25.911  19.530  26.338  25.137
  19.510  26.533  26.637   6.792  48.391  25.985   7.034  47.484  26.171   6.890
  48.474  25.036  17.326  15.709  46.526  16.948  15.630  45.650  18.094  15.139
  46.509  24.266  25.360  64.935  24.730  26.154  64.671  23.355  25.637  65.038
  64.800  67.207  67.109  64.976  67.054  66.181  65.131  66.423  67.548   7.272
  66.508   8.709   6.710  67.093   9.217   7.878  67.094   8.254  43.594  49.062
   6.729  44.267  48.532   6.302  44.070  49.567   7.389  61.415   4.285  44.953
  60.586   4.251  45.429  61.518   3.406  44.588  17.089  64.388  20.531  17.001
  64.687  21.436  16.401  63.730  20.428  32.501  63.736  27.102  32.049  63.467
  27.902  31.892  63.514  26.397  63.248  17.784  62.697  62.462  17.863  63.236
  63.243  16.875  62.396  25.501  67.649  20.974  24.917  67.661  20.216  25.447
  68.535  21.333  37.680  65.440  43.126  36.783  65.774  43.137  37.864  65.275
  42.202  14.108   8.524  54.165  13.723   8.206  54.981  13.599   8.096  53.477
  30.165  51.346  12.391  30.506  51.915  13.081  30.925  50.847  12.094  12.550
  49.519  59.492  12.574  49.937  60.353  13.399  49.084  59.413   3.237  48.074
  20.892   3.005  48.999  20.817   3.574  47.983  21.784   3.648  35.002  49.184
   2.853  35.120  49.704   3.974  34.139  49.438  25.210  61.571  58.229  25.663
  62.326  57.854  25.444  60.842  57.654  36.378  36.520  68.692  35.543  36.911
  68.435  36.341  35.628  68.347  19.323  58.172  67.912  19.689  57.741  67.140
  19.610  59.082  67.837  58.739   3.790  71.945  59.217   4.159  72.687  59.236
   3.008  71.705  72.039  55.389  60.731  71.188  54.965  60.617  72.510  55.201
  59.919  10.728  63.936  33.203   9.984  63.735  33.772  11.245  64.569  33.701
  48.930  22.468  71.840  48.163  21.914  71.980  48.594  23.362  71.899  66.481
  54.731  12.263  66.080  53.869  12.373  65.741  55.336  12.217  36.278  54.418
  18.702  35.662  54.288  17.981  36.388  53.547  19.083  14.184  69.024  59.650
  13.978  69.066  58.716  15.081  69.353  59.712  20.809  42.803  14.306  21.677
  43.097  14.029  20.299  42.767  13.497  54.534  61.537  47.165  54.486  62.435
  46.836  54.443  60.991  46.383  28.095  28.055   2.460  27.914  28.351   3.352
  27.861  28.801   1.908   9.283  30.165  69.744   9.934  29.695  69.223   9.630
  31.054  69.816  24.101  31.822   0.874  23.225  31.619   1.204  24.658  31.816
   1.652   1.807  68.122  15.938   0.893  67.845  15.878   1.815  69.004  15.565
  52.795  23.671   8.971  52.333  23.708   8.134  52.102  23.721   9.630  22.878
  52.395  55.586  22.630  51.935  54.784  22.475  53.259  55.501  14.806   4.254
  17.347  15.374   3.495  17.477  14.796   4.386  16.399  11.103  24.608   2.527
  10.978  24.733   1.587  11.458  25.442   2.835  32.153   0.523   0.380  33.051
   0.697   0.100  31.970  -0.361   0.060  58.987  27.464  53.674  58.315  27.147
  53.072  58.963  26.848  54.406  25.895  53.884  44.117  26.273  53.235  44.710
  25.448  54.503  44.695  33.286   5.968  19.237  33.553   6.326  18.391  32.552
   5.389  19.032  56.078  41.552  31.978  56.592  41.164  32.686  55.394  40.906
  31.797  35.936  72.510   1.062  36.890  72.576   1.116  35.708  72.985   0.263
  37.013  61.443  55.084  37.114  61.350  56.031  36.136  61.809  54.972  57.403
  40.666  53.945  58.079  41.227  53.566  56.814  41.271  54.397  72.411  50.593
  64.328  73.032  51.080  63.787  72.959  50.020  64.864  65.321  14.459  17.933
  65.475  13.530  18.105  65.819  14.639  17.135  66.395  45.289   9.696  65.868
  45.460   8.916  66.645  46.157  10.012  21.075  59.380  48.225  20.356  59.647
  47.652  21.232  58.463  48.000  50.768  10.013  69.021  50.040  10.419  69.493
  51.529  10.547  69.251  48.314  50.256  13.484  47.892  50.134  14.334  48.903
  49.507  13.399  15.326   7.625  48.839  16.123   7.357  49.296  15.111   6.882
  48.274  20.652  70.939  17.814  20.688  71.375  18.666  21.373  71.325  17.317
  45.179  36.973  66.946  45.174  36.036  67.146  45.206  37.400  67.803  71.088
  47.217  50.737  71.192  46.350  51.129  71.893  47.352  50.237  63.961  50.443
  10.180  63.600  50.733  11.017  63.944  51.226   9.628  62.683  18.718  18.755
  61.864  18.376  18.397  62.702  19.634  18.476  59.163  66.714  34.871  59.437
  65.803  34.759  59.938  67.227  34.642  26.704  37.781   8.148  25.944  38.103
   8.634  26.378  37.019   7.670  73.796  59.075  72.012  73.009  59.232  71.490
  74.346  59.842  71.853   7.239   1.004   6.147   7.240   0.405   6.893   6.475
   1.564   6.290  24.731  34.697  18.974  23.830  34.547  18.688  25.065  33.825
  19.180  51.713  23.280  43.849  51.750  24.236  43.894  52.627  23.008  43.773
  11.856  11.583  10.897  10.965  11.363  10.622  11.887  11.343  11.823  71.862
  62.798  63.182  72.401  63.076  62.442  72.283  63.192  63.946  25.526  30.679
  12.307  26.446  30.502  12.109  25.506  31.606  12.546  27.948  62.509  23.689
  27.507  61.999  23.010  27.245  62.997  24.118  19.864   2.711  58.729  19.024
   2.354  59.019  19.703   3.005  57.833  68.071  40.558  67.029  68.614  39.849
  67.375  68.303  40.607  66.102  31.547  71.156   1.542  31.404  71.746   0.802
  30.820  71.338   2.137  64.109   8.382   7.572  64.600   9.200   7.501  64.651
   7.737   7.117  55.849  57.041   4.650  55.094  56.510   4.904  55.682  57.898
   5.042   6.133  65.005  47.670   5.857  64.778  46.782   6.325  65.942  47.629
  57.938  51.452   5.022  57.954  52.397   5.174  58.844  51.228   4.811  32.866
  37.838  23.195  32.679  37.004  23.624  33.411  37.604  22.443  27.752  55.381
  18.644  26.894  55.260  19.051  28.342  55.557  19.377  59.607   2.178  43.062
  59.308   1.302  42.818  59.921   2.561  42.243  63.818  38.860  64.210  64.070
  39.144  63.331  63.014  38.357  64.078  52.143   0.323   3.860  52.873   0.941
   3.832  52.551  -0.522   4.046  51.220  56.864  59.622  50.672  56.215  59.180
  50.610  57.362  60.167  61.346  56.748  10.333  61.321  57.689  10.160  61.462
  56.682  11.281  48.044  17.204  27.574  48.343  16.492  27.009  48.822  17.745
  27.709  70.746  62.942   3.747  70.283  63.709   3.409  71.596  63.280   4.028
  41.905  41.691  66.464  42.372  41.071  65.905  41.226  41.167  66.889  67.856
  42.831   4.031  67.199  42.681   3.350  67.346  43.060   4.808  41.689  34.351
  13.433  41.124  33.579  13.469  42.574  33.995  13.343  67.776  66.212  71.401
  67.590  66.563  72.272  68.573  66.664  71.126  21.739  62.480  19.290  20.865
  62.866  19.224  22.310  63.215  19.512  25.078  22.202  61.243  24.344  22.689
  61.618  24.972  21.312  61.581  16.987  39.565  44.343  16.246  38.984  44.515
  16.863  39.849  43.437  55.722  52.738   9.045  55.541  53.274   8.273  55.178
  51.959   8.927  30.531  20.894  19.519  31.052  21.590  19.119  29.850  21.356
  20.008   9.984  25.865   9.292   9.774  25.833   8.359  10.884  26.187   9.324
  28.359  54.232  51.339  28.162  53.316  51.539  29.204  54.392  51.759  16.009
   9.146  67.071  15.126   9.140  67.440  15.883   8.937  66.145  46.540   3.791
  17.386  47.328   3.699  16.850  46.302   4.715  17.306   8.515  72.698  33.323
   8.423  73.173  34.149   8.619  73.383  32.663  51.746  53.911   2.329  50.918
  54.015   1.859  51.969  52.987   2.217  39.420  13.743  10.211  39.600  14.660
  10.002  40.239  13.288  10.015  73.079  20.557   1.498  73.694  21.214   1.172
  73.409  20.331   2.368  63.292  51.780  15.385  63.416  52.617  14.938  64.027
  51.724  15.996  23.190   2.856  52.368  23.393   3.378  51.592  23.997   2.868
  52.883  66.825  27.108  71.531  67.024  26.256  71.918  66.198  27.505  72.136
   4.799   6.422   2.035   5.454   6.851   1.485   5.118   5.524   2.131  34.842
  21.007  15.199  33.994  21.412  15.376  35.462  21.505  15.731   5.119  72.444
  10.679   4.595  73.180  10.361   5.230  71.881   9.914  72.048   1.298   5.533
  72.909   1.037   5.861  71.427   0.812   6.076  47.233  12.042  11.479  47.337
  12.714  10.805  46.328  12.137  11.775  61.088  37.907  45.595  61.589  37.830
  44.783  60.173  37.917  45.312  48.253  40.006  57.073  48.669  40.215  57.910
  47.328  40.212  57.207  70.030  35.709  64.032  70.279  35.345  64.881  70.142
  36.654  64.134  55.450  24.738   0.740  54.799  24.272   1.265  55.018  25.558
   0.497  63.532  27.113  12.158  62.610  26.859  12.179  63.522  28.062  12.284
  11.831  30.166  52.891  11.921  30.758  52.145  11.002  29.711  52.737  32.738
  72.533   6.082  32.221  71.762   6.316  33.567  72.176   5.762   0.556  59.492
  25.790   1.390  59.292  26.216   0.186  60.205  26.311  38.099   4.028  21.096
  38.010   3.939  22.045  37.202   4.143  20.781   6.167  38.298  50.548   5.515
  38.998  50.531   6.976  38.729  50.823  63.383   7.326  43.191  64.256   7.226
  42.812  63.512   7.191  44.130  64.605  54.261  30.319  65.518  54.471  30.515
  64.179  55.112  30.221  60.042  31.203  22.254  59.228  31.549  22.620  60.321
  30.535  22.880  68.075  63.983   2.897  68.053  63.227   2.311  68.517  64.665
   2.391   3.046  46.760  38.339   3.085  47.712  38.433   3.703  46.432  38.952
  28.842  45.884  65.146  28.413  45.086  65.454  29.740  45.616  64.955  29.869
  13.508   1.174  30.747  13.250   1.452  29.295  13.200   1.875  59.461  52.112
  62.933  59.087  52.828  63.447  59.863  52.542  62.179  24.480  25.802  22.044
  25.216  26.072  22.594  24.752  26.026  21.154  42.726  74.746   3.331  42.443
  73.948   3.778  42.749  74.506   2.405   2.703  59.477  58.629   2.963  59.338
  57.719   2.711  58.602  59.017  22.968  14.814  10.540  22.456  14.931   9.740
  23.564  14.092  10.340   5.184  69.627  38.061   5.660  70.361  37.671   4.338
  69.624  37.612  47.089  13.800  22.241  46.743  14.555  21.765  47.550  13.289
  21.575   3.665   6.773   4.672   3.342   7.674   4.646   4.072   6.640   3.816
   4.582  34.150   4.406   4.490  34.979   3.937   4.779  34.405   5.308  28.488
  10.747  11.316  28.905   9.893  11.205  27.797  10.763  10.654  50.720  15.825
  14.736  50.427  15.046  15.209  50.134  15.883  13.982  11.541  56.293  60.356
  11.933  56.440  61.217  12.247  56.479  59.737  12.001  33.301  42.653  12.638
  32.720  42.237  11.603  32.766  43.340  22.139  58.178  28.887  21.652  57.427
  28.548  22.887  57.792  29.343  14.782  65.760  27.322  14.352  65.144  27.914
  15.461  66.172  27.857  60.816  60.602  25.747  59.987  60.139  25.623  61.436
  60.137  25.185  54.322  13.902  72.109  53.758  14.410  71.526  53.782  13.159
  72.377  11.476  22.203  67.682  10.575  21.995  67.436  11.455  23.134  67.901
  64.561  33.404   7.028  64.335  34.045   6.354  63.722  33.022   7.286  47.069
  68.930  12.173  46.847  68.091  12.577  46.521  68.971  11.389   4.001  34.761
  52.182   3.176  34.415  51.841   4.561  33.991  52.282  73.334  68.507  15.305
  73.769  68.564  16.155  73.077  69.407  15.105  71.991  57.607  33.558  72.450
  56.799  33.328  72.432  57.916  34.350   8.680  36.652  33.305   9.246  36.958
  34.014   9.253  36.614  32.540  17.564  30.088  33.514  16.857  30.222  32.884
  17.438  30.777  34.167  19.690  19.652  66.437  20.642  19.741  66.471  19.426
  20.186  65.688   9.009   6.482   9.139   8.653   7.357   9.293   9.576   6.318
   9.893  63.696  53.004  59.699  63.664  53.426  58.840  64.296  52.268  59.582
  22.989  65.757  42.888  22.473  66.460  43.283  23.759  66.198  42.530   1.419
   0.216   3.647   2.351   0.007   3.711   1.177  -0.039   2.756  62.826  34.268
  16.869  62.474  33.745  16.149  63.001  33.633  17.563  68.604  72.278  49.546
  68.761  73.219  49.469  67.684  72.209  49.799  11.562  16.892  70.112  12.245
  17.287  70.654  11.471  17.489  69.369  25.753  40.864  56.901  25.106  41.391
  56.432  25.403  40.787  57.788  27.656  53.980  58.570  28.178  54.514  59.170
  28.270  53.329  58.232  34.017  64.628  56.094  34.852  65.058  55.907  33.968
  64.607  57.049  23.661  36.497  64.653  23.157  36.834  63.911  23.287  35.633
  64.823   6.982  33.919   7.738   6.029  33.826   7.711   7.141  34.557   8.434
  54.662  63.804   6.106  55.184  64.399   6.644  54.653  62.982   6.597  46.154
  58.887  23.201  46.189  58.083  22.684  46.435  58.622  24.076   6.657  27.207
  54.642   7.361  26.570  54.518   6.008  26.979  53.976   0.403  31.569  34.091
  -0.054  32.170  33.502   0.824  32.139  34.734  26.843   4.858  30.547  27.627
   4.470  30.936  27.079   5.004  29.630  17.649   0.881  42.151  17.857   1.097
  41.242  18.484   0.954  42.612  67.510  50.786  46.036  66.854  51.443  46.268
  67.023  49.963  46.002   4.395  52.302  19.371   5.263  52.706  19.371   4.131
  52.302  20.291  30.529  70.900  69.603  30.504  70.437  68.765  31.049  71.684
  69.427  30.123   5.191   0.088  29.723   4.888   0.903  30.943   5.603   0.361
  47.776  73.983  61.568  48.539  73.842  61.009  48.078  73.757  62.448  10.918
   6.866  29.591  11.487   7.509  29.167  11.521   6.219  29.959  47.194  23.018
  25.665  47.678  22.617  24.943  47.378  22.456  26.418  26.387  68.722   5.507
  25.957  68.095   4.926  26.491  68.252   6.334  14.007  33.605  69.592  13.178
  33.380  70.013  14.494  32.781  69.566  50.161  51.895  67.800  49.734  52.308
  67.049  50.656  51.168  67.423   7.295  35.683   3.377   6.988  36.132   2.589
   7.096  34.760   3.220   2.772  38.213  19.377   2.661  39.062  18.949   3.306
  37.705  18.766  33.939  62.789  68.584  33.004  62.878  68.766  34.199  63.644
  68.243   2.779  67.738  53.456   2.035  68.306  53.257   3.148  67.519  52.600
  36.957  60.594  12.235  37.577  61.276  11.976  36.354  61.034  12.834  20.145
  50.198  38.196  20.426  49.935  39.072  20.761  49.764  37.607  71.209  10.594
  67.394  72.051  10.141  67.341  70.761  10.361  66.581  38.940  39.454   6.500
  39.495  39.741   5.775  39.470  38.806   6.965   3.056  73.485  19.296   3.369
  74.068  19.988   2.146  73.746  19.157  72.182  69.122   5.034  73.113  69.017
   5.229  71.782  68.305   5.332  15.397  21.382  29.034  14.578  21.865  29.150
  15.860  21.493  29.865  23.202  33.744  64.817  24.015  33.561  64.346  22.581
  33.096  64.484  26.762   1.797  61.675  25.807   1.815  61.625  26.968   0.932
  62.029  56.954  34.451  16.910  57.857  34.597  16.628  56.677  33.669  16.433
  22.744  35.677  69.502  22.383  34.812  69.309  22.661  35.765  70.451  37.027
  62.498  47.883  37.216  63.038  48.650  36.912  63.126  47.170  23.555  37.218
  61.204  23.935  36.364  61.001  24.295  37.744  61.506  52.082  24.585  15.384
  52.605  24.325  14.626  52.324  25.498  15.540  65.392   6.619  48.451  66.337
   6.464  48.476  65.297   7.553  48.639  15.683   5.863  53.028  15.154   6.660
  53.019  15.067   5.163  52.813  42.809  26.807  70.700  43.110  26.536  71.567
  42.197  27.522  70.871  28.827  65.305  27.244  28.754  65.262  26.290  27.922
  65.283  27.554  63.616  45.475  44.480  64.468  45.780  44.792  63.821  44.927
  43.722  48.909  27.473   9.020  49.381  27.342   9.842  49.531  27.206   8.342
  47.579  11.177  16.302  47.479  12.050  16.681  46.879  11.117  15.652  51.002
  14.738   0.782  51.501  13.960   1.030  50.541  14.482  -0.017  60.733  15.255
  18.935  60.205  16.051  18.863  60.777  15.082  19.875  16.878  54.562   7.403
  15.926  54.462   7.398  17.057  55.120   8.160  63.612  68.814  62.054  64.377
  68.571  62.576  63.607  68.187  61.331  68.991  28.862  16.697  69.367  29.069
  15.841  69.713  28.992  17.313  68.648   3.171  16.506  68.012   3.020  15.808
  68.125   3.487  17.243  72.703  24.050  42.431  72.487  23.880  41.514  73.602
  24.378  42.408   2.868   4.219  70.467   2.453   3.409  70.169   3.324   4.552
  69.694  19.779  42.400  30.789  19.676  41.513  30.444  19.930  42.942  30.015
  70.609  12.866  41.265  71.029  13.300  40.522  70.891  11.953  41.200   7.547
   5.835  59.391   7.715   5.131  60.017   7.688   5.431  58.534  58.720  63.008
  64.790  58.484  62.750  63.899  59.670  63.123  64.761  17.342  23.431  60.883
  17.317  23.358  61.837  16.580  22.936  60.584  32.859  61.594   9.839  32.639
  61.854  10.733  32.157  60.995   9.584  26.280  40.598  53.535  26.167  41.062
  54.365  27.198  40.328  53.535  25.370  31.995  18.945  26.124  31.761  18.404
  24.899  31.171  19.070  73.768  58.455  59.813  74.536  58.936  60.120  73.466
  57.970  60.581  25.716  54.029   6.491  25.523  53.830   7.408  24.884  54.339
   6.133  43.922   3.548  18.697  44.561   3.548  17.985  43.423   2.741  18.572
   3.867  29.968  60.097   4.333  29.745  60.902   3.176  30.569  60.378  27.461
  48.888  61.613  27.536  48.215  60.936  26.600  48.741  62.003  -0.235  53.200
  71.002   0.579  52.837  71.350   0.048  53.869  70.379  21.684  74.422  13.496
  21.314  75.268  13.243  21.084  74.088  14.163  57.815  56.610  10.831  58.383
  56.169  10.199  58.145  56.329  11.685  66.865  72.660  13.719  65.956  72.598
  14.011  67.291  71.890  14.094  68.127   7.613  65.704  67.207   7.355  65.770
  68.611   6.788  65.753  24.651  40.002  14.993  23.845  40.501  14.864  24.462
  39.431  15.739  59.232  44.491   0.716  59.063  44.227  -0.188  58.963  43.737
   1.240  22.330  35.974  25.250  22.294  35.145  25.728  21.848  36.590  25.803
   4.453  58.105  48.281   3.869  58.711  47.825   4.706  57.468  47.613  63.332
  44.554  32.101  63.049  45.368  31.685  62.525  44.053  32.220  55.187  35.058
  19.226  55.696  35.521  19.891  55.843  34.719  18.616  18.844  31.134  54.620
  18.291  31.362  53.873  19.474  30.505  54.269  10.756  74.193  34.602  10.519
  74.839  33.936  10.523  74.609  35.432  28.399   8.719  65.191  29.062   8.726
  65.882  28.768   8.156  64.510  50.094  11.314  62.937  50.860  10.884  63.318
  49.516  10.594  62.685  42.763  68.879  46.596  43.612  68.593  46.259  42.357
  68.079  46.931  13.455   1.387  64.056  13.092   2.125  64.545  13.342   1.629
  63.137   9.400  64.204  60.479   8.943  63.556  59.943   9.542  63.765  61.317
   7.691  46.418   2.442   7.316  47.113   1.901   8.605  46.365   2.164  31.714
  37.538  62.696  31.211  38.130  63.255  31.063  36.931  62.343  60.613  58.368
  64.829  60.541  58.297  65.781  59.749  58.114  64.504  52.676  55.417  47.544
  52.740  56.348  47.331  53.570  55.087  47.447  30.233  46.723  59.024  29.491
  46.247  59.398  30.552  47.270  59.742  53.423  63.620  54.806  53.286  64.398
  54.265  54.243  63.792  55.270   0.760  69.455  70.682   1.307  68.970  71.299
   0.486  70.234  71.166  42.534  10.013   2.549  42.885  10.534   1.826  43.016
  10.316   3.318  59.180  62.567  43.843  58.466  62.043  44.204  58.798  62.999
  43.079  28.152  41.711  13.938  28.360  42.498  13.434  28.122  41.010  13.287
  40.806  29.625  10.358  40.096  30.160  10.711  40.979  28.975  11.039  11.002
  11.111  51.704  10.773  10.342  51.183  10.609  10.945  52.561  32.541  66.730
  42.855  33.251  67.368  42.930  31.954  66.938  43.582  66.382  13.513  12.420
  66.668  14.425  12.463  67.130  13.011  12.744  25.402   1.100  46.963  25.730
   0.403  46.395  25.304   0.685  47.820  60.696  48.453  26.133  59.850  48.441
  25.685  60.685  49.263  26.643  38.691   9.504  34.150  38.343   8.714  33.736
  38.012  10.165  34.016  72.082  46.389  63.468  71.150  46.177  63.403  72.326
  46.122  64.354   3.398  11.617  68.082   3.291  10.891  67.467   2.553  12.068
  68.070  37.988  71.663  19.298  37.642  72.269  18.644  37.332  71.662  19.995
  49.622  58.392  61.472  49.916  59.300  61.399  48.770  58.381  61.036  69.386
  50.231  68.402  68.639  50.823  68.308  70.052  50.754  68.848  28.695  62.411
  33.610  28.894  62.028  32.755  29.450  62.188  34.154  13.654   2.805  10.812
  14.543   3.155  10.763  13.764   1.917  11.153   8.853  38.140  14.616   9.250
  37.946  13.767   7.957  37.812  14.543  64.755  33.333  25.294  65.522  33.112
  25.821  64.371  34.091  25.735  69.574  41.936  34.553  69.395  42.281  35.428
  69.704  40.997  34.688  15.980  17.455  30.714  15.952  18.290  31.181  16.903
  17.203  30.728  31.570  48.673   2.883  31.700  47.740   2.716  30.622  48.796
   2.835  12.939  54.587  66.625  13.105  53.868  67.235  13.409  54.339  65.829
  17.318  51.980  58.919  17.813  52.283  59.679  16.426  51.861  59.246  21.938
  13.507  51.429  22.699  13.153  50.969  22.082  13.273  52.346  59.155  24.366
  35.569  60.045  24.306  35.916  58.799  25.164  35.960  58.030  33.227  25.402
  57.873  32.420  24.912  57.156  33.546  25.626  54.862  52.599  46.946  55.049
  53.537  46.993  54.869  52.308  47.858  17.745  24.100  49.422  18.529  24.018
  49.965  17.318  23.246  49.487  73.178  17.718  21.761  73.285  17.187  22.550
  72.438  18.293  21.958  27.772  61.381   7.834  27.510  60.493   7.592  27.947
  61.815   6.999  12.284  62.858  26.456  13.144  62.632  26.100  11.852  63.340
  25.750  20.706   4.887  42.524  21.145   4.456  41.791  21.306   4.774  43.262
  24.546  44.954   3.077  24.328  44.106   2.690  25.400  44.818   3.487  68.549
  67.452  22.594  69.399  67.892  22.597  68.611  66.817  21.880  14.438  54.153
  64.194  15.041  53.734  64.808  14.458  53.593  63.418   7.097  59.313  16.264
   7.056  60.269  16.270   6.658  59.049  17.072  24.061  64.290   1.683  23.231
  64.766   1.714  24.120  63.856   2.534  44.053  68.013  34.525  44.507  68.764
  34.144  43.678  67.553  33.774  35.215  26.914   0.701  35.596  26.789  -0.168
  35.387  26.091   1.159  20.923  28.070   8.041  20.143  28.574   8.272  21.275
  27.777   8.882  65.384  43.173  36.962  65.568  42.671  36.168  66.236  43.263
  37.391  23.372  52.567   7.788  22.924  52.088   7.091  22.688  52.749   8.433
  11.741  15.835  34.621  12.075  16.716  34.451  10.937  15.780  34.103  26.958
  15.022  10.157  26.501  15.330  10.940  27.213  14.124  10.367  58.461  36.465
  35.991  58.307  36.795  35.106  57.929  35.671  36.047  36.752  61.053  65.808
  36.555  60.405  65.132  36.054  60.946  66.454  10.418  71.217  71.364   9.608
  70.919  71.780  10.148  71.501  70.491  18.324  60.606  14.767  19.188  60.317
  14.476  18.344  60.501  15.719   2.415  61.411   6.257   1.514  61.185   6.025
   2.850  61.554   5.417   4.527  55.238  44.779   5.428  55.264  45.101   4.275
  56.157  44.696  11.168   8.262  38.019  11.176   8.894  38.738  12.073   8.238
  37.710  11.573  43.298  20.063  12.045  43.253  19.231  10.657  43.416  19.813
  39.713  22.936   6.420  40.230  22.348   6.971  39.967  22.711   5.525  48.929
  15.081  18.695  49.830  15.009  18.379  48.903  14.525  19.473  67.985  17.571
  61.496  68.921  17.751  61.411  67.793  17.730  62.420  60.294  29.809   1.701
  61.066  29.840   1.135  60.048  28.884   1.721  15.849  16.348  65.507  16.511
  15.660  65.438  16.153  16.901  66.228  37.715  72.702  69.619  38.028  73.515
  70.016  36.908  72.500  70.093  19.208  66.773  34.012  19.370  66.610  34.941
  18.330  67.153  33.985   2.409  52.173  28.181   2.948  51.596  28.722   2.736
  52.042  27.291  18.754  60.379  46.819  18.113  60.530  46.124  18.855  61.232
  47.241  57.213   2.458  39.750  57.953   1.869  39.604  57.577   3.335  39.625
  31.811  70.588  48.427  30.987  71.057  48.557  31.689  69.757  48.886  14.786
   7.630  42.060  13.910   7.443  41.724  15.237   8.055  41.330   8.134  34.719
  56.205   7.654  35.547  56.203   7.998  34.361  55.328   3.481   7.851  44.534
   3.668   8.215  43.669   4.165   8.212  45.098  10.866  28.348  68.435  10.503
  28.095  67.586  11.664  27.826  68.520  72.248  69.874  26.173  72.760  70.115
  26.945  72.897  69.562  25.542  40.645  44.389  50.356  41.425  44.781  50.748
  40.538  44.850  49.524  34.329  24.371  18.666  34.841  24.322  17.859  34.205
  25.309  18.814  17.402  56.477  69.123  18.251  56.715  68.749  17.124  57.258
  69.601  27.012  72.544  12.977  27.523  72.085  13.645  27.360  72.220  12.146
   1.879  34.963  22.759   1.595  34.117  22.414   2.411  34.745  23.523  45.825
   3.662  59.351  46.108   3.752  60.261  46.545   4.029  58.838  73.180  66.593
   6.811  73.531  66.000   7.475  73.054  67.422   7.273   6.302  27.573  29.146
   7.063  27.407  29.703   6.128  26.734  28.720  21.407  64.777   5.329  20.744
  64.236   5.756  21.563  64.345   4.489   5.204  54.159  21.635   4.852  53.442
  22.162   5.906  53.757  21.122  22.178  64.261  23.184  22.237  63.386  23.567
  21.242  64.464  23.194  70.705  50.543  56.521  71.242  50.168  57.219  71.209
  51.293  56.206   1.248  25.708  19.384   1.394  24.762  19.386   0.301  25.804
  19.287  69.564  12.814  54.336  69.654  13.245  55.186  68.681  13.042  54.044
  55.945  66.091  47.612  56.534  65.919  48.347  56.509  66.053  46.839  32.776
  53.452  68.146  33.318  52.915  67.568  32.236  52.822  68.622  18.544  61.805
  33.819  18.941  62.597  33.457  17.621  62.031  33.933  15.400  27.576  27.135
  14.558  27.292  26.779  15.962  27.679  26.367  24.334  54.946  62.965  23.625
  54.802  63.592  24.110  54.391  62.218  28.529  36.828  26.449  28.735  37.762
  26.400  28.340  36.577  25.544  40.494  19.823  65.697  39.700  19.679  66.213
  40.452  20.746  65.447  19.906  52.072  21.503  20.839  52.227  21.651  19.703
  51.303  22.035  27.118  30.528  67.397  26.584  29.800  67.080  28.019  30.212
  67.329  28.572   2.427  38.139  28.556   1.838  37.384  27.779   2.211  38.628
  14.852  35.182  40.911  14.823  35.905  41.538  13.940  35.057  40.647  34.996
  13.292  63.828  34.146  13.700  63.990  34.959  12.464  64.308  52.512  52.288
   7.056  53.122  51.561   6.932  51.876  52.190   6.347  19.624  16.798  72.525
  20.480  17.158  72.292  19.114  16.848  71.716  67.457  53.742  37.283  67.908
  53.079  36.759  67.277  54.452  36.668   4.710  55.568  19.188   4.775  55.058
  19.996   4.886  56.469  19.460  30.264  20.520  14.851  29.411  20.871  14.595
  30.359  19.720  14.335  41.131  53.562  58.139  40.293  54.010  58.259  41.692
  54.213  57.717   5.070  66.696  27.338   4.602  67.531  27.294   5.251  66.572
  28.270   0.372  53.957  64.536   0.659  53.531  63.728  -0.581  53.865  64.529
  12.236  55.592  26.968  12.477  56.466  27.274  13.068  55.120  26.913   9.911
  53.235   7.126   9.302  52.852   6.495   9.407  53.301   7.937   2.972  15.516
  55.833   2.531  16.307  55.523   2.448  14.796  55.482  54.353  17.872  38.910
  54.229  18.523  39.601  53.474  17.534  38.740  35.055   1.782  19.706  34.398
   1.592  20.376  34.549   1.886  18.899  11.260   9.203  55.175  10.462   9.578
  54.804  11.002   8.327  55.464  45.161   2.303   6.085  44.997   3.162   5.694
  45.110   1.692   5.350  25.927  56.995  42.242  26.249  56.818  41.358  26.443
  57.744  42.540  71.393  15.627  15.610  71.646  15.859  14.716  72.150  15.870
  16.143  50.349  18.999  14.608  50.776  18.149  14.503  50.928  19.615  14.160
  48.085  45.118  43.219  47.732  45.950  42.904  47.376  44.490  43.082  61.757
  68.160  34.297  61.961  68.985  34.737  62.110  67.485  34.877  56.689  49.365
  16.264  57.394  48.757  16.484  57.102  50.229  16.285   5.919  64.421  61.249
   5.484  65.249  61.047   5.575  64.172  62.106  69.054  13.959  65.964  69.144
  14.905  66.075  68.117  13.821  65.832   3.908   3.852  21.700   3.919   4.588
  22.313   2.994   3.781  21.428  47.717  72.686  11.529  48.058  72.234  12.300
  47.797  73.616  11.742  13.827  16.296   3.770  13.848  15.357   3.587  12.920
  16.470   4.023  41.605  38.409   8.021  42.185  37.650   8.088  41.862  38.971
   8.751   2.137  35.761  36.693   1.424  36.390  36.805   2.577  36.038  35.890
   8.800  43.645  16.820   8.022  43.174  16.522   8.457  44.432  17.243  59.882
  66.512  52.016  60.816  66.590  52.209  59.447  66.803  52.817   3.072  20.293
  22.745   2.727  21.133  22.441   2.544  20.081  23.514  48.762  39.999   8.322
  48.651  40.559   7.554  48.666  40.592   9.067  45.655  38.569   0.766  45.355
  38.638  -0.141  44.990  39.035   1.273  73.271  29.532   3.558  73.022  29.412
   2.642  73.006  28.719   3.988  26.419   2.396  72.041  26.892   3.028  71.500
  27.105   1.878  72.461  60.292  66.677  13.176  59.615  66.317  13.749  60.084
  66.328  12.310  52.895  15.966  12.615  51.973  15.839  12.838  52.878  16.361
  11.743  15.437  41.427  61.485  14.593  41.875  61.429  15.289  40.715  62.106
  71.269   8.516  71.588  71.026   7.614  71.798  72.225   8.505  71.556  55.003
  66.200  34.930  55.806  65.798  35.263  54.494  66.401  35.715  13.557  20.299
  31.323  12.744  20.120  30.851  14.249  20.068  30.704   7.941  39.508  44.703
   7.136  39.319  44.221   8.263  38.650  44.977  66.137  71.799   9.655  65.429
  72.254   9.198  65.702  71.078  10.110  49.656  47.263   2.720  48.704  47.258
   2.816  49.821  46.743   1.934  34.327  70.377  63.396  33.813  70.621  62.626
  33.675  70.114  64.045  47.031   5.599  19.494  47.973   5.437  19.535  46.661
   4.783  19.158  54.334  27.646   0.758  54.272  27.971  -0.140  55.255  27.760
   0.991  12.749  74.441   1.879  12.291  73.922   2.541  12.703  73.910   1.084
  49.455  64.253  22.328  48.835  64.563  22.988  49.154  64.652  21.511  53.097
  11.563  69.745  52.817  12.478  69.711  53.986  11.571  69.390  14.773  47.853
  20.441  14.811  47.059  20.975  15.560  47.815  19.898  17.175   3.909  64.297
  17.535   3.838  65.181  16.542   3.194  64.238  41.593   8.135  14.952  42.523
   8.031  15.154  41.144   7.885  15.760  17.496  11.645  22.704  16.847  10.977
  22.926  17.885  11.889  23.543  24.036  56.403  56.812  24.463  55.555  56.688
  23.958  56.495  57.761  14.565  45.804   5.028  14.168  45.028   4.631  14.179
  45.849   5.903  24.531  25.112  16.743  24.268  24.194  16.805  25.447  25.118
  17.023  43.545   5.145  12.988  44.086   4.368  13.134  43.122   4.987  12.144
  13.289  73.254  43.716  12.518  72.700  43.845  12.931  74.120  43.520  63.257
  53.377  65.160  62.385  53.768  65.213  63.536  53.534  64.258  21.780  31.433
  23.985  21.325  31.201  24.795  21.454  32.307  23.769   8.030  32.447  34.400
   8.538  31.660  34.600   8.499  32.856  33.673   2.536  70.339  47.379   3.273
  70.199  47.973   2.065  69.505  47.381  17.296  15.228  12.575  17.125  14.543
  13.221  16.582  15.855  12.696  20.196   1.059  48.313  20.890   0.491  47.980
  20.551   1.944  48.231  23.281  57.960  12.572  23.212  57.566  13.442  23.005
  57.266  11.973  46.126  57.083  10.460  45.988  56.139  10.388  46.635  57.191
  11.263  34.940  15.956  64.729  35.325  15.577  63.939  34.346  16.634  64.406
  56.367  36.991  11.836  57.110  37.553  11.619  56.763  36.164  12.112  36.043
  67.524  58.463  36.039  66.695  58.941  36.963  67.785  58.444  22.731  58.171
  55.220  23.140  57.460  55.713  22.123  57.732  54.626   3.575  19.730  50.800
   3.224  20.023  49.960   4.262  20.364  51.007   4.470  56.236  14.444   4.356
  57.183  14.365   3.895  55.985  15.167  13.149  57.221  66.688  13.478  57.386
  67.572  13.024  56.273  66.652  47.157  22.652   4.602  47.627  23.376   4.187
  46.285  23.003   4.781  62.772  29.738  38.423  62.499  30.613  38.149  63.563
  29.562  37.913  57.398  17.611  32.221  57.002  17.397  33.066  57.016  18.456
  31.984  44.066  48.092  41.004  43.343  47.918  40.400  43.648  48.482  41.772
  42.081  72.143  53.075  42.101  72.198  52.119  41.683  72.968  53.354   3.464
  20.383   3.676   3.373  20.201   2.741   3.777  21.287   3.714   0.665  36.340
  50.014   0.519  37.284  49.961   0.084  36.047  50.716  19.894  74.315  10.117
  20.795  74.407  10.427  19.965  74.341   9.163  36.759  70.212  32.310  35.807
  70.118  32.325  37.068  69.640  33.013  48.196  45.446   8.259  48.602  46.313
   8.229  48.034  45.290   9.190  55.769  42.986  39.999  55.600  42.734  39.091
  56.231  42.236  40.374  29.670  59.967  42.191  28.811  59.633  42.451  29.759
  59.708  41.274  26.015  56.302  60.688  26.690  56.479  61.343  25.431  55.672
  61.110  15.288  34.497  71.902  16.187  34.415  71.585  14.748  34.191  71.173
  48.485  62.257  44.589  48.015  62.117  43.767  47.868  62.741  45.139  62.260
  45.469  68.860  62.543  46.088  69.533  61.330  45.329  69.039  13.888  57.744
  31.742  13.775  58.537  32.265  14.003  57.046  32.387  38.037  68.557  41.064
  38.029  67.768  40.523  38.954  68.668  41.314  11.660  35.995  33.028  11.313
  35.772  33.892  12.335  36.650  33.203  27.296  29.412  40.546  27.140  30.253
  40.975  27.938  29.606  39.863   5.547  30.395   8.510   5.435  30.844   7.672
   5.854  29.519   8.273   9.455   3.155   7.889  10.104   3.534   8.482   8.861
   2.671   8.463  58.453  39.093  50.151  58.640  38.252  49.732  57.501  39.105
  50.249  27.660  60.304  36.965  27.803  60.805  36.162  26.832  59.847  36.817
  24.472  33.514  12.732  23.718  33.187  13.222  24.190  33.492  11.817  46.749
  57.367   0.213  46.357  57.292  -0.657  46.531  58.254   0.498  49.178   0.498
  54.145  49.280   1.412  53.881  48.248   0.411  54.352   7.305  -0.026  65.052
   6.866   0.731  64.664   7.528  -0.582  64.306   5.731  21.275  51.219   5.910
  21.216  52.157   6.568  21.069  50.802  20.108  26.907   2.764  20.263  26.732
   3.693  20.934  27.274   2.449  19.381  39.248   9.466  18.532  39.680   9.560
  20.008  39.967   9.389  53.607  40.146  26.175  53.134  39.862  25.393  53.699
  41.093  26.068  52.147  62.388  67.000  52.543  62.845  67.742  52.827  62.393
  66.326  22.693  70.595  57.586  23.637  70.742  57.651  22.310  71.220  58.201
  56.486  26.583  65.682  56.915  26.543  66.537  57.172  26.346  65.059  26.043
  68.170  51.626  26.362  68.605  52.417  26.734  67.548  51.398  65.695  19.848
  51.078  65.447  20.666  50.648  64.863  19.407  51.252  19.804  20.265  27.028
  19.725  21.085  26.540  20.150  20.526  27.881  11.403  24.306  12.059  11.142
  24.000  11.190  12.359  24.336  12.025  61.488  58.203  61.920  60.911  58.558
  62.597  62.362  58.238  62.308  34.773  16.077   9.974  34.453  16.481  10.781
  34.319  15.235   9.932  30.294  55.822  55.638  29.452  56.226  55.849  30.125
  54.881  55.682  38.712   0.331  65.041  39.276   0.246  64.273  38.576  -0.569
  65.340  62.098  31.827  37.076  61.252  32.109  36.729  62.738  32.381  36.629
  30.913  15.745  11.843  31.135  14.859  12.130  30.311  16.070  12.512  56.491
  23.704  17.232  56.602  24.490  17.767  55.543  23.587  17.172  33.145  71.027
  29.661  33.854  70.383  29.658  33.580  71.862  29.488  17.951  52.571  29.666
  18.055  52.274  30.570  18.494  51.972  29.153  69.626  51.793  29.708  69.583
  50.837  29.681  70.483  52.004  29.337  51.974  10.548  39.094  52.264   9.820
  39.643  51.091  10.302  38.818  72.781   6.060  40.699  72.707   6.564  41.510
  71.877   5.950  40.404  61.652  56.491  28.248  61.943  56.350  27.347  61.412
  57.417  28.280  30.441  52.705  69.403  29.979  53.225  68.745  30.031  51.841
  69.357   3.161  56.583  30.069   2.573  57.229  30.460   3.932  56.586  30.635
  68.376  10.326  43.284  67.802  10.002  43.978  68.809   9.543  42.945  54.123
   6.837  64.653  54.266   6.014  64.185  54.942   6.991  65.123  25.690  29.438
  26.768  26.144  29.391  27.610  24.878  29.909  26.960  58.094  50.380  12.288
  57.178  50.641  12.200  58.232  49.748  11.582  73.746  35.488  61.509  73.952
  34.636  61.124  73.306  35.278  62.333  66.858  65.011  63.526  66.428  65.744
  63.965  67.322  64.552  64.226  40.794  51.811  54.960  41.076  51.208  54.272
  41.553  51.885  55.539   7.024  18.068   2.032   6.799  18.916   1.649   6.207
  17.759   2.425  45.894   1.084  27.602  46.514   1.088  26.873  46.347   1.551
  28.304  18.020  17.329  15.556  17.391  16.624  15.401  17.633  17.843  16.265
  23.140  57.027   0.627  24.008  56.749   0.333  23.245  57.955   0.839  62.650
   0.605  59.727  63.343  -0.007  59.972  63.047   1.470  59.832  61.133   5.268
  24.753  60.536   5.871  25.195  61.756   5.836  24.299  64.531  36.060  70.766
  65.391  36.471  70.854  64.573  35.593  69.932  20.846  68.332  66.331  20.580
  67.794  67.077  21.800  68.257  66.310   6.300  51.653  32.269   5.615  51.657
  32.938   6.714  50.794  32.354  36.645  67.247  50.015  36.088  68.018  50.117
  37.102  67.169  50.852  47.433  37.053   4.467  47.179  37.862   4.022  47.695
  37.334   5.344  57.250  55.142  30.769  56.805  54.304  30.646  57.994  55.109
  30.169  34.216  55.128  13.569  34.588  54.728  14.355  34.108  54.399  12.958
  49.049  71.640  13.814  49.859  72.141  13.906  49.335  70.770  13.539  34.244
  18.483  14.941  34.617  19.348  15.111  34.454  17.973  15.724  15.882  18.307
  61.607  16.432  18.579  60.872  15.457  17.504  61.304  49.324  36.388  60.116
  49.839  36.800  59.422  49.974  35.978  60.686   9.120  59.480  69.701   9.431
  58.809  69.093   9.211  60.301  69.218  43.564  67.136  65.095  43.867  67.786
  65.729  42.619  67.082  65.239  48.825  74.296  49.678  48.713  73.811  48.860
  49.336  73.709  50.236  71.139   0.931  32.736  70.439   1.547  32.522  71.649
   0.857  31.930  35.582  54.029   0.685  35.907  53.150   0.883  35.108  53.929
  -0.140  47.950  55.491  17.124  47.508  54.773  16.671  48.014  56.185  16.468
  68.937  39.652  17.806  69.440  40.189  17.194  69.053  38.756  17.489  73.659
   6.933  17.309  74.590   6.780  17.146  73.485   6.485  18.137  51.128  18.121
  25.339  52.082  18.188  25.293  50.877  18.748  26.017  73.487   4.025  17.509
  73.623   4.740  16.887  72.535   3.934  17.565  71.630  21.743  40.357  72.132
  22.520  40.112  71.049  21.589  39.611  57.454  43.699   7.081  58.129  43.742
   7.759  57.290  44.613   6.848   8.796  31.066  54.090   8.639  30.221  53.668
   9.254  30.847  54.901  43.071   4.033  67.566  42.337   3.526  67.218  43.848
   3.538  67.308  67.227  58.088  22.449  66.682  58.850  22.250  66.737  57.345
  22.095  17.249  13.552  69.904  17.952  13.149  70.413  16.838  12.821  69.442
  52.318  39.386   9.107  53.155  39.730   9.420  52.553  38.613   8.594  58.676
  10.591   4.731  59.354  10.472   5.396  58.686  11.530   4.545  11.970  42.407
  72.112  11.508  42.023  72.858  11.467  42.125  71.348  22.341  10.720  63.148
  23.121  10.351  63.561  22.547  10.730  62.213  37.713  33.028  26.987  36.800
  33.174  27.237  37.710  32.170  26.562  37.188  36.082  61.266  38.024  36.117
  60.802  36.905  36.995  61.319  37.621   7.066  -0.251  37.404   7.041   0.681
  38.450   6.590  -0.316  59.740  66.447   0.185  60.076  66.565  -0.703  60.501
  66.583   0.749  25.864  56.485  65.446  26.377  56.943  66.111  26.273  56.730
  64.616  57.821  27.325  49.131  57.276  26.608  48.807  57.365  28.118  48.849
  11.995  12.878  32.605  12.217  12.150  32.024  11.641  13.550  32.022  11.799
  10.154   2.585  11.734  10.499   1.695  11.473   9.257   2.519  64.256  26.443
  54.868  65.123  26.597  54.491  63.756  26.036  54.160  39.246   5.902  33.241
  39.602   5.254  32.634  38.617   6.400  32.719   2.098  28.793  24.315   1.459
  28.310  24.838   2.845  28.913  24.901  12.973  10.592  65.575  13.754  10.293
  65.109  12.910  10.013  66.334  63.305  22.073   3.655  63.034  21.278   4.114
  63.864  22.533   4.281  67.162  13.965  54.880  67.034  14.344  55.749  66.760
  14.595  54.282  31.196  27.287  21.309  32.049  27.718  21.362  31.245  26.755
  20.515  58.797  35.784  22.760  59.401  36.103  22.090  58.372  36.574  23.095
   7.476  31.321  28.151   7.792  31.528  29.030   8.233  31.467  27.584  63.182
   7.839  67.412  63.773   7.151  67.106  63.735   8.412  67.942  63.244  50.668
  12.862  62.419  50.195  12.974  63.327  51.195  13.657  13.488  17.581  71.942
  13.891  17.870  72.761  14.177  17.089  71.496  23.183  57.780  50.152  24.049
  58.107  50.395  22.831  58.448  49.563  65.287  17.136  33.127  65.842  17.883
  33.353  64.940  17.350  32.261  16.175  73.209  47.026  16.800  72.518  47.244
  16.719  73.969  46.821  60.384  62.906  59.590  59.955  62.934  58.734  60.285
  61.999  59.878  27.714   6.316  44.560  26.796   6.509  44.369  27.795   6.447
  45.505  67.161  62.052   4.921  66.359  61.709   4.527  67.626  62.467   4.195
  11.784  30.669   9.160  11.899  30.243  10.009  11.160  30.113   8.695  10.340
  51.815  31.633  10.542  51.054  31.089  10.104  51.446  32.484  53.962  44.870
   2.490  54.159  44.847   1.554  53.147  44.375   2.576  14.419  64.429  31.572
  14.521  64.806  32.446  14.360  65.186  30.990  14.417  68.962  36.143  14.361
  69.608  36.847  15.335  68.690  36.140  63.811  44.494  54.182  62.928  44.690
  53.869  64.254  44.109  53.426  26.049  43.386  71.476  25.322  42.962  71.021
  26.308  44.103  70.896  50.409   8.022  33.746  50.519   7.365  33.058  50.884
   7.665  34.496  13.811   6.257  35.941  13.985   5.759  36.740  13.847   7.173
  36.217  60.852  18.731  53.754  61.773  18.650  54.003  60.372  18.329  54.478
  21.621  53.317  16.178  22.040  54.032  16.657  21.789  53.514  15.257  38.080
  69.557  70.240  37.844  68.656  70.018  37.754  69.678  71.131  18.219  45.120
  10.451  17.480  45.385   9.904  18.980  45.532  10.042  12.416  51.285  13.655
  13.097  51.287  12.983  12.102  50.381  13.676  41.031  64.416  33.280  41.939
  64.529  32.997  40.579  64.080  32.507  27.178  73.741  33.572  27.426  73.802
  34.494  26.569  74.467  33.439  56.230  62.742  42.445  56.245  62.266  41.615
  55.524  63.380  42.342  40.166   0.926  32.049  40.146   0.129  32.579  40.792
   0.734  31.350  55.539  50.475   3.820  56.381  50.843   4.088  55.192  51.106
   3.189  56.825  26.556  29.426  56.703  26.412  28.487  57.714  26.904  29.501
  15.389  55.443  28.388  15.268  54.702  28.982  15.269  56.215  28.940  68.529
  68.483  66.795  68.513  68.692  67.729  69.430  68.206  66.627  20.845  19.933
  18.014  20.092  20.037  18.595  21.567  19.696  18.596  57.486  20.512   1.471
  56.928  20.877   0.784  57.143  20.887   2.282  51.348  70.863   8.819  50.513
  71.326   8.891  51.111  69.936   8.864   7.922   0.549  35.185   8.299   0.790
  34.339   6.977   0.634  35.059  15.520  40.109  42.048  15.782  40.841  41.490
  14.719  40.410  42.478   9.334  50.968  33.912   8.929  50.251  33.426   8.600
  51.521  34.180  21.402  67.826   3.482  22.307  67.697   3.765  21.353  67.391
   2.630  19.038  45.678  47.333  19.331  44.788  47.138  19.531  45.927  48.114
  57.255  50.425  63.233  57.888  51.116  63.428  57.626  49.964  62.481  46.616
  64.492  56.985  47.213  64.009  56.413  47.169  65.147  57.410  63.865  40.047
  38.198  64.142  39.636  39.017  63.034  40.471  38.413  38.213  14.273  52.246
  37.824  15.002  51.764  38.241  13.555  51.614  22.940  19.266  19.796  23.826
  19.379  19.453  22.749  18.337  19.664  65.221  22.146  61.438  64.713  22.786
  60.941  64.865  21.298  61.172   0.007  54.306  12.338   0.891  54.011  12.555
  -0.507  54.122  13.124  64.663  58.963  35.986  64.031  59.369  35.393  64.211
  58.926  36.829  56.045  34.055   4.742  55.427  34.548   4.203  55.492  33.555
   5.343  18.580  29.507  16.302  18.728  28.784  15.693  19.446  29.896  16.427
   6.101  69.355   9.505   6.042  69.483  10.451   7.034  69.442   9.308  67.806
  31.339  41.418  67.297  31.071  40.653  67.286  32.035  41.820   4.174   4.136
  55.823   3.412   4.710  55.743   4.880   4.613  55.388  56.623  45.237  66.594
  55.802  45.729  66.585  56.932  45.269  65.689  47.777   2.079  39.205  48.694
   1.930  39.435  47.379   1.209  39.229  63.011  44.768  15.665  63.413  45.326
  14.999  62.895  45.343  16.421  30.504  12.671  29.876  30.933  12.890  29.049
  31.143  12.909  30.548  59.394  35.789  16.438  59.047  36.264  15.684  59.181
  36.343  17.189  36.797  44.387  53.435  36.808  44.938  52.653  37.503  43.756
  53.294  70.762  51.120  48.076  70.721  51.715  48.825  71.017  51.677  47.341
  42.362  45.342  64.598  41.716  44.875  65.127  43.187  45.224  65.068  61.242
  60.738  12.712  61.174  61.114  13.590  60.470  60.179  12.630  11.149  42.594
  62.064  10.521  42.722  62.775  11.205  43.449  61.637  25.331  36.031  15.232
  25.483  36.753  14.622  26.092  35.461  15.122  41.499  12.762  61.655  41.866
  12.481  60.817  40.963  13.525  61.438  40.956  65.719  13.027  41.129  65.552
  12.101  40.001  65.736  13.093   2.547  50.426   7.111   2.676  51.356   7.297
   3.082  50.261   6.335  20.701   6.918   0.712  20.063   7.022   0.005  20.169
   6.749   1.490  26.814   9.926  68.779  26.038  10.067  69.322  27.487  10.480
  69.175  35.126   5.486  31.328  35.821   5.870  30.793  34.851   4.709  30.842
   7.900  51.224  16.355   8.567  50.616  16.035   8.052  52.028  15.858  40.983
  60.016  46.824  40.395  60.514  47.393  40.753  60.296  45.938  64.218  44.292
  60.058  63.839  45.061  59.631  64.020  43.567  59.465  74.461  44.929  44.136
  74.155  45.575  43.499  73.898  45.060  44.899  52.811  47.809   3.541  53.399
  47.221   3.068  52.088  47.965   2.933  18.615  31.320   6.671  18.258  31.772
   5.907  19.434  31.778   6.859  47.435  62.654  54.562  46.514  62.883  54.437
  47.804  62.656  53.679  74.158  27.241   0.665  74.319  26.747   1.469  73.238
  27.072   0.460  57.873  68.544  28.431  57.407  68.519  27.595  58.797  68.473
  28.193   4.625  68.783  14.040   5.235  69.131  13.390   3.874  69.376  14.005
   4.140  42.906  38.937   4.769  42.963  38.218   3.284  42.922  38.507   5.985
  63.611  -0.008   6.554  62.911  -0.329   6.489  64.028   0.690  21.732  53.450
   4.027  21.800  53.659   4.959  21.565  54.293   3.605  47.396  61.679  71.714
  46.641  61.927  71.181  48.101  61.543  71.082  40.773  69.057  51.661  39.942
  69.476  51.887  41.344  69.780  51.402  26.840  47.786  12.403  27.304  46.955
  12.500  27.231  48.358  13.063  61.273  63.525  64.508  61.929  63.753  63.849
  61.371  64.195  65.185  10.445   8.828  49.812  10.039   8.945  48.953  11.385
   8.821  49.634  65.787  44.669  33.167  66.246  45.509  33.184  64.905  44.884
  32.864  54.743  41.589   1.837  54.881  40.888   2.474  55.242  42.329   2.182
  21.600  38.340  55.988  21.907  37.442  56.118  22.298  38.761  55.486   4.872
  45.589  40.126   4.967  46.036  40.967   4.639  44.690  40.359  69.256  49.305
  21.020  68.522  49.878  21.243  68.952  48.812  20.258  41.487  64.254  21.303
  42.041  63.924  22.011  40.769  64.702  21.751  40.838   9.249  70.355  39.989
   9.682  70.440  40.651   8.322  70.506  70.718  72.297  22.575  71.451  72.588
  23.118  69.947  72.420  23.128  55.445  57.534  44.734  56.052  57.681  45.460
  55.920  56.953  44.139  59.325  53.165  36.883  58.902  53.986  36.633  58.634
  52.507  36.809  54.118  22.026  17.479  54.261  21.524  18.281  54.193  21.381
  16.776  70.229  30.271  71.558  70.899  30.919  71.339  69.411  30.658  71.247
  36.409   1.779  29.241  36.817   1.418  30.028  36.570   1.123  28.564  18.390
   0.860  17.024  19.039   0.983  17.716  18.777   0.203  16.446  44.064   4.591
  70.047  43.530   4.319  69.301  44.103   3.817  70.609  46.493  54.499  10.249
  46.892  54.050   9.504  46.701  53.946  11.002  12.319  56.920  20.180  12.955
  57.623  20.309  11.578  57.345  19.747  31.308   4.151  18.466  31.415   3.200
  18.492  30.789   4.354  19.244  70.212  67.764  70.180  70.793  67.595  70.921
  70.489  67.139  69.510  30.728  12.837   9.945  30.931  13.270  10.774  30.687
  11.906  10.165   0.593  74.579  62.375   1.126  74.033  61.797   0.435  74.032
  63.144   2.212  48.332  46.106   2.272  48.420  47.057   1.287  48.151  45.940
  71.196  26.916   0.709  71.472  26.187   1.265  70.747  26.499  -0.027  30.561
   1.234  19.315  31.454   0.930  19.152  30.114   1.125  18.476   3.638  51.687
  46.997   4.179  51.303  47.687   2.755  51.362  47.176   7.745  57.127  64.858
   7.785  56.885  65.783   7.463  56.327  64.413  16.397   2.251   0.706  15.742
   2.004   1.358  17.164   2.503   1.220   9.081  12.778  68.173   9.666  12.868
  68.925   9.637  12.955  67.414  56.719  40.220  25.627  55.823  39.887  25.663
  56.636  41.092  25.242   3.831  41.845  43.432   2.942  41.827  43.785   3.962
  42.753  43.158  33.133   4.484   4.902  32.357   4.998   5.126  33.797   4.764
   5.532  72.370  52.835  28.876  73.099  53.411  29.107  72.691  52.330  28.129
  17.416  71.305   3.481  17.533  70.456   3.907  17.430  71.108   2.545  54.069
  56.757  66.689  54.784  56.347  67.174  53.513  56.026  66.418  57.035  39.908
  34.169  57.941  39.981  34.467  56.538  39.705  34.962  22.793  72.175  62.210
  23.136  73.049  62.397  22.625  71.794  63.072  20.092  30.498  72.450  20.105
  31.415  72.723  19.595  30.499  71.632   9.310  16.486  64.257   8.981  15.618
  64.024  10.244  16.453  64.050  29.098  73.493  19.674  29.228  73.351  18.736
  29.874  73.980  19.952   6.837   7.262  55.343   7.250   6.853  54.583   6.495
   6.528  55.854  40.706  60.641   1.530  39.916  60.373   1.061  41.067  61.355
   1.003  63.438  70.870  25.306  64.029  70.527  25.976  62.638  70.354  25.406
  52.491  33.718  56.599  53.332  33.376  56.903  52.629  34.663  56.526   3.824
  13.573  23.341   4.461  13.288  23.996   3.118  12.929  23.397  70.422  34.304
  35.395  70.614  33.979  34.515  69.468  34.364  35.426  57.049  31.759  19.007
  56.463  31.870  19.755  57.816  32.291  19.223  68.706  29.159  12.313  69.464
  29.656  12.621  68.090  29.826  12.010  49.524  66.488   8.224  48.957  65.722
   8.131  50.299  66.277   7.702  27.735  13.309  66.943  28.661  13.401  66.718
  27.738  13.014  67.853  51.370   3.487  11.942  51.548   2.816  11.282  51.034
   2.999  12.694  33.615  53.042  17.555  33.500  52.285  18.129  33.566  52.681
  16.670  36.139  57.804  68.378  35.846  58.299  67.612  35.605  58.140  69.098
  25.873  57.266  36.439  25.331  56.506  36.651  25.255  57.995  36.392   5.096
  29.251  11.402   5.651  30.006  11.205   5.711  28.548  11.609  56.029   8.537
  10.940  55.418   8.520  11.676  56.699   9.170  11.199   0.904  64.393  40.154
  -0.038  64.335  40.317   1.235  63.518  40.354  55.868  23.473  65.175  55.759
  23.218  64.259  55.137  24.068  65.346  33.196  64.724   4.794  32.355  64.417
   4.455  32.963  65.328   5.500  63.355  42.730  62.405  62.547  42.375  62.035
  63.746  43.231  61.689  28.139  24.618   3.511  27.801  24.766   2.628  27.617
  23.890   3.848  40.246  63.131  35.458  40.109  62.304  34.996  40.632  63.711
  34.802  32.098  24.980  -0.051  31.699  25.364   0.730  31.669  24.129  -0.145
  34.553  67.453  16.261  34.384  67.287  17.188  33.686  67.455  15.856  49.219
  43.502  65.716  48.384  43.663  65.277  49.339  44.260  66.288  21.032  58.577
   5.114  20.483  58.034   4.547  20.712  59.468   4.975  64.551  54.182  25.161
  64.007  53.443  25.432  65.246  54.222  25.818  28.627  68.568  68.757  27.936
  69.170  69.034  28.786  68.017  69.523  46.871   5.832  66.436  47.572   6.274
  65.957  47.098   5.953  67.358  15.457  46.559  38.385  16.151  46.012  38.753
  15.494  47.369  38.894  70.822  62.801  21.041  71.550  62.211  21.233  70.045
  62.331  21.345  66.370  17.979  68.649  65.724  18.549  68.232  67.213  18.386
  68.450  49.148  68.302  15.950  49.059  67.816  15.130  48.248  68.482  16.220
   5.345  12.345  37.859   5.877  12.894  37.283   5.552  11.449  37.594  38.812
  19.286  52.515  37.882  19.087  52.628  38.833  19.942  51.818  26.990  68.600
  36.278  27.647  67.958  36.010  26.449  68.729  35.499  60.877  35.324  40.135
  61.332  35.850  39.477  61.203  34.435  39.998  72.272  58.773  17.411  71.566
  59.043  17.998  72.972  59.406  17.572  28.097  17.472  36.001  27.143  17.519
  36.051  28.328  18.046  35.271  18.141   7.933   3.526  18.129   8.442   2.715
  17.218   7.826   3.756  38.554  71.112  52.406  37.801  70.744  52.868  38.502
  72.053  52.573  36.537   2.550  11.112  37.017   1.960  11.693  35.766   2.048
  10.846  54.598  14.843  23.255  54.435  14.188  22.576  55.544  14.988  23.225
  32.599  51.779  14.603  33.078  51.384  13.875  32.384  51.043  15.176  11.043
  31.535  44.555  11.060  30.745  44.015  10.543  31.284  45.331   2.021  50.660
  52.063   1.989  51.543  52.431   1.514  50.719  51.254  10.833  35.094  56.881
  11.063  34.937  57.797   9.892  34.921  56.838  52.929  51.585  64.417  53.428
  50.873  64.017  52.756  51.286  65.309  33.899  53.490  11.546  33.838  52.670
  11.056  33.482  54.139  10.979  60.074  66.192  58.459  60.099  66.962  59.027
  59.203  66.215  58.062  37.985  24.408   4.256  37.702  25.178   4.749  38.874
  24.237   4.567  57.723  46.633  58.107  57.266  45.927  58.566  57.983  46.245
  57.271   2.970  66.016  20.852   3.155  66.761  20.281   2.128  65.681  20.543
   0.760   1.699  53.757   0.947   1.706  52.818   0.056   2.338  53.865   3.640
  35.567   1.091   3.883  35.944   1.937   4.426  35.103   0.802  64.363  25.943
  65.386  63.916  26.369  66.117  63.972  26.335  64.605  59.605  45.115   4.036
  59.818  45.965   4.420  58.847  45.288   3.477  30.418   5.559  67.917  30.179
   6.025  68.717  30.908   4.795  68.221  24.208  46.310  71.488  25.073  46.130
  71.856  24.348  47.051  70.898  74.411  52.302  58.982  73.550  52.026  59.295
  74.234  52.738  58.148  56.216   8.468  45.362  55.346   8.077  45.276  56.093
   9.383  45.108  19.141  71.643  32.968  19.287  72.532  33.291  20.012  71.244
  32.963  69.365  52.266  53.822  69.203  51.359  54.081  70.240  52.458  54.157
   3.189  37.184   6.717   3.136  36.659   7.516   4.011  36.914   6.307  23.135
  23.196  37.275  22.295  22.759  37.418  23.600  23.097  38.105   2.787  67.552
  56.727   2.278  67.543  57.537   3.530  66.976  56.904   4.133  44.476  69.169
   3.360  44.553  68.610   3.854  44.833  70.013  36.549  62.453  28.410  36.176
  63.299  28.164  37.403  62.433  27.978  29.041  42.975  54.285  28.733  43.397
  55.087  29.203  42.066  54.540  23.710  10.304  60.943  24.298  10.467  61.680
  24.200   9.711  60.372  45.817  11.878   6.939  46.156  11.417   7.707  46.020
  12.799   7.103  55.320  45.476  45.723  56.163  45.127  46.015  54.914  45.818
  46.520  54.077  34.089  34.851  54.968  34.312  35.118  54.190  33.505  34.100
  54.695   2.702  21.858  54.444   3.094  22.694  55.480   3.183  21.594  48.549
  14.232  60.035  48.348  15.108  60.366  48.169  14.215  59.156  41.985  60.822
  70.523  42.153  61.657  70.960  41.036  60.800  70.405   0.727  68.970  55.861
   1.427  68.330  55.991   1.143  69.817  56.023  31.997  10.617  64.366  31.675
  10.564  63.466  32.283   9.727  64.571  26.428  41.832  16.080  26.976  41.983
  15.310  25.881  41.083  15.841  64.725  36.405   8.933  64.162  36.270   8.171
  65.169  37.235   8.759  68.047  53.773  64.664  68.921  53.657  65.037  67.467
  53.305  65.264  65.195   9.110  41.801  65.811   8.417  41.565  65.323   9.782
  41.132  66.200  38.769   8.241  67.017  39.216   8.461  66.124  38.863   7.292
  60.086  53.421  16.648  60.711  53.666  15.965  60.629  53.087  17.362  30.255
   9.921  13.816  29.733  10.609  13.402  30.244  10.140  14.748  60.780  27.599
  71.335  61.529  27.899  70.820  61.016  26.711  71.605  55.693   1.719  66.079
  55.760   2.209  65.260  55.143   2.266  66.641  17.274  60.109  30.124  18.230
  60.063  30.142  17.069  60.972  30.483  65.585  57.807  19.668  64.840  58.359
  19.907  66.351  58.296  19.967  55.508  66.288  43.185  55.244  67.207  43.142
  54.749  65.805  42.860  44.599  28.885  15.179  44.626  29.489  15.922  43.821
  29.146  14.686  22.970  20.027  47.827  22.509  20.694  47.319  23.867  20.354
  47.893  45.994   0.843  14.976  45.501   0.654  15.775  45.501   0.406  14.282
  73.591  37.418   0.821  73.158  37.350   1.672  74.233  38.119   0.935  42.152
  61.076  25.367  42.249  60.286  25.898  41.291  60.986  24.959  74.005  68.063
  65.979  74.577  68.481  66.623  73.975  67.144  66.247  58.389  21.501  27.714
  58.878  22.279  27.980  58.598  20.847  28.381  13.495  70.212  33.963  12.679
  70.544  34.337  14.020  69.958  34.721   7.070  21.531  71.324   7.628  20.897
  70.875   7.489  21.660  72.175  11.591  23.383  61.412  10.913  24.057  61.476
  12.409  23.849  61.583  13.367  41.415  68.064  13.978  40.953  68.638  12.741
  40.745  67.791  39.773  67.409  39.017  39.791  67.954  38.230  40.437  67.793
  39.590   8.326  45.069  34.292   7.589  44.552  33.967   8.688  44.547  35.008
  39.458  46.016   8.616  38.619  46.220   9.029  39.293  46.106   7.678   5.102
   0.431  56.956   5.422   1.284  57.248   4.315   0.631  56.450  28.740  27.059
  60.240  27.784  27.109  60.228  29.028  27.969  60.170   3.595  61.300  25.124
   3.660  60.681  25.851   2.671  61.550  25.104   1.913   9.014  36.102   2.715
   8.923  36.617   2.218   9.215  35.217  41.911  54.991  67.725  41.148  54.598
  68.149  41.665  55.056  66.802  12.500   2.131  36.143  12.287   2.668  35.380
  11.652   1.829  36.468   2.321  21.173  10.485   1.765  21.453   9.758   2.990
  21.854  10.552  69.747  40.142  61.555  70.666  40.169  61.820  69.734  40.557
  60.692  48.614  35.180  13.102  48.649  34.401  12.548  47.799  35.616  12.852
  67.272  46.939  34.202  66.731  47.729  34.232  66.915  46.378  34.890   7.819
  31.468   5.071   8.258  31.813   5.848   8.079  30.547   5.038  47.590  65.807
  52.348  48.093  65.001  52.229  47.097  65.665  53.156  62.732  15.946  33.386
  62.962  15.443  34.167  63.542  15.983  32.877  63.049  11.034  28.898  63.033
  11.989  28.839  62.443  10.828  29.610   2.874  46.028  59.892   3.572  46.665
  59.739   3.054  45.681  60.765  23.739  44.148   8.811  23.359  44.118   9.689
  24.671  44.309   8.959   8.127  50.446  57.103   8.794  49.800  57.337   8.624
  51.196  56.776   0.085  65.644  60.867   0.029  66.213  61.634   0.996  65.349
  60.854  -0.063  71.481  64.324  -0.650  71.512  65.079   0.815  71.534  64.702
  54.015  74.008  49.155  53.295  74.126  48.535  53.972  74.779  49.721  50.763
  65.516  34.182  49.844  65.667  33.964  51.249  66.058  33.560  13.421  68.326
  67.523  14.026  68.282  68.263  13.601  67.532  67.019  65.669  51.266  25.274
  64.827  51.002  24.903  66.084  51.782  24.583  39.791  73.177  11.724  40.380
  73.320  10.983  39.287  72.400  11.483  63.893  69.514  27.871  64.297  69.740
  28.709  64.593  69.089  27.375  43.451  12.046  41.276  44.120  11.853  41.934
  43.378  11.240  40.765  15.340  30.410  51.043  14.706  29.927  50.513  15.970
  29.747  51.327  33.949  73.893  59.426  33.022  74.071  59.266  34.175  74.454
  60.168  71.199  30.787  12.563  71.833  30.077  12.457  71.418  31.408  11.868
  58.491  56.634  13.738  57.816  56.600  14.415  58.565  57.563  13.519  13.193
  11.727  26.196  12.629  11.833  25.430  13.903  11.161  25.894  10.831  20.684
  30.501  10.892  20.308  29.623  11.215  21.556  30.416  71.678  73.451   8.656
  71.783  72.553   8.342  71.396  73.355   9.566  18.155  31.185  58.520  18.596
  31.256  59.367  18.624  31.797  57.954  68.348  30.705  59.412  68.002  31.569
  59.189  68.523  30.291  58.567  48.054   9.974  68.463  47.965  10.926  68.418
  48.652   9.755  67.748  37.798  21.590   1.851  38.547  21.905   1.345  38.020
  21.793   2.759  66.250  42.434  54.711  66.056  43.195  54.164  67.173  42.246
  54.541   5.682  53.727   5.126   5.592  54.336   5.858   4.932  53.916   4.563
  15.312  70.889  26.879  14.784  70.172  26.526  14.989  71.669  26.428  38.535
  72.088   4.813  38.055  71.297   4.568  37.896  72.794   4.720  16.888  25.349
  41.339  17.471  24.943  41.980  16.028  24.970  41.524  27.919  11.110  63.810
  28.784  11.395  63.517  28.035  10.186  64.033  10.526  47.887  54.276   9.803
  48.484  54.085  10.123  47.169  54.764  41.024  69.789   3.973  41.880  69.478
   4.268  40.403  69.149   4.322  26.152   5.709  53.222  26.150   5.034  52.544
  26.272   5.227  54.040  34.173   7.414  17.085  34.242   8.366  17.159  34.439
   7.223  16.185  50.743  65.254   0.761  50.020  65.249   1.387  51.197  64.424
   0.913   5.369  13.648  25.913   5.598  13.580  26.840   4.595  14.211  25.899
   6.648  44.150  32.452   5.789  43.944  32.085   7.264  43.649  31.917  17.066
  45.512  26.315  17.831  45.333  25.769  16.624  44.667  26.393  13.624  59.942
  33.204  13.503  60.802  32.803  13.190  60.011  34.055  72.994  20.781   6.857
  73.388  19.953   6.583  73.705  21.254   7.290  54.583  33.093  10.845  54.834
  33.250  11.755  54.496  33.968  10.466  60.128  32.055   6.329  59.274  32.111
   5.902  60.743  31.892   5.615  15.943  50.950  42.834  15.371  51.658  42.538
  16.661  51.395  43.285  18.488  24.957  46.812  18.083  24.742  47.653  17.838
  25.498  46.364  57.900  52.206   0.968  57.096  52.516   1.386  58.173  52.931
   0.406   6.722  13.124  47.294   6.702  12.819  46.387   6.722  14.079  47.226
  17.903  74.926  21.157  18.357  75.196  21.955  18.305  74.089  20.924  11.285
  43.686  38.459  11.509  44.257  39.195  12.067  43.689  37.908   5.648  17.696
  66.104   6.229  17.590  66.857   6.188  18.129  65.444  70.049  67.839  50.732
  70.849  67.628  50.252  69.874  67.060  51.261  46.376  69.013  67.092  46.209
  68.345  67.757  45.549  69.086  66.614  48.220  35.008  70.793  48.065  35.824
  71.269  47.406  34.515  70.889  44.981  71.319  41.307  44.445  70.914  41.989
  44.353  71.784  40.754  39.003  14.851  20.116  39.647  15.538  19.945  38.592
  15.108  20.941  33.852  70.002  54.170  32.923  69.894  53.966  33.946  69.650
  55.055   9.030  13.376  17.613   8.493  12.666  17.262   9.929  13.124  17.401
  70.641  61.939  51.117  70.395  61.055  50.843  71.381  62.167  50.554  28.431
  11.432  24.753  28.574  11.217  23.831  28.727  10.656  25.228   0.132  59.965
  48.798  -0.081  59.052  48.991   0.024  60.041  47.850  52.222   9.276  45.710
  51.476   8.696  45.865  51.900  10.147  45.942  10.731  57.023  50.662  10.037
  56.414  50.409  10.317  57.606  51.299  62.762   2.673  35.866  62.148   2.758
  36.595  62.696   1.755  35.603  31.653  41.136  20.658  30.783  40.770  20.500
  31.779  41.768  19.950  70.643  39.351  20.499  70.225  39.982  19.913  71.020
  38.694  19.915  52.115   1.754  10.169  52.305   2.164   9.325  51.566   1.000
   9.951  64.267  43.440  39.580  64.255  43.060  38.702  64.210  44.384  39.434
  47.993  71.144  65.926  47.299  70.555  66.221  48.785  70.606  65.939  68.107
  71.254  65.575  68.202  70.477  66.127  68.208  70.926  64.681  28.851  71.183
  10.693  28.619  70.257  10.761  28.940  71.338   9.752  44.655  21.116   2.329
  43.770  20.785   2.172  45.138  20.361   2.665  45.184  63.631  20.701  44.814
  63.488  21.572  46.052  63.229  20.741  65.420  61.830  38.242  64.633  61.898
  38.781  65.155  62.166  37.386  35.081  32.005  27.033  35.016  31.123  26.667
  34.421  32.027  27.726   4.883   2.482  47.536   4.005   2.636  47.886   4.748
   2.353  46.598   9.480  36.749   2.197   9.303  36.292   1.375   8.978  36.266
   2.853  28.963   8.958  27.389  29.458   8.140  27.429  28.495   8.915  26.555
  41.900  64.888  24.052  42.165  65.796  24.194  41.983  64.476  24.912  48.245
   1.485  35.570  48.849   1.261  34.862  47.726   0.692  35.702  45.780  19.175
   4.099  45.280  18.616   4.694  46.642  18.760   4.049   3.367  69.186  63.222
   2.811  68.436  63.432   3.638  69.037  62.316  20.521  62.340  70.582  21.402
  62.711  70.530  20.107  62.807  71.308  28.619  36.289  23.841  27.818  36.627
  23.442  29.269  36.976  23.693  36.800  69.196  27.248  37.313  68.946  26.479
  36.345  69.996  26.982  37.821  24.387  64.351  37.973  23.523  64.734  36.937
  24.621  64.633  31.494  53.052  45.978  32.252  52.846  46.526  31.825  52.999
  45.082  13.036  36.703  55.893  12.656  36.475  55.045  12.676  36.055  56.499
  23.856  46.822  13.567  23.595  47.669  13.206  24.385  46.420  12.878  51.349
  39.830   6.086  51.938  40.575   5.965  50.846  40.048   6.871  10.008  10.539
  16.980   9.986  10.883  16.087   9.656   9.652  16.904   9.530  33.648  48.050
  10.236  34.287  47.959   9.751  32.956  47.427   0.628  38.727  11.691   0.457
  37.830  11.977   1.237  38.633  10.958  56.310  36.831  47.010  55.626  37.484
  47.159  56.498  36.891  46.073  43.156  70.251  42.942  42.250  70.139  42.656
  43.133  70.079  43.883  71.684  65.525  21.388  71.911  64.737  20.894  71.388
  66.147  20.724  45.844  48.239  12.210  45.977  49.084  12.640  46.660  47.763
  12.359  55.487  69.490  12.063  54.826  69.867  11.482  55.663  70.178  12.704
  31.293  73.257  53.338  32.248  73.284  53.277  30.996  73.212  52.429  42.964
  72.062  50.440  43.738  71.746  50.907  43.172  71.930  49.515  61.500  38.762
  59.444  62.213  39.348  59.700  60.868  39.331  59.005  31.830  56.133  68.870
  32.223  56.754  68.258  32.201  55.286  68.623  56.547   2.660  43.716  57.465
   2.896  43.584  56.069   3.193  43.080  49.714  13.753  44.376  50.024  13.723
  45.281  48.794  14.007  44.447  61.880  28.625  58.978  62.204  29.354  59.506
  61.760  27.910  59.603   8.567  33.192  50.504   8.917  33.395  49.637   8.364
  34.045  50.887  49.729  57.182  56.474  50.523  56.663  56.602  49.599  57.194
  55.526  27.517  59.622   4.053  27.655  59.896   3.146  28.225  59.002   4.226
  72.912  63.833  65.375  73.688  64.393  65.403  73.224  62.977  65.671   8.914
  56.221  60.924   9.826  56.248  60.634   8.409  56.141  60.115  69.235  21.131
  10.469  69.783  20.769  11.165  68.795  21.878  10.875  63.024  42.736  69.870
  62.881  43.591  69.464  62.994  42.117  69.141  26.926  69.845  27.087  26.367
  69.514  26.384  26.950  69.134  27.728  44.473  52.944  57.673  44.346  53.481
  58.455  43.709  52.369  57.650  61.283  44.487  22.749  60.800  45.313  22.780
  60.786  43.898  23.316  42.051   1.958   5.314  42.793   2.557   5.400  42.325
   1.334   4.642  42.693   4.050  60.651  43.540   4.409  60.384  42.823   3.781
  61.560   8.746   0.727  43.345   8.914   0.430  42.451   8.968   1.658  43.334
  15.838  49.251  53.422  14.938  49.558  53.314  15.906  49.029  54.351  46.545
   2.479  69.792  46.796   3.325  69.422  47.290   2.225  70.336   8.877  29.930
   7.612   8.971  29.334   8.355   9.611  29.714   7.037   7.331   2.259  13.215
   7.696   1.382  13.333   8.025   2.749  12.774  73.678  64.558  57.261  73.613
  64.925  56.379  72.775  64.351  57.502  46.390  21.437   0.344  46.028  21.821
  -0.454  45.636  21.334   0.924  52.590  42.415  20.670  51.658  42.624  20.620
  52.615  41.481  20.880  40.490   6.424  40.607  41.190   5.875  40.959  39.715
   5.864  40.622  23.299  67.919  25.361  23.929  68.621  25.201  22.526  68.366
  25.707  71.364  55.430   5.344  70.809  54.654   5.422  71.607  55.641   6.245
  67.436  47.407  37.893  67.638  48.039  37.203  66.750  46.855  37.518  53.635
  46.131  58.794  52.731  45.881  58.605  53.667  46.209  59.748  70.048  12.822
  45.552  69.642  12.440  46.330  69.347  13.327  45.139  67.488  56.561  42.036
  68.136  55.931  42.351  67.924  57.410  42.109  43.514  56.178   6.134  42.777
  56.729   6.397  44.052  56.104   6.922  10.809  63.778  66.796  10.782  64.331
  66.015  11.111  64.361  67.492  18.599  48.719  43.234  18.771  48.539  42.310
  19.051  49.545  43.405  68.277  49.871  26.339  68.376  49.135  25.734  67.664
  50.460  25.900  50.226  64.079   4.760  49.965  63.427   4.110  49.495  64.696
   4.788  15.691  69.473  10.190  15.090  69.987  10.730  15.657  69.890   9.329
  13.074  71.822  52.401  12.918  72.762  52.302  13.094  71.487  51.504  43.404
  39.320  57.391  44.215  38.815  57.451  43.102  39.182  56.493  18.913  55.601
  40.666  18.146  56.040  40.298  19.638  56.202  40.494  13.085  17.846  16.341
  13.355  17.749  15.427  12.610  18.676  16.363  14.742  41.888  72.260  13.892
  42.318  72.169  15.297  42.316  71.608  48.553  53.411   3.920  49.248  52.802
   4.170  48.635  53.493   2.970  19.359  67.594  60.488  19.972  67.756  61.206
  19.437  68.366  59.928  62.145  61.128   6.755  63.056  60.963   6.511  61.781
  60.259   6.925  56.208  72.976  15.532  56.758  72.446  16.109  55.492  73.276
  16.091  31.928  19.347  17.163  31.809  19.320  16.214  31.193  19.871  17.482
  16.666  73.496  58.833  17.555  73.351  59.157  16.118  72.929  59.376  20.079
  27.066  39.098  20.490  26.569  38.391  20.612  27.858  39.174   3.719  10.023
  19.380   2.845  10.066  19.767   4.235  10.653  19.883  21.880  15.698   8.258
  21.845  16.652   8.322  21.015  15.448   7.933  21.100  47.116  61.903  21.577
  46.990  61.082  21.161  46.271  62.347  70.657  72.330  36.072  70.692  72.178
  37.016  69.734  72.512  35.892   4.515  36.886  23.254   4.258  37.699  22.819
   4.016  36.205  22.803  15.739  31.650  69.625  16.141  31.406  70.458  16.317
  31.274  68.960  10.906  33.616   9.471  11.556  33.003   9.128  10.249  33.060
   9.890  64.726  41.846  24.166  64.250  42.677  24.181  64.481  41.444  23.332
  15.451  32.441  19.883  15.817  31.579  19.685  14.800  32.588  19.196   2.057
  61.817  40.207   2.723  61.591  40.856   2.099  61.108  39.564  52.433  67.646
  29.582  51.967  66.810  29.600  53.356  67.407  29.665   2.972  28.119  34.825
   3.097  27.170  34.846   3.549  28.421  34.123  17.967  17.626   1.954  17.976
  18.555   2.185  18.757  17.502   1.428  67.622  66.060   6.834  68.552  66.211
   6.667  67.364  66.777   7.414  43.324  10.325  10.403  44.254  10.285  10.180
  43.245   9.796  11.197  44.861  68.132  10.710  44.510  68.496  11.523  44.297
  67.383  10.519  27.242   9.367   3.279  28.062   9.097   2.867  26.613   9.406
   2.559   8.408  41.339   0.523   8.420  41.789   1.368   8.731  40.459   0.715
   8.749  16.280  37.755   8.062  16.912  37.541   8.406  15.440  37.449   8.479
  19.304  45.452   9.251  19.536  45.968   7.749  19.378  46.067  52.339  14.027
  68.339  52.818  14.001  67.511  52.838  14.633  68.886  71.913   4.588   6.460
  71.859   4.194   7.331  72.759   4.300   6.119  49.936  59.649  13.866  50.773
  59.185  13.883  50.149  60.515  13.519  54.391  52.945  17.350  54.305  52.101
  17.794  54.202  52.753  16.432  61.821  30.684  56.679  62.399  29.937  56.523
  61.101  30.326  57.199  59.619   2.868  57.734  59.948   3.729  57.479  59.126
   2.563  56.972   7.992  48.267  17.198   8.815  48.755  17.222   7.315  48.935
  17.313  27.199  62.857  18.760  26.610  62.940  19.510  27.149  63.706  18.321
  10.437  20.803   3.074  10.072  19.930   3.220  11.353  20.727   3.340  44.482
  55.012  68.796  45.274  55.080  68.262  43.782  54.843  68.165  30.386  10.036
  37.991  31.318   9.842  37.895  29.964   9.178  38.018   1.248  43.030  40.970
   1.449  43.961  41.063   1.585  42.798  40.104  32.856   4.405   2.132  32.533
   4.114   2.984  33.802   4.261   2.173  21.672   6.088  19.784  20.879   5.711
  20.165  21.794   6.914  20.251  15.878   7.859  33.566  16.662   7.474  33.176
  15.958   7.672  34.501  49.747  14.493  66.812  49.395  15.235  66.320  50.620
  14.778  67.083  59.233  63.971  67.767  58.305  63.903  67.990  59.241  64.290
  66.865  38.288  18.943  67.422  38.777  18.665  68.197  37.425  19.185  67.757
  23.669  73.039  45.321  23.531  72.175  44.933  24.619  73.109  45.420  10.882
  60.699  65.759  10.804  59.818  65.393  10.268  60.708  66.493  62.583  57.220
  40.073  62.455  57.843  39.357  63.327  56.686  39.795  69.833  36.511  25.363
  69.970  37.228  25.983  69.321  36.902  24.655  30.956  58.376  55.938  31.109
  57.431  55.956  30.146  58.497  56.434  62.727  61.472  19.309  61.848  61.850
  19.338  62.960  61.480  18.381  37.079  51.499   0.682  36.673  50.744   1.108
  37.987  51.233   0.537  29.622  72.352  43.510  28.892  72.947  43.339  29.512
  71.649  42.870  52.788  66.100  57.629  52.524  66.721  58.308  52.343  65.285
  57.863  33.413  22.083  61.772  32.665  22.458  62.236  33.048  21.762  60.947
  28.951  41.676   8.883  28.835  42.051   8.010  29.751  42.084   9.214  71.520
  31.969  58.425  72.170  32.325  57.818  71.055  31.306  57.915  43.319   9.130
   7.567  42.619   8.559   7.884  42.988  10.016   7.709  34.439  40.974   9.243
  33.693  40.453   8.945  35.204  40.527   8.881  54.593  68.671  58.861  54.315
  69.269  59.555  53.941  68.787  58.170  21.058  20.351  53.154  21.174  19.677
  52.484  21.765  20.192  53.779  60.080  17.034   5.219  60.733  17.278   5.875
  60.562  16.499   4.589  39.932  46.016  13.748  40.669  45.996  14.359  40.339
  46.077  12.884  67.486  24.123   0.188  67.866  23.289   0.463  66.679  23.880
  -0.267  43.576  69.596  66.106  43.377  69.954  66.970  43.229  70.243  65.492
  53.197  70.425  28.865  52.466  70.756  28.343  52.951  69.525  29.078   1.582
  16.398  48.485   1.200  17.242  48.245   1.696  16.448  49.434  69.460  26.996
  46.426  69.858  27.690  45.899  68.797  26.611  45.854  20.338  59.966  11.027
  20.622  60.873  10.915  19.986  59.933  11.916  46.312  40.226  53.877  45.638
  40.789  54.258  45.877  39.382  53.753  73.733  34.247  29.879  74.680  34.381
  29.911  73.563  33.949  28.985  66.290  30.425  16.431  65.994  30.314  15.528
  66.805  29.639  16.613  28.750  59.181   1.513  29.470  58.608   1.249  28.332
  59.434   0.690  38.417  69.931  22.230  38.440  69.586  21.338  39.314  69.833
  22.549  11.497  18.868   6.562  10.767  18.507   7.065  11.976  19.408   7.190
  13.908  31.483  41.625  14.401  31.021  42.304  14.036  30.956  40.836  64.201
  58.104  62.960  64.523  58.654  62.245  64.317  58.639  63.745  43.924  22.127
  59.853  44.569  21.421  59.819  44.244  22.709  60.543  28.925   2.464  21.094
  28.495   1.877  21.717  29.622   1.934  20.707  42.712  73.557   0.813  43.176
  73.185   0.062  42.159  72.843   1.130   6.228  34.521   0.226   6.301  34.980
  -0.611   7.134  34.364   0.493  18.721   6.219  70.996  18.277   5.522  70.513
  18.879   6.900  70.343  35.824   3.925   2.288  36.015   4.738   2.755  36.113
   3.233   2.883  18.985  66.360  43.393  18.557  66.721  44.170  19.793  65.969
  43.724  16.393   3.262  11.002  16.636   3.414  10.088  16.490   4.117  11.421
  63.330  28.516  18.742  62.746  28.781  18.033  63.496  27.587  18.582  67.492
  17.455   8.113  67.490  16.569   7.750  67.187  17.346   9.013  64.789  56.538
   7.428  65.644  56.315   7.796  64.849  56.278   6.509  18.050  27.037   1.037
  18.790  27.198   1.623  18.451  26.719   0.228  73.258  35.893  43.832  72.498
  36.271  43.389  73.051  35.963  44.764  67.627  66.481  28.793  67.788  67.222
  28.209  68.281  66.575  29.485  32.049  67.155  48.907  31.126  67.380  48.791
  32.044  66.441  49.544  14.331  73.014  65.732  14.381  72.991  66.687  15.104
  72.530  65.439   7.566  39.864  61.929   6.632  39.658  61.931   7.781  40.008
  62.851  16.341  67.829  50.627  15.408  68.016  50.522  16.388  67.277  51.407
  30.285  15.875  48.433  30.113  16.287  49.280  30.083  14.949  48.572  36.142
  58.927   8.169  36.269  59.426   7.362  37.022  58.641   8.414  20.421  61.373
  22.070  20.751  60.504  22.295  21.038  61.702  21.417  70.363  40.926  59.110
  70.637  40.376  58.376  70.918  41.704  59.047   9.548  65.664  45.590   8.901
  66.123  45.054   9.349  65.931  46.487   0.172  20.010  23.714  -0.659  19.743
  24.109   0.618  19.186  23.517  63.834  58.388  32.676  64.090  59.245  32.336
  63.278  58.015  31.992  56.315   7.516  18.210  55.791   6.851  17.764  55.769
   8.302  18.192   1.355  21.259  12.796   1.824  21.151  11.968   0.865  22.075
  12.688  29.396  69.010  16.343  28.469  68.852  16.163  29.784  68.136  16.386
  19.615  21.494  64.410  20.204  22.193  64.695  19.753  21.435  63.465  10.022
  32.756  36.673  10.722  32.990  36.065   9.786  33.582  37.097  15.741  46.069
  22.860  15.222  46.702  23.357  16.649  46.296  23.060   0.157  28.944  34.497
   0.181  29.900  34.459   1.063  28.689  34.671  15.517  60.228  43.044  15.772
  60.590  42.195  15.964  60.781  43.684  30.379  12.603  18.557  29.562  13.101
  18.527  30.990  13.174  19.022   5.352   1.388  70.476   5.695   0.571  70.840
   5.826   2.076  70.943   3.956  68.073   8.162   4.552  68.708   8.559   4.349
  67.873   7.313  13.306  14.212  69.448  12.805  14.314  68.639  12.834  13.538
  69.938  65.041  11.185  13.995  65.278  11.742  13.254  64.367  11.680  14.461
  11.177  29.811  40.744  10.649  30.402  40.207  11.429  29.106  40.147  29.728
  49.220  15.567  29.311  49.248  14.706  29.087  49.617  16.156  62.780  71.707
  37.265  63.403  72.278  37.715  62.430  71.143  37.955  29.346  68.321  55.619
  29.838  69.100  55.877  30.003  67.739  55.237  41.155   9.213  41.110  41.746
   9.689  40.526  41.103   8.334  40.733  61.394   7.475  22.293  62.031   7.777
  21.645  60.875   8.253  22.500  51.980  41.413  49.270  52.895  41.246  49.499
  51.692  42.072  49.902   8.414  56.190   1.062   8.486  56.924   1.671   8.408
  55.413   1.621  28.095  22.244  13.101  27.225  22.183  13.495  27.939  22.163
  12.160  62.910  66.332  35.906  63.728  66.491  36.378  62.276  66.119  36.591
  31.159  28.643  63.029  31.067  27.776  62.633  31.953  29.003  62.634   1.820
  37.749   3.658   1.297  37.664   4.456   1.415  37.139   3.041   1.185  52.557
  66.731   0.777  53.244  67.259   1.201  52.916  65.843  35.426  25.055   7.060
  34.529  24.725   7.118  35.955  24.278   6.881  34.007   2.371  40.595  34.181
   3.266  40.306  33.250   2.095  40.078  24.682  17.099   2.610  24.442  17.772
   3.247  24.975  16.360   3.142  63.182  65.748   4.261  63.867  65.511   3.636
  63.654  66.133   5.000  20.338  20.899   2.973  20.628  21.491   2.278  19.404
  20.771   2.804  54.439  31.413  14.094  54.195  31.626  14.995  53.695  30.912
  13.757   0.175  27.899   9.763   0.820  27.194   9.799   0.697  28.700   9.715
  57.344   6.494  23.664  57.973   6.123  23.045  57.271   5.837  24.356  21.963
  71.171  34.669  21.518  71.744  35.293  22.074  70.345  35.140  73.591  45.344
  19.219  73.958  46.159  18.877  73.969  45.260  20.095  52.778  42.328   6.011
  53.560  42.820   6.261  52.166  42.466   6.734  15.351  26.755  35.829  15.408
  26.698  36.782  15.168  27.678  35.655  23.855  39.176  54.106  23.642  38.583
  53.385  24.807  39.264  54.069  58.978  65.163  42.177  58.094  65.291  41.832
  59.439  65.974  41.962  57.240  26.570  51.740  57.059  25.638  51.863  57.629
  26.625  50.868   1.057  62.143  20.343   1.725  62.063  21.023   1.543  62.399
  19.559  52.647   0.776  32.096  53.464   0.367  32.380  52.142   0.061  31.710
  72.086  21.718  30.461  72.658  21.527  31.204  71.598  20.907  30.319  32.436
  27.806  15.363  31.751  27.884  16.027  32.100  27.153  14.748   4.523   6.386
  35.113   5.233   5.746  35.049   3.725   5.869  35.008  28.934  31.670   4.007
  28.518  30.893   4.381  29.059  31.454   3.083  10.836  17.408   0.788  11.793
  17.410   0.761  10.590  16.531   0.494   0.789  65.695  54.507   1.465  66.275
  54.858   0.236  66.266  53.974   2.999  45.063   5.547   2.346  44.930   6.234
   2.561  44.786   4.743  66.775   6.582  56.057  67.560   7.129  56.090  67.005
   5.803  56.565  18.844  57.406  32.155  19.656  56.924  32.313  18.333  56.834
  31.582   3.632   0.731  33.834   4.334   0.566  33.205   3.858   1.573  34.230
  65.037  41.879  32.434  65.612  42.634  32.564  64.342  42.203  31.861   4.523
  13.721  49.244   5.258  13.752  48.632   4.811  14.245  49.991  52.838  20.728
  24.758  52.106  21.190  24.349  53.599  21.281  24.583  66.113  28.876  52.710
  65.671  29.092  53.531  67.007  29.198  52.828  10.219  49.533  16.617  10.835
  50.264  16.663  10.767  48.770  16.435  63.620  45.891  38.490  64.217  46.627
  38.621  63.600  45.764  37.542  52.983  62.334  43.649  52.850  63.269  43.492
  53.065  61.954  42.774  72.298  55.476  10.597  72.757  56.258  10.290  72.782
  55.206  11.378  35.167  73.653  70.761  35.329  74.070  69.915  34.333  73.197
  70.647   4.558   0.386  21.040   3.760   0.900  20.920   4.353  -0.209  21.762
  14.266  25.950  50.549  14.123  25.333  49.831  13.517  25.818  51.131  72.590
  73.549  53.278  71.980  73.074  52.715  73.443  73.437  52.857  59.580  23.732
  45.401  59.234  23.337  44.601  60.402  23.269  45.561  53.904  32.294  61.978
  54.505  31.708  61.518  53.098  31.787  62.069  53.587  10.805   6.633  52.875
  11.044   7.226  54.267  10.450   7.205  32.217  74.605  16.013  31.712  74.261
  15.277  32.808  73.892  16.253   8.829  66.427  33.219   9.713  66.061  33.192
   8.538  66.284  34.120   4.382  36.888  17.131   5.225  36.441  17.210   4.336
  37.151  16.212  57.556  53.192  56.522  57.983  53.120  57.376  57.563  54.130
  56.330   6.554  24.144  71.167   6.624  23.264  71.536   5.643  24.211  70.878
  54.353  35.800  10.462  53.692  36.039  11.112  55.170  36.160  10.808  59.450
  49.899   9.695  59.673  50.046   8.775  60.266  49.600  10.094  18.808  60.919
  17.912  19.758  60.806  17.883  18.684  61.840  18.141  62.584   2.136  29.013
  61.758   2.593  28.858  63.055   2.203  28.183  47.909   2.745  20.804  47.072
   2.859  21.254  48.544   3.198  21.359  14.563  28.037   8.592  14.508  28.991
   8.649  15.207  27.875   7.902  37.734  74.145  37.766  37.768  74.857  38.405
  38.100  74.522  36.967  48.145   6.963  60.766  47.318   7.445  60.755  48.813
   7.627  60.595  18.404  37.941   5.453  18.881  37.883   6.281  18.165  37.036
   5.251  70.932  50.056   9.249  71.869  50.046   9.053  70.698  49.133   9.346
  40.098  74.757  62.409  40.869  74.627  61.857  39.628  73.925  62.365  36.922
  74.401  27.071  37.254  73.551  27.361  36.268  74.187  26.405  13.074  53.941
  51.730  12.789  53.368  52.443  13.402  54.725  52.170  12.650   8.929  28.427
  12.731   8.561  27.547  12.111   9.711  28.310  12.420  56.341  10.326  11.670
  56.243  10.913  13.183  56.206  10.888  15.125  15.394   1.035  14.991  16.318
   1.247  15.268  15.383   0.089  59.368  14.802  64.291  60.030  14.283  64.748
  59.242  15.571  64.846  19.410  69.381   1.322  19.004  68.650   1.789  18.712
  70.031   1.244  36.115  48.752   7.368  36.875  48.206   7.164  35.680  48.880
   6.525  22.102  67.848  11.617  21.408  68.508  11.604  22.822  68.267  12.088
  36.432  71.074  40.986  35.592  70.686  40.741  37.054  70.348  40.938  26.019
  51.982  59.856  26.546  52.537  59.281  26.597  51.254  60.082  54.189  73.655
   0.089  55.049  73.521   0.488  53.882  72.774  -0.122  59.197  27.799  29.409
  59.829  28.392  29.815  58.772  28.329  28.733  14.298  67.311  30.740  14.339
  67.755  31.587  13.404  67.462  30.434  34.109  43.491  16.713  34.641  44.178
  17.114  33.413  43.326  17.348  13.959   1.386   6.822  13.045   1.218   7.052
  13.950   2.257   6.425  57.701  17.923  57.893  58.134  17.843  58.743  57.248
  17.089  57.776  32.411  52.078  59.681  32.509  51.168  59.402  31.980  52.022
  60.534  11.838  19.291  63.775  12.487  18.628  64.011  11.760  19.222  62.824
  10.822   6.326  70.777  10.393   6.281  69.922  10.604   7.197  71.108   3.844
  57.917  44.093   4.661  58.057  43.614   3.159  58.182  43.481  72.360  41.348
  22.598  72.859  41.360  21.781  72.145  42.267  22.760   8.180  59.309  26.880
   8.052  59.039  27.789   8.866  59.975  26.922  57.244  54.553  51.265  57.514
  54.039  52.026  57.890  55.257  51.210  52.686  69.142  53.990  53.619  69.354
  54.027  52.286  69.900  53.563  29.464  16.173  60.006  28.988  16.819  60.527
  28.810  15.505  59.797  40.544  12.378  56.980  39.595  12.399  56.859  40.781
  11.458  56.859  29.109  13.254  21.625  29.431  13.808  20.913  29.712  12.511
  21.641  40.104  71.640  68.657  39.251  71.988  68.919  40.682  71.846  69.392
  72.334  21.192  14.823  72.892  21.912  15.119  72.711  20.413  15.233  39.122
  64.793   8.322  39.546  63.964   8.545  39.707  65.464   8.676  35.179   7.252
  35.204  34.843   8.025  34.749  35.644   6.760  34.528  10.068  62.227  63.407
  10.135  61.710  64.210  10.014  63.134  63.709  47.857  17.574  19.407  48.465
  16.940  19.024  48.374  18.029  20.072  66.172  46.653  12.597  66.656  45.877
  12.878  66.548  46.875  11.745   1.671  17.276  23.195   2.199  17.071  22.423
   1.742  16.497  23.747  52.110  64.957  10.223  52.397  65.748  10.681  52.843
  64.733   9.650   0.525  22.475  69.653   0.261  21.620  69.313   1.055  22.858
  68.954  36.620   3.752  58.719  36.218   4.220  57.987  37.044   4.437  59.237
  50.285  31.915   8.483  49.854  31.359   9.132  49.856  32.765   8.573  15.871
  35.591  32.952  15.775  34.658  33.148  15.717  36.028  33.790  59.224   5.882
  21.874  59.668   5.109  21.527  59.932   6.489  22.090  15.542  31.145   6.292
  15.449  30.450   5.641  16.063  31.817   5.854  65.299  46.501  41.077  65.224
  47.204  40.432  65.133  46.928  41.917  38.888  59.313   3.575  39.155  59.221
   2.661  38.177  59.954   3.553  52.587  63.123  12.619  52.543  63.643  11.816
  53.144  62.378  12.392  30.740  12.448  43.698  30.992  13.257  43.253  29.783
  12.460  43.694   5.191   5.921  30.689   5.122   6.668  30.095   6.114   5.900
  30.941  14.142  18.555  14.069  14.926  19.074  13.888  14.069  17.963  13.320
   0.148  19.391  16.525   0.504  18.506  16.610   0.862  19.900  16.139  72.543
  19.393  44.465  73.239  19.063  43.897  72.212  20.169  44.012  43.019  31.577
  17.325  43.338  32.457  17.126  42.534  31.315  16.542  14.421  47.045   2.647
  14.305  46.604   3.489  14.246  46.366   1.996  49.502  68.253   2.604  49.511
  69.200   2.469  49.373  67.887   1.729  71.408  70.124  12.247  71.284  69.226
  12.554  72.284  70.126  11.861  40.992  24.841  18.888  41.852  24.503  19.139
  41.160  25.741  18.608  73.584   8.236  66.283  74.225   7.601  66.603  74.008
   9.086  66.402  17.814  51.479  51.974  17.315  50.761  52.363  17.622  51.424
  51.038   9.096   0.030   4.489   8.938   0.545   3.698   8.802   0.593   5.205
  16.915   6.094  10.647  17.079   7.022  10.474  17.766   5.674  10.523  39.730
   3.230  30.539  39.012   3.565  31.076  40.010   2.431  30.987  46.395  69.042
  54.990  45.556  69.502  54.947  46.450  68.726  55.892  20.940  57.597  21.038
  21.703  58.043  21.406  20.782  58.042  20.205  56.702  59.054  66.432  57.518
  59.241  66.897  56.014  59.274  67.060   0.124  36.017  26.525   1.036  36.067
  26.810  -0.196  35.192  26.889  49.349  48.511  55.812  49.647  48.918  56.625
  48.992  49.235  55.298  48.131  38.283  67.968  48.356  38.744  67.160  47.502
  38.857  68.404  55.460  53.861  49.378  56.109  54.008  50.066  55.626  54.555
  48.740  29.595  48.961  47.273  29.041  49.669  47.599  30.100  48.681  48.036
  60.623  71.255  26.123  59.824  71.006  26.587  61.238  71.492  26.818  30.205
  67.328  52.728  30.469  68.175  52.368  29.622  66.957  52.065  49.088  24.754
   3.859  48.725  25.640   3.853  49.755  24.764   3.173  67.165   1.473  30.129
  67.765   0.727  30.111  66.301   1.082  30.262  26.597   7.225  68.566  26.097
   6.995  69.349  26.792   8.157  68.672  15.771  25.734  64.553  15.332  25.766
  63.703  15.289  25.070  65.047  35.525  17.686   7.376  35.447  17.034   6.680
  35.641  17.171   8.175  64.915  74.107  30.865  64.603  73.668  31.656  64.998
  73.406  30.219  65.726  11.310  61.511  66.158  10.461  61.604  65.488  11.358
  60.585  73.104  42.691  35.793  73.525  41.886  35.490  72.735  43.081  35.000
   5.064  12.416   8.501   5.551  12.703   7.728   5.738  12.254   9.161  41.754
  39.942  59.443  41.104  40.637  59.340  42.186  39.889  58.590   2.209  58.921
  70.484   1.383  58.442  70.423   2.027  59.634  71.097  58.595  30.151  55.110
  59.018  30.076  55.966  58.734  29.298  54.699  48.172  59.314  16.033  48.547
  59.449  15.163  48.884  59.527  16.637  41.395  15.472  60.558  41.733  16.225
  60.073  40.695  15.832  61.103  57.088  73.201  30.909  57.276  72.318  31.227
  56.352  73.088  30.307  72.955  70.041  62.199  72.259  69.788  62.805  73.569
  70.542  62.735  73.278  63.542   5.286  73.346  62.687   5.712  73.518  64.169
   5.967  14.986  12.992  23.744  14.620  12.260  23.247  14.310  13.207  24.386
  69.402  10.650  55.998  69.703  11.467  55.600  68.844  10.250  55.331  62.607
   2.827  22.314  62.308   1.921  22.237  63.307   2.794  22.966  68.568   0.751
  55.133  67.774   1.281  55.200  68.250  -0.137  54.972  35.167  60.210   0.232
  35.665  59.488   0.614  35.560  60.998   0.609  61.927  46.292  52.355  62.582
  46.703  52.919  61.106  46.725  52.586   4.365  36.775   3.831   5.003  37.350
   3.409   3.544  37.266   3.801   5.438  26.489  52.340   6.290  26.185  52.027
   4.917  25.691  52.429  72.911  60.767  58.608  73.672  61.309  58.817  73.021
  59.983  59.144  13.761  28.860  59.297  14.077  28.897  60.200  13.960  29.724
  58.937  37.748  12.387  50.431  37.966  11.555  50.011  37.464  12.951  49.712
   9.190  61.788  10.447  10.106  61.676  10.701   9.230  62.231   9.599  59.815
  17.170  13.346  60.462  16.953  14.018  59.937  18.106  13.190  39.743  21.602
  70.381  39.315  22.265  70.922  39.865  22.027  69.532  48.471  65.804  19.919
  48.457  66.683  19.541  48.768  65.241  19.204  40.236  12.436  65.857  40.899
  13.089  66.079  40.283  11.795  66.566   2.719  47.745   4.098   2.920  46.928
   4.555   1.830  47.963   4.377  29.549  67.527  22.913  29.446  68.337  23.413
  29.518  67.805  21.998  70.964  19.475  41.640  71.101  20.068  40.901  71.535
  18.729  41.458  37.940  60.208  46.793  38.142  60.697  45.995  37.569  60.861
  47.386  12.390  37.972  30.749  11.765  37.873  31.467  12.123  38.779  30.308
  37.898  68.703  24.777  38.469  69.184  24.178  37.051  68.679  24.333  29.510
  40.957  56.897  29.637  40.087  56.517  29.104  40.790  57.747  35.424  46.010
  15.771  35.439  46.684  16.451  36.259  45.553  15.868  60.004  74.332  56.018
  59.976  73.407  56.261  60.857  74.635  56.328  49.428  73.144  52.118  49.499
  73.982  52.575  48.691  72.702  52.541  46.663   4.129  40.800  46.090   4.556
  40.163  47.070   3.413  40.313  62.103  70.642  35.053  62.169  71.148  35.863
  61.640  71.220  34.447  30.930  21.724  67.096  30.135  21.242  66.867  31.519
  21.059  67.454   2.178  71.626  53.692   1.654  71.840  52.920   2.615  72.447
  53.920  39.304  69.740  36.690  38.508  70.027  37.138  39.847  70.526  36.639
  10.758  28.647  61.007  10.469  28.040  60.325  10.587  28.184  61.828  32.630
  66.074  52.648  33.282  66.440  53.247  31.812  66.505  52.893  21.947  19.576
  68.541  21.442  18.827  68.855  22.646  19.682  69.186  73.220   1.681  34.658
  73.364   2.568  34.987  72.602   1.792  33.935  28.453  57.738   9.542  27.953
  57.728   8.726  29.323  57.426   9.294  31.882  31.243  30.489  30.990  31.158
  30.154  32.414  31.423  29.713  15.032  12.669  67.727  14.573  11.855  67.930
  14.609  13.327  68.278  50.277  52.948  41.584  49.558  52.541  42.066  51.066
  52.540  41.941  10.802  24.666  68.690  10.078  24.696  69.315  11.209  25.530
  68.752  54.764  24.631  59.466  55.288  24.160  58.819  55.350  24.744  60.214
  21.611   2.159   7.650  21.914   2.806   8.287  21.800   2.555   6.799  24.777
  42.231   1.589  23.891  42.201   1.228  25.296  42.665   0.913  40.604  59.559
  50.090  40.850  59.480  51.012  41.015  58.806  49.667  62.551  72.728  18.800
  62.472  72.264  19.633  62.876  73.596  19.039  23.510  61.755  37.614  23.059
  62.123  36.854  23.018  62.083  38.366  64.597   6.791  14.914  65.465   7.179
  15.023  64.025   7.534  14.719  31.804  39.802   8.994  31.607  40.223   8.157
  31.031  39.271   9.182  71.619  14.523  65.800  71.336  14.534  64.885  70.883
  14.136  66.273  54.199  55.515  55.112  53.428  56.035  55.339  54.673  55.418
  55.938  73.029  30.316   8.594  73.642  30.218   7.866  72.336  29.682   8.411
  58.852  15.654  31.003  59.391  15.534  31.784  58.314  16.422  31.199  25.002
  66.721  65.742  25.596  66.998  65.044  24.336  66.199  65.296  25.927  56.919
   4.681  26.155  57.172   3.786  26.671  56.395   4.978   9.861   0.980  59.618
  10.753   0.702  59.409   9.333   0.657  58.887  25.206  10.101  39.686  24.869
  10.894  40.103  26.148  10.252  39.611  25.407  28.345  67.345  24.909  28.578
  66.561  24.899  27.643  67.752  51.540  49.310  25.162  51.336  49.729  24.325
  52.247  48.698  24.956  56.445  66.758  52.634  57.214  67.216  52.972  55.930
  66.548  53.413   0.845  71.767  49.203   1.407  71.126  48.769  -0.014  71.345
  49.243  26.250  36.679  22.426  25.838  36.264  21.669  25.527  36.843  23.032
  45.469  61.839  10.535  45.344  61.026  10.047  45.528  61.563  11.450  26.718
  15.495  65.442  26.249  15.984  66.118  27.126  14.768  65.911  50.652  44.626
   6.126  50.176  45.427   5.907  51.263  44.891   6.814  58.442   9.120  42.925
  58.294   9.931  42.439  59.325   8.848  42.675  46.717  28.173  13.618  45.943
  28.467  14.098  47.454  28.417  14.178  47.256  53.790  45.312  47.985  54.205
  45.773  47.404  52.851  45.425  42.896  10.008  39.094  43.165   9.314  38.492
  42.973  10.813  38.582  11.422  16.055  37.423  11.417  15.833  36.492  10.506
  16.237  37.631  41.494  48.462  45.088  40.619  48.782  45.308  41.539  47.594
  45.490  51.221  33.276  32.158  52.075  32.874  32.320  51.258  33.556  31.244
  28.610  31.078   1.089  28.754  31.971   0.776  28.760  30.528   0.319   5.845
  17.024  20.086   5.833  17.640  20.819   5.195  17.369  19.474  52.124  72.359
  65.911  52.966  72.266  65.466  52.344  72.367  66.842  27.761  53.396  68.152
  27.407  53.430  67.263  27.118  52.888  68.646   6.726   2.711  49.686   7.045
   3.594  49.499   6.114   2.522  48.974  58.640  61.817   5.765  58.645  62.408
   6.518  59.090  61.030   6.075  26.519  44.647  13.503  26.156  44.706  14.387
  27.414  44.976  13.590   0.053  24.846  29.348   0.339  24.091  28.835   0.831
  25.111  29.839  14.515  31.842  14.478  14.092  32.111  13.662  13.816  31.876
  15.132  62.241  13.981  29.052  62.096  14.286  28.156  61.386  14.065  29.475
  71.381  28.229  49.297  71.926  28.456  50.050  71.778  28.699  48.563  62.939
  29.778  12.777  62.055  29.676  13.130  62.814  29.840  11.830  28.588  34.595
   8.346  28.313  34.097   9.115  28.022  34.281   7.642  52.275  52.108  22.063
  52.478  52.780  21.413  53.069  52.040  22.594  63.165  18.387  51.732  62.355
  18.161  51.275  63.448  17.567  52.137  60.125  55.456  56.681  59.904  54.620
  57.092  59.438  55.592  56.029  34.392  43.358  13.945  34.288  43.478  14.889
  34.635  42.438  13.846  24.405  29.096  39.077  24.803  28.228  39.016  25.060
  29.628  39.528  13.276  39.189  56.843  13.286  39.217  57.800  13.144  38.265
  56.632  26.608  10.085   6.058  25.653  10.056   6.109  26.813   9.743   5.188
  12.244   0.250  58.202  13.124   0.590  58.361  11.898   0.800  57.499  39.622
  39.761  10.301  39.679  40.490  10.919  40.384  39.868   9.732  67.491  25.018
   9.720  67.745  25.599   9.003  67.169  25.608  10.402  11.501  53.074  69.097
  12.321  52.664  68.822  10.824  52.605  68.609  21.963   9.478  71.566  22.798
   9.898  71.356  21.846   8.821  70.880  52.732  70.669  35.643  52.533  70.539
  34.716  52.530  71.590  35.805  58.698  26.783  37.063  59.120  27.627  36.902
  57.800  27.007  37.308  25.588  12.581   3.920  25.584  13.500   4.189  24.663
  12.333   3.901  45.126   6.887  43.698  44.546   6.134  43.582  45.256   6.945
  44.645  26.411  65.448  22.552  26.256  65.872  21.708  25.726  65.795  23.124
  17.926  69.746  27.006  18.103  69.518  27.918  17.071  70.177  27.028  70.401
  30.797   6.676  71.217  31.200   6.380  70.058  30.354   5.900  19.247   1.035
   4.171  19.504   0.114   4.149  18.528   1.069   4.802  48.453  27.176  59.691
  49.004  27.687  60.284  47.642  27.035  60.179   2.609   3.914  15.588   2.056
   3.242  15.987   3.335   4.023  16.202  17.194  64.480  68.941  17.612  64.992
  69.633  16.591  63.899  69.404   6.815  69.238  12.362   7.063  70.066  12.772
   7.564  68.661  12.514  39.507  50.522  72.480  39.459  50.074  71.635  40.253
  50.118  72.923  39.676  10.412   3.783  39.027  10.221   3.106  40.454   9.925
   3.513  49.857  69.162  58.728  48.979  69.496  58.912  50.071  69.513  57.863
   9.721  12.671  44.517  10.341  12.625  45.245   9.792  13.571  44.199   9.375
  22.555  10.735   9.570  22.037   9.953   8.962  23.350  10.398  47.561  72.279
  34.085  47.555  71.792  33.261  48.489  72.433  34.265  45.635  28.547   4.505
  45.477  29.174   3.800  44.868  28.625   5.072  50.753  60.448  22.924  49.825
  60.432  23.155  50.889  61.311  22.534   9.518  37.791  28.726   9.337  38.729
  28.668   9.330  37.456  27.849  65.127  53.650   3.328  64.724  54.065   4.091
  65.728  54.313   2.986   5.389   0.303  31.537   6.266   0.192  31.169   4.811
  -0.128  30.908  59.952  70.569  15.915  59.258  71.228  15.902  59.589  69.848
  16.430  65.187  31.309  33.060  65.457  31.248  32.144  64.659  32.106  33.102
  72.628  49.423  48.854  73.244  50.109  49.111  71.894  49.895  48.462  43.524
  41.844  60.676  42.898  41.311  60.186  43.356  41.627  61.593  54.565   0.814
   2.700  55.394   0.596   2.273  53.959   0.979   1.977  63.906   8.049  59.119
  63.948   7.827  58.189  64.602   7.530  59.521  69.883  72.562  15.049  69.833
  72.932  15.930  69.627  73.282  14.472  63.280  72.675  63.529  63.504  71.942
  62.955  62.361  72.529  63.756  10.080  34.520  18.856   9.844  35.106  18.137
  10.760  33.954  18.491  58.464  42.438  36.420  58.239  43.012  35.687  57.825
  41.727  36.371  69.182  63.898  18.713  69.772  63.443  19.314  69.501  63.664
  17.841   9.337  60.639  14.137   9.191  59.791  14.558  10.249  60.607  13.846
   7.306  71.737  13.289   7.363  71.458  14.203   7.696  72.611  13.281   7.758
  52.906  30.227   7.111  52.593  30.859   8.579  52.498  30.503  31.464  51.855
  49.661  32.014  52.637  49.635  30.653  52.118  49.226  14.904  66.472  69.382
  14.264  65.761  69.424  15.753  66.031  69.379  38.188  31.720   0.807  37.689
  32.403   1.256  37.966  31.829  -0.117  65.855  59.464  61.277  66.125  59.317
  60.371  66.420  58.887  61.792  43.159   0.125  27.285  42.662   0.941  27.220
  44.075   0.403  27.288  46.620  16.596  68.072  47.095  16.704  68.897  46.269
  15.707  68.112  65.742  33.847  56.410  65.009  34.434  56.226  65.917  33.413
  55.575  44.865  43.516  57.282  45.807  43.432  57.138  44.468  43.154  56.490
  61.817  40.980  33.488  62.617  40.468  33.603  61.521  41.166  34.379   5.420
  66.221  30.234   4.523  66.059  30.524   5.884  65.404  30.420  21.537  61.418
  53.678  22.168  60.783  53.339  20.708  60.939  53.707   0.727  60.865  16.857
   1.310  60.204  16.484   1.303  61.426  17.378  63.972  52.169  23.018  63.470
  51.589  23.590  63.618  53.041  23.191  39.790  52.171  15.740  39.519  52.065
  14.828  38.981  52.082  16.243   1.321  61.007  72.026   2.012  61.546  72.411
   0.968  61.542  71.315  36.500  13.491  54.636  37.081  14.249  54.565  35.766
  13.697  54.057  51.505  35.459   1.824  50.947  34.692   1.956  51.006  36.186
   2.195  61.607  47.130   4.390  61.866  48.051   4.356  61.220  47.023   5.260
  11.530  18.063  20.902  12.270  17.497  20.685  10.963  18.022  20.132   6.532
   6.817  24.294   6.729   7.194  25.151   7.207   6.151  24.164   4.654  52.010
  66.258   4.849  51.227  65.743   4.771  52.735  65.644  29.054  33.370  67.768
  29.579  32.801  68.330  28.154  33.236  68.066  50.391   2.900  42.158  51.209
   2.405  42.127  49.710   2.234  42.255   4.556  16.380  37.479   4.083  16.131
  36.685   4.051  15.989  38.192  69.394  63.353  32.259  68.890  63.659  31.505
  69.527  62.419  32.095  31.675   3.481   7.420  31.282   2.736   7.876  32.617
   3.319   7.466  25.523  53.953  56.481  26.143  53.702  57.165  24.748  53.418
  56.653  14.364  35.991  15.392  14.710  36.792  15.785  15.140  35.468  15.191
  51.666  55.938  64.247  51.555  56.875  64.083  51.377  55.817  65.151  23.076
  20.189  62.842  22.861  21.092  62.607  22.884  20.133  63.778   1.409  31.387
  11.664   1.395  30.442  11.815   0.959  31.758  12.423  31.988  49.781   6.202
  31.230  49.213   6.343  31.759  50.299   5.430  24.914   1.550  69.761  24.213
   1.244  70.335  25.625   1.789  70.357  20.265  31.591  38.615  19.367  31.766
  38.897  20.340  32.031  37.768  53.816  46.908  20.765  53.500  46.247  20.148
  54.766  46.915  20.642  16.346  72.437  11.133  16.213  72.852  10.280  15.499
  72.042  11.341  42.718  57.647  65.782  42.793  57.651  66.737  43.530  57.240
  65.480   3.499  24.989  71.480   2.595  25.138  71.202   3.423  24.404  72.234
  60.522  66.770  19.731  61.206  66.382  20.278  60.492  67.688  20.000  41.075
  14.598  69.165  40.528  14.017  69.693  41.510  15.164  69.804  11.883  13.193
   5.708  12.359  13.407   4.905  10.960  13.230   5.455  42.682   7.187  47.537
  43.330   7.139  46.834  42.719   6.327  47.956  57.355  60.295   1.151  57.170
  60.913   1.858  58.310  60.287   1.084  62.248  14.000   1.510  62.988  13.402
   1.403  61.477  13.432   1.498  61.303  40.208  41.595  61.523  39.328  41.902
  60.413  40.357  41.914  50.391   6.017  36.001  49.652   6.448  36.430  49.990
   5.347  35.448  16.607  37.659  62.797  17.407  38.158  62.636  16.369  37.304
  61.941  47.459  37.295  64.959  46.986  36.894  65.688  47.272  38.231  65.038
  40.008  71.843  55.155  40.650  71.827  54.445  39.666  70.950  55.189  64.812
  57.195  13.237  65.223  57.806  13.849  64.466  57.752  12.539  65.404  74.163
  23.739  64.519  74.374  23.443  65.628  73.358  23.273  36.608  36.091   8.789
  36.949  36.917   9.133  35.920  36.352   8.177  43.992  60.928  45.096  43.799
  60.738  44.178  43.389  61.634  45.327  42.290  55.705  56.402  42.269  55.636
  55.447  43.188  55.969  56.602  64.175   8.758  46.713  63.323   9.174  46.582
  63.992   7.819  46.671  15.237   9.110  60.418  15.755   8.547  59.844  14.598
   8.521  60.819  66.605  67.455  64.862  66.812  68.006  64.107  67.168  67.787
  65.562  47.638  46.645  19.871  47.951  47.503  20.160  47.441  46.177  20.682
  41.442  63.317  61.061  41.268  63.905  61.796  42.225  62.833  61.323  69.270
  43.893   0.136  68.437  43.709  -0.296  69.183  43.497   1.003  34.395  63.073
  42.594  33.449  63.028  42.455  34.611  62.251  43.035  12.329  72.259  29.048
  13.218  71.915  28.963  12.309  72.658  29.918  60.653  60.087   9.173  61.599
  59.954   9.236  60.553  61.027   9.021  58.219  28.203  22.100  57.881  27.364
  21.786  58.712  28.555  21.359  69.239  69.079  36.094  70.172  69.209  36.263
  69.195  68.247  35.622   6.672  17.981  49.376   6.712  17.798  50.314   6.954
  17.166  48.960  32.713  68.052   3.509  33.496  67.519   3.371  32.040  67.633
   2.974  73.136   9.707  50.937  73.450   9.467  51.809  73.895  10.104  50.509
  39.228   3.654  35.015  38.453   3.280  34.595  39.424   4.438  34.503  52.234
  11.161  28.927  52.125  10.451  29.559  51.421  11.158  28.421  71.843  49.131
  40.120  72.603  48.576  39.945  71.398  48.705  40.853   2.513  10.676  57.233
   3.191  10.144  56.816   2.216  10.147  57.973  60.309   6.306  52.059  61.193
   6.648  51.923  59.747   6.877  51.535  45.906  49.230  69.022  45.288  49.955
  69.120  46.376  49.202  69.855  22.782  11.687   4.741  22.889  12.341   5.431
  21.844  11.688   4.553  16.233   6.918   1.023  15.937   7.024   1.927  16.702
   7.729   0.827  37.556  30.786  19.330  36.801  30.530  18.800  37.267  31.571
  19.796  14.629  52.522  23.186  14.819  52.512  22.248  14.777  51.619  23.470
  20.104   7.971  56.515  20.326   7.101  56.847  19.770   7.813  55.632   6.516
  36.816  55.783   6.430  37.736  56.034   5.623  36.474  55.812  65.240  67.191
  48.805  64.449  67.550  48.403  65.179  67.448  49.725  12.419  36.305  13.500
  13.168  36.443  14.079  12.791  35.893  12.720  23.526  69.738  19.284  23.565
  69.859  18.335  24.253  70.261  19.622   8.826  50.904  19.012   9.689  50.508
  19.138   8.788  51.104  18.077   9.241   4.180   5.425   8.942   3.857   6.275
   9.775   3.468   5.072  37.483  23.120  11.560  38.335  23.446  11.849  37.348
  23.528  10.705  19.906  43.982  57.477  19.915  44.161  56.537  20.652  43.398
  57.616  65.395  35.402  33.068  65.733  35.253  32.185  64.661  34.792  33.149
  19.086  72.062   5.927  18.604  72.014   5.101  20.002  71.941   5.677  60.943
  41.287  36.122  61.268  41.130  37.009  60.136  41.785  36.248  26.466  16.486
  25.529  26.490  15.566  25.266  26.846  16.495  26.407  21.308  73.918  18.891
  22.011  74.366  19.362  21.028  73.221  19.485  71.439  25.061  44.438  71.965
  24.651  43.751  70.785  24.400  44.665   5.506  39.259  47.569   5.716  38.356
  47.330   4.592  39.226  47.850  42.729  19.233  26.006  42.035  18.754  25.553
  42.419  20.138  26.030  66.385   1.904  51.475  66.267   2.823  51.234  66.377
   1.905  52.433  26.490  28.498   8.605  26.708  29.390   8.878  25.535  28.495
   8.538  30.556   7.849  46.869  29.977   7.088  46.913  30.018   8.537  46.477
  11.099  62.074  56.117  11.760  61.500  55.730  10.992  62.780  55.479  30.390
  47.411   7.235  29.505  47.046   7.250  30.888  46.810   6.682   1.169   0.332
  70.946   0.904  -0.456  70.472   2.064   0.149  71.233  47.938  50.572  49.092
  47.012  50.370  49.223  48.198  51.031  49.891  27.981  14.227  24.042  28.283
  14.161  23.137  28.559  13.641  24.531  39.657  64.524  27.757  38.808  64.287
  28.128  39.443  65.044  26.982  25.157  66.313   8.277  25.010  66.295   9.222
  24.297  66.133   7.897  40.454  37.030  10.555  40.353  37.982  10.525  39.726
  36.729  11.099  11.675  22.318  40.047  12.383  21.758  39.729  11.126  21.735
  40.573  54.146  38.283  47.677  53.310  38.249  47.212  54.369  39.213  47.703
  35.128  58.813  20.404  35.737  58.162  20.055  34.282  58.578  20.024  32.406
   7.329  41.718  32.332   8.271  41.567  31.521   7.054  41.956   2.547  49.773
  67.268   2.441  49.824  68.218   2.541  50.685  66.977  64.196  56.450  55.994
  63.469  57.063  56.104  64.946  56.895  56.389   0.847  29.430   6.908   0.343
  28.617   6.910   1.577  29.259   6.313  70.037  68.484  16.337  69.604  67.664
  16.103  70.924  68.224  16.587  64.603   4.767  36.196  64.436   5.324  35.436
  64.011   4.024  36.084   4.851  39.656  61.460   4.453  38.786  61.438   4.458
  40.119  60.721  65.634  73.585  63.988  64.761  73.196  64.042  66.227  72.836
  63.939  31.386  45.388   5.638  32.285  45.657   5.452  30.955  45.384   4.783
   7.216  55.449  45.361   7.681  55.537  46.193   7.873  55.657  44.696  62.720
  31.865  15.375  62.620  31.076  14.842  63.110  32.507  14.781  64.726  63.428
  35.816  64.262  64.250  35.655  65.527  63.499  35.296  11.767  15.105  23.718
  11.978  15.224  22.792  10.929  14.643  23.716  42.779  47.641  59.133  42.400
  48.118  58.395  42.931  46.759  58.795  42.123  21.142  11.443  42.521  20.684
  12.183  42.483  20.707  10.670  16.138   6.591  20.429  15.239   6.271  20.512
  16.437   6.249  19.587  56.754   3.286  63.810  57.355   3.754  63.231  56.038
   3.903  63.961  60.434  45.826  56.368  60.251  46.566  55.788  61.383  45.850
  56.496  30.482  65.128  63.318  30.916  64.299  63.119  30.171  65.445  62.470
  20.519   8.657   4.346  20.447   9.603   4.469  19.652   8.387   4.045  57.399
  54.749  64.998  57.788  54.034  65.502  56.614  54.367  64.606  71.218  72.808
  11.316  70.272  72.940  11.258  71.315  71.945  11.719  44.726   8.431  37.471
  44.898   8.834  36.620  45.371   8.825  38.058  74.125  61.494  65.271  74.275
  60.708  64.745  73.581  61.195  65.999  29.295   9.939   6.006  28.397   9.755
   6.282  29.563  10.685   6.542  47.378  15.061  63.832  47.535  15.751  64.477
  46.425  14.975  63.800  67.091  46.829  20.231  66.444  47.048  20.901  66.683
  47.097  19.407  21.017  22.720  22.525  20.068  22.681  22.407  21.294  21.804
  22.544  42.569  25.490  62.945  42.192  24.631  63.133  42.427  25.995  63.746
   1.443  13.779  59.472   0.915  13.686  58.679   2.332  13.553  59.196   4.113
  74.199  29.373   3.192  73.987  29.525   4.527  73.354  29.199  30.130  17.708
   9.712  30.564  17.115  10.326  29.719  17.130   9.070  46.426  68.259  16.221
  45.866  68.671  15.563  46.161  68.664  17.047  74.433  53.028  53.286  74.428
  53.968  53.470  73.661  52.887  52.738  17.669  65.643  41.049  18.089  65.838
  41.887  16.732  65.720  41.227  66.267   9.552  23.289  65.371   9.346  23.558
  66.348   9.170  22.415  10.861  73.100   3.426  10.279  73.615   3.985  10.278
  72.499   2.963   4.340  27.992   2.271   4.679  27.992   1.375   5.039  27.597
   2.792  66.144  20.047  56.267  66.313  19.811  55.355  65.881  19.226  56.682
   6.000  58.559   3.456   6.367  58.249   4.284   5.530  57.803   3.104  49.510
  56.696   3.551  49.028  56.553   2.737  49.900  57.564   3.449  67.939  15.216
  39.289  67.644  14.471  38.766  67.634  15.021  40.176  63.012  64.471  40.764
  63.470  63.806  40.249  63.086  64.166  41.668  65.881  52.868  66.149  65.151
  53.203  65.629  65.502  52.698  67.012   5.214  54.487   9.327   5.312  55.103
   8.600   5.589  54.944  10.080  39.653  56.688  62.519  39.030  56.328  61.888
  39.988  55.924  62.988  56.148  11.237   1.510  56.438  12.138   1.655  56.768
  10.886   0.871  10.331  58.265  18.308   9.602  58.069  18.896  10.305  59.216
  18.203   7.064  69.024  25.319   7.842  68.505  25.116   6.800  69.399  24.479
  26.727  23.983  64.992  25.854  24.295  65.230  26.969  24.510  64.230  16.174
  15.127  57.721  17.060  14.795  57.865  15.822  14.573  57.025  72.874  48.523
  61.554  72.996  47.575  61.505  72.045  48.634  62.019  18.057  21.302  41.505
  17.277  20.789  41.716  18.032  22.039  42.115  73.880  73.884  39.936  73.275
  73.971  39.200  74.028  74.783  40.231   1.582  -0.144   9.772   2.534  -0.130
   9.870   1.391   0.580   9.177  44.272  57.495  47.459  44.498  57.550  48.387
  44.804  56.772  47.126  29.692  30.704  57.834  30.637  30.834  57.756  29.373
  30.720  56.932  44.343  15.492  15.995  43.618  14.874  15.899  44.196  16.143
  15.309  13.379  30.091  25.116  13.198  30.012  26.053  13.179  31.004  24.910
  64.153  23.375  11.530  63.974  24.029  12.207  64.874  22.855  11.884  70.440
  44.247   4.864  70.490  44.796   4.081  69.629  43.750   4.756   3.465   5.650
  50.237   3.011   5.479  51.062   4.383   5.456  50.425  71.954  72.552  60.176
  72.294  73.421  60.387  72.143  72.025  60.953  54.008  56.567  60.395  53.837
  56.137  61.232  53.145  56.843  60.086  36.242  73.997  22.302  36.898  74.296
  21.672  35.908  74.801  22.700   8.158  27.617  24.449   7.495  26.985  24.169
   7.778  28.035  25.222  58.723  55.999  59.952  59.522  55.951  60.477  58.657
  56.920  59.700  19.774  71.184  50.528  20.326  71.944  50.345  20.391  70.460
  50.636  67.974  70.165  38.266  67.041  70.184  38.055  68.410  70.097  37.416
  49.731  42.082  68.151  49.559  41.194  67.838  49.239  42.646  67.554  22.029
  19.063  39.484  21.285  19.152  40.080  21.798  18.324  38.921  74.036  68.275
  24.080  73.105  68.057  24.093  74.450  67.532  23.640  29.880  70.623  62.727
  30.594  70.107  62.353  29.126  70.427  62.170  43.413   8.688  49.828  43.191
   8.304  48.980  44.200   8.219  50.105   3.396  15.701  21.418   3.244  15.343
  20.544   3.513  14.932  21.975  56.624  37.298  62.613  56.667  36.758  63.402
  57.522  37.598  62.479  42.698  43.339  47.853  42.782  44.289  47.936  42.196
  43.074  48.624  48.083   0.313  25.922  48.418   0.500  26.798  47.979   1.173
  25.515  62.766  48.213  69.947  61.920  48.630  69.783  63.104  48.655  70.726
  47.189  13.959  13.981  46.844  13.154  13.593  46.549  14.631  13.746   8.279
  10.483  66.971   7.344  10.318  66.853   8.319  11.323  67.429  49.098  73.465
   3.174  48.808  74.324   3.483  48.750  72.849   3.818  41.049  41.488  46.298
  41.067  41.867  45.419  41.404  42.174  46.862  27.835  36.542  65.072  28.778
  36.456  64.934  27.452  35.825  64.568  71.726  46.336  16.041  71.580  45.430
  16.314  70.972  46.814  16.385  20.913  41.803   5.679  20.737  40.986   5.214
  21.455  42.311   5.075  19.301  43.077  11.871  18.724  42.787  12.577  18.843
  43.819  11.477  46.054  56.792  21.311  46.742  56.277  20.890  45.252  56.542
  20.852  36.775  64.518  70.409  37.308  64.239  69.665  36.588  65.441  70.237
   5.938  33.008  69.394   5.806  32.690  70.288   6.620  32.440  69.037  30.253
  24.142  66.642  29.643  24.023  65.914  30.415  23.257  66.967  42.570  55.383
  53.476  41.770  54.858  53.474  43.265  54.762  53.260  14.404  66.275  45.685
  14.343  65.880  46.555  14.817  67.125  45.836  56.042  74.698  36.634  56.056
  74.076  35.906  55.180  75.112  36.580  51.949  61.890  53.253  52.573  62.511
  53.630  51.718  62.269  52.405  49.082   4.675  22.743  49.731   5.049  22.146
  48.910   5.372  23.376  21.493  46.845  65.739  21.991  47.491  65.239  22.095
  46.557  66.426  27.767  38.186   3.729  26.932  37.734   3.853  27.537  39.115
   3.710  37.991  55.558  53.648  38.073  55.943  52.776  38.735  54.960  53.716
  62.397  70.175  11.876  61.475  69.918  11.852  62.388  71.115  11.697  10.764
  39.123  71.681  11.670  39.431  71.656  10.481  39.284  72.581  38.760  65.979
  34.121  39.666  65.674  34.098  38.240  65.180  34.217  27.556  66.387   2.243
  28.146  67.096   1.989  27.349  66.564   3.161  40.997   5.465  52.597  40.284
   5.692  53.194  41.305   6.307  52.261   8.757   4.991  50.654   9.147   5.783
  51.025   8.100   5.315  50.037  50.519   0.630  17.216  49.912   0.755  16.487
  51.384   0.599  16.805  24.720  49.057  71.032  25.149  49.472  71.781  25.436
  48.844  70.434  51.415  67.893   4.565  51.209  67.111   5.076  50.669  67.997
   3.975  21.453   4.587  39.861  21.071   5.345  39.419  22.198   4.340  39.313
  15.950  59.176  11.301  15.738  59.361  10.386  15.153  58.784  11.658  55.081
  49.303  51.464  54.309  49.047  51.969  54.728  49.641  50.641  71.777  43.499
  33.174  71.652  42.770  32.565  70.898  43.698  33.493  27.692  70.224  61.174
  26.768  70.130  61.406  27.852  69.523  60.541  52.480  17.142  47.311  52.593
  18.044  47.011  51.671  17.159  47.822  64.297   2.094   9.081  63.923   1.367
   9.578  64.251   2.841   9.677   7.391  74.279  70.571   8.212  74.043  71.002
   7.569  74.168  69.637  64.119  27.531   5.466  64.300  28.185   4.790  63.720
  26.801   4.992  28.493  48.987  64.140  29.435  48.870  64.017  28.151  49.127
  63.257  53.795  58.062  41.643  54.342  57.805  40.900  54.372  57.986  42.403
  12.677  23.918  45.433  12.377  24.664  44.914  13.539  24.181  45.755   1.814
  29.698  44.160   1.202  30.314  44.562   2.602  30.215  43.996  21.189  61.142
  35.951  20.391  61.606  35.697  20.889  60.464  36.557  44.557  63.343  54.528
  44.113  63.349  53.680  44.836  64.249  54.659  47.012   6.897  15.903  47.237
   7.793  16.154  47.857   6.463  15.784  64.579  47.595  68.148  64.062  47.920
  68.885  63.929  47.315  67.504  39.502  54.184  68.749  39.173  54.147  69.648
  38.772  54.539  68.242  42.754  16.318  70.669  43.636  16.109  70.976  42.773
  17.261  70.508   8.111  26.862  30.987   8.955  26.468  31.210   7.512  26.539
  31.660  62.407  46.122  59.067  62.388  46.738  58.335  62.442  46.676  59.847
  12.667  46.703  31.515  12.377  46.218  30.742  13.605  46.834  31.378  16.078
  38.693   6.760  16.992  38.652   6.478  15.610  38.135   6.139  29.653   4.558
  26.627  29.217   5.156  27.234  29.177   4.664  25.803   1.165  55.113  36.111
   0.250  55.170  35.836   1.250  55.773  36.798  23.605  36.926  17.393  23.962
  36.899  18.281  24.375  36.942  16.825  67.275  50.957  61.788  66.994  50.505
  62.584  67.486  51.845  62.078  31.417  41.613  67.674  30.888  40.838  67.486
  31.513  41.613  68.626   8.155  13.622  60.892   7.790  14.505  60.830   9.092
  13.760  61.036  19.517   7.416   7.572  20.126   7.650   8.272  20.018   7.541
   6.766  43.494  67.229  21.416  42.711  66.716  21.615  43.690  67.023  20.502
  73.490  18.042  27.439  73.831  18.903  27.682  72.980  17.764  28.200  51.918
  54.754  11.195  51.484  54.370  10.433  52.338  54.012  11.630  61.565  55.138
  62.995  60.942  55.174  63.720  61.499  55.998  62.579  61.790  27.561  45.741
  61.108  27.523  46.412  62.423  26.894  46.004  39.306  11.003  12.274  39.181
  11.777  11.725  38.421  10.744  12.529   0.859  44.153  13.402   0.737  43.207
  13.480   1.177  44.425  14.263  12.492  62.637   8.087  12.928  61.941   8.579
  12.838  63.447   8.461  41.099  35.229  62.030  41.842  35.816  61.888  40.436
  35.526  61.407  33.529   4.700  63.316  34.446   4.638  63.049  33.556   4.680
  64.273  62.866   7.855  25.315  63.770   7.897  25.629  62.906   8.198  24.423
  20.411   9.950  59.026  20.520   9.238  58.396  20.153  10.703  58.495  19.129
  39.599  62.408  18.822  40.318  61.855  20.012  39.859  62.670  73.020  57.721
  21.873  72.341  57.663  21.200  72.672  57.217  22.609  58.791  13.725  70.967
  59.501  14.302  70.687  59.050  12.858  70.657  23.396   6.124  36.937  22.818
   6.875  37.073  24.251   6.510  36.749   9.414  71.800  52.961   9.743  71.760
  53.859   9.913  72.508  52.554  17.636  56.233   9.252  18.351  56.857   9.370
  17.709  55.640  10.000  59.114  54.807  28.607  60.042  54.822  28.843  58.959
  53.913  28.304  66.390  42.753   6.396  65.868  43.334   6.948  66.014  41.884
   6.539  46.979  58.580   5.014  46.678  57.681   4.878  47.300  58.857   4.155
  68.665  21.718  49.517  69.030  21.768  48.633  68.439  22.623  49.734  34.120
  69.693  47.474  34.560  70.522  47.284  33.201  69.932  47.593  68.124   5.118
  29.415  67.281   5.537  29.585  68.609   5.214  30.235  32.996   5.253  10.039
  32.828   6.016   9.486  32.175   4.762  10.025   3.521  22.856  58.995   2.693
  22.429  58.773   4.106  22.136  59.229  70.751  38.640  40.583  71.411  38.849
  39.922  69.932  38.576  40.092  27.198  56.925   2.192  27.523  57.804   2.001
  27.988  56.400   2.322  29.538  73.825  69.750  29.153  74.669  69.985  29.555
  73.828  68.793  28.448  73.248  53.736  28.360  72.904  54.625  29.367  73.505
  53.669   6.038  14.872  10.519   6.224  14.755  11.451   5.142  15.209  10.495
  30.318  36.473  17.924  29.511  36.263  17.452  30.023  36.750  18.791  56.709
  61.563  44.839  56.504  61.952  43.988  55.917  61.084  45.080  72.943  56.997
  55.713  72.821  57.777  55.172  72.205  56.431  55.488   5.961  58.042  58.851
   6.429  57.265  59.156   5.418  57.727  58.129  55.336  33.576  43.432  54.804
  34.339  43.207  54.875  33.169  44.165  65.732   1.097  18.959  64.944   1.033
  19.498  65.793   0.247  18.522  18.810  50.306  35.267  19.401  50.539  35.984
  17.933  50.413  35.635  44.193  65.140  26.240  45.112  64.898  26.357  43.708
  64.492  26.752  11.580   1.555  55.981  11.991   1.396  55.131  10.686   1.228
  55.879  12.971  51.411  10.532  13.640  52.037  10.808  13.463  50.694  10.131
  66.345  56.742  45.116  66.170  56.654  44.180  65.480  56.721  45.525  38.610
  56.975  70.865  39.180  57.181  71.606  38.919  57.543  70.159  25.594  71.689
  39.677  25.606  72.050  40.564  24.752  71.966  39.317  64.026  12.207  24.033
  63.922  11.278  24.242  64.222  12.220  23.096  66.535  30.227  22.306  66.681
  31.095  22.684  65.590  30.188  22.155  34.009  64.063  60.153  34.871  64.267
  59.789  33.402  64.601  59.646  19.631  59.673  53.752  20.019  58.803  53.655
  18.937  59.554  54.401  38.447  25.486  20.093  38.295  26.276  20.612  39.383
  25.507  19.893   5.134  51.222  55.736   5.246  50.293  55.534   5.280  51.668
  54.902  29.383   0.873  16.842  30.186   0.873  16.320  28.873   1.605  16.496
  62.443  63.221  22.620  63.154  62.696  22.252  61.647  62.744  22.385  12.235
  27.923  38.757  12.301  26.975  38.874  11.361  28.059  38.393  34.697  68.091
   7.338  34.107  67.508   6.861  34.576  67.855   8.258  32.409  58.761  39.599
  33.149  59.166  39.147  31.876  59.499  39.896  71.751  61.294  35.592  71.023
  61.518  36.172  72.417  60.929  36.174  51.593  26.758  68.105  51.924  26.245
  67.368  52.360  27.227  68.435  56.580  28.814  62.750  57.258  28.583  62.114
  55.963  28.083  62.719  43.398  52.987  11.858  43.440  53.016  10.902  43.393
  52.053  12.069   9.139  47.358  14.372   8.896  47.709  15.228   8.409  47.594
  13.800  18.188  34.265  57.110  18.199  34.511  56.185  18.286  35.094  57.579
  52.447  74.023  61.583  51.761  73.589  62.090  52.087  74.886  61.382  16.854
  31.781  52.881  16.148  31.542  52.282  17.608  31.940  52.313  24.150  19.213
   4.418  23.777  19.976   3.976  25.096  19.358   4.388  46.280  60.389  50.315
  45.451  60.636  49.905  46.756  61.214  50.407  47.663   2.838   7.220  48.424
   2.294   7.021  46.923   2.231   7.203   5.729  19.254  21.945   6.321  19.947
  21.654   4.884  19.691  22.055  29.218  49.971  71.127  29.257  50.590  71.856
  29.936  49.361  71.293  61.024  26.739  38.817  60.333  26.975  38.197  60.969
  27.405  39.502  51.241  50.318  17.307  50.694  51.042  17.000  51.254  50.416
  18.260  29.360  60.575  21.180  29.420  59.624  21.270  28.459  60.783  21.429
  70.909  64.127  59.330  70.813  63.796  58.437  70.724  65.063  59.259  35.912
  19.137  72.169  35.714  19.647  72.954  35.276  19.439  71.521  53.149  67.698
   7.890  53.398  68.560   7.557  53.072  67.819   8.836  59.436  31.669  13.389
  59.759  30.798  13.619  59.562  32.189  14.182  45.215   2.358  67.354  45.496
   2.310  68.268  45.890   1.882  66.870   6.791  13.017  70.678   6.846  13.849
  70.210   5.852  12.850  70.761  58.714  31.326  28.259  58.776  32.196  27.864
  59.446  31.289  28.874  16.519  61.351  35.533  15.614  61.629  35.677  16.442
  60.529  35.048  68.938  58.245  16.247  69.291  57.534  16.782  69.015  59.023
  16.800  44.538  12.304  63.608  44.302  11.422  63.318  45.446  12.413  63.329
  68.048  16.459  24.358  67.128  16.234  24.500  68.199  16.274  23.431  46.522
  58.733  26.004  45.772  58.999  26.535  47.285  58.987  26.523   6.922  26.919
  11.841   6.178  26.335  11.990   7.677  26.334  11.778  65.169   3.845  42.711
  65.116   4.726  43.083  66.106   3.691  42.591  55.232  48.329   2.008  55.194
  49.027   2.661  56.136  48.016   2.043   2.124   1.642  20.227   1.773   0.842
  19.835   1.415   2.279  20.147   6.741  26.821   3.534   7.062  26.870   2.633
   7.376  27.324   4.043  47.245  39.347   3.176  46.719  39.190   2.392  47.715
  40.160   2.990  14.251   1.717  46.095  14.681   2.274  46.744  14.748   1.860
  45.290  39.573  40.408  71.024  39.424  39.618  70.503  40.131  40.118  71.745
  59.081  64.641  61.230  59.910  64.282  60.915  58.556  63.872  61.452  55.740
  28.086   7.080  56.322  28.755   6.719  56.316  27.512   7.583   4.769   2.290
  35.992   4.230   2.088  36.757   5.338   3.003  36.281  27.790  18.802  25.253
  27.113  19.245  25.765  27.451  17.917  25.124  67.369  19.947  19.637  67.610
  20.775  19.221  68.105  19.363  19.453  45.714  67.461  51.489  45.709  67.325
  50.541  46.411  66.888  51.809  66.927  10.767  35.120  66.521  10.056  35.616
  66.359  11.522  35.276  52.066   4.562   2.413  52.270   4.308   1.513  51.376
   5.219   2.326  58.181   9.800  47.034  58.748   9.075  47.297  57.402   9.376
  46.674   3.259  47.715  11.274   3.054  47.130  10.545   2.473  47.701  11.820
   5.722  17.446  69.371   6.068  18.337  69.426   6.383  16.962  68.875  45.179
  55.118  46.349  44.407  54.806  45.877  45.892  54.560  46.039  71.794  63.381
  14.143  72.090  62.899  13.371  71.976  64.298  13.938  64.425  56.650  53.340
  64.826  57.517  53.394  64.173  56.446  54.241   3.785  10.996  25.880   3.908
  10.236  26.448   4.339  11.675  26.265  68.657   7.848  31.077  68.497   8.546
  31.712  68.035   8.020  30.370  17.661  55.567  19.244  18.261  55.096  18.666
  17.355  56.307  18.721  24.656   7.061   3.911  24.389   7.751   3.303  23.923
   6.983   4.521  63.837  13.362  11.368  64.718  13.540  11.697  63.819  13.766
  10.500  56.357  59.958  63.738  56.053  59.056  63.639  57.023  59.913  64.424
  57.419  34.328  46.983  56.965  35.169  47.035  57.750  34.289  46.086  69.468
  54.800  51.139  69.992  55.505  51.522  68.644  54.823  51.625  34.574  13.475
  67.429  35.326  12.890  67.339  34.771  14.210  66.849   0.333  31.974  14.114
   1.000  31.938  14.800  -0.079  32.831  14.225   4.381  23.378  33.472   3.832
  23.576  32.713   4.928  22.646  33.188   1.605  57.072  63.842   1.428  57.449
  62.980   1.366  56.149  63.754  57.430  21.976  19.069  57.115  22.490  18.325
  56.646  21.553  19.417  26.522  27.645  42.366  26.857  28.256  41.710  27.110
  27.749  43.113  46.008  67.716  27.345  45.657  68.166  26.577  45.401  67.938
  28.051  64.105  16.515  71.872  63.749  17.091  72.548  64.898  16.959  71.572
  10.082   7.883  11.135  10.334   8.432  11.878  10.887   7.785  10.626  10.022
  50.928  22.228  10.454  51.562  21.656   9.531  51.463  22.851  44.823  74.421
  11.272  45.747  74.187  11.188  44.490  74.405  10.374  34.402  37.227   7.248
  35.224  37.239   6.757  33.814  37.789   6.744   9.250   4.425  45.686   9.193
   3.754  46.367   9.100   5.249  46.150  26.014  46.881  10.007  26.082  47.396
  10.811  25.381  47.357   9.470  24.002  51.354  47.481  24.601  51.955  47.923
  23.335  51.154  48.138  40.139  32.137  13.471  39.733  32.167  12.605  39.410
  31.985  14.072  60.245  28.906  36.559  60.736  28.280  36.026  60.908  29.321
  37.110  32.656  40.463  11.876  32.591  40.424  10.922  33.586  40.328  12.059
  64.478  24.329  38.306  64.554  24.390  39.258  63.877  23.598  38.160  25.282
   4.485  46.351  26.205   4.520  46.600  24.811   4.439  47.183  24.089  70.858
  43.672  23.743  70.205  43.064  24.223  70.378  44.489  28.235   0.911   1.552
  29.091   1.081   1.947  28.302   0.018   1.213  53.223  35.677  14.611  53.803
  36.354  14.960  53.136  35.892  13.682  50.307  37.891  10.802  49.979  38.579
  11.381  50.834  38.356  10.152  27.544   4.763  36.880  27.754   4.118  37.555
  28.376   4.926  36.436  14.425   6.222  11.846  14.738   6.550  12.690  15.215
   6.141  11.313  32.691  47.471   9.208  32.625  48.245   9.767  31.908  47.505
   8.659  47.045  22.431  59.575  46.752  23.228  60.018  47.946  22.622  59.311
  70.923  45.881  43.766  70.798  46.355  44.587  71.766  46.192  43.435  61.959
   1.451  25.617  62.716   1.977  25.359  62.338   0.671  26.023  52.958  61.837
  38.298  52.615  61.041  38.703  53.001  61.631  37.364  49.419  63.440  25.616
  49.620  63.469  26.551  48.465  63.383  25.577  13.215  42.428  52.666  12.954
  42.690  53.549  13.750  43.156  52.349  44.167  42.538  11.882  43.328  42.345
  12.302  44.821  42.355  12.556  18.345  55.828  55.931  18.253  55.406  55.077
  17.663  55.427  56.470   3.158  61.047  36.521   2.817  61.902  36.785   3.866
  61.250  35.910  52.443  64.382  15.315  52.703  63.911  14.523  51.492  64.466
  15.241  59.169  40.877  63.495  59.701  41.563  63.092  59.337  40.100  62.963
  40.650  11.669  46.813  41.601  11.771  46.778  40.369  11.728  45.900  34.125
   2.546  43.179  33.890   2.073  42.381  33.514   3.282  43.210  23.494  31.154
  54.439  23.611  30.241  54.173  23.071  31.570  53.688  38.724   6.465   9.783
  39.073   7.086  10.423  39.411   6.390   9.121  39.046  56.340  16.729  39.617
  55.622  17.005  39.303  56.516  15.824  58.532  19.577  24.314  57.983  19.308
  25.051  59.138  20.217  24.689  37.257  18.275  17.214  36.604  18.010  17.861
  37.804  17.499  17.095   2.053  22.939  38.594   2.595  22.337  39.103   2.549
  23.084  37.788   5.182  58.191  28.447   6.008  58.064  28.913   4.650  57.435
  28.693  49.863  54.522  46.978  50.807  54.580  47.128  49.502  55.287  47.426
  26.929  46.403  -0.015  26.901  47.042   0.696  27.673  45.839   0.198  54.014
  11.253  16.625  53.696  10.662  15.942  53.222  11.648  16.989   3.143  69.321
  36.132   2.652  68.501  36.152   3.101  69.604  35.219  13.204  22.416  53.489
  12.356  22.844  53.368  13.059  21.796  54.203  63.073  58.643   8.387  63.361
  57.818   7.996  63.850  58.981   8.833  64.515  10.279  55.315  65.178  10.876
  54.968  64.428   9.602  54.644  57.275  11.053  68.286  58.029  10.980  67.702
  56.580  10.566  67.843  61.765  46.526  62.075  61.495  46.701  62.976  62.666
  46.214  62.151  67.905  73.596  32.958  67.649  74.498  33.147  68.367  73.648
  32.122  57.205  57.338  23.549  57.330  56.979  22.671  56.511  57.989  23.446
  40.850  59.838   5.227  40.835  59.131   5.872  40.118  59.644   4.642  37.348
  11.177  64.487  38.227  11.023  64.142  36.764  10.957  63.761  67.298  17.473
  41.370  66.995  17.633  42.264  68.085  16.937  41.476  42.790  59.030  19.767
  41.892  59.028  19.435  43.335  58.954  18.984  16.774  42.858   8.283  16.542
  43.732   8.595  17.418  43.012   7.592  66.925  55.145  52.585  66.623  54.289
  52.281  66.129  55.592  52.873   5.941  19.026  17.549   5.129  19.233  18.010
   6.590  19.619  17.927   5.156  57.857  23.074   5.425  58.307  23.875   5.918
  57.335  22.825  70.112  69.978  32.591  69.772  70.769  32.174  70.758  70.298
  33.220  60.141  21.504  57.211  59.608  21.100  56.527  60.584  22.230  56.772
  14.236  31.009  57.994  14.934  31.486  57.546  13.430  31.439  57.708  57.940
  40.620  38.661  58.891  40.566  38.760  57.607  40.645  39.558  17.269  67.813
  11.626  16.733  67.025  11.536  16.721  68.517  11.280  24.779  23.350  58.406
  23.993  22.819  58.275  24.524  23.996  59.065  39.782   7.732  47.658  40.722
   7.596  47.539  39.722   8.506  48.217   1.546  39.015  71.836   2.333  38.497
  71.668   1.310  39.375  70.981   8.771   4.563  41.432   7.908   4.375  41.063
   9.280   4.898  40.694   4.083  44.471  42.875   4.287  45.160  43.508   3.265
  44.755  42.467  18.042  64.430   2.774  18.218  63.496   2.887  17.278  64.598
   3.327  21.292  60.279  41.678  20.360  60.078  41.757  21.493  60.795  42.458
  67.736  59.737  10.294  66.923  60.036  10.701  68.388  59.793  10.993  28.437
  43.208  65.950  29.112  43.026  65.296  27.726  42.604  65.735  67.378  12.880
   9.667  68.122  13.459   9.833  66.616  13.380   9.960  60.234  49.419  69.048
  59.577  50.115  69.066  59.755  48.645  68.752  14.714  74.072  68.415  13.838
  74.363  68.669  15.139  74.860  68.076  59.652   7.462  18.674  59.221   7.676
  17.846  60.555   7.755  18.558  27.310  28.846  62.552  27.011  29.709  62.837
  28.209  28.991  62.254  32.602   4.786  42.911  32.719   5.608  42.434  32.072
   5.024  43.672  48.096   3.058  25.876  48.135   3.548  26.697  47.796   3.697
  25.230  54.492  37.371   5.412  53.539  37.317   5.340  54.730  36.639   5.982
  55.727  66.930  10.362  56.447  67.195  10.935  55.986  67.240   9.494  72.702
  70.400  38.475  71.968  71.001  38.347  72.503  69.655  37.908  54.790  13.343
  19.201  55.661  13.442  19.584  54.883  13.672  18.307  41.566  64.892  55.197
  42.368  65.124  55.666  41.589  65.428  54.405  56.826  25.098   4.053  57.590
  25.157   4.627  56.474  25.987   4.029  30.366  42.140  18.015  29.551  41.735
  18.313  30.285  43.058  18.273  73.497  63.784  42.881  73.307  64.691  43.122
  72.636  63.387  42.746  40.771   1.870  47.021  39.996   1.348  46.813  40.450
   2.771  47.060  67.251  39.607  35.359  66.704  39.284  36.075  68.140  39.597
  35.713  66.012  16.618  45.270  65.291  16.415  44.675  65.596  17.061  46.009
  58.771  30.017  10.711  58.999  30.684  11.358  58.194  30.469  10.094  58.291
  54.274   5.065  58.623  54.470   4.189  58.333  55.109   5.530  50.623  31.511
  28.005  51.559  31.329  28.092  50.545  31.962  27.164  66.475  13.665  71.235
  67.178  14.314  71.215  66.740  13.005  70.594  73.654   4.488  45.896  74.585
   4.380  46.092  73.228   3.762  46.351  28.338  35.657  15.601  28.460  36.559
  15.306  29.121  35.197  15.297  10.210  64.306  42.493  10.005  63.449  42.119
  10.724  64.110  43.276  30.977  44.628  67.524  30.618  43.746  67.624  31.692
  44.669  68.159  25.571  18.036  70.034  26.231  18.630  69.675  25.956  17.715
  70.849  23.279  72.078  32.565  23.212  71.355  31.942  22.774  71.786  33.325
  66.930  43.628  71.094  66.723  44.493  70.741  66.684  43.019  70.397  13.674
   3.371   4.342  13.642   3.967   5.090  13.590   3.942   3.578  25.757  26.584
  59.614  25.679  26.329  58.695  26.094  27.480  59.586  45.453   6.584  33.005
  45.678   6.234  32.143  45.251   7.506  32.844  18.022  65.035  13.243  17.368
  65.590  13.667  17.570  64.670  12.483  62.982   1.509  49.827  62.230   1.407
  50.410  63.225   0.614  49.590  44.868  64.738  46.653  45.369  65.467  46.288
  44.036  64.757  46.180  63.950  12.512  66.974  64.848  12.739  67.213  63.582
  13.324  66.626  50.097  47.863  44.820  50.810  47.245  44.658  49.428  47.345
  45.268   4.847   7.301  57.974   5.681   7.466  58.415   4.779   7.999  57.322
   5.223   4.519  17.267   5.551   5.098  17.955   6.009   4.223  16.808  48.598
  27.600   5.518  49.361  27.429   4.965  48.650  28.535   5.715  17.748  12.185
  64.106  18.324  12.562  63.441  18.003  11.263  64.147  33.979  46.793  13.509
  34.198  46.357  14.332  34.169  47.717  13.669  42.854  34.241  66.046  42.067
  34.406  66.565  42.539  33.761  65.280  51.393  74.352  47.809  51.396  75.299
  47.672  50.608  74.046  47.355  55.061   2.223  10.558  54.242   1.733  10.481
  55.630   1.845   9.887  62.054  67.885  68.913  62.084  67.672  69.846  62.857
  68.381  68.755  14.171  20.806  37.467  13.594  21.569  37.436  13.577  20.056
  37.473  66.129  72.328  21.692  66.922  71.818  21.529  65.676  72.345  20.849
  60.351  17.519  21.128  59.545  17.736  21.598  60.216  17.872  20.248  14.784
  25.527  33.442  15.312  25.215  32.708  15.425  25.813  34.094   9.458  19.880
  27.621  10.137  19.219  27.749   9.026  19.626  26.806   9.844  40.675  39.568
   9.468  41.545  39.436   9.664  40.474  40.486  28.564  64.851  12.516  28.024
  64.061  12.550  29.081  64.754  11.717  64.981  30.098  55.028  64.468  30.858
  54.756  64.521  29.760  55.797   0.993   4.938   7.834   1.761   4.954   8.404
   0.441   5.651   8.155   3.113  28.606  37.466   2.470  29.310  37.551   3.075
  28.357  36.543  53.954  28.169  26.228  53.304  27.649  25.755  54.790  27.747
  26.026  58.085  43.108  61.108  57.450  43.359  60.437  57.659  42.397  61.587
  45.484   9.569  35.140  46.350   9.898  34.899  44.878  10.059  34.585  29.551
   7.514   9.560  28.841   7.589  10.197  29.256   6.836   8.951  38.542   9.839
  19.751  39.159  10.568  19.689  39.023   9.089  19.401  72.342  40.752   2.975
  72.977  40.466   3.632  71.517  40.826   3.456  60.513  62.611  37.273  59.878
  62.915  37.922  60.024  61.992  36.731  18.880  72.984  12.148  17.979  72.785
  11.894  19.233  73.480  11.409  11.566  26.036  44.183  11.690  25.823  43.258
  10.680  25.731  44.382   8.843  57.898  56.940   9.764  58.092  56.769   8.429
  58.757  57.024  54.409  28.401  11.452  53.944  28.739  10.687  54.961  29.129
  11.737  40.992  45.600  11.393  41.356  44.757  11.123  40.632  45.974  10.588
  19.765  28.145  56.213  20.303  28.883  56.502  20.228  27.372  56.536  59.739
  61.901  29.970  60.265  61.747  29.185  59.001  61.297  29.886  61.994  37.066
  63.381  62.508  36.312  63.091  61.959  36.979  64.334  41.744  26.819  57.660
  41.671  26.003  57.166  41.738  26.545  58.578   9.570  67.717  63.372   9.942
  67.349  62.571  10.318  68.100  63.830   2.151  35.037  29.063   2.511  35.733
  28.514   2.553  35.175  29.920  30.791   6.607  28.900  31.571   6.665  29.452
  30.135   7.135  29.356  56.096  26.244  38.810  55.599  26.131  38.000  56.671
  25.479  38.847  52.424  54.744  53.362  53.014  54.953  52.637  53.003  54.631
  54.116  47.244  64.821  68.147  47.874  64.907  67.431  47.731  65.085  68.927
  21.889  22.150  16.353  21.710  21.415  16.939  22.765  22.446  16.600  68.900
  37.451   7.146  69.146  36.768   6.523  69.221  37.132   7.990  61.814  10.419
  46.910  62.027  11.196  47.426  61.757  10.738  46.009  65.603   6.703  29.808
  65.355   6.910  30.709  65.098   7.317  29.274  23.512   8.817  46.181  22.930
   8.656  46.924  24.090   9.520  46.477  72.847   9.380  18.503  73.248   8.628
  18.067  72.859  10.074  17.844   8.003  43.546  49.424   7.135  43.146  49.473
   8.482  43.171  50.163  70.413   5.505  50.248  70.084   5.195  51.092  71.204
   5.998  50.466   7.654  20.876  30.264   7.364  21.756  30.021   8.600  20.889
  30.122  72.372  48.424   0.418  73.097  48.294   1.030  72.716  49.036  -0.233
   8.957   3.134  22.515   8.240   2.503  22.565   8.575   3.897  22.080  28.388
  19.500  52.628  29.296  19.396  52.343  28.404  19.285  53.561  54.732  32.519
   7.511  54.246  31.702   7.401  54.071  33.157   7.781  71.826  72.242  31.162
  72.700  71.900  30.972  71.793  72.296  32.117   8.787  12.593   1.865   8.449
  11.718   1.675   8.546  13.114   1.100  29.536   2.965  62.469  28.968   3.328
  61.789  30.383   3.386  62.323   5.335   0.875  16.465   5.610   1.614  15.923
   5.075   1.272  17.296  52.689  73.936  28.158  53.412  73.517  28.624  52.477
  73.328  27.449   6.093  10.539   4.564   6.685   9.822   4.791   5.217  10.172
   4.681  60.056  41.212  58.164  59.177  41.359  57.814  60.366  42.084  58.408
  20.241  22.765  45.981  20.852  22.897  46.706  19.548  23.409  46.132  47.678
  46.967  64.518  47.689  46.024  64.352  47.980  47.358  63.699  33.637  11.298
  70.240  33.538  12.228  70.038  32.994  11.132  70.929  66.087   4.564  16.026
  65.875   4.398  16.945  65.555   5.325  15.791  41.214  42.187   1.268  40.931
  41.791   2.092  41.608  41.465   0.778  12.293  21.805   6.550  13.188  21.614
   6.829  12.156  21.246   5.785   8.751   9.332  14.558   7.865   9.058  14.324
   9.230   8.513  14.687  29.654  53.678  64.056  30.094  54.515  63.909  28.747
  53.915  64.250  41.696  39.347   0.457  42.093  39.109   1.295  40.849  38.901
   0.459  46.590  31.452  64.040  46.266  32.259  64.440  46.105  30.755  64.481
  20.780  16.903  12.151  20.106  16.798  11.480  20.348  16.648  12.967  13.791
   5.190   2.289  13.993   4.959   1.383  14.456   5.837   2.525  64.105  55.589
  43.308  63.755  55.701  44.192  64.045  56.460  42.915  37.910  21.544  65.531
  37.677  21.547  64.602  37.317  20.904  65.924  64.888  33.984  45.833  65.047
  33.056  46.007  64.193  33.989  45.176  22.488  17.099  66.403  23.211  16.598
  66.781  21.741  16.500  66.434  27.697  46.251  59.932  27.479  46.047  60.841
  26.994  45.849  59.421  17.953  30.392  64.838  17.976  29.942  63.994  17.869
  31.319  64.613  46.976  73.026  41.949  47.697  72.436  41.730  46.187  72.538
  41.713  70.532  47.507   9.808  70.504  46.894   9.073  70.296  46.979  10.570
  15.454  44.005  51.741  16.338  43.672  51.898  15.499  44.928  51.988  72.443
  27.463  14.770  72.723  27.455  13.855  72.531  28.377  15.039   5.628  30.876
  71.368   5.909  30.782  72.278   6.112  30.199  70.896  73.399   0.865  22.512
  72.735   0.640  21.860  74.233   0.714  22.067  60.155  12.438   1.473  60.571
  11.603   1.688  59.739  12.286   0.624   7.933  25.946  51.521   8.158  25.052
  51.776   8.394  26.083  50.694   7.118   9.204   9.212   7.718   9.708   8.662
   6.691   9.860   9.764   1.749  27.448  60.820   2.338  27.600  61.559   1.538
  28.324  60.497  54.601  58.015  19.238  54.866  58.464  18.435  53.674  58.232
  19.340  12.377   7.872  13.430  12.376   6.964  13.129  12.316   7.808  14.383
  63.875  74.528  10.618  63.509  74.929  11.406  64.823  74.614  10.724  71.078
  57.520  39.008  70.558  57.287  38.239  71.452  56.691  39.305  10.747  66.409
  61.265  10.409  65.610  60.862  11.699  66.332  61.189  12.554  59.373  45.310
  12.527  59.343  46.267  13.238  58.748  45.070  37.883  54.498  11.975  37.517
  53.686  11.625  38.754  54.253  12.287  22.449  55.594  11.537  22.909  54.772
  11.366  21.669  55.551  10.984   4.737  58.918  14.266   4.203  59.246  13.543
   5.343  59.633  14.461  56.931  46.315   6.105  56.073  46.269   5.683  57.499
  46.716   5.448  47.287   9.386  54.833  47.208   9.744  55.718  48.056   8.818
  54.873   8.989  40.660  23.564   8.248  40.849  22.989   9.611  41.366  23.393
  26.896  61.680  55.165  26.068  61.232  54.993  26.656  62.422  55.721   5.201
  20.540  42.572   4.577  19.825  42.452   4.966  20.923  43.418  64.541  70.259
  32.606  64.888  69.743  31.879  64.891  69.834  33.389  12.723  46.623  58.311
  12.668  47.431  57.802  11.972  46.105  58.022  27.366   8.594  25.254  26.418
   8.532  25.137  27.723   7.918  24.678  25.039  31.802   6.340  24.354  32.468
   6.288  24.748  31.112   5.743   6.413  46.410  55.841   5.650  46.256  56.398
   7.137  46.534  56.455  48.786  60.599   8.152  49.204  59.768   8.376  48.987
  60.727   7.225  60.633  64.107  34.728  60.580  63.261  34.284  60.629  63.889
  35.660  45.204  20.605  28.887  44.507  21.165  28.543  45.075  20.619  29.836
   6.964  45.029  69.047   6.082  44.880  68.704   6.851  45.047  69.997  67.401
  50.172  52.586  67.222  49.232  52.606  67.871  50.310  51.764  64.337  69.709
   7.609  64.727  70.153   6.856  63.892  70.404   8.093  40.694  61.810  40.066
  39.802  61.826  39.720  40.961  60.894  39.998  61.616   3.377  64.930  61.857
   2.787  64.216  62.265   4.080  64.889  20.328  64.156  14.620  20.697  63.595
  13.937  19.564  64.561  14.210  22.415  37.866  67.959  22.138  37.146  68.525
  21.837  37.810  67.198   7.003   4.700  63.863   7.861   5.014  63.578   6.694
   5.370  64.473  69.848  13.563   4.254  70.035  14.257   3.622  70.126  13.923
   5.095  10.313  19.341  16.113  10.641  19.144  15.235   9.779  20.128  15.998
  19.133  10.940  61.305  19.608  10.520  60.588  18.318  11.244  60.907  62.631
  66.849  63.666  62.778  66.391  62.838  61.903  67.444  63.484  26.393  64.526
  50.526  25.749  64.255  49.872  25.890  64.612  51.336  60.648  71.392  56.190
  61.478  71.840  56.350  60.894  70.481  56.031  73.779  71.793  55.111  74.628
  71.607  54.709  73.367  72.422  54.519   1.073  22.776  56.451   0.381  23.311
  56.062   0.936  22.856  57.395   3.812  60.367   3.219   4.240  60.716   2.437
   4.439  59.737   3.573   8.039  17.470  35.058   8.690  18.105  34.760   7.570
  17.918  35.761   4.131  48.444  23.466   5.055  48.570  23.252   4.002  48.940
  24.275  32.096   2.156  60.097  31.943   2.893  60.687  32.920   2.367  59.658
  69.716  65.578  46.659  69.010  66.115  47.020  70.081  65.122  47.417  67.518
  63.344  65.685  66.675  62.997  65.977  67.834  63.860  66.427  66.722  45.458
  44.431  67.228  44.653  44.323  66.741  45.870  43.567  49.690  27.115  50.176
  49.395  27.062  49.267  50.330  26.408  50.262  65.794  50.904  28.312  66.196
  51.367  27.577  65.966  49.979  28.135  20.195  41.202   2.293  19.603  41.597
   1.653  19.679  41.154   3.098  16.462  37.774  16.499  16.752  37.486  17.364
  16.526  38.728  16.529  61.567  45.847  26.535  61.137  46.662  26.278  60.872
  45.190  26.508  59.702   2.093  66.229  59.056   1.800  65.586  60.478   2.304
  65.710  49.896  67.236  65.635  49.857  66.321  65.914  50.775  67.338  65.270
  55.160  67.658  39.324  54.339  67.303  38.983  55.413  68.328  38.689  21.645
  48.554  20.900  22.543  48.755  20.636  21.150  48.551  20.080  16.353  19.357
  69.597  16.018  20.199  69.288  17.208  19.563  69.975  28.099   4.404  70.799
  28.789   4.816  71.319  27.598   5.137  70.442  72.458  14.250  51.450  71.734
  13.626  51.406  73.153  13.846  50.930  24.740  48.000  61.273  24.074  48.595
  60.928  24.320  47.580  62.024  66.622  30.601   6.035  67.385  30.859   5.518
  65.884  31.031   5.604  18.167  66.088  71.107  18.644  66.905  70.959  17.496
  66.315  71.750   4.372  46.561  52.067   4.339  46.536  51.110   3.856  47.331
  52.304   7.417  39.888   6.240   8.227  39.439   6.482   7.278  40.525   6.941
  20.093  66.173  16.937  20.694  65.518  16.581  20.615  66.974  16.985  51.177
   3.153  63.738  51.159   2.527  63.014  50.693   3.911  63.410  26.306  74.456
  37.541  25.368  74.510  37.358  26.439  75.039  38.288   4.593  67.127  34.689
   5.203  67.393  34.002   4.763  67.735  35.409  72.788   7.847  12.962  73.091
   8.346  12.203  73.303   8.186  13.693  69.721  36.493  61.354  68.980  37.095
[truncated: 11,265,868 more chars]
