# Supplementary material for: Multiscale Simulations Identify Origins of Differential Carbapenem Hydrolysis by the OXA-48 β-Lactamase
Source: ACS Catal. 2022 Apr 4;12(8):4534–44. doi: 10.1021/acscatal.1c05694 (PMC9097296; doi:10.1021/acscatal.1c05694)
Supplement: Supplementary file 2 — cs1c05694_si_002.zip [file cs1c05694_si_002.zip › SI_files/ts_struct/us/ime/orientationIII/ime_orientationIII_ts.crd]

Cpptraj Generated trajectory                                                    
  29.151  45.641  16.108  28.716  45.113  15.259  29.011  45.045  17.009  28.605
  46.574  16.250  30.580  45.976  15.864  30.734  46.634  15.021  31.038  46.772
  17.100  30.597  46.376  17.918  32.099  46.759  17.301  30.604  48.201  16.925
  30.973  48.748  16.069  29.544  48.145  16.724  30.753  49.011  18.305  30.185
  48.533  19.089  31.732  48.974  18.553  30.263  50.458  18.288  30.493  50.934
  19.241  30.867  51.034  17.587  28.817  50.613  18.077  28.491  50.347  17.071
  28.245  49.958  18.734  28.548  51.665  18.168  31.413  44.727  15.776  30.956
  43.685  16.278  32.618  44.825  15.280  32.909  45.785  14.855  33.489  43.685
  14.957  33.005  42.825  15.421  33.634  43.537  13.396  34.012  44.461  12.957
  34.325  42.821  13.226  32.263  43.293  12.705  31.552  43.882  13.115  32.392
  43.516  11.729  31.768  41.842  12.832  32.153  41.257  13.852  30.871  41.388
  12.055  34.879  43.658  15.679  35.476  44.736  15.903  35.376  42.444  16.009
  34.990  41.609  15.592  36.710  42.294  16.710  36.759  43.078  17.345  36.620
  41.098  17.682  36.616  40.245  17.002  37.562  40.958  18.212  35.414  41.099
  18.600  34.269  40.383  18.389  34.126  39.730  17.527  33.312  40.696  19.317
  32.411  40.113  19.509  33.895  41.423  20.355  33.389  42.083  21.490  32.365
  41.988  21.849  34.190  42.909  22.268  33.930  43.333  23.147  35.527  43.065
  21.883  36.184  43.739  22.433  36.049  42.546  20.711  37.100  42.594  20.427
  35.221  41.777  19.869  37.863  42.221  15.666  37.708  41.384  14.768  38.790
  43.180  15.613  38.737  43.988  16.217  39.899  43.149  14.657  39.476  42.862
  13.785  40.518  44.565  14.589  40.976  44.788  15.460  41.156  44.561  13.806
  39.552  45.671  14.149  38.902  45.914  14.989  40.086  46.614  14.032  38.744
  45.308  12.902  39.237  44.596  11.956  37.468  45.731  12.796  36.978  46.295
  13.589  36.947  45.646  11.934  40.972  42.062  14.889  41.103  41.573  16.021
  41.724  41.671  13.825  41.505  42.110  12.852  42.542  40.483  13.870  42.293
  39.901  14.757  42.234  39.584  12.663  41.177  39.339  12.759  42.297  40.158
  11.738  43.087  38.272  12.600  44.114  38.610  12.465  43.036  37.682  13.515
  42.867  37.428  11.324  42.587  36.210  11.518  43.125  37.854  10.161  44.073
  40.819  14.014  44.718  41.159  12.997  44.618  40.735  15.241  43.867  40.535
  16.005  46.027  40.915  15.662  46.445  41.403  14.948  46.021  41.904  16.869
  45.442  41.617  17.645  47.059  41.785  17.179  45.815  43.326  16.538  45.043
  43.677  15.691  46.487  44.302  17.159  46.234  45.359  17.077  47.203  44.065
  17.946  46.628  39.489  15.895  47.047  39.129  17.028  46.649  38.608  14.887
  46.338  38.872  13.963  47.350  37.314  15.040  46.717  36.802  15.765  47.252
  36.541  13.712  47.450  37.040  12.763  47.985  35.735  13.722  45.836  35.946
  13.592  45.752  35.304  14.457  45.096  36.629  13.665  45.566  35.081  12.342
  44.504  34.890  12.297  45.984  35.523  11.450  46.181  33.679  12.512  47.216
  33.810  12.791  45.718  33.165  13.342  46.075  32.825  11.367  46.534  33.260
  10.579  46.583  31.870  11.494  45.010  32.673  11.193  48.824  37.377  15.531
  49.392  36.411  16.050  49.507  38.522  15.391  48.962  39.375  14.986  50.868
  38.746  15.839  51.463  38.120  15.174  51.397  40.168  15.449  52.429  40.159
  15.800  51.417  40.374  14.461  50.762  41.222  16.108  50.293  41.729  15.371
  51.163  38.508  17.326  52.281  38.173  17.660  50.086  38.556  18.161  49.122
  38.903  17.788  50.181  38.082  19.558  50.927  38.675  20.066  48.860  38.411
  20.338  48.195  37.696  20.077  48.970  38.243  21.399  48.331  39.837  20.287
  49.117  40.869  19.901  50.025  40.782  19.468  48.328  41.976  19.760  48.741
  42.967  19.573  47.029  41.745  20.159  45.946  42.652  20.406  46.090  43.702
  20.148  44.815  42.146  21.019  43.954  42.762  21.276  44.756  40.844  21.424
  43.990  40.543  22.138  45.789  39.955  21.065  45.781  39.038  21.488  47.006
  40.402  20.564  50.430  36.617  19.741  50.905  36.212  20.839  50.181  35.723
  18.769  50.020  36.122  17.779  50.451  34.277  18.863  49.886  33.916  19.710
  49.998  33.624  17.557  50.207  34.170  16.649  50.462  32.731  17.471  48.557
  33.301  17.523  47.804  33.161  18.476  48.113  33.133  16.318  47.040  33.095
  16.129  48.689  33.503  15.470  51.916  33.975  19.106  52.219  32.894  19.693
  52.835  34.892  18.764  52.498  35.737  18.163  54.227  34.937  19.210  54.733
  34.103  18.723  54.867  36.310  18.742  54.759  36.400  17.661  54.388  37.153
  19.217  55.898  36.374  19.057  54.405  34.758  20.716  55.126  33.876  21.206
  53.761  35.646  21.483  53.060  36.282  20.941  53.889  35.597  22.970  54.929
  35.794  23.226  53.018  36.671  23.632  52.009  36.339  23.386  53.115  36.728
  24.716  53.203  38.052  23.059  54.372  38.772  22.902  54.077  39.914  22.290
  54.767  40.724  22.054  52.769  40.012  22.167  52.348  40.746  21.715  52.178
  38.824  22.549  51.205  38.563  22.475  53.517  34.203  23.499  54.249  33.545
  24.288  52.370  33.604  22.974  51.837  34.220  22.265  51.882  32.286  23.389
  51.858  32.201  24.465  50.433  32.040  22.778  50.513  32.353  21.821  50.193
  30.981  22.871  49.277  32.795  23.349  49.102  32.620  24.719  49.573  31.856
  25.338  48.046  33.297  25.367  47.802  33.052  26.401  47.202  34.163  24.602
  46.286  34.540  25.056  47.377  34.283  23.226  46.751  34.985  22.674  48.448
  33.666  22.575  48.560  33.722  21.573  52.816  31.171  22.933  53.076  30.297
  23.764  53.428  31.178  21.710  53.024  31.848  21.072  54.209  30.060  21.112
  53.778  29.187  21.382  54.229  30.125  19.596  54.740  30.976  19.407  54.772
  28.917  18.882  54.907  28.919  17.801  55.724  28.676  19.356  54.204  28.005
  19.063  52.986  30.364  19.156  52.828  31.360  19.209  55.610  29.992  21.788
  56.187  28.925  21.946  56.215  31.159  22.084  55.640  32.071  21.921  57.450
  31.304  22.877  58.300  30.862  22.358  57.802  32.749  23.083  57.799  33.293
  22.139  57.101  33.238  23.759  59.114  33.103  23.833  59.128  34.175  24.030
  59.184  32.606  24.709  60.329  32.785  22.955  61.397  33.375  23.184  60.311
  31.880  22.102  57.369  30.520  24.192  58.091  29.602  24.351  56.372  30.809
  24.971  55.783  31.661  24.633  55.862  29.976  26.139  56.617  29.717  26.672
  55.045  30.963  27.004  54.206  31.218  26.501  54.732  30.519  27.949  55.913
  32.152  27.354  56.016  33.332  26.751  55.198  33.733  26.154  57.069  33.976
  27.347  57.352  35.027  27.295  57.592  33.285  28.347  56.861  32.064  28.292
  56.992  31.220  28.970  55.105  28.656  25.797  54.495  27.950  26.637  55.179
  28.178  24.504  55.824  28.705  23.802  54.777  26.879  24.009  54.807  27.022
  22.929  55.818  25.777  24.425  55.937  25.720  25.426  55.357  24.841  24.110
  57.236  25.968  23.794  57.297  25.893  22.709  57.452  26.944  24.229  58.189
  24.954  24.462  59.207  25.268  24.229  58.043  24.978  25.542  57.973  23.553
  23.775  56.985  23.349  23.818  58.295  23.506  22.819  58.725  22.493  24.514
  59.657  22.827  24.714  58.227  22.342  25.472  58.811  21.537  23.998  53.325
  26.526  24.354  53.024  25.516  25.018  52.412  27.484  24.066  52.859  28.285
  23.478  51.055  27.544  24.540  50.713  26.539  24.788  50.904  28.475  25.738
  51.530  28.077  26.536  51.196  29.504  25.529  49.603  28.509  26.224  49.581
  28.067  27.132  50.038  27.908  23.447  50.513  28.305  22.352  48.764  27.670
  23.648  48.403  27.283  24.600  47.797  28.123  22.705  48.166  28.865  21.996
  47.227  26.961  21.851  48.094  26.519  21.360  46.859  26.267  22.487  46.191
  27.265  20.715  46.440  28.247  20.313  46.379  26.542  19.920  44.748  27.156
  21.112  43.975  28.070  21.390  44.388  25.951  21.250  45.121  25.145  21.272
  43.422  25.705  21.691  46.556  28.826  23.323  45.856  28.295  24.164  46.304
  30.034  22.907  46.900  30.523  22.137  45.148  30.783  23.461  44.314  30.120
  23.228  45.327  31.039  24.505  44.896  32.143  22.810  45.468  32.454  21.754
  43.923  32.870  23.406  43.472  32.473  24.315  43.303  34.080  22.977  43.787
  34.362  22.042  41.820  33.873  22.587  41.852  32.969  21.979  40.781  33.696
  23.724  40.904  34.484  24.466  39.732  33.796  23.444  41.069  32.832  24.322
  41.208  34.981  21.760  41.218  35.878  22.224  41.823  34.946  20.861  40.230
  34.580  21.497  43.531  35.159  24.046  43.215  34.961  25.249  44.001  36.374
  23.708  44.133  36.486  22.632  43.611  37.615  24.419  43.297  37.488  25.455
  44.919  38.482  24.532  45.343  38.707  23.554  44.630  39.821  25.288  44.311
  39.555  26.296  45.573  40.367  25.268  43.788  40.358  24.853  46.044  37.793
  25.371  46.802  38.423  25.593  45.591  37.600  26.343  46.502  36.881  24.988
  42.473  38.331  23.640  42.349  38.234  22.416  41.767  39.229  24.279  42.076
  39.319  25.310  40.806  40.157  23.731  41.019  40.346  22.689  39.375  39.565
  23.919  39.118  39.627  24.966  38.336  40.270  23.112  37.310  39.976  23.279
  38.330  41.259  23.314  38.594  40.186  22.056  39.223  38.109  23.508  39.940
  37.588  24.142  38.233  37.732  23.765  39.546  38.027  22.470  40.968  41.499
  24.415  41.251  41.515  25.628  40.849  42.584  23.690  40.579  42.548  22.635
  41.107  43.950  24.145  41.134  43.995  25.234  42.419  44.425  23.625  42.405
  44.396  22.535  42.522  45.415  23.796  43.629  43.616  24.100  43.503  42.709
  23.672  44.804  44.307  23.393  44.486  44.561  22.468  45.056  45.224  23.924
  45.616  43.592  23.255  43.888  43.548  25.599  42.978  43.344  26.162  44.527
  42.705  25.817  44.296  44.453  25.787  39.954  44.830  23.606  39.469  44.577
  22.489  39.583  45.900  24.290  39.787  45.906  25.361  38.714  46.972  23.809
  38.795  46.923  22.803  37.251  46.543  24.192  37.105  45.734  23.605  37.217
  46.284  25.168  36.192  47.565  24.025  35.978  48.606  24.855  36.588  48.711
  25.753  34.802  49.260  24.522  34.481  50.047  25.204  34.296  48.745  23.381
  33.174  49.035  22.579  32.479  49.844  22.802  32.838  48.141  21.508  31.890
  48.259  20.984  33.557  46.985  21.304  33.163  46.198  20.662  34.650  46.723
  22.137  35.151  45.852  22.035  35.123  47.616  23.108  39.090  48.327  24.267
  39.282  48.615  25.449  39.059  49.257  23.350  38.842  48.976  22.404  39.435
  50.700  23.608  40.064  50.692  24.399  40.217  51.290  22.376  41.042  50.707
  22.352  39.668  51.192  21.533  40.594  52.748  22.477  40.039  53.524  23.215
  41.604  53.144  21.735  42.092  54.079  22.008  42.107  52.410  21.104  38.203
  51.574  23.869  37.440  51.880  22.950  37.850  51.803  25.167  38.430  51.583
  26.064  36.564  52.529  25.554  35.733  51.883  25.271  36.377  52.746  27.022
  36.485  51.751  27.453  37.156  53.362  27.471  35.033  53.359  27.356  34.937
  53.548  28.425  34.974  54.356  26.921  33.843  52.491  27.038  32.663  52.799
  27.274  33.970  51.416  26.451  36.380  53.907  24.837  35.330  54.170  24.229
  37.476  54.670  24.614  38.310  54.572  25.175  37.490  55.980  23.817  36.739
  56.567  24.149  38.894  56.669  23.898  39.657  56.007  23.915  39.104  57.291
  23.028  39.058  57.576  25.115  38.365  57.427  26.108  40.000  58.486  25.110
  40.093  59.129  25.985  40.664  58.634  24.259  37.065  55.849  22.300  36.451
  56.731  21.738  37.336  54.673  21.700  37.772  53.887  22.317  37.037  54.436
  20.254  36.741  55.341  19.724  38.245  53.708  19.590  38.641  52.922  20.234
  37.899  53.285  18.648  39.300  54.772  19.251  38.884  55.527  18.584  39.636
  55.281  20.056  40.464  54.152  18.521  40.899  53.474  19.131  40.121  53.644
  17.718  41.606  55.178  18.356  41.115  55.987  17.815  42.006  55.386  19.348
  42.685  54.753  17.364  43.394  53.975  17.646  42.245  54.500  16.399  43.234
  55.661  17.116  35.842  53.525  20.006  35.282  53.433  18.929  35.313  52.854
  21.040  35.690  53.072  22.028  34.302  51.906  20.985  34.342  51.436  21.956
  32.780  52.423  20.898  32.519  52.541  19.857  32.219  51.519  21.088  32.225
  53.522  21.759  32.754  54.380  21.828  31.318  53.916  21.300  31.796  53.042
  23.144  30.741  52.540  23.367  32.631  53.217  24.187  33.612  53.659  24.008
  32.631  52.723  25.068  34.608  50.657  20.049  33.806  50.186  19.267  35.899
  50.191  19.968  36.556  50.707  20.669  36.472  49.127  19.075  35.641  48.672
  18.537  37.535  49.764  18.172  37.076  50.385  17.602  38.183  50.327  18.705
  38.202  48.739  17.200  38.962  48.114  17.669  37.435  48.056  16.836  38.810
  49.481  16.034  39.650  50.335  16.059  38.246  49.265  14.858  37.469  48.502
  14.810  38.700  49.699  13.979  37.175  47.999  19.959  37.952  48.301  20.863
  36.946  46.795  19.585  36.261  46.673  18.746  37.630  45.579  20.021  38.239
  45.955  20.843  36.909  44.851  20.393  38.615  44.872  19.064  38.602  45.126
  17.851  39.603  44.136  19.603  39.511  44.137  20.609  40.720  43.431  18.931
  40.598  43.390  17.929  41.970  44.167  19.095  42.157  44.222  20.086  42.805
  43.645  18.628  42.006  45.651  18.684  41.469  46.638  19.539  40.964  46.339
  20.458  41.306  47.972  19.148  40.730  48.666  19.760  41.721  48.291  17.879
  41.547  49.175  17.423  42.433  47.383  17.036  42.762  47.697  16.134  42.503
  46.027  17.405  42.929  45.335  16.804  40.928  42.065  19.564  40.802  41.932
  20.759  41.352  41.065  18.793  41.403  41.137  17.706  41.812  39.779  19.347
  42.373  39.939  20.268  40.700  38.785  19.698  39.983  39.201  20.406  39.927
  38.399  18.465  39.615  39.204  17.941  40.429  37.771  17.729  39.021  37.900
  18.809  41.245  37.643  20.295  41.608  37.950  21.276  42.776  39.125  18.351
  42.758  39.406  17.166  43.507  38.150  18.768  43.539  37.921  19.833  44.256
  37.222  17.861  44.578  37.714  16.943  45.569  36.883  18.592  46.140  36.353
  17.829  46.211  37.689  18.945  45.385  35.902  19.774  44.834  36.303  20.789
  45.579  34.629  19.716  45.308  34.028  20.584  46.272  34.262  18.959  43.514
  35.984  17.505  43.873  35.381  16.498  42.516  35.556  18.231  42.137  36.250
  18.981  41.657  34.428  17.823  41.870  34.205  16.861  42.012  33.104  18.569
  43.007  32.945  18.499  41.752  33.143  19.544  41.326  31.909  17.866  40.149
  31.974  17.447  41.919  30.786  17.806  41.509  30.208  17.087  42.865  30.577
  18.305  40.138  34.709  17.774  39.451  34.501  18.727  39.532  35.140  16.676
  40.163  35.344  15.914  38.112  35.477  16.498  37.794  36.219  17.104  37.805
  35.877  15.063  37.963  35.092  14.448  36.717  35.940  15.076  38.603  37.057
  14.408  39.648  36.816  14.601  38.291  37.252  12.930  37.235  37.464  12.758
  38.978  37.955  12.459  38.514  36.321  12.409  38.334  38.386  15.036  38.808
  39.203  14.491  37.249  38.463  14.980  38.530  38.447  16.107  37.143  34.247
  16.795  36.001  34.494  17.155  37.586  33.011  16.700  38.519  32.801  16.177
  36.788  31.836  16.960  35.728  31.998  16.768  37.291  30.671  16.152  37.167
  30.892  15.175  38.363  30.495  16.242  36.508  29.377  16.349  36.540  29.026
  17.380  35.459  29.644  16.224  36.812  28.183  15.483  36.086  27.370  15.495
  36.854  28.519  14.447  38.109  27.447  15.757  38.871  28.150  15.420  38.264
  27.271  16.822  38.268  26.182  15.038  37.632  25.459  15.344  38.102  26.318
  14.052  39.121  25.646  15.108  36.868  31.544  18.506  35.850  31.347  19.156
  38.027  31.473  19.137  38.947  31.601  18.567  38.158  31.229  20.597  37.581
  30.346  20.873  39.611  30.859  20.880  39.951  30.233  20.164  40.275  31.620
  20.891  39.735  30.244  22.280  39.398  30.871  22.996  39.070  29.381  22.261
  41.153  29.825  22.589  41.339  28.953  21.961  41.856  30.620  22.341  41.364
  29.509  24.017  40.709  29.987  24.619  41.879  28.445  24.544  41.580  28.052
  25.713  40.887  28.551  26.253  41.984  27.161  25.964  42.713  27.611  23.849
  43.158  27.975  22.923  43.007  26.676  24.327  37.706  32.404  21.419  37.133
  32.147  22.459  37.755  33.684  20.962  38.204  33.858  19.985  37.119  34.803
  21.663  37.540  34.804  22.581  37.405  36.110  20.888  37.426  35.937  19.812
  36.730  36.926  21.144  38.411  36.474  21.098  35.594  34.620  21.887  34.980
  34.997  22.934  34.963  33.932  20.860  35.581  33.496  20.089  33.476  33.543
  20.946  32.954  34.276  21.543  33.017  33.367  19.409  33.197  34.222  18.902
  33.585  32.499  19.074  31.506  33.009  19.333  31.079  31.836  19.331  30.643
  33.916  19.215  29.586  33.659  19.147  31.031  34.901  18.953  33.168  32.236
  21.737  32.078  32.002  22.237  34.193  31.336  21.984  35.130  31.439  21.437
  33.944  30.040  22.533  33.104  29.597  22.187  35.198  29.180  22.150  35.475
  29.261  21.099  36.120  29.454  22.663  35.151  27.748  22.635  35.069  27.697
  23.721  34.291  27.158  22.355  36.367  26.934  22.103  37.332  27.486  21.598
  36.378  25.672  22.265  35.508  25.202  22.701  37.069  25.126  21.640  33.722
  30.153  24.053  34.398  30.928  24.749  32.696  29.379  24.588  32.191  28.695
  23.906  32.234  29.383  25.934  32.527  30.370  26.294  30.695  29.428  26.023
  30.438  29.872  26.984  30.437  30.140  25.239  30.211  28.456  25.919  32.798
  28.336  26.889  32.671  27.131  26.630  33.525  28.705  27.940  33.576  29.781
  28.105  34.212  27.817  28.910  33.964  26.786  28.659  35.763  28.104  28.899
  35.813  29.140  29.234  36.151  27.502  29.720  36.457  28.084  27.529  37.094
  26.866  27.217  36.964  26.043  27.787  37.792  26.720  26.013  38.301  25.808
  25.703  37.951  27.853  25.161  38.496  27.761  24.222  37.479  29.119  25.556
  37.800  29.907  24.876  36.685  29.231  26.768  36.296  30.185  27.121  33.622
  28.106  30.343  32.921  29.107  30.537  33.871  27.234  31.301  34.318  26.266
  31.076  33.382  27.425  32.609  32.300  27.321  32.686  33.801  26.218  33.469
  33.375  25.433  33.117  34.780  26.055  33.285  33.494  26.327  35.000  33.111
  27.297  35.318  32.414  25.307  35.291  31.672  25.350  34.493  32.807  24.292
  35.328  32.026  25.622  36.260  34.658  26.025  35.924  34.995  24.990  35.873
  35.429  26.630  35.447  34.396  26.342  36.934  33.929  28.753  33.168  35.138
  28.933  33.020  33.200  29.703  33.792  31.801  29.645  34.012  31.527  28.609
  34.209  31.279  29.985  33.117  31.585  30.658  35.042  31.717  30.148  35.985
  30.662  31.090  35.070  32.650  31.677  34.840  32.888  32.135  35.719  32.298
  32.314  34.029  33.878  30.851  34.333  34.278  31.488  33.545  34.972  30.582
  35.404  35.890  31.397  35.655  34.910  29.420  36.015  34.075  28.890  35.808
  35.737  29.182  37.260  35.323  28.264  37.676  37.190  28.784  36.836  37.180
  28.159  35.943  37.766  29.708  36.791  37.664  28.202  37.626  35.536  30.326
  38.262  34.483  30.928  38.534  36.679  30.836  38.839  37.645  30.359  38.673
  36.817  31.880  39.869  36.151  31.642  40.699  36.573  33.358  39.313  36.561
  34.281  40.109  38.235  31.758  40.371  38.935  31.744  39.545  38.393  32.577
  41.012  38.527  30.634  41.265  42.188  27.813  41.736  41.965  26.884  41.092
  42.278  27.478  42.758  43.398  28.493  41.218  42.932  29.643  40.649  43.819
  30.601  39.923  43.143  31.581  39.343  45.123  30.404  39.958  41.526  29.750
  40.678  41.145  30.711  40.770  41.037  28.876  41.667  40.807  29.396  42.628
  39.629  28.310  41.349  39.613  27.439  40.590  38.882  29.397  40.501  39.058
  29.543  39.278  45.057  28.066  41.457  45.032  26.360  42.025  44.378  25.944
  41.460  44.659  26.246  42.957  46.264  25.544  41.905  45.921  24.513  41.822
  46.776  25.723  40.960  47.043  25.609  43.110  48.231  26.371  43.242  48.723
  26.415  44.214  48.744  26.594  42.018  48.842  27.637  41.718  49.713  26.118
  41.866  38.873  28.055  42.640  37.764  27.852  42.573  39.549  26.946  43.443
  40.611  26.943  43.330  39.066  26.003  43.149  39.263  26.944  44.501  39.006
  29.304  43.442  38.511  29.237  44.290  36.337  33.523  37.957  36.285  32.624
  37.361  35.695  34.712  37.320  36.173  35.582  37.746  35.920  34.826  35.812
  35.939  35.864  35.514  37.397  34.389  35.505  38.101  35.068  35.759  37.636
  33.437  35.980  37.522  34.069  34.471  35.091  34.081  35.114  35.451  33.087
  35.381  34.255  34.787  37.665  33.817  35.944  37.772  33.552  33.699  38.092
  33.965  32.716  37.866  32.269  33.721  38.763  31.599  34.327  38.153  31.682
  32.341  38.784  31.630  31.954  37.766  32.325  31.734  39.272  30.152  32.214
  39.139  29.236  32.353  38.052  29.526  32.588  37.027  27.874  32.450  38.401
  27.203  32.684  37.574  27.463  32.350  39.665  26.440  32.590  39.957  28.340
  32.019  40.714  28.043  32.020  41.753  29.695  31.950  40.429  30.450  31.809
  41.188  32.305  34.335  40.186  31.240  34.809  40.640  33.442  34.478  40.840
  34.203  33.885  40.539  33.517  35.168  42.173  32.771  34.679  42.798  33.179
  36.714  42.054  32.724  37.388  43.001  36.612  33.467  43.710  36.759  34.221
  44.482  37.439  33.693  43.037  36.640  31.005  43.275  37.475  30.741  42.768
  35.454  30.307  43.112  35.338  29.513  42.001  34.400  30.517  43.745  36.722
  32.055  44.282  37.672  32.079  44.886  35.920  31.757  44.877  35.207  33.583
  43.022  35.175  33.002  42.196  34.491  33.118  43.700  34.892  35.059  42.795
  34.982  35.544  43.767  35.623  35.595  42.189  33.228  37.242  40.838  33.585
  36.651  40.101  32.686  38.613  40.532  33.061  39.306  41.285  33.111  39.141
  39.189  32.908  38.340  38.478  32.444  40.503  38.850  31.360  40.482  38.954
  32.840  41.320  39.453  32.769  40.927  37.900  34.614  39.319  39.056  34.901
  40.101  39.758  35.099  38.412  39.418  35.239  39.471  37.631  34.997  38.558
  37.086  34.762  40.366  37.232  36.311  39.668  37.606  31.141  38.706  40.636
  30.609  39.347  41.586  30.325  37.938  39.803  30.659  37.179  38.622  31.425
  36.432  38.831  30.948  37.808  37.780  29.309  36.512  38.243  29.351  35.511
  38.671  29.119  36.520  37.169  28.190  37.291  38.836  27.346  36.673  39.142
  27.887  38.041  38.105  28.844  38.028  40.017  28.585  39.087  40.036  28.349
  37.424  41.317  27.431  37.996  41.948  29.006  36.343  41.846  29.577  35.799
  41.215  28.681  35.878  43.203  27.650  35.522  43.180  29.593  34.679  43.579
  29.549  33.967  42.755  30.595  35.019  43.841  29.062  33.821  44.697  28.300
  34.255  45.538  29.484  32.555  44.749  29.093  31.985  45.486  30.239  32.169
  44.200  28.789  36.971  44.274  27.839  37.267  44.988  29.881  37.736  44.290
  30.684  37.560  43.703  30.183  38.850  45.267  30.068  38.452  46.275  31.603
  39.385  45.000  31.713  39.688  43.959  31.897  40.239  45.610  32.475  38.289
  45.364  32.525  37.737  44.580  29.221  40.000  45.162  28.963  40.651  46.187
  28.657  40.282  43.986  29.073  39.927  43.137  27.606  41.285  43.833  27.939
  42.242  44.235  27.302  41.590  42.329  27.138  40.624  41.851  26.397  42.198
  42.339  28.362  42.280  41.531  29.291  41.710  41.534  27.830  42.299  40.095
  27.957  41.313  39.646  26.752  42.442  40.175  28.366  43.019  39.478  28.646
  43.738  41.944  28.838  43.700  43.017  29.518  44.059  41.374  27.765  44.364
  41.806  26.275  40.780  44.315  25.509  41.485  44.973  25.883  39.533  44.080
  26.373  39.008  43.371  24.642  38.974  44.507  23.931  39.774  44.304  24.348
  37.741  43.616  25.066  36.948  43.827  22.959  37.146  43.948  22.606  36.274
  43.397  22.884  36.955  45.018  22.193  37.905  43.787  24.175  38.076  42.102
  23.237  38.550  41.814  24.872  38.811  41.700  24.424  36.802  41.297  25.409
  36.406  41.545  23.619  36.066  41.303  24.521  37.239  40.304  24.508  38.648
  46.059  23.438  38.642  46.655  25.674  38.436  46.651  26.496  38.426  46.065
  25.917  38.254  48.015  25.102  37.705  48.487  27.226  37.492  48.233  27.391
  37.314  49.295  27.164  36.551  47.686  28.101  38.029  47.867  25.985  39.546
  48.824  25.413  39.601  49.907  26.549  40.604  48.316  27.036  40.440  47.446
  26.406  41.968  48.892  26.566  41.869  49.965  27.569  42.855  48.330  27.503
  42.895  47.243  27.406  43.909  48.552  29.002  42.493  48.697  29.204  41.425
  48.770  29.943  43.212  47.686  30.975  43.279  48.031  30.006  42.682  46.736
  29.542  44.212  47.520  29.353  43.004  50.075  29.311  44.093  50.060  28.667
  42.558  50.794  30.323  42.549  50.276  25.050  42.587  48.653  24.474  43.105
  49.602  24.344  42.517  47.506  24.836  42.190  46.687  22.968  43.097  47.284
  23.035  44.115  47.670  22.517  42.927  45.812  23.100  42.169  45.288  21.439
  42.767  45.823  22.597  44.200  45.104  23.633  44.923  45.130  21.537  44.566
  44.513  21.985  42.543  48.319  21.002  43.227  48.652  22.085  41.312  48.743
  22.932  40.809  48.524  21.154  40.589  49.592  20.262  41.210  49.676  20.832
  39.198  49.138  21.784  38.673  49.066  20.176  38.712  49.860  20.259  39.204
  47.756  21.040  39.657  47.146  20.167  37.775  47.269  19.944  37.087  48.084
  19.503  37.766  46.405  21.184  37.469  47.024  18.971  39.910  47.531  18.258
  39.270  48.052  19.053  40.963  47.801  18.688  39.761  46.489  21.664  40.574
  51.063  20.985  40.071  51.946  22.833  41.185  51.380  23.418  41.648  50.699
  23.216  41.315  52.815  23.953  42.101  52.983  22.276  41.545  53.317  23.871
  40.078  53.436  24.051  40.037  54.611  24.230  39.105  52.602  24.135  39.320
  51.620  24.890  37.794  52.952  24.309  37.258  53.702  24.853  36.873  51.737
  25.542  37.269  50.990  25.240  35.431  52.088  26.238  35.373  52.523  24.485
  34.955  52.713  25.333  34.915  51.133  23.356  36.834  51.141  23.432  37.347
  50.182  23.183  35.798  50.849  22.540  37.020  51.839  26.303  37.969  53.412
  26.605  37.487  54.469  27.065  38.839  52.684  26.743  38.942  51.732  28.027
  39.781  53.298  28.105  39.423  54.324  29.379  39.899  52.431  29.114  40.189
  51.415  30.316  41.013  52.907  30.754  40.777  53.877  31.160  41.031  52.218
  29.815  41.981  52.888  30.085  38.613  52.314  30.901  38.804  51.617  30.674
  38.404  53.208  29.483  37.754  52.018  27.528  41.203  53.486  27.048  41.744
  52.511  27.648  41.728  54.674  28.099  41.168  55.382  27.066  42.958  55.172
  26.025  42.986  54.848  27.076  42.924  56.701  28.136  43.003  56.941  26.558
  43.799  57.093  26.468  41.580  57.173  25.531  41.388  56.650  27.081  40.701
  56.972  26.332  41.596  58.650  26.258  40.555  58.967  27.264  41.955  59.087
  25.097  42.397  59.177  25.227  43.474  59.075  24.185  41.968  58.761  24.983
  42.213  60.629  25.768  42.712  61.022  24.201  42.740  60.992  24.851  41.249
  60.901  27.722  44.236  54.588  27.031  45.197  54.216  29.041  44.288  54.597
  29.577  43.494  54.918  29.824  45.270  53.926  29.323  45.524  52.992  29.889
  46.433  54.851  30.516  47.167  54.345  28.888  46.852  54.953  30.552  46.155
  56.209  31.793  46.003  56.317  29.844  46.244  57.261  31.189  44.694  53.639
  31.456  43.506  53.998  32.060  45.486  53.002  31.713  46.373  52.666  33.326
  45.094  52.384  33.120  44.135  51.908  33.800  46.206  51.425  34.532  45.869
  50.691  32.984  46.544  50.786  34.276  47.422  52.121  34.293  47.239  53.195
  35.243  47.633  51.664  33.270  48.564  52.035  33.338  49.382  51.077  32.409
  48.755  52.848  34.396  44.721  53.428  35.365  44.078  53.042  34.293  45.110
  54.715  33.502  45.686  54.965  35.186  44.771  55.844  36.111  44.354  55.446
  35.616  46.046  56.580  34.705  46.451  57.021  36.001  45.677  57.531  36.568
  46.953  55.871  37.216  48.088  56.414  38.010  48.568  55.438  38.591  49.470
  55.562  38.046  47.727  54.391  38.516  47.885  53.511  37.085  46.785  54.634
  36.853  45.930  54.017  34.681  43.780  56.801  35.423  43.331  57.698  33.451
  43.360  56.704  32.942  43.683  55.894  32.948  42.277  57.607  33.136  42.653
  58.613  31.498  42.185  57.350  31.136  43.181  57.606  31.244  41.998  56.307
  30.766  41.107  58.162  31.546  40.451  58.548  30.339  41.617  59.025  29.701
  40.240  57.445  29.592  40.195  56.218  28.904  39.451  58.147  28.949  39.495
  59.155  28.200  38.850  57.743  33.729  40.972  57.492  33.734  40.346  56.416
  34.373  40.484  58.604  34.419  41.095  59.407  35.150  39.203  58.591  35.706
  39.125  57.656  36.139  39.336  59.781  35.543  39.402  60.691  36.861  38.029
  60.026  37.476  37.938  60.922  36.054  37.350  60.300  37.470  37.803  59.151
  37.198  40.430  59.735  37.803  40.462  60.641  37.896  40.385  58.899  36.725
  41.410  59.662  34.274  37.928  58.609  33.487  37.697  59.496  34.460  37.073
  57.602  35.077  37.334  56.846  34.052  35.684  57.629  33.181  35.639  58.283
  33.580  35.201  56.249  34.206  35.505  55.410  33.797  34.135  56.310  32.049
  35.318  56.107  31.303  34.162  56.145  31.718  33.166  56.178  29.913  34.172
  56.049  29.360  33.245  56.009  29.338  35.465  55.875  28.263  35.551  55.812
  30.002  36.616  55.860  29.525  37.572  55.707  31.379  36.560  55.904  31.902
  37.505  55.916  35.112  34.757  58.312  36.311  34.855  58.033  34.692  33.868
  59.234  33.702  33.807  59.424  35.483  32.799  59.794  36.484  33.192  59.966
  34.836  32.387  61.120  33.838  32.045  60.848  35.377  31.509  61.473  34.669
  33.348  62.308  33.909  34.076  62.023  34.379  32.746  63.169  35.808  34.178
  62.778  36.271  34.622  61.896  35.497  34.938  63.494  36.760  33.268  63.591
  36.282  32.836  64.471  37.041  32.423  62.963  37.915  34.116  64.041  38.531
  33.613  64.663  38.544  34.436  63.319  37.556  34.830  64.659  35.569  31.625
  58.789  34.602  31.387  58.094  36.687  30.911  58.891  37.292  31.316  59.592
  36.836  29.506  58.592  36.523  29.324  57.564  38.362  29.323  58.713  38.892
  29.784  57.879  38.643  29.743  59.678  38.844  27.899  58.670  38.576  27.046
  57.663  37.910  27.302  56.852  39.117  25.800  57.988  39.066  24.994  57.382
  39.756  25.820  59.185  40.494  24.898  59.881  40.557  23.880  59.528  41.034
  25.236  61.127  41.560  24.476  61.687  41.026  26.564  61.604  41.651  26.768
  62.461  40.413  27.549  60.805  40.492  28.575  61.132  39.681  27.220  59.637
  35.905  28.604  59.446  35.971  28.685  60.695  35.180  27.744  58.741  35.250
  27.872  57.741  34.272  26.707  59.221  33.485  27.037  59.900  33.443  26.082
  58.122  32.904  25.217  58.508  32.675  26.810  57.860  34.189  25.702  56.836
  35.421  25.970  56.656  33.532  24.998  56.004  34.998  25.540  59.927  34.389
  24.519  60.282  36.298  25.584  60.208  36.842  26.380  59.909  36.993  24.621
  61.110  37.834  25.094  61.616  36.300  24.318  61.895  37.479  23.279  60.432
  38.326  22.594  60.946  36.962  22.964  59.204  36.290  23.593  58.788  37.489
  21.990  58.313  37.717  21.118  58.927  36.419  21.578  57.193  35.451  21.352
  57.641  36.335  22.462  56.562  36.799  20.534  56.111  36.047  20.584  55.324
  37.747  20.857  55.682  36.744  19.085  56.758  37.732  18.497  57.277  35.580
  18.458  56.799  34.784  18.771  56.262  35.677  17.502  57.112  38.823  22.383
  57.619  38.883  23.278  56.821  40.004  21.726  57.942  39.869  20.861  58.446
  41.204  21.891  57.102  41.405  22.956  56.982  42.438  21.216  57.809  43.238
  21.116  57.076  42.967  22.106  58.968  44.002  21.827  59.165  43.084  23.165
  58.741  42.321  22.031  59.842  42.000  19.978  58.246  42.319  19.343  57.601
  41.069  21.371  55.682  40.375  20.367  55.417  41.726  22.105  54.738  42.296
  22.852  55.106  41.833  21.879  53.280  41.518  20.879  52.982  40.996  22.879
  52.465  41.230  23.894  52.786  41.289  22.714  51.428  39.473  22.611  52.778
  39.239  21.767  52.130  39.301  22.380  53.830  38.466  23.713  52.393  38.792
  24.667  52.806  38.416  23.675  51.305  37.151  23.495  53.033  36.577  22.751
  52.663  36.517  24.128  54.023  35.312  23.937  54.204  34.663  23.609  53.503
  34.802  24.339  54.978  37.066  25.018  54.822  38.067  25.151  54.826  36.493
  25.427  55.546  43.325  21.988  52.840  44.133  22.644  53.502  43.685  21.399
  51.674  42.929  20.985  51.147  45.024  21.310  51.163  45.633  20.868  51.952
  45.087  20.256  50.016  44.445  20.593  49.202  46.092  20.313  49.598  44.662
  18.857  50.287  44.072  18.162  49.382  44.768  18.332  51.420  45.550  22.677
  50.742  46.745  23.044  51.039  44.663  23.580  50.166  43.717  23.249  50.037
  45.099  24.944  49.855  46.131  24.860  49.517  44.155  25.551  48.760  43.150
  25.166  48.929  44.034  27.096  48.802  43.522  27.560  49.645  45.023  27.555
  48.800  43.544  27.383  47.871  44.640  25.090  47.394  45.572  25.629  47.222
  44.878  24.034  47.520  43.597  25.285  46.261  43.813  24.671  45.387  42.599
  24.986  46.581  43.378  26.308  45.953  45.069  25.650  51.233  44.040  25.783
  51.919  46.233  26.320  51.518  46.855  26.340  50.723  46.559  26.997  52.733
  46.333  26.337  53.570  48.025  27.269  52.714  48.221  27.847  53.617  48.618
  26.357  52.641  48.205  27.923  51.862  45.708  28.279  52.963  45.413  28.557
  54.152  45.370  29.103  51.930  45.665  28.951  50.977  44.840  30.464  52.159
  45.534  31.047  52.764  44.747  31.333  50.865  44.245  32.250  51.172  45.984
  31.747  50.165  46.576  30.852  49.977  45.787  32.353  49.280  46.520  32.355
  50.894  43.848  30.725  50.000  44.238  30.724  49.123  43.444  30.458  52.843
  43.026  31.300  53.576  42.703  29.373  52.665  43.026  28.670  52.015  41.333
  29.197  53.154  40.807  30.118  52.904  40.760  28.023  52.324  41.329  27.114
  52.522  39.799  27.722  52.742  40.724  28.116  50.782  40.868  29.212  50.012
  40.889  30.213  50.415  40.729  28.868  48.690  40.793  29.500  47.905  40.430
  27.506  48.545  40.142  26.685  47.494  40.039  27.112  46.507  39.789  25.308
  47.760  39.491  24.707  46.914  39.798  24.761  49.055  39.580  23.707  49.136
  40.213  25.624  50.076  40.406  25.289  51.084  40.510  26.982  49.882  41.247
  28.765  54.626  40.172  28.796  55.216  42.406  28.349  55.127  43.265  28.529
  54.626  42.474  27.782  56.488  41.560  27.234  56.717  43.573  26.733  56.483
  44.557  27.122  56.221  43.649  26.292  57.477  43.336  25.591  55.509  42.232
  25.115  55.387  44.329  25.066  54.881  44.078  24.387  54.177  45.277  25.338
  55.099  42.574  28.813  57.614  43.155  28.644  58.672  41.992  30.038  57.309
  41.566  30.052  56.393  42.082  31.246  58.090  41.926  30.885  59.107  43.453
  31.894  57.925  43.371  32.903  58.330  44.150  31.216  58.417  43.877  32.049
  56.503  44.182  31.066  56.145  43.124  32.522  55.873  45.161  32.855  56.337
  45.184  33.189  55.300  45.221  33.762  56.938  46.308  32.008  56.666  46.494
  31.299  55.971  47.287  32.137  57.583  47.304  33.144  58.374  46.632  33.896
  58.321  48.014  33.242  59.086  48.256  31.296  57.720  48.245  30.511  57.086
  49.022  31.469  58.355  40.961  32.233  57.781  40.130  32.038  56.873  40.812
  33.344  58.537  41.424  33.552  59.314  39.754  34.318  58.378  38.881  33.687
  58.208  39.532  35.282  59.594  40.357  35.994  59.639  38.584  35.793  59.428
  39.411  34.492  60.860  38.919  33.302  60.850  39.681  35.031  61.955  39.937
  35.256  57.128  41.103  35.465  56.782  38.859  35.906  56.706  37.998  35.796
  57.223  38.852  36.726  55.492  39.712  37.393  55.551  38.694  35.835  54.197
  37.896  35.109  54.356  38.408  36.545  53.420  39.984  35.083  53.841  41.076
  35.577  53.114  41.859  34.468  52.900  42.669  34.315  52.202  41.345  33.436
  53.592  41.658  32.487  53.444  40.205  33.827  54.206  39.471  33.190  54.676
  37.555  37.691  55.498  36.503  37.274  55.878  37.693  38.794  54.784  38.562
  38.982  54.305  36.633  39.635  54.303  35.678  39.303  54.709  36.860  41.071
  54.809  36.010  41.699  54.541  37.028  41.025  55.885  38.070  41.683  54.154
  39.158  41.112  54.172  37.892  42.796  53.535  38.653  43.339  53.152  36.954
  43.168  53.506  36.558  39.649  52.792  37.472  39.082  52.137  35.567  40.311
  52.199  34.919  40.768  52.825  35.215  40.326  50.759  34.847  39.370  50.387
  34.086  41.424  50.559  33.250  41.119  51.189  34.445  42.417  50.831  33.463
  41.647  49.157  32.568  42.246  49.327  34.321  42.299  48.083  34.607  43.287
  48.446  35.145  41.746  47.631  33.658  42.549  47.256  32.805  40.416  48.574
  33.549  39.683  48.262  32.116  40.060  49.339  32.242  40.727  47.694  36.469
  40.528  49.847  36.804  39.833  48.874  37.212  41.514  50.280  36.798  42.107
  50.985  38.365  42.053  49.517  38.031  42.325  48.515  38.965  43.267  50.283
  39.108  42.853  51.281  40.323  43.793  49.752  40.563  44.758  50.198  41.085
  43.063  50.024  40.340  44.000  48.682  37.924  44.380  50.380  36.951  43.915
  50.537  38.282  44.938  51.246  37.600  45.351  49.268  37.374  44.804  48.353
  36.804  46.026  49.582  38.465  45.939  48.962  39.358  40.923  49.342  39.817
  40.576  48.213  39.692  40.226  50.454  39.247  40.399  51.344  40.642  39.135
  50.435  41.433  39.385  49.729  41.249  39.078  51.806  42.084  38.376  51.791
  41.937  40.434  52.220  42.444  40.975  51.420  41.198  41.129  52.619  42.610
  40.303  53.067  40.302  38.683  52.782  40.198  37.731  52.720  40.014  37.798
  49.975  40.749  37.006  49.344  38.666  37.571  50.131  38.078  38.219  50.636
  37.995  36.423  49.486  38.546  35.556  49.851  36.488  36.273  49.877  35.867
  37.004  49.361  36.205  35.264  49.576  36.349  36.529  50.927  38.072  36.445
  47.970  38.267  35.394  47.354  38.129  37.643  47.360  38.116  38.458  47.956
  38.454  37.843  45.962  37.947  37.091  45.356  37.920  39.256  45.566  36.868
  39.311  45.845  38.406  40.057  46.123  37.969  39.423  44.027  38.891  39.986
  43.878  38.139  38.492  43.486  36.560  40.362  43.289  35.255  39.099  43.484
  35.513  38.230  42.879  35.103  38.673  44.476  34.276  39.505  43.228  39.940
  37.668  45.588  40.250  36.796  44.760  40.863  38.285  46.402  40.488  38.892
  47.117  42.364  38.175  46.174  42.605  38.461  45.151  43.108  39.115  47.179
  42.703  40.127  47.215  42.951  38.715  48.180  44.657  39.198  47.053  45.146
  38.259  47.313  44.940  39.412  46.022  45.291  40.372  47.855  44.964  41.336
  47.467  44.958  40.330  48.892  46.792  40.418  47.888  47.147  39.493  48.341
  47.097  40.410  46.841  47.260  41.660  48.619  48.255  41.833  48.610  46.998
  42.481  48.093  47.035  41.676  49.603  42.882  36.714  46.313  43.783  36.331
  45.599  42.404  35.968  47.339  41.782  36.413  47.998  42.895  34.601  47.630
  43.762  34.392  47.004  43.460  34.493  49.034  42.638  34.444  49.749  43.963
  33.529  49.114  44.398  35.648  49.524  45.782  35.640  49.245  46.148  34.828
  48.634  46.616  36.668  49.740  47.679  36.709  49.558  46.115  37.571  50.715
  46.866  38.603  51.165  46.430  39.019  51.912  44.757  37.517  50.989  44.461
  38.261  51.713  43.886  36.572  50.411  42.887  36.353  50.759  41.842  33.527
  47.266  41.941  32.368  47.662  40.969  33.899  46.326  40.900  34.865  46.042
  39.969  33.008  45.712  39.131  33.599  45.342  40.513  32.277  44.476  41.354
  31.651  44.771  39.802  31.643  43.946  40.969  33.263  43.524  41.755  33.652
  43.913  39.276  32.052  46.729  39.317  30.809  46.655  38.671  32.574  47.787
  38.633  33.573  47.932  38.228  31.674  48.983  38.962  30.874  49.069  38.249
  32.447  50.268  37.408  33.141  50.252  37.907  31.506  51.426  38.862  31.105
  51.764  37.325  31.968  52.223  37.243  30.675  51.187  39.548  33.204  50.671
  39.954  33.895  49.933  39.273  33.811  51.534  40.324  32.472  50.896  36.944
  30.832  48.802  35.926  31.105  49.330  36.988  29.920  47.767  37.867  29.861
  47.272  35.851  29.116  47.442  35.208  29.887  47.018  36.169  28.159  46.365
  36.757  28.636  45.580  37.065  27.030  46.794  37.257  26.486  45.870  37.942
  27.488  47.251  36.653  26.266  47.454  34.974  27.511  45.723  34.505  26.758
  46.355  34.278  28.245  45.317  35.325  26.968  44.845  34.979  28.553  48.531
  33.742  28.567  48.375  35.444  28.086  49.707  36.838  27.850  50.115  37.219
  28.694  50.691  37.565  27.583  49.348  36.750  26.766  51.208  37.572  26.886
  51.914  36.753  25.773  50.759  35.474  27.210  51.951  35.638  28.070  52.601
  34.962  26.349  52.380  34.534  27.675  50.825  33.919  26.836  50.497  33.663
  28.799  51.356  32.450  28.613  51.625  34.220  30.021  51.459  35.205  30.157
  51.278  33.377  31.171  51.751  32.656  30.824  52.491  34.266  32.263  52.475
  35.100  32.514  51.821  33.449  33.546  52.783  32.942  33.989  51.926  32.632
  33.262  53.446  34.096  34.274  53.273  34.775  31.642  53.782  35.316  32.423
  54.316  33.902  31.332  54.358  35.549  30.919  53.526  32.399  31.626  50.598
  31.212  31.901  50.824  32.812  31.420  49.320  33.777  31.144  49.208  31.857
  31.588  48.235  31.215  32.455  48.387  32.523  31.689  46.842  33.320  30.945
  46.852  31.903  31.451  45.977  33.077  33.052  46.550  34.471  33.264  46.663
  35.146  32.423  46.722  34.904  34.570  46.605  35.973  34.718  46.613  34.049
  35.717  46.700  34.484  37.025  46.666  33.814  37.542  46.213  32.647  35.467
  46.578  31.991  36.323  46.621  32.155  34.138  46.471  31.103  33.910  46.556
  30.819  30.488  48.127  29.766  30.817  47.586  31.029  29.301  48.657  31.992
  29.040  48.815  30.054  28.212  48.752  29.441  28.148  47.854  30.827  26.835
  48.898  31.666  27.025  49.568  30.112  26.097  49.260  31.423  26.350  47.539
  30.579  26.111  46.893  32.031  27.168  47.152  32.243  25.008  47.698  33.158
  24.955  48.477  32.025  23.931  46.943  31.190  23.843  46.382  32.708  23.233
  47.200  29.122  28.400  49.956  27.890  28.478  49.754  29.688  28.838  51.101
  30.693  28.842  51.198  28.892  29.381  52.223  28.273  28.574  52.617  29.826
  29.834  53.372  30.468  28.998  53.648  30.433  30.706  53.129  29.139  30.313
  54.635  30.032  30.495  55.234  28.742  31.286  54.346  28.066  29.408  55.229
  28.324  28.192  55.163  27.032  29.889  55.795  27.898  30.550  51.828  26.835
  30.590  52.429  28.339  31.502  51.013  29.334  31.582  50.857  27.477  32.633
  50.454  26.984  33.119  51.296  28.323  33.639  49.600  28.709  33.165  48.698
  27.644  34.363  49.150  29.417  34.554  50.239  29.585  34.628  51.623  28.851
  34.180  52.277  30.623  35.315  52.198  30.710  35.444  53.267  31.571  36.007
  51.376  32.447  36.472  51.804  31.336  36.054  49.987  32.030  36.575  49.344
  30.244  35.327  49.457  30.070  35.371  48.392  26.377  32.000  49.562  25.183
  32.159  49.775  26.825  31.229  48.521  27.789  30.929  48.540  25.992  30.716
  47.461  25.601  31.472  46.779  26.884  29.855  46.598  26.293  29.116  46.056
  27.264  30.504  45.809  27.660  29.317  47.142  24.901  29.774  47.975  23.780
  29.813  47.467  25.125  29.036  49.057  26.013  29.152  49.525  24.110  28.201
  49.704  23.638  27.516  49.000  24.789  27.346  50.825  25.547  27.834  51.437
  23.960  27.008  51.446  25.362  25.990  50.200  24.599  25.626  49.511  26.284
  26.206  49.661  25.541  24.910  51.300  24.730  24.811  52.022  25.644  24.001
  50.709  26.787  25.015  51.995  27.357  24.193  51.850  27.191  25.851  52.966
  26.573  26.767  53.598  25.616  26.838  53.281  27.038  27.381  54.251  28.414
  25.712  53.372  29.107  25.200  52.845  28.737  26.209  54.189  22.961  29.036
  50.271  21.848  28.482  50.466  23.191  30.303  50.637  24.093  30.745  50.534
  22.022  31.088  51.137  21.319  30.417  51.629  22.591  32.124  52.094  23.126
  31.620  52.899  23.522  32.484  51.655  21.649  33.229  52.607  22.320  33.712
  53.317  21.345  33.829  51.749  20.423  32.803  53.398  19.518  33.551  53.560
  20.317  31.605  53.969  21.141  31.023  54.021  19.563  31.468  54.627  21.271
  31.845  50.085  20.118  32.081  50.157  21.939  32.271  49.064  22.938  32.174
  49.174  21.475  32.895  47.857  20.986  33.807  48.201  22.631  33.272  46.898
  23.182  32.344  46.742  22.208  33.727  45.506  21.917  34.776  45.558  23.072
  33.593  44.855  21.313  33.268  45.085  23.553  34.251  47.562  23.116  35.243
  47.677  23.869  33.902  48.545  24.908  34.549  46.911  24.837  35.017  45.930
  25.440  35.230  47.575  25.471  33.617  46.855  20.453  31.918  47.244  19.297
  32.320  47.137  20.861  30.665  47.066  21.842  30.498  47.237  20.032  29.678
  46.483  20.459  28.711  46.748  19.049  29.617  46.950  19.726  29.792  44.933
  20.235  30.669  44.214  18.973  28.812  44.427  18.783  27.982  44.970  18.907
  28.677  42.949  19.806  28.924  42.384  18.610  27.207  42.628  17.609  27.066
  43.035  18.550  27.003  41.559  19.641  26.172  43.260  19.840  25.386  42.531
  20.635  26.616  43.315  19.283  25.493  44.612  18.684  26.214  45.442  19.494
  24.259  44.918  17.934  29.655  42.278  18.249  30.325  41.298  16.779  29.871
  42.868  16.611  29.427  43.759  15.816  30.734  42.276  15.469  30.338  41.321
  14.566  30.794  43.108  14.294  29.758  43.311  14.800  31.172  44.103  13.810
  31.402  42.611  16.304  32.169  41.999  16.082  32.762  40.921  16.893  32.801
  43.029  16.963  32.292  43.899  17.616  34.092  42.967  16.952  34.782  42.447
  17.828  34.679  44.402  18.644  34.208  44.951  18.113  35.717  44.231  16.519
  34.767  45.225  15.771  35.324  44.659  16.047  33.785  45.251  16.651  35.369
  46.659  17.344  36.206  46.572  15.659  35.690  46.978  17.138  34.396  47.621
  17.716  33.587  47.446  17.175  34.668  48.928  17.858  33.825  49.647  18.421
  33.037  49.359  17.921  34.087  50.621  16.798  35.756  49.534  16.335  36.471
  48.992  16.985  35.954  50.507  18.891  34.054  42.213  19.065  35.037  41.486
  19.693  32.959  42.265  19.400  32.210  42.876  20.858  33.014  41.463  21.314
  33.980  41.680  21.836  31.898  41.804  21.987  31.803  42.879  21.439  30.973
  41.386  23.262  32.111  41.210  23.734  31.132  41.129  23.094  32.451  40.188
  24.388  33.162  42.103  24.865  32.175  43.578  25.698  31.528  43.303  25.128
  32.896  44.351  24.020  31.555  43.875  20.564  33.112  39.974  21.139  33.946
  39.228  19.676  32.229  39.498  19.322  31.574  40.180  19.302  32.243  38.083
  20.202  32.017  37.511  18.352  31.061  37.927  18.015  31.015  36.891  18.964
  30.177  38.103  17.269  31.067  38.846  17.524  30.735  39.710  18.630  33.549
  37.651  18.980  34.066  36.619  17.649  34.088  38.423  17.266  33.540  39.180
  16.977  35.420  38.113  16.409  35.231  37.202  16.032  35.678  39.221  15.463
  34.778  39.456  16.657  35.936  40.076  15.023  36.819  39.025  14.520  36.911
  39.988  15.554  37.770  39.009  14.061  36.696  37.930  13.567  37.651  37.754
  14.587  36.591  36.981  12.963  35.599  38.184  13.442  34.622  38.243  12.409
  35.891  39.076  11.981  35.622  37.074  12.358  35.883  36.173  11.517  34.744
  36.890  11.159  36.164  37.298  18.010  36.605  37.944  17.886  37.331  36.993
  19.113  36.581  38.748  19.078  35.925  39.514  20.246  37.530  38.647  19.843
  38.540  38.718  21.212  37.357  39.820  21.602  36.339  39.827  22.044  38.030
  39.611  20.514  37.790  41.118  19.436  37.636  41.168  20.931  37.068  41.820
  20.769  39.605  41.341  19.622  39.729  42.695  18.616  39.648  42.285  19.826
  38.989  43.469  19.801  40.732  43.082  21.036  37.351  37.378  21.130  38.257
  36.647  21.480  36.105  37.053  21.258  35.269  37.575  22.280  35.720  35.827
  23.026  36.512  35.763  22.928  34.367  36.040  22.120  33.651  36.192  23.499
  34.170  35.133  23.851  34.150  37.262  23.230  34.087  38.155  24.571  32.794
  37.137  25.281  32.847  36.312  24.994  32.504  38.099  23.814  32.033  36.946
  24.948  35.229  37.310  25.784  34.930  37.943  25.356  35.510  36.339  24.469
  36.150  37.642  21.459  35.847  34.513  22.000  36.446  33.533  20.120  35.644
  34.525  19.724  35.002  35.196  19.306  36.120  33.388  19.842  35.768  32.506
  17.850  35.594  33.349  17.302  35.953  34.221  17.391  35.986  32.441  17.639
  34.097  33.309  18.272  33.245  32.446  18.865  33.436  31.652  18.008  31.961
  32.846  18.513  31.089  32.458  17.315  31.972  34.009  17.114  33.378  34.314
  16.736  33.753  35.253  19.191  37.654  33.297  19.285  38.216  32.227  19.009
  38.353  34.443  18.956  37.838  35.310  18.936  39.819  34.437  18.163  40.126
  33.734  18.331  40.317  35.749  17.350  39.849  35.838  19.004  40.047  36.563
  18.141  41.386  35.837  20.232  40.477  34.084  20.196  41.582  33.498  21.308
  39.830  34.298  21.171  38.955  34.782  22.645  40.265  33.856  22.659  41.354
  33.878  23.610  39.553  34.857  23.491  38.471  34.800  24.615  39.850  34.557
  23.472  39.983  36.268  22.570  40.902  36.753  21.835  41.494  36.229  22.575
  41.182  38.133  21.873  41.832  38.635  23.572  40.640  39.029  23.620  40.897
  40.077  24.553  39.829  38.463  25.285  39.302  39.057  24.455  39.461  37.095
  25.230  38.801  36.735  23.053  39.868  32.413  24.208  40.159  32.023  22.278
  39.094  31.651  21.555  38.606  32.160  22.499  38.575  30.262  21.559  38.043
  30.114  22.629  39.772  29.262  23.653  40.146  29.261  22.250  39.347  28.333
  21.758  40.993  29.514  22.306  42.183  29.728  20.518  40.918  29.497  23.689
  37.522  30.200  24.330  37.308  29.163  24.049  37.006  31.337  23.323  37.030
  32.040  25.327  36.546  31.728  26.089  37.282  31.471  25.285  36.426  33.286
  25.152  37.377  33.801  24.554  35.693  33.627  26.645  35.873  33.783  27.751
  36.668  33.894  27.600  37.719  33.696  28.978  36.135  34.288  29.816  36.816
  34.303  29.119  34.787  34.542  30.355  34.281  34.895  30.977  34.992  35.065
  27.977  33.978  34.526  28.117  32.908  34.571  26.694  34.490  34.124  25.807
  33.876  34.074  25.585  35.124  31.068  24.995  34.107  31.430  26.398  35.153
  30.040  26.952  35.951  29.762  26.712  33.991  29.166  27.355  34.383  28.379
  27.217  33.290  29.831  25.593  33.209  28.532  24.737  33.750  27.859  25.650
  31.917  28.744  26.412  31.698  29.369  24.608  30.811  28.553  24.162  31.015
  27.579  25.264  29.492  28.439  24.576  28.872  27.864  26.197  29.478  27.877
  25.593  28.801  29.811  25.735  29.265  30.939  25.873  27.496  29.653  26.094
  26.845  30.393  25.972  27.066  28.744  23.423  30.704  29.602  22.402  30.060
  29.338  23.621  31.387  30.791  24.434  31.975  30.904  22.597  31.510  31.870
  23.060  32.124  32.643  21.390  32.340  31.469  20.842  31.855  30.662  20.690
  32.389  32.303  21.777  33.767  30.992  22.091  34.250  31.917  22.614  33.722
  30.295  20.551  34.383  30.257  20.633  35.528  29.814  19.476  33.741  30.172
  22.281  30.141  32.596  21.167  29.941  33.070  23.280  29.249  32.743  24.153
  29.409  32.261  22.974  27.872  33.084  21.900  27.758  33.229  23.336  27.008
  31.854  22.868  27.372  30.939  24.390  27.079  31.584  22.793  25.577  31.892
  23.123  24.721  31.024  21.793  25.318  32.656  23.472  27.309  34.401  24.466
  26.591  34.416  22.762  27.638  35.458  21.941  28.204  35.296  23.083  27.322
  36.879  24.148  27.412  37.092  22.374  28.130  37.883  22.765  27.809  38.849
  22.726  29.509  37.717  22.565  30.092  38.623  23.799  29.424  37.544  22.268
  29.863  36.793  20.802  27.966  38.069  20.443  28.684  37.331  20.470  26.938
  37.921  20.427  28.390  39.517  20.665  29.417  39.795  19.403  28.127  39.783
  20.964  27.740  40.208  22.857  25.768  37.231  22.840  25.323  38.392  22.702
  24.884  36.226  23.146  25.038  35.332  22.374  23.483  36.529  21.464  23.322
  37.107  22.002  22.818  35.218  21.879  21.740  35.325  20.984  23.114  34.960
  22.800  23.140  34.068  22.329  23.742  33.488  23.658  22.740  37.137  24.740
  22.744  36.652  23.285  21.939  38.117  22.354  22.086  38.478  24.145  21.364
  39.135  24.117  20.275  39.113  25.129  21.746  38.863  23.777  21.861  40.552
  22.996  22.803  40.692  24.257  21.117  41.572  25.016  20.467  41.425  23.905
  21.429  42.916  22.816  21.466  42.969  24.366  20.270  43.861  24.036  19.339
  43.400  25.445  20.340  43.993  23.608  20.368  45.157  22.448  20.089  45.245
  24.224  20.934  46.207  23.727  20.924  47.087  25.208  21.163  46.233  24.428
  22.865  43.318  25.444  23.358  42.779  23.714  23.457  44.238  22.904  22.985
  44.613  23.924  24.791  44.711  23.515  25.509  44.000  22.953  25.074  45.877
  21.918  24.831  45.637  23.177  24.446  47.275  22.629  24.903  48.098  23.064
  23.362  47.284  24.224  24.602  47.535  22.909  26.609  46.108  23.906  26.892
  46.446  22.729  27.105  45.154  22.204  26.950  46.866  25.357  25.153  45.086
  25.795  26.305  44.992  26.205  24.222  45.467  25.721  23.343  45.577  27.595
  24.435  45.927  27.765  25.510  45.989  27.787  23.789  47.294  28.738  24.107
  47.722  27.111  24.188  48.050  27.530  22.290  47.309  26.857  21.766  46.348
  28.242  21.641  48.152  28.608  23.958  44.924  29.759  23.602  45.324  28.180
  23.679  43.723  27.216  23.866  43.488  29.024  23.072  42.710  30.040  23.392
  42.943  28.919  21.507  42.776  29.058  21.300  43.837  27.954  21.124  42.443
  30.059  20.866  42.175  30.073  20.904  41.216  28.762  23.519  41.218  29.558
  23.255  40.358  27.693  24.291  40.909  26.933  24.393  41.567  27.233  24.610
  39.527  27.122  23.618  39.091  25.818  25.188  39.602  25.359  25.002  38.631
  25.200  24.599  40.281  25.650  26.717  39.981  25.960  27.696  39.032  26.190
  27.396  38.020  25.986  29.080  39.326  26.162  29.785  38.528  25.690  29.518
  40.585  25.707  30.561  40.866  25.323  28.532  41.570  25.228  28.767  42.620
  25.321  27.134  41.273  25.092  26.378  42.009  28.325  25.376  38.737  28.351
  25.292  37.504  29.070  26.241  39.365  29.021  26.349  40.368  30.138  27.002
  38.714  29.945  27.127  37.649  30.185  28.430  39.190  30.727  29.086  38.508
  29.164  28.812  39.197  30.770  28.617  40.600  32.008  28.979  40.952  32.743
  29.252  40.209  32.198  29.053  42.315  33.014  29.436  42.770  31.048  28.608
  42.974  30.664  28.472  44.360  31.392  28.725  45.115  29.325  28.042  44.660
  28.982  27.931  45.678  28.497  27.689  43.623  27.469  27.570  43.934  28.838
  27.807  42.262  28.164  27.514  41.470  30.093  28.369  41.879  31.506  26.436
  38.932  32.526  26.978  38.430  31.581  25.301  39.656  30.689  24.960  39.985
  32.814  24.474  39.702  33.707  25.046  39.451  33.214  24.098  41.183  32.461
  23.467  41.654  34.062  23.417  41.117  33.569  25.274  42.139  33.078  26.198
  41.837  33.145  25.100  43.603  33.425  25.935  44.244  32.060  25.000  43.641
  33.750  24.264  43.956  35.098  25.547  41.942  35.283  25.744  40.886  35.257
  26.445  42.538  35.728  24.733  42.302  32.783  23.315  38.682  33.865  22.939
  38.261  31.633  22.681  38.410  30.736  22.847  38.844  31.531  21.580  37.388
  32.300  21.754  36.636  31.873  20.211  38.047  31.753  19.418  37.309  32.939
  20.210  38.274  31.110  19.820  39.264  31.721  19.109  40.120  30.014  20.338
  39.516  30.219  21.479  36.657  30.172  20.793  35.650  29.233  22.300  36.989
  29.317  22.963  37.747  27.902  22.293  36.343  27.623  21.251  36.181  27.139
  22.794  36.938  27.898  23.084  34.979  28.863  23.497  34.324  26.681  23.404
  34.509  25.963  23.264  35.205  26.414  23.886  33.168  26.837  23.172  32.461
  25.331  23.770  33.123  26.822  25.307  32.663  26.690  25.606  31.500  27.215
  26.269  33.517  27.575  26.132  34.451  27.420  27.636  33.128  26.640  27.920
  32.422  27.233  28.568  34.368  26.269  28.325  34.817  28.241  28.251  35.573
  28.100  27.201  35.832  29.254  28.561  35.319  27.930  28.778  36.475  27.296
  30.077  33.987  28.264  30.522  34.220  26.987  30.266  32.959  26.270  30.868
  34.850  25.305  30.369  34.756  26.650  30.898  35.871  25.965  31.838  34.458
  28.720  27.824  32.345  29.742  27.238  32.668  28.593  28.603  31.222  27.677
  28.957  30.985  29.706  28.806  30.240  30.638  28.610  30.771  29.577  27.833
  29.002  28.611  27.995  28.524  30.312  28.106  28.245  29.656  26.282  29.311
  28.851  26.101  30.023  29.501  25.682  28.415  31.002  25.876  29.798  31.793
  26.242  29.144  31.172  26.565  30.626  31.148  24.446  30.098  31.714  23.954
  29.422  30.568  23.776  31.058  30.112  24.418  32.096  30.036  25.425  32.078
  29.647  23.856  32.795  30.514  22.493  31.116  31.016  21.955  30.424  29.988
  21.984  31.813  29.589  30.252  29.774  28.496  30.802  29.648  30.795  30.825
  29.680  31.532  30.275  30.098  30.949  32.170  29.117  30.048  32.423  28.559
  31.114  33.111  30.292  30.311  32.838  30.977  32.445  32.975  31.143  32.564
  31.917  31.377  33.359  33.145  30.575  32.476  33.638  32.008  30.946  34.616
  29.910  31.720  34.919  29.205  30.022  34.688  29.335  30.813  35.597  31.033
  30.679  36.597  30.620  29.868  35.446  31.555  31.618  35.626  31.767  32.137
  32.334  28.164  33.169  31.640  28.440  32.146  33.262  27.192  31.257  33.721
  27.050  33.312  33.568  26.392  33.970  32.706  26.503  32.849  33.587  24.941
  33.679  33.715  24.246  32.555  32.564  24.702  31.697  34.448  24.768  31.426
  34.388  23.849  34.004  34.944  26.735  33.361  35.741  27.474  35.181  35.159
  26.154  35.592  34.374  25.670  36.035  36.312  26.540  36.198  36.444  27.609
  37.368  36.029  25.885  37.214  36.041  24.805  38.029  36.866  26.108  37.829
  35.130  26.295  35.431  37.675  26.135  35.707  38.719  26.750  34.681  37.671
  25.035  34.472  36.838  24.503  33.906  38.852  24.581  34.585  39.688  24.750
  33.558  38.865  23.084  33.409  39.901  22.780  34.691  38.304  22.165  35.454
  39.063  21.992  35.188  37.413  22.549  34.255  38.070  21.193  32.447  37.987
  22.868  31.631  38.463  23.042  32.669  39.147  25.419  32.408  40.278  25.800
  32.085  38.086  26.027  32.438  37.151  25.880  30.946  38.206  26.919  30.287
  38.995  26.558  30.141  36.939  26.958  30.760  36.066  27.164  29.512  36.957
  27.849  29.144  36.721  25.769  29.770  36.642  24.880  28.563  35.801  25.828
  28.238  37.870  25.501  28.129  38.289  24.282  27.544  38.311  26.417  31.281
  38.653  28.397  30.476  39.367  29.040  32.495  38.318  28.874  32.988  37.563
  28.419  33.142  38.758  30.051  32.660  38.475  30.987  34.451  38.020  30.209
  35.010  38.115  29.278  35.058  38.473  30.992  34.490  36.463  30.432  33.695
  35.926  29.915  35.343  36.036  29.904  34.387  35.972  31.833  33.844  36.580
  32.757  34.967  34.880  32.129  35.399  34.323  31.406  34.957  34.577  33.093
  33.386  40.271  29.879  32.964  41.021  30.742  33.904  40.759  28.753  34.172
  40.027  28.110  34.055  42.210  28.430  34.654  42.682  29.209  34.940  42.420
  27.149  34.584  41.771  26.349  34.812  43.809  26.464  33.817  44.025  26.073
  35.207  44.587  27.118  35.305  43.759  25.493  36.420  42.056  27.452  36.817
  42.809  28.133  36.551  41.086  27.931  37.314  42.122  26.192  38.258  41.590
  26.313  36.778  41.756  25.317  37.657  43.156  26.162  32.679  42.951  28.434
  32.686  44.081  28.874  31.542  42.352  28.037  31.555  41.384  27.752  30.240
  43.016  28.104  30.320  44.003  27.649  29.275  42.198  27.306  29.684  41.737
  26.406  28.942  41.349  27.903  28.158  42.984  26.906  27.736  42.470  26.213
  29.762  43.200  29.514  29.476  44.302  29.960  29.880  42.219  30.391  30.279
  41.362  30.037  29.495  42.291  31.827  28.555  42.792  32.061  29.385  40.853
  32.430  28.565  40.288  31.986  30.296  40.313  32.170  29.271  40.851  33.971
  28.043  40.739  34.671  27.154  40.837  34.066  28.034  40.569  36.053  27.093
  40.571  36.583  29.226  40.383  36.747  29.298  40.170  37.804  30.440  40.361
  36.064  31.332  40.076  36.603  30.468  40.654  34.680  31.381  40.595  34.105
  30.529  43.175  32.695  30.125  43.748  33.687  31.757  43.134  32.230  31.984
  42.391  31.585  32.782  44.115  32.625  32.659  44.150  33.708  34.247  43.750
  32.170  34.249  43.667  31.083  34.755  44.661  32.485  34.824  42.427  32.730
  34.044  41.665  32.729  36.100  42.078  31.901  36.713  42.933  31.617  36.687
  41.416  32.538  35.805  41.427  31.078  35.363  42.584  34.165  35.586  41.601
  34.579  36.287  43.155  34.079  34.643  43.092  34.807  32.418  45.568  32.240
  32.525  46.397  33.112  32.073  45.948  31.050  32.001  45.228  30.345  31.787
  47.369  30.734  32.535  48.095  31.053  31.741  47.618  29.218  31.121  46.937
  28.635  31.324  48.610  29.045  33.137  47.684  28.641  33.659  48.541  29.066
  33.582  46.724  28.900  33.236  47.856  27.132  34.249  47.706  26.758  32.593
  47.102  26.677  32.629  49.155  26.708  33.307  49.903  26.733  31.370  49.486
  26.614  30.949  50.720  26.567  31.575  51.496  26.733  29.974  50.948  26.435
  30.400  48.658  26.432  30.551  47.679  26.630  29.503  49.060  26.200  30.475
  47.797  31.400  30.347  48.828  32.073  29.508  46.856  31.603  29.570  45.966
  31.128  28.330  47.031  32.413  27.838  47.926  32.034  27.382  45.839  32.364
  28.002  44.977  32.614  26.582  45.876  33.104  26.766  45.783  30.966  25.920
  46.466  30.891  27.500  45.868  30.165  26.176  44.374  30.742  26.885  43.601
  31.038  25.251  44.270  31.310  25.838  44.096  29.254  25.074  44.795  28.915
  26.798  44.126  28.738  25.222  42.754  29.103  25.869  41.986  29.210  24.512
  42.693  29.819  24.917  42.573  28.157  28.721  47.286  33.879  28.172  48.169
  34.515  29.655  46.506  34.425  29.918  45.676  33.913  30.106  46.647  35.789
  29.226  46.667  36.432  30.969  45.443  36.260  30.362  44.540  36.199  31.703
  45.308  35.465  31.713  45.536  37.625  32.423  46.361  37.688  30.647  45.730
  38.759  30.087  44.806  38.906  31.118  46.222  39.610  29.913  46.504  38.533
  32.403  44.184  37.807  33.263  44.135  37.138  32.812  44.109  38.814  31.803
  43.313  37.544  30.908  47.920  36.014  30.653  48.627  37.023  31.665  48.382
  35.032  31.694  47.867  34.164  32.429  49.642  35.048  33.019  49.672  35.964
  33.441  49.781  33.892  34.097  48.911  33.931  32.915  49.800  32.937  34.281
  51.044  33.950  35.412  51.196  34.733  35.710  50.351  35.337  36.053  52.450
  34.760  36.997  52.493  35.283  35.470  53.603  34.110  36.035  54.852  34.186
  36.764  54.854  34.811  34.352  53.436  33.319  33.996  54.156  32.597  33.731
  52.193  33.310  32.841  52.074  32.711  31.507  50.894  35.025  31.497  51.668
  36.008  30.591  51.013  34.073  30.591  50.288  33.370  29.567  52.119  33.898
  30.187  53.008  34.008  29.118  52.301  32.430  28.641  51.347  32.210  28.294
  53.013  32.387  30.242  52.673  31.450  30.745  53.939  31.420  31.625  53.940
  30.469  32.316  54.749  30.284  31.595  52.817  29.737  31.908  52.662  28.790
  30.719  51.915  30.399  30.556  50.849  30.342  28.407  52.020  34.933  27.410
  52.682  34.856  28.488  51.101  35.874  29.238  50.424  35.872  27.527  50.652
  36.895  27.781  49.650  37.242  27.556  51.557  38.151  27.144  52.541  37.927
  26.894  51.139  38.909  28.901  51.752  38.822  29.401  50.884  39.439  29.495
  52.920  38.732  30.366  53.080  39.217  29.246  53.655  38.085  26.102  50.452
  36.342  25.254  51.361  36.600  25.856  49.433  35.495  26.686  48.945  35.190
  24.551  49.316  34.770  23.768  49.874  35.282  24.782  49.661  33.306  25.681
  49.117  33.016  23.852  49.526  32.754  25.052  51.135  33.042  25.902  51.476
  33.634  25.417  51.149  32.015  23.764  52.030  33.345  22.963  51.842  32.630
  23.372  51.817  34.340  24.089  53.519  33.330  24.550  53.821  32.390  23.142
  54.056  33.374  24.908  53.901  34.523  25.615  53.213  34.743  25.475  54.688
  34.240  24.331  54.102  35.327  23.951  47.893  34.853  22.996  47.568  34.174
  24.469  47.089  35.754  25.306  47.428  36.206  23.931  45.812  36.187  23.525
  45.141  35.431  24.974  45.024  36.883  25.326  45.655  37.699  24.509  44.106
  37.244  26.181  44.614  35.900  26.569  45.482  35.366  27.355  44.086  36.720
  28.198  43.926  36.048  27.696  44.876  37.390  27.048  43.199  37.274  25.751
  43.561  34.863  25.302  42.715  35.383  25.080  43.996  34.122  26.668  43.230
  34.375  22.807  46.130  37.170  22.749  47.125  37.892  21.821  45.250  37.246
  21.891  44.486  36.589  20.600  45.377  38.024  20.175  46.380  38.029  19.576
  44.487  37.289  19.466  44.760  36.239  19.928  43.456  37.261  18.157  44.623
  37.759  17.577  45.844  37.788  16.278  45.618  38.098  15.513  46.380  38.098
  16.043  44.286  38.150  15.163  43.816  38.302  17.223  43.618  37.921  17.435
  42.565  38.027  20.795  45.037  39.504  20.009  44.278  40.114  21.854  45.610
  40.108  22.271  46.225  39.423  22.213  45.639  41.515  21.355  45.293  42.090
  23.433  44.704  41.758  23.738  44.774  42.802  23.237  43.182  41.556  24.152
  42.782  41.995  22.337  42.878  42.091  23.140  43.086  40.475  24.606  45.174
  40.871  24.392  44.955  39.825  24.768  46.245  40.992  25.532  44.619  41.019
  22.380  47.064  42.072  22.368  48.040  41.327  22.581  47.170  43.399  22.690
  46.289  43.880  23.060  48.445  44.029  22.416  49.289  43.782  23.172  48.285
  45.555  23.413  49.273  45.948  22.181  47.961  45.873  24.223  47.370  45.907
  24.061  46.502  45.530  24.389  48.946  43.440  25.369  48.153  43.221  24.539
  50.271  43.266  23.702  50.835  43.315  25.808  50.946  42.719  25.985  50.486
  41.747  25.587  52.464  42.484  24.657  52.605  41.934  25.460  52.917  43.467
  26.799  53.165  41.828  27.696  52.661  42.189  26.835  53.082  40.742  26.853
  54.677  42.189  27.004  55.172  43.300  27.058  55.438  41.226  26.969  50.728
  43.741  28.098  50.471  43.390  26.561  50.594  45.020  25.578  50.778  45.160
  27.333  50.138  46.277  28.082  50.873  46.571  26.330  50.052  47.487  25.789
  50.992  47.594  25.618  49.277  47.204  27.071  49.798  48.849  27.743  48.949
  48.724  27.698  50.646  49.125  26.032  49.700  49.936  25.445  50.619  49.921
  25.213  49.065  49.595  26.471  49.325  51.327  26.653  50.117  51.926  26.649
  48.125  51.846  27.018  47.947  53.064  27.405  48.688  53.631  27.102  46.973
  53.319  26.427  46.981  51.299  26.010  46.902  50.383  26.511  46.133  51.841
  28.049  48.767  46.069  29.264  48.675  46.168  27.382  47.627  45.666  26.399
  47.672  45.438  27.960  46.367  45.330  28.590  46.036  46.156  26.995  45.230
  45.065  26.374  45.538  44.224  27.535  44.308  44.854  26.150  45.137  46.216
  25.255  45.138  45.869  28.848  46.592  44.125  29.948  46.037  44.147  28.508
  47.370  43.120  27.622  47.846  43.028  29.366  47.513  42.003  29.730  46.541
  41.671  28.444  48.056  40.879  27.968  49.024  41.033  29.124  48.182  40.036
  27.412  47.002  40.420  27.871  46.159  39.903  26.871  46.557  41.255  26.389
  47.693  39.464  26.329  47.592  38.253  25.410  48.324  40.021  25.317  48.377
  41.025  24.573  48.532  39.495  30.677  48.301  42.261  31.717  47.887  41.707
  30.626  49.267  43.162  29.740  49.654  43.455  31.850  49.990  43.723  32.559
  50.266  42.943  31.406  51.146  44.617  30.504  50.854  45.156  32.291  51.466
  45.167  30.989  52.318  43.672  31.891  52.685  43.183  30.292  51.958  42.916
  30.347  53.468  44.361  29.522  53.151  45.000  31.079  53.903  45.042  29.791
  54.434  43.421  28.797  54.394  43.241  30.555  55.066  42.526  31.823  55.243
  42.611  32.274  55.237  43.515  32.182  55.786  41.839  30.067  55.688  41.555
  29.066  55.791  41.464  30.638  56.258  40.948  32.724  49.079  44.593  33.947
  49.216  44.653  32.080  48.193  45.361  31.096  48.013  45.223  32.833  47.222
  46.169  33.686  47.614  46.723  31.935  46.582  47.225  31.064  46.187  46.701
  32.682  45.529  48.004  32.624  44.675  47.329  33.737  45.800  48.060  32.266
  45.360  48.997  31.330  47.617  48.232  32.037  47.844  49.030  30.978  48.539
  47.769  30.099  47.103  48.999  30.314  46.209  49.585  29.530  47.804  49.610
  29.359  46.774  48.270  33.477  46.131  45.326  34.638  45.848  45.525  32.834
  45.553  44.339  31.825  45.594  44.342  33.468  44.512  43.566  33.959  43.870
  44.297  32.496  43.566  42.879  31.779  44.169  42.322  33.114  42.515  41.962
  33.790  41.887  42.543  32.359  41.852  41.539  33.732  43.072  41.259  31.686
  42.840  43.954  31.018  42.131  43.465  32.375  42.491  44.723  31.047  43.547
  44.484  34.560  45.063  42.767  35.617  44.497  42.759  34.475  46.192  42.155
  33.559  46.591  42.302  35.594  46.930  41.556  36.000  46.388  40.702  34.982
  48.202  40.998  34.124  48.610  41.532  35.765  48.960  41.002  34.551  47.809
  39.615  35.430  47.573  39.016  33.810  47.010  39.641  34.005  49.055  38.908
  34.670  49.918  38.853  33.991  48.659  37.893  32.590  49.495  39.300  31.869
  48.696  39.129  32.493  49.595  40.381  32.053  50.615  38.661  32.631  51.421
  38.854  32.026  50.419  37.670  31.081  50.775  38.880  36.783  47.221  42.508
  37.985  47.098  42.087  36.491  47.469  43.739  35.552  47.597  44.089  37.562
  47.755  44.668  38.328  48.278  44.095  37.086  48.604  45.739  36.891  49.591
  45.320  36.199  48.128  46.158  37.988  48.964  46.905  38.417  48.027  47.263
  38.761  49.651  46.561  37.299  49.637  48.135  36.380  50.451  48.064  37.946
  49.550  49.335  38.661  48.838  49.379  37.461  49.882  50.157  38.280  46.423
  45.109  39.585  46.319  45.011  37.551  45.311  45.245  36.549  45.437  45.242
  38.031  43.953  45.378  38.773  43.945  46.176  36.844  43.055  45.744  37.020
  41.998  45.543  36.502  43.244  46.762  36.071  43.442  45.081  38.820  43.369
  44.174  39.761  42.587  44.325  38.476  43.809  42.992  37.623  44.350  42.990
  39.171  43.441  41.796  39.351  42.368  41.849  38.291  43.776  40.565  37.918
  44.798  40.627  38.843  43.887  39.632  37.132  42.837  40.275  37.428  41.788
  40.279  36.533  42.780  41.184  36.242  43.329  38.725  37.551  42.747  37.629
  37.872  41.775  38.002  37.156  42.720  36.613  38.361  43.471  37.539  40.531
  44.178  41.580  41.245  43.702  40.761  40.871  45.289  42.272  40.172  45.735
  42.849  42.169  45.929  42.045  41.993  46.288  41.031  42.341  47.300  42.748
  41.390  47.832  42.715  42.544  47.028  43.783  43.430  48.287  42.148  43.238
  48.269  41.075  43.164  49.694  42.586  43.174  49.807  43.670  43.873  50.363
  42.098  42.155  50.047  42.376  44.876  47.928  42.515  45.281  48.582  43.287
  44.913  46.953  43.001  45.443  47.993  41.587  43.346  45.026  42.190  43.305
  44.119  43.038  44.378  45.087  41.377  44.376  45.767  40.630  45.320  43.957
  41.309  45.276  43.311  42.186  45.037  43.167  40.062  44.835  43.827  39.219
  46.158  42.251  39.497  47.137  42.692  39.309  46.346  41.445  40.206  45.743
  41.868  38.565  44.006  42.214  40.328  43.223  42.600  40.726  46.779  44.523
  41.172  47.696  43.975  41.850  46.952  45.576  40.387  46.220  46.187  40.054
  48.290  46.183  40.325  48.862  46.108  41.249  49.088  45.343  39.299  49.304
  44.354  39.703  48.353  45.167  38.513  50.381  45.974  38.767  50.186  46.998
  38.447  51.040  46.074  39.629  51.169  45.336  37.697  52.183  45.965  37.340
  50.770  44.328  37.037  48.156  47.696  39.927  47.612  48.035  38.902  48.750
  48.601  40.734  49.070  48.222  41.614  48.753  50.050  40.566  48.354  50.281
  39.579  47.779  50.629  41.649  46.794  50.165  41.605  48.130  50.320  42.634
  47.690  51.715  41.621  50.174  50.606  40.643  51.057  50.262  41.457  50.443
  51.564  39.757  49.788  51.841  39.039  51.621  52.414  39.742  51.898  52.706
  40.755  52.807  51.729  39.044  53.742  52.278  39.158  52.961  50.769  39.537
  52.607  51.541  37.537  52.773  52.460  36.711  52.324  50.307  37.178  52.045
  50.145  36.220  52.284  49.525  37.816  51.245  53.715  39.081  50.194  53.720
  38.415  52.128  54.729  39.091  52.984  54.518  39.583  51.730  56.071  38.587
  50.851  56.400  39.141  52.533  56.776  38.801  51.455  56.130  37.106  50.685
  57.033  36.696  51.718  55.079  36.340  52.069  54.203  36.698  51.390  54.966
  34.887  51.167  55.971  34.527  52.571  54.330  34.057  52.566  53.273  34.323
  52.317  54.238  33.001  53.883  55.011  34.169  54.867  54.318  33.852  53.975
  56.200  34.547  50.060  54.271  34.562  49.505  54.533  33.520  49.666  53.329
  35.404  50.324  52.990  36.091  48.477  52.536  35.073  47.726  53.120  34.541
  48.739  51.425  33.976  47.812  51.070  33.525  49.190  51.842  33.076  49.734
  50.356  34.414  49.322  49.195  35.093  48.335  49.118  35.524  50.256  48.136
  35.291  49.871  47.296  35.851  51.524  48.156  34.637  52.362  47.111  34.791
  52.226  46.714  35.655  51.980  49.348  34.072  52.962  49.383  33.624  51.007
  50.432  33.880  51.259  51.379  33.427  47.915  51.853  36.341  48.637  51.615
  37.319  46.592  51.547  36.231  46.039  51.800  35.424  45.803  50.780  37.355
  46.506  50.396  38.094  44.776  51.641  38.175  44.094  52.214  37.547  43.779
  50.888  39.022  44.315  50.165  39.637  43.230  51.494  39.743  43.093  50.347
  38.369  45.624  52.621  39.010  45.881  52.182  39.974  46.599  52.832  38.571
  44.774  53.885  39.314  45.330  54.687  39.800  44.387  54.305  38.386  43.923
  53.596  39.932  45.106  49.594  36.754  44.429  49.768  35.770  45.185  48.391
  37.301  45.580  48.368  38.230  44.593  47.095  36.829  44.056  47.275  35.897
  45.695  45.946  36.595  46.101  45.738  37.585  45.115  44.582  36.072  44.783
  44.720  35.044  45.816  43.748  36.102  44.181  44.408  36.607  46.764  46.497
  35.679  46.371  47.268  35.017  47.378  47.060  36.382  47.637  45.546  34.870
  48.266  46.028  34.122  48.335  44.952  35.460  46.995  44.913  34.258  43.482
  46.549  37.801  43.752  46.249  38.947  42.250  46.538  37.374  41.969  47.096
  36.581  41.237  45.780  38.143  41.534  45.420  39.128  40.002  46.763  38.221
  39.826  47.101  37.200  39.102  46.166  38.375  40.123  47.967  39.188  40.210
  47.632  40.221  40.965  48.544  38.807  38.848  48.827  39.063  38.879  48.979
  37.984  38.015  48.283  39.508  39.006  50.210  39.607  39.227  50.871  38.876
  39.266  50.597  40.860  39.179  49.697  41.842  38.774  48.787  41.673  39.499
  49.905  42.778  39.599  51.811  41.174  39.609  52.542  40.476  39.790  52.053
  42.136  40.947  44.498  37.354  40.426  44.522  36.242  41.215  43.366  37.932
  41.386  43.366  38.927  41.028  42.084  37.246  40.252  42.126  36.481  42.446
  41.728  36.717  43.222  41.546  37.460  42.351  40.919  35.992  42.719  42.599
  36.122  40.618  40.952  38.175  40.600  41.099  39.391  40.471  39.798  37.601
  40.497  39.910  36.598  40.320  38.510  38.369  40.870  38.685  39.293  38.804
  38.219  38.515  38.376  39.106  38.983  38.397  38.030  37.521  38.478  37.061
  39.412  37.404  36.885  39.360  39.013  36.173  39.075  38.710  37.266  40.980
  39.586  37.915  41.004  37.865  37.874  41.302  38.851  36.007  41.857  38.981
  36.353  42.883  37.914  35.452  41.810  39.998  35.125  41.536  40.032  34.361
  42.195  39.868  34.693  40.633  40.882  35.614  41.533  40.943  37.282  37.585
  40.782  37.089  36.370  41.644  36.449  38.371  41.734  36.681  39.350  42.121
  35.104  37.765  42.271  35.302  36.703  43.415  34.544  38.415  43.658  33.723
  37.740  44.580  35.531  38.419  44.347  36.311  39.144  45.480  35.023  38.763
  44.695  35.931  37.412  43.187  34.119  39.767  42.844  33.222  39.792  41.085
  33.992  37.869  40.238  34.113  38.748  41.241  32.934  37.029  41.869  32.999
  36.241  40.634  31.690  37.439  40.883  31.619  38.498  39.546  31.703  37.367
  41.236  30.462  36.685  41.945  30.585  35.742  40.939  29.306  37.216  40.303
  29.291  38.000  41.535  28.038  36.757  41.662  28.168  35.682  42.947  27.709
  37.397  43.591  28.579  37.523  42.758  27.265  38.375  43.714  26.600  36.695
  43.811  26.447  35.309  43.411  27.244  34.701  44.333  25.304  34.708  44.365
  25.150  33.640  44.784  24.278  35.544  45.302  23.083  34.970  45.300  23.102
  34.010  44.858  24.462  36.934  45.313  23.770  37.627  44.308  25.622  37.500
  44.424  25.798  38.559  40.487  26.949  36.852  40.101  26.570  37.999  39.959
  26.525  35.698  40.319  26.961  34.861  39.092  25.450  35.642  38.229  25.547
  36.300  38.404  25.498  34.260  38.026  26.460  33.914  39.024  25.121  33.446
  37.294  24.623  34.305  37.403  24.031  33.557  39.858  24.093  35.808  40.946
  23.913  35.265  39.419  23.191  36.669  38.743  23.491  37.356  40.123  21.992
  37.095  41.060  21.929  36.541  40.598  22.104  38.548  41.273  21.296  38.828
  41.238  23.460  38.765  41.543  23.548  39.808  42.151  23.629  38.194  40.494
  24.235  38.584  39.500  22.112  39.420  39.458  21.237  39.815  39.430  20.697
  36.940  40.033  19.661  36.798  38.082  20.667  37.059  37.625  21.562  37.161
  37.265  19.403  37.091  37.868  18.642  37.587  36.053  19.745  37.985  35.734
  20.735  37.660  35.296  18.988  37.780  36.221  19.751  39.493  36.767  18.891
  39.879  36.897  20.569  39.740  34.891  19.896  40.280  34.369  20.739  39.826
  34.346  18.953  40.319  35.105  20.277  41.656  35.987  20.719  41.871  34.220
  20.475  42.609  32.942  20.298  42.422  32.488  20.012  41.566  32.408  20.549
  43.242  34.544  20.795  43.834  35.489  20.532  44.076  33.903  21.039  44.575
  36.840  18.894  35.733  37.000  17.717  35.359  36.225  19.803  34.939  35.913
  20.654  35.383  35.805  19.479  33.547  35.568  18.416  33.522  34.479  20.225
  33.164  34.274  20.020  32.113  33.256  19.747  33.906  33.209  18.672  33.730
  33.423  19.790  34.982  32.306  20.217  33.653  34.445  21.796  33.072  35.174
  22.102  32.321  33.506  22.093  32.604  34.688  22.547  34.353  35.727  22.370
  34.628  34.723  23.605  34.091  34.006  22.263  35.155  36.949  19.770  32.585
  37.821  20.630  32.738  36.968  19.016  31.493  36.144  18.437  31.419  38.089
  18.999  30.545  38.889  19.627  30.937  38.496  17.550  30.333  37.600  17.083
  29.926  39.245  17.445  29.547  38.950  16.855  31.595  38.360  17.249  32.423
  38.844  15.770  31.565  40.430  17.193  31.966  41.160  17.723  31.076  40.907
  17.030  33.132  37.688  19.514  29.146  36.569  19.184  28.634  38.578  20.227
  28.432  38.246  20.686  27.074  37.321  21.263  27.061  38.131  19.877  26.352
  39.362  21.564  26.560  39.397  22.542  27.039  39.371  21.454  25.476  40.495
  20.860  27.301  41.323  21.568  27.322  40.777  19.946  26.779  39.964  20.590
  28.713  40.428  19.721  29.181  40.078  21.790  29.804  39.319  22.730  29.828
  41.002  21.608  30.688  41.721  20.907  30.581  41.362  22.504  31.764  40.467
  22.861  32.273  42.411  21.795  32.757  43.311  21.570  32.184  42.805  22.391
  33.581  42.019  20.449  33.356  41.183  20.717  34.003  41.616  19.767  32.607
  43.140  19.791  34.325  43.659  20.453  35.019  42.639  19.050  34.948  44.157
  19.061  33.426  44.388  19.774  32.635  45.066  18.887  34.001  43.665  17.808
  32.883  42.713  17.795  32.546  44.302  17.450  32.186  43.618  17.038  33.535
  42.001  23.742  31.103  42.886  23.658  30.264  41.483  24.936  31.491  40.849
  24.875  32.275  41.946  26.237  30.905  42.881  26.092  30.365  40.937  26.792
  29.883  41.335  27.707  29.445  40.896  25.765  28.703  40.190  26.111  27.948
  41.941  25.776  28.392  40.660  24.753  29.033  39.555  27.103  30.422  38.830
  26.797  29.668  39.348  26.558  31.342  39.464  28.598  30.739  40.178  28.901
  31.506  39.526  29.300  29.908  38.484  28.735  31.196  42.152  27.230  32.024
  41.469  27.240  33.046  43.115  28.132  31.747  43.548  28.043  30.839  43.335
  29.273  32.615  42.924  29.090  33.608  44.404  29.483  32.658  42.636  30.555
  32.080  42.722  30.889  30.887  41.914  31.295  32.977  41.940  30.932  33.919
  41.337  32.647  32.813  41.357  32.895  31.752  39.885  32.881  33.339  39.890
  32.662  34.407  39.731  33.956  33.441  38.674  32.375  32.624  37.869  31.352
  33.008  38.137  30.746  33.861  36.892  31.049  32.071  36.304  30.242  32.224
  36.922  32.035  31.105  36.126  32.293  29.986  35.425  31.591  29.559  36.473
  33.439  29.142  35.850  33.585  28.271  37.511  34.287  29.472  37.731  35.046
  28.736  38.306  34.018  30.584  39.180  34.599  30.834  38.054  32.871  31.409
  42.178  33.710  33.490  42.705  33.515  34.577  42.148  34.874  32.817  41.647
  34.870  31.940  42.422  36.210  33.406  42.287  36.129  34.485  43.920  36.591
  33.302  44.559  35.759  33.601  44.194  36.812  32.271  44.250  37.732  34.243
  43.907  37.762  35.539  43.409  36.925  36.006  44.160  39.045  36.074  43.955
  39.361  37.011  44.988  39.759  35.205  45.761  40.891  35.422  45.701  41.309
  36.416  46.552  41.326  34.365  47.201  42.175  34.525  46.616  40.604  33.139
  47.266  41.042  32.397  45.835  39.484  32.970  45.858  39.010  32.000  45.011
  38.967  34.034  41.549  37.213  32.674  41.537  37.242  31.449  40.799  38.019
  33.451  40.645  37.741  34.409  39.784  38.993  32.985  40.137  39.270  31.992
  38.351  38.386  32.951  37.675  39.184  32.645  38.192  37.186  31.951  38.756
  36.332  32.326  37.142  36.906  31.864  38.676  37.465  31.015  38.096  38.000
  34.423  38.278  38.806  35.134  37.036  37.745  34.449  38.704  37.142  34.707
  39.866  40.346  33.729  40.132  40.366  34.958  39.684  41.475  33.105  39.372
  41.556  32.147  39.918  42.766  33.715  39.209  42.813  34.541  40.943  42.836
  34.077  39.697  44.027  32.887  38.958  44.092  31.888  40.184  45.186  33.385
  40.503  45.191  34.344  40.544  46.379  32.573  41.002  46.036  31.645  39.388
  47.396  32.266  39.870  48.210  31.724  38.606  46.998  31.619  38.709  47.947
  33.487  39.205  48.986  34.187  40.013  49.569  33.770  38.465  49.215  35.307
  38.486  50.098  35.796  37.485  48.251  35.430  36.521  47.968  36.392  36.534
  48.586  37.278  35.620  46.969  36.223  34.805  46.821  36.917  35.676  46.131
  35.096  34.851  45.467  34.886  36.665  46.349  34.125  36.715  45.849  33.169
  37.614  47.386  34.322  41.669  47.095  33.258  41.758  47.026  34.477  42.591
  47.660  32.401  42.402  47.638  31.409  43.567  48.710  32.690  43.962  48.520
  33.688  44.808  48.598  31.765  44.524  48.901  30.757  46.030  49.464  32.162
  45.718  50.509  32.155  46.352  49.253  33.182  46.829  49.408  31.423  45.329
  47.217  31.601  46.310  47.268  31.129  45.501  46.715  32.553  44.602  46.666
  31.004  43.017  50.164  32.569  42.318  50.492  31.647  43.315  51.010  33.509
  43.740  50.714  34.376  42.864  52.416  33.384  42.121  52.513  32.592  42.203
  52.806  34.680  42.902  52.659  35.503  41.933  53.860  34.610  40.983  51.887
  34.965  40.349  52.089  34.101  41.264  50.836  34.899  40.191  52.302  36.212
  40.195  53.481  36.586  39.368  51.486  36.685  43.989  53.332  33.067  45.069
  53.165  33.633  43.788  54.370  32.234  42.827  54.573  31.998  44.777  55.356
  31.919  45.656  55.209  32.547  45.045  55.046  30.419  44.065  55.083  29.943
  45.739  55.757  29.971  45.693  53.664  30.228  45.136  52.857  30.705  45.862
  53.288  28.733  46.712  53.741  28.223  45.968  52.217  28.564  45.066  53.713
  28.122  47.043  53.602  31.006  46.929  53.402  32.071  47.584  52.806  30.495
  47.662  54.464  30.754  44.380  56.784  32.261  43.477  56.948  33.107  45.032
  57.845  31.789  45.907  57.625  31.335  44.866  59.227  32.333  44.807  59.218
  33.421  46.063  60.064  32.050  46.024  61.021  32.570  46.922  59.498  32.411
  46.331  60.295  30.571  45.859  59.545  29.665  47.055  61.272  30.298  43.530
  59.932  31.889  43.039  60.861  32.558  42.911  59.366  30.842  43.385  58.580
  30.420  41.494  59.663  30.429  41.027  60.030  31.343  41.420  60.790  29.422
  40.516  61.330  29.703  42.215  61.499  29.654  41.476  60.258  28.024  42.510
  59.687  27.547  40.394  60.152  27.405  40.680  58.360  30.099  39.540  58.188
  30.442  41.343  57.375  29.526  42.342  57.507  29.461  40.703  56.238  28.837
  39.652  56.488  28.690  41.424  56.024  27.486  41.763  57.001  27.142  42.378
  55.550  27.716  40.717  55.119  26.505  39.511  54.792  26.623  41.340  54.678
  25.454  40.732  54.296  24.743  42.252  55.031  25.201  40.724  54.986  29.680
  41.321  54.878  30.752  40.071  53.941  29.162  39.523  54.012  28.316  40.007
  52.622  29.732  40.750  52.499  30.520  38.686  52.236  30.467  37.909  52.106
  29.713  38.883  50.945  31.271  38.000  50.811  31.895  39.063  50.019  30.723
  39.759  51.065  31.908  38.248  53.416  31.363  37.792  54.218  30.782  37.378
  53.162  31.968  39.039  53.698  32.057  40.282  51.577  28.588  39.508  51.600
  27.636  41.200  50.588  28.857  41.711  50.525  29.725  41.314  49.460  27.948
  40.666  49.604  27.084  42.767  49.322  27.377  43.398  49.570  28.231  42.973
  48.255  27.285  43.072  50.162  26.208  43.495  51.438  26.185  43.623  52.057
  27.060  43.795  51.770  24.866  44.227  52.631  24.564  43.604  50.691  24.005
  43.739  50.551  22.613  44.296  51.302  22.074  43.410  49.270  22.089  43.655
  48.941  21.090  42.982  48.219  22.919  42.820  47.248  22.475  42.708  48.428
  24.250  42.310  47.643  24.876  43.019  49.683  24.852  40.914  48.191  28.657
  41.556  47.620  29.532  39.772  47.656  28.230  39.423  48.106  27.396  39.156
  46.454  28.803  39.418  46.472  29.861  37.669  46.386  28.507  37.568  46.606
  27.444  37.134  45.444  28.622  36.905  47.390  29.308  36.860  48.753  29.001
  37.250  49.157  28.079  36.194  49.684  29.792  36.097  50.737  29.574  35.457
  49.321  30.925  34.983  50.049  31.567  35.256  47.936  31.129  34.738  47.599
  32.015  36.064  46.996  30.373  35.976  45.961  30.670  39.976  45.276  28.263
  40.263  45.212  27.104  40.119  44.192  29.076  39.887  44.244  30.058  40.671
  42.881  28.512  40.325  42.870  27.479  42.173  42.791  28.688  42.607  41.984
  28.098  42.744  43.637  28.305  42.623  42.655  30.161  42.502  41.425  30.846
  42.210  40.488  30.393  43.053  41.386  32.150  42.968  40.469  32.715  43.483
  42.543  32.821  43.767  42.434  33.857  43.596  43.756  32.138  43.895  44.674
  32.621  43.162  43.792  30.807  43.106  44.754  30.320  40.069  41.595  29.012
  39.551  41.548  30.111  40.404  40.500  28.356  40.885  40.603  27.474  39.967
  39.123  28.705  40.067  39.046  29.788  38.474  39.006  28.413  37.818  39.622
  29.027  38.225  39.347  27.408  38.215  37.960  28.577  40.824  38.066  28.057
  41.310  38.256  26.950  41.221  36.998  28.794  40.885  36.906  29.742  42.287
  36.092  28.350  42.463  36.141  27.276  43.630  36.545  28.986  44.168  37.190
  28.290  43.440  37.185  29.847  44.513  35.436  29.560  45.401  35.856  30.032
  43.905  34.930  30.309  45.047  34.164  28.421  46.730  34.877  28.163  47.002
  34.995  27.114  46.679  35.887  28.571  47.480  34.153  28.481  41.868  34.652
  28.638  41.520  34.299  29.777  41.878  33.686  27.649  42.136  33.881  26.692
  41.863  32.244  27.998  42.263  32.181  29.010  40.429  31.780  28.181  40.438
  30.733  28.482  40.019  32.414  28.967  39.626  31.816  26.843  39.860  31.069
  25.920  38.638  32.644  26.817  38.080  32.625  25.975  38.474  33.235  27.619
  42.740  31.378  27.050  42.923  31.746  25.828  43.355  30.408  27.662  43.184
  30.269  28.648  44.399  29.570  27.136  44.221  29.452  26.067  45.841  30.156
  27.312  46.411  29.372  26.812  45.810  31.084  26.742  46.215  30.373  28.752
  45.361  30.904  29.172  46.390  29.374  29.153  47.595  31.442  29.002  49.018
  30.351  28.682  49.806  30.692  29.353  48.616  29.354  28.863  49.492  30.573
  27.725  44.292  28.233  27.855  43.939  28.169  28.999  44.710  27.184  27.137
  44.985  27.377  26.184  44.807  25.823  27.641  43.909  25.541  28.189  45.034
  24.731  26.458  45.967  25.101  26.031  45.066  23.828  27.068  43.973  24.727
  25.376  42.983  25.486  25.612  44.005  24.010  24.356  46.004  25.587  28.632
  47.041  26.234  28.527  45.779  24.790  29.639  44.847  24.452  29.829  46.707
  24.539  30.745  47.725  24.597  30.358  46.487  25.762  31.621  46.573  26.620
  30.955  45.424  25.702  31.857  47.450  25.926  32.871  47.345  25.018  33.464
  48.474  26.008  32.507  47.083  27.411  33.756  47.562  28.778  32.641  48.540
  28.546  32.219  46.756  28.927  31.922  47.763  29.595  33.335  46.508  23.192
  31.513  45.618  23.089  32.380  47.232  22.065  31.163  47.911  21.942  29.879
  48.933  22.303  29.992  47.418  22.581  29.147  47.659  20.494  29.484  48.387
  20.143  28.752  46.650  20.333  29.105  47.768  19.794  30.834  48.804  19.607
  31.114  47.276  18.829  30.720  46.953  20.739  31.757  45.888  20.514  31.715
  47.572  20.603  33.167  47.113  19.750  33.919  48.584  21.381  33.521  48.907
  22.076  32.864  49.442  21.332  34.743  48.956  20.750  35.526  50.821  20.766
  34.450  51.438  20.933  35.333  50.796  19.254  34.163  51.851  18.990  34.094
  50.373  18.715  35.010  50.215  19.046  33.264  51.365  21.481  33.450  51.694
  22.312  33.799  49.698  22.713  35.367  49.769  23.787  34.715  49.799  22.820
  36.718  49.675  22.060  37.371  49.705  24.123  37.444  49.084  24.801  36.858
  49.062  23.803  38.772  48.864  24.680  39.388  48.090  23.448  38.429  49.763
  22.790  39.522  49.410  22.820  40.414  51.023  24.898  37.602  51.020  25.936
  38.271  52.198  24.412  37.127  52.163  23.560  36.586  53.355  25.256  36.811
  53.823  25.689  37.696  54.403  24.483  36.067  55.207  25.196  35.886  54.815
  23.744  36.755  53.879  23.825  34.757  54.663  23.774  33.844  52.683  23.495
  34.581  52.999  26.524  35.955  53.499  27.632  36.069  52.058  26.386  35.003
  51.746  25.436  34.862  51.779  27.365  33.968  52.693  27.712  33.488  51.117
  26.879  33.251  51.022  28.602  34.334  50.723  29.521  33.546  50.672  28.748
  35.644  50.911  27.962  36.232  49.639  29.782  36.085  48.807  29.772  35.381
  49.198  29.432  37.466  50.016  29.153  38.131  48.690  30.314  37.855  48.185
  28.283  37.573  48.619  27.412  37.083  47.892  27.951  39.001  48.754  28.067
  39.658  47.141  28.672  39.325  47.530  26.929  39.116  46.820  28.595  36.930
  46.225  29.391  37.378  46.943  28.955  35.909  46.235  27.706  36.693  50.147
  31.231  36.004  49.315  32.096  35.834  51.456  31.572  36.088  52.137  30.877
  36.357  51.965  32.960  35.896  51.313  33.589  36.503  52.978  33.098  36.274
  51.923  33.552  34.469  51.799  34.763  34.188  51.923  32.623  33.494  51.890
  31.673  33.836  51.842  32.787  32.002  52.665  33.400  31.635  51.798  31.409
  31.336  50.873  30.925  31.652  51.821  31.647  30.273  52.885  30.412  31.619
  52.948  30.072  32.653  52.755  29.127  30.721  51.851  28.633  31.077  52.589
  29.423  29.685  53.616  28.463  30.795  54.226  31.070  31.377  54.444  31.415
  30.366  54.095  31.922  32.045  55.035  30.400  31.665  50.585  33.638  31.611
  50.746  34.463  30.729  49.458  33.509  32.292  49.476  32.767  32.977  48.162
  34.154  32.042  47.733  33.780  31.112  47.300  33.694  33.222  47.664  34.092
  34.170  46.344  34.158  32.978  47.112  32.221  33.407  47.022  31.665  32.474
  48.080  31.850  33.745  46.030  31.868  34.432  45.098  32.366  34.166  45.809
  30.803  34.353  46.442  32.202  35.803  47.412  32.454  35.929  45.738  31.938
  36.884  46.211  32.157  38.072  47.137  32.507  38.273  45.596  31.790  38.785
  44.439  31.649  36.847  43.964  31.707  35.958  43.880  31.799  37.675  48.349
  35.762  32.006  48.108  36.513  31.045  48.886  36.237  33.162  49.144  35.654
  33.945  49.116  37.659  33.389  48.302  38.252  32.971  49.183  37.968  34.923
  50.028  37.414  35.330  49.399  39.004  35.186  47.866  37.616  35.670  47.577
  38.509  36.225  47.015  37.422  35.017  48.145  36.311  36.530  48.822  35.398
  36.150  47.565  36.237  37.681  46.952  36.970  38.007  47.811  35.467  38.287
  50.335  38.068  32.616  50.237  39.060  31.920  51.433  37.348  32.706  51.521
  36.722  33.494  52.611  37.658  31.897  53.025  38.565  32.335  53.701  36.533
  32.121  53.200  35.574  31.996  54.514  36.510  31.395  54.250  36.711  33.045
  52.267  37.954  30.396  52.611  39.030  29.872  51.632  36.980  29.727  51.273
  36.170  30.211  51.406  37.097  28.297  52.335  37.340  27.782  50.850  35.836
  27.727  49.960  35.594  28.309  50.435  35.976  26.246  49.567  36.623  26.122
  51.295  36.325  25.674  50.168  35.018  25.800  51.854  34.639  27.863  52.621
  34.739  27.094  52.352  34.607  28.832  51.196  33.257  27.575  51.273  33.038
  26.510  51.889  32.515  27.974  50.222  33.107  28.041  50.454  38.254  28.076
  50.591  38.981  27.105  49.450  38.446  28.984  49.278  37.834  29.768  48.565
  39.612  28.757  48.157  39.665  27.748  47.247  39.574  29.590  47.539  39.219
  30.578  46.466  40.847  29.582  45.586  40.845  30.225  47.096  41.622  30.018
  46.244  41.018  28.528  46.453  38.488  29.089  46.790  37.636  29.375  49.279
  40.940  28.909  49.227  41.745  28.035  50.104  41.175  29.932  50.232  40.421
  30.592  50.946  42.393  29.956  50.289  43.255  29.837  51.633  42.453  31.361
  51.931  41.448  31.659  52.468  43.135  31.195  50.771  43.090  32.440  50.506
  44.082  32.075  49.853  42.507  32.515  51.356  43.395  33.873  52.047  44.232
  33.775  50.522  43.803  34.443  52.020  42.255  34.573  51.209  41.585  34.857
  52.686  41.684  33.927  52.768  42.750  35.763  53.719  42.988  35.522  52.183
  43.500  36.105  52.685  42.039  36.475  51.869  42.384  28.732  52.002  43.477
  28.206  52.365  41.310  28.133  52.274  40.410  28.583  53.190  41.382  26.958
  53.980  42.082  27.230  53.680  39.907  26.711  53.873  39.435  27.674  52.903
  39.273  26.284  55.023  39.832  25.924  55.286  38.792  26.118  54.911  40.034
  24.859  56.054  40.789  26.583  56.556  41.735  25.891  56.326  40.633  27.771
  52.455  41.811  25.717  53.088  42.561  24.951  51.145  41.547  25.638  50.767
  40.861  26.276  50.209  42.100  24.664  50.653  42.037  23.670  48.911  41.291
  24.635  48.556  41.021  25.629  47.758  41.953  24.015  46.904  41.279  23.950
  47.432  42.829  24.575  47.971  42.318  23.010  49.198  40.024  23.855  50.025
  39.464  24.292  48.350  39.340  23.859  49.301  40.293  22.803  49.908  43.556
  24.789  49.952  44.314  23.832  49.733  43.984  26.065  49.759  43.345  26.847
  49.568  45.368  26.356  48.708  45.746  25.804  49.276  45.650  27.869  50.183
  45.423  28.429  49.220  46.736  27.951  48.102  44.912  28.527  48.328  43.848
  28.451  47.893  45.243  29.992  48.056  46.308  30.157  46.877  44.917  30.213
  48.563  44.627  30.591  46.752  45.285  27.835  46.520  46.330  28.041  46.720
  45.174  26.752  45.926  44.678  28.206  50.805  46.180  26.008  50.574  47.246
  25.545  52.022  45.634  26.293  52.043  44.786  26.843  53.323  46.241  25.942
  53.465  47.263  26.295  54.497  45.378  26.400  54.478  44.464  25.807  55.440
  45.861  26.145  54.461  45.090  27.888  53.588  45.471  28.418  54.694  44.054
  28.131  55.637  45.792  28.639  56.585  45.469  28.209  55.642  46.882  28.605
  55.681  45.523  30.132  54.712  45.668  30.609  56.104  44.536  30.320  56.539
  46.502  30.885  56.119  47.395  30.667  56.328  46.365  31.863  57.527  46.355
  30.739  53.384  46.375  24.456  53.668  47.502  23.984  53.048  45.343  23.686
  52.764  44.469  24.107  53.138  45.336  22.223  54.165  45.539  21.921  52.670
  43.963  21.663  53.337  43.177  22.018  51.669  43.802  22.062  52.660  44.011
  20.121  52.155  44.898  19.737  53.664  44.024  19.696  51.937  42.730  19.456
  52.113  41.563  19.844  51.150  42.920  18.399  50.879  43.880  18.236  51.038
  42.175  17.727  52.197  46.431  21.699  52.625  47.315  20.995  50.932  46.453
  22.141  50.733  45.702  22.786  49.934  47.484  21.882  49.988  47.662  20.808
  48.530  46.784  22.221  48.560  46.559  23.287  47.758  47.547  22.127  48.110
  45.570  21.468  48.882  44.805  21.554  47.164  45.144  21.804  47.946  45.880
  20.009  48.224  44.916  19.244  47.496  46.994  19.635  50.129  48.824  22.596
  49.281  49.685  22.515  51.284  49.058  23.276  51.932  48.285  23.330  51.581
  50.307  23.879  52.321  50.087  24.648  52.085  51.350  22.797  51.305  51.688
  22.115  52.403  52.254  23.315  53.199  50.912  21.855  54.141  51.345  22.194
  53.328  49.830  21.889  52.912  51.101  20.381  52.918  52.141  20.056  53.763
  50.712  19.822  51.767  50.248  19.851  52.023  49.251  20.211  50.947  50.679
  20.425  51.515  50.351  18.364  51.385  51.316  18.095  52.285  49.950  17.849
  50.749  49.775  18.045  50.510  50.860  24.803  50.306  52.074  24.846  49.734
  50.030  25.557  49.822  49.040  25.377  48.780  50.329  26.617  48.179  51.190
  26.325  47.760  49.124  26.680  48.442  48.276  26.740  46.899  49.058  27.931
  47.432  48.655  28.793  46.489  50.054  28.093  46.009  48.438  27.827  46.858
  49.055  25.419  46.098  49.835  25.443  47.382  49.331  24.504  46.199  47.622
  25.242  45.715  47.519  24.271  46.887  46.779  25.302  45.466  47.313  25.987
  49.535  50.576  27.931  49.143  51.489  28.620  50.624  49.865  28.209  50.719
  48.976  27.740  51.502  50.130  29.346  51.153  51.035  29.844  51.356  48.993
  30.356  51.999  49.234  31.203  49.937  48.935  30.906  49.304  48.686  30.054
  49.831  48.128  31.631  49.623  49.909  31.280  51.773  47.663  29.768  51.212
  47.391  28.874  52.848  47.693  29.591  51.625  46.392  30.640  51.760  46.580
  31.706  50.614  45.987  30.670  52.206  45.559  30.245  52.955  50.376  28.827
  53.409  49.684  27.870  53.728  51.131  29.606  53.398  51.892  30.761  53.668
  51.335  31.658  52.370  52.251  30.792  54.330  53.041  30.823  54.500  53.317
  31.864  53.946  53.848  30.199  55.588  52.307  30.303  56.090  51.863  31.162
  56.313  53.025  29.919  55.214  51.192  29.279  55.331  51.557  28.259  56.001
  49.907  29.465  55.679  49.162  30.453  56.787  49.539  28.565  33.225  65.287
  36.149  47.690   1.976   8.093  70.362   9.210  43.334  71.202   9.310  43.782
  70.447   8.391  42.846  54.783  33.812  43.692  55.689  34.000  43.939  54.731
  32.857  43.679  35.981  18.121   4.925  36.811  18.390   5.319  35.465  18.925
   4.878  36.756  64.252  60.371  37.044  65.161  60.289  35.812  64.312  60.518
   0.325  69.794  43.243  -0.328  69.099  43.330   1.038  69.393  42.746   0.277
   8.218  33.422   0.354   8.813  32.677  -0.329   8.658  34.018  35.335  30.193
  11.283  34.977  30.640  12.050  34.857  29.364  11.245  67.907  35.510  23.801
  68.050  36.452  23.895  68.389  35.121  24.530  55.572  62.235  36.502  54.702
  62.583  36.696  55.781  62.582  35.634  50.438  45.291   0.637  50.044  45.786
  -0.082  50.397  44.379   0.350  64.061  22.330   9.789  63.346  22.154  10.402
  64.604  21.543   9.823  39.191  21.472  69.170  38.281  21.734  69.309  39.141
  20.760  68.532  54.762  43.838  33.483  54.553  44.738  33.735  55.718  43.819
  33.433  50.220   1.954   3.764  50.613   2.694   4.227  50.740   1.198   4.036
  46.080  24.146   9.879  45.563  23.421  10.231  46.173  23.943   8.949  24.654
  60.285  66.238  25.192  60.702  65.565  24.065  60.977  66.537  39.843  25.787
  54.858  40.034  26.708  55.039  40.628  25.320  55.142  15.505  44.928  42.270
  16.423  45.197  42.295  15.047  45.673  41.881  51.285  20.220  31.029  51.878
  20.552  30.354  51.255  20.916  31.685  57.186  38.662  20.196  57.413  37.862
  20.672  57.466  38.492  19.297  66.765  41.824  11.803  66.785  41.951  12.752
  67.311  41.052  11.654   7.091  50.466  15.347   7.532  50.525  16.195   6.999
  51.374  15.061  54.378   6.373   6.461  54.299   5.792   5.704  53.485   6.449
   6.799  45.929  43.284   5.686  46.449  43.377   4.888  46.532  43.513   6.393
  36.705  42.822   3.909  35.940  43.372   4.078  36.988  43.069   3.029  59.556
   7.105  48.357  59.214   7.028  49.248  59.320   7.992  48.086   4.219  24.557
  18.859   3.366  24.439  18.441   4.418  25.486  18.739  30.593  48.570  12.591
  30.889  49.480  12.631  29.638  48.630  12.566  54.039  63.973  58.587  53.365
  64.634  58.742  53.995  63.401  59.353  53.597   4.964  58.509  53.625   5.794
  58.985  54.419   4.940  58.019  73.720  51.672  55.767  72.856  51.262  55.750
  74.079  51.511  54.895  11.385  57.535  14.480  11.982  57.589  15.226  10.899
  56.723  14.619  52.603  60.383  59.882  51.794  60.240  60.374  53.075  61.045
  60.387  72.178  34.989  55.100  72.164  34.634  55.989  73.017  34.702  54.740
  29.347  68.707  22.027  28.893  67.908  22.294  29.636  68.531  21.132  37.802
  23.330  31.917  38.377  23.341  31.152  37.807  22.418  32.207   3.055  71.077
  10.749   3.989  70.884  10.839   2.850  71.625  11.507  38.567   0.006  54.035
  38.423   0.852  53.611  37.757  -0.161  54.517  18.044  43.138  49.173  18.970
  43.079  49.410  17.604  42.538  49.775  33.438  41.426  53.991  33.433  40.885
  54.780  32.813  42.127  54.177  16.303  30.670   4.991  15.833  31.448   4.689
  15.625  30.116   5.377  14.633  43.032  26.464  14.021  43.562  25.953  15.351
  43.630  26.671  32.451  36.287  35.038  33.032  36.534  35.757  33.025  36.230
  34.274  62.718   4.313  16.057  61.911   4.544  16.517  62.754   4.917  15.316
  55.253  17.343  68.727  55.765  16.556  68.909  55.892  17.973  68.393  54.622
  42.989   9.677  55.570  42.888   9.762  54.358  42.288   9.082   7.809  55.336
  35.159   7.133  56.009  35.232   8.450  55.705  34.551  60.873  64.521  46.611
  61.009  64.653  45.673  61.485  65.127  47.029  33.946  69.997   6.403  33.040
  69.757   6.597  34.410  69.161   6.354  43.374  57.310   4.127  43.545  56.372
   4.212  44.227  57.722   4.265  41.124  10.563  13.462  41.847  10.190  13.967
  40.345  10.119  13.795  28.576  47.528  70.614  28.665  47.138  69.744  29.385
  47.290  71.067  34.727  46.453  17.896  34.850  45.949  17.092  34.290  45.846
  18.494  16.722  44.861  63.750  17.034  45.361  62.996  15.983  44.354  63.412
  38.679   5.198  62.610  39.585   5.151  62.913  38.307   4.344  62.831  39.188
  63.526  56.862  39.431  63.007  57.628  38.571  62.973  56.384  54.504  15.233
  23.164  54.697  14.900  24.041  54.617  14.475  22.590  15.143  38.102  18.451
  14.756  37.335  18.029  16.059  38.092  18.173  48.328  38.140  67.461  48.324
  37.212  67.697  48.257  38.600  68.297  16.210  48.954  48.926  15.975  49.195
  48.030  15.550  48.309  49.182  36.440  32.772  25.124  35.855  32.059  25.378
  36.486  32.716  24.169  48.615  15.687  16.822  49.479  15.646  17.233  48.287
  14.789  16.862  43.336  40.566  68.584  42.563  40.393  69.121  44.074  40.461
  69.184   7.949  53.423  31.598   7.994  54.270  32.042   7.966  53.640  30.666
  69.665  28.194  71.570  69.687  28.250  72.525  70.496  28.576  71.288  11.855
  68.224  45.953  11.775  68.953  45.338  11.964  68.641  46.807  59.926   1.017
  18.105  60.483   1.565  18.657  60.503   0.719  17.402  31.819  40.061  70.589
  32.005  39.778  71.484  30.923  39.769  70.426  71.883   3.382  10.852  72.617
   3.531  11.449  72.201   3.685  10.002  18.673   5.244   6.980  18.587   6.138
   7.314  19.603   5.156   6.772  63.720  49.691  49.684  64.508  49.471  50.181
  63.249  50.308  50.244  12.844  46.621  63.158  13.295  46.835  62.341  12.174
  45.988  62.902  30.207  71.805  62.833  30.313  70.924  63.193  31.091  72.173
  62.836  38.526  18.742  51.199  38.794  18.326  52.018  39.189  18.470  50.564
  66.732  32.162  38.704  66.388  31.603  38.008  67.637  31.870  38.820  73.330
  24.821  68.514  72.993  24.842  67.619  73.595  25.724  68.692  12.358  72.968
  15.429  11.597  73.432  15.080  12.738  72.526  14.669  11.466   8.118   0.426
  12.011   8.904   0.433  10.782   8.307  -0.216  39.698  67.068  56.354  39.751
  66.593  55.524  40.193  66.529  56.971  61.483  67.038  18.893  60.927  67.740
  19.231  62.367  67.407  18.905  62.596  33.730   1.116  61.809  33.485   1.603
  63.310  33.626   1.745  60.467  74.212   2.299  60.738  74.647   1.491  59.919
  73.483   2.006  73.558   1.191  62.160  73.497   1.795  62.899  74.410   0.769
  62.265  60.242  47.849  57.634  59.544  47.942  56.986  60.696  48.692  57.619
  42.952  16.583   1.935  43.175  16.283   1.054  43.789  16.850   2.316  24.179
  57.982  26.772  24.479  57.382  26.089  23.639  57.440  27.346  43.544  44.983
  65.238  43.234  44.109  65.003  43.856  44.892  66.138  41.936  53.360  51.125
  42.808  53.092  50.836  41.585  53.865  50.391  55.664  64.211  71.011  54.865
  63.688  70.951  56.119  63.866  71.779   6.169  53.628  27.174   5.316  54.064
  27.163   5.994  52.769  27.557  19.439  28.700  34.767  18.494  28.770  34.629
  19.817  29.340  34.164  31.532  72.222  14.593  30.755  72.391  14.059  31.298
  72.545  15.463  47.327  58.483  39.935  46.912  58.433  39.074  47.400  57.572
  40.218  14.038  26.491  57.460  13.583  26.670  56.637  13.336  26.373  58.100
  35.198  61.756  23.686  35.616  62.450  24.196  35.356  60.958  24.191   9.992
   1.438  65.524   9.535   1.274  64.700   9.902   2.380  65.665  22.082  69.463
  41.301  21.175  69.293  41.049  22.403  70.077  40.641   9.598  48.911  42.512
  10.228  48.272  42.844   9.098  49.177  43.283  37.290  68.221  62.995  37.408
  67.618  63.729  37.789  69.000  63.242   6.884  36.907  29.872   6.166  36.980
  30.501   7.317  36.083  30.096   6.852   7.971  70.989   6.828   7.810  71.933
   5.963   7.781  70.691   7.707  38.990  19.849   7.014  38.393  19.567   7.270
  39.603  20.440  58.015  25.978   5.533  57.712  25.639   6.375  58.414  26.822
   5.745  25.692  46.102  48.671  24.780  46.390  48.644  25.836  45.681  47.824
  14.672  42.784  14.938  14.142  42.680  14.148  15.254  42.024  14.937  63.272
  35.610  69.502  63.026  35.420  68.597  63.902  36.327  69.434  62.003  18.732
   2.008  62.834  18.530   1.578  62.179  18.605   2.941  11.648  51.879  12.468
  11.698  52.231  11.579  12.438  51.347  12.560  31.106  10.268  25.152  31.090
   9.458  25.661  31.903  10.714  25.436  12.767  73.003  12.552  13.699  72.930
  12.755  12.512  72.123  12.276   9.547  52.727   3.223  10.035  53.028   2.456
  10.059  53.038   3.970   8.104  34.735  22.778   7.704  34.397  23.579   7.577
  34.364  22.071  28.524  40.349  67.365  28.136  39.922  66.601  29.430  40.041
  67.377  63.315  50.623  45.043  62.758  51.347  44.759  62.836  50.224  45.770
  66.743  67.792  65.284  66.063  67.501  64.676  66.294  68.399  65.873  46.323
  74.943   6.947  46.989  74.883   6.262  45.585  74.437   6.608  34.642   9.246
  68.505  35.429   8.709  68.408  34.014   8.674  68.945  45.742  63.117  22.328
  46.064  62.719  21.519  46.345  63.842  22.494   4.228  74.142  43.705   3.424
  73.693  43.964   4.076  75.059  43.936   3.826  49.109   4.471   3.552  48.350
   4.986   4.633  49.404   4.891  55.613  27.033  11.964  54.710  27.351  11.955
  55.580  26.235  12.493  26.779  52.258  51.679  25.912  52.202  52.081  27.389
  52.135  52.407  52.103  35.602  15.973  52.422  36.150  15.255  51.155  35.567
  15.844  18.803  50.378  14.377  18.495  51.031  13.749  19.541  49.955  13.939
  30.791  59.206   1.860  29.944  59.581   2.103  31.298  59.214   2.672  42.773
   1.929  15.228  43.688   2.009  14.958  42.272   2.168  14.448  71.168   5.182
  62.274  70.856   5.829  62.906  72.081   5.029  62.517  30.900  56.596  32.942
  30.373  56.664  33.738  30.868  55.668  32.711  36.555  23.548  38.415  35.615
  23.524  38.235  36.701  24.407  38.811  40.852   0.647  47.531  40.655  -0.233
  47.209  41.437   1.019  46.871  42.709  17.692  53.263  43.264  18.034  52.563
  43.303  17.178  53.810  72.660  32.306  56.768  72.855  31.547  57.317  71.704
  32.343  56.740   8.842   8.413  43.652   8.104   8.567  43.062   9.533   8.991
  43.326   7.211  30.482  38.333   7.416  29.990  37.538   7.171  29.819  39.022
  72.254  45.125   1.700  72.958  44.828   1.123  72.681  45.265   2.545  25.242
   0.979  62.454  24.815   0.162  62.710  25.410   0.880  61.517  67.083  25.327
  47.614  67.686  24.962  48.262  66.492  24.605  47.404  30.725  65.680  57.170
  29.942  66.213  57.033  31.334  66.261  57.625  11.742  55.181  61.162  11.230
  54.452  61.514  12.648  54.876  61.199  63.366  16.229  20.175  63.343  15.405
  20.661  62.455  16.522  20.155  28.710  52.463   8.134  29.073  51.658   8.504
  29.444  53.076   8.127  65.984  54.276  32.220  65.439  54.260  31.434  66.624
  54.969  32.055  31.976  31.792  43.312  32.832  31.774  43.741  32.064  31.184
  42.578  41.183  54.020   6.300  40.932  54.876   6.647  41.090  53.424   7.043
  17.769  36.552  13.069  17.975  35.820  12.487  18.330  36.416  13.833  17.484
  22.063  22.490  17.242  22.610  21.743  16.726  22.108  23.074  65.846  63.611
  47.977  65.141  63.624  48.624  65.696  62.810  47.475  45.769  20.178  36.456
  45.709  19.306  36.848  46.146  20.025  35.589  44.396  21.701  29.011  44.375
  20.896  29.529  43.753  22.273  29.432  22.739  50.657  15.799  22.559  50.978
  14.916  22.268  51.259  16.375  63.428  33.880   7.683  63.377  34.809   7.460
  63.594  33.869   8.626  52.246  34.098  54.395  52.165  33.928  55.333  51.343
  34.129  54.078  67.001  38.856  17.012  67.541  38.240  17.509  67.054  39.674
  17.507  60.747  29.781  30.838  61.326  30.334  31.362  60.440  30.354  30.135
   8.800   1.301  49.381   8.754   0.413  49.736   8.960   1.177  48.446  23.565
  15.294  16.369  22.713  14.888  16.529  23.961  14.758  15.682  56.373  13.795
  36.177  55.796  13.058  35.980  56.436  14.277  35.352  17.667  51.182  63.784
  18.511  50.797  63.550  17.143  51.114  62.985  68.673  26.929  30.259  68.592
  27.852  30.018  67.799  26.567  30.117  68.732  57.319  42.971  68.289  56.805
  43.646  68.743  56.748  42.203  48.936  53.563  11.116  48.695  53.390  12.026
  49.720  53.032  10.971  10.229   9.550  22.039  11.176   9.658  22.125   9.916
   9.455  22.938  21.545  25.595  50.138  20.992  25.468  49.368  21.588  26.545
  50.248   2.433   0.843   3.984   2.097   1.734   3.881   3.329   0.960   4.302
  36.325  24.911   8.247  36.492  23.969   8.240  36.440  25.168   9.162  10.668
  63.790  12.448  11.598  63.821  12.672  10.265  64.454  13.006  62.183  59.419
  41.715  61.801  60.059  42.316  62.746  58.877  42.268   6.944  48.174  41.536
   6.934  47.217  41.531   7.812  48.403  41.870   6.671  65.836   2.362   7.552
  65.788   1.992   6.700  65.259   3.125  50.843   1.256  66.782  51.705   0.874
  66.946  50.229   0.649  67.195  46.812   8.349   7.656  47.385   8.800   7.036
  46.502   9.040   8.241  61.348  54.457  14.936  62.025  55.115  14.784  61.697
  53.657  14.542   6.963  37.955  23.837   7.197  38.836  23.547   7.725  37.656
  24.335  67.838  30.408   3.618  67.017  29.986   3.363  67.701  30.667   4.529
  45.505  56.706  50.201  44.958  56.839  49.426  45.072  57.212  50.889  55.365
  42.887  23.724  55.856  42.454  24.422  54.448  42.795  23.982  22.990  73.770
  16.947  22.710  73.643  16.041  23.881  73.423  16.974  49.210  14.599  50.392
  49.035  14.960  49.522  50.111  14.282  50.343  29.471  14.817  64.874  29.375
  15.561  64.279  28.577  14.508  65.018  61.418  59.334  18.093  60.745  59.999
  18.236  61.988  59.710  17.422   9.549  37.029  64.065   9.800  37.376  63.210
  10.303  36.510  64.345  36.626  10.406  64.596  36.206  10.932  63.915  36.206
  10.688  65.409   5.905  65.535  23.971   6.354  65.153  24.725   6.407  65.233
  23.215  71.210  57.949  20.640  71.396  58.303  19.770  71.753  57.163  20.700
  57.373  58.030  12.106  57.091  58.273  11.224  57.448  58.864  12.571  72.999
  63.234   0.849  73.163  63.782   0.082  73.624  62.514   0.768  47.788  57.098
  18.003  47.240  56.794  18.727  47.223  57.038  17.233  35.749  14.307  37.412
  36.497  14.388  38.004  35.090  13.838  37.923   8.196  58.843  14.905   8.053
  59.649  14.409   9.093  58.919  15.232  58.936  26.326  14.665  59.544  26.957
  14.279  59.498  25.704  15.128  50.057  50.931  54.862  50.224  50.998  53.922
  50.776  50.395  55.196  70.020  12.039  16.818  69.434  11.707  16.138  70.756
  11.428  16.819  51.666  24.005  61.453  50.886  23.480  61.275  52.101  23.551
  62.175  52.355  57.241  44.966  52.623  57.122  44.055  52.545  58.160  45.153
   6.567  11.512  13.345   5.671  11.838  13.425   6.471  10.563  13.267  33.443
  13.602  61.908  32.722  13.536  62.535  33.026  13.502  61.053  69.842  71.294
  13.303  70.061  72.180  13.589  68.946  71.158  13.611   3.148  58.367  65.948
   2.667  58.630  66.733   2.467  58.141  65.315   9.594  48.687  18.230  10.100
  48.694  19.042   9.289  47.784  18.147  16.589   2.640  55.089  16.119   2.509
  55.912  17.513   2.555  55.324  58.961  56.278  47.289  59.832  55.946  47.068
  58.676  55.732  48.022  31.248  61.658  29.068  31.210  62.542  28.702  31.454
  61.098  28.320  66.611  63.660  10.802  67.351  63.162  10.454  66.133  63.952
  10.027  37.166  28.373  40.698  36.251  29.123  41.482  37.004  28.600  39.768
  36.158  58.321  71.928  35.714  57.566  72.313  36.661  58.697  72.650   2.026
  11.304  48.864   2.007  11.355  47.908   1.485  10.543  49.074  43.363  14.581
  61.218  42.910  13.739  61.175  43.402  14.785  62.152  21.619  14.818  46.405
  21.377  15.026  45.502  20.785  14.777  46.873  21.387   5.034   6.390  21.836
   4.253   6.067  21.639   5.725   5.777  17.523  49.246  37.467  16.664  49.287
  37.886  17.348  48.896  36.594   2.519  13.310  70.057   1.851  12.710  69.725
   2.315  14.148  69.642   5.321  72.721  29.286   4.508  73.218  29.372   6.009
  73.347  29.513   9.252   5.458  43.275   9.000   5.202  44.162   9.070   6.397
  43.237  57.758  47.239  52.076  57.167  46.511  51.884  57.345  47.998  51.664
  48.605  17.409  48.976  49.359  16.913  48.657  47.851  16.993  48.560  57.612
  60.448  55.815  57.084  59.784  56.257  57.661  61.171  56.441  17.350  69.727
  13.591  17.641  69.171  12.868  18.089  69.734  14.200  21.773  30.903  25.759
  22.478  30.814  25.118  21.828  31.812  26.052  62.187  50.624  34.286  62.054
  51.401  33.744  61.453  50.051  34.068  40.868  11.464  47.256  41.635  11.827
  47.699  40.645  10.685  47.765  44.946  60.095  62.101  45.177  61.023  62.049
  45.709  59.681  62.503  37.390  13.427  54.868  37.771  12.845  55.526  36.702
  13.899  55.336  27.475  11.268   1.770  26.973  11.141   2.575  27.465  12.215
   1.628  31.056  62.655  70.120  31.894  62.823  69.690  30.890  61.725  69.967
   6.303   2.725  55.836   6.741   3.195  56.545   6.958   2.102  55.521  61.159
  19.732  20.404  60.990  20.079  19.528  61.370  20.504  20.930  69.768   5.737
   6.052  69.107   5.046   6.081  70.532   5.321   5.653  16.130  56.944  12.940
  15.572  57.183  13.680  16.801  57.626  12.916  21.478  20.959  71.014  20.728
  20.373  70.909  21.517  21.132  71.955  57.212  63.756   9.598  56.383  64.234
   9.565  57.732  64.131   8.887   3.847  46.490  41.115   4.048  45.592  41.378
   2.922  46.603  41.335  32.410  26.408  19.697  31.757  27.060  19.953  32.718
  26.702  18.840   3.469  26.322  21.317   4.036  26.055  20.594   3.199  25.501
  21.727  49.001  20.351  14.962  48.964  19.397  15.032  48.094  20.614  14.806
  66.500  26.066   4.147  66.816  26.519   4.929  65.686  25.646   4.427  64.428
  67.218  18.700  64.183  68.097  18.411  65.373  67.270  18.848  58.338  63.411
  46.712  57.787  64.117  46.375  59.201  63.811  46.820   3.676  29.041  50.449
   2.786  29.096  50.797   3.570  29.144  49.503  28.691  10.228  32.834  28.370
   9.498  33.363  28.357  11.009  33.276  72.166  27.444   3.561  71.315  27.702
   3.207  72.768  28.125   3.260  54.107  26.866  53.065  54.893  26.468  53.439
  53.496  26.137  52.961   4.044  29.713   0.660   3.445  30.450   0.534   3.561
  29.105   1.219   3.877  71.609  45.915   3.083  72.030  45.586   4.391  71.420
  45.129  38.344  47.812  67.605  38.190  47.724  68.546  39.161  47.338  67.450
  69.771  50.048  72.082  68.870  49.729  72.041  70.116  49.688  72.899  40.941
  18.974  63.902  40.000  18.838  64.011  41.008  19.689  63.268  65.725  16.187
  22.205  65.052  16.712  22.637  66.552  16.565  22.504  22.991  16.748  18.808
  23.180  16.128  18.103  22.035  16.783  18.846   2.200  19.227  67.736   1.804
  19.417  66.885   2.931  19.841  67.802  18.688  23.563  62.755  18.406  23.761
  61.861  18.302  24.258  63.287  65.690  51.486  70.580  66.363  52.050  70.961
  66.092  50.618  70.551   8.041  67.768  30.854   8.063  68.162  29.982   7.796
  68.487  31.436   7.284  31.160  17.803   7.322  30.441  18.432   7.805  30.857
  17.060  62.822  49.857  14.499  61.990  50.322  14.579  62.775  49.428  13.645
  40.684  56.709  48.400  40.654  56.752  49.355  39.819  56.384  48.148  29.169
  73.048  60.204  29.086  73.981  60.400  29.140  72.620  61.060  37.187   0.342
  38.950  36.577  -0.041  38.318  38.045   0.014  38.683   1.349  38.047  58.018
   1.376  38.983  57.819   1.750  37.974  58.884  33.331  58.303  12.924  32.775
  57.539  12.773  33.472  58.314  13.871  66.450  18.928  37.491  66.557  19.689
  36.919  65.578  19.033  37.870  71.456  73.171  50.811  71.317  73.018  51.745
  70.631  72.913  50.400  35.190  38.213   4.050  35.645  38.922   4.505  34.459
  37.989   4.625  50.754   7.078  18.835  51.285   6.379  19.217  51.380   7.778
  18.648  71.025  58.284   8.671  71.479  58.705   7.941  70.755  57.433   8.326
  17.517  21.385  30.398  18.160  21.261  31.096  16.921  22.053  30.737  63.684
  57.999  11.350  64.368  57.353  11.175  64.062  58.572  12.018  10.365  18.113
   6.601   9.567  17.591   6.519  10.497  18.486   5.729  51.703  48.916   5.659
  51.222  49.717   5.449  52.525  49.223   6.041  14.545  26.574  45.954  13.918
  25.907  46.234  14.419  26.637  45.007  29.721   8.594   3.551  30.423   8.518
   4.196  28.966   8.178   3.968  47.544  22.929   5.318  47.964  22.106   5.569
  47.743  23.024   4.386  66.880   7.051  27.197  67.444   7.407  26.510  67.488
   6.737  27.866  15.913  75.108  17.388  16.610  74.462  17.281  15.106  74.592
  17.393  57.689  21.908  27.160  57.086  22.433  27.687  58.376  21.645  27.772
  72.881  56.692  61.092  72.986  56.286  60.231  72.990  57.629  60.929  11.386
  46.256  39.898  11.489  46.535  40.808  10.545  46.624  39.628  24.103  67.964
  71.367  23.572  68.731  71.584  24.911  68.084  71.866  52.358  17.505  60.195
  52.787  17.087  59.448  51.493  17.750  59.868  47.823  30.377   3.721  47.572
  29.476   3.518  48.469  30.293   4.423  18.364  44.262  13.199  17.485  44.622
  13.087  18.909  44.768  12.597  38.669   0.114  22.060  39.337   0.797  22.004
  39.012  -0.504  22.706  59.020  11.034  36.024  58.724  11.800  35.532  59.837
  11.316  36.436   1.928  20.336  21.501   2.617  20.375  20.839   2.359  19.976
  22.276  30.156  53.001   3.277  29.742  53.617   2.672  30.725  53.546   3.821
   8.307  63.370  19.147   7.580  62.776  18.956   8.039  64.206  18.765   3.439
  29.107  28.230   2.797  28.396  28.232   4.279  28.671  28.374  29.089   9.688
  40.690  29.277   9.281  39.844  29.524  10.540  40.648  58.502  10.901  50.663
  57.779  10.818  50.041  58.077  10.959  51.519  27.290  26.836  20.701  27.427
  27.769  20.867  26.357  26.764  20.498   9.947  41.377  48.636   9.633  41.574
  47.754  10.351  42.192  48.935   2.076   1.247  23.560   1.620   0.583  24.077
   2.242   1.959  24.178   4.670  51.323  17.338   5.429  51.551  17.875   4.917
  50.504  16.909  64.490  39.020  32.706  65.261  39.508  32.415  63.955  38.927
  31.918  23.324  56.378  69.623  23.824  56.802  68.925  22.678  55.842  69.163
  71.755  64.812  43.978  71.209  64.489  44.695  72.640  64.832  44.341  29.943
   4.497  39.763  30.769   4.915  39.519  29.991   4.410  40.715  43.177  65.673
  69.737  42.415  65.111  69.597  42.851  66.561  69.593  46.217  69.699  18.262
  46.318  70.440  17.664  46.925  69.100  18.023  64.597  23.944  16.385  64.615
  24.537  17.136  65.513  23.695  16.254   0.767  65.655  42.618   0.525  66.152
  43.399   1.544  65.160  42.880  57.837   8.335  71.946  57.281   8.742  71.281
  58.427   9.034  72.226  30.117  37.941  16.912  30.503  38.792  16.706  30.762
  37.514  17.476  70.769   9.307   5.852  69.863   9.278   5.543  71.199   9.937
   5.273  44.252   8.332  67.969  45.157   8.343  68.280  44.058   7.405  67.830
  32.385  18.061  30.963  32.272  18.921  30.556  31.564  17.907  31.430  33.344
  70.258  57.887  33.249  69.659  58.627  32.951  71.077  58.189   5.374  55.349
  24.532   5.044  54.466  24.369   5.806  55.290  25.385  36.115  48.868  67.024
  36.023  48.949  66.075  37.012  48.557  67.152   1.699  27.313  28.689   0.748
  27.419  28.663   1.885  27.043  29.588   8.764  72.067  38.903   9.222  71.920
  39.730   8.183  71.312  38.813  20.930  66.637  57.658  21.377  67.158  56.991
  20.090  66.409  57.259  69.070  48.410  34.644  68.852  48.676  33.751  69.025
  47.454  34.628  68.129   6.855   0.815  68.076   6.083   1.378  68.004   6.514
  -0.071  12.282  68.496  20.166  11.960  69.221  20.701  11.504  68.167  19.715
   8.990   7.062  30.190   9.906   6.947  30.442   8.876   8.010  30.128  70.459
  17.294  39.305  70.158  17.993  39.886  71.072  16.787  39.838  46.094  10.411
   9.265  45.713  11.249   9.002  46.194  10.481  10.215   3.749  22.398  68.339
   4.159  23.249  68.185   3.443  22.439  69.245  59.031  38.235  51.424  59.571
  38.285  50.635  58.770  37.316  51.478   5.619  18.167  13.498   6.357  17.561
  13.567   5.991  19.022  13.712   9.173  29.289  30.211   9.842  28.810  29.722
   9.491  30.192  30.231  46.832  71.650  50.856  46.229  72.352  50.611  46.566
  71.405  51.743  45.184  51.369   7.587  44.648  50.603   7.792  45.030  51.526
   6.655  25.441   2.052  32.105  25.234   2.981  32.009  25.710   1.960  33.019
  61.816  50.138  67.443  61.963  49.496  68.137  62.546  50.752  67.526  14.317
  30.815  24.149  14.113  31.633  24.603  13.804  30.151  24.610  28.521  64.189
  53.448  28.331  65.127  53.453  27.672  63.773  53.298  10.904  36.451   7.347
   9.972  36.291   7.494  10.953  36.772   6.446  11.075  22.958  57.361  11.922
  23.166  56.967  11.280  22.325  58.049  71.360  62.492   6.076  70.519  62.604
   5.633  71.983  62.978   5.535  70.654  12.031  55.490  69.918  11.420  55.511
  70.457  12.619  54.761  20.523  52.675  13.035  19.661  52.323  12.815  20.379
  53.616  13.137  20.535  49.567   6.087  21.059  49.263   6.828  19.932  48.845
   5.908  45.318  33.149  16.114  44.690  33.858  16.252  44.902  32.583  15.464
   6.875  42.989  16.702   7.013  42.098  16.380   7.516  43.091  17.405  12.185
  19.933  28.301  12.688  19.484  27.622  12.837  20.443  28.783  50.967  72.319
  62.636  51.329  72.369  63.521  50.493  73.143  62.525   4.099  36.784  24.062
   3.714  36.662  24.930   5.016  36.997  24.233  47.159  16.782  34.632  47.020
  16.150  33.927  47.265  17.621  34.185  47.510  26.464  17.465  48.109  27.109
  17.840  48.074  25.737  17.201  26.194  13.771  51.008  26.627  14.429  50.464
  26.142  14.175  51.874   1.287  35.659  61.016   1.564  35.633  60.100   1.715
  34.903  61.417  62.351  43.346  58.020  62.777  44.197  58.127  61.840  43.434
  57.215  24.640   9.518  28.262  24.777  10.042  29.051  24.636  10.155  27.548
  63.319  42.925  25.329  62.625  43.512  25.629  62.956  42.047  25.445  10.136
   2.323  17.494   9.793   3.160  17.808  10.736   2.560  16.787  60.088  31.224
  43.078  59.786  30.995  42.199  59.312  31.576  43.513  61.165  21.328  41.769
  60.975  20.657  42.425  61.885  21.834  42.146  12.795  57.061  70.817  13.600
  57.008  71.332  12.453  56.167  70.814  30.592  23.037  27.764  29.652  22.894
  27.656  30.797  23.749  27.158  64.937  74.057  39.378  64.330  73.594  38.801
  64.693  73.774  40.259  26.543   4.183  40.360  25.820   4.540  40.875  26.761
   4.877  39.738  13.210  50.621   4.071  14.076  51.014   4.183  12.878  50.515
   4.963  49.155  21.311  10.736  49.532  21.928  11.363  49.081  21.810   9.923
  72.213  59.106  33.269  72.641  59.935  33.485  71.859  59.241  32.390   9.794
  67.180   6.374   8.965  66.856   6.726   9.875  68.065   6.730  47.376  65.638
  22.659  48.207  65.653  23.134  46.720  65.873  23.315  67.246  32.920  44.496
  67.925  32.840  45.165  66.446  33.109  44.987   5.789  43.468  69.012   5.091
  42.834  69.182   5.557  44.228  69.545  73.291   5.755  52.756  73.218   5.382
  53.634  73.934   5.202  52.313  19.292  19.017  38.296  19.725  19.554  38.960
  18.933  19.650  37.674  39.890  70.734  43.044  39.781  70.332  42.182  39.080
  70.526  43.510  11.316  72.417  69.104  11.013  73.129  68.541  11.260  72.773
  69.991  53.406  57.402  60.693  53.236  57.024  61.556  52.899  58.214  60.684
  46.179   4.881   5.676  45.277   5.125   5.880  46.482   5.562   5.076  60.205
  19.594  10.811  60.842  19.029  11.248  59.876  20.165  11.505  26.340  31.633
  16.774  26.383  31.349  15.861  26.723  30.909  17.269  70.898  11.806   0.580
  71.681  12.167   0.165  70.706  12.410   1.297  70.374   7.877  47.436  71.051
   7.279  47.753  70.831   8.708  47.305   7.088  42.349  71.339   6.831  42.736
  70.502   8.045  42.340  71.315  66.941  73.424  50.024  66.458  72.602  50.110
  66.814  73.682  49.111  61.051  65.755  27.791  61.701  65.057  27.712  61.087
  66.013  28.712  27.936  31.063  71.523  28.591  30.375  71.642  27.536  31.166
  72.386   0.679  22.241  44.441   1.055  21.429  44.783   0.214  22.622  45.186
  13.471  58.560   4.269  12.650  58.977   4.010  13.483  57.733   3.786  40.659
   5.495   3.046  40.681   6.069   2.280  39.934   4.894   2.874  57.107  26.634
  20.134  57.692  27.282  19.742  56.913  26.982  21.004  12.465  13.239  28.782
  13.178  13.532  28.215  12.851  12.542  29.313  73.693  26.933  30.794  73.671
  26.010  31.044  74.254  27.345  31.451  20.719  40.508  15.739  19.771  40.598
  15.638  20.983  39.936  15.018  70.229  21.828  16.577  69.593  21.739  17.287
  70.872  22.454  16.909  55.808  29.073  59.999  56.352  29.576  60.606  55.428
  29.731  59.417  37.111  65.921  11.836  36.418  65.958  12.495  37.362  64.998
  11.805  48.501  18.496  66.144  48.444  18.584  67.096  48.396  17.558  65.984
  55.707  67.548  36.698  55.988  66.936  36.018  56.343  67.431  37.403  51.436
   7.668  58.856  50.919   7.102  58.282  51.884   7.064  59.448   8.483   7.267
  64.042   7.956   7.790  64.646   9.252   7.809  63.864  51.223  69.422  21.483
  50.365  69.521  21.071  51.848  69.529  20.766  52.342  70.445   3.321  53.127
  70.491   2.776  52.675  70.345   4.213  62.957  68.149  12.289  63.277  67.727
  13.085  63.599  67.916  11.618  60.983   7.866  41.079  61.207   8.178  40.202
  60.947   6.913  40.992  21.496  34.945  12.872  21.043  35.397  13.583  20.797
  34.673  12.277  42.094  65.475  16.575  42.131  64.904  17.342  42.908  65.978
  16.611  64.455  15.328  35.350  64.149  14.564  34.861  63.750  15.514  35.970
   7.174  54.884  21.332   7.120  53.928  21.318   7.939  55.073  21.876  69.058
  36.878  69.556  69.768  37.515  69.628  69.435  36.155  69.054  32.344  72.151
  44.782  31.518  72.537  44.491  32.949  72.891  44.838  64.280  57.821  42.858
  64.697  57.245  42.218  64.011  57.236  43.567  19.748  20.534  68.081  20.241
  21.310  68.346  20.049  19.844  68.672  57.709   0.292  50.087  57.721  -0.248
  50.877  57.348   1.130  50.375   7.327  51.169   2.399   7.932  50.533   2.018
   7.865  51.680   3.004  42.629   3.060  29.732  42.252   2.479  30.394  42.593
   3.930  30.129  23.062  35.708  65.949  23.259  36.489  65.432  22.213  35.412
  65.622  51.981  70.179  17.155  51.133  70.009  16.744  52.607  70.156  16.431
  11.168  59.907   3.235  10.758  60.282   4.014  10.451  59.471   2.774  57.858
  66.628  29.855  57.947  65.681  29.744  58.713  66.980  29.608  15.044  60.286
  36.884  14.737  60.458  35.994  14.752  59.393  37.070  29.137  50.191   9.982
  28.359  50.375  10.508  29.870  50.324  10.583  67.590  65.619  70.911  67.256
  65.792  70.031  68.530  65.784  70.848  -0.208  68.261  21.864   0.643  68.426
  22.271  -0.135  67.376  21.507  23.803  68.741  12.163  22.958  68.787  12.609
  24.027  67.810  12.170  31.944  58.791  59.269  32.074  59.189  60.129  32.737
  58.276  59.121   4.457  28.945  32.831   4.781  28.762  31.949   4.111  29.836
  32.779  19.259  73.417  66.526  19.146  74.344  66.736  18.398  73.029  66.681
  57.405   4.926  34.942  57.665   5.017  35.859  57.928   5.580  34.479  10.547
  14.930  20.120   9.616  14.908  19.902  10.689  14.144  20.647   7.661  17.593
   8.572   6.920  17.083   8.245   8.412  17.006   8.484   3.379   5.815  66.803
   3.085   6.413  66.116   3.062   4.956  66.524  49.656  59.194  31.532  49.226
  59.074  32.378  49.445  60.094  31.281   1.357  47.413  14.863   1.141  48.175
  14.325   0.605  47.311  15.445  65.615  71.680  30.463  66.259  72.379  30.579
  65.633  71.492  29.525   4.997  63.205  30.321   5.325  63.751  29.607   4.485
  63.804  30.865   8.826  65.748  40.095   8.884  66.697  39.983   9.251  65.580
  40.936  43.242  57.952   8.462  42.323  58.115   8.251  43.462  57.157   7.975
  21.177  72.101  64.917  20.290  72.138  65.274  21.468  73.013  64.905  57.497
  51.564  15.211  57.230  50.933  14.543  57.524  52.403  14.751  57.741  46.151
   8.312  57.819  46.109   7.359  58.636  46.290   8.621  36.347  19.754  61.145
  35.950  20.419  61.708  37.280  19.967  61.145  28.454  56.956  65.386  27.820
  57.318  64.768  27.930  56.704  66.147  56.206  71.933  41.794  56.158  72.216
  40.881  55.704  71.118  41.818  48.824  31.401  45.776  48.563  31.974  45.055
  48.554  31.871  46.565  60.438  47.877  20.969  60.818  48.030  20.104  60.214
  46.947  20.971  20.999  65.810  51.006  20.278  66.270  51.437  20.937  64.911
  51.331  74.148  13.397  21.691  74.808  14.081  21.577  73.615  13.443  20.896
   6.258  13.099  37.338   6.140  12.444  36.650   6.249  13.937  36.874  39.984
  72.143  18.138  40.627  72.852  18.153  40.487  71.359  18.357  59.916  12.502
  33.410  59.944  13.179  34.086  60.139  12.963  32.600  60.287  61.128  14.775
  59.817  61.884  15.129  61.100  61.095  15.278  20.111  34.870  56.082  20.318
  34.081  56.583  19.258  34.686  55.688  36.308  14.147  14.848  35.492  13.683
  14.659  36.378  14.129  15.802  23.430  73.001   9.133  23.826  73.746   8.679
  23.739  73.080  10.036  17.627  65.363  57.853  16.788  65.421  57.396  18.216
  64.950  57.221  55.122  40.367  30.180  55.519  40.597  29.340  54.278  39.980
  29.948  23.109  71.232  35.073  22.727  71.891  35.651  22.355  70.787  34.686
  54.687  25.392  20.979  55.277  26.016  20.556  53.832  25.823  20.964  50.038
  22.637  13.133  49.686  22.030  13.783  49.564  23.455  13.286  72.848  48.587
  36.899  73.265  47.769  36.627  71.953  48.336  37.125   4.273  58.487  31.979
   4.081  57.605  31.660   4.014  59.062  31.259  44.729   6.012  32.013  43.804
   5.960  31.772  45.017   5.101  32.059  53.939  54.499  56.723  53.874  53.677
  57.208  53.599  54.291  55.853  50.465   6.072  37.557  49.589   6.188  37.189
  50.937   6.866  37.308   2.922  66.985  15.849   2.285  66.812  16.543   3.010
  66.149  15.391  41.467  18.031   3.840  40.631  17.567   3.780  42.093  17.453
   3.404  50.758  70.181  66.199  49.992  69.652  66.419  50.486  71.082  66.373
   9.038  46.634  70.587   9.852  47.090  70.802   9.087  45.813  71.077  55.344
  12.862   0.629  54.964  13.720   0.439  54.646  12.240   0.421  55.654  31.336
  11.579  56.126  31.414  10.750  55.891  30.469  11.909  52.051  66.868  20.061
  51.373  66.698  20.715  52.122  66.048  19.571  12.477  37.494  34.736  12.774
  37.140  33.898  12.677  38.429  34.685  65.773  27.791  15.476  66.581  28.043
  15.029  66.038  27.639  16.383  29.139  52.613  63.042  29.136  51.656  63.069
  30.037  52.842  62.801  17.907  20.301  25.932  17.371  20.278  26.725  18.755
  20.633  26.225  63.546  68.192  54.609  63.229  68.513  55.453  63.301  68.876
  53.985  61.385  72.631  33.951  62.035  72.024  34.305  61.686  73.495  34.232
   4.726  59.209  63.748   4.126  58.796  64.369   4.751  58.609  63.003  49.434
  38.933   2.011  50.299  38.590   1.783  48.939  38.896   1.193  58.885  32.084
  72.635  58.524  32.962  72.509  58.594  31.593  71.867  37.322  12.842  40.739
  37.429  13.790  40.657  37.703  12.488  39.935  35.224   9.639  57.675  34.384
   9.179  57.668  35.010  10.533  57.407  47.639  29.396  43.672  48.114  29.886
  44.343  46.859  29.069  44.120  71.183  30.482  48.417  70.679  29.779  48.007
  71.897  30.031  48.870  50.190  50.922  51.991  49.994  51.850  51.859  50.466
  50.611  51.129  23.783   7.407  35.177  22.859   7.523  35.402  23.931   6.464
  35.254  27.281  57.326   0.932  27.227  57.982   0.236  27.294  57.837   1.741
  35.548   2.761  46.540  35.175   1.879  46.548  35.746   2.929  45.618  62.178
  48.195  63.128  62.388  49.124  63.037  61.537  48.163  63.839  65.190  11.100
   7.545  64.282  11.131   7.244  65.482  10.212   7.335  58.885  72.343  35.854
  59.467  71.616  36.076  59.443  72.961  35.383  22.498  13.157  56.083  23.258
  12.778  55.642  22.634  12.958  57.009   3.991  57.730  49.946   3.850  58.216
  50.759   4.862  57.347  50.045  21.761  36.156  59.384  21.436  36.787  58.741
  22.270  35.530  58.869  62.542   0.032  17.121  63.166   0.025  17.846  62.873
   0.706  16.527  27.606   3.489  47.308  28.107   4.259  47.575  28.262   2.883
  46.963  68.571  51.994  67.591  69.369  52.515  67.491  68.123  52.385  68.341
  55.481  47.972  69.209  55.722  47.046  69.223  55.650  48.278  70.100  27.886
   9.199  57.632  27.454   9.971  57.998  27.429   9.038  56.806  70.729  11.893
  46.170  70.053  11.652  45.536  70.334  12.595  46.687  39.062  15.018  15.004
  38.146  14.792  15.165  39.311  14.486  14.248  58.902  30.236  67.693  59.452
  30.341  66.917  58.024  30.480  67.399  41.252  54.596  57.965  40.892  55.103
  57.237  42.060  54.218  57.617  70.491  25.951  51.207  69.808  25.670  51.817
  71.289  25.538  51.535  33.373   1.914  67.309  32.930   1.227  67.807  33.650
   2.548  67.970  56.747  63.564  61.924  57.343  63.191  62.573  56.920  64.505
  61.953  56.766  25.482  33.344  57.521  25.133  33.818  56.100  24.798  33.418
  66.798  57.989  38.455  66.369  57.225  38.069  66.077  58.543  38.754  28.639
  53.270  19.329  28.666  53.979  19.971  27.725  53.235  19.049  62.121  21.248
  34.510  61.867  21.409  35.419  61.411  20.715  34.153  26.341  60.790  31.386
  25.400  60.865  31.544  26.696  61.643  31.637  38.262   0.074  60.376  38.213
  -0.045  59.427  38.742   0.893  60.490  71.900  42.472  61.131  72.051  43.038
  61.889  71.596  41.646  61.507   0.392  45.833  45.308  -0.299  46.149  44.725
   1.054  46.525  45.292  56.782  65.089  51.847  57.720  65.238  51.963  56.728
  64.405  51.179   4.588  56.627  61.449   3.691  56.721  61.126   4.958  55.917
  60.925  70.528  30.634  44.306  70.395  30.966  45.194  69.659  30.666  43.906
  11.738  22.865  63.225  12.666  22.703  63.051  11.298  22.064  62.940  34.308
  17.942  67.073  33.674  18.659  67.055  34.892  18.156  67.801  28.033  49.154
   1.096  27.978  48.768   0.222  28.813  48.758   1.484  65.093  42.904  56.803
  66.015  42.950  56.550  65.095  42.419  57.629  50.650  37.608  38.421  50.927
  37.049  39.148  50.511  37.003  37.693  20.991  67.227  46.828  21.537  66.802
  46.168  21.340  68.116  46.892  71.532  16.371  23.857  72.267  16.978  23.947
  71.892  15.520  24.108  51.944  14.181  14.862  51.805  15.090  15.126  51.070
  13.792  14.873  59.242  12.989   5.511  58.430  12.828   5.030  58.967  13.472
   6.290  16.309  29.340  47.201  16.559  28.449  47.442  15.363  29.371  47.346
  43.209  10.295  15.545  43.437  11.195  15.312  44.051   9.870  15.709  69.025
  27.039  19.551  68.864  27.167  20.486  69.877  27.448  19.397  45.759  59.093
   3.201  45.272  59.305   2.404  45.614  59.844   3.776  29.096  55.498  62.766
  29.727  56.092  63.172  29.393  54.624  63.020  41.152  55.116  14.917  41.583
  55.865  14.506  40.271  55.428  15.122  40.168  14.491  24.730  40.822  13.796
  24.663  39.383  14.051  25.055  18.954   6.062  37.755  18.597   6.700  38.373
  18.195   5.553  37.471   1.672   5.351  54.469   0.790   5.031  54.657   2.216
   4.564  54.460  63.080  47.202  55.853  62.542  47.976  56.022  63.138  46.761
  56.700  17.926  11.890  68.570  17.958  11.406  67.745  17.883  12.809  68.307
  33.294  33.529  16.533  33.073  34.334  16.065  34.206  33.649  16.799  33.385
  72.516  33.248  33.370  73.290  33.811  32.619  72.008  33.518  25.190   1.019
  59.419  25.592   1.292  58.595  24.344   0.652  59.163  25.748  71.022   1.154
  26.206  70.211   0.931  25.996  71.195   2.062  34.150  23.410   7.712  34.790
  24.122   7.713  34.126  23.111   6.803  13.146   1.088  67.059  12.681   1.110
  67.895  12.697   1.737  66.517  50.040  56.312   7.692  49.377  56.483   8.360
  49.565  56.367   6.863  18.749  16.076  11.001  18.079  15.841  10.359  19.177
  16.847  10.629  68.147  70.084  53.494  67.555  70.792  53.747  67.587  69.452
  53.044  18.065  72.585  56.242  17.770  72.768  55.350  17.263  72.586  56.764
  20.177  50.687  52.526  20.361  50.196  53.327  19.367  50.303  52.190  22.090
  10.972   8.771  21.843  10.100   8.463  22.866  10.825   9.311  35.619  71.010
  32.477  36.324  71.531  32.093  34.899  71.630  32.594   1.169  27.203  52.117
   1.176  26.907  51.207   2.058  27.037  52.430  41.996  16.672  20.391  41.117
  16.632  20.770  42.241  17.595  20.452  69.771  28.308  67.680  68.947  27.832
  67.783  69.755  28.966  68.375  11.101  28.252  69.181  11.916  27.752  69.154
  11.297  29.000  69.745  65.962  13.010  72.248  66.349  12.598  71.475  65.133
  13.374  71.935  50.582  55.824  17.553  50.485  54.899  17.777  49.688  56.124
  17.385   8.646  53.986  39.022   9.551  53.677  38.997   8.676  54.849  38.609
  58.141   6.571  20.802  58.569   5.823  21.220  58.825   6.969  20.265  60.423
  46.584   1.723  60.652  46.344   0.825  60.493  47.538   1.741  22.573  52.763
  24.522  22.125  52.215  23.878  22.270  52.433  25.368  19.160  11.175  12.505
  19.624  11.744  11.891  19.130  10.324  12.067  51.517  23.823  57.253  51.714
  23.026  57.746  52.005  24.511  57.705  50.180  45.619  17.768  49.780  45.481
  16.910  49.481  45.421  18.392  15.762  11.375  27.935  16.369  10.635  27.929
  16.020  11.903  27.180  64.095   6.377  61.985  63.647   7.221  62.041  63.779
   5.887  62.744  63.142  10.189  20.467  63.068   9.848  21.358  63.497   9.459
  19.960  56.457  47.988   1.670  56.905  48.002   2.515  57.069  48.410   1.067
  46.207  68.908  55.916  45.582  69.509  55.511  46.959  69.458  56.136  50.564
  26.498  45.940  49.642  26.730  46.059  50.972  27.300  45.612  67.746  64.751
  39.900  68.232  64.767  40.725  68.273  64.198  39.322  55.662  21.152  30.068
  55.881  20.897  30.964  56.293  21.839  29.854  62.571  42.780  14.191  62.000
  43.159  13.523  62.965  42.019  13.766  14.041  45.366  55.082  14.197  44.422
  55.093  13.631  45.531  54.233  16.536  43.561  59.279  16.138  42.771  59.644
  15.822  43.994  58.810  37.166  61.610  39.546  38.025  62.033  39.573  37.277
  60.882  38.935  71.449  44.603  59.296  71.809  43.852  59.767  70.738  44.918
  59.854  25.975  70.914  34.971  25.025  70.825  35.045  26.154  71.810  35.256
   5.481  18.554  20.334   5.073  18.807  19.506   6.419  18.539  20.145  17.454
  43.538  21.860  18.244  43.857  21.423  17.745  42.768  22.349   1.824  29.618
  56.619   2.498  30.294  56.556   2.169  28.995  57.259  72.888  46.726  15.257
  72.748  45.789  15.119  72.486  47.143  14.495  44.052  53.436  68.020  43.245
  53.153  68.450  44.212  54.315  68.364  39.538  59.899  22.394  38.749  60.387
  22.161  39.596  59.978  23.346  25.146  64.173  41.491  25.448  63.295  41.256
  24.245  64.210  41.170  37.913   4.159  22.218  38.524   3.725  22.813  38.462
   4.475  21.500  43.796  72.428  11.511  43.217  72.962  10.968  43.925  72.946
  12.305  69.913  39.343  28.450  70.587  39.169  27.793  69.100  39.407  27.949
   5.368  52.552  55.547   6.010  51.886  55.795   5.541  53.283  56.140  63.500
  71.206  49.432  63.796  71.525  48.580  64.307  71.025  49.914  33.244  73.350
  30.650  33.935  74.012  30.679  33.190  73.021  31.547  23.397  62.159  31.532
  23.412  62.148  30.575  23.090  63.037  31.757  12.081  33.474  41.203  11.481
  34.212  41.092  11.788  33.046  42.007   2.156  15.296  34.564   2.624  15.998
  35.016   1.318  15.233  35.023  23.924   9.313  55.626  23.772   8.418  55.928
  24.073   9.226  54.684  71.171  31.894  35.497  71.600  32.687  35.174  71.884
  31.267  35.616  57.513  20.971  11.188  56.754  20.769  10.642  57.188  20.901
  12.085  69.110  36.624   7.692  68.586  37.421   7.616  68.467  35.916   7.733
  55.873  67.834  20.235  56.455  68.510  20.583  56.456  67.114  19.998  23.373
  50.403  55.618  23.513  50.997  56.355  23.308  49.536  56.017  54.383  17.854
  71.294  53.831  18.635  71.335  54.934  17.990  70.524  73.606  51.339   4.894
  74.437  51.805   4.983  73.159  51.482   5.729  12.797  47.045  13.132  12.876
  47.270  14.059  12.991  47.860  12.670  35.153  37.923   1.382  35.415  37.003
   1.409  35.153  38.199   2.299  56.844  42.572   3.902  56.171  41.911   4.063
  57.554  42.093   3.475  60.009  26.588  28.639  60.811  26.411  28.147  59.303
  26.334  28.044   6.837   4.723  17.280   6.663   4.179  18.048   6.656   4.150
  16.535  68.337  19.253   0.148  68.119  18.368   0.442  67.636  19.801   0.502
  52.649  56.141  64.111  52.959  56.007  65.007  52.562  55.258  63.753  51.798
  64.929  70.333  51.354  64.280  70.879  51.257  65.715  70.407  61.549  64.077
  18.134  61.278  64.836  18.651  62.495  64.022  18.268  55.337  20.098   2.341
  54.975  20.548   3.104  55.301  20.748   1.640  14.486  20.580  56.420  14.859
  20.824  57.267  14.109  21.392  56.081  59.475  53.638  25.077  60.280  53.785
  25.574  59.110  52.834  25.446  44.749  15.814  69.439  44.406  16.406  68.770
  45.447  15.331  68.997  18.898  63.023  16.365  19.494  62.277  16.439  18.232
  62.864  17.033   2.296  57.007  58.164   2.472  57.927  57.967   2.624  56.887
  59.055  60.322  21.204   6.133  60.382  22.117   5.854  59.531  21.170   6.672
  65.452   1.492  67.031  65.360   0.971  66.233  65.664   2.372  66.719  57.098
  46.784  21.205  58.031  46.740  20.997  56.807  45.872  21.191  20.396  63.714
  13.713  19.550  64.112  13.917  20.354  62.844  14.109  73.412  24.956  56.862
  73.646  25.879  56.960  73.956  24.646  56.138  60.767  48.636  38.249  61.407
  49.213  37.833  61.225  48.277  39.009  43.927  51.140  70.808  44.059  52.025
  71.148  44.624  51.025  70.162  17.952  64.194  48.984  18.708  64.502  48.485
  18.319  63.581  49.621  72.789  44.578  67.779  73.580  44.901  67.348  72.611
  45.221  68.465  71.639  48.971  45.269  71.699  49.923  45.351  72.156  48.764
  44.490  64.341  71.453  64.589  65.298  71.424  64.573  64.112  71.291  65.503
  13.127  19.205  64.658  13.263  19.009  63.731  13.989  19.086  65.056  60.440
  68.817  24.394  59.498  68.787  24.559  60.694  69.712  24.621  67.240  32.139
  12.813  66.992  32.477  13.674  67.731  32.853  12.408  28.509   8.275  51.572
  29.393   7.911  51.606  28.007   7.745  52.190  61.067  18.353  34.982  60.679
  18.541  35.837  61.985  18.611  35.075  21.048   7.599  36.518  20.774   7.920
  35.659  20.269   7.172  36.875  11.522  33.802  22.050  11.149  33.111  21.503
  11.309  34.614  21.589  55.709   9.887  27.237  56.495  10.219  26.803  54.989
  10.156  26.668  44.399  28.874   2.899  45.210  28.373   2.981  43.796  28.284
   2.446  49.736  11.798  60.891  48.912  12.051  61.308  49.601  10.889  60.624
   1.578  47.939  42.323   1.142  48.788  42.394   1.119  47.493  41.612  50.057
  58.907  53.540  50.328  59.527  52.864  50.839  58.384  53.714  38.150  28.713
  12.441  37.655  29.532  12.415  37.489  28.031  12.319  21.893  42.834   7.472
  22.556  42.572   6.833  21.568  42.008   7.833  71.115  69.488   5.525  70.569
  68.812   5.927  70.654  70.307   5.708  33.768  26.261  16.826  33.875  27.209
  16.750  34.004  25.923  15.962   2.750  11.910  65.149   2.121  11.271  65.485
   2.640  12.675  65.714  54.703  15.525   0.172  53.985  15.184   0.704  54.316
  16.250  -0.318  38.482  44.328   8.651  37.980  44.199   9.457  38.817  45.222
   8.718  51.766  28.511  44.589  51.284  28.654  43.774  51.659  29.327  45.078
  67.227  57.035  55.941  67.043  57.153  56.873  68.071  56.584  55.919  32.916
  50.739   9.094  32.852  51.365   8.372  32.233  51.009   9.707  29.517  71.480
   5.697  29.848  72.132   5.079  28.606  71.734   5.847   3.823   9.783  60.546
   4.124  10.516  61.083   3.030  10.109  60.120  40.662  58.534   8.034  39.990
  59.199   8.181  40.516  58.241   7.135  44.409  44.744   3.482  44.724  44.022
   2.938  43.529  44.478   3.748  52.196  30.537  46.264  51.650  31.039  46.870
  52.886  30.167  46.815  36.431  70.643  12.472  37.336  70.899  12.648  36.489
  69.727  12.200  26.289  28.990  60.124  27.182  29.167  60.418  25.843  29.835
  60.188  26.708  29.361   6.418  26.072  29.580   7.099  26.549  28.436   6.230
  59.817  31.715   4.500  60.635  32.024   4.888  60.092  31.110   3.811  26.521
  38.714  66.224  25.878  39.205  66.737  25.999  38.094  65.715  13.930  61.750
  27.343  13.829  61.295  28.179  13.847  61.061  26.683  66.239  13.225  13.244
  66.211  13.791  12.473  65.605  12.533  13.056  71.142  27.621  44.116  70.358
  27.073  44.138  70.824  28.483  43.847  57.849  34.041  19.817  57.637  34.377
  20.688  58.199  34.797  19.346  26.578  55.365  27.136  26.024  55.576  26.384
  27.412  55.797  26.948  72.772  34.216  58.594  73.234  33.833  59.340  72.759
  33.519  57.938  21.134  72.427   5.320  20.336  71.967   5.058  21.468  71.923
   6.063  66.811  56.706  45.238  66.839  57.566  45.659  65.977  56.329  45.518
  24.900  44.279   0.307  25.765  44.684   0.372  24.422  44.613   1.066  69.044
  67.480  16.645  69.344  68.189  17.213  69.550  67.588  15.839  39.281   4.909
  19.735  38.929   4.075  19.425  39.321   5.458  18.952  34.559  21.788  15.550
  34.474  20.879  15.263  34.133  22.298  14.861  22.956   6.093  59.519  22.694
   6.913  59.101  23.891   6.199  59.692  16.623  33.401  30.055  17.571  33.527
  30.012  16.514  32.523  30.418  33.502  57.896  52.832  34.316  57.798  53.326
  32.837  58.072  53.498  66.558  27.971  63.979  66.423  28.749  63.437  66.727
  28.316  64.856  37.159  22.834  45.161  37.963  23.063  44.695  37.460  22.476
  45.997  37.073  28.284  65.013  37.789  28.392  65.639  36.396  27.816  65.502
  51.056  51.683  69.428  51.371  52.019  68.589  51.802  51.206  69.790  71.322
  13.686   6.332  71.901  14.412   6.100  70.923  13.423   5.503  71.916  34.397
  38.303  72.242  35.046  38.926  70.963  34.438  38.392  68.259  38.603  48.558
  68.199  38.352  47.636  68.042  39.535  48.567  19.627  17.111  25.544  20.576
  17.157  25.663  19.268  17.544  26.319  27.027  66.366  18.589  26.358  65.728
  18.342  27.116  66.266  19.537  18.160  56.262  25.737  17.848  56.461  24.854
  17.424  56.487  26.307  63.866   3.861  22.157  63.061   4.020  22.649  63.904
   2.909  22.062  22.481   5.590   1.714  21.728   6.019   1.306  22.384   4.666
   1.483  10.312  46.379  68.001  10.122  46.226  68.926   9.699  47.066  67.741
  69.293  41.273  39.155  70.103  40.857  39.452  69.145  41.983  39.779  19.181
  56.093  47.042  19.527  55.450  47.661  18.303  56.289  47.367   6.076  24.055
  27.310   6.797  24.525  26.891   5.286  24.452  26.943  72.993  57.609  17.465
  73.285  56.769  17.111  72.046  57.611  17.325  29.072  47.840  22.946  29.760
  47.345  22.500  28.484  47.170  23.296  23.694  55.186  55.338  23.077  55.649
  55.905  23.700  55.694  54.527  23.084  31.921   8.949  22.818  31.908   9.868
  23.750  31.237   8.883  51.934  72.928  71.129  51.189  72.354  71.305  51.541
  73.779  70.936  62.668  63.251  64.459  62.363  64.035  64.916  62.092  62.553
  64.770  59.303  19.565  47.534  60.040  19.858  48.070  58.621  19.341  48.166
  28.575  52.363  71.883  28.183  52.703  71.079  27.931  51.739  72.219  55.091
  60.662  28.767  55.854  60.258  29.180  54.877  60.081  28.037  57.908  55.900
  36.187  58.594  55.648  36.806  57.348  55.127  36.122  58.124  30.216  31.512
  58.898  29.655  31.449  58.469  31.071  31.770  66.147   3.694  31.849  66.205
   3.904  32.782  65.940   2.760  31.826  47.232  50.558  54.285  47.024  50.300
  55.183  48.163  50.776  54.308  61.623   8.623  45.195  61.080   8.336  45.929
  61.413   9.550  45.089  20.456  14.051  54.699  19.662  14.064  55.232  21.072
  13.514  55.199  15.146  16.928  42.509  15.667  17.596  42.064  14.967  17.300
  43.373  59.198   7.577   5.787  59.194   8.091   6.595  58.753   6.762   6.019
  64.972  12.955  28.655  65.880  12.652  28.648  64.736  12.980  29.582  44.655
  47.870  64.973  45.514  47.859  65.396  44.033  47.743  65.689  36.372   9.008
  54.015  36.558   9.688  53.368  35.569   8.593  53.702  64.965  51.554  65.360
  65.741  50.995  65.395  64.722  51.685  66.276  52.920  20.792   8.715  52.829
  21.433   8.011  53.537  21.195   9.327  28.850   7.795  60.797  28.082   7.522
  60.295  29.083   7.026  61.317   1.030  74.623  48.964   1.858  74.175  48.789
   0.539  74.544  48.146  34.946  26.524  65.003  34.153  26.573  65.537  34.739
  27.033  64.219  40.501   6.837  35.862  40.251   6.760  36.782  40.277   5.988
  35.481  38.868  28.004  67.171  39.549  27.373  67.405  38.370  28.130  67.979
  64.730  53.637  51.318  64.607  52.688  51.328  65.006  53.852  52.209  50.678
   1.338  57.815  51.516   1.769  57.987  50.270   1.253  58.676  41.894   7.709
  12.253  41.675   8.592  11.954  42.023   7.801  13.197   3.804  74.514  61.127
   3.861  73.719  61.657   3.900  74.209  60.225  64.138  17.479  29.347  64.025
  18.426  29.272  63.533  17.220  30.041  29.491  25.233   6.850  30.090  25.208
   6.104  30.037  25.003   7.602  60.166  25.319  50.347  60.728  24.734  50.854
  59.496  24.745  49.975   9.335  53.597  45.300   8.415  53.368  45.165   9.701
  52.852  45.775  23.044  37.634  64.106  22.345  37.275  63.560  23.738  37.862
  63.488  46.937  54.160  42.356  47.255  54.031  43.249  46.006  53.940  42.399
  69.089  14.208  69.178  69.072  13.275  68.965  69.994  14.474  69.015  17.403
  52.084  37.700  17.693  51.208  37.442  16.857  51.938  38.472  16.362  25.851
  26.599  16.818  26.234  27.348  16.966  25.188  26.264  56.747  32.397  46.101
  57.564  32.775  46.428  56.915  32.229  45.174  24.966   2.869  69.302  25.697
   3.356  69.682  24.649   3.427  68.592   5.281  43.172  63.841   4.888  42.752
  63.076   6.217  43.200  63.645  36.184  17.825  21.694  36.785  17.130  21.961
  35.504  17.826  22.368  42.394  64.199  19.610  42.556  63.482  18.997  42.076
  63.768  20.403  67.490  12.838   2.244  66.921  12.885   1.475  68.332  13.176
   1.940   5.312  35.136  15.102   5.324  34.593  15.890   4.631  34.746  14.553
  60.288  71.328  25.923  61.174  71.271  26.281  60.314  72.087  25.340   8.159
  18.270  41.664   8.508  17.550  41.139   8.901  18.864  41.778  54.488  26.420
   9.739  55.004  26.455  10.544  54.734  27.213   9.262  19.435  17.938   6.986
  19.316  18.728   6.457  19.156  18.195   7.865  17.166   4.819   9.392  17.519
   4.682   8.513  16.231   4.633   9.305  38.266  36.377  65.555  37.738  36.731
  66.270  38.984  37.002  65.455  59.862  30.628  17.010  59.677  31.166  17.779
  59.266  30.957  16.338  20.715  10.710  34.445  21.091  11.009  35.272  19.780
  10.899  34.525  47.638  44.937  49.442  48.493  45.231  49.129  47.170  44.673
  48.649  34.279  15.207  46.905  35.217  15.128  47.076  33.971  14.304  46.832
  14.026  62.865  18.600  13.861  63.381  17.812  13.340  62.197  18.598   8.951
  55.927  17.069   8.012  55.769  16.973   9.309  55.785  16.193   4.970  37.628
  31.783   4.040  37.543  31.571   5.165  36.860  32.319  19.972  34.142   3.073
  19.092  34.109   3.448  19.907  33.634   2.264  65.296  74.837  64.517  66.021
  74.574  63.950  64.510  74.563  64.044  40.279   6.701  57.427  40.884   6.013
  57.147  39.698   6.827  56.677  34.863  70.669  16.292  34.096  70.848  16.836
  34.501  70.336  15.471  33.895  54.926  10.917  34.210  55.786  10.640  34.691
  54.410  11.046  57.222  68.680  41.646  57.307  67.726  41.660  57.296  68.940
  42.564  56.865  30.450  34.596  57.294  31.161  34.120  57.041  29.670  34.071
  54.473  69.605  45.838  53.756  69.930  46.383  54.295  69.964  44.969  16.906
  45.980  66.308  16.723  46.915  66.215  16.884  45.642  65.413  55.548   3.073
  38.016  55.055   3.721  38.519  55.728   3.505  37.181   8.121  37.584   0.112
   8.460  38.042   0.881   7.370  38.108  -0.168  51.076  68.657  35.134  52.028
  68.751  35.151  50.882  68.337  34.253   6.673   3.253  12.585   6.815   3.737
  11.771   7.229   2.478  12.502  20.434  67.154  39.314  20.445  68.089  39.520
  19.781  66.786  39.909  38.437  31.394  71.799  38.048  31.806  72.570  38.601
  30.490  72.067  34.626  37.979  68.421  34.025  37.294  68.716  35.497  37.630
  68.610   3.274  64.081  17.503   2.450  63.848  17.075   3.020  64.687  18.199
  20.410  36.631  14.907  21.096  36.667  15.573  20.291  37.542  14.636  67.930
   1.404  12.894  68.854   1.267  13.101  67.460   0.867  13.531  33.576  23.855
  70.125  34.041  23.372  70.808  33.106  24.544  70.596  30.716   3.895  69.773
  31.379   3.320  70.156  30.509   4.518  70.469  45.366   7.284  27.742  45.246
   8.196  28.009  45.946   6.914  28.408   8.962  71.326  66.325   8.841  70.637
  66.979   9.207  70.858  65.527  41.020  33.693  70.222  41.870  33.994  69.901
  41.078  33.780  71.174  22.838  48.170  21.924  23.306  47.735  22.637  22.870
  49.100  22.148  14.810   8.340  17.237  15.639   7.881  17.099  14.516   8.050
  18.101  51.539  16.476  16.836  52.288  17.051  16.678  51.856  15.839  17.476
   1.183  27.079  55.634   1.135  28.018  55.816   1.615  27.022  54.782  22.699
  50.930  13.014  22.036  51.620  12.971  22.331  50.212  12.499  23.399   5.962
  55.724  23.158   5.720  54.830  23.864   5.196  56.062  73.019  73.256  59.395
  73.889  73.282  59.793  73.017  72.452  58.875  47.319  34.816  65.402  46.509
  34.445  65.053  47.694  35.305  64.669  47.474  58.695  27.676  46.725  58.951
  28.214  47.779  59.514  27.284  26.947  59.384  68.043  27.181  58.477  68.240
  26.303  59.317  67.338   8.842  45.981  51.533   9.260  46.797  51.809   7.972
  46.246  51.234  69.925  56.129  54.978  70.841  56.284  55.206  69.756  55.231
  55.261  47.049   6.001  64.734  46.344   5.354  64.726  46.599   6.846  64.707
  65.495   0.882  42.591  65.718   1.009  41.669  65.913   1.615  43.042  68.803
  11.204  58.811  69.364  11.921  58.514  68.809  11.274  59.765  38.450  25.676
  -0.229  39.275  25.846   0.226  37.783  26.078   0.327  63.360  36.543  17.619
  64.216  36.938  17.787  63.497  35.606  17.759  44.649   5.411  59.491  43.858
   4.975  59.807  45.108   4.739  58.986  20.610  11.710  69.153  20.741  12.540
  69.611  19.725  11.438  69.398  48.329  52.188  59.430  48.259  53.135  59.315
  48.313  52.060  60.378   6.569  21.583  44.371   7.417  21.450  44.794   5.943
  21.616  45.095  51.457  19.806  67.951  51.281  19.599  67.033  51.968  20.615
  67.920  54.881  41.956  16.122  54.022  41.877  16.537  54.741  41.657  15.224
  42.844   8.019  60.836  42.962   8.108  61.782  42.138   7.379  60.743   8.682
   0.690   8.923   7.936   0.269   9.351   9.286  -0.028   8.734  24.705  13.072
  39.613  25.300  12.362  39.369  25.028  13.374  40.462  68.533  14.000  44.703
  68.986  13.866  43.870  68.018  13.203  44.826  18.759  60.775  13.313  19.162
  60.377  14.085  17.860  60.961  13.582   0.696  59.932  31.028   1.197  59.667
  30.257  -0.159  60.188  30.681  39.796  25.619  65.149  40.243  25.001  64.571
  40.198  25.479  66.007  61.469  56.911  12.980  61.517  57.197  13.892  62.270
  57.248  12.580  57.571  36.616  29.818  57.759  37.339  29.219  58.392  36.127
  29.868  13.812   7.697  70.771  14.743   7.793  70.970  13.481   8.595  70.735
  68.594  10.945  44.286  67.751  10.560  44.047  69.204  10.207  44.279  32.649
  74.495   8.951  33.601  74.582   8.992  32.496  73.854   8.257  24.091  47.687
  11.652  24.343  47.130  10.915  23.862  47.073  12.349  48.253  64.500  50.243
  48.705  64.123  50.998  47.545  63.883  50.055  52.390  48.519  13.304  52.728
  47.710  13.687  51.470  48.330  13.120  25.996  32.220  59.825  25.821  32.856
  59.131  26.014  32.741  60.628   1.265  55.304  38.539   0.857  55.020  37.722
   0.935  54.692  39.197  43.622   2.306  70.834  42.846   1.863  70.490  43.768
   1.903  71.690  68.588  15.734  57.180  68.899  15.113  56.521  67.967  15.232
  57.708   9.046  13.451  59.468   8.553  13.440  60.288   9.770  12.842  59.616
  60.847  10.309  14.639  61.658  10.417  15.136  60.162  10.627  15.226  60.193
  33.406  60.170  60.887  33.475  60.826  60.473  33.987  59.463  29.398   5.717
  48.132  29.204   6.632  47.926  30.157   5.758  48.714  39.788  16.442  44.624
  40.128  16.368  45.515  38.838  16.485  44.733  50.094   8.723  36.484  51.048
   8.715  36.565  49.935   8.781  35.542  31.271  59.114  25.287  31.578  59.883
  24.807  31.513  59.287  26.197  54.847  24.696  68.200  54.603  25.199  67.423
  54.029  24.598  68.688  46.505  49.695  56.688  46.897  48.851  56.463  45.779
  49.474  57.271  13.267  29.928  56.816  12.651  29.754  57.528  13.014  29.314
  56.126   8.036  48.484   9.222   8.361  47.755   9.752   7.345  48.877   9.754
  13.312  18.779  72.242  12.805  18.197  72.808  13.147  18.456  71.356  60.165
  33.010  55.084  59.369  33.007  54.553  60.837  32.640  54.511   3.976  45.697
  29.071   4.187  46.279  29.801   3.555  44.941  29.480  67.877   2.132  46.846
  68.375   2.257  46.038  67.013   2.496  46.655  59.954  16.732  29.044  60.428
  16.410  28.277  59.159  16.200  29.075  37.544  74.504  45.158  37.601  73.693
  44.654  38.406  74.907  45.062  15.977  44.886  48.229  16.221  45.257  47.381
  16.784  44.490  48.558  45.064  46.835   1.979  45.082  46.127   2.622  44.879
  47.621   2.493  72.233  46.892  57.965  72.535  47.354  58.747  72.040  46.005
  58.269  28.686  33.487  26.210  27.892  33.971  25.984  29.382  33.924  25.719
  59.158  48.945  62.500  59.595  48.390  63.146  58.322  48.509  62.336   4.199
  53.178  20.890   4.670  53.606  20.175   4.484  52.265  20.853  32.480  65.694
  38.559  31.873  64.981  38.758  32.071  66.471  38.940  68.614  56.596  29.227
  67.694  56.733  29.450  68.771  57.181  28.485  36.222   2.151  35.930  36.582
   2.923  36.367  36.258   2.365  34.998  41.929  19.208  46.848  42.515  18.977
  47.569  42.491  19.212  46.074  65.683  63.554  28.459  65.197  62.920  28.987
  66.123  64.112  29.101  18.663  21.880   3.828  18.546  21.237   3.130  18.409
  22.714   3.432   2.647  60.101  56.224   3.215  60.018  55.457   3.116  60.698
  56.806  68.273  37.715  45.753  67.709  38.415  45.424  68.560  37.249  44.968
  70.038  19.820  47.762  69.783  20.133  48.630  70.088  18.869  47.856  24.955
  29.064  54.317  25.421  29.342  53.528  25.558  29.262  55.033  21.454  71.038
  10.093  20.693  71.606   9.971  22.175  71.511   9.677  57.481   1.386  33.471
  56.553   1.591  33.360  57.617   0.598  32.945   7.149  29.682  11.649   6.903
  28.915  11.132   6.671  29.580  12.472  17.598   0.691   7.036  17.845   0.357
   7.899  18.324   1.262   6.784  50.644  73.191  65.781  51.065  73.901  65.297
  51.297  72.921  66.427  27.172  45.109  61.367  26.753  45.291  60.525  27.129
  45.940  61.840  71.491  67.894  23.977  71.475  68.455  23.202  72.217  67.290
  23.821  27.787  38.467  29.283  27.722  38.014  28.443  28.688  38.787  29.314
  54.729  21.898  10.661  55.128  22.767  10.670  54.212  21.862  11.466  68.235
  15.293  14.161  67.749  14.479  14.031  68.571  15.230  15.055  70.905  19.615
  15.157  70.937  19.787  14.216  70.676  20.459  15.547  36.340  54.949  16.547
  36.393  53.999  16.440  37.252  55.239  16.559  15.085  56.692  36.664  15.989
  56.721  36.977  14.574  57.092  37.367  51.445  61.277  22.863  51.942  60.666
  23.407  51.918  61.296  22.031  73.500  55.282  16.196  74.264  54.714  16.097
  72.790  54.807  15.764  73.832  26.245  71.756  74.421  25.525  71.532  72.964
  25.843  71.790   7.456  22.118  67.332   7.348  21.342  67.882   6.650  22.161
  66.817  42.905  11.064   4.653  41.973  11.124   4.443  43.271  11.897   4.358
  26.083  63.252  62.828  25.303  63.499  62.330  26.471  62.537  62.325  20.403
   1.656  16.759  19.567   2.090  16.585  20.529   1.751  17.703  72.452   0.316
  17.287  72.192  -0.537  17.636  73.363   0.419  17.562  13.423  69.487  59.631
  13.392  69.859  58.749  14.309  69.134  59.711  30.164  14.839  40.912  31.016
  15.108  41.255  29.636  14.664  41.692  58.456  73.827  47.826  59.241  74.373
  47.791  58.045  74.051  48.661  57.406  34.723  40.771  57.994  35.149  41.395
  57.990  34.281  40.155  63.142  10.043   1.878  64.015  10.243   2.215  62.682
   9.652   2.621  57.060  51.269  19.482  57.406  51.627  18.664  57.771  50.728
  19.826  18.418  43.777  46.596  17.622  43.479  46.156  18.286  43.544  47.515
  54.143  62.458  61.008  53.649  62.671  61.800  55.050  62.667  61.228  53.091
  67.487  38.468  53.730  67.344  37.769  53.271  66.793  39.102   3.222  68.610
  54.646   2.425  68.086  54.565   3.221  69.169  53.868   6.067  29.566  61.687
   6.791  29.275  62.242   6.491  30.011  60.953  47.268  47.142  65.630  47.711
  47.370  64.812  47.162  46.192  65.588  32.379  59.217  20.447  32.028  59.342
  21.329  33.206  59.699  20.448  20.484   8.203  28.945  21.218   7.710  28.578
  20.876   8.738  29.635   4.900  47.862   1.954   4.450  48.621   1.583   4.868
  48.004   2.900  65.614  71.144  51.318  65.824  71.437  52.205  66.419  70.731
  51.006  37.433  69.508  17.139  37.851  68.649  17.086  36.631  69.416  16.624
  68.893  44.942   7.826  69.543  45.061   7.134  68.085  44.725   7.361  42.137
  22.521  47.956  42.725  22.234  47.258  41.954  23.439  47.752  16.513  26.827
  21.236  16.456  27.654  21.714  17.438  26.749  21.000  62.801  57.470  15.335
  62.529  58.345  15.610  63.579  57.284  15.861  64.281  37.263   4.006  64.353
  36.900   3.123  63.380  37.579   4.063   7.874  52.520  57.639   7.854  53.444
  57.887   8.700  52.416  57.166  72.633  31.404  61.812  73.433  31.590  61.321
  72.714  30.484  62.062  47.138   6.378  47.816  46.187   6.292  47.880  47.391
   6.843  48.614  54.510  49.099  -0.056  55.253  48.886   0.509  53.751  48.735
   0.398  53.043  25.320  41.269  52.518  25.186  42.059  53.064  26.270  41.154
  72.639  18.805  66.490  72.188  19.639  66.622  73.477  19.047  66.095  61.082
  53.052  48.507  61.077  53.123  49.462  61.993  53.210  48.260  60.109  40.711
  10.174  59.910  40.514  11.090  60.928  41.205  10.209  59.564  19.723   1.905
  58.993  19.206   1.336  60.406  19.269   1.874   3.096  64.722  57.117   3.008
  65.422  57.764   2.326  64.171  57.254  58.085  49.533  72.462  58.451  48.988
  71.765  57.787  50.325  72.015  12.061  67.195  62.621  12.815  66.756  62.228
  11.611  67.604  61.881  44.246  52.060  47.849  44.043  52.951  47.563  44.527
  52.158  48.759  14.848  67.955  35.888  14.690  67.037  35.668  13.974  68.341
  35.943   6.364  64.913  39.421   7.267  65.130  39.653   6.418  64.599  38.518
  64.356  53.088  12.984  65.031  52.932  12.322  64.594  52.510  13.709  28.155
  50.258  25.312  27.316  50.715  25.364  28.383  50.283  24.383   6.857   0.145
  40.173   7.272  -0.441  40.805   7.585   0.625  39.778  16.455  60.325  43.949
  16.131  59.557  44.419  17.295  60.046  43.585   3.068  32.430  51.553   2.937
  32.278  52.489   2.467  31.821  51.125   3.835  49.561  35.939   4.233  49.735
  36.792   4.575  49.530  35.332  56.840  18.603  38.309  56.212  17.887  38.209
  57.511  18.427  37.649  49.055   4.284  48.301  48.330   4.749  47.883  49.032
   3.409  47.915   1.833  55.409  33.419   1.433  55.096  32.607   1.447  56.275
  33.557   5.585  17.072   6.621   5.011  17.782   6.908   5.444  17.018   5.675
  34.429  31.228   3.740  33.736  31.138   4.395  34.046  31.784   3.061  61.827
  33.007   5.438  62.555  33.034   4.817  62.191  33.358   6.250   3.016  48.060
  21.535   2.074  48.210  21.614   3.364  48.891  21.212  42.919  63.361  59.796
  43.768  63.661  59.473  42.911  62.422  59.610  66.328  13.430  49.472  65.489
  13.185  49.082  66.939  12.761  49.164  40.427  69.501  19.749  39.764  69.518
  20.439  41.248  69.329  20.210   9.593  20.375  31.373   9.684  21.315  31.529
   9.326  20.308  30.457   1.151  73.724  17.567   1.866  74.210  17.978   0.849
  73.122  18.248  72.025  45.892  38.640  71.433  46.366  38.056  72.429  45.227
  38.082   7.615  41.389  64.285   7.449  40.452  64.382   7.820  41.689  65.171
  64.965  53.187  58.817  65.156  53.398  59.730  65.786  53.358  58.355  40.805
  27.155  70.229  40.320  27.015  71.043  41.645  27.518  70.510  14.645  64.025
   4.496  13.957  63.648   5.045  14.578  63.549   3.668  73.654  41.668  17.653
  74.232  41.016  18.050  74.241  42.374  17.383  21.157  34.988   0.692  21.338
  35.923   0.604  20.922  34.875   1.613  35.549   3.405   7.263  35.655   2.463
   7.131  36.248   3.800   6.742  39.856  31.079  69.333  40.111  31.998  69.422
  39.260  30.924  70.065  36.481   9.504   0.586  36.712   9.748  -0.311  36.301
  10.337   1.022  66.650  15.546  28.922  66.095  15.832  29.648  66.046  15.441
  28.186  32.566  60.973  23.949  31.958  61.697  24.094  33.393  61.397  23.720
  46.447  30.061  67.402  46.000  30.896  67.535  46.326  29.870  66.472  11.890
  26.773  19.787  12.412  27.283  19.167  11.631  27.404  20.458  66.649  35.397
   1.551  67.323  36.057   1.386  66.303  35.185   0.685  11.034  21.477  19.645
  11.282  22.368  19.398  10.102  21.420  19.435  55.168   9.016  69.805  55.485
   9.919  69.819  54.587   8.955  70.563  15.348  12.928  51.303  15.677  12.095
  50.967  16.135  13.422  51.533  60.347   3.920  56.036  61.127   4.195  55.555
  60.101   3.085  55.636  47.661  56.640  33.385  47.206  56.456  34.206  48.310
  55.940  33.309  38.742  73.349  42.424  39.436  72.691  42.445  39.129  74.120
  42.839  51.303  58.147  49.680  52.174  57.768  49.562  51.007  58.348  48.793
  28.316  73.248  70.202  28.158  73.321  71.143  28.454  74.149  69.911  64.034
   8.640  18.175  64.769   9.250  18.237  64.433   7.774  18.256  11.864  24.445
  33.591  11.149  25.067  33.730  11.539  23.623  33.958   5.677   0.390  48.146
   4.922  -0.191  48.240   6.363  -0.167  47.777  35.676  63.584  16.229  35.948
  64.499  16.291  35.945  63.198  17.063   2.607  48.867  52.058   2.088  49.151
  52.811   2.252  48.008  51.832  65.522  35.249  71.608  64.659  35.470  71.959
  65.522  35.617  70.724  61.244  36.736  34.912  61.673  35.976  35.305  61.005
  36.448  34.031  13.295  52.322  62.352  13.784  52.651  63.106  13.535  51.397
  62.296  44.409  31.423   9.204  44.086  30.600   8.839  44.806  31.876   8.460
  43.938  30.770  47.164  43.230  31.330  47.483  44.257  31.211  46.377   8.983
  59.133  24.306   9.391  59.107  23.441   9.707  58.999  24.917  32.743  60.730
  39.390  32.685  61.676  39.255  32.924  60.375  38.520  23.151  21.090   8.164
  22.957  20.213   7.833  23.847  20.954   8.808  53.217  21.382  45.971  53.303
  20.722  45.282  52.943  22.174  45.509  18.404  70.140  34.149  19.293  69.787
  34.122  17.892  69.546  33.600  19.205  39.514  27.353  18.460  39.129  27.814
  19.681  39.998  28.028  62.992  38.334  30.621  63.574  37.924  29.981  62.847
  39.218  30.282  18.609  11.233  64.963  18.331  11.736  64.197  19.077  11.866
  65.508  54.601  69.563  25.172  55.344  70.115  25.414  54.854  69.173  24.336
  66.138  19.348  62.692  65.877  18.504  63.062  66.806  19.127  62.043  33.378
  60.519  11.430  33.418  59.777  12.034  34.230  60.946  11.518  55.561  39.509
  53.280  56.268  39.532  53.925  54.771  39.708  53.783  11.258  13.853  11.699
  11.928  14.452  12.029  11.721  13.026  11.567  24.282  58.179  67.852  24.243
  58.764  67.096  23.552  58.454  68.406   8.268  42.457  66.719   9.199  42.417
  66.939   7.818  42.257  67.540  16.089  73.858  50.069  16.305  73.508  49.205
  16.745  73.478  50.653  67.782   1.410  15.820  68.723   1.468  15.651  67.639
   1.979  16.576  33.148  19.760  55.554  32.936  20.677  55.730  32.590  19.523
  54.813  66.802  51.375  17.271  66.713  50.493  17.633  67.684  51.649  17.522
  13.190  23.699  39.861  14.109  23.959  39.794  13.201  22.920  40.418  46.434
  56.208   6.225  46.399  56.955   6.822  47.259  56.319   5.751  36.191   2.435
  24.699  36.004   2.011  23.862  37.145   2.409  24.773  34.312  67.026  35.099
  35.148  66.726  34.741  34.380  67.981  35.096  45.678  57.361  67.423  45.736
  57.365  66.468  44.741  57.283  67.605  32.329  54.730  60.536  32.492  55.186
  61.361  31.383  54.584  60.526  49.007  43.954  62.839  49.766  44.522  62.712
  49.375  43.130  63.159   0.670  17.617   6.681   0.949  18.532   6.664  -0.180
  17.633   7.121  11.214  27.062   9.268  12.122  27.131   8.973  11.154  26.190
   9.657   4.696  66.119  69.796   3.942  65.695  70.206   4.973  66.780  70.430
  73.934   0.775  41.619  73.278   0.113  41.837  74.511   0.341  40.990   1.564
  32.900  37.877   0.699  32.493  37.836   2.116  32.345  37.325  44.350  63.887
  64.841  43.403  63.808  64.728  44.626  63.028  65.161  16.366  61.728  50.967
  15.966  61.885  50.111  15.671  61.322  51.485   4.499  50.906  29.164   5.098
  50.181  29.340   4.664  51.137  28.250  51.892  42.532  44.127  51.741  43.446
  44.367  51.024  42.196  43.903  26.525  41.226   8.124  26.019  40.417   8.201
  27.091  41.084   7.366  55.824  19.747  57.523  56.661  19.819  57.064  56.061
  19.708  58.449  45.938  22.762  63.714  45.271  22.113  63.490  45.458  23.449
  64.176  66.365  38.519   5.177  65.517  38.118   4.986  66.819  38.531   4.334
  68.266  23.762  10.832  67.899  22.969  11.222  68.804  23.446  10.107  50.809
   9.263  14.013  51.303  10.016  13.690  51.287   8.503  13.683  44.208  59.011
  45.900  44.776  59.618  45.426  43.470  59.549  46.188  58.801  38.475  17.760
  58.131  39.069  17.422  59.490  39.054  18.088   6.716  48.577  26.601   7.328
  47.993  27.049   5.865  48.148  26.691  29.038  21.560  66.544  28.219  21.431
  67.022  29.656  20.959  66.961  71.074  30.245  22.598  70.965  30.333  21.651
  71.091  31.146  22.921  61.895  43.910  43.753  61.806  43.827  44.702  62.501
  43.211  43.507  53.264  58.449  11.557  54.182  58.719  11.569  53.262  57.630
  11.062  58.123  43.247  18.950  57.980  42.594  19.635  57.261  43.369  18.552
  50.942  33.116  64.238  51.762  32.718  64.529  50.260  32.537  64.579  48.725
  35.795  10.413  49.633  35.972  10.656  48.688  34.846  10.298  70.226  71.914
  60.963  70.752  72.639  61.298  70.842  71.388  60.452   2.041  23.338  40.877
   2.703  23.118  41.532   2.300  24.203  40.557  42.315  15.077  36.680  41.874
  15.920  36.575  41.806  14.472  36.140  44.637  58.098  18.633  44.966  57.618
  19.393  43.878  58.579  18.962  72.401  67.493  18.514  73.054  68.178  18.658
  71.733  67.656  19.179   8.903   1.839  39.520   9.683   1.787  40.072   9.243
   1.840  38.625  58.777  44.223  62.965  58.016  43.781  63.342  59.500  43.997
  63.550  62.354  51.662  39.144  63.302  51.537  39.100  62.028  51.319  38.312
  20.520  54.672  23.838  21.263  54.136  24.114  20.039  54.850  24.647  11.365
  27.084  60.062  11.111  26.542  60.809  10.566  27.163  59.541  23.257  71.775
  48.522  22.783  72.605  48.564  23.947  71.858  49.180  50.492  31.285  12.974
  50.400  30.385  12.662  51.436  31.444  12.972  13.332  40.095  48.981  12.838
  40.656  49.579  13.364  39.246  49.422  69.426  39.636  50.910  69.174  38.929
  51.503  68.653  39.778  50.364  64.200  24.518   6.309  64.152  23.737   5.757
  63.706  25.182   5.829  61.660  11.832  36.598  61.704  12.788  36.559  62.344
  11.536  35.998  62.262  21.167  37.276  61.676  21.201  38.033  62.287  20.242
  37.034  66.815   4.566  24.525  67.093   5.370  24.087  66.646   4.832  25.429
   0.331  58.806  70.173  -0.367  59.459  70.215   0.599  58.682  71.083   2.282
  12.121  56.294   2.159  11.356  56.857   1.764  11.928  55.513  11.095  67.021
  50.994  10.181  67.247  51.162  11.593  67.756  51.351  59.060   1.888  11.982
  59.792   1.666  12.558  59.377   2.631  11.468  44.786  16.143  20.417  44.817
  16.350  19.483  43.859  16.210  20.647  22.688  63.198  25.702  23.036  63.541
  24.879  22.084  62.505  25.437   7.755  44.663  35.815   8.072  43.771  35.961
   6.803  44.593  35.881  60.684  47.900   4.581  60.643  47.290   3.845  60.861
  47.346   5.342  13.581  27.553  18.047  13.560  26.620  17.832  13.251  27.987
  17.260  17.278  54.344  31.565  16.356  54.242  31.801  17.311  55.170  31.082
  54.998  13.932  57.565  54.172  14.362  57.788  54.749  13.233  56.960  20.761
  21.657   1.541  20.019  22.053   1.084  21.189  22.390   1.984  26.454  14.616
  62.035  27.290  14.156  62.112  26.621  15.481  62.409  29.433  59.611  31.221
  29.396  60.545  31.423  30.205  59.294  31.689  58.043  17.570  21.039  58.264
  17.227  20.173  57.341  18.200  20.875  38.407   7.603   1.783  37.846   8.344
   1.552  38.634   7.204   0.943   2.714  70.226  32.992   3.387  70.907  33.022
   2.357  70.282  32.105  52.486   0.851  28.890  53.037   0.322  29.468  52.345
   0.299  28.122  59.772  23.753   5.351  60.392  24.324   4.898  59.007  24.306
   5.507   8.359  67.576  72.170   7.939  68.205  72.756   8.220  67.935  71.294
  47.261   2.399  71.750  47.490   2.168  72.650  46.487   2.956  71.835  15.301
  55.649  57.323  16.241  55.571  57.488  14.951  54.779  57.520  13.826  12.679
  35.582  13.628  13.219  34.817  14.501  13.168  36.053  39.199  66.565  70.966
  38.842  67.195  70.340  38.464  65.987  71.170   2.394  41.736  59.482   2.464
  41.357  58.606   1.571  41.391  59.828  51.360  22.027  50.637  51.770  21.801
  49.802  50.420  21.986  50.460   3.811   3.747  54.513   4.432   3.316  55.101
   3.802   3.198  53.729  24.532  45.768  56.461  24.198  45.353  55.665  24.146
  46.644  56.455  13.623  42.452  55.030  13.762  41.742  55.656  12.695  42.668
  55.114  55.770  56.864  64.728  55.930  56.252  64.010  54.956  56.556  65.127
  37.399  58.039  39.925  37.617  58.550  39.145  36.585  58.427  40.245   9.717
  40.357   8.097   9.138  40.734   8.759  10.580  40.346   8.511  67.792  52.944
  48.573  67.776  53.862  48.302  66.876  52.669  48.541  60.755  46.221  25.053
  60.157  46.968  25.077  60.499  45.734  24.270  72.450  35.659  31.383  72.624
  36.396  30.798  72.804  35.935  32.229  24.102  24.598  26.132  24.988  24.399
  26.433  23.644  24.899  26.917  58.623  49.895  31.361  58.901  50.221  32.217
  57.699  49.676  31.476  53.270   9.946  23.026  53.523   9.241  22.431  52.522
  10.363  22.598  67.421  50.389   2.015  67.528  50.164   2.939  68.077  51.068
   1.857  50.578  55.108  30.907  51.016  55.940  31.085  50.158  54.875  31.735
  29.506  20.814  33.164  28.585  20.555  33.134  29.712  20.862  34.097  42.292
  55.508  37.165  42.520  55.241  38.056  41.531  54.971  36.942  62.629   2.719
  57.605  63.126   3.457  57.251  61.942   3.125  58.133  29.048   8.801  48.500
  28.829   9.537  49.071  29.997   8.708  48.582  19.117  72.504   0.185  19.566
  71.834   0.701  19.576  72.506  -0.655  23.952  20.250  68.514  24.845  20.124
  68.835  23.401  20.134  69.288   8.914  31.766  34.094   9.766  31.680  33.666
   9.091  32.287  34.877  62.374  14.021  39.353  62.587  14.781  39.894  62.919
  13.317  39.704   0.482   2.150  17.226   0.041   1.895  16.416   0.997   2.921
  16.985  27.900  60.562  29.070  27.250  60.738  29.750  28.651  60.203  29.543
   0.147  52.648  59.023  -0.391  53.400  58.774   0.894  52.681  58.426   5.315
  29.666  55.318   5.452  29.620  54.372   5.596  30.550  55.557  18.657  22.249
  71.800  19.147  21.633  71.256  18.991  23.110  71.547  43.787  14.891  39.080
  44.612  15.334  38.881  43.276  14.961  38.273  59.128  39.177  41.371  58.645
  39.507  40.614  59.774  39.857  41.559  47.933  15.867  66.379  48.286  15.369
  67.116  48.040  15.288  65.625  17.805  18.743  67.577  18.281  18.282  66.886
  18.427  19.393  67.903  33.742  70.345  13.757  34.410  70.294  13.073  32.984
  70.735  13.322  54.437  48.041  59.484  54.422  47.280  60.065  53.859  48.676
  59.905  68.022  50.342  46.345  67.828  49.947  47.195  68.783  50.899  46.508
  71.103  68.028  14.694  70.779  67.788  13.826  71.514  68.884  14.567  18.689
  66.659  34.940  19.412  67.147  35.334  18.418  66.042  35.620  24.508  73.563
   1.813  24.710  72.631   1.728  24.282  73.677   2.736  35.490  74.624   9.244
  35.497  75.533   9.544  35.404  74.108  10.045  60.141  24.798  32.135  61.058
  25.071  32.117  59.652  25.584  31.889  63.297   7.783  72.053  62.559   8.237
  71.647  63.967   8.459  72.157  57.181  66.077  62.681  57.015  66.497  61.837
  56.328  66.064  63.115   7.227  14.305  61.492   6.600  13.738  61.042   7.250
  13.971  62.389  49.741  44.354  10.153  50.604  44.766  10.169  49.604  44.050
  11.051  42.081  14.455  44.356  42.604  14.952  44.985  41.358  15.040  44.130
  38.152  13.237  32.554  38.935  13.028  32.045  38.293  14.136  32.852  25.729
  35.210  16.508  25.316  34.605  17.125  26.393  35.665  17.026  10.278  21.647
  27.769  10.717  20.827  27.996  10.220  22.125  28.597  55.304  22.657  21.509
  55.234  22.279  22.385  55.056  23.575  21.623  45.803   6.394  25.335  45.539
   6.972  26.050  45.398   5.552  25.546  54.839  54.592  21.361  55.593  54.742
  20.791  55.069  53.808  21.860  55.809   5.972  56.772  55.673   6.533  56.009
  56.755   5.993  56.920  47.781  60.576  42.946  48.011  61.220  43.616  48.623
  60.249  42.629   0.989  61.770   0.771   1.456  62.372   1.350   1.422  61.869
  -0.077  51.606  15.143  66.355  52.105  15.224  65.542  51.774  15.961  66.822
  64.296   0.592  21.909  65.240   0.683  22.034  63.928   0.684  22.788  14.984
  13.221  56.825  14.308  13.878  56.657  15.471  13.164  56.003  45.035  32.051
  44.967  44.604  32.315  44.154  45.509  32.832  45.252  71.154  50.676  38.539
  70.344  51.062  38.871  70.949  50.425  37.639  54.079  15.803  40.944  53.950
  14.856  40.999  54.477  15.941  40.085  54.902  34.531  53.945  55.030  34.525
  52.996  53.967  34.362  54.062   4.175  56.857  13.949   3.444  57.192  14.468
   4.224  57.446  13.196  42.356  63.685  42.647  42.113  64.610  42.681  42.490
  63.507  41.716  62.346   2.014  28.221  61.545   1.569  28.497  63.052   1.428
  28.495  14.178  49.977  59.979  13.306  50.312  59.769  14.703  50.174  59.203
   3.142  18.904  63.186   3.091  19.166  62.266   3.171  19.730  63.669  69.638
  47.309  46.299  69.832  46.415  46.019  70.332  47.839  45.907  29.014  58.722
  62.485  29.490  59.244  63.130  29.252  59.108  61.642  45.349   3.456  22.223
  46.064   2.820  22.201  44.868   3.248  23.024  70.432  17.919  70.115  69.516
  17.869  69.843  70.749  18.740  69.739   5.986  25.715  31.221   5.835  24.896
  30.749   6.109  25.447  32.132  24.372   2.827  39.119  24.607   2.117  38.521
  25.199   3.076  39.532  74.060  40.883  41.097  73.340  41.512  41.038  74.075
  40.456  40.240  16.670   8.991   0.641  16.369   8.093   0.502  16.035   9.365
   1.251   3.263  50.284  31.665   3.124  51.184  31.961   3.587  50.373  30.769
  40.801  56.868  12.019  41.208  56.190  11.479  41.410  57.605  11.976  13.907
   5.312  32.013  14.200   5.356  32.923  14.653   4.946  31.538  42.435  71.283
  62.269  41.805  70.705  61.838  42.506  72.037  61.684  36.835  62.891  63.100
  37.607  63.331  63.455  36.591  63.416  62.337  52.012  69.851  47.451  51.578
  68.998  47.445  52.148  70.044  48.379   6.509   4.616  10.269   6.871   5.464
  10.527   7.178   4.232   9.703  19.575  44.878  27.952  19.296  43.963  27.973
  19.316  45.227  28.805  64.158   7.831  21.831  65.098   8.003  21.765  63.891
   8.268  22.639  25.203   8.630  13.259  24.996   8.309  14.137  24.972   9.558
  13.283  53.642  49.795  42.393  53.817  50.602  42.878  52.798  49.949  41.969
   2.609  17.966  47.470   2.592  17.121  47.022   3.137  17.812  48.253   5.885
   0.694  29.190   4.972   0.789  28.918   6.062   1.476  29.712  70.253  67.468
  44.891  69.357  67.168  45.042  70.801  66.817  45.330  70.543  20.323  31.259
  70.160  20.689  30.461  71.083  19.595  30.952  59.871  24.201  53.451  59.791
  25.084  53.812  58.986  23.840  53.503  11.116  36.979   0.457  11.376  36.089
   0.220  10.626  36.875   1.273  43.832  56.970  47.762  42.877  56.916  47.745
  44.056  57.494  46.993   6.654  20.063   8.234   7.042  19.189   8.270   6.257
  20.113   7.364  68.295   2.763  37.761  69.180   2.572  38.073  67.982   1.931
  37.405  31.131  24.855   4.793  32.020  25.203   4.723  31.006  24.356   3.986
  19.833  69.419  54.102  19.353  68.669  53.751  20.585  69.517  53.517  25.825
  73.813  35.242  24.923  74.108  35.119  26.275  74.570  35.617  47.198   5.699
   8.134  47.315   6.621   7.905  46.902   5.287   7.322  12.280  59.524  52.455
  11.768  59.232  53.209  12.785  58.753  52.196  67.269  47.741  36.786  67.752
  48.519  36.507  66.979  47.335  35.969  61.532  68.825  21.614  61.151  69.135
  22.435  60.778  68.636  21.055  67.312  34.073  49.198  67.789  33.292  48.916
  67.083  34.521  48.384  60.132  20.117  16.578  60.623  20.273  15.771  60.424
  20.808  17.173  23.476  57.307  64.474  24.216  57.719  64.920  23.210  57.944
  63.811  16.303  10.209  42.872  16.109   9.438  42.339  16.532  10.888  42.238
  54.870   7.872   2.240  55.722   8.157   2.569  54.883   6.919   2.334  38.121
  55.921  68.848  39.060  55.972  69.024  37.910  56.755  68.429  55.673  57.379
  36.262  56.594  57.132  36.175  55.236  56.934  35.535  64.916  48.836  43.545
  64.386  49.304  44.190  64.659  49.215  42.704  58.676  18.470  30.498  59.196
  17.909  29.922  59.305  19.098  30.852  19.900  46.139  45.833  20.673  45.824
  45.366  19.387  45.350  46.009  54.041  48.201  55.529  54.474  49.034  55.713
  53.848  48.234  54.592  69.780  71.331  25.625  69.741  70.490  26.081  70.170
  71.930  26.262  63.757  42.080  43.064  64.227  41.271  43.267  63.289  41.887
  42.251  47.232  21.825  20.733  46.977  21.954  21.646  47.282  20.875  20.629
  32.224  12.428  13.769  33.132  12.134  13.846  32.039  12.392  12.831  14.164
  53.123  57.949  13.664  52.751  58.676  13.950  52.565  57.202  26.828  52.619
  64.527  27.603  52.884  64.032  27.171  52.077  65.237  71.205   4.024  20.785
  70.961   4.682  20.135  70.466   3.416  20.799  20.383  72.121  45.410  20.885
  72.053  44.598  20.876  72.743  45.945  16.725  20.148  44.233  16.041  20.789
  44.426  16.488  19.381  44.753  54.172  50.005  11.458  53.747  49.204  11.765
  53.834  50.691  12.033  23.208  44.535  67.657  22.452  44.947  68.076  23.930
  44.682  68.268  60.839   5.241  64.374  61.009   6.182  64.319  61.663   4.867
  64.686  32.063  50.129   4.718  32.280  50.512   5.568  31.369  49.498   4.909
  44.964  26.153  17.842  45.820  26.508  17.604  45.129  25.641  18.634  49.159
  52.875   7.596  48.622  53.667   7.581  48.532  52.163   7.728  62.837  40.690
  49.319  62.348  41.497  49.159  63.210  40.805  50.193  62.054  21.642  53.048
  62.655  21.495  52.317  62.463  21.194  53.788   1.441  43.971  41.590   1.875
  44.074  42.437   1.704  43.101  41.290  51.671  11.990   9.294  52.106  12.494
   9.982  50.856  12.464   9.129   5.645  56.210  70.372   5.413  55.304  70.575
   5.050  56.456  69.664  52.000  37.952   2.312  52.003  37.051   1.989  52.228
  37.875   3.238  71.304  40.021  13.839  71.757  39.825  14.659  71.781  40.766
  13.474  33.631  44.443  19.129  34.105  43.817  19.676  32.711  44.194  19.222
  55.773  51.276   9.684  56.320  50.542   9.407  55.127  50.885  10.272   4.034
  56.583  68.234   3.978  57.283  67.583   4.253  55.801  67.727  30.948  66.013
  41.453  30.578  65.137  41.563  30.377  66.435  40.810  36.147  34.845  12.053
  35.343  34.341  12.174  35.881  35.756  12.180  48.967   9.440  42.718  49.597
   9.372  43.435  48.118   9.272  43.128  67.165  53.391  21.419  67.129  53.177
  22.351  66.813  54.280  21.364  59.395  23.202  60.981  59.295  23.731  60.190
  58.499  22.994  61.247  66.366  58.025  32.586  66.986  57.315  32.417  65.926
  57.770  33.397  73.527  69.562  47.709  73.819  70.351  48.165  72.581  69.677
  47.613  26.457  55.601  58.302  26.653  56.120  59.082  26.882  54.758  58.462
  12.916   5.854  41.402  12.049   5.461  41.300  13.044   5.907  42.349  37.849
   4.223   5.352  38.339   3.722   4.700  37.324   4.836   4.837  11.092  73.389
  42.664  10.350  73.922  42.950  10.715  72.527  42.490  50.468  19.781  70.568
  50.712  20.143  69.716  50.056  18.942  70.362   9.840  24.834   1.592  10.231
  25.260   0.829  10.196  23.946   1.579   8.564  42.946  41.875   9.382  43.067
  42.358   7.953  42.594  42.522  23.099  52.099   3.922  23.906  52.065   3.408
  23.246  52.806   4.551   1.681   5.952  34.376   2.301   5.641  33.717   1.185
   6.640  33.931  63.068  40.200  37.635  63.662  40.945  37.549  62.902  39.921
  36.734  20.631  22.915  42.978  20.462  22.038  43.321  20.061  23.488  43.492
  46.735  12.558   4.073  47.631  12.876   4.187  46.416  13.016   3.295  25.526
  37.655  10.982  24.734  37.183  11.237  26.239  37.170  11.399  32.737  16.592
  12.457  33.575  16.184  12.677  32.485  16.187  11.627  25.739  24.694  14.628
  24.901  24.287  14.849  26.394  24.037  14.865   0.957  56.837  65.136   0.849
  56.024  64.642   0.921  57.527  64.473  46.458  30.247  17.187  46.879  31.016
  16.803  47.179  29.742  17.563   5.878  50.272  67.240   6.327  50.313  68.084
   6.337  50.910  66.693  17.091  57.998  34.076  17.757  57.396  33.746  16.495
  57.444  34.581  65.737  19.779  10.131  66.165  20.084   9.331  65.739  18.825
  10.054  12.338  39.899  16.213  12.965  40.413  16.722  12.733  39.029  16.154
  40.867  70.031   1.625  40.896  70.087   2.580  40.220  69.350   1.444  61.738
  22.665  15.468  61.190  23.438  15.605  62.524  22.833  15.988  44.596  60.689
   5.003  43.846  61.097   4.570  44.884  61.339   5.644  70.150  23.841   8.503
  70.183  24.460   7.773  70.673  23.096   8.209  66.948  66.487  47.953  67.456
  66.476  48.764  66.629  65.590  47.858  17.619  36.747  69.114  18.255  36.371
  69.724  18.007  36.611  68.250   3.275  20.419  18.640   3.777  21.028  19.182
   2.649  20.973  18.173  31.843  71.495  55.340  32.145  71.824  54.493  32.253
  70.634  55.422   1.269  50.919  28.488   2.200  50.838  28.278   0.897  50.067
  28.260   8.833  10.935  42.078   9.592  11.486  41.885   8.086  11.532  42.029
  24.828   1.377  15.113  25.168   1.920  14.402  23.991   1.049  14.784  38.086
  52.522   9.407  37.737  52.128   8.607  37.547  53.300   9.545  67.577  57.793
  16.404  67.282  58.440  15.763  66.975  57.056  16.293  66.443  43.928  48.512
  65.568  44.278  48.683  66.734  44.386  47.724  -0.048  23.345  28.936  -0.494
  24.192  28.944   0.883  23.565  28.957  11.722   2.410  12.903  11.802   2.302
  13.851  12.584   2.172  12.561  16.850  22.749  68.294  17.399  22.477  67.559
  16.279  21.998  68.457   6.480   3.233  39.240   7.253   2.669  39.228   6.634
   3.836  39.968  25.815  23.066  57.357  25.759  22.233  57.825  25.858  22.819
  56.433   5.785  24.157  61.462   5.083  24.595  61.943   5.941  23.348  61.950
   0.781  28.727  40.246   1.275  28.532  39.449   0.659  27.876  40.666  13.620
  53.789  46.895  13.524  54.377  47.645  14.330  53.197  47.144  65.876  58.107
   9.191  65.398  58.633   8.550  65.631  57.203   8.991   5.921  25.092  33.885
   5.439  25.210  34.703   6.660  25.697  33.953  57.879  20.123  56.033  57.817
  19.284  55.576  58.675  20.526  55.685   2.518  37.198  30.601   1.905  36.635
  30.128   2.393  38.065  30.216   5.944  53.051  52.536   5.003  52.883  52.473
   6.087  53.265  53.458  57.006  74.068  65.765  56.886  73.737  66.655  56.433
  73.522  65.227  73.411  61.227  66.823  72.981  61.816  67.443  74.102  60.805
  67.334  49.429   3.521   8.584  49.290   4.455   8.741  50.232   3.316   9.062
  53.828  70.188  54.747  53.646  69.420  55.288  53.897  69.844  53.857  35.945
  72.151  52.285  36.521  71.786  52.957  36.537  72.593  51.676  32.049  20.491
  29.213  31.648  20.296  28.366  32.990  20.403  29.058  30.855  14.861  18.285
  30.948  15.813  18.306  29.964  14.714  17.968  25.577  63.888  17.746  26.513
  63.688  17.740  25.229  63.428  16.982  18.521  74.004  63.406  18.995  73.867
  64.227  18.334  73.120  63.088  72.094   2.942  47.401  72.652   2.369  46.874
  71.897   2.429  48.185  62.073  12.974  28.939  61.873  12.065  28.716  62.918
  13.143  28.522  25.034  27.340  72.066  24.916  28.161  72.544  24.621  27.496
  71.217  39.254  52.394  58.772  39.222  52.074  59.673  38.471  52.938  58.683
   1.618  34.603   1.089   0.774  34.164   0.986   1.407  35.537   1.068  37.220
  64.270  29.076  36.853  65.060  29.472  38.049  64.557  28.693  26.929   5.699
   2.175  26.577   4.840   1.944  27.767   5.510   2.597  62.626  38.431  19.338
  62.640  37.636  18.805  63.549  38.655  19.460  62.144  31.212  20.122  61.437
  31.241  20.767  62.238  32.119  19.829   9.613  29.434  67.169  10.399  29.024
  67.530   9.657  30.342  67.470  15.162  11.556  63.226  16.091  11.678  63.421
  15.113  10.686  62.829  35.615  56.040   6.051  35.439  55.174   6.419  36.494
  56.258   6.361  70.523  46.142  48.620  70.386  46.837  47.976  71.451  46.204
  48.844  17.689  27.868  24.654  17.338  28.525  24.053  16.928  27.559  25.144
  26.522  54.670  15.560  27.433  54.960  15.599  26.125  55.219  14.884  55.922
  54.724  43.725  56.691  54.166  43.609  55.929  55.302  42.962  12.470  68.095
  13.537  13.115  67.767  12.910  12.798  67.810  14.390  51.353  49.500   2.722
  51.213  50.446   2.756  51.748  49.286   3.567  31.626  29.931   1.050  30.805
  29.540   0.748  31.746  29.582   1.933  62.919  60.846  16.090  63.281  61.677
  16.399  63.542  60.545  15.428  46.369  18.784  12.756  45.448  18.952  12.954
  46.838  19.514  13.161  65.265  24.769  36.376  65.858  25.034  37.079  64.552
  24.312  36.823  21.181  68.254  13.416  20.488  67.594  13.421  20.875  68.928
  14.023   6.082  68.252  53.159   5.793  67.546  53.737   5.947  69.050  53.670
  42.425  66.771   8.558  42.942  66.657   9.355  42.866  67.477   8.085  45.034
  35.862  41.897  45.335  34.971  41.721  45.819  36.403  41.803  64.994  55.398
  70.913  64.181  55.228  70.437  65.120  56.344  70.843  38.105  59.644   1.060
  38.812  59.099   0.715  38.489  60.517   1.133  69.553  38.588  31.083  69.718
  38.942  30.209  68.819  39.103  31.415   2.211  32.948  63.916   3.137  33.078
  64.120   1.745  33.350  64.650  17.603  30.110  29.002  16.851  29.981  28.424
  18.217  30.631  28.485  55.965  19.434  20.306  55.215  19.657  19.754  55.893
  20.025  21.056  27.881  68.331  16.663  27.590  67.792  17.399  27.087  68.486
  16.151  14.864  64.850  70.065  15.457  64.844  69.314  15.301  65.405  70.711
  66.910  67.778  51.905  67.003  66.900  52.274  66.022  67.793  51.546   5.796
  23.613  22.364   5.639  24.403  22.881   6.634  23.773  21.930   5.752  33.075
  58.858   6.453  33.309  58.250   6.204  32.875  59.678  49.220  14.069  27.725
  49.417  13.148  27.553  49.577  14.536  26.969  10.665  53.237  62.385  11.531
  52.850  62.511  10.059  52.592  62.750  57.433  61.233   7.060  57.867  62.084
   7.124  58.120  60.598   7.265  41.472  47.413  56.226  41.034  46.567  56.323
  42.311  47.203  55.817  34.120  69.532  35.321  33.433  70.115  34.997  34.399
  69.927  36.147  23.229  55.064  47.459  23.850  55.777  47.313  23.777  54.283
  47.543  51.938  60.317   8.574  51.621  59.792   7.839  52.829  60.563   8.326
  66.336  52.368  45.120  67.032  51.821  45.485  65.705  51.745  44.760  31.553
   3.310  29.840  31.972   2.667  29.269  31.250   3.997  29.246  72.205  43.856
  63.339  72.580  43.443  64.117  72.771  44.610  63.172  32.388   8.635  38.705
  31.660   9.255  38.670  32.989   9.008  39.350  64.254  50.564  30.050  64.669
  49.918  30.621  63.957  51.254  30.644   6.901  50.471  54.468   6.418  50.435
  53.642   7.079  49.555  54.682  47.781  43.133   3.332  48.355  43.884   3.183
  48.380  42.398   3.466  67.435  49.519  53.684  67.972  49.858  54.400  67.708
  48.607  53.589  13.591   9.072   4.653  14.148   8.798   5.381  12.988   9.707
   5.039  16.965  30.804  25.838  17.229  31.723  25.793  16.039  30.808  25.597
   5.263  28.374   6.528   5.569  28.565   5.641   4.909  27.487   6.473   7.945
   4.209  30.439   8.396   5.053  30.464   8.621   3.569  30.661  58.686  16.551
  18.605  57.811  16.635  18.226  59.280  16.750  17.881  16.826  24.661  49.556
  16.854  25.592  49.337  16.928  24.214  48.716  53.654   5.415  19.505  54.545
   5.450  19.157  53.530   4.498  19.752   6.767  63.287  58.841   5.978  63.558
  59.310   6.846  62.351  59.027  60.949  27.129  66.920  60.119  27.487  66.606
  61.286  26.622  66.181  64.071  36.651  60.312  63.757  37.323  59.708  63.360
  36.547  60.946  15.960   6.897  25.967  16.327   7.219  25.143  16.146   7.591
  26.599  52.803  27.577  12.990  52.609  26.639  12.975  51.962  27.999  12.814
   3.892   2.717  27.464   3.595   3.401  28.064   3.366   2.846  26.675  69.513
  42.463  70.517  70.248  42.468  69.904  68.941  43.167  70.211  28.116  34.834
  68.988  27.409  35.460  68.832  28.424  35.035  69.871  57.417  48.665  16.819
  56.960  48.560  15.984  56.751  48.483  17.482   6.722  35.208  67.775   7.605
  35.489  67.533   6.837  34.741  68.602  55.481  65.678  10.871  54.996  65.065
  11.423  55.959  66.231  11.489   6.064  30.719  70.464   6.297  30.808  69.540
   6.642  30.029  70.791  12.886  63.890  64.752  13.609  64.510  64.654  12.959
  63.315  63.991  26.849  17.519  26.021  27.179  16.630  26.158  27.428  18.072
  26.545  63.720  52.320  72.090  64.165  51.937  72.846  64.357  52.253  71.379
  38.693  40.069  10.922  39.469  40.008  10.364  39.042  40.196  11.804  69.413
  32.071  40.123  69.679  31.658  39.301  70.103  31.837  40.743  10.992  44.922
  59.683  10.243  45.496  59.843  10.614  44.141  59.278  41.093  63.410  13.997
  40.317  63.873  14.313  41.618  64.087  13.571  73.642  38.375  52.469  72.979
  38.085  53.097  73.138  38.719  51.731  56.150   6.743  68.367  55.686   7.579
  68.421  56.586   6.656  69.214   5.493  56.698  18.870   5.303  56.479  19.782
   5.088  57.556  18.741  70.237  16.377  12.578  69.604  16.090  13.236  69.859
  16.097  11.744  61.113  34.120  10.618  60.654  33.709  11.351  61.098  35.056
  10.820  46.452  72.014   8.535  46.372  72.694   7.866  46.924  72.437   9.252
  11.029  42.825  55.174  11.046  43.212  56.049  10.098  42.759  54.959  62.847
  69.666  18.558  62.604  69.797  17.642  63.037  70.546  18.884  15.143   7.533
  12.209  14.569   6.841  12.538  15.500   7.944  12.996  44.079  24.902  15.420
  43.707  25.681  15.006  44.463  25.224  16.235   5.401  38.296  49.882   5.643
  37.375  49.972   5.117  38.556  50.759   4.003  19.571  11.799   3.504  18.764
  11.668   4.733  19.312  12.361  17.229  50.299  10.605  17.107  50.941  11.304
  17.975  50.629  10.104  35.832  66.970  21.197  35.886  66.073  20.869  34.930
  67.237  21.018  41.247  20.686  50.077  41.514  21.246  49.348  40.961  19.872
  49.661  51.115  42.086  39.889  52.047  42.302  39.855  51.048  41.244  39.439
   1.596   3.392  10.325   0.906   3.892  10.759   1.131   2.701   9.853  31.907
  28.793  17.737  32.816  28.703  18.021  31.843  29.694  17.420  70.287  34.755
  49.550  70.508  35.575  49.108  69.351  34.641  49.390  15.673  50.120  57.755
  15.426  49.464  57.103  16.458  50.532  57.393  47.380  31.014  41.351  46.843
  30.611  40.668  47.216  30.482  42.130  19.731  23.475  14.122  20.213  22.855
  14.669  18.899  23.600  14.577  50.315  18.333   6.006  50.594  18.411   6.918
  49.997  17.434   5.928   1.710   4.283  71.042   1.767   5.138  71.467   2.204
   3.697  71.616  69.055  48.555  26.300  69.988  48.346  26.343  69.010  49.328
  25.737  57.681  18.173  10.287  58.198  18.833  10.748  58.199  17.372  10.354
  34.690  22.671  46.237  35.551  22.578  45.828  34.313  23.449  45.827  32.710
  39.984  68.052  32.395  40.115  68.946  33.258  39.201  68.104  37.950  17.251
  64.412  37.174  17.783  64.238  37.679  16.651  65.107   3.200  50.767  61.055
   2.997  49.857  61.273   3.567  50.726  60.172  30.725  10.919  57.496  30.061
  10.248  57.654  30.523  11.609  58.128  37.268  21.985   8.572  37.849  22.024
   9.331  36.776  21.173   8.688  44.580   1.352  28.656  43.898   1.974  28.913
  45.309   1.902  28.369  30.985  47.161  62.089  31.116  46.854  61.192  31.717
  46.789  62.580  27.309  13.888  57.803  26.418  14.122  58.065  27.351  12.939
  57.916  53.934  52.020  17.265  53.743  52.822  16.779  53.764  51.315  16.639
  58.698  70.936  12.584  59.241  71.658  12.901  58.898  70.880  11.649  64.883
  56.183  16.955  65.303  56.464  17.768  64.862  55.228  17.015  10.708  56.701
  29.998  10.664  56.203  30.814  11.521  56.411  29.584  36.084  56.090  51.810
  36.280  56.997  51.575  35.342  56.153  52.411   6.937  56.751  49.382   6.696
  56.950  48.477   6.742  55.819  49.482  35.374  73.387  37.582  35.217  72.475
  37.826  34.640  73.611  37.010  46.075  72.181  44.314  45.769  71.974  43.430
  45.847  71.409  44.832   0.165  37.062  33.122   0.530  37.545  32.381   0.020
  37.729  33.794  31.951  21.388  44.859  31.564  21.141  45.699  31.396  22.100
  44.541  36.506  27.037   1.119  36.251  27.624   1.831  35.930  27.276   0.393
  71.770  49.421  40.853  71.779  49.763  39.959  71.157  49.988  41.321  19.777
  10.229  31.844  20.125  10.460  32.705  20.548   9.988  31.331  64.356   9.630
  46.843  63.696   9.371  47.486  63.866  10.122  46.183  18.534  25.769  70.367
  19.186  25.859  71.061  17.718  25.575  70.828  18.624  50.462  29.095  18.714
  49.513  29.187  18.086  50.724  29.842  36.232   5.986  23.589  36.580   5.761
  24.452  36.891   5.664  22.974  16.158  45.839  22.824  16.894  45.931  23.428
  16.310  45.000  22.388  74.352  36.559  13.614  73.426  36.673  13.397  74.515
  37.197  14.309  35.206  54.421  71.868  34.634  53.667  71.729  36.072  54.042
  72.014   8.129   6.541  61.448   8.380   6.670  62.362   8.927   6.722  60.952
   2.120  17.657  11.477   2.191  16.897  10.898   1.184  17.730  11.662  62.685
  39.942  54.822  62.697  40.899  54.798  63.565  39.685  54.548  52.352  71.307
  25.947  51.660  70.697  25.690  53.133  70.760  26.035  45.400  18.909  42.754
  45.842  19.714  43.022  45.613  18.278  43.442  22.395  60.722  42.506  22.179
  61.547  42.940  23.034  60.307  43.086  62.622  20.061  14.226  63.203  20.320
  14.941  63.182  19.562  13.631  10.824  26.667  30.869  10.955  27.521  30.456
  11.359  26.066  30.351  66.994  45.883  46.733  67.918  45.696  46.572  66.771
  46.559  46.092  17.371  56.586  68.431  16.848  56.634  67.630  17.858  55.766
  68.350   2.948  34.593  32.112   2.580  34.921  32.932   2.613  35.191  31.443
  31.890   2.377  34.926  32.289   3.011  34.331  31.485   2.912  35.609   3.465
  68.048  72.486   2.822  68.386  71.862   4.310  68.323  72.131   3.459   8.864
   5.705   3.771   9.195   6.547   4.158   8.286   5.401   5.992  68.223   8.085
   5.966  68.630   7.219   6.278  67.325   7.919  59.735  34.426  30.369  60.436
  34.510  29.723  59.074  33.886  29.936  21.274   5.746  13.379  21.020   4.824
  13.335  20.554   6.170  13.847   1.047  21.850  24.219   1.000  21.498  23.330
   0.613  21.190  24.760  39.237  15.016  49.242  39.515  14.211  49.680  39.195
  15.667  49.943  34.398  11.522  54.426  35.062  10.881  54.681  33.823  11.047
  53.826   5.682  14.364   4.742   5.778  14.825   3.909   6.576  14.275   5.072
   8.945  42.371  36.862   9.827  42.206  36.530   9.069  43.003  37.570  57.653
  54.942  49.591  57.721  54.836  50.540  58.018  54.133  49.233  25.567  55.527
  13.179  25.636  56.479  13.114  25.278  55.248  12.310  41.202  35.367  64.056
  41.974  35.571  63.529  40.526  35.146  63.415  42.919  19.621  30.047  42.979
  19.481  29.102  42.431  18.863  30.370  40.333  66.471  27.037  39.467  66.334
  26.652  40.892  66.699  26.295  30.889  43.772  19.397  30.212  43.644  18.733
  30.497  43.441  20.205  64.488  15.899  17.632  64.996  15.092  17.714  64.232
  16.113  18.529  35.628   0.302  61.962  35.315   0.650  62.797  36.538   0.593
  61.907  40.137  69.484  61.541  40.341  69.123  60.678  39.480  70.159  61.368
  65.139   7.446   9.107  65.905   6.898   8.938  64.553   7.272   8.371  19.931
  69.791  70.293  20.330  70.503  69.794  20.674  69.303  70.649  43.623  57.245
  52.193  42.745  57.209  51.813  43.677  56.466  52.746  59.045  49.786  43.598
  59.710  49.941  42.926  58.322  49.370  43.128  67.300  38.734   7.579  66.758
  38.698   6.791  67.522  39.660   7.674  55.625  54.580  46.301  55.824  55.424
  46.707  55.630  54.759  45.361  56.546  39.830  46.436  55.853  39.943  45.785
  56.574  40.665  46.903  50.992  29.306  42.131  50.353  29.944  41.814  51.372
  28.932  41.336  38.579  55.121  52.141  37.713  55.468  52.355  38.408  54.426
  51.506   0.232  40.423  38.177   0.372  41.315  38.494   1.113  40.078  38.034
  57.889  13.626  49.301  57.678  13.354  48.408  58.176  12.823  49.734  33.228
  18.272  62.063  33.911  18.257  61.393  32.673  17.519  61.855  59.508  55.384
  38.248  59.895  54.743  38.844  59.082  56.019  38.824  43.138  69.141  30.988
  43.147  68.341  30.462  42.289  69.128  31.430  54.466  45.311  70.717  53.792
  45.637  70.120  54.205  45.643  71.576  44.974  37.278   8.613  44.302  37.407
   9.282  44.535  37.487   7.788  57.708  34.769  72.222  57.420  34.567  71.332
  57.013  35.319  72.581  62.812  46.622  11.310  62.299  45.898  11.668  63.710
  46.292  11.288  32.996  11.996   1.570  32.721  12.196   0.676  32.359  11.351
   1.878  64.308  13.720  25.897  64.873  13.182  26.451  64.646  13.590  25.011
  20.259  49.052  64.668  19.787  49.223  63.853  20.821  48.304  64.466  18.963
  16.414  48.542  19.773  16.816  48.228  18.860  16.748  49.433  17.927  49.854
  51.174  17.944  49.332  50.371  17.039  50.210  51.209  64.615  46.662  63.016
  65.152  47.452  63.082  63.732  46.954  63.244  64.510  73.119  70.582  64.199
  73.625  69.830  65.460  73.086  70.471  21.354  41.168  25.518  21.307  40.213
  25.545  22.044  41.356  24.881  31.193   5.396  55.812  31.536   4.576  55.459
  30.808   5.152  56.654  55.529  45.293  51.835  55.872  44.585  51.289  55.008
  44.849  52.504  25.640  59.890  56.133  25.610  58.943  56.272  24.801  60.099
  55.722  41.167  51.623  67.129  41.535  51.901  66.290  40.816  52.426  67.513
  41.744  30.676  71.922  42.069  29.863  72.308  40.849  30.472  71.651  31.371
  53.939  57.496  32.058  53.278  57.412  31.789  54.661  57.966  24.908  27.103
   8.868  24.340  26.443   9.266  24.632  27.135   7.952  57.348  16.078  47.877
  57.627  16.414  47.026  58.055  15.492  48.147   8.358  26.939  51.205   7.794
  26.718  50.463   7.942  27.706  51.601  55.647  59.642  67.471  56.026  59.903
  68.310  56.036  60.243  66.835   8.044  30.078  23.529   7.472  30.452  24.199
   8.735  29.637  24.024  61.561  53.575  33.488  61.388  53.569  34.429  61.950
  54.434  33.321   9.554  35.613  17.733   9.545  36.408  17.201  10.278  35.096
  17.380  56.152  48.733  35.994  55.916  49.352  35.303  55.523  48.017  35.899
  54.079   0.913  11.339  53.190   0.952  10.985  53.959   0.686  12.262  31.197
  70.589  28.673  31.106  70.198  29.542  32.131  70.785  28.596  42.230   6.278
  10.011  42.044   6.729  10.835  42.775   6.892   9.520  68.461  62.087  48.625
  69.262  62.606  48.550  67.778  62.645  48.253   9.966  50.050   7.790   9.412
  49.336   8.108  10.578  49.628   7.188  53.958  41.091   7.581  54.749  40.658
   7.904  54.283  41.780   7.001   2.536  48.482  62.558   1.805  48.227  63.121
   3.220  47.840  62.749  44.471  65.285   1.608  43.913  66.063   1.634  44.861
  65.300   0.734  20.241  57.530   5.365  19.483  57.170   4.903  19.963  58.405
   5.633   8.358  42.060  54.409   7.937  41.488  55.051   7.750  42.792  54.306
   7.642  69.591  61.795   7.391  70.100  62.566   8.077  68.816  62.151  66.669
  10.623   9.933  65.978  10.286  10.504  66.272  10.641   9.062   2.495  42.011
   8.478   3.350  42.325   8.772   2.698  41.359   7.807  46.051  52.011  57.873
  46.140  51.210  57.356  46.937  52.190  58.190  70.714   3.228  66.134  70.027
   3.094  65.482  70.806   4.179  66.191   4.367  72.997  24.628   3.942  72.938
  25.483   3.691  72.731  24.005  55.750  16.947  14.975  56.345  16.275  15.310
  55.919  16.968  14.033  36.284  10.275  60.479  37.130   9.928  60.196  35.930
  10.707  59.701   1.726  72.553  51.093   2.644  72.502  50.825   1.242  72.171
  50.361  39.193  73.512   3.889  39.797  72.925   4.344  38.851  72.988   3.165
  71.867   1.890  35.928  72.110   1.822  36.851  71.843   0.985  35.619  17.300
   0.693  44.120  17.212   0.907  43.191  17.839   1.398  44.478   5.453  34.193
  45.067   6.183  34.568  45.560   5.568  33.246  45.153  73.484  56.061  71.947
  72.761  56.361  71.396  73.117  56.035  72.831  36.357  21.453   5.738  36.007
  21.640   6.609  36.588  22.312   5.384  59.210  11.537  62.500  59.657  10.761
  62.162  59.650  11.725  63.329  63.851  74.508  29.091  64.436  74.038  28.497
  63.129  73.899  29.249  18.922  59.547  18.508  18.344  58.820  18.737  18.612
  60.277  19.044   8.849  32.384  39.287   9.700  31.963  39.172   8.227  31.784
  38.876  11.090  70.191  22.063  10.177  69.917  22.154  11.523  69.845  22.843
  42.392  36.419  41.264  43.151  35.844  41.169  42.710  37.150  41.793  71.752
  55.526   3.548  72.207  56.285   3.913  71.089  55.306   4.202  48.559  24.415
  23.664  49.425  24.199  23.319  48.733  25.008  24.395  53.775   0.844  67.506
  54.334   0.624  68.251  54.323   1.399  66.951  31.779  14.187  20.519  31.305
  14.496  19.747  31.227  13.490  20.875  70.186  67.760   7.749  70.175  68.536
   8.309  71.089  67.446   7.793  56.560  13.423  59.705  55.972  13.675  58.993
  56.462  12.473  59.772  64.663  52.138   8.752  64.696  52.582   7.904  64.428
  51.235   8.540  72.942  27.464  57.363  72.321  27.730  56.686  73.402  28.270
  57.597  37.013  62.330  18.357  37.341  61.641  18.935  37.531  63.102  18.585
  33.628   2.065  19.492  33.954   1.280  19.931  34.396   2.428  19.049  66.925
  61.150  17.112  67.021  61.928  16.562  66.984  61.482  18.008  72.315  40.931
  22.603  73.044  40.643  22.054  72.684  40.981  23.484  12.200  69.387  48.417
  12.050  70.313  48.229  12.326  69.352  49.365  69.937  67.765  53.470  69.744
  68.655  53.764  70.539  67.881  52.735  25.951  50.473   4.829  26.034  51.389
   4.561  26.759  50.060   4.525  15.985  68.768  72.267  16.258  69.074  71.402
  15.161  68.308  72.109  19.076   2.518  38.281  18.222   2.755  37.918  19.139
   3.021  39.093  58.769   9.424  68.591  59.413   8.955  68.060  59.220  10.223
  68.863  72.196  66.798   1.706  72.355  66.861   0.764  72.119  67.707   1.997
  21.014  30.993  70.083  20.894  31.584  69.340  20.771  30.131  69.745  23.945
  38.971  57.179  22.989  38.920  57.167  24.175  39.353  56.332   1.481  58.647
  62.993   1.753  59.552  63.147   0.670  58.724  62.489  19.145   4.429  69.921
  19.167   3.502  69.686  19.485   4.459  70.815  71.438  71.744  36.120  70.507
  71.966  36.104  71.486  70.950  36.653  24.111  27.253  60.288  24.589  26.472
  60.007  24.790  27.914  60.423  61.350  19.749  30.178  61.360  20.114  31.063
  62.093  20.162  29.739  26.313   7.961  48.458  26.011   8.791  48.827  27.265
   7.989  48.556  30.852  33.948   2.003  30.283  34.194   1.273  30.416  34.305
   2.777  56.683  51.409  71.171  56.279  51.514  70.309  55.946  51.390  71.781
  43.869  10.502   2.100  43.094  10.925   1.730  43.679  10.430   3.035  73.578
  52.385   7.610  73.243  53.106   8.144  73.251  51.596   8.042  11.994  11.164
   5.826  11.884  11.004   6.763  11.745  12.081   5.708  56.923  41.463  21.075
  57.415  41.209  21.855  57.138  40.793  20.427  44.389  65.770  52.489  45.288
  65.468  52.621  44.339  65.968  51.554  68.534  17.879  28.027  68.528  17.061
  28.524  69.201  17.744  27.353  62.704  35.393  21.965  62.532  36.316  22.149
  62.275  34.923  22.680  16.560  10.985  13.855  16.837  10.083  13.695  17.045
  11.503  13.214  10.482   6.395  34.663   9.939   5.729  35.084  10.707   6.018
  33.813   6.729  68.672   3.061   6.779  67.732   2.890   6.315  69.037   2.279
  70.636  43.299  17.368  71.328  43.440  18.015  69.843  43.630  17.789   4.434
  49.201  41.379   5.381  49.061  41.377   4.063  48.337  41.203  -0.113  67.426
  36.130   0.743  67.013  36.240   0.018  68.067  35.431  54.226  10.645  63.487
  53.471  11.057  63.908  53.991  10.604  62.560  69.618  38.447  41.419  69.420
  39.384  41.442  70.572  38.403  41.484   0.828  59.000   1.149   1.027  59.936
   1.153  -0.120  58.956   1.276  70.645  30.697  19.688  71.303  31.009  19.067
  69.983  31.388  19.704  62.728  29.224  28.939  62.417  30.116  28.781  62.625
  29.098  29.882  32.237  61.621  34.107  32.283  60.667  34.177  31.917  61.781
  33.220  66.790  44.665   5.990  67.389  44.696   5.244  65.957  44.378   5.616
  19.375  34.163  18.830  19.017  33.546  18.191  20.322  34.120  18.700  19.287
  34.850  10.838  19.714  35.554  10.350  18.721  34.422  10.195  23.812  49.540
  19.568  23.927  49.107  20.414  23.388  48.882  19.017   4.528  25.359   2.043
   4.529  25.566   1.108   5.436  25.485   2.317  69.406  14.859  16.600  69.762
  13.982  16.741  69.844  15.404  17.254  63.772  67.555  29.764  63.238  68.349
  29.721  63.137  66.839  29.753  68.308  26.181   1.628  67.935  25.930   2.473
  67.603  26.652   1.184  74.111  44.159  71.766  73.323  43.617  71.802  74.763
  43.666  72.264  14.959  57.836  52.029  14.824  58.078  51.113  14.320  57.142
  52.190  16.208   5.574  14.521  17.067   5.338  14.870  15.651   4.823  14.726
  11.573   8.507  42.439  10.885   8.476  41.775  12.138   9.230  42.166  27.613
  14.629  25.931  27.074  14.732  25.147  27.995  13.756  25.847  57.519  36.609
   5.069  57.304  35.829   4.558  57.533  37.319   4.427  11.921  50.175  65.317
  11.563  50.920  65.799  12.851  50.381  65.213  53.317  33.127  50.230  54.083
  32.658  50.563  52.598  32.840  50.794  30.249  12.219  66.842  29.963  11.308
  66.906  31.181  12.163  66.633  27.611  19.280  48.834  27.969  18.576  48.294
  27.924  20.084  48.418  57.557  55.530  23.853  58.138  54.791  24.035  58.139
  56.289  23.815  32.511  63.896   9.453  32.448  64.822   9.684  31.645  63.540
   9.651  53.163  21.877  29.779  53.159  22.540  30.468  54.008  21.437  29.874
  51.151  36.694  69.939  51.709  37.442  69.726  51.575  36.285  70.694   6.945
  52.995   5.726   7.493  53.612   5.241   7.446  52.802   6.519  27.485  63.430
  28.777  27.827  62.552  28.945  27.721  63.609  27.867  33.395  48.136   8.242
  33.490  48.137   7.289  33.115  49.027   8.455  61.926  16.427  31.197  61.510
  16.786  30.414  61.432  15.629  31.386   7.198  57.019   0.293   6.545  57.401
   0.880   6.684  56.602  -0.398  60.704  53.954  55.935  61.439  54.566  55.963
  60.120  54.250  56.634  59.385  16.395   4.536  58.544  16.551   4.965  59.967
  17.062   4.902  25.088  66.377  53.116  25.175  67.318  52.963  25.893  66.134
  53.574  23.593  60.278  45.254  22.752  60.306  45.711  23.972  59.435  45.502
  50.438  22.555  22.807  50.472  21.812  22.205  51.333  22.635  23.139  60.026
   5.631   2.295  59.713   5.249   3.115  59.232   5.923   1.848  28.365  63.885
   5.753  28.306  63.933   6.708  28.444  62.950   5.565  36.720  60.730  65.763
  36.274  60.896  66.594  37.263  61.505  65.623   6.836  35.733  50.845   7.020
  35.189  50.079   6.658  35.106  51.546  43.476  12.734  42.686  42.991  13.179
  43.380  44.134  13.371  42.406  51.676  53.162  67.337  52.464  53.541  66.948
  51.023  53.199  66.639  30.173  10.671  14.992  30.811  11.277  14.615  30.112
  10.930  15.912  40.145  66.305  19.882  41.085  66.414  20.026  39.827  67.188
  19.694  13.726  27.737  34.445  13.464  27.094  35.103  13.327  28.556  34.737
  31.895  28.004  69.606  31.648  28.471  68.808  32.211  28.689  70.196  47.420
  64.942  11.279  47.529  64.197  10.688  48.191  65.487  11.121  28.865   1.040
  60.535  28.718   0.930  59.596  28.597   1.940  60.716  11.720  61.915  62.366
  12.579  62.337  62.359  11.105  62.626  62.550  59.640  48.320  14.761  60.023
  48.909  15.411  60.220  48.390  14.003   1.253  44.732  28.287   0.483  44.190
  28.459   1.081  45.549  28.756  64.429  68.996  63.171  64.936  69.339  62.436
  64.461  69.690  63.829  35.761  52.300  65.817  36.574  52.181  66.309  35.651
  51.480  65.335  60.595  66.168  62.110  60.982  66.998  62.389  60.643  66.191
  61.154  38.170  60.677  16.127  39.127  60.650  16.134  37.930  60.867  17.034
  15.430   9.620  21.942  15.782   9.445  21.069  15.593  10.552  22.083  71.568
  65.321  55.167  71.260  64.435  54.978  70.967  65.891  54.688  49.615  55.088
  62.070  49.600  54.877  61.137  48.962  54.505  62.458  66.891  19.537  29.083
  67.536  19.043  28.577  66.822  19.062  29.912   9.831  54.253  42.621   9.342
  53.457  42.410   9.510  54.509  43.485  69.642  54.303  10.199  69.362  54.366
  11.113  68.847  54.069   9.721   6.579  58.568  42.265   6.165  57.807  41.857
   6.791  59.147  41.533   5.505  26.501  23.295   4.634  26.573  22.904   5.806
  27.406  23.377  13.993  43.288   6.330  14.548  42.528   6.503  14.490  43.811
   5.702  22.704  40.564  60.598  21.931  40.592  61.162  22.791  39.641  60.358
  69.188  14.314   7.973  69.852  14.180   7.297  68.405  13.884   7.628  58.164
  58.755  42.326  57.767  59.597  42.103  58.029  58.668  43.269   4.530  72.016
  14.657   4.751  72.472  15.469   3.862  71.381  14.913  48.156  27.827  46.312
  48.485  28.702  46.108  47.207  27.899  46.210  59.506  33.860  13.116  59.690
  34.375  13.902  60.103  33.114  13.173  48.176  35.112  41.487  47.976  34.329
  42.002  49.070  34.972  41.177   0.003  72.330  15.169   0.731  72.118  14.585
   0.289  73.116  15.634  62.012  55.122  17.806  62.686  55.601  17.323  62.222
  54.200  17.659  41.640  53.508  69.387  41.192  54.246  68.974  41.310  53.500
  70.285  42.979  56.286  62.469  43.553  55.794  63.057  42.589  55.621  61.903
  27.143  53.475  49.340  27.179  53.055  50.200  28.027  53.815  49.202   7.798
  38.278  38.518   7.452  39.013  38.012   7.037  37.925  38.979  25.608  16.185
   7.171  24.778  16.014   7.617  25.865  17.057   7.469  54.969   9.465  16.637
  54.764   9.821  15.772  55.869   9.149  16.558  29.540  52.042  52.355  29.829
  51.770  51.484  30.320  51.957  52.904  60.930  61.439  28.576  60.647  61.712
  27.703  61.840  61.165  28.459  65.282  39.206  54.125  65.518  38.372  53.718
  65.587  39.126  55.029  64.543  19.235  12.620  65.414  19.033  12.963  64.704
  19.548  11.729  61.027  26.954  46.494  61.443  27.630  45.960  61.630  26.212
  46.455  26.857  65.611  49.833  26.154  65.202  50.337  26.501  65.695  48.949
  20.860  55.123  71.707  21.805  55.262  71.767  20.675  54.447  72.359  11.921
  36.210  65.053  12.700  36.005  65.570  12.242  36.775  64.351  66.381  45.622
  31.767  67.278  45.725  31.450  66.094  44.784  31.404  18.678   8.513   2.473
  18.116   7.976   3.032  18.093   8.842   1.791  30.527  10.538   1.759  29.640
  10.796   1.506  30.401   9.782   2.332  15.476  71.963  12.328  15.494  71.810
  13.273  16.028  71.271  11.963  20.424  16.312  53.233  20.286  15.658  53.917
  21.374  16.426  53.199  41.042   9.848  51.117  41.936   9.539  51.264  40.510
   9.052  51.129  58.272  11.961  20.965  58.215  12.614  20.267  58.950  11.354
  20.670  69.616  42.280  51.899  69.996  42.634  51.095  69.724  41.332  51.818
  45.161  40.078   7.261  45.029  40.371   8.163  44.506  39.392   7.133  49.296
  12.931   8.642  49.137  13.871   8.728  48.741  12.660   7.911  29.189  68.226
  25.741  29.744  67.692  26.309  29.462  67.996  24.853  68.536  53.416  12.564
  68.246  54.220  12.995  67.779  53.133  12.051  60.277  41.445  23.967  60.728
  41.336  23.129  60.771  40.897  24.577   3.956  13.119  26.163   3.635  12.219
  26.116   4.440  13.244  25.347  34.697  25.544   4.365  34.451  26.198   5.020
  35.622  25.369   4.538  12.233  41.778  50.451  11.295  41.880  50.610  12.596
  41.539  51.304  50.619  72.415  20.790  49.878  72.422  20.184  50.269  72.780
  21.602  61.552  17.225  56.499  61.870  16.367  56.219  60.879  17.030  57.151
  45.913   1.286   3.234  45.476   1.457   4.068  45.803   0.345   3.094  42.150
  69.872  53.967  42.629  69.869  53.139  42.304  69.003  54.336  50.158  56.821
  24.671  50.413  56.876  25.592  50.862  56.322  24.257  13.519   1.996  62.007
  13.799   1.323  62.627  12.952   1.532  61.391  71.730   6.061  23.694  71.681
   6.263  24.629  72.302   5.296  23.644  70.278  21.138  50.108  69.890  20.848
  50.934  70.889  21.831  50.361  61.992  58.258  55.573  61.261  58.648  55.095
  62.661  58.943  55.589  52.951  56.302  10.319  53.182  55.530  10.835  52.194
  56.027   9.802  36.563  63.921   1.411  36.693  64.223   2.310  35.781  63.370
   1.454  69.184  28.237   9.614  68.761  28.636  10.374  68.732  27.402   9.499
  57.789   2.969  17.946  58.496   2.326  18.006  57.961   3.439  17.130  10.890
  43.918  43.462  11.162  43.034  43.712  11.699  44.429  43.475  59.624  42.705
  60.855  60.504  42.645  60.482  59.635  43.514  61.366   7.421  73.401  71.270
   7.183  74.130  71.843   7.688  73.817  70.450  68.200  38.262  23.659  68.686
  38.797  24.287  67.379  38.735  23.526  65.982  34.848  36.930  66.051  35.396
  37.711  66.705  34.226  37.009  74.131   2.361  27.408  74.080   3.063  28.058
  74.069   1.555  27.921  43.560  13.001  28.524  42.617  12.842  28.572  43.915
  12.215  28.110  68.281   5.769  66.622  68.065   5.005  67.157  69.204   5.939
  66.808  67.501  20.048  69.741  67.694  20.983  69.813  67.867  19.666  70.538
  58.859   1.572  67.235  58.635   2.501  67.290  59.334   1.488  66.409  19.094
  42.429  57.581  19.910  42.906  57.431  18.499  42.753  56.905  47.170  14.952
  32.729  48.024  14.995  32.300  46.817  14.099  32.476  50.226  67.001  70.956
  49.760  67.314  71.731  50.502  67.798  70.504  65.637  49.071  58.311  64.745
  48.898  58.612  65.904  48.262  57.875  72.410  29.631  71.327  72.281  30.228
  72.064  72.892  28.892  71.698  25.496  46.266   3.254  26.292  45.845   2.932
  25.806  46.906   3.895  72.255  12.957  19.181  72.986  12.478  18.791  71.952
  13.540  18.485  44.736   1.923  11.347  44.856   2.308  12.215  44.288   2.602
  10.843  11.888  25.570  62.871  11.838  24.618  62.786  12.761  25.733  63.229
  24.831   6.364   0.363  25.559   6.579   0.946  24.090   6.214   0.949   8.931
  28.887  18.741   9.673  29.439  18.989   8.336  28.935  19.489  14.993  40.393
  69.161  15.905  40.116  69.240  14.538  39.624  68.817   8.392   1.311  15.303
   9.055   1.624  15.918   7.700   1.972  15.341  39.551  56.346   0.722  39.543
  56.752   1.589  39.782  57.059   0.126  61.851  73.770  58.864  61.353  74.459
  59.304  62.507  74.240  58.349  18.802  62.444  46.735  18.877  61.496  46.841
  17.898  62.583  46.451   3.077   6.998  30.555   2.898   7.313  29.669   3.453
   7.754  31.007  15.288  22.084  53.417  15.920  22.493  52.826  15.595  22.316
  54.294  62.197  67.888  40.398  62.506  66.983  40.354  61.498  67.935  39.746
  55.121  26.847  63.317  56.047  26.764  63.090  54.655  26.553  62.535  47.138
  23.870  14.338  47.312  22.979  14.642  46.220  24.023  14.559  15.267  22.984
  11.850  14.798  22.858  11.024  14.879  23.773  12.228  63.698  20.213  28.867
  63.714  20.197  27.910  64.343  20.879  29.106  51.882  73.908  26.632  52.073
  74.461  25.873  52.040  73.016  26.324  17.542   9.237  45.006  17.276   9.812
  45.724  17.473   9.784  44.224   2.878  25.410  12.134   2.409  26.244  12.157
   3.767  25.642  11.865  37.368  17.889  71.670  38.059  17.320  71.332  36.602
  17.319  71.742  27.808  41.221  16.549  27.146  40.532  16.497  28.619  40.795
  16.272  52.936  14.720  53.309  52.150  14.772  53.851  52.994  15.578  52.887
  49.159  58.674  61.753  49.313  58.648  60.809  49.325  57.778  62.047  17.222
  57.868  45.234  16.701  57.440  45.913  17.240  57.238  44.514  19.425  54.560
  53.966  19.985  53.800  54.124  19.946  55.307  54.262  40.851  17.805  15.187
  40.227  17.148  15.497  41.705  17.381  15.270  38.504  24.295  20.666  38.426
  23.753  19.881  39.316  24.784  20.540  70.592  59.289  68.714  70.604  59.690
  67.845  71.366  59.643  69.152  27.179  13.809   8.021  27.088  12.879   7.814
  26.428  14.224   7.596  13.878   1.077  47.439  13.870   2.031  47.367  13.306
   0.779  46.731  44.244  20.586   7.562  43.823  20.854   8.379  43.612  19.997
   7.149  11.855   7.971  68.520  12.389   7.200  68.708  10.953   7.668  68.623
  64.764  29.888  26.403  65.213  29.071  26.619  65.069  30.511  27.062  22.350
  66.730   7.557  21.733  67.007   8.235  22.977  66.173   8.017  39.737   9.715
  29.533  40.040  10.228  30.283  38.875  10.076  29.329   7.792  30.680  59.667
   8.009  31.054  58.813   8.139  31.310  60.299  19.718  48.933  59.013  20.063
  49.659  58.493  19.741  48.181  58.421  55.879  21.563  54.978  54.955  21.481
  55.213  56.316  20.875  55.479   8.909  26.584  65.773   9.087  26.303  64.875
   9.310  27.451  65.836  10.238  25.571  48.198  10.988  25.230  47.710   9.864
  26.240  47.625  27.170  34.030  21.455  27.095  34.932  21.766  27.921  33.674
  21.930  63.336  25.815   1.693  64.023  25.164   1.838  63.476  26.116   0.796
  71.122  36.275   2.200  70.222  35.976   2.326  71.034  37.135   1.790  23.000
  18.126  34.244  23.679  17.519  33.952  22.940  17.983  35.188  23.591  61.927
  28.111  23.190  62.125  27.265  24.174  61.189  27.932   7.801   3.362  62.891
   7.124   3.820  63.389   7.366   2.574  62.564  31.297  15.520  10.227  30.405
  15.180  10.289  31.734  14.933   9.610  68.735   3.248  61.350  69.381   2.575
  61.566  69.245   4.055  61.275  37.736  20.313  21.528  37.246  19.498  21.419
  37.097  20.931  21.883   0.360   7.962  28.341   0.020   8.244  27.493   1.285
   8.206  28.322  48.914   8.773  25.181  48.599   9.111  26.020  49.867   8.767
  25.268  17.251  18.133  24.753  17.453  19.012  25.076  18.011  17.607  25.001
   7.165  73.250  52.696   7.449  73.719  51.911   7.705  72.460  52.711  16.021
  13.709  29.661  16.921  13.707  29.988  15.927  12.866  29.217  56.021  20.998
  13.602  56.095  21.165  14.542  55.279  21.534  13.322  19.471   6.974  68.717
  20.198   7.136  69.318  19.181   6.086  68.926  14.834  50.606  65.204  15.457
  50.612  65.931  15.223  50.013  64.561  24.106  69.028   9.254  24.699  69.373
   9.922  23.316  68.786   9.737   5.328  36.538  38.011   5.915  36.562  38.767
   4.462  36.722  38.375  70.202  25.960  69.666  69.940  26.398  70.475  70.431
  26.674  69.070   5.915  37.059   8.047   5.474  36.663   8.798   6.459  37.750
   8.425  60.865  28.814  10.639  60.534  27.981  10.304  60.616  28.816  11.563
   4.619   2.429  46.867   5.003   1.755  47.428   4.439   1.980  46.041  35.390
  17.372  27.043  34.694  16.916  27.516  35.790  17.944  27.698  16.858  14.085
   4.743  16.366  13.434   4.244  16.221  14.448   5.359  13.190  41.872  23.390
  13.530  41.849  22.496  13.397  42.753  23.702  66.257   0.528  36.743  66.242
  -0.419  36.882  65.380   0.821  36.992  62.072  71.257   2.114  62.936  71.309
   2.523  62.253  71.234   1.174  37.561  60.407  10.090  37.496  59.569   9.631
  37.477  61.065   9.400  12.801  55.232   1.243  13.247  54.427   1.506  12.804
  55.776   2.030  14.409   8.631  34.687  14.049   9.136  35.416  13.661   8.480
  34.108  16.819   1.627  47.725  16.950   2.351  47.113  15.907   1.367  47.597
  29.556  30.496  20.966  30.016  31.126  20.412  29.872  29.642  20.672  29.877
  66.538  15.414  29.033  66.226  15.739  29.732  67.464  15.221   3.022  45.430
  20.216   2.815  46.147  20.815   3.664  44.900  20.689  54.430  53.732  67.662
  54.382  52.799  67.453  54.743  53.759  68.566  60.302  45.126  36.429  59.983
  44.443  35.839  59.944  45.938  36.070  60.525   1.442  32.214  60.222   1.051
  33.034  59.954   1.066  31.544  11.964  51.211  46.553  12.439  51.414  47.359
  11.549  52.037  46.305  60.038  65.572  59.379  59.623  64.727  59.550  59.352
  66.097  58.966   2.806   8.536  43.780   2.348   9.275  43.379   3.734   8.737
  43.663  56.558  18.420  65.465  55.826  17.846  65.240  56.220  18.976  66.166
  41.707  18.438  66.482  41.470  19.298  66.829  41.526  18.500  65.544  58.146
   6.204  12.688  57.299   6.474  13.043  58.119   6.479  11.771  66.013  22.094
  62.088  65.731  21.200  62.281  66.184  22.482  62.946   5.847   2.126  50.378
   6.665   1.812  50.764   5.738   1.597  49.588  30.177  24.511  67.622  29.846
  24.112  66.817  30.476  25.380  67.354  37.832  65.755  65.591  36.998  65.290
  65.519  38.283  65.326  66.319  50.474  63.005  53.833  50.120  63.070  54.720
  51.101  62.283  53.878  47.693  54.787  58.647  46.870  55.171  58.951  47.957
  55.340  57.911  60.185  30.199  65.426  60.634  29.535  64.902  60.176  30.978
  64.870  30.389  58.248  67.940  29.757  58.051  67.248  31.091  57.610  67.812
  65.423  19.626  22.627  64.921  18.954  23.088  64.891  19.839  21.860  60.660
  30.579   1.893  59.992  31.026   1.373  61.460  30.657   1.374   0.856  44.389
  13.743   0.807  45.311  13.492   1.760  44.138  13.553  43.740  68.327   6.712
  43.056  67.954   6.155  44.510  68.376   6.146  67.523  29.461  70.390  67.101
  28.700  69.992  68.388  29.147  70.650  29.049  34.904  71.796  28.118  35.038
  71.973  29.492  35.559  72.335  58.754  38.842  47.761  58.022  39.037  47.176
  59.364  38.338  47.222  17.147   7.042  10.717  16.350   7.145  11.237  17.144
   6.121  10.455  64.110  10.006  23.782  63.778  10.901  23.858  63.860   9.587
  24.605  31.752  74.995  69.602  31.643  74.124  69.220  31.938  74.829  70.526
  25.386  47.918   5.585  24.513  47.587   5.376  25.226  48.714   6.091  50.501
  29.905  20.282  51.269  29.757  19.731  50.774  29.622  21.155   5.930  59.032
  67.116   6.268  59.830  66.710   5.796  58.429  66.385  58.817  36.970   9.894
  59.692  37.178  10.221  58.952  36.228   9.305  36.703  12.214  58.386  37.049
  12.881  58.978  37.427  12.025  57.789  35.271  11.418  66.839  35.239  12.261
  67.290  35.041  10.777  67.511  47.087  56.051  25.176  47.559  55.544  25.836
  46.300  56.358  25.627   1.861  25.093  37.863   1.519  25.851  37.390   1.171
  24.433  37.790  30.401  61.391  49.396  30.192  62.315  49.259  31.073  61.396
  50.079  66.321  49.791  50.632  66.925  49.907  51.366  66.659  49.028  50.162
  15.816  20.484  36.535  16.658  20.537  36.083  15.889  21.115  37.251  17.051
  28.523   8.854  16.590  29.361   8.810  17.969  28.761   8.986  55.294  24.432
  57.972  55.212  25.271  58.424  55.671  23.843  58.625  30.609   2.156  42.385
  30.224   1.914  41.542  29.860   2.242  42.974  35.293  52.680   3.717  35.057
  51.829   4.087  35.111  52.593   2.781   5.275  61.041  47.962   5.267  60.622
  47.102   5.349  61.977  47.773  63.742  35.573  25.787  63.101  34.882  25.617
  64.483  35.118  26.186   4.091  35.249  51.806   3.450  34.559  51.974   4.400
  35.078  50.917  43.350  67.148  63.101  43.235  66.362  62.567  43.551  67.839
  62.469  12.694  24.839  53.549  12.379  24.041  53.124  13.531  25.023  53.122
  57.086   7.104  60.127  56.857   7.526  60.955  57.822   6.532  60.346  70.180
  61.115   2.742  70.064  60.652   1.913  70.447  61.999   2.489  46.540  56.402
  64.854  46.592  57.193  64.319  46.130  55.752  64.283   5.101  68.354  36.493
   4.629  68.712  35.742   5.605  67.624  36.134  23.212  14.120  37.717  23.632
  13.771  38.503  23.768  14.854  37.454  10.070  41.405   1.685  10.246  42.249
   2.101  10.443  41.487   0.808  65.757   3.392  61.084  66.710   3.355  61.164
  65.574   4.287  60.800  29.203   9.107  37.996  29.478   9.384  37.122  28.451
   9.664  38.199  56.552  34.842  60.496  55.931  34.168  60.218  56.511  35.504
  59.807  57.745   8.692   3.433  58.368   8.297   4.043  58.287   9.019   2.715
  20.964   2.754  19.233  20.277   3.361  19.510  21.580   3.297  18.742  53.298
  59.386  39.906  53.960  60.070  39.811  52.538  59.719  39.429  50.026  28.267
  12.878  49.646  27.834  12.113  49.756  27.723  13.619  45.627  11.190  41.091
  45.319  10.933  41.960  46.311  11.838  41.262  60.404   1.661  59.858  60.864
   1.319  60.624  60.413   2.611  59.977  50.290  70.643  23.926  49.860  71.480
  23.749  50.670  70.387  23.085  37.495  31.095  67.892  37.208  30.385  67.319
  38.213  30.718  68.401  69.085  42.162   5.106  68.471  42.410   4.415  69.836
  42.742   4.979  58.407  15.522  14.201  58.321  15.403  13.255  58.447  16.471
  14.320  59.998  74.514   8.153  60.130  74.039   7.333  59.262  75.100   7.974
  28.675  67.558  44.767  28.907  68.066  43.989  27.755  67.327  44.637  71.581
  53.196  57.595  72.412  52.954  57.187  70.914  52.889  56.982  54.324  68.197
  22.662  54.927  68.361  21.937  54.216  67.246  22.673  49.367  35.367   4.069
  50.243  35.017   4.236  49.269  35.324   3.118  72.809  40.620  56.202  72.985
  40.717  57.138  72.041  40.051  56.160  49.988  48.605  16.695  50.038  47.872
  16.081  49.276  48.371  17.289  41.769  49.560   6.623  41.443  48.686   6.407
  42.021  49.937   5.780   5.917   0.393  32.995   5.314   1.032  33.374   5.389
  -0.399  32.887  31.284  16.145  54.749  32.198  16.205  54.470  30.939  17.031
  54.631  56.946  52.680  23.113  57.526  51.939  23.287  56.346  52.694  23.858
   6.579  26.043  69.989   7.154  25.316  69.749   7.078  26.828  69.761  19.956
   3.749  35.717  20.539   4.049  36.414  19.172   3.446  36.174  47.728   0.381
  67.553  47.283   0.730  66.780  47.703   1.097  68.188  19.331  16.431  38.970
  19.243  17.354  38.731  19.187  15.957  38.151  36.452  15.308  52.774  36.449
  14.412  53.110  36.930  15.809  53.435  38.018  14.198   7.049  37.678  14.322
   6.162  38.173  13.256   7.116   8.537  13.932   4.856   9.381  14.364   4.723
   8.453  13.338   4.111  16.069  14.742  43.870  16.769  15.343  44.126  15.489
  15.270  43.321  41.571   8.633  24.287  41.393   9.028  23.434  42.493   8.381
  24.247  32.357  17.853  25.933  32.026  18.057  26.808  33.289  18.067  25.974
  46.962  21.192  39.259  47.068  20.931  38.344  46.032  21.058  39.440  50.551
  62.894  68.662  50.500  62.751  69.607  51.058  63.700  68.569  47.709  71.333
  27.131  47.362  71.774  26.356  47.550  70.404  26.970  18.668  53.116  57.089
  19.225  53.380  56.357  18.453  53.936  57.534  46.321  15.935  38.127  46.335
  15.085  37.687  47.126  16.367  37.839  36.382   4.508   0.071  36.073   5.127
   0.732  36.831   3.827   0.573  54.218   8.044  38.207  54.580   8.855  38.564
  53.837   8.301  37.368  57.737  34.395  37.314  56.977  33.815  37.346  57.383
  35.265  37.493   6.542   6.833  29.079   6.274   7.113  29.954   7.498   6.798
  29.121  39.813  21.978  13.537  39.132  21.581  14.080  40.133  22.716  14.056
   8.093  47.780  12.846   8.738  47.079  12.755   8.616  48.579  12.917  36.332
  31.476   9.194  37.236  31.201   9.040  36.109  31.099  10.045  57.518   0.703
  36.671  57.529   0.843  37.618  56.656   1.011  36.393  11.211  43.350   3.090
  10.779  44.202   3.146  12.138  43.543   3.231  33.790  66.374  51.581  33.030
  66.910  51.357  34.399  66.984  51.996   6.866  12.682  24.566   7.387  12.047
  25.058   6.636  12.226  23.756  17.590  48.041  12.514  17.655  47.245  11.985
  17.588  48.754  11.875  38.723  45.769   5.373  38.520  44.835   5.334  38.650
  46.067   4.466  24.664  20.297  33.649  23.914  19.802  33.979  24.275  21.039
  33.187  10.689   3.038  28.526  10.454   2.744  29.406   9.989   3.644  28.281
   8.611  13.801  68.816   7.892  13.629  69.424   8.583  13.069  68.200   1.057
  13.779  32.222   0.406  14.269  31.719   1.362  14.397  32.885  10.882  71.133
  60.793  11.303  71.822  60.279  11.241  71.238  61.674   6.245  63.768  63.717
   6.166  64.173  62.854   5.961  62.863  63.584  14.739   4.431   6.002  15.308
   3.664   5.935  13.922   4.160   5.582  48.182  72.394  10.571  48.824  73.047
  10.850  47.622  72.267  11.337  55.602  20.699  49.814  56.124  19.928  49.593
  55.545  20.684  50.770  56.663  50.242  59.652  56.008  49.553  59.538  57.478
  49.772  59.827  50.391  59.899  16.229  51.145  59.730  15.664  50.482  59.271
  16.946  20.244  18.159  10.081  19.642  18.835   9.769  21.088  18.395   9.697
  33.444  69.840  64.393  32.759  69.448  63.852  33.031  70.613  64.780  50.635
  49.400  71.617  51.195  49.057  72.313  51.204  49.436  70.848  39.334  64.916
  47.734  39.429  64.926  48.687  39.346  63.987  47.502  63.898  16.694   4.060
  63.192  16.881   4.679  63.670  15.842   3.688   1.195  39.324  70.086   1.169
  39.293  69.130   1.471  38.445  70.347  34.402   1.169  30.313  35.216   1.615
  30.081  33.854   1.249  29.532  28.005  67.397   5.641  27.891  66.457   5.502
  28.361  67.466   6.527  54.830  24.638  61.375  53.994  24.342  61.736  55.489
  24.258  61.956  45.392  70.893  41.129  46.325  70.820  40.928  45.173  70.063
  41.551  41.676  67.372   4.654  40.805  67.139   4.977  41.574  67.419   3.703
  62.561   8.409  57.080  63.070   9.199  56.899  62.553   7.933  56.249  18.488
   2.926  28.278  18.444   3.810  27.913  17.625   2.785  28.669  12.271  61.131
  14.082  12.340  62.086  14.085  13.104  60.830  14.444  45.512  14.043   1.525
  45.560  14.987   1.672  46.252  13.853   0.948  62.991  11.759  71.019  62.041
  11.854  70.950  63.338  12.593  70.703  62.788  48.646  60.392  62.119  48.363
  61.015  62.714  49.601  60.379  48.772  25.234  26.211  49.654  24.936  26.434
  48.458  25.667  27.005   7.844  33.726   1.757   7.333  33.751   2.566   7.265
  33.304   1.121  66.883  31.896  16.926  66.176  32.406  17.321  66.990  32.272
  16.052  58.090   2.786  30.205  58.622   3.169  29.508  57.824   1.933  29.861
  47.432  48.781  46.698  47.862  48.037  46.278  46.837  48.386  47.335   4.865
  37.334  62.444   4.887  36.940  63.317   5.359  36.726  61.894  65.494  31.400
  64.431  66.356  31.425  64.846  65.624  30.878  63.639  61.919  60.361   8.248
  62.033  59.433   8.455  61.183  60.381   7.637  63.191  63.063  38.907  63.978
  62.694  38.507  62.599  62.317  39.004   1.504  74.837  63.373   1.480  74.004
  62.904   1.170  74.631  64.246  46.655  13.626  68.992  47.536  13.799  68.661
  46.207  13.192  68.266  42.386  60.018  19.366  42.149  60.675  20.020  41.581
  59.521  19.223  47.117  36.816  45.345  46.955  36.416  44.491  46.393  37.431
  45.463  67.348  56.772  24.968  67.447  57.615  24.526  66.696  56.303  24.447
  64.183  61.170   0.538  64.978  61.523   0.137  63.619  60.949  -0.204  44.790
  17.780  37.358  44.340  17.327  36.646  45.351  17.112  37.751  72.424  35.185
  63.506  72.462  34.253  63.722  71.982  35.216  62.657  45.928  72.159   4.811
  45.458  72.551   4.075  45.331  71.492   5.149  30.776  38.974  66.496  30.484
  38.542  65.693  31.663  39.274  66.298  12.984  30.705  14.699  13.224  30.908
  13.795  13.369  29.844  14.861  50.693  72.304   4.703  50.540  71.854   5.534
  51.126  71.651   4.153  62.888  59.831  32.203  61.958  60.053  32.245  63.335
  60.608  32.537   2.125  58.127  29.426   3.029  58.291  29.157   1.813  57.456
  28.819  54.354  67.889   4.257  54.921  68.339   3.630  54.957  67.500   4.889
  15.219  64.725  10.982  15.445  64.026  11.596  15.654  64.478  10.166   7.439
  16.302  14.714   8.323  16.556  14.979   7.484  15.351  14.612   8.650  15.850
  67.044   9.330  16.369  67.472   8.464  15.142  67.660  58.281  14.854  37.656
  57.533  14.350  37.339  58.123  15.743  37.338  60.131   0.979  42.647  60.499
   0.443  43.349  59.881   0.350  41.970  33.371  11.559  25.767  33.479  12.498
  25.918  33.822  11.397  24.938  62.287  30.840  25.876  63.123  30.605  26.281
  62.349  30.498  24.984  28.180   7.743   5.791  27.744   7.572   6.626  28.970
   7.204   5.817   3.490  34.156  22.999   3.825  35.046  23.108   2.621  34.273
  22.614  18.913  10.901  24.137  18.848  10.544  25.023  19.085  10.139  23.584
  44.844  73.532  27.687  44.854  74.435  28.005  45.391  73.053  28.311  41.747
  12.137   0.323  41.359  11.266   0.249  42.376  12.182  -0.397   0.403  70.724
  54.368   0.816  69.935  54.018  -0.223  70.399  55.015   6.400  50.037   5.021
   6.841  50.811   5.371   6.399  50.171   4.073  66.843  64.780  60.787  67.331
  64.338  61.481  65.925  64.684  61.040  40.809  20.387  10.038  40.704  20.135
   9.120  40.023  20.895  10.238  55.906  47.533   5.324  56.508  48.123   4.868
  55.999  46.697   4.867   7.090   9.638  50.412   6.250   9.876  50.020   7.181
   8.702  50.233  73.982  54.709  23.320  73.289  54.328  22.781  73.523  55.079
  24.074  53.197  31.895   6.030  53.313  31.190   5.393  52.469  31.604   6.579
  51.501  15.967  37.728  50.657  15.530  37.616  51.485  16.292  38.628  60.867
  46.965  45.649  60.932  47.900  45.847  60.862  46.539  46.505  51.936  13.750
  23.744  52.772  13.654  24.200  51.370  14.198  24.373  47.771  63.239  28.863
  47.346  62.609  29.444  48.535  62.773  28.523  49.526   9.072  67.708  50.450
   9.216  67.501  49.474   8.144  67.935  15.195  69.983   2.956  15.354  69.244
   2.368  14.549  70.519   2.497  63.647  27.969  40.121  63.927  28.415  40.920
  63.294  28.667  39.569  14.077  48.942  10.749  14.472  49.588  11.334  13.744
  49.457  10.014  64.743   6.764  58.792  63.962   7.015  59.285  65.403   6.588
  59.462  19.730  29.885   9.447  20.256  30.317  10.119  20.136  30.146   8.620
  63.210  36.272  38.025  62.944  37.137  38.339  64.142  36.366  37.827  37.594
   1.745  29.666  38.475   1.953  29.355  37.017   2.296  29.136  19.239  60.597
  42.815  19.410  61.452  42.420  20.089  60.156  42.809  32.231   6.947  13.309
  31.478   7.538  13.292  32.488   6.861  12.390   4.132  61.988   2.511   4.070
  62.900   2.796   3.273  61.795   2.136  35.692  29.327   7.119  36.102  29.040
   7.935  36.151  30.136   6.892  73.807  16.078  38.647  74.389  15.331  38.509
  74.374  16.759  39.011  73.524  31.210  27.165  73.951  30.383  26.943  72.588
  31.025  27.084  35.100   1.772  16.669  34.252   1.337  16.585  35.366   1.956
  15.768  41.480  63.619  24.328  41.087  64.255  23.730  40.744  63.090  24.633
  33.386  72.693  53.390  34.252  72.489  53.037  32.977  73.240  52.719  44.886
  12.566  31.548  44.187  13.019  31.077  45.644  12.625  30.967  12.694  32.852
  25.370  13.268  33.587  25.585  11.910  33.260  25.002  25.562  57.211  56.459
  25.945  56.692  57.167  24.713  56.801  56.294  50.584  48.665  64.195  50.539
  48.004  64.886  49.674  48.794  63.926  11.118   0.185  18.612  11.375   0.556
  19.456  10.684   0.905  18.156  17.774  39.322  69.314  17.850  38.385  69.136
  18.184  39.743  68.559  12.095  74.655  10.642  11.194  74.488  10.365  12.207
  74.122  11.429  26.780  13.971  65.539  26.770  13.023  65.672  25.872  14.241
  65.675  26.239  70.088  67.482  25.451  70.628  67.547  25.911  69.191  67.424
   3.376  66.955  33.558   2.559  67.453  33.553   3.751  67.100  32.689  38.107
   7.299  55.744  37.368   6.694  55.811  37.800   7.987  55.154  29.071  31.211
  12.612  29.990  31.209  12.878  29.001  30.495  11.982  52.466  61.318  36.061
  52.642  60.454  35.689  51.631  61.217  36.518  18.894   1.863  31.187  18.700
   0.997  31.545  18.580   1.825  30.284   4.951  74.856   8.880   4.095  74.683
   9.271   5.579  74.590   9.551   9.169  56.835   6.603   8.426  57.340   6.931
   8.776  56.175   6.031  14.271  56.957  31.245  13.724  57.447  31.859  14.058
  56.039  31.415   8.535  56.750  51.494   8.436  57.667  51.748   7.729  56.544
  51.020  57.417  28.761  56.627  57.190  28.744  55.697  57.988  29.523  56.720
  25.851  32.010  54.497  26.282  31.456  55.148  26.092  31.621  53.655  58.602
  63.509   7.027  59.244  63.973   7.565  58.407  64.114   6.312  21.921  68.127
   3.189  20.988  68.331   3.259  22.340  68.697   3.833  73.544  50.015  58.504
  74.388  49.571  58.425  73.764  50.900  58.796  18.024  54.288   0.753  18.601
  55.019   0.531  17.732  53.948  -0.092  33.564  10.075  40.843  32.907  10.619
  41.277  34.402  10.459  41.100   2.215  34.848  41.968   2.474  34.006  41.595
   1.326  34.991  41.642  11.109  70.216  70.794  11.257  70.973  70.228  11.339
  69.462  70.251  19.704  67.442  43.730  19.604  66.786  44.421  18.825  67.805
  43.616  64.839  57.711   4.134  64.743  57.937   3.209  63.956  57.473   4.415
  40.199  16.653  22.813  40.133  15.926  23.432  39.816  17.398  23.277  29.896
  67.763  36.306  30.513  68.310  36.792  29.037  68.005  36.652  16.569  14.590
  63.362  17.327  15.085  63.675  16.810  13.674  63.498  46.192  49.040  20.758
  46.030  48.907  21.692  46.528  48.198  20.451  37.732  56.464  55.985  37.396
  56.047  56.778  38.619  56.740  56.217   5.983  20.010  60.077   5.829  19.065
  60.062   6.591  20.165  59.354  20.251  14.328  64.632  20.732  13.872  63.942
  19.916  13.628  65.193  34.645  33.318   6.070  34.480  33.912   5.338  34.181
  32.514   5.836  46.771  72.671  25.100  46.630  72.553  24.160  45.891  72.754
  25.466  51.204  73.069  43.007  50.807  73.743  42.456  51.005  73.344  43.902
  16.088  62.888  45.587  15.861  62.233  44.928  15.820  62.495  46.418  42.737
  21.684  24.690  43.330  21.344  25.360  43.024  22.586  24.552  54.281  64.314
  52.485  55.020  64.825  52.156  53.934  64.833  53.210  30.121   4.691  -0.024
  31.014   4.842   0.287  29.876   3.845   0.352  31.016  51.668  60.268  30.501
  50.935  59.931  30.366  52.272  60.627  70.384  19.958  52.975  69.878  19.495
  53.644  71.055  19.331  52.707  56.703   2.681  51.886  55.924   2.126  51.857
  56.788   3.022  50.995  29.714  44.043  21.870  29.298  43.304  22.314  29.016
  44.691  21.779  66.559   9.031  60.365  66.707   9.602  59.611  67.364   8.518
  60.439  43.120  62.618   9.282  43.627  62.565  10.092  43.780  62.661   8.590
   2.305  31.683  54.205   1.792  31.757  55.010   1.839  31.029  53.684  32.645
  25.964   7.596  32.219  25.922   8.452  32.880  25.056   7.402  49.690  32.311
   3.172  49.193  32.951   2.662  49.022  31.765   3.587  31.233  23.419   8.613
  32.056  23.214   9.057  30.632  22.728   8.893  49.343  12.900   4.363  50.187
  12.699   4.769  49.469  12.696   3.436  58.525  13.699   2.698  58.852  14.169
   3.466  58.154  14.382   2.140  19.416  25.487  17.495  18.523  25.203  17.298
  19.489  26.349  17.084  33.442  68.262  20.333  34.098  68.823  19.919  33.023
  67.805  19.603  64.628  62.300  69.629  64.123  61.541  69.922  65.441  62.255
  70.132  56.244  39.211   8.210  57.191  39.353   8.186  56.088  38.529   7.557
  46.818   3.017  34.811  47.322   2.215  34.670  46.274   3.098  34.028  54.471
  27.031  29.119  54.954  27.725  29.568  54.364  27.353  28.225  47.161  66.198
  44.163  47.806  66.488  44.808  47.005  65.278  44.376  42.237  57.193  44.305
  42.407  58.003  44.785  43.029  57.050  43.787  58.295  54.097  10.333  58.406
  54.646  11.108  57.355  54.121  10.154  51.210  28.342   4.389  51.060  28.020
   5.278  50.335  28.546   4.057  73.048  26.723   6.113  73.243  27.316   6.838
  73.029  27.287   5.340   1.531  56.237  27.630   1.204  55.352  27.796   0.811
  56.677  27.178  13.536  24.957  17.171  13.391  24.895  16.227  13.127  24.169
  17.528  48.934  27.333  10.569  48.888  27.461   9.622  49.006  26.384  10.679
   2.755  64.761  31.145   2.139  64.103  31.468   2.211  65.526  30.957  57.506
  71.558  46.527  57.764  72.323  47.040  56.565  71.669  46.388  19.988   4.888
  40.101  19.775   5.616  39.517  20.468   5.293  40.823  27.678  21.613  27.496
  26.766  21.688  27.777  27.794  20.683  27.303   8.319  26.972  35.292   8.070
  27.891  35.197   9.138  26.895  34.801   2.312   4.749  13.167   2.659   4.508
  14.026   3.040   5.190  12.729  53.210   5.085  47.520  53.552   4.603  48.272
  53.515   4.590  46.759  38.002  15.250  57.618  38.899  15.007  57.385  37.921
  15.009  58.541  32.626   8.028  63.516  33.511   8.324  63.305  32.102   8.276
  62.754  72.968  65.361  39.422  73.246  64.500  39.736  72.270  65.620  40.023
  73.193  11.094  61.490  72.547  10.463  61.807  72.969  11.222  60.568  73.849
   5.690  45.585  73.517   5.570  44.695  74.005   4.801  45.903  24.272  51.867
  18.326  24.158  51.067  18.838  23.431  51.991  17.885  65.156   7.359  14.593
  65.481   6.529  14.943  65.844   7.654  13.997   9.388  43.808  27.743   9.002
  44.392  27.090   8.651  43.545  28.294  60.043  28.870  22.632  60.326  29.760
  22.422  59.237  28.987  23.134  33.610  22.096   0.634  33.908  21.189   0.712
  34.311  22.613   1.031   0.645  46.629  30.361   1.059  46.963  31.157  -0.176
  46.240  30.663  19.897  64.967  33.082  19.518  65.723  33.529  20.491  64.580
  33.726  31.007  61.016  13.023  30.688  60.249  13.498  31.842  60.735  12.649
  31.614  36.924  71.435  32.228  36.616  70.768  30.927  37.372  70.941  17.463
  20.722  61.984  16.661  20.534  61.495  17.787  19.862  62.252  27.310  38.922
  71.864  28.118  39.437  71.863  27.311  38.474  71.018  21.425  44.300  57.936
  21.810  45.171  57.845  21.424  44.136  58.879  48.453  23.238  41.742  48.874
  23.115  42.593  48.123  24.136  41.765  26.073  21.541  49.931  25.318  21.258
  49.415  26.820  21.430  49.344  10.727  56.530  46.895  11.319  56.709  46.164
   9.928  56.204  46.481   0.890  14.849   6.283   0.237  14.608   6.940   0.986
  15.797   6.376  58.453   0.087  20.305  59.127   0.436  20.889  58.893  -0.007
  19.460  48.939  41.432  53.376  48.179  41.412  53.958  48.631  41.893  52.596
   4.705  13.037  39.595   5.296  12.949  38.847   4.042  13.663  39.304  18.339
  56.114   4.416  17.756  55.355   4.412  18.498  56.298   3.490  70.374  22.262
   2.925  71.210  21.982   3.298  70.206  21.639   2.218  56.842  73.774   5.593
  57.799  73.778   5.597  56.598  74.684   5.759  25.975  66.852  41.181  25.649
  65.952  41.154  26.789  66.827  40.678  48.629  59.837  56.789  49.561  59.752
  56.588  48.218  59.101  56.336  72.845  11.511  53.434  72.062  11.782  53.914
  72.636  10.636  53.108  48.026  12.061  33.274  48.452  11.631  32.532  47.934
  11.371  33.931  51.133  23.967   3.665  52.076  23.941   3.828  50.984  24.823
   3.262  43.882  68.338  65.476  43.541  67.793  64.767  44.424  67.744  65.995
  18.697  18.479  34.543  18.478  18.160  33.668  19.607  18.213  34.675  41.833
   1.579  12.546  42.075   1.432  11.632  41.209   0.880  12.744  21.936  45.463
   9.049  21.843  44.900   8.281  22.750  45.943   8.898  24.192  46.934  71.149
  23.941  47.694  71.675  23.677  46.213  71.510  46.260  39.594  53.692  46.412
  40.390  54.203  45.964  38.950  54.335   7.851   9.746  68.990   8.202   9.000
  68.504   7.285   9.353  69.655   2.728  14.984  54.898   3.257  14.422  55.464
   2.905  15.872  55.209  11.602  70.375   9.068  11.794  70.221   9.993  11.888
  69.575   8.627  69.372  11.223  61.543  68.808  10.933  62.259  69.930  11.896
  61.934  10.683  17.279  68.095  11.578  17.046  67.849  10.468  18.025  67.535
  12.205  70.558  11.705  12.955  69.965  11.672  11.500  70.032  12.081  63.497
  71.621  67.218  63.604  72.458  67.670  62.561  71.574  67.020  68.765  58.251
  21.826  68.111  58.200  21.128  69.576  58.490  21.377   4.881  45.084  36.807
   4.608  44.331  37.331   4.656  45.844  37.344  68.230  51.257   8.413  68.147
  50.483   7.856  67.917  50.970   9.271  22.286   6.403  44.045  21.891   7.232
  44.315  21.552   5.885  43.714  20.663  44.274   5.476  21.180  43.750   6.088
  19.771  44.235   5.821  11.761  62.091   0.327  12.431  62.229  -0.343  11.633
  61.143   0.346   9.696   7.124  15.973   9.408   6.765  16.812  10.652   7.112
  16.023   8.322  61.772  61.648   8.899  61.503  60.932   8.819  62.444  62.115
  71.093   1.187  70.929  70.369   0.978  71.518  71.691   1.711  71.461  12.477
  49.414  40.002  12.242  48.844  39.269  11.684  49.922  40.174  49.339  28.327
  66.610  49.125  29.258  66.549  48.866  27.925  65.882  22.261  41.960  67.544
  22.067  41.740  68.455  22.856  42.708  67.599   9.996  65.678  14.378  10.566
  66.444  14.446  10.347  65.061  15.020  66.537  66.817  15.142  66.189  65.998
  15.494  67.317  66.992  15.669   3.391  34.307  13.676   3.655  33.590  13.099
   2.484  34.107  13.907  21.082  34.523  64.365  20.818  35.075  63.629  20.703
  33.666  64.170  63.156  68.383  50.843  63.351  67.512  51.187  63.648  68.434
  50.024  60.777  29.719  53.758  61.429  30.321  53.399  59.951  29.998  53.364
  34.647  16.107   8.492  34.429  17.026   8.643  35.540  16.014   8.825   8.558
  47.004  28.193   8.185  46.488  28.908   9.422  47.266  28.513   7.408  35.567
  46.305   7.931  35.972  45.614   7.142  36.297  46.864   9.656  10.008  53.327
   8.891  10.583  53.298   9.298   9.143  53.526  73.560  73.243  69.512  74.468
  72.941  69.540  73.626  74.197  69.457  20.028  30.290  58.676  20.934  30.266
  58.984  19.609  29.546  59.108  26.310  61.627  41.180  25.821  60.853  40.901
  26.978  61.286  41.775  57.227  67.664  48.057  57.410  68.603  48.053  57.950
  67.277  47.563   1.538  19.628  39.327   1.913  20.133  38.606   0.622  19.501
  39.079  27.693  51.558   2.108  28.508  51.697   2.590  27.704  50.628   1.882
  19.409  37.629  53.281  20.280  37.636  53.679  18.970  38.394  53.653  40.222
  41.459   1.500  40.196  41.782   2.401  40.534  40.558   1.578  34.682   3.687
  58.060  34.338   3.264  58.846  34.318   4.572  58.085   4.424  22.159  20.309
   4.780  22.291  21.188   4.331  23.043  19.954   6.112  38.818  10.252   6.257
  39.573  10.821   6.023  38.078  10.854  49.365  49.940  49.233  48.765  49.348
  48.779  50.186  49.450  49.289  16.303  36.817  55.014  17.162  36.888  55.431
  15.700  37.225  55.636   6.742  59.058  39.000   5.816  59.245  38.844   7.130
  59.912  39.192  63.909  69.277  46.269  63.354  69.893  45.791  63.758  68.435
  45.839  63.316   4.457  40.958  62.899   3.617  40.770  62.684   5.111  40.660
  66.622   4.434  36.534  67.347   3.865  36.793  65.966   4.313  37.220  32.482
   3.622  32.539  33.330   3.177  32.533  32.275   3.755  31.615  40.597  66.846
  37.522  40.793  66.454  38.373  41.445  67.150  37.198  21.038   0.314  38.159
  20.372   0.930  38.465  21.446   0.753  37.413  67.304  53.988   8.714  66.364
  54.168   8.708  67.367  53.039   8.613  73.959  28.308  62.289  73.821  28.401
  63.232  73.683  27.412  62.094  34.110  23.852  28.455  33.973  22.921  28.283
  33.894  24.283  27.629  52.138  45.879  69.235  51.646  45.062  69.149  51.586
  46.537  68.812  70.080  69.731   9.391  70.450  70.599   9.552  69.834  69.411
  10.259  67.163  60.958   7.752  66.387  60.408   7.637  67.755  60.428   8.286
  58.481  38.923  28.286  58.750  38.610  27.422  57.790  39.559  28.106   1.488
  43.644  35.854   0.842  43.033  35.498   1.287  43.685  36.789  69.776  39.927
  25.347  69.854  40.879  25.407  68.965  39.724  25.813  52.484  11.815   0.513
  52.243  12.141   1.380  51.793  12.138  -0.066  71.020  70.317  31.496  70.326
  70.532  32.119  71.651  69.810  32.007  12.260  10.721  72.407  13.112  11.070
  72.144  11.633  11.162  71.834  39.893  32.254  13.517  38.969  32.326  13.275
  40.326  32.944  13.015  14.621  43.762  62.500  14.803  43.632  61.569  13.681
  43.938  62.538  11.158  57.438  63.454  10.302  57.133  63.151  10.958  58.169
  64.040  24.485  58.108  46.410  24.142  58.417  47.248  25.424  58.285  46.455
  73.424   5.833  42.914  73.398   4.911  42.659  74.103   6.216  42.358  47.091
  72.810  14.077  47.771  73.341  14.492  46.512  73.448  13.660  55.758  56.196
  13.127  56.264  56.914  12.747  55.665  55.564  12.414  13.173  72.246  33.112
  13.745  72.050  32.370  12.551  71.519  33.134  19.914   7.948  52.910  18.975
   7.766  52.885  20.101   8.354  52.063  65.827  61.210  31.188  65.488  60.773
  31.969  66.389  61.906  31.528  59.009  42.821  31.238  59.445  42.020  31.529
  58.540  42.564  30.444  21.441  16.769  31.362  21.540  16.260  32.166  21.083
  16.147  30.728   1.836  36.392   7.134   1.366  35.734   7.646   1.978  35.977
   6.283  51.046  28.962   0.897  50.905  28.416   1.671  50.333  28.724   0.303
  45.419  43.119   1.735  46.030  42.947   2.451  45.772  43.896   1.301   6.291
  51.123  23.014   5.473  51.243  23.498   6.734  50.407  23.469  58.043  21.634
  33.471  57.380  21.238  34.036  57.566  21.881  32.678  28.245  17.294  61.308
  27.491  17.645  60.836  28.644  16.675  60.696  16.376  38.333  42.941  15.846
  37.742  42.406  16.131  38.125  43.842  66.437   7.697  24.159  67.246   7.630
  23.652  66.593   8.423  24.764  38.508  14.914  35.036  38.148  15.485  34.358
  38.912  15.513  35.664  46.313  57.528  37.355  46.708  56.698  37.619  45.552
  57.275  36.831  73.057  57.821  37.353  73.566  58.521  36.944  72.146  58.093
  37.245   6.172  63.616  47.095   6.970  63.129  47.299   5.946  64.059  47.914
  17.775  18.401  31.856  17.609  19.161  31.298  16.905  18.050  32.047  10.189
  17.574  70.848   9.545  18.283  70.854  10.463  17.508  69.933  10.183  67.649
  57.762  10.836  67.113  58.212   9.653  67.019  57.273  66.423  17.492   3.082
  66.814  16.993   2.366  65.683  16.958   3.370  17.808  33.070   0.967  17.304
  33.468   1.676  17.342  33.322   0.170  21.128  65.732   2.489  21.496  66.546
   2.834  21.183  65.116   3.220  15.337  45.966  15.246  14.441  46.286  15.353
  15.420  45.265  15.894  62.728  49.971   8.999  62.171  50.529   8.457  62.611
  49.092   8.639   0.279  19.792  52.182   0.912  19.984  52.874  -0.364  19.218
  52.599  20.763  20.852  65.258  20.268  20.454  65.975  21.668  20.585  65.416
  32.098  44.570  70.508  31.969  44.209  69.631  32.717  43.970  70.924  73.055
  25.771  28.123  72.468  26.151  28.777  72.469  25.401  27.462  40.563  32.137
   3.079  40.000  32.750   2.606  41.164  32.696   3.572  42.556  67.092  53.927
  41.838  66.477  53.782  43.348  66.563  53.830  14.499  40.487  17.897  14.619
  39.557  18.092  15.352  40.776  17.572  49.198  14.375  68.247  49.691  13.556
  68.292  49.841  15.026  67.963  31.025  64.444  28.196  31.126  64.601  27.257
  30.366  65.079  28.476  13.274   5.038  12.723  13.325   5.356  13.624  13.595
   4.138  12.769  52.192  64.223  49.016  51.771  65.056  49.230  51.525  63.736
  48.531  45.103   3.854  25.734  46.058   3.910  25.758  44.922   3.065  25.222
  49.100  20.760   5.276  49.395  20.052   5.848  49.872  20.984   4.756  34.137
  57.043  49.771  33.659  56.425  50.324  34.592  57.616  50.389  54.525  40.768
  37.176  54.727  40.415  36.310  54.395  39.995  37.726  32.635  45.125   8.179
  32.841  46.047   8.332  33.483  44.714   8.013  13.114  70.049  67.792  12.867
  69.617  66.974  12.648  70.884  67.773  15.159  39.562  22.528  14.913  40.025
  21.727  15.638  40.212  23.043  41.657  67.105  51.264  42.458  66.777  50.856
  41.920  67.347  52.152  10.658  55.636  54.363  10.422  55.162  53.566  10.845
  54.950  55.004  27.980   6.925  17.035  27.855   7.575  16.344  28.629   7.317
  17.619  48.932  46.474  60.039  49.735  46.097  59.678  49.222  46.958  60.811
  44.078  43.391  50.725  43.642  43.299  51.572  43.946  44.309  50.487  37.378
  62.442   8.155  38.311  62.258   8.046  37.351  63.237   8.687  54.542  14.404
  65.865  54.635  15.285  65.502  53.912  13.973  65.289  61.610  69.539  28.923
  62.279  69.813  28.296  61.541  70.272  29.535  19.633  53.815   7.460  19.118
  54.611   7.327  20.293  54.063   8.107  32.883   6.444  45.612  33.797   6.298
  45.367  32.392   5.808  45.092  15.011  28.843  67.125  15.252  28.442  67.960
  14.551  29.646  67.369  29.638  52.241  56.013  29.782  52.917  56.676  29.350
  52.724  55.238   1.264  52.628  21.462   0.764  53.056  20.767   2.164  52.614
  21.136  21.055   3.223  25.597  21.766   3.857  25.688  21.470   2.374  25.748
   5.781  19.866  66.512   5.285  20.209  65.768   6.178  19.060  66.183   7.105
  19.285  49.504   7.217  19.681  50.368   7.997  19.177  49.172   4.403  60.477
  29.961   4.455  61.390  30.245   5.220  60.327  29.486  43.712  55.724   7.099
  43.696  54.785   7.286  44.624  55.907   6.873  69.019  48.772   6.858  68.197
  48.494   6.454  69.538  49.117   6.132   1.092  16.943  22.662   1.568  17.664
  23.075   1.777  16.381  22.298  39.205  34.853  68.185  39.783  34.748  67.429
  39.691  34.465  68.913  22.314   0.865  26.178  22.458   0.324  26.954  22.115
   0.238  25.482  69.928   7.260   8.345  70.794   7.650   8.222  69.767   6.775
   7.536  25.066  54.887  20.106  25.120  54.069  19.613  25.901  55.324  19.938
  46.077  30.160  64.797  45.736  29.309  64.522  45.565  30.796  64.296  67.166
   6.585  52.022  67.966   6.210  51.654  66.965   6.030  52.775  33.981  64.280
  18.589  33.561  63.931  19.375  33.574  63.801  17.867  52.368  61.083  54.135
  52.532  60.697  53.275  52.365  60.337  54.735   1.029  71.727  41.325   0.655
  71.376  42.132   0.461  71.392  40.631  48.359   1.838  46.741  48.112   2.076
  45.847  47.674   1.232  47.025  32.955  30.971   5.957  32.204  31.478   6.264
  33.190  30.417   6.701   1.029  36.259  49.539   0.219  36.069  50.013   1.493
  36.882  50.098  36.813  33.725  67.289  37.107  34.381  67.920  37.296  32.932
  67.525  65.605  72.963  58.930  65.380  73.839  58.616  66.562  72.949  58.938
  44.771  71.071  19.855  45.360  70.610  19.258  44.114  70.417  20.095  21.095
  52.183   0.520  21.064  51.489   1.179  20.934  51.734  -0.309  68.019  67.206
  57.606  68.308  66.908  58.468  68.497  68.022  57.461  58.486   8.885  31.111
  57.585   8.890  30.789  59.000   8.541  30.380  24.649  74.949  38.029  24.188
  74.540  37.296  25.514  74.539  38.027  20.208  45.830  22.312  20.514  45.236
  21.627  20.266  45.316  23.118   9.833  40.458  39.383   9.258  41.157  39.693
   9.511  39.671  39.822  62.927  59.403   2.499  63.561  60.035   2.161  62.872
  58.732   1.819  29.545  71.826  56.873  28.693  71.721  56.450  30.176  71.778
  56.155  60.029  22.469  71.004  59.805  23.238  71.529  59.194  22.181  70.635
  18.830  71.231  62.394  19.087  70.372  62.057  19.336  71.853  61.872  27.591
  12.550  33.917  26.920  12.337  34.566  28.138  13.209  34.345  13.119  33.735
  45.033  12.356  33.343  44.609  13.073  34.662  44.800  70.376  47.504  37.186
  70.005  47.869  36.383  69.616  47.312  37.735  28.930  12.231  28.551  28.670
  11.468  29.066  28.788  11.965  27.642   4.974   0.858  15.420   5.416   0.205
  14.877   4.785   0.400  16.239  49.608  22.674  60.316  50.333  22.055  60.400
  49.042  22.483  61.065  13.511  21.962  33.948  13.582  22.360  34.816  13.072
  22.625  33.416  11.245  18.170  56.107  10.772  18.311  56.927  12.140  18.452
  56.295  18.444  68.276   6.175  18.887  69.007   6.606  17.928  68.684   5.480
  60.218  58.584  10.836  60.477  59.406  11.252  60.600  57.904  11.390  12.385
  57.286  59.157  12.394  56.464  59.647  12.004  57.922  59.762  59.120  55.878
  12.195  58.616  56.645  12.466  60.016  56.071  12.471  28.081  47.897  58.545
  28.532  47.271  57.979  28.770  48.253  59.106   9.626  43.646  39.440  10.394
  44.035  39.860   9.048  43.415  40.167  60.344  72.015  39.480  59.878  71.398
  38.915  61.260  71.938  39.214  46.068  51.683  20.114  46.436  52.008  20.935
  45.915  50.751  20.272  57.141  69.298  10.073  57.895  69.435   9.499  56.810
  68.433   9.831  19.628   2.971  60.952  20.439   2.614  61.316  19.892   3.794
  60.542  50.365  29.905  10.143  50.328  28.949  10.142  51.284  30.111   9.972
   0.468  55.233  53.015   0.161  55.870  52.370   0.163  54.389  52.683  25.263
  45.045  69.472  25.302  44.240  69.989  24.957  45.710  70.088  67.223  47.392
  39.520  66.556  47.849  40.032  67.061  47.666  38.617   5.278  46.284  32.362
   6.193  46.374  32.626   4.827  45.992  33.155  65.958  21.251  41.992  65.378
  21.911  42.371  65.423  20.813  41.330  64.796  12.830  40.694  65.585  13.367
  40.627  65.049  11.985  40.321  40.233  16.496   6.439  40.284  16.223   7.355
  40.043  15.689   5.960  46.148  15.007  15.190  46.985  15.347  15.504  45.519
  15.703  15.381  42.876  68.007  36.632  43.271  68.820  36.947  43.082  67.987
  35.698  12.170  43.394  65.838  11.583  44.084  65.526  12.961  43.858  66.110
  74.116  63.393  57.158  73.258  63.791  57.303  73.936  62.457  57.077  36.363
  18.768  69.177  36.584  18.610  70.095  36.356  19.722  69.093  20.161  41.811
  20.173  19.325  41.646  19.737  20.809  41.370  19.623  36.012   5.582  36.333
  36.592   4.984  36.805  36.581   6.299  36.055  32.383   0.317  43.252  31.561
  -0.165  43.342  32.168   1.051  42.677  72.894  40.929  58.849  73.704  41.109
  59.326  72.222  41.415  59.326  12.736  15.013  56.471  12.247  15.277  55.692
  12.918  15.834  56.929  55.205  61.357  40.127  55.399  62.213  40.507  55.980
  61.145  39.606  60.026  61.766  17.722  60.354  62.639  17.938  59.186  61.926
  17.291   0.507  39.767  24.433  -0.368  39.723  24.819   0.541  39.023  23.832
  59.426  73.728  62.653  59.106  73.364  61.827  59.178  74.652  62.619  49.064
  58.255  47.075  48.351  58.892  47.023  49.282  58.065  46.162  74.342  64.073
  50.966  73.587  63.519  50.768  74.176  64.397  51.852  73.248  57.566   4.727
  73.484  57.485   5.651  72.759  58.387   4.676  12.905  71.992  57.766  11.988
  71.996  58.042  13.059  72.877  57.434  59.089  65.887   5.504  60.007  66.012
   5.261  58.898  66.612   6.100  55.158  31.157  50.684  55.949  30.794  50.286
  54.634  30.390  50.916  71.487   8.456  61.380  70.881   7.768  61.656  71.411
   8.474  60.426  49.589  69.907  15.642  49.309  69.017  15.425  49.975  70.241
  14.832  58.649  65.927  13.360  58.654  65.928  14.317  58.458  65.020  13.121
  21.710  61.185  70.842  22.084  61.889  70.313  20.771  61.369  70.856  58.760
  58.653   8.458  59.614  58.683   8.889  58.142  58.936   9.132   3.672  51.459
  49.156   4.227  50.694  49.306   2.832  51.095  48.877  70.227  25.384  22.870
  69.998  24.455  22.859  70.882  25.478  22.177  23.402  26.144  65.396  22.856
  26.890  65.148  24.049  26.076  64.694  16.980  36.484  16.482  17.897  36.551
  16.214  17.018  36.207  17.397  68.517  14.850  33.988  69.186  14.383  34.489
  67.709  14.367  34.158  53.731  31.363  43.881  53.143  31.094  44.588  54.174
  30.556  43.619  16.912   0.581  68.927  16.407   1.069  69.578  16.953  -0.310
  69.275  64.872  40.039  26.408  65.139  40.845  26.849  64.045  40.263  25.980
  61.547  20.625  48.860  62.215  21.294  49.013  62.018  19.796  48.937  61.617
  19.331  67.899  60.765  19.731  67.721  62.238  20.058  67.849  42.725  68.516
  15.364  43.110  67.887  15.975  42.985  69.372  15.706  16.276  29.094  63.081
  16.849  29.854  63.180  16.606  28.461  63.719   7.982   0.940  55.149   8.335
   1.069  54.269   8.044  -0.003  55.297  34.649  33.822   8.716  34.663  33.676
   7.771  35.188  33.118   9.076  27.156  59.298  46.222  28.102  59.347  46.362
  26.777  59.544  47.066   9.580  50.359  38.359   8.830  50.798  38.759   9.515
  50.572  37.428  69.038   2.571  44.482  69.540   3.386  44.496  68.284   2.764
  43.925  41.330  72.481  22.167  40.891  71.872  21.573  40.812  72.447  22.971
  33.069  70.481  24.685  32.570  70.864  23.964  32.950  71.093  25.411  30.563
  40.947  16.113  31.306  40.844  15.518  30.625  41.853  16.418  39.127  15.568
   0.605  39.726  15.122   1.203  38.824  14.880   0.012  65.685  10.302   2.961
  65.360  10.384   3.857  66.486  10.826   2.947  20.845   1.630   3.259  20.403
   2.473   3.357  20.134   0.990   3.216  60.583  15.982  26.499  60.877  15.103
  26.259  59.638  15.892  26.622  61.772  74.699  10.038  61.225  74.548   9.267
  61.215  74.457  10.778  45.458  51.592  44.737  46.314  52.019  44.715  44.839
  52.284  44.501  17.890  53.166  17.436  18.489  52.566  17.880  18.375  53.462
  16.666  53.122  66.716  15.862  53.697  67.082  16.534  52.301  66.537  16.321
  28.983  72.395  11.813  28.488  71.877  12.448  29.234  73.184  12.292  61.113
  40.632  32.252  60.577  39.889  31.972  61.589  40.308  33.017  65.059  50.899
  61.068  65.582  50.760  60.279  64.158  50.961  60.751  58.715  13.333  67.262
  57.829  13.582  66.999  58.800  12.421  66.984  28.962   3.183  31.205  29.764
   3.481  30.775  28.958   2.235  31.074  59.700  44.884   3.984  59.943  43.987
   3.751  59.860  45.390   3.187  18.629   5.037  15.911  19.485   5.245  16.286
  18.294   4.327  16.458  56.624  22.299  69.308  55.692  22.101  69.395  56.718
  23.178  69.674  73.078  41.730   7.253  72.562  40.924   7.297  73.311  41.915
   8.162  61.519  55.672  30.390  60.744  56.138  30.704  62.113  56.364  30.100
  29.120  70.840  26.730  29.840  70.841  27.361  28.947  69.913  26.567  59.630
  13.334  15.605  60.584  13.398  15.564  59.317  14.106  15.133  39.853  10.134
  40.375  40.429  10.291  41.123  39.077   9.721  40.752  48.494  54.331  19.896
  48.773  55.096  20.399  48.296  53.669  20.557  21.935  23.506  17.280  21.001
  23.715  17.304  22.291  23.909  18.072  31.890  16.517  72.035  31.898  16.659
  72.982  30.962  16.442  71.813  72.365  24.651  48.169  71.715  25.234  47.777
  72.464  23.941  47.536  57.031  67.725  60.497  56.197  68.048  60.154  57.608
  67.694  59.734   9.468  28.165  14.461   9.750  27.397  14.958   9.223  27.819
  13.603  14.300  27.134  63.237  13.858  27.560  62.503  15.155  27.563  63.284
  16.704  25.891  30.275  16.936  26.808  30.423  16.830  25.472  31.126  59.278
  16.531  33.703  60.023  17.027  34.041  59.608  15.637  33.612   8.688  51.857
  47.552   7.792  52.182  47.463   8.597  51.025  48.016  57.512  42.302  56.225
  57.918  41.856  55.482  57.414  41.621  56.890  38.046  64.788  68.191  37.434
  64.331  68.767  37.908  65.716  68.382  39.680  69.733  40.452  39.221  69.629
  39.618  40.477  70.214  40.228  24.008  14.575  69.080  24.100  15.527  69.106
  24.603  14.296  68.384  33.066  18.903  51.928  33.337  18.009  51.719  32.342
  18.796  52.544  36.124   6.111  42.474  35.392   6.725  42.532  36.073   5.760
  41.585   1.606  52.624  17.584   2.136  53.391  17.366   2.240  51.913  17.677
  55.783  55.007   9.802  55.342  55.848   9.676  55.356  54.417   9.181  64.194
  18.723   7.202  65.050  18.987   7.538  63.621  18.736   7.969  72.276  21.133
  37.142  71.369  21.070  36.841  72.212  21.137  38.097  28.012  27.552  63.028
  28.905  27.522  62.684  27.492  27.072  62.383   0.545  44.419   7.589   1.272
  43.905   7.941   0.095  43.821   6.993  34.050  55.538  38.557  34.933  55.325
  38.860  34.153  56.363  38.082  72.883  68.260  38.372  73.486  67.934  37.704
  72.792  67.533  38.988  68.888  33.184  18.857  67.944  33.055  18.764  69.164
  33.549  18.017  54.375  16.310   9.349  54.862  15.688   9.890  54.564  17.164
   9.737  32.517  40.085  64.055  32.808  40.807  64.612  32.089  40.511  63.313
  39.198  43.201   6.316  39.170  42.286   6.597  39.378  43.693   7.117  66.531
  64.799  30.572  67.229  64.235  30.905  65.723  64.381  30.870  73.556   9.526
  70.865  73.739  10.432  71.113  73.092   9.595  70.030  71.798   4.326  34.285
  70.870   4.509  34.430  71.982   3.565  34.835   6.985  51.183  61.075   6.484
  51.997  61.026   7.373  51.193  61.950  36.333  73.357   3.784  36.126  73.603
   2.883  36.840  74.094   4.124  64.432  56.086  49.900  64.473  55.367  50.530
  65.127  56.684  50.173  33.910  71.366  28.882  33.529  71.948  29.539  34.108
  71.938  28.141  17.955  46.017  55.005  18.607  45.918  54.310  17.164  46.309
  54.552  24.879  43.198   6.328  25.230  42.869   7.156  25.571  43.025   5.689
  69.615  31.581  52.091  70.211  30.889  52.379  69.986  32.384  52.457   7.224
   7.005  23.487   6.855   6.446  24.170   6.797   6.713  22.682  20.170   6.857
  19.545  19.816   6.261  20.205  20.681   6.295  18.963  36.374  11.240  50.189
  37.241  11.253  50.594  36.523  11.539  49.292  63.955  14.457  71.019  63.141
  14.595  71.503  64.127  15.297  70.595  36.202  71.383  62.484  35.376  71.863
  62.545  36.146  70.915  61.651  36.663  11.852  10.022  37.210  12.522   9.611
  37.026  11.752  10.902  67.248  31.785  55.341  66.758  31.827  56.162  67.340
  30.849  55.164  51.468  18.371  65.378  51.512  18.020  64.488  50.542  18.578
  65.507  61.522  34.564  28.353  61.677  34.245  27.463  61.047  35.386  28.233
  63.604  35.309  41.875  62.814  34.863  42.182  64.229  34.602  41.711  35.790
  61.527  11.847  36.239  60.963  11.218  36.488  61.853  12.417  19.230  29.871
  63.541  18.883  29.691  64.415  19.989  29.292  63.462  10.237  16.133  59.415
   9.777  15.295  59.361  11.149  15.919  59.217  43.880   8.457   9.539  44.323
   9.268   9.790  43.369   8.693   8.765  64.316  60.652  28.989  64.862  60.259
  28.308  64.835  60.569  29.789  14.641  69.846  31.878  15.371  69.672  31.284
  14.909  69.456  32.709  72.011  44.704  31.066  71.718  45.416  31.634  72.471
  44.103  31.652   0.230  27.572  68.270  -0.067  28.431  68.571   1.150  27.532
  68.531  18.553  50.203  47.967  18.326  50.402  47.058  17.812  49.692  48.292
  27.263  55.689   8.020  27.009  56.540   7.662  26.932  55.699   8.918  65.259
  66.980  59.010  65.785  66.452  59.611  64.506  67.258  59.531  22.542  69.664
  44.047  22.559  68.754  44.344  22.448  69.605  43.096   9.985  54.539  51.865
  10.070  53.975  51.097   9.274  55.140  51.643  73.584  18.995  36.126  73.238
  19.773  36.563  72.873  18.706  35.553  34.124  34.490   3.679  33.709  33.844
   3.107  33.397  35.014   4.015  66.091  17.154  66.412  65.301  17.425  65.943
  65.796  16.448  66.988  14.120  55.347  22.337  13.779  56.098  21.851  13.714
  54.588  21.920  51.803  15.552  11.240  52.306  16.340  11.036  51.197  15.825
  11.928  41.612  29.957   8.279  41.692  30.857   7.963  42.489  29.588   8.176
  20.273  12.557  66.588  21.165  12.738  66.289  20.381  12.243  67.486  67.262
  70.916  24.795  67.232  70.130  25.342  68.140  71.271  24.933  64.276  63.641
  31.116  63.376  63.602  30.791  64.276  63.078  31.890  65.539  35.797  44.550
  65.404  36.472  43.884  65.043  35.043  44.231   2.733  12.898  59.535   2.406
  12.055  59.221   2.028  13.516  59.341  30.576   0.526   5.731  31.150  -0.101
   5.291  30.974   1.379   5.556  52.180  18.896  13.646  51.660  18.103  13.514
  52.571  18.784  14.513  11.711  42.258  40.889  12.307  41.998  41.591  11.517
  41.443  40.425  69.249  67.551  26.221  69.971  67.687  25.608  68.984  66.641
  26.080  37.129   4.322  56.826  36.456   3.927  57.381  36.702   5.085  56.438
  34.964   7.319   5.535  35.363   6.705   4.918  35.627   7.441   6.214  10.715
  31.102  23.056   9.834  31.032  23.421  11.056  31.924  23.407  22.989  60.942
   5.468  22.451  61.638   5.845  22.482  60.625   4.720  41.964   8.515  69.695
  41.665   7.782  69.156  42.804   8.766  69.312  67.878  52.764  27.064  67.689
  51.944  27.520  67.582  53.447  27.666  43.758  73.251  41.885  43.832  73.964
  41.251  44.211  72.515  41.473  68.699  56.329  65.468  68.664  55.443  65.107
  69.373  56.771  64.952  72.551  71.003  17.082  72.382  71.743  17.665  72.943
  71.397  16.302   9.137  44.391  24.735   8.398  43.784  24.789   9.652  44.075
  23.993  45.325  34.450   8.851  44.372  34.487   8.769  45.586  35.354   9.032
   4.397  38.976  57.228   4.404  38.876  58.180   3.470  38.956  56.992  69.982
  12.062  40.450  69.448  12.825  40.230  69.395  11.316  40.332  72.642  52.449
  52.501  73.543  52.172  52.670  72.120  51.658  52.629  38.857  11.804  51.229
  39.713  11.537  50.895  39.055  12.314  52.014  61.451   7.688   8.894  61.575
   7.700   9.843  60.666   7.157   8.762  25.243  57.962   7.512  24.323  58.198
   7.625  25.369  57.932   6.564  12.987  44.545  30.886  12.857  45.062  30.090
  12.874  43.638  30.604  14.523   4.020   9.347  13.983   3.526   8.730  13.904
   4.592   9.802  47.639  26.578  48.640  48.443  26.092  48.822  47.815  27.033
  47.816  57.021  41.574  34.946  57.004  40.791  35.497  56.550  41.318  34.153
  12.596  22.475  69.089  12.570  22.529  70.045  11.678  22.394  68.829  63.997
  62.121  33.497  64.210  61.879  34.398  63.451  62.903  33.583  11.396  56.085
  26.153  10.585  55.642  25.906  11.504  55.887  27.083  64.036  30.092  55.357
  63.949  30.847  55.939  63.172  29.681  55.367   9.275  12.589   7.205   9.158
  13.093   6.399   9.964  13.053   7.680  42.957  27.528  16.908  43.364  28.118
  16.274  43.686  27.021  17.265  51.247  45.688  59.184  51.424  46.284  58.456
  52.008  45.777  59.758  19.175  63.517   0.914  18.322  63.949   0.967  19.289
  63.107   1.771  39.630  71.490  49.675  39.301  70.936  48.968  40.582  71.474
  49.569  54.103  66.415  71.042  54.855  65.848  71.212  53.389  65.811  70.834
   2.132   7.716  11.051   2.957   7.779  10.571   1.529   8.280  10.566  35.211
   8.393  22.233  34.651   8.469  21.461  35.244   7.453  22.414  12.293  62.670
  34.096  12.663  62.727  34.977  13.049  62.734  33.513   1.719  49.047   2.342
   1.888  49.843   1.837   2.425  49.019   2.987  62.567  25.179  65.922  63.308
  24.947  65.363  62.964  25.416  66.760  60.656   6.659  19.475  60.776   6.136
  18.682  61.460   6.523  19.976  30.924  10.104  52.613  30.578  10.606  53.351
  30.871   9.192  52.898  71.089  70.461  65.788  71.298  70.682  64.880  70.601
  69.640  65.728  41.932  50.443  48.469  42.858  50.577  48.669  41.803  50.878
  47.626   6.765  50.299  11.623   7.067  49.482  12.019   5.954  50.505  12.089
  13.961  56.906  64.083  14.276  56.464  63.295  13.142  57.322  63.813  55.813
  10.878  59.308  54.917  10.668  59.569  55.906  10.492  58.437  64.668   3.663
  53.355  65.624   3.705  53.380  64.476   2.789  53.015  26.832  21.356  60.138
  26.707  21.714  61.017  27.670  21.716  59.849   4.922   2.479  36.249   4.407
   1.686  36.399   4.927   2.925  37.096  18.206  71.758  51.236  18.438  70.952
  50.775  19.037  72.222  51.339   9.009   9.615  29.741   8.751  10.513  29.951
   9.392   9.675  28.866   1.529  49.278  13.091   2.428  49.113  13.374   1.569
  50.127  12.649  23.252  60.115   9.634  22.957  61.026   9.647  23.019  59.801
   8.760   1.435   2.730   5.936   2.305   2.774   6.333   0.847   3.078   6.606
   6.354   3.168  22.958   7.236   2.806  22.878   5.783   2.401  22.998  18.480
   9.894  26.949  18.563   9.016  26.576  18.955   9.847  27.778  64.025  21.730
  32.425  63.473  21.398  33.133  64.734  21.092  32.355  44.555   2.528  19.430
  45.354   2.358  18.931  44.838   3.089  20.152  31.848  56.787  39.705  31.708
  57.634  39.281  32.609  56.418  39.257  15.308   0.902   5.594  15.721   1.320
   4.838  16.013   0.819   6.236  60.070  67.000   2.844  60.976  66.725   2.985
  60.070  67.935   3.048  46.970  50.025   1.929  47.337  49.141   1.925  46.096
  49.919   2.306  65.755  10.674  52.275  66.229  10.663  51.443  65.740   9.759
  52.554  16.248  23.242  40.712  16.401  24.134  40.399  16.628  23.229  41.590
  44.292  10.882  58.516  44.727  10.029  58.477  45.009  11.514  58.558  33.465
  11.822  21.877  33.298  11.426  21.023  32.601  11.885  22.285   4.554  66.148
  19.937   5.480  66.372  20.027   4.545  65.194  19.851  25.435  50.748  26.625
  26.072  51.375  26.967  24.598  51.211  26.666  69.396  15.494  19.656  68.535
  15.908  19.599  69.214  14.603  19.955  57.375   4.690   3.841  57.116   3.810
   3.567  56.923   5.273   3.232   2.981  23.535   3.446   3.407  24.204   2.910
   2.045  23.709   3.346  71.875   2.847  51.149  72.822   2.987  51.138  71.508
   3.703  51.369  52.688  61.740  47.171  52.891  62.111  46.312  53.496  61.842
  47.674  17.880   7.137  43.480  17.729   7.945  43.970  18.186   7.430  42.622
  30.282  45.472   9.904  31.070  45.303   9.387  29.961  44.603  10.144  32.024
  45.188  23.243  31.496  44.779  22.558  32.405  45.960  22.824  41.441  28.489
  12.768  41.258  29.286  12.272  42.371  28.320  12.616  47.844  16.704  24.580
  47.827  16.685  25.536  46.960  16.445  24.320   3.125   4.014  29.765   3.825
   3.511  30.181   3.346   4.927  29.945  56.041  33.711  51.348  56.123  33.830
  50.402  55.566  32.885  51.445  33.744   9.925  33.388  32.901   9.738  32.975
  33.627   9.661  34.300  22.738   1.350  47.264  22.973   1.384  48.192  23.578
   1.344  46.805  26.996  61.495  61.051  26.627  62.069  60.380  27.865  61.267
  60.719  24.399  20.556  71.970  25.245  20.483  71.529  23.813  20.918  71.306
  56.798   4.132  20.175  57.239   3.714  19.435  57.179   5.009  20.217  16.897
  42.701   0.405  17.457  42.685  -0.372  16.006  42.653   0.058  17.728  31.582
  60.174  18.339  30.924  59.842  18.166  31.948  60.943  44.357  47.021  55.518
  44.124  47.780  54.983  45.258  46.818  55.266   4.779   2.924  33.395   4.687
   2.884  34.347   4.084   3.517  33.111  24.548  10.631   9.753  24.344   9.977
  10.421  24.949  10.131   9.042  58.680  41.096  64.157  59.559  41.131  63.779
  58.101  40.972  63.406  54.128  57.626  21.204  53.344  57.180  20.884  54.855
  57.103  20.867  41.140  14.339   1.921  41.797  14.983   1.654  41.232  13.627
   1.288  11.184  20.461  59.035  10.982  20.700  59.939  10.594  19.732  58.842
  54.969  26.819   1.727  54.698  26.255   1.002  55.773  26.417   2.056  22.643
   7.946  16.075  22.282   8.158  16.936  23.457   8.447  16.026   6.069  68.951
  48.554   5.411  69.206  47.908   5.573  68.500  49.237  18.913  53.736  40.499
  18.067  53.583  40.919  18.814  54.582  40.061  35.311   2.984  28.142  35.039
   3.604  27.466  35.272   2.129  27.713  67.750  65.016  63.465  67.724  64.814
  64.400  67.029  65.632  63.333  22.563  43.839  31.858  22.412  43.316  31.071
  22.729  44.723  31.530  74.020  74.375  55.889  73.267  73.804  55.738  74.776
  73.847  55.635  52.146  17.419  62.925  51.264  17.063  62.813  52.366  17.787
  62.070  42.507  51.080   3.994  42.122  51.894   4.317  42.493  51.170   3.041
  59.299  57.789  65.566  59.909  58.048  66.257  58.664  57.224  66.007  55.101
  33.694  68.216  54.273  33.965  67.819  55.768  34.184  67.736   5.020  31.698
  13.322   4.751  31.466  14.211   4.533  31.096  12.759  60.555  27.009  19.583
  59.912  27.569  19.148  61.396  27.277  19.212   4.746  15.875  67.609   5.572
  16.160  67.219   4.844  14.929  67.715  23.013  49.090  71.953  22.181  49.464
  71.660  23.539  49.847  72.207  27.434  42.452   1.626  26.606  42.205   1.214
  27.936  42.865   0.924  53.411  56.726  48.851  53.549  56.195  49.636  54.287
  57.026  48.608  12.545  43.813  19.428  13.224  43.910  18.759  12.428  44.696
  19.778  34.362  11.874  28.111  34.006  11.376  28.847  33.921  11.512  27.342
  51.333  40.126  37.890  51.334  39.232  38.233  51.134  40.025  36.960   9.322
   4.970  17.978   8.414   4.927  17.677   9.269   5.384  18.840  60.635   5.430
  27.573  61.189   6.023  27.066  61.215   5.077  28.247  67.717  36.477  59.793
  68.642  36.267  59.667  67.284  36.126  59.014  50.927  69.376  69.857  51.585
  69.237  69.177  50.312  70.001  69.471  36.729   1.212  12.968  36.856   0.344
  13.353  35.781   1.341  12.976  49.633  60.332  50.677  49.832  59.414  50.492
  49.851  60.793  49.867  44.000  37.255  -0.250  44.658  36.584  -0.066  44.232
  37.982   0.327  40.719  36.451   7.395  40.370  35.957   6.653  39.991  36.495
   8.016  24.210  10.787   6.086  23.431  11.207   5.723  24.940  11.182   5.609
  50.323  23.812  31.829  50.497  24.196  32.688  51.189  23.700  31.437  28.408
  60.681   1.948  27.930  60.422   2.736  27.926  61.437   1.613  70.766  13.505
  29.161  70.849  13.395  30.109  71.669  13.519  28.843  47.184  11.095  45.876
  46.360  11.491  46.159  46.925  10.441  45.228  50.644  40.684  11.818  50.741
  41.616  11.623  51.052  40.240  11.074  70.790  56.808  63.017  71.302  56.844
  63.825  71.445  56.751  62.321  68.259   8.447  66.340  68.571   8.731  67.199
  67.836   7.604  66.506  52.268  18.792  37.349  52.021  17.876  37.482  53.181
  18.755  37.064   8.496  50.875  30.272   8.411  51.659  30.814   8.753  50.187
  30.885   3.766  55.360  53.050   3.775  54.752  52.310   3.727  56.227  52.647
  38.663  57.646  13.543  39.424  57.540  12.972  38.538  58.593  13.603  65.297
  49.276  27.853  64.642  48.810  27.333  64.810  49.614  28.605  58.952  36.193
  61.629  58.746  36.964  61.099  58.467  35.481  61.213  50.381  42.005  71.931
  51.130  42.211  72.489  49.701  41.715  72.540  58.777  47.695  36.567  59.432
  48.074  37.153  58.066  48.335  36.556  22.793  13.041  28.688  23.443  12.344
  28.774  22.905  13.364  27.794  65.416  48.322  31.422  65.958  47.540  31.526
  64.551  47.984  31.188  68.732  45.930  29.954  68.021  46.324  29.449  69.346
  45.608  29.293  59.670  58.750  63.034  59.580  58.144  62.299  59.710  58.185
  63.806  60.273   2.224   0.692  59.584   2.873   0.835  59.874   1.577   0.109
   0.637   3.022  38.988   0.995   2.168  39.229   0.307   2.901  38.097  41.625
  14.450  33.366  41.312  15.353  33.315  41.131  13.987  32.689  64.799  43.831
  44.821  64.299  43.233  44.267  64.973  44.588  44.261  22.353  56.492  28.241
  21.801  57.088  28.746  21.738  55.990  27.707  14.203  43.892  17.258  14.410
  43.415  16.454  14.904  43.655  17.865  46.763  74.970  61.574  46.689  74.435
  62.364  46.425  74.411  60.874  52.918  21.771  27.063  52.936  21.802  28.019
  53.553  21.093  26.833   2.163  69.533  39.793   2.257  68.979  40.569   2.213
  70.427  40.130  21.675   0.250  20.154  21.220   1.074  19.976  22.519   0.343
  19.713  41.111  32.689   7.543  41.335  32.804   6.620  41.736  33.243   8.012
  32.455  56.312  62.670  31.965  56.690  63.401  33.111  56.974  62.454  61.297
  72.745  29.733  60.551  73.096  29.248  60.969  72.627  30.625  36.204  15.586
  70.954  35.922  14.755  71.337  35.417  15.937  70.537  65.578  17.060   9.415
  65.176  16.292   9.008  65.674  16.820  10.337  50.048  20.241  38.204  49.839
  19.935  39.087  50.887  19.828  38.000  35.211   3.089   2.355  35.908   3.294
   2.978  34.639   2.484   2.825  74.342  54.174  19.303  74.719  53.658  18.591
  73.520  54.510  18.946  65.213   9.225  64.596  64.278   9.373  64.739  65.391
   8.387  65.023  46.409  30.791  61.077  46.209  29.912  61.398  47.299  30.724
  60.733  68.948  34.325  12.012  68.441  35.121  11.850  69.545  34.563  12.722
  19.166  48.269   0.347  19.988  47.858   0.614  18.805  48.632   1.155  45.990
   6.519  61.404  45.598   6.286  60.562  45.850   7.463  61.480   9.993  63.997
  71.812  10.634  63.409  72.211  10.410  64.292  71.002  73.757  22.878  21.095
  74.067  23.472  20.411  74.133  22.029  20.863  70.086  71.939  71.945  69.418
  72.388  72.463  70.496  71.329  72.558   4.581  13.890  13.395   4.333  13.666
  12.497   4.278  14.791  13.509  12.238  50.069  19.838  12.785  50.708  20.295
  11.352  50.427  19.896   4.750  58.146  28.037   4.900  57.849  27.140   5.601
  58.477  28.325  62.262   7.816  54.603  61.381   8.049  54.309  62.322   6.872
  54.456  60.456  24.116  64.821  59.800  24.522  65.387  61.285  24.512  65.092
  31.743  73.079  39.611  32.515  73.070  40.177  31.009  73.224  40.207  53.431
  51.342  44.795  53.076  51.951  45.443  53.134  50.480  45.089  21.466  58.777
  19.065  21.823  59.503  18.553  20.522  58.814  18.908   8.621  46.973  48.145
   9.206  47.195  47.421   8.817  46.056  48.339   4.667  18.280  29.974   4.142
  17.906  30.682   5.061  17.522  29.542  37.445  43.225  63.189  38.237  43.434
  63.684  37.595  43.608  62.325  73.534  34.696  22.571  74.104  33.943  22.416
  72.658  34.319  22.657   7.755  33.512  25.360   6.979  33.666  25.899   8.110
  32.684  25.682  16.040  14.684  39.376  15.201  15.004  39.044  16.447  15.451
  39.778  18.604  37.747  62.227  17.988  37.696  61.496  18.244  37.152  62.885
  60.956  45.280  55.603  60.172  45.736  55.297  61.630  45.958  55.635  53.855
  40.658  41.409  53.909  41.048  40.537  54.144  41.354  42.000  42.789   2.811
   7.195  42.227   3.492   6.825  42.299   2.477   7.946  66.613  61.297  62.554
  66.085  61.376  61.759  67.053  60.451  62.466  54.669  39.021  12.659  55.042
  38.675  11.848  55.013  38.449  13.344  27.952  61.205  56.047  27.023  61.013
  56.175  28.407  60.558  56.585   0.819  29.967  60.752   1.718  29.882  61.069
   0.332  29.295  61.228   0.198   6.504  25.154   0.939   6.256  25.707  -0.030
   5.702  24.685  34.635  58.718  58.778  34.961  59.064  59.609  35.161  59.159
  58.112  27.652  61.510  15.586  26.817  61.955  15.723  27.649  61.276  14.657
  26.412  55.182  62.473  27.282  55.100  62.864  26.398  54.521  61.780  66.319
  64.598  36.479  65.624  64.895  35.893  66.634  65.397  36.902   3.875   0.609
   1.607   3.994   0.565   2.556   3.399  -0.192   1.389  60.243  60.258  32.212
  60.369  60.387  33.152  59.491  60.809  31.993  40.351  47.792  49.060  40.760
  47.021  48.668  40.728  48.532  48.585  52.533  56.425  58.030  52.981  56.709
  58.826  53.212  55.989  57.514  17.956  72.888  15.026  18.191  73.152  15.915
  17.124  72.426  15.126  23.947  46.411  23.761  23.827  45.504  23.480  24.780
  46.408  24.231  62.384   0.236  35.054  62.743   0.500  35.901  61.499   0.599
  35.045  13.375  27.446  49.606  14.093  27.416  50.239  12.588  27.548  50.140
  43.412  25.300  67.967  43.308  24.745  67.194  43.876  24.748  68.597  70.529
   5.895  18.769  70.513   6.768  19.162  71.442   5.765  18.512   8.352  61.752
  42.756   7.973  62.614  42.926   9.237  61.938  42.443  11.436  69.761  51.898
  12.392  69.768  51.848  11.240  69.222  52.664  32.559  66.385  22.381  32.635
  67.179  21.852  32.874  66.643  23.247  26.866  11.380  66.155  27.513  10.697
  65.976  26.772  11.377  67.107  47.505   1.189  31.534  47.093   0.645  30.862
  48.375   1.381  31.185   5.171  63.181  12.592   4.854  62.315  12.336   6.125
  63.106  12.562  61.688  56.051  63.504  61.985  55.152  63.364  60.801  55.959
  63.853  27.413  57.423  19.278  26.495  57.435  19.007  27.769  58.251  18.954
  34.809  65.544  65.784  34.930  66.018  66.607  34.722  66.231  65.122  23.799
   4.522  35.953  23.135   4.543  36.641  24.592   4.853  36.375  46.402  34.024
  45.993  46.430  34.964  45.816  47.193  33.852  46.505  10.687  41.849  67.832
  10.892  40.914  67.849  11.415  42.245  67.352  16.919  10.151  38.923  17.682
  10.446  39.421  16.786   9.245  39.202  38.870   8.808  13.577  39.023   8.117
  12.934  38.926   8.365  14.424  70.880  74.436  21.046  71.112  74.230  21.951
  70.807  75.391  21.028  27.756  24.964  57.282  27.178  24.249  57.013  27.163
  25.686  57.489  60.766  41.762  36.037  61.698  41.565  35.945  60.523  41.386
  36.883  64.620  16.156   6.925  64.345  17.073   6.911  65.497  16.163   6.543
  22.834  36.961   7.421  23.343  36.194   7.158  23.424  37.457   7.989  73.808
   4.117   2.596  74.745   3.934   2.671  73.682   4.928   3.088  11.101  47.611
  29.962  11.729  48.327  30.058  11.633  46.858  29.706  69.793  17.958  16.937
  70.335  18.559  16.426  70.415  17.337  17.316  53.164  69.485  19.415  52.821
  68.665  19.772  52.643  69.639  18.627  25.748   4.813  32.256  26.646   5.084
  32.449  25.262   5.004  33.058  46.958  66.888  41.515  46.918  66.584  42.422
  46.092  66.694  41.158  65.254   0.700   7.947  64.846   1.314   8.558  65.714
   1.258   7.319  61.445  51.004  72.451  60.806  51.442  71.889  62.283  51.404
  72.219  72.942  52.748  26.408  72.879  52.185  27.179  72.035  52.876  26.130
  59.173  45.213  27.141  59.857  45.526  26.548  58.815  44.439  26.706  54.416
  68.905  52.492  54.991  68.235  52.863  53.638  68.423  52.210  47.930  63.805
  71.675  47.737  62.976  72.113  47.699  64.475  72.318   0.333  65.964  62.460
   0.760  65.118  62.324  -0.353  65.785  63.103  52.560  12.613  66.415  52.275
  13.523  66.333  53.248  12.637  67.080  21.241  31.784  61.404  21.633  31.918
  60.542  21.435  30.871  61.617  61.133   9.643  61.718  62.080   9.701  61.591
  61.001   8.800  62.153  46.977  58.743  63.618  47.233  59.433  64.230  47.626
  58.792  62.916  16.806  15.138   1.412  17.673  14.972   1.041  16.643  14.389
   1.984  31.943  29.935  57.643  32.784  30.276  57.947  32.066  29.797  56.703
  73.056  32.394  64.473  72.878  31.892  63.678  72.275  32.273  65.013  67.950
  53.821  64.725  67.776  53.149  65.384  67.139  53.875  64.219  43.009  32.362
  65.670  42.307  32.275  66.314  42.916  31.591  65.109  50.021  41.634  63.860
  49.862  40.691  63.836  49.816  41.889  64.760  46.724   3.710  52.896  47.652
   3.942  52.904  46.586   3.299  52.042  51.694  17.411  40.488  51.421  18.235
  40.892  52.477  17.153  40.975  34.866  17.857  11.033  35.410  17.129  11.333
  33.989  17.648  11.355  58.023  27.172  63.340  58.167  27.407  64.256  58.731
  27.609  62.866   6.757  27.998   9.536   6.997  28.570   8.807   6.099  27.406
   9.171  27.438  70.848  51.427  26.704  71.040  50.844  27.729  69.974  51.166
  66.790   8.854  47.848  66.159   9.359  47.333  66.270   8.471  48.555  51.864
  10.915  47.428  51.615  11.650  46.868  52.630  11.228  47.908  55.979  61.078
  16.163  55.193  60.693  16.550  56.657  60.413  16.286  16.002  30.047  56.788
  16.198  29.324  57.384  15.049  30.134  56.821  41.234  52.694   8.449  41.265
  51.751   8.606  40.603  53.023   9.090   6.565  45.696  45.872   7.239  45.894
  45.222   6.937  44.985  46.393  21.447  14.354  69.884  22.357  14.361  69.588
  21.507  14.308  70.838  71.513  33.460  29.940  72.241  32.966  29.563  71.927
  34.060  30.560  59.695  69.109  56.535  59.221  68.895  55.730  60.576  69.339
  56.240  37.845  39.109  70.361  36.977  39.204  70.753  38.225  38.349  70.802
  41.072  11.831   8.300  40.156  11.952   8.047  41.317  12.658   8.714  19.755
  62.243  34.841  20.655  62.173  35.158  19.267  61.605  35.362  19.302  47.867
  50.034  18.825  47.606  49.246  20.223  47.726  49.814   8.906  71.273  54.482
   9.236  72.126  54.763   9.416  70.640  54.988  33.668  56.039  28.781  33.672
  56.734  29.439  34.557  55.686  28.799  19.561  13.416   4.198  19.454  12.470
   4.096  18.667  13.755   4.240  27.292   2.853  25.218  27.804   2.064  25.398
  26.394   2.613  25.444  29.344  45.462  13.019  28.657  45.713  12.402  29.006
  44.675  13.447  41.722  20.350  16.051  41.245  21.010  16.554  41.042  19.763
  15.720   4.396  53.237   3.441   4.557  54.154   3.219   5.268  52.849   3.503
  14.799   8.400  41.161  14.178   9.125  41.095  14.260   7.644  41.395  60.959
   6.914  52.067  60.286   6.252  51.906  60.512   7.591  52.575  29.714  66.792
  69.345  29.477  65.915  69.044  30.211  66.644  70.149  72.665  22.505  57.469
  72.727  23.403  57.143  72.440  21.986  56.697  60.224  38.049  13.391  59.911
  38.944  13.261  60.944  38.136  14.016  34.679  48.688   2.251  35.286  49.353
   1.928  34.542  48.105   1.504  13.441   7.175  24.604  12.819   7.769  25.025
  14.171   7.117  25.220  57.381  10.829  53.145  57.742  11.318  53.884  56.434
  10.952  53.216   5.094  17.416  16.497   5.322  18.343  16.565   5.655  17.082
  15.798  36.940   8.970  38.602  36.806   8.814  39.537  37.662   8.389  38.364
  13.174  28.500  61.439  12.569  28.292  60.728  13.875  29.000  61.020   5.180
  12.421  10.082   5.482  11.515  10.024   5.956  12.946   9.885  22.278  11.708
  36.267  22.362  12.517  36.771  23.049  11.697  35.700  26.066  44.608  16.946
  25.677  44.180  16.182  26.185  45.518  16.675  57.888  73.511  31.995  57.154
  72.991  32.323  58.621  72.896  31.964  70.442  25.652   6.570  69.774  26.328
   6.454  71.242  26.044   6.221  24.996  12.396  16.875  24.065  12.574  17.005
  25.049  12.030  15.992  23.211   3.748  62.986  22.339   4.033  63.260  23.052
   2.965  62.459  56.904   6.487  37.298  56.054   6.676  37.694  56.939   7.051
  36.525  73.411  28.351  47.278  73.524  27.670  46.615  72.749  27.999  47.873
   3.516  30.718  48.084   2.636  30.840  47.728   4.101  30.998  47.380  40.716
  22.959  64.050  40.816  22.302  63.360  39.885  22.739  64.470  15.957  34.199
  54.011  16.388  34.887  54.518  16.249  34.347  53.112   7.097  45.338  41.349
   7.563  44.501  41.354   6.181  45.104  41.499  17.717  32.750   8.876  16.860
  32.346   9.015  18.345  32.073   9.130  31.885  42.508   7.178  32.375  41.967
   7.798  31.789  43.352   7.620  71.278   6.565  51.158  71.648   7.320  50.700
  72.016   6.194  51.642  37.796  28.621  69.679  38.240  28.444  70.508  37.110
  29.250  69.904  35.918  10.558  36.559  36.472  11.258  36.213  36.315  10.333
  37.401  27.346  57.853  40.390  27.294  56.939  40.670  27.588  58.333  41.182
  17.442  20.206  54.796  16.735  20.557  55.338  18.149  20.846  54.881  15.578
  72.499  57.467  14.792  72.278  57.966  15.326  73.264  56.949  19.299  44.394
  15.842  20.197  44.386  15.511  18.771  44.074  15.110  64.700  59.112  64.168
  64.549  58.270  63.737  65.288  59.581  63.576  23.524  52.171  67.433  23.573
  52.074  68.384  23.175  51.335  67.124   0.859   7.335  40.989   1.690   7.001
  40.652   0.194   6.921  40.439  27.194  18.294  57.068  26.318  18.422  56.704
  27.668  19.093  56.838  20.050  43.429  52.776  19.492  42.667  52.619  20.361
  43.316  53.674  45.492  12.954  66.680  45.934  12.359  66.074  44.571  12.698
  66.638  74.407  65.450  59.979  73.600  65.031  59.679  74.170  65.853  60.815
  35.942  59.403  22.159  35.328  59.226  22.872  36.398  58.572  22.024   8.684
  15.702   0.003   9.064  15.328   0.798   9.393  16.220  -0.380  43.638  28.346
  70.283  43.703  29.252  69.980  43.982  27.825  69.558  15.770  61.836  54.937
  16.208  61.235  54.334  14.954  62.067  54.493  51.814  62.978  44.682  52.016
  63.627  44.009  50.875  62.819  44.588  39.965  45.020  53.337  40.063  45.973
  53.326  40.831  44.693  53.580  53.309  55.954  17.609  53.613  56.448  18.370
  52.354  55.989  17.666  15.362   6.448  46.212  15.363   7.333  45.847  15.772
   6.543  47.072  44.514  34.998   5.597  44.197  35.428   4.803  43.755  34.980
   6.180  43.010  14.761  22.942  42.929  14.109  23.638  42.225  15.302  23.027
  63.019  19.875   4.767  63.473  19.555   5.547  62.251  20.333   5.108  12.010
  52.026  28.087  11.207  51.639  27.738  11.720  52.536  28.843  70.896  25.922
  64.781  70.947  25.511  63.919  69.957  25.992  64.958  46.032   9.583  16.450
  46.649  10.101  15.934  45.839  10.129  17.212  29.170  11.861  46.719  29.112
  12.611  47.312  28.265  11.566  46.618  10.719  53.443  29.995  10.800  53.865
  30.850   9.846  53.691  29.688  39.804   2.466  15.738  39.903   2.353  16.683
  40.510   1.941  15.360  42.553  70.005  25.762  41.788  69.754  26.280  43.301
  69.756  26.306   2.915   6.670  56.430   2.519   6.177  55.711   3.132   7.520
  56.047  69.305  36.462  43.685  69.633  37.040  42.996  69.786  35.644  43.561
   6.557   7.562   1.606   7.361   7.734   2.095   5.874   8.016   2.099  39.007
  73.880  67.768  39.880  74.002  68.141  38.732  73.018  68.079  55.360   5.236
  43.601  55.685   5.043  44.480  55.801   6.049  43.354  14.400   8.893  66.171
  15.353   8.986  66.194  14.108   9.211  67.025  61.016  35.312  58.300  61.368
  35.399  57.414  60.888  36.213  58.596  41.969   4.497  53.177  41.147   4.863
  52.850  42.633   4.815  52.565  63.477  25.370  44.967  63.273  24.648  45.562
  64.033  25.955  45.481  15.251  52.519  17.340  15.114  53.451  17.508  16.197
  52.433  17.225  30.570  62.784  18.842  31.081  62.754  19.651  31.188  63.093
  18.179  40.131  56.582  38.888  40.378  57.213  39.564  40.268  57.049  38.063
  59.552  24.288  19.126  59.754  25.092  19.604  58.952  23.812  19.701  57.131
  42.889  68.257  57.078  42.181  67.614  56.383  42.743  68.836  25.653  68.537
  38.929  24.961  69.176  38.764  25.518  68.267  39.838  69.329   2.331  21.066
  68.421   2.212  20.786  69.270   2.490  22.008  44.350  67.075  28.997  45.140
  66.566  28.813  43.701  66.422  29.260  19.426  46.759  57.569  19.482  45.804
  57.598  18.799  46.941  56.870  42.099  68.298  69.804  42.768  68.916  69.510
  41.549  68.157  69.033  61.594  36.988  61.504  61.675  37.737  62.094  60.662
  36.768  61.523  11.691   1.895  40.527  12.322   2.334  39.957  11.952   0.974
  40.508  12.733  51.491  49.178  13.352  52.178  49.424  12.623  50.970  49.973
  20.437  44.641  64.787  20.753  44.233  63.980  20.730  45.550  64.726  68.366
  52.057  53.348  67.773  51.321  53.197  69.178  51.804  52.910  71.005  63.291
  20.244  71.718  62.653  20.246  71.164  63.825  19.466  64.594  67.065   9.908
  64.777  66.595  10.721  65.371  66.922   9.368  54.636   0.542  35.602  54.646
   0.308  34.674  54.565   1.497  35.607  53.910  73.607  30.435  53.248  72.984
  30.135  54.668  73.063  30.653  28.324  65.411   3.368  27.380  65.459   3.221
  28.414  64.944   4.198  48.358  16.292  71.751  47.727  15.575  71.816  49.203
  15.886  71.940  63.849   2.986  34.794  63.489   3.272  33.955  64.778   2.836
  34.618  52.460   0.341  64.129  51.804   1.028  64.246  53.155   0.758  63.620
  58.176  24.165  66.938  57.715  23.849  67.715  58.921  24.656  67.284  43.001
  37.944   6.884  42.755  38.331   6.044  42.223  37.462   7.163  48.509  50.752
  15.842  48.023  49.943  15.684  49.416  50.468  15.956  65.616  62.889  64.771
  64.721  63.157  64.561  65.952  62.518  63.955  24.583  14.618  71.804  24.493
  14.398  70.876  25.481  14.370  72.023   7.193  31.693   9.585   7.342  31.283
   8.733   6.941  30.969  10.159  68.907  53.459  55.679  68.214  53.392  56.336
  68.585  52.944  54.939   6.167  70.797  44.626   7.028  70.656  45.020   5.677
  70.000  44.831  40.218  40.983  70.109  39.773  41.515  69.449  39.508  40.586
  70.613  61.961  33.533  25.845  61.711  33.389  24.932  62.207  32.665  26.166
  33.982  24.148  23.594  33.142  24.387  23.203  33.877  24.342  24.526  22.774
  19.987   4.479  22.874  20.036   3.529  23.644  20.194   4.823  26.322  17.397
  59.376  25.481  17.745  59.081  26.948  17.691  58.715  23.340  54.942  36.644
  22.602  54.359  36.464  23.457  54.893  37.593  50.045  22.576  27.366  50.627
  23.292  27.622  50.614  21.956  26.911  68.914  26.459  45.502  69.459  25.674
  45.558  68.026  26.146  45.679   4.883   5.758  12.542   5.627   5.869  13.134
   5.244   5.923  11.671  17.471  55.293  19.826  16.996  54.573  20.242  17.789
  54.926  19.002  44.339   8.487   0.482  45.271   8.348   0.653  44.105   9.236
   1.030  16.733   7.245  39.326  16.991   7.000  40.215  15.783   7.128  39.312
  18.446  40.435  59.846  17.596  40.680  60.210  18.532  40.970  59.056  35.842
  63.486  45.656  36.256  63.444  46.518  35.791  62.575  45.369  56.777  45.537
  68.924  57.182  44.699  68.700  55.856  45.325  69.075  65.266  45.562  11.115
  65.901  44.970  10.711  65.474  45.535  12.049  28.294  19.127  51.901  28.128
  19.715  51.164  28.614  18.321  51.497  33.436  52.404  50.961  33.099  52.538
  50.076  33.568  51.458  51.026  69.265  25.385  32.845  68.799  25.343  33.680
  68.618  25.725  32.227  49.951  73.835  12.055  49.773  73.791  12.994  50.352
  74.694  11.927  18.306  17.298  28.091  18.797  17.965  28.571  17.405  17.396
  28.397  53.103  21.678  48.734  53.131  21.823  47.788  53.670  20.920  48.877
  41.170  59.197  34.806  40.253  59.074  34.563  41.566  58.333  34.693  70.957
  21.599  55.174  70.943  21.243  54.286  71.110  22.536  55.054  70.294  58.036
  16.998  70.203  58.866  17.468  69.420  57.647  17.027   9.177  48.673  31.651
   9.119  47.963  32.290   9.973  48.483  31.153  27.577  73.304  67.433  27.814
  72.510  66.952  27.535  73.025  68.348  68.052  30.552  43.119  67.577  30.403
  42.301  67.621  31.312  43.511  67.530   6.719  12.704  68.007   6.456  11.916
  67.081   5.924  12.989  71.197   8.611  22.519  71.227   7.682  22.748  71.021
   8.620  21.578  17.476  52.403  66.744  18.314  52.748  67.052  17.677  52.002
  65.899  27.479   9.987  23.408  27.608   9.139  22.984  27.609  10.627  22.709
   1.643   1.800  20.970   0.696   1.917  20.894   1.755   1.267  21.758  58.035
  -0.081  56.483  58.155   0.809  56.817  58.603  -0.621  57.033  29.236  55.659
   5.645  28.879  56.012   6.460  28.590  55.896   4.979  51.438   3.872  39.056
  50.698   3.563  39.578  51.113   4.663  38.626  64.353  59.289   7.165  63.948
  58.514   7.555  63.618  59.796   6.820  59.114  71.051  53.534  59.809  71.698
  53.653  59.509  70.373  52.986  61.742   6.741   5.350  60.911   7.202   5.458
  62.022   6.955   4.460  61.270  63.844  50.097  61.706  64.382  49.436  61.910
  63.166  50.314  12.302  60.386   6.711  11.553  59.930   6.328  12.048  60.543
   7.620  48.761  13.014  44.753  49.102  12.768  43.893  48.419  12.197  45.118
  50.529  35.719  65.253  50.585  34.918  64.732  50.023  35.467  66.026  56.994
  43.370  50.591  56.803  42.458  50.808  57.856  43.533  50.975  53.539  71.162
  22.578  52.638  71.171  22.255  53.800  70.242  22.534  10.828  23.916  26.095
  11.305  23.269  25.575  10.490  23.422  26.841  54.363   3.426  70.261  54.534
   2.492  70.138  53.409   3.497  70.265  16.355  31.132  65.539  15.981  30.260
  65.669  15.743  31.569  64.947  23.933  63.867  70.974  24.780  63.589  70.627
  24.029  63.797  71.924  50.027  68.576  25.902  50.144  69.015  25.059  50.916
  68.362  26.185   7.391  71.808   5.962   6.672  72.438   5.997   7.898  72.067
   5.192   4.607  42.915   0.423   4.032  42.231   0.081   5.369  42.901  -0.156
  38.461  17.372  11.548  39.010  17.960  11.030  38.070  16.780  10.906  72.406
  73.024  43.367  71.905  73.808  43.590  73.006  72.905  44.103  26.064  16.984
   4.250  25.151  17.106   3.991  26.020  16.442   5.038   3.266  70.057  64.680
   2.741  69.260  64.610   4.163  69.744  64.799  27.355   9.569  11.816  26.495
   9.232  12.068  27.590   9.065  11.036  30.921  60.077  36.536  30.572  59.469
  37.188  31.481  59.537  35.980  16.604  42.091  32.407  16.974  41.623  31.658
  17.106  42.905  32.453  73.011   9.703  44.289  73.791   9.228  44.576  73.107
   9.771  43.339   0.852  24.888   5.873   0.247  25.630   5.890   0.462  24.276
   5.249  59.987  54.142  28.652  60.593  54.605  29.230  60.537  53.816  27.940
   9.879   4.059  11.363  10.495   3.690  11.996   9.188   4.447  11.900  22.701
  60.306  26.008  23.183  59.570  26.385  23.242  60.594  25.273  39.219  11.561
  20.803  39.712  11.343  20.012  38.392  11.919  20.479  52.701  62.031   3.928
  53.583  61.701   4.099  52.634  62.823   4.462  44.498   1.571  24.450  44.182
   0.916  23.828  44.620   1.086  25.267  18.141  20.885  47.504  17.398  20.745
  48.091  18.016  21.772  47.167  42.268  51.060  64.098  41.599  51.484  63.560
  41.818  50.312  64.492  57.507  59.100  49.325  56.889  59.524  49.921  58.211
  59.739  49.217  22.622  49.966  51.133  21.750  50.142  51.485  22.895  49.156
  51.564   4.205  59.771  38.466   3.542  59.084  38.395   3.873  60.481  37.917
  71.036  13.558   2.780  70.243  13.972   3.122  71.634  14.287   2.616  46.591
  49.941  50.178  47.450  50.344  50.307  46.117  50.123  50.989  28.461  64.050
  69.546  28.157  63.569  68.776  29.312  63.663  69.750  14.486  68.073  68.886
  14.093  68.825  68.443  15.235  68.436  69.357   9.359  72.665   4.279   9.886
  72.706   3.481   9.769  73.297   4.870  47.033  16.762   7.728  46.097  16.603
   7.609  47.078  17.434   8.408  51.315  10.606  21.138  51.774  11.153  20.501
  50.464  10.433  20.736  73.351   4.598  55.285  72.583   4.878  55.782  73.780
   3.955  55.850  15.308  63.404  21.120  14.734  63.344  20.356  14.926  62.800
  21.755   1.407  59.582  42.118   0.894  59.255  41.379   0.755  59.916  42.734
   6.816  24.470  47.114   6.723  24.767  46.209   6.565  23.547  47.090  27.593
  29.197  17.496  28.236  28.591  17.129  26.861  28.639  17.757   4.230   5.625
  15.642   4.874   4.917  15.647   4.427   6.122  14.848  34.986  73.578  66.905
  35.330  72.746  66.581  34.325  73.831  66.260  25.093  55.340  10.366  24.231
  55.713  10.185  25.210  54.669   9.694  48.821  69.664  29.914  48.606  69.364
  29.031  49.672  69.267  30.102  66.163   1.775  27.150  66.594   2.280  27.841
  65.262   2.098  27.144  17.689  13.310  37.840  17.606  14.070  37.263  17.262
  13.578  38.653  30.638  65.135  65.609  30.929  64.853  64.741  30.678  64.343
  66.144  22.186  25.318  41.591  22.086  24.368  41.661  22.762  25.443  40.837
  27.960  58.274   4.099  28.735  58.466   4.625  27.303  57.990   4.734   0.518
  24.238   2.850   0.361  23.647   2.113  -0.328  24.659   3.004  28.250  53.769
  53.983  27.773  54.368  53.409  28.736  53.200  53.385  23.778  26.045  54.416
  23.080  25.399  54.310  23.843  26.174  55.362  51.305  65.462   7.268  50.401
  65.771   7.319  51.833  66.259   7.301  62.390  17.635  11.622  63.026  18.311
  11.855  62.813  16.812  11.868  35.490  73.635  20.210  35.810  73.509  19.317
  34.714  73.077  20.268   1.745  17.316   0.505   2.418  17.254  -0.172   1.822
  16.498   0.996  44.105  70.834   8.390  45.015  71.099   8.525  44.162  70.058
   7.832   9.435   7.855   6.771   9.367   8.454   7.514  10.339   7.542   6.796
   6.922  47.610  71.755   7.136  47.863  72.653   7.746  47.277  71.398  62.355
  69.863  56.644  62.406  69.906  57.599  62.788  70.662  56.345  12.773  55.650
  48.694  11.970  55.638  48.173  12.823  56.542  49.037  26.654  27.591  10.712
  26.401  27.116  11.503  25.871  27.578  10.163  74.082  32.944   6.822  73.667
  32.876   5.962  74.849  32.374   6.763  72.664   9.607  35.212  72.230  10.417
  35.481  72.560   9.020  35.961  49.785  17.697  68.866  49.996  17.103  69.586
  50.617  17.829  68.412  18.086   2.124  21.957  18.345   2.717  22.662  17.406
   1.574  22.345  34.679  16.907  31.284  33.918  17.487  31.303  34.495  16.293
  30.573  39.885  74.055  38.002  40.159  73.386  38.629  40.650  74.622  37.907
  20.074  26.659  11.663  20.382  25.756  11.740  20.396  27.089  12.455  57.330
  14.945  21.665  57.339  15.857  21.377  58.239  14.760  21.903  34.731  61.161
  52.841  34.021  60.547  53.029  34.292  61.997  52.691  35.134  51.174  15.429
  34.713  51.792  16.026  34.790  50.319  15.687  62.281  20.281  46.010  63.173
  20.616  45.922  61.984  20.612  46.858   1.195  11.124  54.106   0.426  11.509
  53.686   1.582  10.567  53.431  73.060  70.487  40.195  73.309  69.762  39.622
  72.543  70.078  40.889   3.207  50.484  44.946   3.564  50.819  44.123   2.491
  51.082  45.157  21.319  30.504   4.137  21.161  29.947   3.374  20.463  30.881
   4.340  28.379  71.718  14.626  27.863  71.392  15.363  28.355  72.671  14.720
  72.144   6.845  28.933  72.874   7.461  28.878  72.549   6.017  29.192  57.116
  15.503  51.445  57.303  14.742  50.895  57.978  15.851  51.674  51.753  74.143
  49.151  52.564  74.451  48.746  51.196  73.892  48.414  47.230  11.033  14.425
  47.519  10.580  13.633  46.768  11.808  14.103  16.079  55.562  41.675  15.254
  56.047  41.638  16.529  55.793  40.863  36.837  40.329   5.265  37.656  39.840
   5.188  37.014  41.163   4.831  20.501  18.699  29.311  20.851  17.960  29.807
  20.939  19.465  29.681  43.202  13.211  13.835  43.713  13.178  14.644  43.691
  13.806  13.266  45.535  46.236  63.021  45.053  46.754  63.665  45.142  46.473
  62.181  63.779  40.892  52.072  63.835  41.828  52.263  64.548  40.514  52.499
  62.672  38.323  15.289  63.582  38.465  15.551  62.610  37.380  15.137  24.038
  72.543  51.069  24.337  73.414  50.808  23.417  72.706  51.779  44.397   2.173
  44.448  44.927   1.578  44.978  44.777   2.114  43.571  23.374  63.751  22.878
  22.502  64.038  22.608  23.959  64.096  22.203  14.285  41.269  20.633  14.521
  41.206  19.707  13.341  41.113  20.651  68.063  74.749  25.918  68.015  74.176
  26.683  67.215  75.192  25.897  72.025  14.378  11.424  71.736  14.139  12.305
  71.777  13.631  10.880  10.610  70.174  43.484   9.896  69.556  43.641  10.793
  70.551  44.345  54.278  47.032  63.650  55.030  46.524  63.343  53.702  46.384
  64.055  48.765  20.939  50.579  48.549  20.060  50.889  48.245  21.523  51.131
  25.043  52.099  29.349  24.309  51.516  29.157  24.682  52.980  29.251  67.464
  22.264  26.464  68.387  22.028  26.369  67.057  21.976  25.647  30.402   3.446
  24.821  30.568   2.933  24.030  30.121   2.802  25.470  72.933  50.604  13.393
  72.399  49.939  12.960  73.826  50.262  13.348  13.894   0.380  14.194  13.749
  -0.207  13.452  13.689  -0.150  14.964  22.553  46.966  59.148  22.899  46.240
  59.667  22.790  47.749  59.645  57.983  62.319  53.170  57.647  61.953  53.988
  57.212  62.681  52.735  40.271  61.385  54.396  39.476  61.008  54.774  40.019
  61.635  53.508   4.186  72.392  32.770   4.761  71.914  32.171   4.650  72.381
  33.607  32.206  17.347  45.566  31.512  16.999  46.125  32.989  16.863  45.826
  49.777  68.937  57.304  49.951  69.841  57.040  49.366  69.014  58.164  60.633
  35.953  32.268  60.244  35.433  31.565  61.515  36.157  31.956  36.355   8.181
  25.978  37.223   7.844  25.755  35.795   7.898  25.254   8.576  61.355   3.885
   9.237  61.396   3.194   7.971  60.671   3.597  57.215  69.020  33.181  57.228
  69.641  33.909  56.345  68.623  33.219  63.831  65.857  70.752  64.368  65.331
  71.345  63.167  66.252  71.317   6.290  40.846  56.712   5.716  40.133  56.433
   5.911  41.151  57.536  27.811  63.776   8.779  27.033  63.231   8.898  28.093
  63.987   9.669   9.998  38.552  44.434   9.985  38.549  43.477  10.091  37.631
  44.675  27.796   4.163  19.836  27.539   4.520  20.686  27.059   3.608  19.577
   4.122  73.489  19.723   3.614  74.182  19.300   3.571  72.710  19.650  67.013
  27.160  51.299  66.538  27.434  52.084  67.901  27.494  51.428  35.715  39.596
  11.705  36.560  39.244  11.427  35.680  40.470  11.315  73.657  73.909  46.928
  72.703  73.929  46.863  73.962  74.207  46.071  50.201  40.360  60.683  49.588
  41.035  60.392  50.919  40.847  61.088  26.236  72.999  40.663  25.955  72.702
  41.528  25.934  73.906  40.611  59.902   5.597  31.602  60.134   5.566  32.530
  59.498   4.746  31.428  49.633  61.764  36.490  49.301  60.895  36.715  49.126
  62.022  35.720  42.650  58.988  63.304  43.417  59.467  62.990  42.769  58.099
  62.969  15.669  41.326  48.753  15.936  41.532  47.858  14.806  40.922  48.659
  37.600  66.399  17.391  37.895  65.923  18.167  36.787  66.825  17.666  51.770
  74.823   4.735  52.602  74.871   4.264  51.460  73.930   4.583  42.163  53.186
  42.802  43.020  53.261  43.222  41.949  54.080  42.534  22.656   2.913   5.032
  22.094   2.470   4.396  23.123   2.203   5.473  59.803  71.657  32.199  60.323
  70.891  31.956  60.204  71.970  33.010  43.526  14.954  64.134  42.797  15.570
  64.067  43.131  14.152  64.475  31.190  35.390  22.384  31.080  35.398  21.433
  31.628  36.218  22.581   5.704  65.928  31.275   6.445  66.515  31.421   5.457
  65.632  32.152  63.710  39.501   8.676  64.387  38.825   8.706  63.432  39.603
   9.586  11.512  42.050   5.367  11.336  42.431   4.506  12.296  42.507   5.675
  57.326  50.288  64.640  56.868  49.556  65.052  58.193  49.942  64.431  61.400
  74.869  67.153  60.834  74.542  66.454  60.931  74.654  67.960  14.586  12.038
  44.331  15.042  12.876  44.413  15.249  11.436  43.996  69.492  13.577  36.728
  70.144  14.253  36.911  68.902  13.602  37.481  13.925  55.050   8.942  14.093
  54.670   8.079  14.784  55.342   9.246  66.659  41.229  14.393  66.642  42.028
  14.920  67.472  40.793  14.646   0.113  55.541   6.742   0.161  55.192   7.632
   1.022  55.731   6.510  58.275  13.808  18.803  57.442  13.510  18.438  58.223
  14.764  18.769   6.139  70.695  54.200   5.943  71.632  54.202   7.096  70.651
  54.189   2.214  39.795  18.605   2.363  40.371  17.856   3.007  39.262  18.659
  13.690  30.580  27.333  13.544  31.411  26.882  13.237  29.932  26.794  35.132
  11.620  13.621  35.136  10.694  13.378  35.397  11.627  14.541  66.589   3.582
  49.913  66.578   4.526  49.752  67.433   3.290  49.568  68.205  44.635  12.405
  68.858  43.939  12.481  67.879  44.560  11.508   3.845  71.272   4.493   4.228
  72.069   4.858   4.291  70.560   4.953  54.221  30.074  35.213  54.139  29.139
  35.397  55.116  30.177  34.890  66.863  47.661  71.116  66.999  48.439  70.576
  67.693  47.186  71.065  19.155  34.684  70.199  19.479  34.611  71.097  19.726
  34.109  69.690  11.967  40.260  25.087  12.631  40.739  24.591  11.242  40.151
  24.471   4.453  67.192  43.829   4.506  66.371  44.319   5.005  67.049  43.061
  28.065  66.056  66.025  28.518  65.232  65.847  28.684  66.560  66.554   9.168
  68.403  38.095   8.464  69.045  38.184   9.972  68.915  38.183  13.092  32.888
  69.805  13.031  32.300  70.558  13.115  33.765  70.188   8.162   4.253  45.612
   7.359   4.253  45.091   7.860   4.323  46.518  12.581  46.591  16.195  12.833
  47.122  16.951  12.292  45.760  16.572   0.675  54.597   9.381  -0.227  54.759
   9.658   1.211  55.016  10.054   4.518  69.921  38.538   3.638  69.662  38.812
   4.724  69.336  37.808   0.534  21.426  63.612  -0.420  21.371  63.557   0.716
  22.361  63.700  51.984  56.265   0.622  52.852  56.666   0.660  52.042  55.635
  -0.096  53.722  69.216  35.574  53.705  70.028  36.081  54.270  68.624  36.088
  22.512  13.533  20.435  21.708  13.921  20.090  22.568  12.677  20.011  64.911
  46.118  43.388  64.960  47.065  43.252  64.610  45.771  42.549   5.619  33.495
  37.649   5.363  33.241  38.536   5.638  34.452  37.669  22.955  28.618  58.098
  23.305  27.980  57.477  23.277  28.324  58.951  17.456  15.179  60.127  16.712
  14.578  60.165  18.178  14.691  60.523  34.796  20.051  24.970  35.325  20.723
  24.541  35.384  19.301  25.056  57.056  36.816  38.028  57.084  37.287  37.196
  57.591  37.343  38.621  54.301  16.785  64.530  53.504  17.219  64.225  54.609
  16.289  63.772  38.307  21.616  11.065  37.548  21.095  11.327  38.808  21.732
  11.872  27.431  52.796  27.090  27.070  53.682  27.117  28.241  52.883  26.587
  61.101  54.842   4.397  61.741  55.130   3.746  60.526  54.244   3.919   1.246
   2.107  34.034   1.105   2.587  34.850   1.579   1.254  34.312  38.704  62.416
   1.248  37.770  62.609   1.170  39.063  63.159   1.733  44.221  49.129  14.748
  44.767  49.654  14.162  43.326  49.292  14.451  34.836  15.576   5.864  35.111
  16.476   5.690  34.768  15.528   6.818  19.747  62.057  32.000  19.493  62.035
  32.923  20.055  62.952  31.858   0.836  12.820  27.894   0.946  12.434  28.763
   1.536  12.431  27.369  72.805  52.028  10.862  72.950  51.841  11.790  72.148
  51.388  10.589  55.793  11.587  70.317  56.186  11.854  71.148  56.012  12.295
  69.711  58.166  68.264   6.525  57.900  68.838   5.807  58.422  68.861   7.227
  50.792  15.437  48.115  50.946  14.828  47.393  51.419  15.173  48.788  15.443
  10.942   8.071  15.843  11.290   8.868  14.705  10.418   8.383  50.394   2.124
  64.415  50.565   2.124  65.356  49.653   2.720  64.306  40.248   2.216  59.944
  40.438   2.375  59.019  40.386   3.064  60.366  69.618   5.102  11.064  70.253
   5.776  10.824  70.144   4.315  11.204  33.867   1.546   4.235  33.325   0.803
   3.970  34.497   1.174   4.853  63.331   1.817  15.243  63.179   2.732  15.479
  63.897   1.860  14.472  61.795  59.079  26.354  62.534  58.472  26.308  61.027
  58.514  26.445  66.062  65.011   0.693  66.762  65.207   0.070  65.780  65.867
   1.014   5.876  52.299  40.065   5.303  52.152  39.313   6.364  51.481  40.159
  56.108   3.697  31.935  56.718   3.705  32.672  56.650   3.481  31.177  11.931
  38.415  12.755  11.147  38.435  12.207  11.755  37.728  13.399  19.291  13.096
  57.984  18.926  13.747  57.384  19.489  12.342  57.428   4.261   9.013  24.918
   3.784   8.260  24.571   4.960   8.631  25.449  20.627   2.028  45.387  20.378
   1.558  46.182  21.570   1.881  45.307   2.121  27.602   1.819   2.110  27.805
   2.755   2.161  26.646   1.782  57.146   2.261  13.784  57.779   2.170  13.071
  56.754   1.392  13.867  21.832   6.697  48.315  21.706   7.374  47.650  21.005
   6.215  48.326  53.828  41.588  13.646  54.079  40.697  13.402  53.043  41.767
  13.129  22.403  72.846  56.703  22.683  72.032  57.121  21.662  72.590  56.154
  55.434   8.934  19.810  56.109   8.647  19.195  55.771   8.682  20.670  27.355
  70.856  58.620  28.174  71.197  58.980  26.673  71.249  59.165   1.116  70.801
   0.876   0.489  70.435   0.252   1.736  70.089   1.037  71.537  39.278  49.247
  70.778  39.306  49.830  72.156  39.900  49.629  20.620  63.964  60.958  19.731
  64.315  60.910  20.760  63.547  60.108  55.978   2.313   2.745  55.910   2.621
   1.842  56.430   1.472   2.678  55.811  13.162  67.950  55.378  13.611  67.224
  56.137  12.347  67.568  55.623  20.934  16.343  56.455  20.861  16.809  55.220
  21.727  16.695  29.565   0.431  12.658  30.234   0.846  12.114  29.184   1.152
  13.160   5.104  16.503  44.787   4.362  16.541  45.391   5.061  17.327  44.302
  50.671  20.549  55.781  49.885  20.643  56.318  51.034  19.700  56.033  72.920
  12.747  71.467  73.588  12.916  72.131  73.067  13.420  70.802   4.015   8.391
  33.103   4.000   8.165  34.033   3.093   8.465  32.859  20.499  23.469  11.518
  20.105  23.447  12.390  19.756  23.408  10.917  71.900  61.180  23.910  71.663
  60.589  24.624  72.508  60.673  23.372  18.082  20.742  50.481  17.668  20.478
  51.303  18.858  20.185  50.414  11.649  48.957   6.077  11.927  48.432   5.326
  11.877  48.423   6.838  63.005  11.493  43.007  62.204  11.712  42.531  63.710
  11.685  42.390   8.468  30.697  15.464   7.598  30.298  15.450   9.033  30.056
  15.034  73.529  25.415  34.617  73.431  24.937  33.794  73.276  26.313  34.405
  47.455  62.631  68.075  46.939  63.119  68.716  48.365  62.820  68.307  38.231
   7.634  61.506  38.080   6.883  62.079  37.692   7.459  60.734  26.143  53.242
  55.540  25.743  54.106  55.444  26.899  53.261  54.953  46.557  21.573  69.744
  46.440  21.974  68.883  46.818  20.672  69.556  57.456  38.751  43.623  58.303
  38.789  43.179  57.614  39.156  44.476   4.067  28.458  70.643   3.889  28.766
  71.531   4.723  29.068  70.305  68.227  13.970  55.112  67.408  14.141  55.578
  68.017  13.253  54.513  42.262  10.635  56.683  42.822  10.202  56.038  42.865
  10.924  57.368  63.042  22.813  21.954  63.331  23.647  22.324  63.333  22.841
  21.042  58.444  18.003   7.129  59.217  18.195   7.659  58.128  18.861   6.846
   9.730  71.604  25.431   8.891  71.969  25.150  10.387  72.162  25.015  13.366
  24.870   7.523  13.287  25.715   7.965  13.584  25.091   6.618  34.350  67.729
  40.846  33.887  68.504  41.165  33.736  67.009  40.986  73.801  19.039  71.987
  74.300  19.295  71.211  74.467  18.856  72.650   7.661  56.787  45.875   8.034
  57.376  45.219   7.012  56.272  45.394   2.919   0.438  68.552   3.240   0.835
  69.362   2.469  -0.357  68.838  20.429   7.267   0.823  19.959   7.510   1.620
  19.793   7.400   0.120  11.938  15.999   3.444  12.356  16.859   3.489  11.006
  16.192   3.344  69.953  65.387   6.456  69.977  66.267   6.832  70.584  64.888
   6.973  22.148  57.021   3.237  21.733  56.269   2.815  21.609  57.190   4.010
  55.083   8.852  51.565  55.435   7.969  51.674  54.915   8.929  50.626  68.851
  54.721  41.382  69.537  54.529  42.022  69.297  55.216  40.694  62.179   0.963
  61.881  62.940   1.541  61.928  62.477   0.142  62.274  60.524  61.009  59.753
  59.704  61.357  60.102  60.332  60.091  59.561  11.814   1.830   3.191  10.962
   1.399   3.127  12.439   1.112   3.294  56.627  30.037  39.997  57.453  29.797
  40.417  56.125  29.222  39.974  25.817  15.820  10.556  25.197  15.108  10.398
  25.729  16.388   9.790  63.466  31.195   7.005  63.719  32.086   7.249  62.625
  31.058   7.440  10.810  28.143  64.252  11.284  27.343  64.026  11.436  28.656
  64.764  39.030   6.139  65.935  38.305   6.523  65.443  38.782   5.222  66.050
  62.935  22.394  61.047  62.342  23.009  61.479  63.022  21.670  61.667  50.053
  55.182  49.716  49.274  55.565  49.314  50.676  55.093  48.994  57.016  63.107
  20.140  56.743  62.620  19.362  56.289  63.004  20.754  62.510  35.966  49.146
  62.914  36.024  48.280  61.887  36.692  49.169   7.650  20.142  52.147   8.197
  19.510  52.613   8.053  20.990  52.334  54.142  60.979  42.816  53.190  60.964
  42.915  54.289  60.796  41.888  64.804   8.171  53.250  64.204   8.277  53.988
  64.439   7.443  52.747  43.370  23.532  65.485  42.499  23.508  65.089  43.530
  22.631  65.767  64.957  16.778  26.684  64.527  15.926  26.753  64.769  17.209
  27.518  43.780   8.977  43.812  43.352   8.207  44.186  43.318   9.720  44.199
  56.251  60.333  69.997  56.082  60.224  70.933  56.440  61.266  69.895  72.013
  42.200  71.930  71.058  42.224  71.986  72.232  41.269  71.969  19.505  21.382
  32.571  19.826  20.486  32.464  20.092  21.912  32.032  27.719  15.886  55.871
  27.952  16.770  56.155  27.524  15.418  56.683   7.207  45.434  30.112   6.424
  45.761  30.555   7.444  44.643  30.598  15.013  51.162  45.256  14.502  51.685
  44.638  15.451  51.807  45.811  19.697  13.110  49.020  19.984  12.786  49.874
  19.427  14.014  49.184   0.886  71.626  36.665   0.467  71.473  37.512   0.518
  72.456  36.362  61.674  56.055  47.362  62.213  56.458  48.043  62.092  55.210
  47.194   5.724  49.804  33.483   6.042  50.705  33.532   4.870  49.874  33.056
  27.160  50.773  29.000  26.480  51.416  29.204  27.624  51.144  28.250   2.928
  64.839  60.027   3.212  65.543  59.445   1.978  64.943  60.083  34.402  37.198
  12.221  33.513  37.365  12.534  34.647  37.998  11.757  45.190   7.819  65.143
  44.474   7.852  64.510  44.758   7.855  65.996  62.331  62.737  61.505  62.394
  62.170  62.274  61.753  62.266  60.906  17.642  14.243  51.970  17.808  15.158
  51.744  18.512  13.846  52.013  66.358  62.731  41.130  66.693  63.387  40.519
  65.514  63.079  41.417  54.107  28.791  38.555  53.547  29.549  38.723  53.785
  28.434  37.726  63.854  13.567   4.539  64.019  12.695   4.899  63.235  13.965
   5.151  18.013  66.503  10.317  17.260  66.607   9.737  18.478  65.740   9.973
   5.364  12.900   6.986   5.430  13.548   6.284   4.501  13.051   7.372  72.231
  38.620  41.912  72.498  38.462  42.817  72.906  39.201  41.560  12.939  62.524
  36.811  12.322  63.234  36.988  12.871  61.952  37.576  12.096  44.637  26.288
  11.428  43.967  26.142  12.085  45.165  25.489  54.994  53.848  70.461  55.154
  53.292  71.223  54.065  54.073  70.519  11.795  39.559  20.601  11.236  39.316
  19.863  12.478  38.888  20.615  60.204  14.417  41.666  60.984  14.951  41.820
  59.617  14.988  41.170  65.700  17.233  53.408  64.759  17.060  53.381  66.104
  16.389  53.205  26.959  59.045  33.756  26.489  59.440  33.021  27.724  59.607
  33.880  64.700  45.094   3.546  64.467  44.647   2.732  64.387  44.511   4.238
  49.161  16.620  56.325  48.923  15.831  56.812  48.595  16.605  55.553  48.205
  18.544   1.070  48.525  18.143   0.262  48.989  18.661   1.606  19.624  10.808
   3.215  20.205  10.835   2.455  19.088  10.027   3.079  21.686  22.882  50.683
  21.896  23.758  50.360  20.888  22.638  50.214  72.334  16.057   5.558  72.958
  16.475   4.964  72.051  16.761   6.141  49.671  69.284  51.535  49.683  69.092
  52.472  49.938  68.464  51.119  26.284  34.453  25.876  25.760  34.649  25.100
  25.648  34.413  26.590  21.950  42.550  13.958  22.355  42.114  13.208  21.583
  41.838  14.480  64.882  33.776  22.109  64.600  33.038  22.650  64.078  34.266
  21.935   6.253  59.235  70.023   6.065  58.301  70.116   6.251  59.387  69.078
  45.437  -0.237  12.984  45.064   0.097  12.168  45.315   0.475  13.612  51.014
  32.269  51.369  50.533  31.604  51.860  50.352  32.920  51.136  25.954  23.403
   9.136  26.806  23.818   9.005  25.878  23.306  10.085  68.510  15.614  10.339
  68.946  15.033   9.716  67.788  15.092  10.689  27.074   4.932  44.130  26.431
   5.199  43.472  26.547   4.643  44.876  57.206  73.074  52.292  57.112  72.243
  51.825  57.894  72.909  52.937   8.184  23.516  21.269   8.394  22.586  21.353
   8.934  23.890  20.807  50.338  56.700  67.920  50.121  55.821  68.231  50.171
  56.669  66.978  24.714  43.290  26.300  24.257  42.555  25.892  24.106  44.025
  26.217  37.114  42.250  12.263  37.340  42.069  13.176  37.860  41.918  11.762
  60.755  16.814  20.482  60.775  17.712  20.813  60.078  16.824  19.805  24.059
  55.059   5.721  23.978  54.337   6.344  23.263  55.011   5.192  68.627  61.767
  38.787  69.542  62.047  38.785  68.587  61.085  39.458  60.478   1.881  64.279
  61.227   1.763  63.694  59.713   1.785  63.712  71.338  24.556  15.571  70.619
  24.590  16.202  70.941  24.210  14.772  33.471  16.917  64.540  33.642  17.157
  65.451  32.708  16.341  64.583  46.517  71.892  36.369  47.214  72.219  36.937
  46.803  71.013  36.120  43.005  69.781  10.736  43.168  70.615  11.176  43.133
  69.972   9.806   7.611  43.600  61.929   8.190  43.674  61.170   7.905  42.807
  62.377  27.158  63.609  43.178  26.852  62.912  43.758  26.408  63.798  42.614
  50.360  67.865  54.524  50.168  68.795  54.405  50.081  67.676  55.420  72.082
  53.299  65.031  71.655  54.143  65.176  71.913  52.803  65.832  47.287  56.555
  71.578  47.203  55.631  71.342  47.374  57.010  70.740  12.477   0.912  59.703
  12.028   1.691  59.377  12.882   0.526  58.927  10.566  39.960  35.097  11.115
  40.708  35.332  10.182  40.201  34.254  21.443  52.083  17.587  21.651  52.944
  17.950  20.662  51.803  18.065  10.309  25.069  68.474  10.870  24.562  67.887
  10.441  25.978  68.205  49.820  16.272  31.891  50.660  16.732  31.882  49.547
  16.255  30.974  15.793  46.179  69.595  16.467  46.771  69.930  16.180  45.798
  68.807  34.194  60.433   2.800  34.707  59.793   2.306  34.847  61.004   3.203
  38.372  72.084  70.941  38.648  72.407  71.799  37.616  72.625  70.713  10.718
  53.665   8.064  10.340  54.392   8.558  11.137  53.116   8.727  12.970  16.232
  10.816  12.247  16.294  10.192  13.737  16.525  10.324  64.117  16.465  39.584
  64.212  16.582  40.529  65.009  16.313  39.271  67.966  23.522  43.979  68.047
  22.864  44.669  68.183  23.053  43.174  20.889  46.079  48.227  20.338  46.109
  47.444  20.992  45.145  48.410  72.260  25.825  20.808  71.870  26.523  20.281
  72.934  25.448  20.242  51.846  43.512  57.229  52.292  43.049  57.938  51.935
  44.438  57.454  17.213  64.779  24.109  17.538  64.445  24.945  16.386  64.318
  23.972  21.729  33.753  68.475  22.164  33.257  67.780  22.179  33.486  69.276
  36.363   4.581  65.825  36.019   4.566  66.718  36.222   5.480  65.529  35.090
  15.894  35.225  35.274  15.269  35.926  35.787  16.545  35.295  68.626  65.795
  49.910  68.870  64.890  49.715  68.421  65.792  50.845  46.309  21.165  14.646
  46.152  21.123  15.590  45.580  21.682  14.304   4.611  50.321  20.644   5.092
  50.420  21.465   5.186  49.791  20.091  27.502  18.146  42.813  28.190  18.209
  42.150  27.964  18.230  43.647  26.324  41.393  65.083  26.297  40.455  65.272
  25.538  41.554  64.560  30.424   4.067  51.711  29.719   3.669  51.200  30.026
   4.259  52.560  65.430   0.064   0.357  65.367   0.553  -0.464  64.617  -0.440
   0.399  53.340  33.359  40.832  53.492  33.629  41.738  54.213  33.325  40.442
  26.872  55.223  38.576  27.028  55.261  39.520  26.310  55.977  38.396  70.688
  45.417   5.757  71.362  44.792   5.489  70.060  45.416   5.035  56.856  40.184
  69.334  57.632  40.274  69.888  57.116  40.561  68.494   0.782  70.312  63.206
   0.935  69.529  62.677   1.372  70.215  63.954  18.832  28.231  60.628  18.355
  28.146  61.454  19.644  27.745  60.770  71.695  51.488  33.532  72.296  52.129
  33.153  71.335  51.022  32.778  10.478  70.955   0.974  10.234  70.267   1.594
  10.512  70.512   0.126  32.445  29.123  55.031  33.289  28.745  55.279  31.907
  28.371  54.786  65.317  28.945  58.133  65.900  29.122  58.871  65.359  29.738
  57.599   6.611  20.357  39.367   6.126  21.079  38.966   6.368  20.390  40.292
  49.973  18.131  58.646  49.748  19.057  58.555  49.518  17.703  57.921   9.153
  50.364   0.025   9.028  49.579   0.559  10.098  50.513   0.035  29.852  57.118
  60.210  30.284  56.797  61.002  30.469  57.749  59.840  23.092  63.438  19.013
  22.479  63.843  18.399  23.947  63.788  18.764  74.039  72.631   3.029  74.069
  73.495   2.619  74.340  72.031   2.347  53.704  45.455  60.504  54.278  44.826
  60.941  54.043  45.507  59.610  62.884  28.531  63.118  63.030  28.658  64.055
  63.254  27.668  62.932  49.181  14.218  37.804  48.887  13.349  38.078  48.885
  14.295  36.897  57.051  45.679  59.452  56.324  45.694  58.829  57.577  44.924
  59.188  46.631  51.991  66.635  45.912  52.286  66.077  47.119  52.789  66.839
  58.666   7.560  55.441  58.520   6.909  56.127  58.332   7.148  54.644  62.542
  50.162  36.919  62.375  50.580  36.074  63.496  50.156  36.998  54.434  35.883
  37.982  54.460  35.706  38.922  55.344  36.061  37.746  41.848  32.179  61.810
  40.948  31.934  62.024  42.382  31.718  62.457  49.775  24.727  16.729  49.673
  23.778  16.662  50.575  24.847  17.241   6.331   9.101  21.439   6.092   9.058
  22.365   6.199   8.210  21.116  66.027  61.950   5.359  66.848  61.705   5.786
  65.358  61.815   6.030  62.794  55.581  41.315  63.739  55.660  41.189  62.679
  55.571  42.266   4.036  63.909   5.016   4.457  64.768   5.002   4.760  63.286
   4.954  29.513  21.390   9.239  28.665  21.155   9.615  29.468  21.083   8.333
  34.748   8.098  17.282  34.919   7.394  16.656  35.554   8.615  17.285  42.053
  74.288  16.729  42.529  74.378  17.554  41.893  75.188  16.445  61.930  57.213
  69.498  61.542  57.627  68.727  61.543  57.678  70.239  43.991  60.556   1.522
  43.615  61.255   0.986  43.235  60.134   1.929  72.265  20.281   9.090  72.782
  21.087   9.092  72.038  20.141  10.009  30.102   8.186  17.988  30.506   7.758
  17.233  30.711   8.027  18.708  60.823  62.693  34.642  60.674  61.852  35.074
  59.947  63.012  34.427  19.916  70.447  14.759  19.737  70.860  13.914  19.750
  71.135  15.403   1.869  30.329  14.266   1.944  29.437  14.604   2.479  30.358
  13.529  34.995  41.698   9.431  34.306  41.125   9.093  35.810  41.295   9.131
   9.833  23.101  30.722   9.411  23.959  30.748  10.721  23.280  30.411  39.262
  54.628  54.609  39.004  54.659  53.687  38.773  55.341  55.019   6.347  10.925
  35.628   7.255  11.143  35.838   6.315   9.969  35.666  55.840  51.690  46.313
  55.087  51.431  45.781  55.732  52.634  46.437  54.057  43.289  52.927  53.495
  43.034  53.658  53.848  42.662  52.234  44.362   6.051  47.587  43.894   5.216
  47.626  43.682   6.697  47.398  28.078  20.217  64.278  28.464  20.824  64.911
  27.586  20.778  63.678  22.375   9.442  38.332  21.895   8.675  38.019  22.171
  10.128  37.696  60.155  66.929  11.315  60.839  66.260  11.292  59.594  66.672
  12.047  36.698  70.579  47.817  36.265  70.042  47.153  36.049  70.665  48.515
  62.810  61.618  26.195  63.732  61.602  25.938  62.559  60.695  26.243  18.579
  60.330  60.729  19.204  59.836  60.199  19.123  60.821  61.346  13.263  12.087
  47.065  13.727  12.757  47.568  13.944  11.464  46.811  21.501   5.826  53.583
  20.698   5.437  53.929  21.207   6.608  53.117   6.456  34.750  63.329   5.868
  35.212  63.928   6.487  33.855  63.667  35.075   3.751  43.775  35.404   4.637
  43.627  34.127   3.857  43.855  51.477   4.069  55.630  52.142   4.039  56.317
  51.671   4.871  55.143   9.125  55.058  25.183   8.717  54.193  25.171   8.472
  55.626  25.592  66.967  18.441  47.402  67.022  19.288  47.845  66.401  17.912
  47.965  11.156  14.179  49.428  10.709  15.013  49.572  11.899  14.198  50.031
  56.947  26.735  68.601  56.224  26.143  68.806  57.721  26.300  68.959  37.033
  57.638  30.418  36.979  56.992  29.714  37.890  58.049  30.301  18.547  42.428
  28.321  19.285  41.932  28.675  17.869  42.363  28.995  49.389  47.394  56.467
  50.334  47.350  56.615  49.070  47.998  57.138  47.865  34.803  61.254  48.752
  34.470  61.113  47.935  35.343  62.041  48.863   4.312  69.928  47.979   3.982
  70.088  48.867   4.545  68.999  62.275  12.138  54.865  62.164  11.489  55.560
  62.276  11.625  54.057  13.494  61.791  53.366  13.082  60.945  53.194  12.792
  62.430  53.243   0.059  30.721  42.137   0.113  30.287  42.989   0.307  30.044
  41.507  39.865  60.019  67.740  39.414  60.758  67.332  39.322  59.795  68.496
  56.864  72.599  28.556  55.965  72.827  28.320  56.810  71.693  28.859  16.714
  70.165   8.245  16.229  69.440   7.852  17.095  70.631   7.500  67.717  39.117
  26.678  67.604  38.193  26.457  66.826  39.467  26.706  39.700  61.214  70.920
  40.115  61.982  71.314  38.772  61.440  70.872  72.099  33.087  48.600  71.749
  32.201  48.504  71.432  33.554  49.102  57.291  66.760  71.327  57.348  66.774
  72.282  57.170  65.836  71.108  30.475  67.683   8.206  30.662  67.308   7.346
  30.823  68.574   8.160  59.275  13.309  58.036  58.672  13.070  58.739  60.103
  12.894  58.279  54.653  60.951   7.799  55.520  61.269   7.546  54.620  60.054
   7.465  20.829  63.029  42.493  20.705  63.485  43.326  21.351  63.633  41.965
   1.904  19.199  57.899   1.847  18.422  58.455   2.816  19.221  57.611  23.416
  47.565  49.392  22.910  47.720  50.189  22.760  47.346  48.730  69.160  41.189
  67.488  69.082  42.141  67.425  69.633  40.935  66.696  55.998  10.498  56.452
  55.185  11.000  56.503  56.648  11.127  56.140  59.786  13.260  11.259  59.274
  12.453  11.204  60.499  13.051  11.862  18.032  68.940  37.186  18.251  68.021
  37.340  18.655  69.227  36.518  18.567  53.881  51.486  18.600  52.926  51.542
  18.710  54.179  52.384  57.644  70.641  67.604  57.354  69.800  67.957  57.676
  70.506  66.657  21.246  71.851  68.122  21.488  71.048  67.660  20.910  72.429
  67.437  62.755  71.441   9.143  63.088  71.704  10.001  62.275  70.629   9.311
  66.353  53.590  41.878  66.423  53.277  42.779  67.258  53.727  41.600  10.510
  36.334  51.933   9.804  36.477  52.563  11.299  36.633  52.385  39.861  41.072
  57.375  40.304  40.513  56.737  40.549  41.326  57.990  19.366  22.916  49.226
  18.946  23.454  48.555  18.781  22.165  49.331  48.169  63.946  37.628  48.840
  63.265  37.589  48.589  64.671  38.092  22.046  18.393   8.054  21.133  18.247
   7.807  22.387  17.519   8.239  59.805  23.210  13.097  59.424  22.924  13.928
  59.090  23.661  12.649  55.348  36.626  48.858  54.999  35.743  48.983  55.234
  37.051  49.708  73.701  46.200  62.792  73.495  46.696  63.584  73.769  46.863
  62.105  19.758  22.357  53.483  19.029  22.769  53.947  19.449  22.271  52.581
  49.460   3.995  53.852  49.980   4.222  53.081  50.101   3.922  54.560  30.789
  73.956  28.803  30.743  73.028  28.571  31.365  73.983  29.567  30.742  51.659
  15.519  30.049  51.165  15.080  30.366  52.529  15.655  31.782  62.157  52.359
  31.960  62.998  51.937  31.771  62.356  53.295   9.301  47.030  25.176   9.273
  47.168  26.123   9.229  46.082  25.070  51.493   7.220   7.158  50.719   7.410
   6.628  52.043   7.998   7.065  14.084  34.802  63.714  14.883  34.948  64.221
  14.146  33.892  63.425   9.716  29.739  47.880   9.994  29.251  48.655  10.017
  30.633  48.040  44.603  53.083   0.250  44.303  53.741   0.877  45.549  53.036
   0.386  53.634  65.666  23.155  53.777  65.642  24.101  52.720  65.931  23.057
  19.044  58.204  11.989  18.977  59.029  12.470  19.787  58.331  11.399  34.534
  72.851   6.504  35.068  73.245   5.814  34.331  71.974   6.180   0.536   2.667
  57.002   1.451   2.607  56.729   0.284   1.764  57.195  72.739   9.358  68.201
  72.711   8.846  67.393  72.278  10.169  67.986  60.582  17.998  39.866  60.197
  18.694  40.399  59.980  17.260  39.966  12.039  40.521  62.523  12.039  39.874
  63.229  11.478  41.227  62.844  64.859   6.748  39.712  64.403   7.197  40.424
  64.174   6.256  39.262   2.561  52.998   6.935   2.054  52.907   6.129   1.903
  53.122   7.620  21.740  74.354   0.910  21.633  73.540   0.418  22.594  74.267
   1.334  26.292   7.224  40.300  26.804   6.805  39.609  25.864   7.962  39.867
  39.970  63.909  28.339  40.343  64.737  28.037  40.143  63.898  29.281   4.142
  34.011   1.186   3.196  34.151   1.156   4.517  34.888   1.112  69.333  10.876
  28.196  69.928  11.520  27.812  68.681  11.400  28.661  63.246  41.035  16.618
  63.234  40.601  15.765  62.542  41.682  16.566  24.332   3.207  56.287  24.730
   2.345  56.164  24.048   3.211  57.201   5.811  69.567   5.454   6.188  69.073
   4.726   6.405  70.308   5.573  53.293  43.482  67.233  53.835  43.497  68.022
  52.687  42.754  67.373  10.525  14.501  16.716  10.393  13.645  17.123  10.703
  15.090  17.450  28.179  42.324  69.047  28.240  41.650  68.371  27.328  42.174
  69.459  61.159  72.646  19.010  60.217  72.537  19.144  61.249  72.821  18.074
  10.355  52.471  23.092  10.908  52.354  23.865  10.899  52.969  22.481  44.832
  53.934   4.442  45.114  53.028   4.319  45.428  54.282   5.105  64.890  17.704
  42.010  65.794  17.485  42.237  64.405  17.601  42.829   7.591  66.698  47.944
   6.958  66.064  48.283   7.219  67.551  48.168  70.039  70.323  20.699  69.381
  70.977  20.934  69.619  69.483  20.886  53.892  25.515  55.818  54.331  25.259
  56.629  53.284  24.797  55.638  67.626  36.481  26.492  67.096  35.825  26.943
  68.442  36.515  26.992  58.394  72.466   1.613  58.287  72.270   0.682  57.585
  72.915   1.858  13.322  65.197   8.301  13.807  64.754   8.997  13.084  64.497
   7.692  57.020  59.035  23.329  57.877  58.657  23.132  57.214  59.795  23.878
  18.206   2.396  58.712  17.478   3.005  58.834  18.531   2.232  59.597  52.348
  13.659  20.966  53.190  13.303  21.252  51.936  13.974  21.770  28.456  46.350
  67.568  28.366  45.411  67.411  29.370  46.463  67.830  13.862   2.290  25.115
  13.190   2.943  25.311  14.650   2.804  24.939  63.778  22.743  25.047  62.833
  22.602  24.994  63.878  23.695  25.051  58.557  69.875  62.816  58.132  69.042
  62.609  59.471  69.644  62.977   3.639  21.528  45.634   4.111  21.839  46.406
   2.742  21.393  45.939  46.975  69.279   9.087  46.716  70.188   8.938  47.931
  69.293   9.051   1.638  19.511  42.004   1.671  20.441  42.229   1.616  19.497
  41.047  47.844  18.330  52.007  48.273  17.547  51.662  47.061  18.433  51.465
  24.141   4.624  26.940  24.345   3.689  26.962  24.729   5.012  27.587  26.581
  52.344  17.289  26.247  53.005  16.682  25.799  51.987  17.709  15.546  60.136
  33.615  16.070  60.934  33.681  16.181  59.424  33.698  45.528  10.481  54.999
  45.537  11.438  54.978  46.441  10.229  54.858  58.958  34.139  46.230  58.795
  34.755  46.945  59.855  34.326  45.953  62.924  15.016  42.579  63.524  14.274
  42.498  62.525  14.908  43.442  20.694  19.305  41.250  21.137  20.107  40.972
  21.358  18.622  41.161  17.851   2.474  50.134  17.561   1.986  49.364  17.551
   1.950  50.877  22.060  70.171  25.659  22.254  70.360  26.577  21.162  69.839
  25.667   0.624  62.797  34.970   0.504  63.331  35.755  -0.261  62.668  34.629
  31.318  21.313  58.041  31.801  21.847  57.410  30.437  21.687  58.047  26.924
  27.229  69.018  27.056  26.910  68.126  27.703  27.753  69.203  27.360  61.076
  12.274  26.411  61.124  12.389  27.667  61.968  12.441  10.875  66.648   3.869
  10.596  66.867   4.758  11.779  66.350   3.968  19.232  73.380  30.511  18.943
  72.987  29.687  18.422  73.564  30.986  62.423  27.965  69.112  61.758  28.643
  69.229  62.154  27.499  68.320   5.437  49.281  49.488   6.329  49.526  49.241
   5.267  48.474  49.000  54.556  46.705  33.114  54.989  47.544  32.955  53.824
  46.918  33.693  11.031  51.954  34.039  11.271  51.212  33.483  10.208  51.688
  34.451  32.696  67.459  25.245  33.326  67.384  25.961  32.546  68.401  25.156
  25.060   3.382   2.692  25.680   3.207   1.984  24.202   3.362   2.268  69.803
  73.234  29.822  70.309  73.233  29.009  70.325  72.708  30.429  25.380  15.171
  24.279  25.131  16.048  24.571  25.443  15.245  23.327  41.886  19.098  24.464
  40.954  19.150  24.255  42.175  20.010  24.500  66.118  53.728  53.920  66.324
  54.621  53.642  66.925  53.237  53.764  59.579  15.976  58.111  58.628  16.023
  58.014  59.767  15.040  58.181   5.520  17.033  60.334   6.021  16.784  61.110
   5.141  16.212  60.020  32.642   8.536   4.359  33.306   7.859   4.497  32.435
   8.481   3.426  70.677  27.645  33.917  70.454  27.287  33.058  70.418  26.962
  34.536  67.784  59.739  36.625  67.406  59.146  37.275  67.679  60.610  37.007
  61.020  28.759  48.783  60.939  28.163  48.039  60.482  28.363  49.468   6.470
  28.592  30.869   6.413  27.664  31.095   7.409  28.770  30.820  27.557  60.171
  36.692  28.117  60.258  35.921  26.696  60.468  36.398  53.311   6.633  15.802
  52.370   6.708  15.965  53.633   6.078  16.513   5.596  25.338  11.396   5.964
  24.995  10.581   5.865  24.707  12.064   4.883  61.890  33.208   4.912  61.155
  33.821   4.397  61.554  32.455  25.557  24.543  70.092  25.847  25.443  70.245
  25.090  24.302  70.892  38.913  62.537  66.495  39.438  62.721  65.716  38.917
  63.358  66.987   4.640  72.755  71.375   5.588  72.686  71.264   4.483  72.471
  72.276  60.269   5.202  40.751  59.613   5.218  40.054  60.118   4.372  41.203
  46.324  73.552  69.118  45.804  73.200  68.396  46.924  74.172  68.703  63.864
  25.215  22.613  64.369  25.635  23.310  63.661  25.925  22.004  23.359  20.104
  65.749  23.876  20.905  65.659  23.446  19.866  66.672  47.014  74.334  55.610
  47.602  74.783  55.003  46.351  74.989  55.829  21.971  67.805  28.048  22.273
  67.224  28.746  21.402  67.256  27.508  14.667  14.439  48.907  14.168  15.140
  49.325  14.921  13.863  49.628  65.061  73.316  46.758  64.830  73.686  45.906
  64.947  74.040  47.373  10.690  73.285  58.636  11.018  74.165  58.820   9.832
  73.255  59.059   2.838  51.790  70.217   2.191  52.484  70.340   2.617  51.136
  70.880  31.107  53.907  10.830  31.126  54.686  10.275  32.025  53.653  10.919
  52.809  22.921   1.186  51.905  22.770   0.909  52.731  23.296   2.063  55.379
  24.810  30.389  55.301  25.495  29.725  56.004  25.160  31.023   8.653  45.591
   2.124   8.804  45.245   1.244   7.925  45.069   2.464  52.094   0.311  21.414
  52.552  -0.459  21.078  52.547   1.053  21.015  18.973  -0.009  19.957  19.915
  -0.155  20.046  18.766   0.635  20.633  31.828  21.080  18.953  32.736  20.939
  19.220  31.893  21.548  18.120  70.863   1.495  55.943  71.545   1.675  55.296
  71.343   1.314  56.752   4.800  19.427  69.030   4.592  18.526  68.785   5.152
  19.818  68.230  31.508   1.587  39.466  31.630   0.707  39.823  32.341   1.790
  39.040  14.896  30.767  30.579  14.267  30.800  29.858  15.119  29.839  30.659
  53.305  64.044  35.638  52.688  64.753  35.816  52.789  63.244  35.742  39.507
  16.321  60.624  39.502  17.269  60.495  38.768  16.156  61.210   2.405   3.049
  42.135   2.011   2.881  41.279   2.454   4.003  42.193  17.828  59.452  56.715
  17.657  60.294  57.136  17.160  59.385  56.033  36.822  20.638  66.832  36.171
  21.310  67.038  36.362  20.027  66.257  19.387  44.378  20.042  19.861  43.554
  19.934  19.473  44.817  19.195  63.828  32.030  59.560  64.449  32.475  60.136
  63.234  31.572  60.155  58.445  44.352  15.840  57.541  44.664  15.796  58.960
  45.135  16.033  40.534  13.343  18.429  40.463  14.178  18.892  40.514  13.581
  17.502  15.333  69.541  27.980  15.233  70.492  28.034  14.662  69.265  27.356
  24.493  21.355  13.822  25.206  21.397  13.185  23.989  20.582  13.567  61.676
  42.383   4.460  61.902  41.772   5.162  62.126  43.194   4.695  15.393  23.056
   1.876  15.802  23.434   2.653  15.686  22.144   1.870  61.292   9.038  70.737
  60.741   8.300  70.999  60.929   9.787  71.209  10.864  38.047  47.952  10.445
  37.251  48.278  10.515  38.745  48.506  11.816  33.314  64.438  12.102  34.222
  64.529  12.430  32.931  63.811   9.731  63.187  33.015  10.653  63.063  33.240
   9.546  64.095  33.255  69.879  15.588  62.905  69.446  15.978  63.664  69.742
  16.220  62.199   1.003  32.168  34.012   0.138  31.856  33.744   0.835  33.021
  34.414  65.724  45.016  59.572  66.508  44.466  59.575  65.250  44.761  60.363
  33.683  14.250  41.023  33.522  15.126  40.670  34.238  13.827  40.368  36.488
   5.862  59.618  37.001   6.588  59.263  36.849   5.083  59.195  63.560  10.960
  57.786  64.495  10.864  57.604  63.472  11.853  58.121  26.248  49.268  57.060
  27.035  48.981  57.524  25.688  48.492  57.035  34.367  41.790  61.319  34.928
  41.341  61.952  34.861  42.572  61.073  67.630  59.898  49.917  68.029  60.661
  49.500  66.971  60.265  50.507  38.184  56.068   7.165  38.777  55.613   6.567
  38.733  56.308   7.911  65.357  36.652  34.641  65.471  36.151  35.448  65.409
  37.567  34.917  69.552  37.623  21.242  69.391  38.563  21.161  69.130  37.378
  22.066  20.974  54.286  42.586  20.472  54.160  41.781  21.153  53.399  42.898
  25.879  61.769  44.956  26.579  61.136  45.112  25.077  61.246  44.965   1.258
  68.599  27.548   1.176  69.550  27.615   0.357  68.286  27.464  69.496  10.267
  23.951  69.891  11.122  24.118  70.122   9.821  23.380  48.154  55.479   9.496
  47.294  55.825   9.733  48.290  54.745  10.096  22.928  56.824  44.859  23.516
  57.165  45.533  22.105  57.293  44.999  21.724  42.920   0.171  21.249  43.714
  -0.077  22.608  43.224   0.377  36.188  12.081   1.732  35.629  12.427   2.428
  35.651  12.141   0.942  13.356  16.457  50.464  13.809  16.348  51.301  12.845
  17.259  50.571  66.000  30.634   0.196  66.156  30.255   1.061  66.416  30.023
  -0.412  66.964  38.396  56.320  67.666  38.528  56.957  67.265  37.666  55.779
  56.698  19.622  60.661  57.578  19.828  60.345  56.767  19.677  61.614  33.546
  58.743  23.162  33.241  59.589  23.490  32.917  58.110  23.511  12.140  49.896
  32.764  12.852  49.372  33.131  12.502  50.257  31.954  53.500  64.174  25.452
  52.588  64.074  25.177  53.950  63.423  25.066   4.886  50.871  26.538   5.509
  50.145  26.581   4.213  50.574  25.926  45.154  59.194  41.756  44.809  59.744
  41.052  46.091  59.132  41.573  38.201  35.212  10.054  38.316  36.123   9.786
  37.509  35.241  10.714  25.868  14.039  32.060  26.513  13.356  32.243  25.961
  14.210  31.122  66.869  26.126  59.884  67.145  25.230  60.080  65.946  26.153
  60.138  59.334  13.114  70.231  59.125  12.908  69.320  59.058  14.024  70.340
  60.074   1.314  46.872  59.184   1.573  46.634  60.628   1.714  46.202  10.769
  66.011   9.529  10.896  66.582   8.771  11.426  65.323   9.423  65.680  21.922
  50.723  66.464  21.616  51.179  65.579  22.831  51.004  39.916  46.114  62.079
  39.862  45.362  62.670  40.639  46.637  62.423  -0.295  22.618  40.167  -0.205
  23.151  39.376   0.531  22.745  40.635  23.765  47.039  66.256  24.715  47.035
  66.372  23.515  46.116  66.285   0.613  39.893  54.464   0.254  39.549  53.646
  -0.155  40.146  54.976  22.353   8.648  62.314  22.433   7.694  62.320  22.061
   8.857  61.427  25.739  65.611   2.978  25.527  64.821   2.481  24.943  65.803
   3.473  23.044  52.753  10.214  23.876  52.890  10.668  22.952  51.801  10.167
  46.368  38.343  38.806  45.496  38.738  38.810  46.851  38.823  39.479  73.929
   3.806  23.843  73.244   3.371  24.351  74.071   3.231  23.091  52.283  31.352
  16.743  52.110  30.564  17.258  52.291  31.048  15.836  42.769  22.584  42.757
  42.709  21.712  42.366  43.606  22.929  42.445  41.561  50.163  55.200  41.444
  49.407  55.775  40.971  50.828  55.556  47.410  48.660   6.187  46.589  48.171
   6.140  47.857  48.458   5.366  29.900  12.281  39.646  29.856  13.179  39.974
  30.794  12.190  39.316  10.659  41.996  20.480  11.233  42.598  20.007  11.148
  41.174  20.512  11.282   8.651  56.737  11.403   8.642  55.788  11.055   9.558
  56.941  36.397  66.157  44.762  35.922  65.354  44.979  36.233  66.287  43.828
  12.797  35.351  48.979  13.005  34.487  48.623  11.933  35.244  49.377  70.468
  20.602  12.677  70.418  21.536  12.472  70.309  20.164  11.840  10.530  31.129
  19.074  10.707  31.298  18.149  10.396  31.997  19.455   8.675  58.879   2.457
   8.512  59.423   1.686   9.058  58.075   2.107  32.515  26.664  66.542  33.143
  26.471  67.238  32.096  27.479  66.816  68.915  58.244  12.416  69.774  58.418
  12.031  68.294  58.643  11.806  61.191  10.375  29.162  60.475   9.794  28.904
  60.951  10.678  30.037  22.186  13.810   7.749  22.596  12.951   7.844  21.742
  13.772   6.901  66.455  48.936   5.384  65.733  49.546   5.535  66.262  48.543
   4.533   9.345  22.960   5.244   9.804  23.244   6.035  10.014  22.977   4.559
   2.598  44.736  69.474   2.159  45.129  70.229   3.367  45.287  69.330  11.528
  20.007  47.532  11.909  19.224  47.135  11.624  20.686  46.865  57.202  40.655
  51.250  57.555  39.784  51.070  56.634  40.531  52.011  73.322  14.895  15.445
  73.090  15.540  14.777  74.101  15.258  15.867  54.229   2.635  46.325  53.381
   2.200  46.407  54.462   2.533  45.402  57.403   7.476   9.695  57.174   8.053
   8.966  56.986   7.877  10.458  66.904  73.859  44.098  67.503  73.816  43.352
  66.295  74.564  43.875  66.680  45.117  64.665  67.434  44.993  64.088  66.089
  45.682  64.168   1.041  30.295  50.497   0.962  30.512  49.568   0.291  29.727
  50.675  47.831   8.225  49.935  48.480   8.571  49.322  47.560   8.984  50.450
  42.483  75.087  67.923  42.510  74.364  68.550  41.818  74.826  67.285  64.416
  34.462  29.120  63.481  34.555  28.940  64.455  34.079  29.996   7.956   6.993
  10.751   7.748   7.298   9.868   8.613   7.611  11.070   4.133  69.128  19.982
   3.825  68.372  19.483   4.710  68.755  20.649  37.510  10.658  31.616  37.249
  11.578  31.618  36.737  10.190  31.300  71.594  21.230  21.196  72.110  20.626
  21.730  72.243  21.798  20.781  13.182  18.753  58.141  12.556  19.453  58.328
  14.006  19.209  57.968  65.325  23.238  47.087  65.079  22.315  47.026  64.495
  23.711  47.037  18.016  35.400  52.228  18.432  36.181  52.594  18.420  34.671
  52.699  63.171  72.840  37.599  63.934  72.904  37.025  63.142  71.919  37.857
  10.570  37.078  61.542  11.483  36.959  61.803  10.580  37.852  60.981   8.121
  27.938  69.147   8.044  28.089  68.205   9.059  28.001  69.324   6.337  61.645
  27.529   6.572  61.531  26.608   5.396  61.821  27.516  56.963  17.360  32.299
  57.774  17.035  32.691  57.249  17.856  31.532  72.300  17.934  55.779  71.720
  17.925  56.541  72.972  18.579  55.996  12.221  53.562  20.889  11.815  54.181
  20.283  12.974  53.216  20.409  41.579   5.484  72.216  42.509   5.691  72.306
  41.212   6.230  71.742  47.094  13.066   6.719  46.829  12.739   5.860  46.296
  13.029   7.247  65.677  24.345  57.765  64.818  24.463  57.360  65.485  24.131
  58.677  53.017   2.203  58.647  53.494   1.710  57.979  53.462   3.050  58.683
  48.024  41.924  59.652  47.233  41.416  59.832  47.780  42.827  59.859  71.050
  59.089   4.290  70.341  58.446   4.293  70.728  59.798   3.734   4.953  22.709
   4.847   4.638  22.838   5.741   4.202  22.922   4.294  44.845   8.117  59.073
  44.051   8.384  59.536  44.940   7.186  59.277  43.323   9.340  54.298  44.148
   9.704  54.620  43.457   9.242  53.355  66.717  43.231  33.815  66.101  43.419
  33.108  67.571  43.479  33.461  34.372  57.801  37.360  34.532  58.745  37.379
  34.239  57.599  36.434  47.939  31.044  20.441  48.845  30.736  20.437  47.863
  31.573  19.647  48.245  68.878  36.227  47.959  68.094  35.758  49.136  69.032
  35.914  60.460  73.202  13.490  60.732  74.091  13.260  60.343  73.226  14.440
  57.915  74.832  29.506  57.405  74.196  29.004  58.130  74.377  30.321  12.427
  28.352  12.402  13.078  28.917  11.988  11.604  28.573  11.965  35.353  10.867
  23.607  35.308   9.973  23.267  34.741  11.362  23.062  11.848  67.031  41.612
  12.745  66.918  41.925  11.945  67.403  40.735  69.867  51.550  29.476  69.053
  51.190  29.125  69.845  52.475  29.230  17.291   0.786   0.385  17.839   0.261
  -0.198  16.590   1.115  -0.177  28.470  14.829  10.156  28.280  14.720   9.224
  27.759  15.380  10.482  56.151  19.659   8.784  55.324  19.177   8.773  56.739
  19.115   9.308   5.001   5.383   1.319   5.380   6.254   1.197   5.533   4.811
   0.765   4.241   2.152  44.230   3.514   2.306  43.626   5.025   2.231  43.686
  64.262  63.244  16.560  64.331  63.704  17.397  65.154  63.244  16.212   2.731
  40.940  15.999   3.226  41.062  15.189   2.511  41.828  16.281  66.659   9.375
  21.225  66.738   9.987  21.957  66.652   9.932  20.447  20.469  16.065   4.700
  20.230  16.414   5.558  20.269  15.131   4.757  72.196  49.011  67.694  72.647
  48.210  67.962  72.765  49.719  67.997   9.231  40.566  60.705  10.044  40.243
  61.093   9.481  40.845  59.824   9.544  41.745  10.613   8.795  41.902  11.187
  10.212  42.360  10.917  70.824  28.261  55.625  70.258  28.990  55.879  70.220
  27.542  55.441  17.486  41.095   7.648  16.755  40.480   7.705  17.720  41.275
   8.558  67.512  70.125  49.716  68.043  69.364  49.480  66.970  70.287  48.943
  59.902   9.239  53.787  59.252   9.842  53.426  59.429   8.754  54.463  43.528
   1.626   1.028  43.485   0.784   1.481  43.235   2.263   1.680  64.643  69.262
   5.088  65.114  68.517   4.712  64.567  69.052   6.019  54.061  60.354  33.086
  54.434  60.848  33.817  53.124  60.313  33.277  53.723  41.513  50.939  54.091
  40.986  50.229  52.951  41.024  51.225  58.568  59.498  26.346  58.013  58.728
  26.221  59.255  59.407  25.685  68.312  69.535   3.313  68.132  70.194   3.983
  68.431  68.722   3.803  47.286  63.528  18.309  47.771  62.886  17.791  46.652
  63.008  18.803  29.194  56.685  28.024  29.675  55.882  27.828  29.430  56.891
  28.929  40.941   9.812  10.524  40.981   9.844   9.568  40.007   9.752  10.723
  49.426  65.430  24.223  50.076  66.099  24.010  49.939  64.634  24.365  11.198
  36.705  26.020  12.096  36.969  25.823  11.140  35.800  25.711  12.642  18.160
  40.212  12.735  18.992  39.750  13.521  17.966  40.538  71.366  34.442  42.830
  71.381  34.187  43.753  71.471  33.618  42.353  20.570  27.302  24.132  20.039
  27.812  24.743  20.315  26.393  24.294  31.485  51.224   2.045  32.039  50.963
   2.781  30.943  51.932   2.393  -0.095  17.351   3.844   0.668  17.357   3.265
  -0.193  18.262   4.121  51.685  38.949  45.724  51.606  38.451  46.538  50.832
  38.850  45.300  19.445  51.538  25.279  19.733  51.879  24.432  19.141  50.650
  25.089  65.145  66.366  40.025  66.087  66.492  39.908  65.056  66.053  40.925
  57.582  30.823  49.617  57.414  30.373  48.789  58.097  31.591  49.372   8.270
  73.515  50.237   7.607  72.947  49.844   9.048  72.962  50.306  63.958  16.152
  58.054  63.358  16.736  58.518  63.758  16.290  57.128  37.985   0.169  57.687
  37.215   0.256  57.124  38.681   0.623  57.211  64.054  38.516   0.493  63.759
  39.102  -0.204  63.647  37.675   0.285  62.824  61.100  46.731  62.397  60.846
  47.549  63.753  60.924  46.880  13.957  35.033  25.988  14.808  34.941  26.417
  13.959  35.924  25.640  66.983  11.206  23.444  66.285  11.202  24.099  67.608
  10.552  23.756  71.462  13.392  13.988  70.565  13.282  14.304  71.899  13.891
  14.678  41.734  43.246  68.791  42.221  42.425  68.723  41.213  43.151  69.589
   2.346  26.849   4.432   1.937  26.047   4.758   3.269  26.761   4.670  16.718
  60.879  69.693  17.178  60.076  69.449  17.413  61.482  69.957  25.767  14.530
  29.356  26.192  15.130  28.743  25.009  15.018  29.681  37.406   8.681  41.896
  38.174   8.743  42.463  37.032   7.822  42.091  33.368  70.671  46.575  33.197
  71.153  45.766  33.378  71.342  47.257  58.866  67.130  51.322  58.371  67.885
  51.004  59.489  66.940  50.620  61.409   0.356  49.155  60.848   0.912  48.614
  62.298   0.656  48.966  18.136  64.010  21.703  17.812  64.132  22.595  17.356
  63.792  21.193  12.305  54.146  16.885  11.736  53.951  16.140  11.840  53.788
  17.641  30.867  72.130  49.673  30.832  71.178  49.589  30.318  72.454  48.958
  32.180  57.557   5.246  32.618  57.762   6.072  32.144  58.393   4.780  71.814
  48.194  12.849  71.459  48.181  11.960  71.051  48.068  13.413  45.320  15.497
  50.077  44.782  16.278  50.202  45.744  15.631  49.229   2.114  61.422  52.684
   1.712  62.055  53.279   2.986  61.776  52.511  22.549  33.775   3.702  21.597
  33.706   3.628  22.883  33.059   3.162  25.781   9.240  61.142  26.053  10.122
  60.887  25.076   9.380  61.774  53.283  68.136   0.346  53.559  67.498  -0.312
  52.327  68.134   0.295  44.010  72.304  25.414  44.014  72.596  26.326  43.373
  71.589  25.395   2.561  39.062  26.080   2.050  39.221  25.286   2.272  38.201
  26.382  36.617  71.378   8.257  36.714  71.844   9.087  35.970  71.889   7.770
  62.624  71.644  71.727  62.804  70.740  71.471  63.336  72.151  71.336  41.577
  14.069  51.295  41.815  14.996  51.274  40.929  14.004  51.996   9.275   9.783
  27.104   9.738  10.621  27.136   9.931   9.159  26.794  52.708  48.923  46.016
  52.828  48.509  46.871  51.758  48.969  45.903  22.058  28.251  54.761  22.868
  27.904  54.389  22.323  29.058  55.202  63.055   6.325  69.631  63.173   6.560
  70.551  63.942   6.168  69.308  61.440  52.511  43.699  60.969  52.317  42.888
  61.162  53.397  43.931  19.068  46.534  33.035  18.661  46.136  33.805  18.980
  47.476  33.177  14.852  19.773  61.432  15.018  18.831  61.461  14.029  19.886
  61.907   8.702  41.096  46.022   8.381  41.400  45.174   9.250  40.340  45.814
  46.373  21.438  66.828  47.029  20.767  67.017  45.635  20.954  66.458  72.670
  46.614  23.795  73.218  46.153  23.160  71.891  46.869  23.300   0.816  53.517
  27.570   1.335  52.721  27.682   0.025  53.226  27.117   1.440  42.272  63.055
   1.310  41.586  63.710   1.923  42.956  63.518  11.135  48.731  60.058  11.549
  48.972  60.887  10.575  49.478  59.845  -0.083   9.846  41.560   0.368  10.417
  40.938   0.213   8.964  41.334  14.650  27.445  39.891  15.293  26.792  39.617
  14.729  28.146  39.243  35.327  70.355  38.328  36.105  70.285  38.881  34.613
  70.033  38.878  57.557  63.775  29.984  57.255  63.828  29.077  56.922  63.203
  30.414  54.952  38.278  42.375  54.407  39.062  42.309  55.779  38.591  42.744
  49.117  71.145  68.882  49.039  71.429  69.793  48.266  70.758  68.678   4.340
  32.858  65.841   5.256  32.640  66.013   3.860  32.469  66.573  52.997  10.063
  60.318  52.379  10.753  60.076  52.748   9.316  59.773  10.584  26.593  27.048
   9.743  26.238  27.335  11.127  25.821  26.887  32.259  16.635  41.234  32.070
  17.532  40.957  33.141  16.680  41.604  58.334  20.465   4.254  59.070  20.682
   4.826  58.718  20.415   3.378  40.713  56.307  68.586  41.596  56.478  68.913
  40.607  56.915  67.853  60.607  57.701  44.129  60.257  58.541  44.428  59.894
  57.311  43.623   1.646  73.031  44.759   1.396  73.954  44.794   0.941  72.574
  45.216  18.114   7.162  55.395  18.360   6.337  55.813  17.272   7.389  55.790
  35.365  24.806  30.779  36.230  24.534  31.085  35.229  24.309  29.972  64.522
  30.436  12.852  65.323  30.868  12.554  64.194  29.980  12.077  27.877  68.360
  50.438  27.125  68.504  49.863  27.773  67.460  50.748  54.083   1.908  40.313
  54.602   1.803  41.110  54.605   2.491  39.763  31.476  66.379  10.390  31.304
  66.776   9.537  32.124  66.954  10.796  61.692  17.150   5.961  61.993  16.458
   6.549  61.484  17.883   6.540  12.381   3.043  15.367  12.052   3.916  15.580
  13.320   3.168  15.228  74.114  58.988  22.317  73.715  58.632  23.111  74.485
  58.226  21.873  41.010   7.796  45.085  40.530   7.222  45.682  40.328   8.268
  44.607  22.736  66.879  67.451  22.630  66.882  66.499  22.237  66.117  67.745
  30.862  64.481  43.950  31.265  63.621  44.067  30.248  64.559  44.680  69.410
  70.779  42.318  68.698  70.246  42.672  69.993  70.926  43.063  53.321  12.907
  34.194  53.072  13.528  33.509  53.898  12.283  33.752  11.248  24.607  10.578
  10.410  24.144  10.570  11.529  24.578  11.492  45.664  11.299  50.782  45.560
  10.638  50.097  46.571  11.592  50.696   5.768  50.635  58.591   6.110  50.605
  59.485   6.326  51.269  58.142  11.253  36.232  20.672  11.044  36.723  19.877
  12.165  36.455  20.858  72.457  13.882  33.774  72.965  14.450  34.353  72.633
  14.216  32.895  10.627  24.331  60.730   9.807  24.572  60.300  10.438  23.493
  61.153  70.985  74.013  47.189  70.785  74.685  47.840  70.623  73.207  47.558
  62.995  39.347  67.552  63.428  38.500  67.661  62.092  39.127  67.325  67.704
  64.335   7.358  68.525  64.504   6.897  67.926  63.663   8.003  31.229  29.356
  67.143  30.677  29.128  66.395  31.581  30.219  66.927  16.625  63.869   2.037
  16.837  64.284   2.874  16.056  64.498   1.595  61.018  51.168   7.246  61.331
  50.739   6.450  61.420  52.037   7.224   8.929  23.297  65.011   9.441  23.343
  65.818   9.322  23.956  64.439  51.174  18.734   8.878  51.977  19.251   8.933
  50.490  19.318   9.208  14.652  69.842  56.935  13.743  70.016  56.691  15.001
  70.699  57.182  35.783  15.560  66.031  35.088  16.192  66.213  35.349  14.860
  65.543   7.621  74.652  19.294   7.646  74.669  20.251   8.541  74.615  19.032
  71.461  15.969  51.378  70.528  16.183  51.384  71.728  16.087  50.467  21.416
  33.752  22.865  20.732  34.306  22.489  21.495  34.051  23.771  54.046  12.902
  15.734  54.007  12.015  15.377  53.387  13.389  15.238  58.588  47.806  25.782
  58.377  47.317  26.578  57.741  48.110  25.457   5.029  41.182  45.612   4.101
  41.390  45.501   5.040  40.461  46.241  45.694  45.164  69.602  46.455  44.641
  69.855  45.308  45.442  70.432  39.368  31.016  62.011  39.200  31.838  61.550
  38.502  30.714  62.285  12.072  25.677  13.196  12.224  26.511  12.750  11.272
  25.817  13.701  14.070  40.920   1.519  14.178  41.541   2.239  14.107  41.460
   0.730   2.584  55.841  41.665   3.185  56.224  41.026   2.238  56.592  42.148
  51.524  68.392  43.613  51.871  69.210  43.968  50.586  68.555  43.509  39.171
  19.311  23.902  38.980  20.141  23.466  38.314  18.979  24.171  29.806  73.651
  43.427  29.554  73.190  42.626  28.975  73.875  43.846  28.918  55.996  46.607
  28.592  56.475  45.845  28.192  55.426  46.860  42.000  71.139  38.375  42.004
  71.603  39.212  42.843  70.687  38.348  41.025   8.730  16.562  41.485   9.502
  16.232  41.464   7.991  16.140  25.888  40.018  12.397  25.751  39.245  11.849
  26.831  40.036  12.556  59.127  27.382   8.708  59.366  27.659   7.824  59.286
  26.439   8.716  61.727  15.081   0.093  61.553  14.211   0.451  61.030  15.632
   0.451  73.909  71.181  57.759  74.776  71.567  57.630  73.361  71.598  57.094
  40.275   4.576  48.984  39.769   5.067  49.632  41.161   4.545  49.346  28.906
  30.850  60.831  29.831  30.916  61.068  28.448  30.789  61.670  29.035  74.408
  15.623  29.063  74.522  16.573  29.720  74.989  15.292   2.104  37.246  39.196
   1.399  36.839  38.693   1.657  37.710  39.904  71.078  57.737  48.028  70.929
  58.576  47.591  70.414  57.704  48.716  56.926  48.782  42.044  56.882  48.056
  41.422  56.033  49.123  42.079  50.768  15.438  26.066  51.265  15.865  25.368
  50.604  16.134  26.703  62.839  30.811  32.235  63.498  30.562  32.882  62.884
  31.767  32.203  58.792  29.231  28.377  59.209  29.005  27.545  59.045  28.525
  28.971  21.542   7.408  40.332  22.065   8.183  40.539  21.631   7.305  39.384
  43.447  13.246   3.387  44.107  13.651   2.824  42.613  13.584   3.060  53.799
  45.228  55.143  54.165  46.063  55.436  54.564  44.678  54.973  30.819  69.278
  49.337  29.869  69.223  49.441  30.974  69.048  48.421  61.395   3.768  23.406
  61.360   3.594  24.346  60.619   4.301  23.232  40.210  57.293  56.603  40.400
  57.520  57.513  41.029  57.462  56.138  50.686   1.229  44.305  50.479   2.008
  43.789  49.836   0.905  44.603  67.136  62.352  19.488  66.511  62.765  20.084
  67.594  61.709  20.030  33.227  51.458  66.876  33.077  50.602  66.475  34.136
  51.667  66.663   1.449  54.958  68.684   2.358  54.968  68.983   1.510  54.977
  67.729  27.932  32.917  18.694  27.180  33.073  19.266  27.546  32.695  17.847
  60.464   2.946  26.029  60.678   2.178  26.560  60.267   3.631  26.668  63.207
  21.381  58.614  63.148  21.583  59.548  64.120  21.125  58.482  38.955   7.598
  24.921  39.905   7.712  24.921  38.827   6.657  25.042  58.293  46.928  70.840
  58.196  46.312  71.566  57.805  46.528  70.120  39.000  70.348  64.571  39.908
  70.276  64.866  39.036  70.951  63.829   7.877  21.771   1.984   7.601  22.127
   1.140   7.789  22.504   2.593  61.962  66.696  25.188  61.652  66.590  26.087
  61.482  67.455  24.857  28.890  29.486  68.803  29.644  29.527  68.215  28.544
  30.378  68.811   5.642  52.618  64.764   5.900  52.863  63.875   4.687  52.572
  64.732  55.348  24.279  71.886  54.485  24.633  71.669  55.197  23.342  72.012
  12.943  10.578  41.155  12.466  11.368  41.410  13.811  10.894  40.903  55.128
  21.129  33.009  55.445  21.022  33.906  54.851  22.044  32.960  10.516  51.169
  41.170   9.721  51.686  41.297  10.334  50.337  41.608  13.988  58.472  67.734
  13.377  57.821  68.078  14.733  57.959  67.420  65.284  14.731  45.193  66.177
  14.792  45.533  65.052  15.632  44.968  73.498  40.717  50.400  73.435  41.664
  50.525  74.439  40.540  50.388  34.106  68.344  59.980  34.778  68.200  59.315
  34.307  67.708  60.666  62.192  45.039  61.659  61.569  45.527  61.120  62.740
  45.712  62.062  50.087  19.992  45.206  49.512  20.366  45.874  50.660  19.398
  45.690  59.852  27.229  37.808  60.435  27.704  37.216  59.132  27.838  37.974
  62.825  47.503   7.559  63.420  46.755   7.599  63.300  48.161   7.051  64.474
  32.728  36.323  65.039  33.324  36.815  64.568  31.886  36.768  21.556  47.035
   0.481  22.049  47.834   0.292  22.043  46.616   1.191  29.389   0.709  66.521
  29.002   0.879  65.662  28.826   0.039  66.908  68.050  44.534  69.592  68.476
  45.369  69.785  68.286  44.350  68.683  53.245  51.773  13.288  53.810  52.400
  12.836  53.519  51.821  14.204   0.522  48.214  49.073   0.816  49.111  49.234
   1.329  47.703  49.018  71.065   5.844  66.502  71.984   5.958  66.261  71.005
   6.193  67.391  61.654  46.922  28.182  61.550  47.769  28.616  60.762  46.657
  27.957  26.372  13.975   3.374  27.137  14.204   3.902  25.974  14.816   3.152
  62.551  31.182  49.070  62.080  30.349  49.060  63.472  30.936  49.148  55.816
  52.283  63.933  56.371  51.551  64.201  56.212  52.600  63.121  23.717  58.758
  37.980  24.186  58.088  37.483  24.146  58.764  38.836  71.371  40.494  32.248
  70.635  40.263  31.682  72.092  39.946  31.939  58.271  35.759  48.310  57.352
  35.999  48.427  58.737  36.594  48.293  37.337  70.140  44.094  37.629  69.376
  44.590  36.409  69.977  43.927  52.157  71.850  57.235  52.991  71.653  57.661
  52.396  72.088  56.339  31.058  57.123  64.801  31.194  56.260  65.193  30.108
  57.239  64.803   2.051  67.320  29.968   1.274  67.399  30.522   1.773  67.659
  29.117  68.582  38.729  34.824  67.953  39.002  35.492  69.314  38.362  35.321
   2.019  57.365  45.223   2.714  57.582  44.601   2.337  57.699  46.062  26.762
  23.993  25.931  27.148  23.206  26.314  27.403  24.282  25.281   6.699  36.690
  40.532   5.882  36.665  41.030   7.067  35.812  40.633  26.091  68.868  53.305
  26.209  69.621  52.725  26.081  69.244  54.186   1.060  18.943  65.152   1.809
  18.439  64.833   1.198  19.823  64.802  47.895  36.816  63.002  47.727  37.484
  63.666  48.666  37.133  62.532  43.850  71.383  29.404  44.237  70.932  28.653
  43.636  70.682  30.019  66.886  11.957  35.277  67.730  11.635  34.959  66.682
  11.397  36.026  13.397  58.238  38.166  12.588  57.781  38.394  13.296  59.110
  38.548  68.366  25.933  65.235  67.996  26.759  64.924  68.183  25.927  66.175
  29.926  59.987  19.430  29.883  60.883  19.096  30.862  59.813  19.528  11.366
  29.287  20.968  11.020  29.841  20.268  11.009  29.665  21.771  43.633   5.861
  19.058  43.356   5.296  18.336  44.516   6.141  18.818  63.924  40.089  61.253
  63.574  40.970  61.122  63.308  39.674  61.857  70.805  43.709  56.892  71.695
  43.607  56.554  70.922  44.106  57.756  67.194  34.113   5.245  67.191  33.170
   5.411  67.201  34.509   6.117  34.884   3.070  54.897  34.065   3.208  54.421
  34.745   3.497  55.742   9.953  40.059   5.379   9.915  40.065   6.335  10.563
  40.764   5.159  19.667  27.029  54.775  20.598  27.178  54.943  19.307  27.903
  54.627  23.440  44.780  53.560  22.910  44.620  52.779  24.310  44.991  53.219
  32.460  32.705   9.772  33.380  32.940   9.653  32.042  32.945   8.945  10.202
  17.698  17.616  10.958  18.258  17.438   9.492  18.309  17.811  32.923   5.986
  38.942  32.902   5.906  37.989  32.836   6.925  39.106  39.843  71.525  52.569
  39.960  70.959  51.806  39.536  70.937  53.259   6.641  38.413  35.131   6.683
  38.947  35.924   7.165  38.895  34.491  40.781  50.225   9.152  41.036  49.910
   8.285  39.884  49.912   9.266  13.900  34.485  67.132  14.606  35.029  66.783
  14.050  34.475  68.077  48.367  74.438  41.635  48.982  74.954  41.113  48.677
  73.537  41.549  11.677  23.149  13.833  11.915  24.048  13.609  12.043  22.621
  13.123  33.188  28.701  14.349  33.145  29.367  15.035  32.310  28.694  13.968
  59.741  59.807  35.045  59.088  59.331  34.532  59.317  59.958  35.890  45.972
  70.054  49.052  45.622  69.303  49.531  46.330  70.625  49.732  60.995  22.030
  18.349  61.868  22.379  18.531  60.404  22.766  18.510  45.628  28.468  45.717
  45.053  27.707  45.629  45.062  29.158  46.061  44.711  50.132  17.549  44.857
  49.679  16.719  44.897  49.472  18.218  16.295  18.088   2.172  15.767  17.292
   2.110  17.200  17.777   2.162  10.974  16.985  31.527  10.778  17.727  30.955
  11.221  17.385  32.361   1.888  68.474   2.097   2.135  67.868   2.796   2.447
  68.230   1.359  47.401  23.697  65.908  47.476  23.559  64.964  47.048  22.873
  66.243  68.699   8.774  69.073  69.055   7.893  69.186  69.371   9.352  69.433
  23.080  36.065  10.892  22.486  36.556  10.324  22.502  35.539  11.445   5.385
  18.729  72.396   4.900  18.045  71.935   5.310  19.498  71.830  48.548  23.383
  48.895  47.920  23.156  49.581  49.063  24.098  49.268  16.320  57.707  27.526
  16.422  58.357  28.221  15.663  58.084  26.941  60.345  13.298  45.578  59.400
  13.171  45.658  60.436  14.090  45.048  31.092  48.197  58.716  30.714  47.546
  58.126  30.759  49.035  58.393  17.564  25.502  67.751  17.443  24.593  68.024
  18.220  25.848  68.356  30.159  39.194  22.753  30.140  40.133  22.939  29.357
  38.855  23.150  40.052  68.034  58.916  40.746  67.376  58.880  39.690  68.049
  58.030  57.629  43.030  28.802  58.049  43.724  28.295  57.521  42.311  28.180
  23.725  53.025  56.996  23.864  53.577  56.226  23.815  53.623  57.738  66.328
  43.284  61.988  66.753  43.165  62.837  66.685  42.584  61.441  60.091  21.188
  54.997  60.874  21.048  55.530  60.230  22.041  54.586  60.565  43.974   8.492
  60.200  43.255   7.977  61.433  43.667   8.752  47.515  31.412  69.907  47.414
  30.853  70.678  47.228  30.865  69.176  13.635  40.197  33.381  14.033  40.921
  33.864  13.074  40.621  32.732  26.377  11.411   4.411  27.080  11.121   4.993
  26.578  12.331   4.235  45.798  56.846  58.617  45.960  57.148  57.723  45.266
  57.536  59.011  46.485  65.668  28.635  47.033  66.408  28.373  47.108  64.990
  28.894  29.888  24.048  51.844  29.997  23.197  51.420  30.714  24.504  51.681
  43.411  18.514  17.369  42.783  19.010  16.845  43.376  18.922  18.234  21.179
  50.396  31.310  21.909  50.246  30.709  20.693  49.572  31.307  37.623  52.557
  15.482  36.790  52.090  15.416  38.288  51.881  15.350  50.634  74.254  39.071
  50.915  74.883  39.736  51.017  74.579  38.256  40.839  69.069  33.958  40.749
  69.638  34.722  41.680  68.630  34.084  69.501  59.685  59.958  69.361  59.781
  60.900  69.639  58.746  59.831  50.580   7.060  55.934  51.446   6.834  55.595
  50.033   7.149  55.153  35.166  51.723  45.392  35.089  51.952  46.318  35.089
  50.769  45.375   1.883  26.558  48.526   1.068  26.670  49.016   1.735  25.780
  47.989  61.470  24.533  62.234  60.726  24.324  61.670  61.168  24.320  63.117
  60.045  40.805  38.485  59.238  40.324  38.669  60.727  40.133  38.473  57.018
  72.836  38.256  56.193  73.319  38.293  57.377  73.041  37.392  39.030  50.791
  65.126  38.638  51.200  65.897  39.674  50.178  65.480  40.457  74.500  52.134
  40.627  73.624  51.788  39.746  74.375  52.763  54.936  53.818  48.928  54.336
  53.090  48.767  55.090  54.196  48.062  61.279  44.135  12.223  61.308  43.701
  11.371  60.350  44.146  12.455  73.038  46.294  49.746  73.306  45.749  49.006
  73.637  47.040  49.723  62.882  55.437   2.662  62.514  55.265   1.795  63.810
  55.604   2.499  13.697  40.166  56.691  14.291  39.511  57.056  12.822  39.838
  56.898  64.186  36.229  54.040  64.755  36.373  54.796  63.549  35.580  54.340
  17.574  52.467  12.596  16.621  52.552  12.571  17.891  53.147  12.001  15.360
  48.244  63.937  14.601  48.010  63.402  16.082  47.740  63.562  26.691  73.038
  38.060  27.648  73.060  38.032  26.486  72.570  38.869  21.770  28.280  64.874
  22.464  28.257  64.216  21.824  29.159  65.249  59.112  20.760  59.538  58.896
  21.201  58.716  59.492  21.447  60.086  56.907  16.078  57.379  56.246  15.398
  57.252  56.665  16.766  56.760  63.830   4.464  44.875  63.976   5.409  44.823
  64.140   4.128  44.034  11.977   4.413  26.002  12.055   5.367  26.020  11.038
   4.248  26.085  51.914   3.483  29.616  52.289   2.663  29.295  52.252   3.569
  30.507  67.162  60.813  33.917  66.959  59.959  33.536  66.599  60.870  34.689
  33.326  74.952  15.641  32.454  75.034  15.254  33.759  74.278  15.117   2.226
  58.027  35.742   1.468  58.502  35.401   2.008  57.856  36.659   5.804   3.385
  71.701   6.032   3.233  70.784   4.926   3.014  71.795  21.374  13.584  31.575
  21.835  13.331  30.775  20.454  13.388  31.393  74.040  73.873  35.810  73.386
  73.993  36.499  73.539  73.561  35.057  19.034  59.081  39.466  19.898  59.431
  39.682  18.427  59.596  39.998  10.195  26.498  23.396  10.860  25.899  23.057
   9.581  26.610  22.671  25.839  70.518  11.596  25.632  71.295  12.114  25.369
  69.807  12.032  35.779  69.380  56.095  36.475  69.747  55.549  35.195  70.119
  56.268  25.952   8.363  21.051  26.000   9.317  20.990  26.864   8.074  21.012
  23.632  18.999  16.095  24.268  19.707  15.991  22.913  19.394  16.587  37.089
   2.293  53.179  36.742   2.869  53.860  36.319   1.841  52.834  70.588  59.161
  36.693  69.678  59.457  36.669  70.656  58.539  35.968  21.128  51.102  23.013
  21.192  51.665  22.241  20.903  50.240  22.663  62.869  28.844  18.557  63.635
  29.165  18.081  62.526  29.616  19.006  12.647   0.121  26.698  13.017   0.681
  26.016  13.230  -0.638  26.728  55.980  12.733  17.611  55.581  12.166  18.271
  55.347  12.748  16.894  58.400  20.928   7.954  58.555  21.569   8.647  57.550
  20.543   8.168  72.764   6.995   9.041  73.163   7.860   9.133  72.490   6.762
   9.927  25.830  17.060  17.505  26.313  16.972  16.683  24.914  16.935  17.258
  62.645  39.137  34.825  63.388  39.163  34.222  62.232  38.290  34.660  58.214
  50.387  46.339  57.433  50.940  46.376  58.645  50.636  45.521  51.210   4.582
   4.845  50.895   4.828   5.715  52.159   4.693   4.893   0.532  33.344  66.196
  -0.141  33.153  65.543   0.450  32.638  66.838  50.985   6.647  22.652  50.433
   7.412  22.813  51.731   6.989  22.160  20.326  13.807  51.664  20.444  14.109
  52.565  20.840  14.419  51.137   0.977  61.558  44.650   1.929  61.489  44.717
   0.645  60.911  45.273   0.996  46.166  56.223   1.136  45.770  57.083   0.077
  45.986  56.024  35.519  55.957  58.035  35.404  56.438  58.854  34.693  56.082
  57.567  65.473  50.033  36.635  65.300  49.988  35.694  66.301  50.507  36.704
  60.038  37.058  67.473  59.784  37.512  66.669  59.225  36.664  67.791  53.298
  18.422  49.792  53.509  18.541  48.866  54.019  17.892  50.135  41.671  39.750
  64.169  41.590  40.696  64.043  42.142  39.445  63.393  10.065  32.220   6.768
   9.626  32.278   7.616   9.498  31.658   6.241  66.452  25.203  70.484  65.752
  24.841  71.027  66.955  24.440  70.201  23.817  13.032  33.409  24.410  13.248
  32.690  22.954  13.305  33.099  60.137  53.965  69.236  59.556  54.252  68.532
  61.019  54.109  68.893  12.783   8.527  22.118  13.005   7.935  22.836  13.583
   9.030  21.965  36.171  47.225  14.941  35.289  47.552  14.765  36.032  46.367
  15.344  47.872  13.197  41.071  47.775  12.669  40.279  48.610  13.777  40.884
  32.365  22.365  55.518  32.771  23.227  55.614  31.581  22.527  54.992  69.165
  55.974  38.993  69.569  55.996  38.126  68.381  56.516  38.905  36.936  11.220
  25.722  37.679  10.717  25.387  36.303  11.218  25.004  23.091  11.267  22.355
  22.323  11.433  22.902  23.197  12.069  21.843  62.014  52.517   2.813  62.620
  53.172   2.467  61.220  52.624   2.290  46.728   2.642  50.223  46.673   1.784
  49.804  47.152   3.200  49.571  71.498  23.137  62.096  70.729  23.556  62.483
  71.355  23.203  61.151  13.198  60.196  11.806  12.599  60.642  12.404  12.929
  59.278  11.838  52.727  19.249   4.362  51.857  18.877   4.509  53.158  19.194
   5.215  24.754  22.678  54.941  24.904  22.522  54.009  24.047  23.323  54.965
  71.306  34.900  -0.002  71.722  35.556  -0.561  70.821  35.410   0.647  20.087
  73.588  51.653  19.675  74.054  52.381  20.982  73.424  51.949  10.666  52.467
  56.865  10.431  52.397  55.939  11.582  52.190  56.901   0.408  74.125   5.379
   0.362  73.215   5.085   1.225  74.456   5.006  22.439  28.295  13.824  23.288
  28.069  13.444  22.312  27.654  14.524   4.123  62.470  60.493   3.823  63.368
  60.636   4.142  62.082  61.368  55.861  20.640  35.540  55.142  20.953  36.089
  55.952  19.715  35.767  62.321  62.145  58.214  61.737  61.742  58.856  61.735
  62.483  57.536  40.897  42.810  55.296  40.800  42.365  56.138  40.367  42.293
  54.690  13.579  16.013  64.532  14.205  16.727  64.648  13.128  16.221  63.714
   3.702  63.119  66.222   4.335  63.669  66.684   3.201  63.732  65.684  47.570
   2.729  44.218  47.969   3.315  43.575  46.953   2.202  43.712  19.373   5.478
  48.139  19.261   5.651  47.204  18.508   5.197  48.435  44.934  44.362  55.121
  45.377  43.880  55.820  44.594  45.147  55.550  44.297  18.094  25.144  43.391
  18.387  25.044  44.818  18.889  25.031  18.874  48.117   8.598  19.067  48.031
   7.664  17.972  47.808   8.685  25.317  16.594  41.454  25.226  15.683  41.734
  25.769  17.023  42.180   1.772  37.144   2.995   0.914  37.356   2.627   2.149
  37.992   3.228  40.451  11.565   3.671  39.861  12.095   3.134  40.233  10.661
   3.446  53.387  53.658  64.757  54.186  53.548  64.242  52.843  52.908  64.518
  50.089  14.776  40.362  50.095  14.361  39.499  50.992  15.064  40.496  39.948
  53.872  39.050  39.996  54.827  39.079  40.075  53.654  38.126   8.530   0.311
  43.327   9.045   0.941  43.831   7.763   0.805  43.037  14.222   6.676  67.612
  14.081   7.452  67.069  14.578   7.018  68.432  19.142  46.414  52.437  18.859
  45.617  51.990  19.166  47.080  51.749  27.505  40.716  24.992  27.628  39.781
  24.832  27.487  41.108  24.118  30.332  10.192  35.666  31.289  10.202  35.668
  30.087  10.804  34.971   8.559  26.578  21.223   7.699  26.273  21.513   8.384
  27.416  20.796   3.032  52.946  54.469   3.839  52.681  54.912   3.159  53.874
  54.274  58.335  35.533  33.993  58.887  34.869  34.407  58.909  35.959  33.357
  53.170  17.492  29.000  53.037  17.248  29.916  52.570  18.224  28.857  13.184
  55.973  29.002  13.706  55.253  28.648  13.704  56.309  29.732  73.016  71.774
  33.854  73.239  70.862  33.669  72.581  71.745  34.707  65.078   3.382  39.240
  65.649   2.822  39.765  64.587   3.894  39.883  68.130  17.978   5.307  68.834
  18.579   5.061  67.542  17.976   4.552  25.683  69.176  26.513  25.290  68.312
  26.393  25.413  69.442  27.392  10.237  55.405  19.343  10.417  56.310  19.598
   9.501  55.470  18.734  42.991  68.865  20.819  42.691  69.009  21.717  43.301
  67.960  20.813  73.586  32.481  72.364  73.456  32.596  71.423  72.703  32.497
  72.732  14.858  24.727  43.491  15.555  24.076  43.581  14.235  24.507  44.183
  59.215  43.935  57.757  58.586  43.412  57.260  59.739  44.377  57.089  36.465
  59.904  34.265  36.929  59.164  34.655  35.806  59.503  33.698  59.814  50.572
  53.281  59.908  49.863  52.645  58.924  50.897  53.147  60.017  23.326  46.673
  59.467  22.822  46.073  59.631  23.175  47.536  52.188  25.511  59.334  52.133
  24.912  60.079  53.116  25.740  59.279  50.623  52.008  63.286  50.437  51.547
  64.104  50.439  52.926  63.481  37.459  64.008  32.530  37.088  63.592  31.752
  37.950  63.310  32.964  31.084  11.887  23.122  30.376  12.530  23.148  30.933
  11.333  23.888  12.914  21.735  65.673  13.577  21.862  64.994  12.796  20.786
  65.718   3.630  72.819  41.456   2.697  72.719  41.645   3.970  73.327  42.193
   7.882  54.610  54.354   8.602  55.160  54.045   7.156  55.219  54.491  18.773
  75.029  13.406  18.496  74.239  13.870  19.636  74.810  13.054  13.891  32.749
  32.528  14.283  31.958  32.158  14.121  33.442  31.909  22.513  10.728  19.652
  22.331  10.535  20.572  22.092  10.017  19.170  56.176   2.083  66.397  56.863
   1.423  66.315  56.498   2.681  67.072  55.070  72.543  24.627  55.407  72.988
  23.850  54.355  71.997  24.299  40.112  44.005  63.894  40.992  44.355  64.030
  39.820  43.746  64.769  23.411  37.968  59.954  23.643  37.956  59.025  22.873
  37.186  60.076  25.210  34.790  70.457  25.855  34.892  71.158  24.418  34.489
  70.902  17.116  14.467  34.730  17.205  15.072  35.466  17.773  14.759  34.099
  45.982   4.911  15.499  46.843   4.614  15.793  45.451   4.933  16.295  25.473
   5.186  62.500  25.704   5.663  63.297  24.737   4.631  62.758  66.173  40.429
  40.828  67.048  40.519  41.205  65.597  40.316  41.584  35.796   3.098  33.217
  36.000   4.006  33.439  35.860   3.064  32.263  68.544  47.981  11.992  68.647
  47.364  11.267  68.674  47.450  12.778  37.814  15.328  40.344  38.467  15.780
  39.810  37.423  16.018  40.880  62.006  30.403  38.945  61.542  30.557  38.122
  62.523  31.197  39.081  70.176  32.714   3.053  69.719  33.545   3.179  69.478
  32.059   3.022  58.102   1.720   7.470  58.458   2.572   7.220  57.433   1.537
   6.810  32.208  43.626   4.524  33.142  43.834   4.522  32.085  43.081   5.301
  63.933  60.060  55.838  63.664  60.956  55.633  64.342  60.125  56.701   0.870
  35.697  29.111   0.027  36.149  29.155   0.645  34.767  29.140  63.998  23.976
  13.759  64.036  23.979  14.715  63.987  23.048  13.522  44.613  61.380  39.883
  44.820  61.581  38.970  45.405  61.618  40.366  24.497  10.345   0.488  24.592
   9.434   0.764  23.624  10.388   0.098  44.609  56.961   0.180  45.542  56.750
   0.214  44.194  56.301   0.735  35.797  10.887  41.866  36.370  10.128  41.976
  36.396  11.622  41.734  10.624  20.774  14.926  10.949  21.559  14.486  11.187
  20.680  15.695  21.345  42.528  22.315  20.768  42.202  21.625  21.867  41.767
  22.569  10.951  52.730  66.387  10.431  53.393  65.933  11.800  53.148  66.531
  30.828  50.494  50.278  30.267  49.829  50.679  31.719  50.213  50.486  30.463
  40.337   5.907  30.487  40.589   4.984  30.866  41.074   6.367  64.762   0.949
  48.269  65.103   1.654  47.720  64.566   1.370  49.106  20.905  19.075  32.561
  20.992  18.310  31.993  21.670  19.036  33.135  24.536  21.737  52.249  23.838
  21.139  52.516  24.979  21.282  51.532  34.368  53.072  59.673  33.943  52.728
  58.888  33.838  53.829  59.921  67.045  67.007  42.227  67.344  66.101  42.308
  66.854  67.278  43.125  66.791   0.225  22.635  67.353   0.902  23.013  67.284
  -0.103  21.884   8.469  21.320  63.518   8.587  22.122  64.027   9.043  20.681
  63.940  45.917  54.893  16.147  45.654  54.254  15.485  46.362  54.374  16.817
   8.494  50.801  25.148   7.694  50.299  25.302   8.451  51.043  24.222  53.047
  24.414  31.886  53.869  24.824  31.617  53.269  23.929  32.681  22.947  54.153
  44.788  22.214  54.012  44.189  23.113  55.095  44.748  19.306  44.752  67.303
  19.723  44.631  66.450  18.538  45.294  67.119  22.629  59.087  62.684  22.004
  59.812  62.676  23.408  59.438  62.253  31.185  73.564  24.556  30.314  73.278
  24.832  31.244  73.298  23.638   8.571  39.229  49.408   8.327  39.215  50.334
   9.041  40.055  49.297  58.650  28.749  18.661  58.178  29.422  19.151  59.130
  29.233  17.990  35.636  68.656  46.251  34.863  69.016  45.817  35.806  67.833
  45.793  33.972  64.329  60.258  33.774  65.088  60.805  33.305  63.684  60.492
   4.047  60.279  41.707   4.135  59.812  40.875   3.103  60.329  41.855  40.735
  14.435   4.576  40.147  13.684   4.503  41.018  14.606   3.678  31.909   5.514
  41.919  31.445   6.266  42.290  32.356   5.865  41.149  42.231  39.652  41.439
  41.946  40.407  40.923  42.232  39.967  42.343  39.782  70.971  35.793  40.363
  71.164  36.529  38.949  70.736  36.202  37.764  52.170   6.081  37.532  51.362
   6.538  38.220  51.877   5.292  48.381  27.374  64.219  48.931  26.637  63.955
  47.655  27.367  63.594  59.164  67.246  34.091  58.614  67.992  33.850  59.392
  67.403  35.007  46.936   0.882  21.734  46.417   0.137  22.036  47.844   0.618
  21.886  37.143   3.248  14.552  37.832   3.047  15.185  37.174   2.524  13.927
   1.016   8.400   2.583   0.531   8.097   1.816   1.102   9.345   2.455  14.577
  15.353  27.744  14.894  14.693  28.360  14.856  16.187  28.122  13.162  67.744
   1.977  13.202  68.294   2.759  12.232  67.713   1.753  60.402  51.878  30.029
  60.103  52.688  29.616  59.751  51.701  30.708  52.170  46.714  56.730  52.733
  47.476  56.594  52.445  46.090  56.058  37.374   7.232   7.493  37.763   6.358
   7.461  38.085   7.820   7.239  11.112  31.132  16.415  11.778  30.876  15.778
  10.281  30.995  15.961  10.851  57.965  57.048   9.969  57.681  57.290  11.408
  57.646  57.758   3.539  48.273  18.320   4.492  48.282  18.226   3.392  48.239
  19.266   6.149   4.345  51.924   5.737   5.147  51.604   5.997   3.704  51.230
   2.566  44.547  23.903   2.757  44.139  24.747   1.754  44.132  23.614  40.172
  13.139  66.665  39.256  13.180  66.390  40.299  13.929  67.191  15.316  31.806
  50.714  14.886  31.161  51.275  16.091  31.355  50.380  13.672  44.326  50.081
  14.217  44.169  49.310  13.236  43.488  50.240  27.108  39.574  62.382  27.173
  40.215  63.090  27.876  39.742  61.835  23.670  18.229  58.405  23.717  17.971
  57.485  22.732  18.298  58.587  60.313  20.145  32.915  59.407  20.451  32.962
  60.339  19.385  33.496  50.949  11.849  32.146  50.409  11.484  31.446  50.559
  12.704  32.329   9.221  32.867  63.361  10.021  33.078  63.843   9.041  33.650
  62.841  53.027  34.718  66.573  52.253  34.848  67.121  52.716  34.865  65.680
  34.225  57.426  10.043  33.730  57.962   9.423  34.240  57.944  10.848  65.154
  53.628  16.984  65.698  53.091  17.561  64.978  53.066  16.229  44.665  11.561
  46.710  44.572  12.442  47.074  43.868  11.429  46.196   9.170  46.032  18.600
  10.014  45.901  19.032   8.801  45.152  18.526  48.097  69.342  59.514  48.575
  70.163  59.396  47.455  69.534  60.197  53.458  62.628  70.645  52.623  62.748
  71.097  53.312  61.879  70.067  52.378  31.290   2.181  51.467  31.558   2.302
  52.333  30.564   1.559  60.261  57.572  31.903  60.261  58.511  31.717  59.695
  57.479  32.669  52.670  57.086   6.331  52.079  56.462   6.754  52.141  57.486
   5.641  72.312  62.123   8.814  72.509  61.261   9.181  71.884  61.936   7.979
  52.016  40.923  67.263  52.558  40.231  67.643  51.312  40.456  66.813  24.839
  31.216  66.916  25.522  31.788  67.266  24.829  30.465  67.509  67.083  52.922
  23.972  66.983  53.834  24.244  66.518  52.431  24.569  -0.302  63.849  29.426
   0.026  63.997  30.314   0.485  63.704  28.901   1.428  66.862  12.195   0.480
  66.736  12.222   1.571  67.701  12.635  64.370  43.009  11.300  64.393  43.719
  11.942  65.129  42.467  11.516  48.658   3.933  60.697  48.158   3.919  59.881
  49.304   3.234  60.595  34.262  26.245  14.012  33.879  27.103  14.193  33.769
  25.916  13.261  62.337  16.855  67.275  61.646  16.198  67.190  61.870  17.686
  67.352  61.422  33.551  42.150  61.128  32.856  42.740  60.694  34.172  42.130
  72.186  48.310  26.984  73.022  48.427  27.435  72.190  47.393  26.707  28.247
  24.635  72.306  28.460  24.211  71.475  27.291  24.619  72.345  61.821  18.183
  51.132  62.546  18.411  50.549  62.151  17.448  51.648  51.340  65.993  35.882
  51.106  66.918  35.952  50.585  65.586  35.457  43.341  65.244  36.852  43.320
  66.182  37.041  44.269  65.047  36.721  44.441  49.696  62.943  44.439  49.144
  63.725  43.692  50.280  63.060   2.384  72.763  12.889   2.538  73.427  12.217
   3.174  72.783  13.430  11.682  48.518  47.356  10.845  48.368  46.916  11.941
  49.398  47.085  29.884  54.007  16.866  29.365  53.558  17.533  29.811  54.935
  17.092  58.701   5.695  57.368  59.291   5.236  56.770  59.125   5.625  58.224
  20.589  17.676  56.472  21.361  17.121  56.365  20.855  18.526  56.121  37.244
  32.468  12.950  36.459  32.222  13.439  36.928  33.073  12.278  22.812  15.222
  50.313  22.511  15.660  49.516  23.627  14.790  50.055  65.068  72.697  41.735
  65.104  72.045  42.435  65.432  73.490  42.129  47.860  57.779  69.160  47.269
  57.609  68.426  48.649  57.279  68.953  15.979  47.799  53.372  15.519  47.556
  52.568  16.617  48.456  53.094  47.768  24.155  54.781  47.209  23.608  55.332
  48.554  23.628  54.639  63.342  65.736   2.410  63.122  65.497   1.509  64.055
  65.143   2.647  50.319  61.031  48.187  51.213  61.167  47.872  49.769  61.182
  47.418  49.565  47.848  43.497  49.784  48.411  44.239  50.396  47.721  43.039
   4.159  15.162  59.039   4.360  15.027  58.113   3.808  14.321  59.333  16.615
  17.871  69.876  17.048  18.498  69.296  16.760  17.021  69.460  52.009  67.792
  11.336  52.401  67.662  12.200  52.682  68.253  10.835  47.749   5.450   1.877
  48.640   5.699   2.124  47.808   4.514   1.681  27.307  38.473  69.220  27.875
  39.129  68.816  26.797  38.117  68.492  21.895  16.866  48.131  21.710  17.751
  47.818  21.844  16.319  47.348   6.833  23.981  13.499   7.658  23.656  13.861
   6.169  23.704  14.129  46.166  14.327  45.253  45.562  14.371  44.511  46.947
  13.900  44.901  50.772  12.385  35.926  51.328  11.906  35.312  50.317  13.030
  35.385  64.146  45.617  40.932  63.393  46.182  40.756  64.110  44.950  40.247
  26.773  26.716  26.800  26.967  25.813  26.549  27.064  27.240  26.053  59.255
  17.379  65.544  59.148  18.301  65.776  58.365  17.072  65.368  52.922   4.770
  42.528  52.973   5.408  41.816  53.765   4.841  42.974  65.293  31.168  33.856
  65.568  31.722  34.587  64.971  30.367  34.271  25.416  44.757  19.605  24.724
  45.414  19.675  25.476  44.570  18.668  24.408  28.430  68.136  25.076  27.879
  68.545  23.837  27.814  67.677  23.636  51.873  45.920  23.481  52.686  45.440
  23.107  51.958  46.713   3.686  42.997  38.216   3.584  42.059  38.055   2.875
  43.255  38.654  68.143  53.264  33.955  67.519  53.474  33.260  68.992  53.233
  33.513  71.189  17.777  29.920  70.864  17.387  29.108  71.176  17.058  30.552
  59.398  60.486  23.692  59.361  60.678  22.755  59.951  61.176  24.058  17.467
  24.449   3.232  16.735  25.043   3.065  18.212  25.027   3.397  44.308  52.769
  18.341  44.985  52.719  19.016  44.447  51.989  17.805  37.492   8.786  20.563
  38.282   8.402  20.944  36.827   8.692  21.245  51.064  62.369  71.596  50.910
  62.575  72.518  50.464  61.647  71.409  39.843   2.859  28.504  40.641   3.345
  28.711  40.031   2.432  27.669  46.956  46.692  54.786  47.779  47.027  55.141
  47.124  46.588  53.849  36.677  73.090  34.907  36.432  73.158  35.830  35.991
  73.569  34.441  50.454   6.651  64.555  50.666   5.899  64.003  50.501   7.403
  63.964   0.896  48.664  18.000   0.566  49.279  17.344   1.811  48.524  17.758
  34.639  21.524  48.931  34.477  21.865  48.052  35.573  21.313  48.937  15.030
   3.768  69.238  14.158   4.151  69.142  15.413   3.822  68.363   6.890  64.015
  55.492   6.605  63.977  56.405   7.775  63.649  55.502  71.445   1.121  49.249
  71.763   1.758  49.889  71.439   0.289  49.722  22.012  36.277  27.620  22.897
  36.599  27.796  21.626  36.153  28.487  26.648  57.649  63.500  26.343  56.842
  63.087  27.413  57.907  62.985  60.775  62.726  25.356  61.564  62.287  25.673
  61.083  63.283  24.641  38.200  53.997  64.203  37.394  53.624  64.558  37.904
  54.610  63.530  50.680  34.700  68.065  50.702  35.441  68.670  49.776  34.385
  68.105   4.250  64.455   8.835   4.090  63.650   8.343   3.380  64.834   8.964
  22.809  14.465  42.446  22.392  14.488  41.585  22.943  13.533  42.622  70.041
  69.935  17.740  70.292  69.802  18.654  70.799  70.365  17.344  72.179  64.550
  32.471  71.392  64.709  31.950  72.734  65.312  32.307  42.682   8.222  47.147
  41.833   8.517  47.477  42.530   8.044  46.219   1.687  72.005   8.506   0.730
  72.037   8.505   1.913  71.646   9.364  54.162  73.287  72.243  53.268  73.204
  71.912  54.402  72.400  72.511   4.309  69.669  26.380   4.064  68.870  26.848
   3.483  70.136  26.255  68.938  34.960   3.373  68.406  34.894   4.167  68.300
  34.999   2.661   7.461  29.125  20.932   7.789  29.189  21.829   6.669  29.663
  20.928  36.674  62.597  58.119  36.731  61.642  58.165  37.162  62.903  58.883
  36.284  62.950  54.790  35.564  63.216  54.219  36.338  63.643  55.448  71.023
  72.707  27.431  71.627  72.068  27.810  71.542  73.164  26.769  21.095  56.360
  31.340  20.995  55.490  30.953  20.904  56.964  30.622  68.012  26.909  38.086
  67.408  26.286  38.490  68.759  26.940  38.684  69.542  68.306  64.513  68.621
  68.045  64.513  69.546  69.169  64.100  21.543  17.774  36.771  22.268  17.942
  37.373  20.806  18.258  37.143  10.053  45.239  65.366   9.117  45.355  65.202
  10.185  45.579  66.251   8.207  22.714  59.300   7.397  23.219  59.227   8.130
  22.040  58.625  24.376  35.155  20.436  24.835  34.610  19.797  25.074  35.591
  20.924  28.797  54.540  36.556  28.132  54.845  37.173  28.298  54.227  35.801
  72.309  36.013   4.621  71.868  36.047   3.772  72.966  36.708   4.577  33.417
   6.016  58.117  32.538   5.762  57.838  33.306   6.306  59.023  18.232  60.687
  66.114  17.865  61.478  66.511  17.731  60.570  65.307  68.092  51.649  61.048
  68.057  51.347  61.955  68.991  51.959  60.933  63.590  52.224  68.120  63.889
  51.737  68.888  63.715  53.144  68.356   8.125  36.123  53.349   7.829  36.448
  52.500   7.693  35.274  53.445  71.180  51.411  15.121  70.382  50.988  14.805
  71.856  51.141  14.500  38.854  61.417  36.230  39.246  62.239  36.524  38.169
  61.683  35.617  67.559   6.097   8.908  67.886   5.558   9.629  68.311   6.627
   8.645   4.914  35.967  20.443   4.420  36.705  20.801   5.532  36.367  19.831
  46.551  21.250   1.749  46.635  20.451   1.230  47.445  21.452   2.026  57.131
  60.285   0.200  57.974  60.701   0.018  56.789  60.758   0.958  66.525  14.846
  51.917  66.511  13.968  52.299  66.420  14.700  50.977  46.949   4.313  67.204
  46.911   3.654  67.897  46.861   3.813  66.392  69.280  18.807  37.308  68.345
  18.606  37.362  69.693  18.189  37.911  65.814  36.603  18.399  66.238  36.504
  19.252  66.087  37.469  18.096  60.070  14.786  53.728  60.555  14.248  53.102
  59.588  15.410  53.184  15.753  48.539  22.311  14.801  48.482  22.382  16.060
  47.647  22.470  11.821  47.318  42.354  12.188  48.157  42.632  12.365  46.662
  42.790  60.651   3.893  61.993  60.013   3.195  62.138  60.709   4.344  62.835
   7.454  57.995  57.284   7.006  58.620  57.854   7.301  58.326  56.399   4.184
   6.201  53.697   4.171   5.255  53.847   3.267   6.433  53.550  64.850  33.222
  46.214  64.633  33.430  47.122  64.332  32.442  46.016  14.534  47.192  72.046
  14.359  48.124  72.178  14.581  47.090  71.095  10.191   4.111  54.312  10.566
   3.935  53.449   9.259   4.249  54.146  27.047  72.211   7.188  26.975  71.480
   7.801  27.785  72.725   7.513  34.208  27.303  10.121  33.844  26.482  10.451
  33.664  27.518   9.362  25.996  50.778  67.907  25.824  50.193  68.645  25.262
  50.633  67.310  42.798   7.946  35.161  42.455   8.660  34.624  42.020   7.485
  35.473  62.670   9.917  65.453  63.024  10.698  65.028  62.692  10.122  66.387
  42.722   3.619   3.674  43.480   4.202   3.617  41.977   4.172   3.439  72.112
   9.052  50.213  72.217   9.530  49.390  71.530   9.602  50.737  63.101  31.319
  22.728  62.407  31.912  23.016  63.001  31.277  21.777  65.074   3.103  69.187
  64.370   2.693  69.688  65.345   2.431  68.561   7.007   1.233  59.128   6.214
   1.362  58.607   7.239   2.110  59.433   6.638  69.332  57.106   7.366  69.421
  57.721   6.688  68.424  56.806  34.753  44.855   4.569  35.056  44.810   5.476
  34.714  45.792   4.377   7.615   2.594  35.764   6.755   2.278  36.043   7.613
   2.482  34.813  28.194  70.235  46.908  28.986  69.707  46.810  28.467  70.978
  47.446  70.777  32.527  24.320  70.679  31.803  24.938  71.475  33.066  24.691
  64.908  29.423   5.577  64.660  28.583   5.964  64.305  30.055   5.969  54.819
  18.124  35.662  54.887  18.121  34.707  54.255  17.378  35.864  29.576  56.805
  35.226  29.043  57.482  35.642  29.284  55.988  35.628  40.871   1.655   8.910
  40.689   1.958   8.020  40.693   2.416   9.463   7.368  17.992  24.791   8.145
  18.502  25.020   6.711  18.255  25.434   6.318  26.557  49.053   5.656  27.029
  48.548   6.435  25.731  48.584  74.260  28.850  25.979  73.463  28.607  25.509
  74.887  28.160  25.761  72.124  71.387   9.692  72.038  72.194  10.200  72.428
  71.677   8.832  14.728  12.060   5.693  15.185  11.818   6.499  13.846  11.704
   5.802  24.724   6.068  51.578  25.477   5.479  51.529  24.349   6.050  50.698
  21.066  11.589  14.332  20.424  12.294  14.245  20.832  10.966  13.643  67.279
  74.226  30.604  67.239  74.668  29.755  68.214  74.084  30.756   3.532  44.944
  17.427   4.180  44.348  17.801   3.109  45.346  18.186  22.979  17.345   4.185
  22.115  16.955   4.320  22.838  18.285   4.297  68.208  36.356  30.035  68.721
  36.728  29.317  68.746  36.499  30.813  34.923  64.428  27.251  34.196  64.220
  27.838  35.696  64.421  27.814  69.492   2.134  26.340  68.885   1.428  26.120
  69.413   2.230  27.289  57.629  16.945  36.136  56.764  17.215  35.827  58.201
  17.060  35.377  37.407  14.858   3.854  37.953  14.307   3.293  37.902  15.672
   3.945  18.147  24.927  60.207  18.804  25.615  60.313  18.304  24.580  59.329
  56.951  40.836  66.388  57.488  41.082  65.635  56.060  41.081  66.137  67.484
  56.013  13.226  67.738  56.928  13.100  66.888  55.828  12.501  28.433  12.500
  12.251  28.314  11.554  12.163  28.261  12.846  11.375  46.945  18.995  68.696
  46.308  18.285  68.618  47.670  18.613  69.191  57.898  71.924  61.146  57.877
  71.316  60.407  57.965  71.361  61.917   6.589  11.622  32.695   6.245  12.390
  33.151   6.653  10.950  33.373  23.204  27.327  24.948  22.305  27.461  24.648
  23.171  26.513  25.449   2.843  18.223  50.941   3.700  18.650  50.923   2.239
  18.909  51.222  48.409  53.716  71.742  48.579  52.812  72.006  48.321  54.194
  72.567  25.299  56.872  36.571  24.562  56.262  36.596  25.537  56.924  35.646
  50.613  66.140  49.418  49.818  65.644  49.616  50.295  66.969  49.060  54.605
  73.576  50.789  53.989  72.903  51.080  55.378  73.447  51.338  48.409  11.741
  38.745  48.704  11.028  39.312  47.883  11.309  38.072  68.413  30.145  11.682
  67.920  30.786  12.194  69.232  30.033  12.165   2.624  13.227  19.224   2.747
  12.683  20.002   3.407  13.777  19.189  11.347  59.136  61.042  11.280  58.721
  61.902  11.621  60.034  61.231  72.075  58.785   1.242  71.346  59.212   0.792
  71.657  58.222   1.894  39.124  60.121  41.722  39.683  59.486  41.274  39.260
  60.939  41.243  18.521  66.434  19.845  18.117  65.571  19.931  19.431  66.251
  19.611  39.529  36.332   1.701  38.660  35.946   1.585  40.060  35.936   1.010
  11.986   6.747  36.975  11.577   5.930  37.260  11.739   6.829  36.054  56.674
  35.329  66.734  56.866  36.138  67.208  57.513  34.869  66.696  16.217  47.757
   9.439  15.441  47.472   9.922  16.582  48.465   9.969  71.254   8.289  15.333
  71.658   8.829  16.013  71.906   7.616  15.142  53.038  61.760  20.380  53.664
  61.039  20.313  53.504  62.436  20.872  72.261  10.924   3.331  71.996  10.277
   2.678  71.793  11.721   3.082  42.123   2.415  45.559  42.844   2.142  44.991
  41.941   3.318  45.298  47.961  31.801  53.295  48.793  31.364  53.115  48.188
  32.512  53.894  19.553  49.157  39.025  18.880  49.064  38.351  20.337  49.425
  38.546  27.528  26.849   5.817  28.150  27.534   5.574  28.015  26.284   6.417
  47.818  67.229  49.981  47.923  66.342  50.326  47.647  67.768  50.753  58.099
  71.936  18.083  57.229  71.569  17.924  58.659  71.171  18.223  13.483  32.283
  60.431  12.670  32.031  60.869  13.229  32.427  59.519  34.113  36.642  65.936
  34.045  37.347  65.293  34.318  37.086  66.759  73.499  54.203  13.038  73.344
  55.104  12.753  72.877  54.068  13.753  48.929  52.423  22.366  48.758  51.482
  22.404  49.533  52.587  23.090  23.693   3.562  58.999  23.577   4.512  59.030
  22.803   3.214  58.952  13.922  49.796  70.958  14.694  50.117  71.424  14.248
  49.562  70.089   0.930  24.369  47.068   1.618  24.178  46.430   0.300  24.905
  46.587  16.999  23.854  32.199  16.797  23.733  33.127  17.853  24.287  32.194
   8.232  54.412  29.138   8.065  55.350  29.228   7.844  54.179  28.295  65.501
  29.251   3.173  64.697  28.753   3.025  65.583  29.298   4.125  63.371  18.417
  17.689  63.975  19.103  17.404  63.868  17.605  17.593  39.246  56.896   9.656
  39.661  57.019  10.510  39.831  57.338   9.040  15.900  67.017  27.162  15.874
  67.301  26.248  16.158  67.799  27.650  71.564  25.038  36.826  72.363  24.660
  36.460  70.976  25.128  36.076  37.142  59.697   4.622  36.717  60.487   4.287
  36.521  58.994   4.434  70.297  42.753  12.199  71.057  42.196  12.369  70.560
  43.295  11.454  31.227   9.439  31.974  31.134   8.581  31.561  30.328   9.743
  32.099  24.125  50.088   6.983  23.945  50.856   7.526  24.445  50.449   6.156
  49.362  71.869  50.512  49.762  71.063  50.838  48.428  71.667  50.454  37.013
  66.675   0.944  37.093  65.721   0.925  36.361  66.874   0.273   5.584  46.729
  48.358   6.447  47.032  48.077   5.421  45.946  47.832  55.023  39.296  62.401
  55.416  39.317  61.528  55.757  39.119  62.989  45.261  16.303  60.298  44.624
  16.970  60.042  44.731  15.538  60.520  26.251  64.812  55.961  26.019  65.563
[truncated: 11,265,868 more chars]
