# Supplementary material for: Multiscale Simulations Identify Origins of Differential Carbapenem Hydrolysis by the OXA-48 β-Lactamase
Source: ACS Catal. 2022 Apr 4;12(8):4534–44. doi: 10.1021/acscatal.1c05694 (PMC9097296; doi:10.1021/acscatal.1c05694)
Supplement: Supplementary file 2 — cs1c05694_si_002.zip [file cs1c05694_si_002.zip › SI_files/ts_struct/us/mer/orientationII/mer_orientationII_ts.crd]

Cpptraj Generated trajectory                                                    
  28.775  24.889  56.503  28.535  25.948  56.595  27.806  24.389  56.493  29.362
  24.453  57.311  29.490  24.656  55.193  30.342  25.325  55.072  30.224  23.269
  55.221  30.679  23.171  56.207  29.338  22.129  54.902  28.613  22.039  55.710
  28.683  22.416  54.079  29.758  21.148  54.679  31.410  23.176  54.255  31.120
  23.439  53.237  32.119  23.823  54.570  31.827  22.257  54.231  28.512  24.809
  54.032  27.340  24.416  54.112  29.012  25.309  52.914  30.069  25.572  52.951
  28.316  25.303  51.704  27.382  25.861  51.773  29.137  26.014  50.662  28.691
  26.163  49.678  29.530  26.882  51.191  29.947  25.445  50.460  27.837  23.932
  51.226  28.340  22.869  51.627  26.805  23.924  50.357  26.438  24.848  50.180
  26.398  22.743  49.569  26.259  21.927  50.149  25.012  23.044  48.898  25.196
  23.847  48.185  24.721  22.161  48.330  23.804  23.454  49.783  24.060  24.357
  50.338  22.967  23.662  49.134  23.355  22.348  50.786  24.200  22.005  51.221
  22.617  22.762  51.457  22.711  21.193  49.959  21.892  21.639  49.414  23.384
  20.796  49.213  22.287  20.043  50.742  21.804  19.282  50.147  23.063  19.660
  51.262  21.552  20.272  51.513  27.481  22.265  48.602  28.374  22.955  48.196
  27.587  21.023  48.112  26.840  20.339  48.516  28.333  20.737  46.844  29.310
  21.220  46.837  28.492  19.233  46.602  27.511  18.793  46.424  28.993  19.060
  45.649  29.241  18.473  47.714  28.537  18.475  48.546  29.392  17.519  47.417
  30.610  18.954  48.145  31.328  19.446  47.278  31.057  18.851  49.353  27.717
  21.502  45.588  26.540  21.616  45.414  28.556  22.010  44.709  29.615  21.985
  44.968  28.190  22.452  43.358  27.643  23.289  43.502  29.528  22.808  42.768
  30.079  21.963  42.819  29.352  23.069  41.808  30.269  23.875  43.371  31.078
  23.730  44.416  31.245  22.754  44.871  31.548  24.932  44.906  32.193  25.070
  45.774  31.055  25.882  44.078  31.289  27.278  43.999  31.911  27.736  44.768
  30.717  28.030  42.966  30.892  29.090  42.781  29.885  27.376  42.046  29.363
  27.978  41.302  29.633  26.040  42.097  29.091  25.582  41.378  30.264  25.266
  43.130  27.459  21.372  42.505  27.822  20.228  42.517  26.468  21.869  41.741
  26.327  22.949  41.792  25.570  21.029  41.029  25.820  19.971  41.109  24.180
  21.168  41.694  24.244  20.676  42.574  23.974  22.121  41.960  23.024  20.613
  40.847  22.987  20.896  39.878  23.029  19.618  41.020  21.731  20.957  41.477
  21.243  20.430  42.469  21.011  21.918  40.996  21.390  22.554  40.197  19.976
  22.157  41.242  25.582  21.365  39.563  25.675  22.536  39.191  25.600  20.361
  38.719  25.618  19.340  39.101  25.696  20.613  37.237  26.404  21.437  37.147
  26.399  19.458  36.466  27.234  19.099  37.068  25.732  18.606  36.337  26.997
  19.966  35.084  26.190  20.276  34.421  27.638  20.838  35.210  27.794  18.805
  34.457  27.142  17.766  34.017  29.052  18.798  34.413  24.357  21.026  36.621
  23.521  20.122  36.381  24.086  22.346  36.477  24.898  23.044  36.680  22.936
  22.930  35.849  22.114  22.238  36.031  22.552  24.255  36.520  23.460  24.854
  36.588  21.938  24.673  35.913  21.880  24.060  37.884  22.058  23.040  38.543
  21.255  25.048  38.372  20.655  24.847  39.159  21.121  25.993  37.846  23.153
  22.960  34.359  23.279  23.957  33.741  23.043  21.756  33.752  22.803  20.955
  34.319  23.167  21.549  32.312  23.959  22.062  31.953  23.515  20.053  32.099
  24.145  19.998  31.312  23.997  19.606  32.969  22.381  19.128  31.838  21.510
  19.185  32.492  21.998  19.234  30.824  22.952  17.693  32.032  23.912  17.514
  31.572  22.999  17.450  33.011  21.922  16.730  31.464  21.123  16.916  32.167
  21.641  17.044  30.470  22.247  15.316  31.556  23.260  15.216  31.196  22.202
  15.031  32.597  21.708  14.679  30.987  22.099  22.150  31.370  22.390  22.342
  30.186  20.927  22.448  31.920  20.722  22.028  32.905  19.796  23.170  31.163
  19.361  22.581  30.467  18.741  23.651  32.131  18.341  22.759  32.615  19.151
  24.254  32.942  17.680  24.420  31.488  17.230  23.777  30.731  20.320  24.463
  30.369  19.870  24.849  29.283  21.329  25.098  31.046  21.577  24.671  32.018
  22.087  26.258  30.619  21.391  27.097  30.614  23.130  26.562  31.624  23.710
  25.672  31.868  23.816  27.281  31.202  22.720  27.142  32.907  21.474  27.141
  33.447  20.576  26.939  33.032  21.622  27.334  34.826  20.810  27.237  35.532
  22.829  27.724  35.194  23.353  28.021  36.503  22.775  27.955  37.328  24.768
  28.228  36.592  25.312  28.556  37.478  25.540  28.154  35.460  26.595  28.372
  35.627  24.997  27.853  34.196  25.732  27.650  33.417  23.623  27.584  34.000
  22.689  26.130  29.266  23.001  27.135  28.579  22.964  24.905  28.841  22.608
  24.096  29.462  23.630  24.556  27.564  24.525  25.158  27.503  24.037  23.035
  27.450  23.132  22.466  27.604  24.382  22.855  26.443  25.180  22.581  28.325
  26.014  23.335  28.800  25.259  21.295  28.565  26.094  20.896  29.122  24.618
  20.714  28.044  22.809  25.084  26.424  23.327  25.583  25.407  21.511  25.147
  26.611  21.181  24.905  27.479  20.512  25.926  25.743  20.132  25.390  24.976
  19.305  26.243  26.638  18.702  25.357  26.837  19.553  26.495  27.669  18.640
  27.061  26.359  21.018  27.236  25.175  20.702  27.583  23.997  21.711  28.007
  26.016  21.924  27.593  27.001  22.161  29.356  25.648  21.425  29.723  25.062
  22.267  30.168  26.912  22.997  29.785  27.625  22.390  31.235  26.727  20.992
  30.150  27.794  19.647  30.520  27.491  18.882  30.417  28.573  17.883  30.812
  28.756  19.685  29.791  29.476  19.296  29.408  30.420  21.009  29.634  29.036
  21.865  29.335  29.641  23.390  29.418  24.792  23.524  30.226  23.894  24.330
  28.560  25.117  24.022  27.866  25.898  25.516  28.228  24.262  26.109  29.043
  24.194  26.410  27.330  25.155  26.024  26.365  25.448  27.242  27.029  24.535
  27.035  27.992  26.396  28.072  28.960  26.215  28.452  29.190  25.308  28.616
  29.584  27.330  29.384  30.349  27.214  27.964  29.447  28.584  28.179  30.064
  29.457  26.965  28.516  28.764  26.511  28.335  29.738  26.517  27.761  27.673
  25.852  26.917  27.858  25.011  27.594  22.921  25.490  27.969  21.873  24.046
  26.674  22.948  23.707  26.340  23.928  23.505  26.126  21.722  24.237  25.654
  21.211  22.485  25.065  22.160  21.877  25.516  22.829  21.663  24.488  21.056
  20.923  23.885  21.386  21.151  25.211  20.570  22.246  23.973  20.293  23.088
  23.877  22.563  22.321  23.348  23.130  22.765  27.170  20.841  23.025  27.067
  19.655  22.079  28.212  21.423  21.921  28.290  22.499  21.541  29.393  20.691
  20.946  28.951  19.892  20.517  30.180  21.510  19.630  29.545  21.521  20.847
  30.334  22.537  20.102  31.575  21.004  19.395  31.944  21.747  21.030  32.145
  20.985  19.413  31.646  19.624  19.254  32.802  19.089  19.227  30.606  19.000
  22.542  30.335  20.043  22.499  30.659  18.924  23.598  30.594  20.752  23.603
  30.332  21.810  24.689  31.475  20.305  24.360  32.221  19.582  25.041  32.356
  21.505  25.324  31.681  22.312  25.880  32.796  21.355  24.010  33.361  21.983
  23.250  33.297  23.088  23.392  32.566  23.770  22.230  34.158  23.069  21.409
  34.357  23.758  22.420  34.927  21.995  23.530  34.438  21.297  23.662  34.770
  20.267  25.857  30.741  19.594  26.954  31.278  19.497  25.600  29.484  19.084
  24.657  28.997  19.332  26.480  28.668  18.243  26.089  27.741  18.328  26.542
  29.079  16.721  26.492  30.167  16.667  27.463  28.669  16.307  25.377  28.477
  15.937  25.661  28.534  14.969  25.293  27.454  16.304  24.067  29.067  16.134
  23.309  28.431  15.677  23.830  29.115  17.197  23.710  30.459  15.518  24.541
  31.162  15.572  23.499  30.256  14.468  22.530  31.048  16.190  21.725  30.439
  16.201  22.645  31.272  17.168  22.332  32.002  15.922  27.895  28.549  18.864
  28.935  28.923  18.300  27.883  28.097  20.151  26.976  27.586  20.474  29.080
  28.300  21.070  29.953  28.265  20.418  28.960  29.728  21.717  29.923  30.027
  22.131  28.797  30.418  20.889  27.864  29.849  22.666  27.005  29.452  22.125
  29.320  27.288  22.226  28.413  26.526  22.587  30.499  27.280  22.805  31.233
  27.992  22.428  30.990  26.316  23.792  30.233  25.586  24.080  32.086  25.515
  23.068  32.799  26.162  22.556  32.581  24.925  23.838  31.469  24.563  22.034
  32.178  23.737  21.989  30.674  24.061  22.404  31.162  25.006  20.636  31.851
  25.890  20.079  30.181  24.477  19.938  29.584  23.670  20.364  30.182  24.698
  18.871  31.601  27.038  24.933  32.526  27.755  24.755  31.138  26.711  26.155
  30.229  26.121  26.269  31.762  27.346  27.343  32.732  26.902  27.565  31.811
  28.412  27.122  30.960  27.115  28.620  30.176  26.148  28.701  31.227  27.956
  29.623  31.939  28.781  29.645  30.640  27.756  30.933  29.749  27.149  30.772
  31.575  26.829  31.769  31.809  25.945  31.176  32.844  27.537  32.288  33.413
  26.952  33.010  33.546  27.716  31.473  32.568  28.465  32.787  30.936  26.433
  33.075  31.649  25.815  33.621  30.695  27.282  33.715  30.170  25.788  32.939
  30.216  29.065  31.578  30.923  30.073  31.362  29.158  29.018  32.354  28.786
  28.004  32.499  28.892  29.827  33.594  29.735  30.518  33.577  27.566  30.624
  33.538  26.869  29.843  33.234  27.109  31.345  34.815  27.684  32.180  35.216
  26.211  31.833  34.439  26.833  30.578  35.539  27.614  31.652  32.331  28.377
  32.412  32.500  27.879  31.146  31.403  26.681  32.011  32.192  29.100  29.093
  34.840  28.839  27.917  34.960  29.453  29.846  35.865  29.556  30.916  35.754
  29.702  29.508  37.305  29.281  28.617  37.526  31.172  29.384  37.637  31.592
  30.378  37.614  31.404  28.662  38.971  30.789  27.774  38.967  32.413  28.423
  39.275  30.991  29.312  39.728  31.942  28.595  36.567  31.966  29.091  35.687
  33.002  28.489  36.797  31.457  27.636  36.389  28.990  30.599  38.149  29.074
  31.782  37.803  28.247  30.133  39.197  28.320  29.057  39.357  27.287  30.987
  39.893  27.645  31.928  39.820  25.962  30.834  39.115  26.038  30.969  38.036
  25.688  29.784  39.213  24.795  31.725  39.639  24.691  31.518  40.704  25.022
  33.171  39.364  24.201  33.713  39.593  25.726  33.542  39.986  25.354  33.393
  38.437  23.477  31.198  39.013  23.639  31.159  37.936  23.199  30.224  39.418
  22.634  31.832  39.289  27.162  30.558  41.371  27.348  29.431  41.692  26.666
  31.433  42.228  26.593  32.508  42.062  26.802  31.184  43.730  26.510  30.157
  43.953  28.227  31.274  44.205  28.753  30.382  43.863  28.664  32.065  43.756
  28.473  31.261  45.702  28.347  32.357  46.493  28.090  33.274  46.157  28.782
  32.119  47.790  28.666  32.790  48.536  29.164  30.771  47.888  29.655  29.944
  48.905  29.983  30.404  49.838  29.931  28.605  48.634  30.314  28.025  49.474
  29.632  28.052  47.368  29.689  26.980  47.177  29.202  28.864  46.369  29.044
  28.454  45.372  28.983  30.227  46.578  25.957  32.201  44.464  26.065  33.335
  44.113  25.246  31.824  45.531  25.459  30.822  45.903  24.227  32.549  46.328
  24.112  33.561  45.939  22.995  31.723  46.306  22.648  31.510  45.382  23.278
  30.828  46.679  21.809  32.170  47.241  21.976  32.878  48.261  20.641  31.629
  46.965  19.857  31.842  47.564  20.527  30.863  46.317  24.804  32.823  47.643
  24.953  31.807  48.361  25.099  34.014  48.048  25.042  34.857  47.359  25.842
  34.105  49.303  26.597  33.319  49.320  26.572  35.469  49.155  27.135  35.498
  48.222  25.835  36.259  49.013  27.481  35.993  50.283  27.749  36.997  49.956
  26.771  36.033  51.110  28.734  35.108  50.538  29.145  34.286  49.626  29.380
  35.160  51.595  25.000  33.987  50.624  25.462  33.455  51.639  23.715  34.431
  50.695  23.267  35.009  49.887  22.946  34.322  51.878  23.517  34.763  52.696
  21.597  34.992  51.801  21.114  34.749  50.948  20.989  34.673  52.542  21.614
  36.523  51.808  22.683  37.079  52.176  20.507  37.185  51.582  20.530  38.194
  51.606  19.625  36.598  51.323  22.763  32.846  52.302  22.752  32.532  53.469
  22.751  31.911  51.314  23.000  32.184  50.289  22.488  30.466  51.390  21.987
  30.190  52.222  21.707  30.031  50.264  22.117  30.471  49.355  21.778  28.951
  50.135  20.217  30.379  50.224  20.104  31.461  50.289  19.870  30.056  49.242
  19.424  29.689  51.380  19.628  28.619  51.383  19.826  30.044  52.236  17.918
  30.031  51.216  17.895  31.040  51.201  17.528  29.686  50.351  17.076  29.591
  52.336  17.240  28.549  52.611  17.296  30.212  53.204  16.006  29.567  52.131
  23.752  29.598  51.419  23.627  28.434  51.733  24.930  30.078  51.087  24.971
  31.136  50.828  26.118  29.357  50.688  26.712  29.978  50.034  27.081  29.028
  51.808  26.839  28.103  52.309  28.016  28.830  51.305  27.380  30.137  52.802
  27.412  31.052  52.230  26.526  30.160  53.464  28.771  30.078  53.408  29.405
  29.057  53.448  29.298  31.109  54.005  28.739  31.931  54.180  30.197  30.979
  54.607  25.896  28.151  49.737  26.081  26.995  50.155  25.279  28.479  48.542
  24.927  29.502  48.412  25.047  27.457  47.528  25.610  26.564  47.798  23.565
  27.055  47.563  23.351  26.691  48.568  22.924  27.931  47.465  23.155  25.940
  46.566  23.207  26.110  45.622  23.774  25.193  46.845  21.655  25.602  46.717
  20.772  26.387  46.617  21.404  24.338  47.045  22.203  23.598  46.992  20.382
  23.959  47.031  25.410  27.884  46.047  24.966  28.909  45.604  26.211  27.089
  45.282  26.542  26.241  45.721  26.617  27.428  43.961  26.160  28.303  43.749
  27.705  27.496  43.930  26.084  26.453  42.854  25.867  25.242  43.122  26.130
  26.936  41.602  26.562  27.918  41.413  25.822  26.095  40.397  25.949  25.068
  40.739  24.410  26.261  39.894  24.479  27.150  39.420  24.177  25.561  39.203
  23.382  26.243  41.038  22.817  25.048  41.518  23.122  24.184  41.092  21.892
  25.021  42.549  21.472  24.122  43.001  21.597  26.259  43.140  20.832  26.391
  43.905  22.072  27.481  42.640  21.753  28.414  43.103  23.048  27.494  41.670
  23.475  28.372  41.411  26.927  26.313  39.311  27.641  27.347  39.191  26.973
  25.345  38.407  26.425  24.411  38.529  27.575  25.663  37.084  27.385  26.703
  36.821  29.124  25.554  37.146  29.467  26.290  37.873  29.602  24.254  37.663
  29.338  23.372  37.078  30.666  24.308  37.893  29.236  24.011  38.573  29.734
  25.736  35.926  29.502  26.692  35.458  27.069  24.761  35.989  26.478  23.772
  36.314  27.286  24.961  34.706  27.463  25.925  34.463  26.879  24.016  33.624
  26.083  23.377  34.008  26.326  24.731  32.430  25.971  23.955  31.752  25.464
  25.322  32.741  27.291  25.580  31.667  27.755  26.603  32.141  27.768  25.210
  30.468  28.207  25.898  29.746  27.440  24.310  29.947  28.035  23.034  33.200
  27.689  22.080  32.492  29.264  23.282  33.598  29.386  24.202  34.170  30.286
  22.350  33.257  29.955  21.318  33.136  30.813  22.795  31.810  29.915  22.889
  31.198  31.252  23.698  31.915  31.885  21.833  31.278  32.538  21.088  31.976
  32.111  21.899  30.014  32.990  21.522  29.689  31.541  22.510  29.447  31.467
  22.290  34.336  32.396  23.082  34.283  31.340  21.424  35.365  30.519  20.836
  35.381  32.206  21.434  36.571  32.111  22.381  36.911  31.771  20.383  37.572
  31.659  19.504  37.088  32.488  20.204  38.261  30.519  20.792  38.336  30.037
  21.272  37.589  29.745  19.591  38.814  29.686  18.825  38.041  30.289  19.104
  39.623  28.736  19.922  39.057  30.677  21.663  39.533  31.097  21.148  40.397
  31.401  22.380  39.147  29.820  22.271  39.822  33.678  21.253  36.213  34.510
  21.897  36.884  34.003  20.602  35.116  33.257  19.928  34.695  35.412  20.449
  34.660  36.014  20.085  35.492  35.508  19.407  33.544  34.580  19.428  32.973
  36.370  19.518  32.885  35.451  18.032  34.153  36.129  18.026  34.902  34.486
  17.892  34.640  35.557  16.850  33.171  34.659  16.924  32.558  36.498  16.805
  32.623  35.298  15.626  34.118  36.151  15.488  34.782  34.501  15.894  34.811
  35.085  14.436  33.300  34.201  14.566  32.675  35.983  14.299  32.699  35.025
  13.595  33.857  35.963  21.796  34.256  36.850  22.381  34.869  35.312  22.394
  33.302  34.433  21.871  32.926  35.640  23.707  32.746  36.685  23.749  32.442
  34.767  23.889  31.487  34.922  23.088  30.764  33.728  23.919  31.815  35.163
  25.224  30.760  35.157  26.057  31.332  36.160  25.155  30.616  34.539  25.488
  29.383  34.637  24.620  28.876  33.477  25.721  29.463  35.377  26.497  28.704
  35.915  27.238  29.296  35.577  26.677  27.428  36.383  27.604  26.961  36.881
  28.329  27.605  36.685  27.563  25.998  35.054  25.826  26.617  34.303  25.260
  26.987  35.329  25.855  25.646  35.503  24.880  33.714  36.271  25.872  33.642
  34.618  24.844  34.753  33.996  23.950  34.803  34.558  25.725  35.862  34.326
  26.635  35.309  33.393  25.323  36.826  32.968  26.095  37.467  32.622  25.019
  36.250  33.685  24.523  37.507  35.888  25.775  36.687  36.234  26.836  37.287
  36.515  24.632  36.867  36.213  23.680  36.458  37.726  24.409  37.677  37.865
  25.184  38.416  37.618  23.068  38.489  37.540  22.191  37.864  38.521  22.919
  39.063  36.597  23.204  39.572  37.006  23.702  40.659  35.399  22.758  39.363
  34.676  22.974  40.034  35.099  22.470  38.355  39.001  24.467  36.787  40.112
  24.446  37.321  38.844  24.356  35.468  37.843  24.191  35.069  39.927  24.347
  34.522  40.757  23.673  34.735  39.382  23.870  33.176  39.093  22.828  33.314
  38.646  24.503  32.897  40.367  23.836  31.990  40.829  24.813  31.846  41.109
  23.068  32.209  39.700  23.316  30.629  38.624  22.832  30.531  40.531  23.360
  29.584  41.542  23.603  29.912  40.250  23.330  28.542  40.385  25.784  34.511
  39.586  26.712  34.412  41.676  25.967  34.461  42.332  25.102  34.359  42.310
  27.296  34.652  41.598  28.095  34.857  43.237  27.259  35.829  42.669  27.176
  36.755  44.050  26.559  35.634  43.704  28.243  35.872  43.000  27.814  33.340
  43.512  27.048  32.504  43.000  29.106  33.136  42.704  29.770  33.948  43.093
  29.809  31.843  43.595  29.279  31.033  41.672  29.961  31.280  41.010  30.273
  32.088  41.704  30.568  30.375  41.034  28.613  30.882  41.407  28.005  29.644
  42.307  28.377  29.155  40.592  27.071  29.057  40.705  26.564  28.099  39.526
  26.517  29.831  38.957  25.761  29.479  39.120  27.120  31.038  38.177  26.880
  31.529  39.838  28.216  31.565  39.418  28.706  32.443  43.797  31.189  32.059
  43.770  31.639  33.160  44.353  31.856  31.045  44.239  31.530  30.149  44.969
  33.221  31.177  45.607  33.187  31.959  45.695  33.508  29.841  45.269  32.929
  29.022  45.677  34.572  29.605  47.164  33.007  29.896  47.212  32.122  30.531
  47.752  32.687  28.542  47.696  33.548  28.018  48.680  32.124  28.634  47.048
  32.035  28.023  48.056  34.035  30.658  49.112  33.776  30.738  48.017  34.964
  30.090  47.710  34.150  31.685  43.912  34.339  31.412  42.983  34.574  30.647
  44.066  35.166  32.511  45.194  35.218  33.343  46.055  35.195  32.815  45.156
  34.312  33.946  45.178  36.431  34.188  45.590  37.293  33.664  45.585  36.328
  35.194  43.625  36.533  34.324  43.342  37.528  34.669  43.385  35.896  35.175
  43.047  36.142  32.982  42.080  35.643  33.044  42.985  37.232  31.936  41.880
  37.754  31.734  44.119  37.591  31.246  45.099  37.209  31.531  44.019  38.748
  30.310  45.059  39.029  30.144  43.423  38.378  28.955  43.860  37.456  28.571
  42.364  38.124  29.017  43.395  39.145  28.182  43.452  39.954  31.045  43.891
  40.277  32.136  33.203  50.662  22.817  33.379  50.640  21.741  33.615  51.572
  23.254  32.273  50.612  23.050  33.824  49.531  23.501  32.976  48.441  23.904
  33.207  47.581  23.275  31.908  48.601  23.756  33.156  48.312  24.971  35.158
  49.408  23.733  35.943  50.332  23.447  35.783  48.138  24.490  35.143  47.788
  25.300  36.055  46.982  23.545  36.625  47.236  22.651  35.178  46.407  23.248
  37.158  48.406  24.952  37.564  48.985  24.123  37.918  47.124  24.934  38.131
  46.851  25.968  38.819  47.224  24.329  36.980  46.096  24.323  36.434  45.685
  25.067  37.678  44.644  23.468  38.754  44.081  24.743  40.298  43.886  24.644
  40.844  44.839  24.350  40.528  42.762  23.645  41.539  42.690  23.327  39.985
  42.930  22.676  40.169  41.784  24.018  38.394  43.510  25.986  37.027  43.171
  26.356  36.054  43.402  25.471  36.796  42.645  27.501  39.514  43.175  26.768
  39.463  43.337  27.801  40.704  43.600  26.085  41.132  44.569  26.516  41.858
  42.567  26.296  41.664  41.678  25.740  41.765  41.987  27.787  41.200  40.888
  27.990  43.288  43.090  25.968  43.787  43.565  26.814  44.109  41.972  25.365
  44.406  41.263  26.067  43.411  41.480  24.694  44.954  42.381  24.794  43.186
  44.108  24.914  43.246  44.995  25.236  42.383  40.586  30.533  42.033  40.199
  29.576  41.781  41.813  30.999  42.623  42.475  31.201  40.829  42.500  30.001
  40.015  41.786  29.825  40.373  43.374  30.463  41.479  43.047  28.848  41.168
  41.654  32.387  41.038  42.627  33.189  40.756  40.432  32.730  40.803  39.632
  32.006  40.308  40.147  34.078  39.511  40.849  34.272  39.677  38.777  34.129
  39.387  38.632  35.159  38.566  38.567  33.156  38.778  38.784  32.192  38.255
  37.526  33.242  37.701  39.151  33.471  40.519  37.665  33.938  40.964  37.770
  32.949  41.378  40.400  35.144  41.052  40.545  36.359  42.672  40.472  34.835
  42.937  40.387  33.781  43.817  40.912  35.614  43.711  40.315  36.520  45.094
  40.461  35.026  45.073  39.450  34.618  45.375  41.120  34.314  46.260  40.419
  36.063  46.318  39.351  37.021  45.649  38.496  36.931  47.339  39.238  38.006
  47.325  38.425  38.732  48.269  40.288  38.044  48.973  40.451  38.860  48.217
  41.392  37.101  48.926  42.192  37.256  47.168  41.499  36.255  47.021  42.395
  35.670  43.865  42.350  36.054  44.556  42.741  37.005  43.070  43.195  35.366
  42.392  42.882  34.686  43.196  44.662  35.645  44.258  44.904  35.600  42.636
  45.061  36.986  43.017  46.128  37.372  42.430  45.871  32.019  42.132  46.872
  32.331  41.636  45.232  31.633  43.653  44.767  30.171  42.804  44.221  29.690
  44.806  44.145  30.353  44.892  42.800  29.958  45.781  44.650  30.951  43.339
  46.045  30.805  42.768  46.587  30.103  44.305  46.581  31.098  43.217  45.201
  33.135  43.313  44.230  32.876  44.185  45.686  33.259  42.436  45.372  34.518
  42.504  46.436  34.744  41.389  45.075  34.459  41.784  44.185  37.647  41.524
  43.387  37.085  41.302  44.245  38.980  40.947  45.266  39.123  40.017  43.379
  39.226  40.047  42.455  38.649  39.710  43.170  40.680  40.622  42.971  41.244
  39.161  43.991  41.141  39.136  42.250  40.788  38.825  44.066  38.559  38.813
  45.124  38.821  38.915  44.130  37.475  37.416  43.550  38.965  36.586  43.963
  38.393  37.261  42.483  38.805  37.194  43.825  39.997  42.411  43.986  40.010
  42.717  44.882  40.749  43.004  42.792  40.108  42.889  41.510  39.352  42.636
  41.659  38.302  42.130  40.906  39.849  44.258  40.844  39.494  44.999  41.158
  38.758  44.068  39.786  39.318  44.737  41.176  40.872  45.819  41.071  40.788
  44.292  40.487  41.589  44.179  42.627  41.002  43.846  42.771  42.030  45.326
  43.640  40.838  45.803  44.161  41.832  45.761  43.947  39.607  45.311  43.508
  38.817  46.653  45.043  39.264  47.677  44.872  39.596  46.729  45.071  37.689
  46.810  44.033  37.366  45.799  45.511  37.331  47.859  45.830  37.052  48.523
  46.640  37.673  48.089  45.719  35.766  48.850  46.268  35.393  47.463  45.176
  35.188  46.155  46.358  39.841  46.939  47.059  40.465  44.920  46.857  39.640
  44.238  46.314  39.129  44.364  48.104  40.246  44.988  48.910  39.859  42.860
  48.284  39.951  42.409  47.314  40.158  42.495  49.031  40.656  42.560  48.533
  38.589  42.493  47.703  38.112  44.631  48.086  41.771  45.045  49.196  42.304
  44.191  47.017  42.459  43.824  46.265  41.893  44.376  46.963  43.955  43.753
  47.737  44.404  43.817  45.585  44.515  44.284  44.708  44.065  44.101  45.575
  45.567  42.313  45.297  44.402  41.993  45.729  43.453  42.021  43.832  44.320
  42.313  43.378  45.267  40.945  43.715  44.192  42.512  43.352  43.473  41.471
  45.926  45.535  40.410  45.919  45.284  41.633  45.371  46.458  41.827  46.913
  45.830  45.832  47.177  44.353  46.095  47.893  45.329  46.716  46.455  43.700
  46.352  45.964  42.896  48.162  46.436  44.044  48.237  46.339  45.127  48.809
  45.163  43.437  48.487  45.189  42.396  50.347  45.428  43.497  50.863  44.544
  43.121  50.573  46.330  42.929  50.628  45.727  44.507  48.410  43.887  44.038
  48.861  43.859  45.030  47.329  43.917  44.172  48.820  42.604  43.196  48.485
  42.606  42.159  49.902  42.472  43.180  48.490  41.757  43.797  48.833  47.815
  43.742  49.464  48.412  44.615  48.439  48.448  42.634  47.855  47.967  41.965
  48.738  49.892  42.269  49.809  50.079  42.190  48.076  50.361  40.960  46.987
  50.313  40.952  48.305  51.422  40.863  48.493  49.957  40.037  48.289  50.932
  43.295  49.061  51.837  43.612  47.047  50.855  43.788  46.427  50.206  43.324
  46.553  51.833  44.738  46.694  52.862  44.405  45.077  51.465  44.813  44.959
  50.400  45.012  44.557  52.049  45.573  44.148  51.817  43.650  44.471  51.413
  42.691  42.772  51.249  43.930  42.121  51.403  43.070  42.784  50.162  44.016
  42.339  51.699  44.824  43.986  53.336  43.442  44.942  53.855  43.372  43.508
  53.475  42.473  43.313  53.831  44.143  47.147  51.720  46.132  47.480  52.710
  46.777  47.284  50.468  46.532  47.016  49.697  45.937  47.811  50.215  47.887
  47.247  50.856  48.565  47.432  48.773  48.227  46.360  48.668  48.064  47.930
  48.063  47.565  47.694  48.422  49.669  47.294  49.169  50.532  48.457  47.419
  49.919  49.283  50.449  48.069  49.700  51.088  49.044  50.029  50.115  47.011
  49.695  49.446  46.332  51.465  50.539  46.888  51.960  50.354  47.841  52.164
  49.676  45.712  51.714  49.846  44.733  53.203  49.998  45.649  52.285  48.166
  45.948  51.304  47.749  46.176  52.829  47.486  44.691  53.838  47.889  44.605
  52.878  46.402  44.791  52.162  47.772  43.878  53.270  47.911  47.132  53.264
  46.865  47.442  54.242  48.259  46.783  52.964  48.466  48.019  51.636  52.014
  46.531  52.743  52.493  46.286  50.557  52.821  46.413  49.629  52.442  46.536
  50.582  54.221  46.173  49.532  54.511  46.132  51.101  54.768  46.960  51.137
  54.596  44.786  51.427  55.756  44.415  51.215  53.576  43.888  51.079  52.615
  44.167  51.622  53.795  42.482  52.451  54.503  42.465  51.880  52.432  41.904
  51.158  51.693  42.251  51.918  52.428  40.333  52.624  53.219  40.081  52.400
  51.603  39.809  50.925  52.440  39.883  53.270  52.002  42.359  53.320  52.040
  43.447  53.484  50.987  42.023  53.944  52.786  42.012  50.512  54.597  41.740
  50.840  55.377  40.799  49.236  54.585  42.199  49.068  53.861  42.883  48.161
  55.615  42.051  48.385  56.351  41.280  46.841  54.967  41.537  46.645  54.181
  42.267  45.593  55.856  41.529  45.595  56.622  40.754  44.747  55.236  41.229
  45.462  56.399  42.465  47.028  54.335  40.136  46.107  53.830  39.844  47.384
  55.059  39.403  47.861  53.636  40.196  47.959  56.190  43.461  47.142  55.723
  44.317  48.751  57.233  43.793  49.502  57.370  43.132  48.694  58.046  45.053
  48.773  57.322  45.864  49.912  59.063  45.164  50.879  58.589  44.994  49.722
  59.831  44.414  49.972  59.593  46.608  48.922  59.691  46.884  50.392  58.785
  47.206  50.905  60.785  46.843  50.735  60.990  47.900  51.916  60.390  46.749
  50.751  62.002  45.823  51.663  62.594  45.902  50.663  61.658  44.792  49.610
  62.799  46.271  49.454  62.735  47.267  49.909  63.750  46.111  48.746  62.567
  45.802  47.339  58.765  45.185  46.653  58.615  46.268  46.960  59.504  44.087
  47.579  59.651  43.303  45.683  60.234  43.881  45.015  60.324  44.737  46.157
  61.636  43.355  46.580  61.579  42.352  45.330  62.330  43.203  47.119  62.424
  44.219  48.046  63.105  43.706  47.008  62.218  45.460  44.742  59.486  42.925
  44.811  59.626  41.686  43.779  58.640  43.392  43.778  58.607  44.401  42.855
  57.816  42.668  43.440  57.172  42.011  42.013  56.901  43.575  41.596  56.136
  42.920  42.661  56.298  44.211  40.885  57.537  44.406  40.332  58.120  43.669
  40.139  56.883  44.858  41.446  58.452  45.532  40.667  59.210  46.127  42.613
  58.382  45.912  41.983  58.632  41.667  41.312  58.009  40.861  41.954  59.997
  41.861  42.463  60.474  42.591  41.115  60.882  41.026  40.227  60.424  40.591
  40.660  62.073  41.907  40.211  62.810  41.242  39.977  61.654  42.646  41.745
  62.803  42.642  42.509  62.341  43.694  43.199  63.437  44.121  43.820  63.474
  45.004  42.959  64.529  43.396  43.296  65.456  43.614  42.059  64.116  42.384
  41.639  64.715  41.590  41.926  61.341  39.817  41.387  62.051  38.974  43.238
  61.084  39.697  43.539  60.444  40.419  44.099  61.507  38.628  44.156  62.595
  38.600  45.505  60.932  38.927  45.921  61.505  39.755  45.343  59.906  39.259
  46.440  60.961  37.724  45.943  60.496  36.871  46.757  61.985  37.527  47.619
  59.978  38.040  47.829  59.505  39.163  48.301  59.503  37.112  48.194  59.810
  36.156  49.054  58.886  37.380  43.410  60.973  37.357  42.956  59.865  37.334
  43.485  61.682  36.236  44.061  62.512  36.231  43.150  61.134  34.881  42.392
  60.361  35.010  42.553  62.259  34.030  43.189  63.139  33.930  42.167  61.787
  32.613  41.949  62.644  31.976  43.054  61.430  32.090  41.368  61.047  32.669
  41.384  62.860  34.688  41.295  63.893  34.351  40.533  62.193  34.548  41.486
  63.013  35.762  44.400  60.632  34.129  45.403  61.393  34.037  44.369  59.414
  33.570  43.482  58.936  33.628  45.519  58.609  33.060  46.430  59.012  33.504
  45.419  57.151  33.569  44.634  56.628  33.023  46.329  56.575  33.403  45.064
  56.990  35.038  46.067  57.098  36.042  47.017  57.409  35.634  45.688  56.972
  37.405  46.465  57.090  38.146  44.360  56.597  37.717  44.157  56.403  38.760
  43.406  56.378  36.693  42.402  56.086  36.965  43.751  56.661  35.389  43.053
  56.401  34.608  45.614  58.891  31.521  44.676  58.539  30.759  46.731  59.497
  31.049  47.511  59.457  31.690  46.855  60.090  29.718  45.998  60.741  29.545
  47.983  61.127  29.747  48.913  60.653  30.061  48.158  61.580  28.771  47.767
  62.277  30.775  47.379  61.969  31.747  48.698  62.776  31.042  46.805  63.419
  30.339  45.803  62.995  30.277  46.901  64.156  31.135  47.201  64.032  29.003
  48.208  64.438  29.097  47.240  63.315  28.183  46.250  65.031  28.552  45.389
  64.506  28.493  46.122  65.768  29.230  46.368  65.374  27.610  47.168  59.112
  28.568  47.823  58.099  28.892  46.721  59.426  27.392  46.266  60.324  27.306
  47.098  58.770  26.154  47.226  57.696  26.296  45.998  59.003  25.113  45.176
  58.323  25.335  45.735  60.056  25.015  46.296  58.505  23.742  46.857  57.312
  23.528  47.309  56.657  24.258  46.956  57.172  22.142  47.553  56.513  21.663
  46.285  58.139  21.443  46.050  58.324  20.087  46.358  57.560  19.389  45.293
  59.461  19.699  45.019  59.564  18.659  44.944  60.436  20.610  44.398  61.304
  20.270  45.278  60.271  21.965  44.941  60.862  22.803  45.909  59.103  22.458
  48.423  59.328  25.715  48.656  60.517  25.663  49.336  58.474  25.288  48.999
  57.541  25.101  50.757  58.646  24.883  51.278  59.378  25.499  51.474  57.309
  25.174  52.511  57.325  24.839  51.644  57.066  26.223  50.963  56.085  24.487
  51.654  55.037  24.552  49.857  56.087  23.833  51.041  59.112  23.378  52.169
  59.196  22.869  49.929  59.271  22.671  49.024  59.195  23.112  50.031  59.769
  21.273  49.362  60.595  21.035  51.063  60.093  21.136  49.866  58.645  20.195
  49.411  58.888  19.129  50.485  57.468  20.413  51.147  57.444  21.176  50.387
  56.262  19.523  50.805  56.540  18.555  51.264  55.190  20.030  52.277  55.503
  20.285  50.865  54.947  21.015  51.186  53.849  19.268  50.122  53.652  19.138
  51.672  53.997  18.304  51.899  52.659  19.975  52.692  52.798  20.933  51.532
  51.438  19.622  50.807  51.391  18.920  51.915  50.604  20.044  48.892  55.845
  19.262  48.155  55.587  20.215  48.446  55.759  18.048  49.159  55.955  17.360
  47.088  55.297  17.608  46.360  55.686  18.320  46.738  55.961  16.292  47.579
  55.803  15.618  45.489  55.491  15.683  44.746  55.484  16.481  45.198  56.174
  14.885  45.731  54.486  15.338  46.554  57.319  16.579  47.449  57.661  16.639
  46.910  53.755  17.557  47.545  53.090  16.756  45.997  53.265  18.328  45.526
  53.887  18.969  45.829  51.855  18.537  46.560  51.167  18.112  45.911  51.505
  20.064  45.310  52.118  20.735  45.628  50.464  20.222  47.333  51.786  20.594
  48.117  51.300  20.012  47.410  52.872  20.652  47.406  51.156  21.977  46.542
  51.563  22.502  47.207  50.115  21.724  48.647  51.374  22.766  49.261  50.577
  22.681  49.166  52.513  23.239  50.393  52.443  23.728  50.825  51.540  23.868
  50.886  53.283  23.994  48.639  53.668  23.053  47.665  53.752  22.800  49.162
  54.492  23.315  44.455  51.373  17.993  43.694  52.224  17.463  44.228  50.048
  17.997  44.980  49.447  18.302  43.107  49.346  17.369  42.939  49.652  16.336
  43.479  47.860  17.369  43.629  47.630  18.424  42.576  47.403  16.965  44.560
  47.354  16.421  44.629  46.157  16.317  45.378  48.089  15.727  41.818  49.600
  18.066  40.699  49.767  17.499  41.853  49.513  19.382  42.701  49.344  19.903
  40.624  49.828  20.127  39.762  49.449  19.579  40.623  49.100  21.506  41.579
  49.267  22.003  39.621  49.772  22.470  39.529  49.082  23.309  39.939  50.690
  22.964  38.638  49.758  22.001  40.365  47.555  21.352  39.846  47.136  22.213
  39.766  47.421  20.451  41.510  46.648  21.175  42.449  47.187  21.048  41.574
  45.856  21.921  41.321  46.137  20.230  40.571  51.332  20.265  41.452  52.034
  20.794  39.492  51.905  19.675  38.812  51.338  19.189  39.299  53.397  19.531
  40.099  53.720  18.866  37.992  53.667  18.852  37.787  54.724  18.686  37.962
  53.179  17.878  37.237  53.247  19.517  39.445  54.214  20.892  40.061  55.248
  20.958  38.923  53.566  21.929  38.444  52.680  21.851  38.718  54.163  23.234
  38.245  55.095  22.924  37.788  53.350  24.167  37.821  53.798  25.160  36.357
  53.403  23.593  36.329  53.062  22.558  35.650  52.832  24.194  35.987  54.429
  23.613  38.124  51.971  24.094  37.352  51.476  24.377  40.050  54.314  23.953
  40.144  55.131  24.859  41.086  53.551  23.707  40.982  52.922  22.924  42.457
  53.609  24.294  42.370  53.580  25.380  43.221  52.359  23.903  43.327  52.251
  22.824  44.228  52.452  24.310  42.748  51.059  24.537  41.578  50.834  25.157
  40.713  51.455  25.337  41.492  49.472  25.400  40.805  49.030  25.994  42.583
  48.724  24.904  42.966  47.358  24.805  42.293  46.583  25.141  44.190  47.048
  24.134  44.457  46.033  23.879  45.036  48.087  23.690  45.951  47.811  23.186
  44.664  49.403  23.799  45.300  50.187  23.414  43.448  49.782  24.389  43.120
  54.922  23.842  43.981  55.392  24.579  42.725  55.490  22.679  42.170  54.901
  22.074  43.235  56.783  22.113  44.312  56.704  22.261  42.964  56.803  20.588
  41.905  57.048  20.498  43.456  57.657  20.122  43.468  55.555  19.930  44.619
  55.192  20.128  42.699  54.876  19.148  43.041  54.022  18.731  41.814  55.347
  19.025  42.738  58.039  22.930  42.328  59.013  22.327  42.669  57.957  24.245
  43.083  57.151  24.691  41.883  58.856  25.077  42.006  59.860  24.670  40.405
  58.463  25.157  40.132  57.474  25.525  39.920  59.179  25.820  39.732  58.637
  23.754  39.798  59.707  23.555  40.141  57.986  22.982  38.308  58.166  23.850
  38.330  57.278  24.482  37.702  58.879  24.410  37.776  57.757  22.541  38.341
  57.745  21.704  36.540  57.374  22.386  35.739  57.209  23.445  36.041  57.352
  24.398  34.834  56.779  23.318  36.052  57.043  21.220  36.678  57.114  20.431
  35.148  56.597  21.164  42.344  59.001  26.499  42.913  58.049  27.010  42.006
  60.146  27.096  41.722  60.939  26.538  42.180  60.364  28.476  43.144  60.009
  28.839  42.280  61.833  28.846  41.410  62.228  28.321  42.143  61.984  29.917
  43.600  62.524  28.378  44.388  61.898  27.628  43.843  63.730  28.613  41.076
  59.610  29.287  39.833  59.752  29.036  41.481  58.957  30.354  42.475  58.851
  30.496  40.549  58.115  31.218  39.520  58.259  30.892  40.865  56.616  31.051
  41.938  56.427  31.039  40.356  55.996  31.789  40.288  56.121  29.701  38.923
  55.949  29.395  38.856  55.869  28.078  37.942  55.593  27.573  40.125  55.799
  27.534  40.299  55.644  26.552  41.055  56.021  28.536  42.126  56.101  28.423
  40.566  58.349  32.705  41.648  58.555  33.272  39.421  58.184  33.394  38.627
  58.040  32.786  39.300  57.783  34.794  40.173  58.197  35.299  38.088  58.561
  35.386  37.129  58.084  35.182  38.119  58.492  36.473  38.100  60.029  35.177
  38.838  60.738  35.857  37.203  60.579  34.371  37.314  61.544  34.093  36.408
  60.074  34.007  39.155  56.282  34.991  38.748  55.601  34.031  39.409  55.784
  36.193  39.689  56.471  36.878  39.585  54.361  36.565  40.326  53.912  35.904
  40.049  54.221  38.082  40.804  54.970  38.324  39.233  54.458  38.764  40.753
  52.909  38.488  40.214  52.046  38.097  42.232  52.848  38.050  42.335  52.914
  36.967  42.842  53.584  38.573  42.565  51.855  38.354  40.596  52.816  39.989
  39.610  53.151  40.313  40.778  51.819  40.390  41.196  53.620  40.415  38.367
  53.502  36.205  38.613  52.381  35.781  37.124  53.956  36.421  36.986  54.842
  36.885  35.939  53.092  36.083  35.992  52.110  36.553  34.655  53.848  36.504
  34.825  53.867  37.581  34.498  55.287  35.926  33.556  55.768  36.189  35.321
  55.853  36.362  34.652  55.362  34.850  33.508  52.957  36.149  33.407  52.847
  35.070  33.709  51.971  36.567  32.131  53.260  36.699  31.422  52.628  36.164
  32.040  53.034  37.762  31.930  54.323  36.574  35.888  52.855  34.513  35.698
  51.763  34.036  36.194  53.965  33.757  36.488  54.874  34.085  36.247  53.871
  32.316  35.353  53.365  31.954  36.119  55.318  31.746  37.047  55.870  31.895
  35.883  55.245  30.206  34.861  54.886  30.081  35.924  56.282  29.873  36.606
  54.638  29.662  35.041  56.084  32.255  34.367  55.401  32.216  37.475  53.133
  31.701  37.419  52.507  30.625  38.655  53.244  32.408  38.691  53.883  33.190
  39.796  52.473  32.035  40.011  52.574  30.972  40.997  52.936  32.814  40.804
  52.825  33.881  41.959  52.576  32.451  41.160  53.999  32.636  39.569  50.971
  32.336  40.064  50.187  31.613  38.684  50.589  33.299  38.295  51.305  33.896
  38.290  49.195  33.572  39.160  48.547  33.461  37.783  49.039  35.012  36.989
  49.733  35.286  37.391  48.030  35.143  38.940  49.240  35.962  39.553  50.092
  35.667  38.456  49.614  36.864  39.892  47.792  36.458  39.562  47.806  38.233
  40.112  47.008  38.731  39.852  48.650  38.859  38.508  47.565  38.373  37.234
  48.773  32.614  37.329  47.706  31.956  36.249  49.569  32.378  36.225  50.426
  32.912  35.142  49.353  31.403  34.572  48.499  31.770  34.229  50.583  31.305
  33.852  50.845  32.294  34.841  51.391  30.902  32.967  50.387  30.483  33.229
  50.150  29.452  32.329  49.649  30.967  32.100  51.640  30.666  31.760  51.620
  31.701  32.664  52.531  30.391  30.911  51.494  29.749  31.200  51.621  28.706
  30.492  50.493  29.849  29.919  52.528  30.031  29.061  52.222  29.595  29.711
  52.630  31.014  30.076  53.458  29.670  35.557  49.013  30.012  35.057  48.094
  29.416  36.578  49.727  29.562  36.838  50.486  30.176  37.195  49.577  28.182
  36.509  48.936  27.629  37.062  50.945  27.419  37.600  51.672  28.027  37.645
  50.934  26.498  35.603  51.474  27.282  34.548  50.573  27.015  34.764  49.517
  26.950  33.255  51.093  26.900  32.439  50.415  26.702  32.998  52.495  27.023
  31.787  53.010  26.910  31.485  53.031  25.999  34.038  53.402  27.278  33.926
  54.474  27.344  35.311  52.868  27.457  36.070  53.609  27.661  38.521  48.889
  28.122  39.296  49.175  27.245  38.902  48.176  29.160  38.206  48.073  29.885
  40.204  47.507  29.334  40.347  47.265  30.388  40.179  46.119  28.633  40.079
  46.408  27.587  41.156  45.653  28.762  39.172  45.160  29.014  38.331  45.500
  28.698  41.427  48.287  28.844  42.154  47.875  27.967  41.669  49.478  29.358
  41.055  49.809  30.088  42.677  50.408  28.706  42.491  50.278  27.640  42.437
  51.915  28.978  42.481  51.980  30.065  43.440  52.939  28.388  44.471  52.761
  28.693  43.472  52.937  27.298  43.125  53.938  28.691  41.169  52.429  28.430
  40.371  51.773  28.780  40.956  53.466  28.689  41.197  52.391  27.341  44.117
  49.984  29.057  44.766  50.418  29.986  44.649  49.097  28.186  43.958  48.680
  27.578  45.927  48.309  28.366  45.751  47.811  29.320  46.034  47.292  27.231
  45.479  47.818  26.454  47.421  47.021  26.709  48.022  46.644  27.537  47.350
  46.238  25.953  47.806  47.966  26.327  45.316  46.024  27.553  45.276  45.354
  26.694  45.942  45.503  28.277  44.313  46.269  27.904  47.248  49.147  28.647
  47.924  48.727  29.543  47.554  50.292  27.974  46.809  50.865  26.894  46.085
  51.545  27.341  46.502  50.102  26.178  47.855  51.708  26.193  47.301  52.485
  25.666  48.433  51.078  25.516  48.783  52.208  27.256  48.377  53.114  27.706
  49.812  52.360  26.932  48.761  51.066  28.325  49.531  50.358  28.019  48.881
  51.552  29.726  49.957  51.663  30.204  47.704  51.894  30.384  46.780  51.802
  29.985  47.671  52.381  31.769  48.311  53.257  31.874  46.231  52.892  31.982
  45.498  52.113  31.776  46.073  53.382  33.407  46.132  52.559  34.119  46.905
  54.029  33.685  45.081  53.788  33.603  45.942  54.146  31.032  46.713  54.889
  31.235  45.879  53.802  29.999  44.958  54.597  31.161  48.138  51.281  32.692
  48.987  51.445  33.551  47.543  50.086  32.442  46.939  49.972  31.641  47.822
  48.886  33.257  47.791  49.166  34.310  46.642  47.915  33.035  46.355  47.824
  31.987  47.003  46.938  33.355  45.411  48.284  33.779  44.253  48.764  33.185
  44.158  48.787  32.109  43.228  49.292  34.003  42.378  49.673  33.456  43.349
  49.296  35.408  42.441  49.826  36.234  42.398  49.508  37.139  44.521  48.736
  35.990  44.617  48.703  37.065  45.557  48.263  35.189  46.453  47.910  35.678
  49.202  48.250  33.008  49.810  47.730  33.978  49.779  48.448  31.830  49.247
  48.887  31.092  51.167  48.160  31.663  51.439  47.168  32.025  51.593  48.125
  30.212  51.431  49.102  29.757  52.681  48.070  30.260  50.924  47.054  29.349
  51.216  46.078  29.736  49.849  47.220  29.280  51.387  47.148  27.876  51.834
  48.177  27.402  51.367  46.060  27.161  51.077  45.239  27.671  51.168  46.237
  26.187  52.100  49.068  32.436  52.880  48.591  33.265  51.935  50.422  32.372
  51.152  50.737  31.817  52.690  51.387  33.253  53.708  51.061  33.041  52.468
  52.775  32.645  52.814  52.749  31.612  51.396  52.971  32.655  53.307  53.872
  33.285  53.020  54.862  32.931  53.141  53.805  34.360  54.797  53.681  33.035
  55.545  54.515  33.578  55.274  52.834  32.283  52.518  51.293  34.775  53.434
  51.519  35.570  51.312  50.883  35.251  50.555  50.865  34.582  50.958  50.470
  36.606  51.076  51.203  37.404  49.491  50.089  36.708  49.279  49.513  35.808
  49.365  49.353  37.502  48.392  51.102  36.720  48.693  52.469  36.549  49.716
  52.803  36.446  47.656  53.424  36.663  47.916  54.472  36.655  46.404  53.027
  37.073  45.707  53.794  37.376  46.095  51.694  37.327  45.145  51.450  37.780
  47.087  50.721  37.147  46.853  49.709  37.441  51.948  49.306  36.914  52.766
  49.391  37.787  51.943  48.144  36.181  51.235  48.101  35.462  52.771  46.976
  36.439  52.455  46.585  37.406  52.486  46.033  35.345  51.421  45.801  35.339
  52.798  46.528  34.425  53.111  45.141  35.350  54.279  47.308  36.419  55.097
  46.807  37.214  54.682  48.231  35.523  53.952  48.481  34.870  56.096  48.708
  35.416  56.814  47.888  35.402  56.286  49.428  34.130  55.545  50.226  34.070
  57.225  49.976  34.210  56.321  48.548  32.863  57.065  47.787  33.098  55.373
  48.093  32.573  56.876  49.379  31.749  57.660  50.034  32.129  57.304  48.732
  30.984  55.860  50.329  31.282  55.732  51.122  31.894  55.191  50.329  30.187
  55.137  49.329  29.372  55.600  48.467  29.623  54.563  49.382  28.542  54.529
  51.348  29.802  54.505  52.219  30.313  54.212  51.284  28.846  56.535  49.465
  36.691  57.712  49.402  37.055  55.547  50.142  37.320  54.657  50.155  36.844
  55.779  50.974  38.524  56.841  51.218  38.545  55.040  52.339  38.371  53.967
  52.204  38.237  55.032  52.820  39.350  55.679  53.296  37.362  56.730  53.407
  37.631  55.639  52.952  36.329  55.170  54.696  37.509  54.418  54.997  38.479
  55.469  55.578  36.582  55.946  55.284  35.742  55.110  56.519  36.659  55.521
  50.165  39.811  56.277  50.368  40.746  54.728  49.110  39.768  54.100  49.016
  38.982  54.631  48.037  40.784  54.636  48.542  41.751  53.359  47.136  40.595
  53.273  46.919  39.530  53.445  45.825  41.409  54.271  45.155  41.169  53.574
  46.091  42.458  52.620  45.122  41.293  52.081  47.965  40.937  51.864  48.104
  41.996  52.068  48.924  40.420  50.836  47.254  40.321  50.697  46.245  40.709
  49.968  47.808  40.678  50.774  47.175  39.235  55.883  47.180  40.971  56.286
  47.090  42.132  56.430  46.598  39.876  55.886  46.582  39.025  57.585  45.773
  40.007  57.942  45.698  38.979  58.331  46.329  40.575  57.418  44.389  40.515
  56.567  44.079  41.333  58.221  43.484  39.954  58.803  43.848  39.213  58.176
  42.000  40.029  57.269  41.595  39.581  59.355  41.319  39.228  60.299  41.582
  39.703  59.263  40.233  39.196  59.409  41.789  37.728  58.616  41.303  37.160
  59.238  42.864  37.781  60.686  41.550  36.949  61.007  42.496  36.136  61.467
  40.670  37.202  58.201  41.428  41.474  57.264  40.706  41.827  59.084  41.841
  42.369  59.834  42.515  42.310  59.048  41.227  43.733  59.146  40.143  43.682
  60.305  41.798  44.475  60.363  41.177  45.369  61.203  41.713  43.863  60.229
  42.849  44.755  57.875  41.749  44.573  57.444  41.160  45.565  57.357  42.946
  44.146  57.702  43.357  43.290  56.201  43.604  44.890  56.275  43.353  45.948
  56.226  45.166  44.754  56.213  45.531  43.727  55.297  45.468  45.239  57.442
  45.663  45.554  57.499  45.036  46.444  58.356  45.480  44.989  57.162  47.151
  45.942  56.357  47.080  46.674  58.099  47.442  46.417  56.859  48.057  44.805
  56.679  47.620  43.913  56.689  49.361  44.785  56.314  49.909  43.637  56.342
  49.348  42.798  56.365  50.918  43.618  56.918  50.172  45.824  56.834  49.830
  46.771  56.683  51.148  45.717  54.911  43.009  44.360  54.034  42.695  45.173
  54.762  42.782  43.082  55.419  43.175  42.423  53.687  41.982  42.451  52.728
  42.457  42.656  53.853  42.031  40.924  53.917  43.063  40.577  54.763  41.499
  40.647  52.670  41.299  40.267  52.912  41.143  39.216  52.573  40.306  40.707
  51.085  42.132  40.337  51.254  43.403  39.011  50.258  43.825  38.876  51.912
  44.195  39.370  51.577  42.947  38.076  53.574  40.567  42.913  52.487  40.200
  43.377  54.743  39.880  42.854  55.627  40.279  42.570  54.899  38.465  43.337
  54.112  37.874  42.868  56.315  37.935  43.037  56.480  37.886  41.960  57.091
  38.538  43.508  56.514  36.659  43.572  56.104  36.130  42.884  54.503  38.348
  44.799  53.600  37.587  45.107  55.058  39.139  45.682  55.770  39.797  45.397
  54.594  39.189  47.114  54.773  38.245  47.630  55.462  40.336  47.737  56.498
  39.996  47.720  55.417  41.207  47.084  55.226  40.593  49.275  54.193  40.933
  49.346  55.396  39.663  49.817  56.086  41.726  49.871  56.995  41.196  50.154
  56.207  42.498  49.111  55.444  42.358  51.127  54.536  42.839  50.762  55.235
  41.580  51.862  56.326  43.359  51.778  55.955  43.942  52.515  57.134  42.865
  52.128  56.673  44.028  51.107  53.116  39.394  47.279  52.420  38.851  48.188
  52.514  40.278  46.466  52.993  40.693  45.680  51.095  40.552  46.562  50.822
  40.719  47.604  50.820  41.914  45.912  51.245  41.873  44.909  49.734  42.008
  45.938  51.236  43.171  46.578  52.238  43.047  46.988  51.328  43.909  45.780
  50.115  43.648  47.959  50.613  45.419  48.148  50.393  46.067  47.300  50.111
  45.794  49.040  51.664  45.465  48.435  50.205  39.391  46.062  49.231  39.086
  46.741  50.663  38.667  45.011  51.482  39.051  44.562  49.922  37.567  44.424
  48.862  37.752  44.252  50.485  37.075  43.068  51.476  36.642  43.206  49.940
  36.134  43.004  50.282  38.039  41.874  50.874  38.929  42.083  50.714  37.240
  40.647  51.691  36.790  40.825  49.954  36.519  40.345  50.778  37.788  39.707
  48.835  38.590  41.603  48.128  37.770  41.734  48.638  39.284  42.419  48.859
  39.186  40.690  49.978  36.325  45.390  48.948  35.693  45.463  51.089  36.110
  46.120  51.914  36.665  45.940  51.127  35.185  47.240  50.939  34.148  46.961
  52.546  35.332  47.865  52.854  36.373  47.957  52.594  34.962  48.889  53.601
  34.576  47.056  53.955  34.815  45.748  53.709  35.655  45.243  54.924  34.018
  45.398  55.520  34.132  44.505  55.239  33.224  46.436  54.432  33.605  47.507
  54.495  33.115  48.468  50.101  35.468  48.371  49.260  34.611  48.761  50.131
  36.704  48.817  50.667  37.425  48.354  49.293  37.089  49.938  49.485  36.303
  50.667  49.749  38.447  50.395  48.997  38.924  51.023  50.730  38.368  50.864
  49.971  39.050  49.515  47.792  37.126  49.502  46.941  36.774  50.278  47.444
  37.249  48.197  48.216  37.389  47.560  46.140  36.925  47.683  45.366  37.155
  48.416  45.889  37.765  46.377  46.702  37.632  45.663  45.178  37.308  45.689
  45.643  39.274  46.458  45.403  39.990  47.613  45.240  39.555  48.588  45.401
  41.419  47.582  45.227  41.856  48.554  45.446  42.160  46.385  45.255  43.216
  46.262  45.663  41.427  45.230  45.743  41.956  44.292  45.849  40.014  45.264
  46.084  39.491  44.349  45.869  35.398  47.332  44.705  34.985  47.240  46.907
  34.585  47.269  47.837  34.921  47.472  46.894  33.203  46.897  47.931  32.869
  46.859  46.165  32.356  47.904  46.277  32.708  48.930  45.100  32.546  47.775
  46.496  30.840  47.755  47.487  30.483  47.094  45.609  30.086  48.241  46.294
  33.093  45.458  45.583  32.133  45.173  46.577  34.094  44.617  47.222  34.770
  45.000  45.988  34.323  43.205  44.928  34.083  43.292  46.157  35.835  42.819
  45.876  36.406  43.704  47.213  36.048  42.649  45.457  36.368  41.528  44.161
  36.974  41.684  43.828  37.172  42.692  43.454  37.345  40.533  42.471  37.791
  40.577  43.875  36.928  39.225  43.143  37.153  38.099  42.479  37.820  38.290
  45.109  36.292  39.093  45.529  36.176  38.104  45.897  36.072  40.237  46.902
  35.689  40.137  46.456  33.335  42.138  47.491  33.499  41.470  45.689  32.255
  41.960  44.940  32.074  42.613  45.874  31.278  40.916  44.967  30.675  40.948
  46.022  31.664  39.907  47.140  30.381  41.290  47.399  30.187  42.489  47.853
  29.940  40.243  47.521  30.215  39.329  49.170  29.339  40.331  49.080  28.632
  41.155  49.692  28.677  39.032  50.706  28.293  39.141  49.006  27.893  38.710
  49.812  29.540  37.719  49.715  30.755  37.758  50.137  28.958  36.583  50.220
  29.501  35.736  50.331  27.967  36.617  50.257  30.444  40.805  51.374  29.942
  40.987  50.016  31.802  40.892  49.029  31.995  40.984  51.001  32.870  41.145
  50.430  33.789  41.018  51.376  32.806  42.608  51.991  31.919  42.762  52.046
  33.638  42.826  50.197  32.944  43.596  50.292  33.843  44.205  49.249  32.945
  43.058  50.062  31.780  44.574  48.919  31.584  45.026  50.982  31.006  44.966
  52.150  33.091  40.112  53.076  33.868  40.345  52.198  32.307  39.076  51.415
  31.692  38.906  53.298  32.299  38.121  54.254  32.127  38.617  53.121  31.061
  37.280  52.785  30.242  37.916  52.346  31.189  36.524  54.393  30.679  36.542
  54.356  29.720  35.767  55.480  31.271  36.820  53.422  33.586  37.249  52.879
  33.681  36.168  54.111  34.626  37.683  54.499  34.650  38.615  54.319  35.834
  36.874  53.444  35.994  36.244  54.674  37.113  37.703  54.680  38.035  37.123
  53.451  37.221  38.663  53.550  38.079  39.328  52.497  37.250  38.137  53.542
  36.382  39.353  56.038  36.874  38.447  55.956  35.988  39.076  56.886  36.589
  37.825  56.540  38.131  39.162  56.518  39.011  38.518  55.880  38.352  40.000
  57.499  38.100  39.679  55.346  35.713  35.750  56.005  36.725  35.371  55.568
  34.472  35.231  54.883  33.783  35.505  56.572  34.138  34.152  57.535  34.530
  34.480  56.832  32.652  33.894  55.945  32.072  33.636  57.653  32.506  33.193
  57.334  32.113  35.112  56.588  31.954  35.695  56.262  34.824  32.845  55.069
  34.753  32.395  57.240  35.443  32.287  58.091  35.605  32.805  57.007  36.445
  31.239  57.422  36.172  30.268  55.932  36.611  31.172  57.453  37.770  31.682
  57.847  37.916  32.850  57.533  38.811  30.809  57.182  38.728  29.866  57.854
  40.233  31.258  58.793  40.257  31.810  57.895  41.122  30.060  56.937  41.090
  29.541  58.050  42.177  30.285  58.842  40.653  28.982  59.869  40.032  29.327
  58.527  40.697  27.684  59.294  40.437  27.080  57.823  41.379  27.442  56.804
  40.735  32.196  55.654  40.449  31.964  57.149  41.593  33.147  58.108  41.905
  33.198  56.340  42.268  34.147  56.049  41.527  34.892  57.151  43.365  34.875
  58.100  42.934  35.193  57.311  44.696  34.148  56.343  45.177  34.008  57.934
  45.365  34.742  57.861  44.541  33.219  56.426  43.744  36.218  57.039  44.404
  36.833  55.383  44.059  36.185  56.325  42.793  36.741  55.112  42.843  33.619
  54.097  42.894  34.302  55.089  43.392  32.408  55.939  43.464  31.868  53.995
  44.087  31.756  53.185  44.322  32.446  54.391  45.493  31.126  53.538  45.892
  30.578  54.443  46.165  31.982  55.780  45.677  30.369  56.041  46.745  29.773
  56.473  44.646  30.061  53.316  43.142  30.739  52.703  43.658  29.827  53.453
  41.802  30.888  54.234  41.560  31.482  52.935  40.822  29.925  52.159  41.326
  29.350  54.018  40.365  28.905  54.524  41.324  28.787  54.650  39.621  29.389
  53.454  39.964  27.651  53.048  39.096  27.712  52.372  39.549  30.571  51.524
  38.926  29.906  53.067  39.032  31.583  53.892  39.541  31.865  52.738  37.641
  32.113  53.211  36.911  31.456  53.399  37.467  33.450  53.367  36.446  33.831
  54.433  37.807  33.404  52.832  38.366  34.557  51.631  37.957  35.177  51.127
  37.047  34.887  51.054  38.659  36.231  50.103  38.352  36.639  51.747  39.873
  36.606  51.283  40.614  37.240  52.995  40.230  36.025  53.450  41.182  36.258
  53.533  39.559  34.958  54.459  39.847  34.481  51.281  37.294  32.167  50.871
  36.163  31.820  50.370  38.262  32.406  50.632  39.227  32.552  48.907  37.931
  32.571  48.872  36.934  33.011  48.293  38.968  33.463  47.338  38.559  33.792
  48.814  38.998  34.420  48.145  40.288  32.910  47.113  40.666  32.099  46.343
  39.971  31.797  47.232  42.037  31.733  46.556  42.491  31.137  48.413  42.540
  32.195  48.921  43.835  32.215  48.476  44.631  31.636  50.123  44.024  32.910
  50.514  45.029  32.972  50.734  42.975  33.622  51.611  43.088  34.241  50.200
  41.666  33.654  50.718  40.847  34.131  49.029  41.430  32.886  48.120  37.853
  31.274  47.053  37.210  31.206  48.653  38.389  30.191  49.510  38.902  30.343
  48.037  38.280  28.819  46.961  38.197  28.972  48.379  39.549  28.030  48.068
  40.400  28.636  49.447  39.758  27.979  47.686  39.466  26.624  48.121  38.694
  25.989  46.185  39.268  26.572  45.874  38.257  26.837  45.811  39.878  27.394
  45.835  39.568  25.585  47.970  40.763  25.950  47.681  41.629  26.546  49.043
  40.865  25.792  47.637  40.735  24.913  48.467  36.912  28.108  47.689  36.394
  27.298  49.694  36.448  28.275  50.312  37.062  28.786  50.341  35.402  27.472
  49.660  34.586  27.230  50.834  35.967  26.173  51.202  35.188  25.504  50.084
  36.625  25.734  51.967  36.934  26.407  52.325  37.400  27.462  52.383  37.395
  25.289  51.451  34.602  28.108  51.944  33.680  27.500  51.907  34.941  29.315
  51.353  35.624  29.811  52.876  34.145  30.090  53.710  33.743  29.515  53.327
  34.872  30.765  52.286  33.042  30.966  51.277  32.442  30.520  52.981  32.835
  32.067  53.853  33.329  32.189  52.742  31.705  32.973  52.785  30.792  32.380
  53.581  31.698  33.669  51.418  31.654  33.805  50.989  30.527  34.076  50.734
  32.785  34.126  51.243  33.651  34.014  49.663  32.714  35.153  50.067  32.172
  36.008  49.377  34.147  35.683  50.331  34.673  35.703  48.490  34.965  34.708
  47.558  34.432  34.524  48.328  35.995  35.025  48.962  34.904  33.727  48.732
  34.085  37.135  47.697  33.753  37.057  49.223  33.223  37.587  48.800  35.289
  37.977  48.725  34.998  39.025  49.810  35.672  37.835  47.985  35.938  37.659
  48.413  31.959  34.682  47.767  32.218  33.660  47.927  30.993  35.449  48.357
  30.900  36.358  46.607  30.362  35.243  46.053  30.765  34.395  46.902  28.850
  34.957  47.490  28.437  35.777  45.952  28.316  34.946  47.542  28.385  33.626
  48.616  28.567  33.666  47.537  27.295  33.639  47.069  28.992  32.261  46.099
  28.578  31.986  47.009  30.064  32.449  48.112  28.834  31.211  48.019  28.059
  30.570  49.031  29.693  30.880  49.214  30.870  31.385  48.647  31.159  32.169
  50.025  31.419  31.136  49.791  29.447  29.854  49.820  28.499  29.506  50.482
  30.118  29.551  45.720  30.514  36.504  46.226  30.369  37.637  44.417  30.727
  36.266  44.243  30.989  35.306  43.337  30.725  37.265  43.638  30.015  38.035
  43.307  32.097  37.953  44.300  32.427  38.260  42.834  33.041  36.800  41.751
  32.976  36.694  43.214  34.041  37.009  43.281  32.809  35.834  42.229  32.121
  39.071  41.228  32.244  38.656  42.302  31.178  39.613  42.362  33.319  40.003
  41.463  33.437  40.609  43.223  33.208  40.663  42.316  34.180  39.336  42.030
  30.277  36.520  41.892  30.519  35.332  41.083  29.642  37.261  41.477  29.349
  38.143  39.788  29.077  36.915  39.819  28.820  35.856  39.572  27.759  37.605
  38.905  27.103  37.045  40.597  27.392  37.561  39.155  27.948  38.996  39.171
  27.077  39.401  38.650  29.994  37.353  38.841  30.964  38.069  37.506  29.769
  36.705  37.457  29.140  35.917  36.385  30.722  36.844  36.688  31.768  36.897
  35.357  30.487  35.683  34.593  31.262  35.629  35.875  30.366  34.731  34.817
  29.541  35.725  35.782  30.566  38.246  35.401  31.578  38.877  35.828  29.392
  38.813  36.292  28.709  38.231  35.649  29.056  40.193  34.630  29.385  40.400
  35.772  27.530  40.478  36.787  27.206  40.248  35.462  27.034  41.889  36.405
  27.135  42.427  34.703  27.573  42.455  35.208  25.974  41.922  34.884  26.884
  39.620  35.386  26.856  38.803  36.586  29.813  41.167  36.138  30.288  42.209
  37.885  30.040  40.844  38.185  29.875  39.894  38.833  30.781  41.590  38.608
  30.575  42.636  40.225  30.268  41.371  40.182  29.201  41.588  40.507  30.456
  40.336  41.288  30.765  42.457  41.470  31.831  42.325  40.785  30.666  43.419
  42.572  29.939  42.352  43.520  30.299  43.093  42.677  28.949  41.542  38.615
  32.252  41.372  38.945  33.095  42.254  38.148  32.658  40.182  38.087  31.958
  39.457  37.730  34.047  39.854  38.511  34.694  40.255  37.439  34.346  38.443
  36.651  33.666  38.118  37.162  35.394  38.328  38.673  34.154  37.476  39.520
  33.659  37.951  38.304  33.624  36.598  39.322  35.515  36.972  39.295  36.595
  37.558  39.705  35.485  35.714  39.801  34.588  35.259  40.183  36.286  35.326
  36.538  34.489  40.772  36.801  35.445  41.543  35.439  33.722  40.856  35.262
  32.929  40.257  34.542  33.972  42.057  34.038  34.935  41.976  33.427  32.931
  42.190  33.871  31.936  42.164  32.725  33.023  43.624  32.411  34.036  43.874
  31.848  32.385  43.730  33.369  32.656  44.424  32.412  33.131  41.038  31.866
  34.070  41.121  32.933  33.227  40.085  31.477  31.996  40.852  30.794  32.008
  41.701  30.905  32.022  39.924  32.068  31.087  40.745  35.272  34.033  43.417
  34.994  34.894  44.146  36.091  33.009  43.738  36.212  32.251  43.083  36.710
  32.992  45.068  36.004  32.901  45.893  37.755  31.879  45.364  37.310  30.905
  45.163  38.547  32.021  44.629  38.348  31.940  46.688  39.164  31.435  46.689
  37.460  34.316  45.273  37.413  34.768  46.387  38.235  34.799  44.348  38.219
  34.352  43.442  38.999  36.008  44.526  39.687  35.895  45.363  39.893  36.128
  43.344  40.654  35.353  43.260  39.279  36.065  42.446  40.610  37.466  43.215
  41.524  37.744  44.235  41.753  37.091  45.063  42.148  38.934  44.234  42.830
  39.076  45.060  41.897  39.947  43.279  42.408  40.898  43.247  41.084  39.642
  42.185  40.958  40.393  41.418  40.445  38.398  42.140  39.879  38.128  41.261
  38.051  37.272  44.747  38.328  38.164  45.517  36.892  37.270  44.042  36.909
  36.631  43.260  35.862  38.263  44.286  36.309  39.257  44.277  34.906  38.091
  43.082  34.703  37.032  42.923  33.982  38.606  43.348  35.366  38.574  41.662
  36.344  38.290  41.275  34.353  38.081  40.645  33.371  38.302  41.064  34.454
  38.510  39.648  34.351  37.012  40.434  35.444  40.073  41.651  36.263  40.330
  42.323  35.543  40.397  40.615  34.562  40.485  42.140  35.053  38.118  45.586
  34.638  39.135  46.162  34.838  36.903  46.119  35.044  36.130  45.502  34.152
  36.842  47.438  33.221  37.409  47.447  33.739  35.464  47.864  34.567  34.756
  47.908  33.433  35.533  48.908  32.584  34.854  47.057  31.655  35.397  47.231
  32.777  34.840  45.984  32.362  33.354  47.358  31.636  32.999  46.626  33.250
  32.728  47.275  31.763  33.198  48.681  30.894  33.706  48.763  32.256  32.559
  49.716  31.674  32.768  50.890  30.823  33.311  50.912  32.124  32.460  51.740
  33.400  31.865  49.676  33.938  31.630  48.854  33.838  31.724  50.575  34.993
  37.594  48.514  34.463  38.293  49.337  36.314  37.455  48.474  36.650  36.794
  47.788  37.346  38.229  49.217  37.103  38.408  50.264  38.705  37.480  48.928
  38.919  37.357  47.867  39.536  38.111  49.245  38.723  36.074  49.433  38.536
  35.923  50.496  37.932  35.470  48.989  40.084  35.408  49.128  40.374  35.695
  48.117  40.845  35.729  49.839  39.814  33.868  49.265  39.694  33.666  50.330
  38.908  33.790  48.663  40.851  32.981  48.763  40.632  31.994  48.759  41.099
  33.141  47.797  41.632  33.213  49.359  37.557  39.673  48.833  37.697  40.479
  49.738  37.202  40.140  47.611  37.201  39.478  46.848  37.010  41.605  47.313
  37.826  42.199  47.725  36.945  41.747  45.795  37.841  41.213  45.481  36.097
  41.275  45.297  37.017  43.306  45.450  36.228  43.902  45.909  38.369  43.988
  45.798  39.149  43.280  45.516  38.459  44.950  45.293  38.332  44.311  46.839
  36.879  43.581  43.897  36.045  43.027  43.466  36.735  44.656  43.784  37.781
  43.270  43.370  35.751  42.143  48.028  35.743  43.304  48.459  34.627  41.364
  48.082  34.595  40.414  47.740  33.309  41.858  48.581  33.101  42.808  48.088
  32.209  40.879  48.234  32.138  40.766  47.152  32.484  39.952  48.737  30.854
  41.306  48.786  30.108  42.284  48.085  30.523  42.689  47.174  29.003  42.863
  48.718  28.416  43.564  48.143  28.522  42.313  49.891  27.285  42.736  50.319
  26.825  43.450  49.871  29.180  41.274  50.562  28.829  40.784  51.458  30.390
  40.768  50.014  30.887  39.969  50.544  33.388  42.120  50.105  33.107  43.205
  50.628  33.876  41.023  50.766  34.064  40.121  50.353  33.968  40.866  52.216
  33.059  41.298  52.635  34.018  39.394  52.504  34.627  38.864  51.772  34.559
  39.224  53.435  32.665  38.743  52.535  31.569  39.091  53.355  30.692  38.091
  53.079  29.716  38.073  53.541  31.195  37.276  52.105  30.632  36.530  51.722
  32.402  37.672  51.709  33.095  37.143  51.071  35.183  41.638  52.792  35.452
  41.458  53.944  35.843  42.535  51.970  35.475  42.659  51.038  37.048  43.408
  52.299  37.451  43.807  51.368  36.626  44.713  53.173  36.034  44.478  54.058
  37.546  45.225  53.456  35.840  45.738  52.333  36.095  45.850  51.167  34.761
  46.334  52.818  34.439  47.144  52.309  34.434  46.167  53.760  38.239  42.611
  52.958  38.985  43.107  53.752  38.303  41.359  52.585  37.867  41.105  51.711
  39.083  40.315  53.263  39.125  40.528  54.331  38.298  38.988  53.118  37.289
  39.194  53.475  38.216  38.633  52.091  38.809  37.699  53.823  38.270  36.824
  53.460  39.859  37.530  53.585  38.522  37.713  55.292  38.744  38.687  55.727
  37.521  37.345  55.519  39.510  36.701  56.015  39.148  35.687  55.844  40.483
  36.813  55.538  39.635  36.840  57.468  38.804  37.252  57.868  39.853  36.052
  58.062  40.356  37.509  57.693  40.555  40.211  52.835  41.351  39.621  53.489
  40.970  40.831  51.694  40.241  41.227  51.118  42.388  40.859  51.157  42.562
  39.787  51.065  42.282  41.480  49.765  42.047  42.503  50.062  43.200  41.536
  49.181  41.197  41.000  48.733  40.242  40.838  49.234  41.075  42.076  47.655
  42.024  42.538  47.382  40.590  41.718  46.747  40.455  42.883  48.046  41.620
  39.809  47.980  41.702  38.919  48.604  40.859  39.555  47.243  42.603  39.991
  47.545  43.318  41.564  52.170  42.902  42.436  52.923  44.649  41.243  52.202
  45.030  40.516  51.613  45.620  41.883  53.100  45.201  41.788  54.102  46.918
  41.047  52.989  47.613  41.458  53.721  46.749  39.990  53.195  47.570  41.208
  51.616  47.067  40.918  50.386  48.046  41.201  49.547  47.965  41.299  48.474
  49.102  41.621  50.201  49.854  42.163  49.800  48.879  41.580  51.512  49.449
  41.939  52.356  45.886  43.342  52.761  46.490  44.031  53.591  45.520  43.851
  51.529  45.094  43.196  50.888  45.728  45.273  51.131  46.743  45.553  51.412
  45.546  45.440  49.615  45.673  46.500  49.396  46.648  44.603  48.926  46.552
  44.736  47.848  47.646  44.949  49.196  46.674  43.553  49.216  44.215  44.969
  49.068  43.877  45.517  48.188  44.171  43.895  48.890  43.472  45.233  49.822
  44.773  46.285  51.823  43.758  45.889  52.426  45.033  47.597  51.640  45.724
  47.834  50.943  44.244  48.692  52.271  44.361  48.561  53.347  44.875  49.997
  51.959  45.836  50.036  52.471  45.075  50.082  50.891  44.100  51.185  52.332
  43.956  51.128  53.279  42.764  48.616  51.877  42.433  48.333  50.717  41.874
  48.753  52.888  42.149  48.904  53.848  40.404  48.685  52.634  40.064  47.761
  52.167  39.651  48.916  53.955  39.847  48.080  54.627  40.106  49.747  54.494
  38.064  48.894  53.846  37.756  48.169  53.093  37.600  48.508  54.754  37.465
  50.303  53.760  36.637  50.549  52.820  37.787  51.101  54.656  40.000  49.835
  51.719  39.281  49.658  50.733  40.555  51.041  51.936  41.284  51.167  52.623
  40.337  52.093  50.942  39.277  52.338  51.001  41.043  53.399  51.352  40.739
  53.629  52.373  42.130  53.316  51.362  40.559  54.687  50.515  40.670  54.602
  49.434  39.491  54.868  50.629  41.211  55.977  51.118  41.119  55.987  52.205
  42.282  55.933  50.922  40.765  57.196  50.421  40.112  57.811  50.885  41.152
  57.663  49.176  40.612  58.702  48.727  39.994  59.186  49.362  40.807  58.969
  47.772  42.094  57.112  48.449  42.539  56.238  48.688  42.346  57.520  47.559
  40.719  51.786  49.506  40.150  52.344  48.594  41.694  50.946  49.125  42.264
  50.440  49.788  41.941  50.456  47.758  41.909  51.155  46.922  43.284  49.697
  47.698  43.449  49.609  46.625  44.035  50.305  48.203  43.295  48.355  48.296
  43.137  48.378  49.243  40.890  49.440  47.334  40.562  49.499  46.125  40.375
  48.545  48.216  40.733  48.527  49.160  39.338  47.632  47.931  39.633  47.069
  47.045  39.110  46.764  49.179  38.916  47.423  50.025  38.238  46.139  48.991
  40.367  45.883  49.395  40.358  45.226  48.525  41.344  46.362  49.469  40.197
  44.966  50.624  39.519  43.979  50.568  40.801  45.162  51.803  41.567  45.819
  51.841  40.562  44.538  52.560  37.998  48.414  47.534  37.281  47.973  46.569
  37.755  49.546  48.213  38.332  49.555  49.042  36.738  50.532  48.046  35.785
  50.020  48.178  36.906  51.755  48.981  37.344  51.377  49.905  37.522  52.513
  48.498  35.519  52.330  49.358  35.031  52.739  48.474  34.868  51.584  49.815
  35.729  53.532  50.248  36.322  54.301  49.753  34.781  53.929  50.612  36.477
  53.174  51.455  36.426  52.233  51.819  36.929  54.032  52.354  37.079  55.275
  52.087  36.861  55.665  51.182  37.500  55.895  52.764  37.378  53.730  53.545
  37.359  52.744  53.761  37.523  54.442  54.247  36.708  51.089  46.611  35.651
  51.080  45.967  37.853  51.511  46.126  38.653  51.551  46.742  38.030  52.211
  44.873  37.263  52.975  44.741  39.465  52.766  44.797  40.187  51.955  44.896
  39.784  53.411  43.452  40.837  53.673  43.355  39.853  52.695  42.632  39.130
  54.243  43.191  39.620  53.940  45.859  39.071  54.784  45.443  39.121  53.649
  46.783  41.105  54.375  46.173  41.704  53.509  46.456  41.605  54.824  45.314
  41.105  55.044  47.033  37.843  51.241  43.648  37.173  51.681  42.723  38.127
  49.944  43.773  38.780  49.748  44.518  37.934  48.903  42.783  37.986  49.393
  41.811  39.050  47.876  42.987  39.064  47.699  44.062  38.767  46.575  42.162
  39.093  46.712  41.131  39.313  45.782  42.673  37.705  46.339  42.089  40.424
  48.446  42.535  40.393  48.438  41.446  40.427  49.489  42.852  41.252  47.815
  42.858  36.500  48.400  42.739  36.047  48.313  41.606  35.818  48.316  43.896
  36.334  48.346  44.763  34.341  48.189  43.890  34.098  47.329  43.267  33.792
  47.827  45.302  34.285  48.442  46.054  32.726  48.054  45.321  34.172  46.305
  45.602  33.545  45.727  44.925  35.187  46.056  45.292  33.877  45.832  46.987
  32.823  46.031  47.177  34.052  44.759  47.071  34.649  46.385  48.171  35.660
  45.978  48.193  34.547  47.470  48.187  34.081  45.864  49.360  33.102  46.101
  49.436  34.098  44.854  49.356  34.559  46.133  50.208  33.598  49.330  43.195
  32.659  49.075  42.437  34.023  50.617  43.356  34.795  50.752  43.994  33.466
  51.744  42.673  32.385  51.635  42.763  33.802  53.120  43.389  33.687  53.006
  44.467  34.832  53.371  43.135  32.955  54.258  42.897  31.923  53.915  42.970
  33.208  55.065  43.584  33.168  54.760  41.398  34.286  54.953  40.967  32.100
  55.105  40.734  31.189  54.871  41.101  32.189  55.533  39.823  33.854  51.710
  41.188  33.025  51.880  40.325  35.081  51.359  40.861  35.837  51.509  41.513
  35.530  51.177  39.493  35.180  52.077  38.988  37.098  51.136  39.381  37.431
  50.328  40.033  37.416  50.810  38.391  37.518  52.086  39.710  34.997  50.003
  38.649  35.013  50.085  37.415  34.697  48.890  39.321  34.788  48.797  40.323
  34.244  47.658  38.581  34.620  47.786  37.566  34.881  46.352  39.169  34.805
  45.508  38.483  35.938  46.567  39.325  34.137  45.975  40.377  34.083  46.797
  41.091  33.100  45.728  40.148  34.931  44.557  41.226  34.096  43.283  40.309
  34.491  43.399  39.300  34.446  42.315  40.669  33.011  43.348  40.385  32.747
  47.527  38.458  32.236  46.503  38.106  31.981  48.623  38.826  32.425  49.412
  39.275  30.519  48.837  38.620  29.998  48.031  39.136  30.186  50.114  39.434
  30.455  50.024  40.486  30.848  50.821  38.935  28.658  50.432  39.275  28.314
  50.303  38.249  27.759  49.558  40.159  26.748  49.604  39.754  28.072  48.515
  40.200  27.546  49.996  41.134  28.233  51.930  39.635  28.569  52.524  38.785
  27.165  52.148  39.646  28.733  52.279  40.539  30.066  48.918  37.170  30.561
  49.785  36.423  29.169  47.959  36.795  28.971  47.246  37.482  28.734  47.813
  35.433  29.245  48.523  34.782  28.893  46.383  34.896  28.115  45.698  35.235
  28.984  46.288  33.368  29.991  46.478  32.995  28.686  45.288  33.054  28.329
  47.045  32.937  30.115  45.906  35.479  30.857  46.503  35.359  27.228  48.184
  35.318  26.880  48.729  34.320  26.439  48.133  36.342  26.722  47.737  37.227
  25.010  48.374  36.220  24.762  49.101  35.447  24.323  47.009  35.767  24.863
  46.553  34.937  24.276  46.227  36.526  22.815  47.202  35.429  22.340  46.227
  35.316  22.274  47.615  36.280  22.591  48.040  34.145  23.277  47.826  33.113
  21.744  48.922  34.129  24.345  48.777  37.504  24.683  48.243  38.556  23.354
  49.710  37.385  23.085  50.102  36.494  22.608  50.189  38.554  22.548  49.425
  39.328  23.378  51.321  39.216  23.701  52.126  38.556  22.758  51.737  40.011
  24.252  50.969  39.765  21.231  50.587  38.087  20.846  51.722  38.012  20.391
  49.639  37.789  20.638  48.668  37.915  19.001  49.857  37.450  18.894  50.588
  36.649  18.506  48.468  36.975  19.132  47.971  36.233  18.277  47.813  37.816
  17.127  48.586  36.322  16.089  48.311  36.899  17.022  48.962  35.121  16.208
  48.644  34.614  17.789  49.181  34.502  18.141  50.319  38.664  16.956  50.590
  38.549  18.710  50.257  39.884  19.582  49.761  40.000  17.975  50.467  41.159
  18.657  50.982  41.835  17.075  51.073  41.060  17.479  49.168  41.812  17.821
  48.874  42.930  16.705  48.349  41.123  16.411  48.516  40.171  16.226  47.071
  41.705  15.842  47.436  42.658  15.202  46.452  40.722  15.661  46.455  39.733
  15.079  45.403  40.988  13.914  47.304  40.620  13.066  47.040  39.740  13.677
  48.138  41.532  17.381  46.131  41.850  17.226  45.229  42.651  18.540  46.285
  41.150  18.610  47.026  40.468  19.747  45.516  41.401  19.951  45.386  42.464
  19.609  44.134  40.678  20.472  43.487  40.833  18.699  43.641  41.020  19.455
  44.335  39.194  20.624  44.475  38.369  21.623  44.575  38.769  20.478  44.517
  36.980  21.316  44.541  36.299  19.211  44.359  36.382  19.079  44.348  35.013
  18.175  44.536  34.749  18.066  44.186  37.210  17.077  44.103  36.785  18.187
  44.209  38.607  17.289  43.963  39.155  20.890  46.337  40.776  20.750  47.296
  39.959  22.120  45.863  41.017  22.139  44.971  41.489  23.434  46.444  40.736
  23.393  47.003  39.801  24.072  47.088  41.988  23.655  46.451  42.768  25.644
  47.176  42.079  26.048  47.690  41.206  25.922  47.562  43.060  26.090  46.183
  42.122  23.523  48.492  42.163  24.029  49.125  41.433  22.463  48.445  41.914
  23.724  49.092  43.567  23.284  50.089  43.577  23.198  48.498  44.315  24.749
  49.061  43.937  24.433  45.325  40.313  24.457  44.261  40.879  25.221  45.564
  39.264  25.214  46.465  38.806  26.340  44.671  38.853  26.287  43.792  39.496
  26.172  44.253  37.360  26.229  45.154  36.749  27.358  43.386  36.936  28.307
  43.922  36.941  27.425  42.679  37.763  27.161  42.883  35.989  24.789  43.473
  37.250  24.856  42.569  37.855  23.941  44.053  37.613  24.360  43.102  35.846
  24.297  43.957  35.174  24.854  42.233  35.412  23.332  42.747  35.922  27.622
  45.323  39.118  27.688  46.507  38.813  28.572  44.522  39.640  28.343  43.549
  39.785  30.013  44.862  39.620  30.117  45.796  39.069  30.431  44.970  41.084
  30.292  44.012  41.586  31.460  45.320  41.149  29.616  46.091  41.870  29.707
  46.998  41.271  28.545  45.890  41.853  30.244  46.537  43.248  30.263  45.646
  43.876  31.205  47.050  43.256  29.309  47.474  43.834  28.547  47.079  44.365
  29.170  48.817  43.610  29.980  49.468  42.814  30.745  48.942  42.416  29.799
  50.450  42.662  28.128  49.454  44.057  27.652  49.078  44.865  28.007  50.444
  43.899  30.754  43.739  38.824  30.568  42.600  39.196  31.441  43.980  37.731
  31.553  44.980  37.646  32.209  42.993  36.953  32.638  42.323  37.698  31.134
  42.273  36.049  31.534  41.319  35.706  30.279  41.971  36.654  30.745  42.984
  35.320  33.347  43.514  36.041  33.473  44.715  35.792  34.094  42.573  35.478
  33.958  41.692  35.952  35.201  42.732  34.492  35.073  43.729  34.069  36.524
  42.782  35.278  36.567  43.487  36.108  36.674  41.825  35.776  37.802  43.178
  34.463  38.705  42.920  35.017  37.693  42.613  33.538  37.929  44.636  34.079
  36.974  45.130  33.903  38.416  45.106  34.933  38.751  44.813  32.818  39.197
  45.808  32.810  39.567  44.090  32.804  38.014  44.543  31.557  38.538  44.794
  30.731  37.686  43.588  31.546  37.192  45.129  31.592  35.151  41.710  33.344
  35.099  40.524  33.543  35.142  42.235  32.085  35.138  43.245  32.086  35.243
  41.431  30.850  34.704  40.493  30.985  34.649  42.240  29.716  34.605  41.623
  28.818  33.189  42.574  29.948  33.127  43.119  30.890  32.867  43.315  29.217
  32.560  41.685  30.000  35.404  43.412  29.456  35.974  43.146  28.731  36.694
  41.114  30.526  37.574  41.740  31.158  36.949  40.216  29.557  36.137  39.657
  29.336  38.277  40.083  28.981  38.506  40.993  28.426  38.981  39.814  29.768
  38.403  38.995  27.894  37.393  38.441  27.546  39.613  38.809  27.308  40.375
  39.347  27.694  39.881  37.877  26.251  39.259  36.983  26.290  39.441  38.598
  24.983  38.375  38.800  25.082  40.050  39.496  25.095  39.641  38.019  23.588
  39.977  36.625  23.430  40.009  36.017  24.322  40.089  36.028  22.175  40.258
  34.971  22.031  39.807  36.831  21.086  39.746  36.329  19.902  39.520  35.397
  19.940  39.695  38.251  21.190  39.572  38.844  20.296  39.601  38.849  22.452
  39.412  39.910  22.529  41.385  37.493  26.199  42.293  38.403  26.105  41.717
  36.158  26.142  40.980  35.468  26.111  43.030  35.624  25.886  43.809  36.238
  26.338  43.094  34.271  26.578  42.863  34.292  27.643  42.338  33.618  26.141
  44.392  33.726  26.429  44.338  32.770  26.365  43.336  35.446  24.434  42.673
  34.699  23.727  44.249  36.209  23.944  44.839  36.711  24.592  44.369  36.530
  22.448  43.498  36.215  21.872  44.536  38.021  22.355  44.415  38.292  21.306
  43.478  38.823  23.222  43.363  39.829  22.819  42.468  38.435  23.086  43.821
  39.014  24.239  45.816  38.474  22.794  45.933  39.394  22.544  45.617  35.960
  21.619  45.564  35.733  20.418  46.672  35.588  22.344  46.627  35.738  23.342
  47.920  35.026  21.866  47.846  35.049  20.779  49.143  35.716  22.413  49.309
  35.386  23.439  49.974  35.305  21.840  49.070  37.252  22.339  48.775  37.566
  21.338  48.359  37.629  23.075  50.422  37.877  22.656  50.774  37.546  23.633
  51.131  37.525  21.906  50.357  39.337  22.570  49.989  39.735  21.718  50.847
  40.270  23.333  51.634  39.948  24.356  51.940  39.001  24.526  51.835  40.617
  25.086  50.620  41.546  23.215  50.137  42.038  22.477  51.062  42.164  23.881
  48.077  33.484  22.019  48.398  32.757  21.032  47.829  33.008  23.239  47.667
  33.696  23.960  48.039  31.621  23.585  48.725  31.315  22.795  48.686  31.562
  24.987  48.026  32.013  25.728  48.931  30.099  25.524  47.989  29.551  25.556
  49.513  29.465  24.855  49.240  30.108  26.569  49.997  32.382  25.108  49.768
  33.418  24.859  50.268  32.435  26.163  51.262  31.906  24.396  52.080  32.574
  24.666  51.510  30.910  24.764  51.124  31.900  23.315  46.753  30.762  23.591
  45.699  31.099  24.114  46.742  29.746  22.670  47.585  29.686  22.117  45.706
  28.849  22.453  44.843  29.465  22.197  46.025  27.776  21.415  47.044  27.420
  21.570  45.198  27.070  21.484  46.034  28.203  19.921  46.922  28.817  19.766
  46.121  27.357  19.238  44.786  29.017  19.515  44.939  29.687  18.513  43.669
  28.889  20.043  45.295  28.122  23.803  46.143  27.812  24.599  44.031  27.630
  23.957  43.691  26.647  24.909  44.169  26.913  25.852  44.079  25.658  24.667
  42.209  26.596  25.021  41.882  27.280  25.805  41.716  25.635  25.172  41.710
  27.040  23.620  40.728  27.513  23.621  41.528  26.168  22.992  42.868  27.968
  23.145  43.050  27.828  22.079  42.464  29.417  23.516  42.147  29.774  24.655
  42.311  30.231  22.509  42.816  29.948  21.681  41.894  31.659  22.722  42.633
  32.144  23.360  41.984  32.308  21.364  41.261  31.838  20.697  41.722  33.359
  21.486  43.429  32.285  20.737  44.190  32.628  21.438  43.729  31.294  20.396
  43.472  33.267  19.567  42.624  32.990  18.941  43.326  34.276  19.953  44.850
  32.980  18.857  45.615  33.617  19.300  45.078  31.944  19.106  44.826  33.120
  17.328  45.786  33.170  17.019  44.319  32.362  16.895  44.480  34.046  17.122
  40.454  31.667  23.373  39.494  31.063  22.875  40.290  32.254  24.541  41.154
  32.636  24.898  39.177  32.291  25.492  38.343  31.906  24.905  39.476  31.234
  26.617  38.624  31.250  27.296  39.374  29.692  26.200  38.375  29.306  25.998
  40.023  29.518  25.341  39.721  29.071  27.026  40.678  31.478  27.627  40.914
  30.556  28.158  41.585  31.711  27.068  40.492  32.612  28.688  40.445  33.524
  28.092  39.612  32.580  29.330  41.397  32.756  29.277  38.639  33.699  25.930
  39.434  34.661  26.036  37.305  33.873  26.210  36.788  33.005  26.197  36.673
  35.138  26.706  37.473  35.866  26.842  36.009  35.549  25.946  36.022  34.960
  28.026  35.608  33.912  28.442  36.089  35.975  28.872  36.566  36.793  28.521
  35.656  35.938  30.258  35.305  34.944  30.535  36.871  36.269  31.203  37.239
  37.267  30.966  36.521  36.403  32.227  38.118  35.427  31.347  39.235  35.586
  30.662  39.379  36.257  29.828  40.134  34.673  31.086  41.089  34.600  30.766
  39.635  33.903  32.102  40.198  32.908  32.890  41.167  32.492  32.656  39.426
  32.256  33.832  39.844  31.447  34.413  38.112  32.698  34.002  37.485  32.094
  34.642  37.581  33.710  33.240  36.547  34.009  33.338  38.384  34.402  32.333
  34.655  37.075  30.538  34.697  38.106  29.907  33.784  36.882  31.506  33.880
  36.008  32.003  33.146  37.898  32.320  33.743  38.804  32.218  31.762  38.164
  31.692  31.845  38.179  30.605  31.101  37.369  32.036  31.179  39.561  32.161
  31.937  40.665  32.391  32.977  40.817  32.143  31.118  41.665  32.791  31.496
  42.576  33.007  29.788  41.328  33.022  28.554  41.886  33.583  28.490  42.885
  33.990  27.341  41.095  33.440  26.383  41.472  33.764  27.405  39.750  33.062
  26.499  39.162  33.072  28.665  39.216  32.593  28.711  38.172  32.323  29.837
  40.003  32.508  33.025  37.495  33.732  32.666  36.340  33.979  33.553  38.327
  34.699  33.929  39.235  34.466  33.637  37.847  36.193  32.938  37.011  36.177
  34.950  37.184  36.627  34.810  36.597  37.535  35.439  36.103  35.544  34.602
  35.423  35.381  35.680  36.510  34.562  36.271  35.514  35.928  36.091  38.239
  36.840  37.098  37.824  36.789  36.026  38.900  35.976  35.874  38.931  37.654
  33.071  38.932  37.077  33.527  40.069  36.874  32.184  38.670  38.054  31.906
  37.710  38.200  31.554  39.706  38.912  32.398  40.046  39.512  31.228  40.483
  38.221  30.521  39.184  39.908  30.491  38.047  40.355  29.575  40.114  40.205
  29.582  41.016  39.751  28.438  39.792  41.133  28.179  38.746  40.970  28.850
  39.945  42.650  27.993  39.764  43.298  29.686  39.271  42.834  29.391  41.232
  43.094  28.538  42.201  43.633  27.473  42.135  43.469  29.274  43.151  44.269
  28.865  43.999  44.635  30.627  42.824  44.279  31.727  43.423  44.935  31.578
  44.276  45.580  33.011  42.775  44.881  33.850  43.135  45.457  33.170  41.623
  44.223  34.110  41.097  44.308  32.050  40.988  43.561  32.131  40.107  42.942
  30.700  41.601  43.589  27.106  40.570  40.843  27.209  41.544  40.095  25.956
  40.036  41.326  26.082  39.222  41.912  24.723  40.829  41.340  24.778  41.757
  40.770  23.556  40.071  40.677  23.317  39.230  41.327  22.298  40.958  40.624
  22.363  41.782  39.914  21.581  40.259  40.192  21.918  41.321  41.579  23.904
  39.735  39.276  23.021  39.362  38.758  24.296  40.636  38.803  24.722  39.016
  39.226  24.415  41.186  42.842  24.232  40.301  43.643  24.288  42.479  43.163
  24.395  43.157  42.423  23.834  42.972  44.466  24.068  42.204  45.202  24.506
  44.256  44.904  24.350  45.162  44.318  24.138  44.400  45.920  26.026  44.103
  44.901  26.237  43.117  45.316  26.222  44.196  43.833  26.795  45.190  45.649
  26.208  45.817  46.600  27.929  45.537  45.272  22.279  43.116  44.434  21.705
  43.827  43.606  21.617  42.507  45.429  22.077  41.866  46.059  20.145  42.522
  45.611  19.737  43.173  44.837  19.659  41.120  45.539  19.931  40.501  46.394
  18.574  41.211  45.579  20.131  40.267  44.244  21.211  40.265  44.097  19.719
  38.794  44.468  19.919  38.279  43.529  20.225  38.338  45.320  18.662  38.719
  44.723  19.328  40.726  43.053  19.534  40.286  42.078  18.294  40.768  43.394
  19.644  41.749  42.852  19.709  43.210  46.896  20.579  43.590  47.734  18.400
  43.397  47.108  17.748  43.067  46.411  17.958  44.090  48.354  18.477  45.049
  48.336  16.511  44.448  48.133  15.915  43.536  48.168  16.116  45.048  48.952
  16.160  45.302  46.895  15.216  44.944  46.193  16.880  46.315  46.515  18.214
  43.399  49.703  18.333  44.133  50.717  18.537  42.120  49.706  18.401  41.718
  48.790  19.134  41.301  50.760  19.518  41.968  51.532  17.962  40.423  51.379
  17.573  39.682  50.682  18.246  39.771  52.205  16.841  41.282  51.893  15.650
  40.902  51.585  16.997  42.276  52.683  20.372  40.448  50.483  21.016  39.948
  51.422  20.828  40.211  49.224  20.235  40.666  48.544  21.798  39.133  48.858
  22.307  38.815  49.768  20.944  37.945  48.383  20.045  37.929  48.998  20.541
  38.158  47.393  21.646  36.530  48.462  22.810  36.380  48.673  20.944  35.505
  48.174  21.431  34.620  48.187  20.066  35.567  47.678  22.870  39.597  47.847
  22.709  40.656  47.240  23.912  38.763  47.620  23.922  37.922  48.180  24.828
  38.821  46.567  24.471  39.527  45.817  26.203  39.293  47.040  26.529  38.503
  47.717  27.162  39.447  45.923  27.300  38.458  45.484  26.755  40.193  45.240
  28.074  39.922  46.285  26.047  40.613  47.823  27.058  40.871  48.138  25.526
  41.340  47.199  25.366  40.444  48.657  24.930  37.467  45.825  25.132  36.440
  46.450  24.560  37.406  44.519  24.143  38.231  44.111  24.926  36.190  43.682
  25.034  35.373  44.396  23.789  35.838  42.759  23.413  36.746  42.288  24.083
  35.248  41.891  22.651  35.212  43.493  21.905  35.807  44.450  21.969  36.834
  44.777  20.941  34.926  44.808  20.310  35.134  45.568  20.971  33.756  44.065
  20.175  32.569  44.120  19.264  32.648  44.695  20.512  31.469  43.311  20.012
  30.512  43.317  21.701  31.472  42.568  21.930  30.647  41.911  22.415  32.687
  42.429  23.166  32.732  41.654  22.145  33.830  43.311  26.263  36.444  42.939
  26.270  37.340  42.131  27.349  35.811  43.256  27.278  35.033  43.895  28.596
  35.950  42.569  28.787  36.952  42.184  29.710  35.545  43.584  29.499  34.548
  43.970  30.648  35.313  43.080  29.962  36.415  44.822  29.108  36.253  45.940
  28.291  35.559  45.809  29.378  36.951  47.082  28.865  36.634  47.978  30.420
  37.935  47.140  30.591  38.374  48.112  31.180  38.172  45.915  31.937  38.942
  45.923  30.943  37.399  44.769  31.549  37.617  43.902  28.646  34.962  41.314
  28.158  33.842  41.345  29.372  35.441  40.315  29.639  36.414  40.349  29.374
  34.784  39.008  29.322  33.709  39.180  28.205  35.212  38.118  28.299  34.607
  37.216  27.246  34.969  38.576  28.185  36.591  37.684  29.066  36.984  36.698
  29.685  36.202  36.284  29.072  38.325  36.190  29.744  38.635  35.404  28.151
  39.262  36.683  28.175  40.277  36.314  27.155  38.829  37.619  26.458  39.590
  37.938  27.239  37.522  38.132  26.670  37.133  38.964  30.702  34.948  38.249
  31.511  35.872  38.424  30.860  33.909  37.369  30.228  33.123  37.308  32.007
  33.838  36.439  31.996  34.855  36.046  33.340  33.409  37.095  34.198  33.449
  36.425  33.567  33.960  38.008  33.350  32.336  37.285  31.681  33.019  35.240
  30.955  32.038  35.301  32.147  33.434  34.072  32.821  34.183  34.150  31.973
  32.830  32.783  31.682  31.792  32.949  30.890  33.504  32.038  30.405  32.686
  31.506  30.170  33.871  32.770  31.366  34.493  30.956  30.543  35.206  30.905
  32.251  35.007  31.332  31.693  33.854  29.360  30.060  33.196  29.032  29.998
  32.929  27.977  30.006  32.312  29.668  29.299  33.958  29.195  33.272  32.663
  31.955  34.134  33.555  32.024  33.356  31.592  31.114  32.564  30.966  31.094
  34.557  31.327  30.304  34.919  32.294  29.956  35.528  30.557  31.208  35.823
  31.242  32.003  35.058  29.705  31.698  36.767  29.996  30.413  36.742  29.180
  29.476  37.968  30.417  30.720  38.679  30.371  30.004  38.040  31.011  31.533
  34.039  30.594  29.043  33.485  29.492  29.137  34.258  31.061  27.798  34.526
  32.033  27.737  33.990  30.367  26.562  33.807  29.299  26.679  32.679  30.983
  25.795  32.566  30.489  24.830  31.787  30.792  26.392  32.769  32.558  25.587
  32.929  32.955  26.589  33.639  32.892  25.022  31.320  33.377  24.782  31.137
  32.454  23.232  31.226  31.380  23.398  30.247  32.715  22.659  31.922  32.767
  22.542  35.143  30.472  25.575  35.979  31.357  25.621  35.156  29.593  24.563
  34.481  28.842  24.522  36.096  29.761  23.412  37.101  29.862  23.822  36.239
  28.544  22.503  35.224  28.380  22.141  36.900  28.837  21.687  36.688  27.218
  23.059  37.118  26.349  22.255  36.565  26.951  24.270  35.903  30.967  22.551
  34.746  31.310  22.282  36.951  31.565  22.017  37.874  31.175  22.144  36.926
  32.879  21.429  35.955  33.020  20.952  37.107  33.936  22.545  36.482  33.645
  23.389  38.113  33.916  22.964  36.742  35.378  22.137  36.915  36.088  22.945
  37.349  35.614  21.263  35.002  35.705  21.672  34.147  35.238  23.255  34.581
  35.725  24.129  33.077  35.437  23.191  34.247  34.192  23.543  37.883  32.991
  20.278  38.929  33.602  20.468  37.538  32.441  19.122  36.432  31.505  18.839
  35.478  32.007  18.679  36.330  30.767  19.635  36.775  30.677  17.573  35.928
  30.446  16.926  37.351  29.794  17.850  37.715  31.582  16.818  37.201  32.219
  16.099  38.387  31.028  16.162  38.442  32.414  17.929  39.285  31.792  18.231
  38.770  33.897  17.415  39.940  34.134  17.053  37.776  34.817  17.318  36.886
  34.450  17.623  37.873  36.169  16.830  38.905  36.438  17.054  37.507  36.286
  15.347  37.914  37.216  14.949  38.088  35.126  14.509  37.529  34.232  14.783
  37.857  35.284  13.455  39.125  35.005  14.821  36.152  36.368  15.042  35.968
  36.721  14.168  36.998  37.116  17.685  36.068  36.751  18.346  37.328  38.385
  17.577  38.190  38.625  17.108  36.800  39.531  18.332  36.757  39.350  19.406
  37.566  40.847  18.139  37.737  41.022  17.076  36.940  41.679  18.462  38.837
  40.731  18.849  39.454  40.326  18.235  35.295  39.734  18.014  34.574  40.332
  18.875  34.686  39.067  17.050  35.183  38.626  16.290  33.204  39.334  16.732
  32.961  40.397  16.731  32.863  38.857  15.265  33.018  37.786  15.137  31.841
  39.171  15.056  33.614  39.566  14.153  33.726  39.050  13.054  34.233  40.602
  14.438  32.354  38.662  17.763  31.224  39.115  18.000  32.774  37.560  18.427
  33.749  37.296  18.444  32.048  36.857  19.437  31.025  36.711  19.091  32.454
  35.857  19.592  31.955  37.480  20.851  31.266  36.931  21.743  32.814  38.509
  21.134  33.442  38.777  20.389  33.024  39.076  22.512  33.406  38.283  23.154
  33.902  40.378  22.466  33.561  40.939  21.597  33.769  41.084  23.286  35.307
  39.996  22.040  35.289  39.543  21.048  36.094  41.338  21.844  36.034  41.959
  22.738  37.158  41.307  21.611  35.561  41.913  21.086  35.986  39.088  23.056
  35.941  39.498  24.065  35.628  38.059  23.031  37.041  38.979  22.805  31.681
  39.504  23.255  31.580  39.248  24.453  30.687  40.018  22.573  30.775  40.065
  21.568  29.384  40.293  23.166  29.512  40.992  23.992  28.712  40.810  22.480
  28.675  39.071  23.828  27.986  39.221  24.829  28.961  37.834  23.351  29.565
  37.776  22.544  28.343  36.685  23.873  27.256  36.763  23.903  28.727  35.532
  22.963  29.751  35.166  22.888  28.154  34.740  23.445  28.193  35.731  21.506
  28.777  36.511  21.019  28.357  34.426  20.723  28.093  33.557  21.325  27.694
  34.340  19.862  29.385  34.418  20.361  26.669  36.040  21.353  26.256  36.102
  20.346  26.106  35.304  21.925  26.581  37.056  21.740  28.708  36.303  25.300
  27.935  35.646  25.955  29.908  36.784  25.680  30.417  37.260  24.949  30.323
  36.620  27.075  30.329  35.547  27.263  31.745  37.267  27.208  31.562  38.337
  27.104  32.178  36.908  28.142  32.888  36.868  26.256  33.064  35.807  26.433
  32.506  36.870  25.235  34.127  37.787  26.417  34.491  37.738  27.444  34.765
  37.484  25.587  33.731  39.227  26.194  32.760  39.379  25.961  34.449  40.327
  26.285  34.009  41.526  26.103  33.047  41.662  25.826  34.662  42.246  25.826
  35.684  40.258  26.549  36.115  39.394  26.844  36.159  41.119  26.779  29.268
  37.358  28.029  28.781  36.755  28.941  28.944  38.625  27.852  29.340  39.149
  27.084  27.932  39.275  28.660  28.181  38.970  29.676  28.032  40.831  28.521
  27.722  41.085  27.508  27.256  41.232  29.173  29.387  41.529  28.834  29.202
  42.583  29.042  29.802  41.170  29.776  30.406  41.472  27.737  31.238  40.631
  27.693  30.394  42.345  26.778  29.717  43.086  26.892  31.048  42.363  26.009
  26.534  38.660  28.349  25.841  38.139  29.223  26.216  38.567  27.047  26.813
  38.969  26.339  24.764  38.219  26.651  24.017  38.934  26.994  24.648  38.183
  25.166  24.975  39.126  24.729  25.262  37.393  24.733  23.563  38.140  25.068
  24.244  36.835  27.172  23.124  36.839  27.740  25.086  35.815  27.062  25.975
  35.929  26.596  24.691  34.473  27.431  23.712  34.209  27.031  25.725  33.449
  26.920  26.676  33.819  27.303  25.530  32.024  27.449  26.391  31.411  27.184
  25.510  32.050  28.539  24.642  31.519  27.070  25.855  33.283  25.355  24.981
  32.793  24.925  25.981  34.284  24.941  27.090  32.473  24.899  26.866  31.414
  25.021  27.231  32.732  23.849  28.057  32.778  25.299  24.531  34.407  28.955
  23.736  33.653  29.436  25.269  35.250  29.602  25.897  35.888  29.134  25.338
  35.292  31.045  25.319  34.285  31.462  26.652  35.947  31.584  26.833  36.963
  31.232  26.748  35.906  33.046  26.863  34.882  33.402  27.610  36.436  33.451
  25.900  36.347  33.570  27.823  35.315  30.996  28.160  35.817  30.249  24.043
  36.008  31.559  23.487  35.515  32.506  23.703  37.137  31.031  24.412  37.529
  30.426  22.528  37.898  31.265  22.542  38.064  32.342  22.551  39.229  30.424
  22.655  39.046  29.355  21.598  39.715  30.633  23.581  40.244  30.943  23.504
  40.178  32.028  24.513  39.905  30.489  23.387  41.663  30.467  22.935  41.731
  29.478  22.763  42.129  31.230  24.695  42.403  30.529  24.998  42.455  31.575
  25.438  41.886  29.920  24.497  43.858  30.114  24.130  43.976  29.180  23.894
  44.357  30.752  25.384  44.339  30.067  21.292  37.047  31.068  20.408  37.262
  31.893  21.328  36.037  30.227  22.116  36.003  29.596  20.234  35.020  30.013
  19.306  35.588  29.952  20.439  34.277  28.652  21.462  33.901  28.651  19.747
  33.436  28.647  20.194  35.192  27.384  20.740  36.133  27.448  20.582  34.727
  26.478  18.711  35.578  27.148  18.470  36.080  26.030  17.895  35.577  28.064
  20.189  33.986  31.152  19.107  33.618  31.620  21.300  33.470  31.660  22.079
  34.020  31.328  21.519  32.598  32.875  20.810  31.775  32.786  22.935  31.955
  33.030  23.680  32.742  33.152  23.061  31.034  34.231  22.168  30.414  34.149
  24.003  30.489  34.174  22.899  31.569  35.166  23.102  30.936  31.892  22.198
  30.329  31.948  23.031  31.483  30.952  23.972  30.279  31.905  21.015  33.223
  34.167  20.218  32.576  34.853  21.399  34.438  34.440  22.192  34.808  33.935
  20.821  35.205  35.509  20.849  34.587  36.407  21.555  36.489  35.715  21.597
  37.118  34.826  20.963  37.133  36.364  22.992  36.379  36.298  23.303  35.517
  35.709  23.710  37.640  35.850  24.737  37.480  36.179  23.666  37.790  34.771
  23.223  38.504  36.302  23.224  36.004  37.776  22.767  35.068  38.098  24.303
  36.081  37.912  22.740  36.869  38.229  19.312  35.340  35.317  18.609  35.320
  36.317  18.830  35.431  34.103  19.409  35.569  33.287  17.388  35.432  33.886
  16.936  36.099  34.621  17.099  36.083  32.527  17.966  35.869  31.901  16.235
  35.588  32.082  17.073  37.651  32.541  16.218  37.834  33.192  17.939  38.096
  33.031  16.858  38.193  31.148  17.758  37.903  30.606  16.015  37.678  30.687
  16.700  39.749  31.115  17.362  40.184  31.863  16.961  40.039  30.097  15.403
  40.373  31.348  14.717  39.870  30.803  15.100  40.277  32.307  15.360  41.354
  31.114  16.713  34.102  34.145  15.653  34.074  34.798  17.304  32.937  33.701
  18.001  32.938  32.969  16.684  31.599  33.940  15.667  31.571  33.550  17.492
  30.552  33.129  17.259  30.728  32.079  18.564  30.615  33.318  17.075  29.109
  33.460  17.327  28.756  34.460  15.996  28.974  33.378  17.688  28.189  32.510
  18.755  28.446  31.982  17.146  26.959  32.353  16.222  26.809  32.733  17.538
  26.257  31.742  16.582  31.239  35.436  15.523  30.884  35.961  17.749  31.403
  36.157  18.537  31.930  35.808  17.882  31.020  37.572  17.507  30.003  37.687
  19.422  30.984  37.930  19.849  31.935  37.612  19.621  30.947  39.001  20.218
  29.813  37.312  20.228  29.850  36.223  21.283  29.849  37.545  19.653  28.392
  37.647  19.844  27.422  36.957  18.984  28.341  38.705  17.131  31.963  38.519
  17.139  31.690  39.766  16.559  33.061  38.058  16.601  32.991  37.051  15.779
  34.106  38.684  15.545  34.862  37.935  14.396  33.612  39.291  14.622  32.955
  40.131  13.822  34.450  39.686  13.603  32.864  38.181  13.583  33.575  37.355
  14.148  31.962  37.904  12.188  32.663  38.646  12.242  32.328  39.682  11.631
  33.586  38.491  11.499  31.536  37.860  11.279  31.768  36.818  12.292  30.790
  37.795  10.359  31.096  38.657  10.672  31.037  39.615   9.612  31.771  38.577
  10.026  30.183  38.379  16.650  34.997  39.595  16.208  35.274  40.712  17.794
  35.511  39.055  18.105  35.192  38.149  18.623  36.542  39.726  18.346  36.520
  40.780  20.058  36.226  39.698  20.422  36.054  38.685  20.828  37.440  40.330
  20.860  38.255  39.608  20.318  37.830  41.211  21.843  37.121  40.567  20.428
  34.961  40.545  21.479  35.066  40.813  19.744  34.817  41.382  20.332  33.773
  39.681  20.786  32.980  40.275  19.312  33.532  39.381  20.856  33.820  38.726
  18.290  37.914  39.115  18.082  38.865  39.864  18.052  37.961  37.797  18.039
  37.077  37.308  17.527  39.176  37.035  17.532  39.998  37.751  18.568  39.413
  35.906  18.770  38.416  35.516  17.865  40.244  34.799  17.687  41.283  35.077
  18.501  40.244  33.914  16.921  39.735  34.606  19.841  40.138  36.437  19.675
  41.095  36.931  20.216  39.486  37.226  21.025  40.368  35.463  21.921  40.768
  35.938  21.237  39.459  34.902  20.632  40.991  34.659  16.066  38.785  36.516
  15.911  37.718  35.916  15.080  39.696  36.560  15.167  40.941  37.212  16.077
  41.473  36.933  15.201  40.865  38.298  14.022  41.769  36.775  14.355  42.262
  35.862  13.672  42.433  37.565  12.915  40.638  36.534  12.057  41.069  36.018
  12.473  40.294  37.469  13.784  39.519  35.883  13.247  38.646  36.254  13.772
  39.561  34.345  13.029  38.752  33.723  14.448  40.429  33.761  49.639  30.297
  46.733  47.073  30.347  44.802  26.665  56.927  47.225  26.789  56.022  47.511
  26.375  56.852  46.316  65.756  33.730  35.465  66.355  33.610  36.202  66.086
  33.138  34.790  31.294  57.909  41.732  31.211  57.433  40.906  31.929  58.601
  41.547  15.383  75.018  63.991  15.782  75.722  64.502  14.563  74.826  64.447
  11.258  31.591  33.587  12.055  31.260  34.001  11.559  31.981  32.766  41.634
  60.568  54.905  40.983  61.100  55.363  41.980  59.981  55.578  45.021   0.290
  67.184  44.468   0.944  67.612  45.602   0.800  66.620   9.351  32.182  13.488
   9.642  32.851  12.868   9.163  31.417  12.944  58.291  27.602  19.140  57.390
  27.682  18.828  58.530  26.694  18.952  68.625  75.482  61.991  68.030  76.224
  62.102  68.434  74.909  62.734  68.908  55.281  60.253  68.560  54.803  59.500
  68.499  56.145  60.198   6.839  49.455  52.905   7.685  49.600  53.329   6.239
  49.264  53.626  26.825  13.066  58.857  26.127  13.156  59.505  26.980  13.958
  58.546  73.605  45.483   5.187  72.752  45.918   5.202  73.800  45.306   6.108
  41.893  52.111  54.217  42.216  51.927  55.099  41.892  53.066  54.157  45.439
  53.643  54.412  44.955  52.962  54.880  46.030  54.012  55.068  56.847  56.965
  29.796  55.916  56.965  30.017  57.024  56.070  29.504  71.798  37.311  31.780
  71.731  37.496  32.716  72.051  38.146  31.387  50.254  73.515  19.279  50.425
  72.630  18.955  51.123  73.901  19.391  16.751  71.237  27.777  16.430  72.037
  28.194  15.960  70.731  27.590   9.954  49.188  51.668   9.708  48.568  50.982
  10.240  48.637  52.397  67.114  61.646  23.029  66.163  61.653  22.921  67.248
  61.564  23.973  12.940  17.694  26.428  12.199  18.166  26.049  13.447  17.396
  25.672  43.728  10.184  20.130  43.417   9.454  19.594  42.945  10.707  20.300
  37.310  28.038  34.212  38.216  27.728  34.226  36.797  27.265  33.976  53.738
  30.508  71.831  53.167  30.995  71.237  53.226  29.737  72.076  40.218   1.333
  24.696  39.543   1.180  25.357  40.950   0.779  24.968  30.084  68.745   0.696
  29.643  67.955   0.383  30.639  69.014  -0.035  19.372  11.280  22.274  19.362
  10.432  22.720  20.154  11.252  21.724  65.176  74.445  30.469  65.782  75.027
  30.929  65.719  73.996  29.822  25.118  44.107  14.240  25.957  43.985  13.796
  24.762  43.222  14.327  24.059  46.621  20.298  24.803  46.724  19.706  23.725
  47.509  20.421  34.238  10.977  17.653  35.021  11.407  17.997  33.529  11.596
  17.827  41.714  75.499  71.265  42.384  75.976  71.753  42.203  74.845  70.764
  52.392  31.020  67.552  52.234  31.632  66.833  53.198  30.565  67.306  56.792
  21.726  51.303  57.599  21.801  50.793  56.731  20.795  51.518  24.387  29.083
  61.591  25.061  28.464  61.869  23.626  28.536  61.395  15.140  17.600  14.118
  15.495  17.970  14.927  14.801  16.743  14.375  57.612  67.919   6.665  57.207
  68.772   6.822  56.945  67.285   6.926  27.993   5.386  41.223  27.528   4.584
  41.462  28.349   5.206  40.353  74.349  57.720   4.437  74.624  56.812   4.317
  73.596  57.666   5.026  43.539  41.823  28.040  43.773  40.871  28.054  44.276
  42.417  29.160  55.334  67.384  29.067  55.138  68.154  28.533  54.722  66.716
  28.758  40.842  38.639  38.557  40.903  39.294  37.862  40.135  38.058  38.277
  67.911  17.346  51.391  67.180  17.212  51.994  68.620  16.813  51.752  61.590
   7.290  65.305  61.546   8.108  64.809  61.350   7.538  66.197  10.838  56.056
  16.321  10.492  55.309  15.832  10.104  56.347  16.863  18.811  72.267  37.313
  17.911  71.941  37.316  18.852  72.863  38.060  23.326   2.699  49.559  23.496
   1.773  49.731  23.304   2.765  48.604  30.380  12.093  16.032  29.755  11.386
  15.871  30.945  12.093  15.259  60.391  11.207  53.581  60.513  12.143  53.739
  59.643  11.160  52.985  10.210  71.488  48.335  10.218  71.078  49.200   9.389
  71.979  48.311  18.806  62.901  23.944  18.910  62.031  23.558  17.987  62.848
  24.436  36.827  16.098  51.509  36.066  16.535  51.125  36.473  15.298  51.898
  63.945  10.142  48.379  63.713  11.037  48.132  64.352  10.229  49.241  20.228
  23.469  54.215  19.737  22.903  54.811  19.914  23.228  53.343   5.659  76.363
  15.510   6.051  75.877  16.236   5.347  77.176  15.908  10.256  11.914  41.433
  10.993  11.690  42.001   9.559  12.172  42.036  10.046  49.691  24.918   9.431
  49.685  24.185   9.505  49.508  25.686  67.161  66.213  37.309  66.618  65.489
  37.618  66.545  66.813  36.888  61.720  79.442  53.404  61.206  80.232  53.239
  61.069  78.768  53.597  61.006  79.224  65.706  60.400  79.197  66.446  61.768
  78.726  66.002  30.057  41.440  61.449  30.279  41.403  60.519  29.577  40.628
  61.613  63.250  78.069  17.317  63.189  78.709  18.025  62.482  77.510  17.433
  65.983  51.882  46.295  65.477  51.215  46.759  66.249  52.498  46.978  20.513
  50.354  24.223  19.975  49.722  24.699  19.974  50.611  23.475  18.357  33.009
  70.506  19.252  33.087  70.177  18.453  32.985  71.458  63.102  53.132  67.741
  63.598  53.731  67.183  63.425  53.307  68.625  23.656  30.529  55.026  22.853
  30.011  55.078  23.421  31.284  54.487  28.995  18.549  24.972  28.830  17.863
  24.326  29.279  18.078  25.755  12.924  23.384  55.462  12.832  24.298  55.195
  12.487  23.338  56.313  26.153  57.336  32.510  26.392  57.451  31.590  26.915
  57.649  32.997  57.041  72.666  64.605  57.815  73.123  64.935  56.618  73.301
  64.026  10.105  40.811  43.010  10.271  40.944  42.077   9.372  41.395  43.209
  57.758  26.523  70.317  58.428  25.926  70.649  56.948  26.013  70.341  56.944
  79.782  14.085  57.635  79.963  13.448  56.774  78.845  13.995  29.172  73.065
  18.343  28.964  73.659  19.065  28.367  73.022  17.828  53.374  30.886  54.929
  53.079  31.732  55.267  52.649  30.580  54.384  43.071  74.831  11.723  43.176
  74.175  12.412  42.435  74.446  11.119  64.921  56.408   6.609  65.705  55.892
   6.420  65.243  57.302   6.721  63.416  68.369  59.090  64.129  68.997  59.212
  62.716  68.689  59.659  72.601  24.660  43.183  72.663  23.854  42.670  72.102
  25.260  42.628  58.728  63.221  13.091  58.877  63.270  12.147  58.320  62.366
  13.226  62.015  76.040  42.140  62.509  75.917  42.951  62.639  75.829  41.445
  65.560  63.536  27.018  64.711  63.169  27.265  65.873  63.971  27.811  63.632
  29.985  34.062  63.045  30.664  33.729  63.822  29.437  33.300  19.952  14.093
  44.109  20.621  14.777  44.111  20.443  13.277  44.017  54.474  11.015  35.161
  55.103  11.013  35.883  55.009  10.895  34.377  53.808  45.133   7.829  54.545
  45.387   8.385  53.084  45.686   8.125  11.849  23.491   9.424  12.011  24.355
   9.802  12.276  22.882  10.027  22.290  53.304  15.493  23.060  52.988  15.967
  22.605  54.064  15.004  48.553  47.156  64.924  48.232  47.657  65.674  49.196
  47.731  64.509  69.214  49.860  19.851  69.580  49.409  20.612  68.689  49.194
  19.407  62.533  53.010  64.041  63.105  53.323  64.742  63.124  52.583  63.421
  50.641  26.051  25.987  51.129  25.233  26.085  49.747  25.828  26.246  32.835
  15.581  36.368  32.528  15.015  35.660  32.193  16.290  36.404  63.006  23.151
  69.903  63.212  23.259  68.975  63.852  22.984  70.318  45.224  64.191  36.739
  46.083  64.547  36.964  45.052  64.521  35.857  69.786  15.074  29.479  69.455
  15.616  28.763  69.308  15.378  30.251  64.838   4.074  37.654  64.707   4.231
  38.589  65.636   4.557  37.440  60.513  67.954  51.384  60.524  67.088  51.790
  61.303  67.977  50.845  60.955  35.640  48.370  61.882  35.815  48.533  60.851
  35.762  47.427  53.965  56.282  14.837  53.600  55.403  14.939  54.189  56.552
  15.727  64.166   1.734  58.604  64.045   0.794  58.474  63.305   2.051  58.878
  36.075  73.792  35.503  37.015  73.941  35.604  35.993  72.845  35.392   6.979
  71.875  53.830   7.371  72.624  54.279   6.395  72.265  53.180  11.291  35.084
  60.064  12.070  35.638  60.015  11.333  34.690  60.935  21.443  73.876  65.082
  22.267  73.878  65.569  21.263  72.950  64.918  18.955  79.054  14.463  18.039
  79.222  14.246  19.444  79.705  13.960  34.660  25.182  65.496  35.550  25.484
  65.673  34.382  24.763  66.311  34.460  21.433  71.893  35.252  21.387  71.357
  34.540  22.259  72.369  43.132  67.507  18.112  42.644  66.767  18.475  42.477
  68.014  17.632   9.792  29.976   3.638   9.233  29.230   3.853   9.486  30.677
   4.214   2.265  16.019  20.727   1.416  16.408  20.517   2.871  16.760  20.739
  24.284  18.323  62.194  25.018  18.934  62.262  24.636  17.489  62.504  33.482
  37.417  68.485  33.254  36.512  68.695  32.728  37.746  67.995  20.182  31.797
  54.407  20.181  32.351  55.188  21.046  31.932  54.019  47.760  63.614   7.813
  48.509  63.046   7.990  47.997  64.083   7.013  71.364  34.028  64.557  72.069
  34.035  65.204  71.371  33.138  64.204  62.213  36.417  22.140  62.414  37.264
  21.744  63.069  36.021  22.305  70.357   4.092   8.850  69.563   4.137   9.383
  70.063   4.303   7.964   5.203  37.949  41.977   4.581  38.672  42.047   4.681
  37.166  42.152  20.429  33.005   1.109  19.498  33.220   1.162  20.774  33.217
   1.976  40.319  37.513  10.097  39.435  37.778   9.843  40.246  37.298  11.027
  50.667  14.067  62.499  50.466  14.047  61.564  50.112  14.764  62.849   5.705
  21.473  57.000   5.503  21.211  56.102   6.107  22.338  56.912  67.871  36.413
  16.959  67.768  35.759  16.268  67.079  36.328  17.490   3.574  44.566  24.780
   4.415  44.376  25.196   2.925  44.393  25.462  11.969  33.415  66.422  11.851
  32.999  67.276  12.762  33.013  66.067  52.924  15.539  53.453  52.257  14.913
  53.734  53.101  15.308  52.541  44.310  19.193   4.530  43.424  19.441   4.266
  44.650  18.694   3.787  65.936  18.678  33.440  66.862  18.774  33.662  65.484
  19.277  34.034  52.139  39.757  59.938  52.675  39.855  59.151  52.705  40.050
  60.652  46.434  44.259  33.920  45.918  44.411  33.129  47.090  43.613  33.657
  55.689  20.170  25.358  55.541  19.236  25.209  56.315  20.425  24.680  19.519
  20.369  18.972  19.016  20.849  18.315  19.409  20.876  19.776  22.266  53.356
  59.250  22.145  53.671  58.354  21.717  52.573  59.304   5.720  56.992  18.553
   5.381  56.981  17.658   4.938  57.004  19.105   1.510  69.594  66.107   2.443
  69.805  66.085   1.468  68.666  65.878  55.382   7.693  51.010  55.649   7.002
  50.403  54.628   7.327  51.472  57.496  10.457  55.610  58.307  10.272  56.084
  57.508  11.405  55.477  58.901  13.430  40.841  58.193  13.733  41.409  58.963
  12.491  41.015   4.051   8.925  28.793   3.105   8.803  28.881   4.411   8.039
  28.835  61.954  51.806  15.230  61.432  52.080  15.984  61.313  51.668  14.532
  56.385   2.529  12.407  55.745   1.825  12.518  55.885   3.332  12.553  13.437
  59.478  41.757  13.809  59.744  40.916  13.937  58.700  42.005  22.924  11.362
  36.970  22.187  11.480  36.371  22.553  10.891  37.716  11.759  23.112  21.808
  11.563  23.847  22.388  12.666  22.882  22.009  41.533  42.325   3.698  42.296
  41.915   4.105  40.783  41.924   4.137  23.978  63.581  70.387  23.175  63.888
  69.967  23.710  62.806  70.881  64.437  37.635  57.006  64.706  38.031  57.835
  64.871  38.164  56.337   3.330  47.347  65.824   3.881  48.088  66.078   2.446
  47.712  65.779  33.554   6.823   9.950  33.043   7.471  10.435  33.004   6.039
   9.947  49.168  70.812  47.362  48.954  71.090  46.472  49.900  70.204  47.255
  37.781  69.444  66.324  38.037  68.664  65.832  37.555  69.115  67.194  62.470
  70.972  48.057  62.894  71.506  47.386  63.002  70.177  48.101  48.945  24.446
  66.405  49.235  25.357  66.451  49.753  23.942  66.305   3.653  78.549  32.606
   3.676  77.606  32.771   2.724  78.749  32.492  49.751   0.718  61.961  50.421
   1.117  62.516  49.189   1.448  61.703  36.411  61.399  62.534  37.044  60.808
  62.127  35.673  60.835  62.768   2.283   1.139  71.308   2.381   0.980  70.370
   3.054   0.733  71.702  67.338  48.111  63.254  67.622  48.097  64.168  67.238
  49.041  63.049  55.347  70.226  31.130  56.288  70.397  31.110  55.129  70.192
  32.062  50.688  57.242  13.416  49.776  57.532  13.416  50.984  57.382  12.516
  12.007  69.902  32.727  11.878  69.242  33.408  11.860  69.432  31.906  15.760
  27.152  25.147  15.846  26.244  25.438  14.836  27.362  25.288  33.984  59.825
  71.452  33.197  59.356  71.175  33.786  60.746  71.281  70.888  70.136  23.283
  71.739  69.890  23.646  70.681  69.436  22.662  51.582  15.114  44.651  52.418
  14.648  44.673  51.651  15.693  43.892  70.448   8.043  61.302  70.292   8.987
  61.287  69.584   7.659  61.445  72.341  70.275  18.616  72.798  70.954  19.113
  73.002  69.598  18.472  58.090  26.144  62.338  57.680  25.307  62.120  57.567
  26.795  61.871   0.216  54.385  20.874  -0.702  54.653  20.919   0.683  55.177
  20.607  66.318  31.415  58.657  66.846  31.282  59.444  65.426  31.529  58.984
  10.938   7.206  16.535  11.855   7.429  16.378  10.448   7.960  16.207  60.776
  33.952  14.579  59.913  33.753  14.941  60.595  34.311  13.710  60.699  63.978
  26.894  60.345  64.297  27.724  60.132  64.366  26.227  61.035   2.677  12.509
  60.451   2.766  13.262  61.276   3.575  12.285  22.104  64.933  58.509  22.022
  64.326  59.245  22.806  65.530  58.767  47.163   2.233  61.878  46.821   1.657
  61.195  47.197   3.097  61.468   1.413   5.294  35.477   1.956   4.700  35.995
   1.054   5.909  36.116  37.007   6.401  51.431  37.401   5.551  51.627  36.262
   6.463  52.029  47.981  65.675  18.556  47.668  64.981  19.136  48.588  65.234
  17.961  33.322  14.351  28.630  32.737  14.769  29.263  33.643  15.072  28.089
  18.486  24.120   2.479  17.869  23.812   3.142  19.217  23.503   2.527  59.878
  52.954  64.671  59.558  53.738  64.224  60.796  52.886  64.409  57.948  45.613
  17.697  56.997  45.572  17.791  58.253  44.748  17.972  58.830  66.729   4.517
  58.716  66.972   5.435  59.682  67.091   4.277  65.442  62.306  61.559  66.301
  62.728  61.556  65.495  61.659  62.262  62.892  57.903  17.517  62.770  58.705
  17.009  62.898  57.204  16.864  27.642  60.311  58.809  27.205  60.502  59.639
  28.203  61.072  58.653  16.530  44.794  33.779  15.886  45.137  34.397  16.414
  45.327  32.992  60.468  44.381  41.894  60.578  44.862  41.074  60.727  45.003
  42.573  60.174  31.448   4.951  60.732  32.167   4.654  59.875  31.720   5.818
  25.984  67.404  16.798  25.281  67.268  17.432  26.558  68.050  17.211  34.246
  71.437  67.799  33.939  71.561  68.698  33.838  70.618  67.518  72.859  30.291
  41.104  72.222  30.236  40.391  72.414  30.798  41.783  49.836  11.719  50.491
  50.183  11.518  51.360  50.496  12.286  50.095  71.432  67.643  71.008  70.976
  66.814  71.151  70.753  68.311  71.107   0.839  29.510  23.898   1.602  29.830
  23.416   0.337  29.015  23.251  40.525   2.728  17.015  40.349   3.235  17.807
  40.567   3.381  16.316  48.432  30.483  14.600  48.483  29.605  14.978  48.371
  30.334  13.657  15.555   0.447  37.217  14.825  -0.044  36.839  15.839   1.031
  36.514  16.488  63.249  58.625  16.323  63.921  59.286  16.539  62.432  59.121
   8.157  68.714  62.215   8.697  68.481  62.970   7.400  69.162  62.591  61.141
   3.519  61.355  61.557   3.421  60.499  60.255   3.177  61.232  22.332  72.615
  47.485  23.003  72.825  48.135  22.313  73.376  46.905   8.825   5.272   1.033
   9.097   4.372   1.213   9.642   5.738   0.855   6.142  69.586  47.581   5.307
  69.494  47.123   6.144  68.875  48.221  14.893  45.386  23.876  14.518  44.734
  23.284  14.390  45.292  24.685  65.803  11.302  50.544  65.787  12.234  50.759
  66.282  11.255  49.716   8.763  60.288  32.210   8.395  61.170  32.261   8.005
  59.708  32.281  27.139  58.071   8.926  26.737  57.370   8.413  27.187  58.812
   8.322  61.599  75.703  66.243  62.267  75.397  65.629  62.088  76.191  66.906
  32.131  21.241  14.338  31.457  21.602  14.914  32.454  21.995  13.845  58.036
   3.178  30.947  58.069   2.415  31.524  58.738   3.029  30.314  10.523  44.474
  37.879   9.741  45.016  37.981  10.260  43.786  37.267  60.966  42.702  23.187
  60.313  42.750  22.489  60.452  42.668  23.994  42.708  34.866  17.109  41.779
  34.719  17.286  42.717  35.489  16.382  47.620  15.983  13.271  47.092  16.776
  13.167  48.496  16.239  12.981  64.850  58.355  65.660  64.902  57.657  66.313
  64.592  59.131  66.158  15.846  25.037  12.378  16.155  25.104  11.474  16.379
  25.669  12.861   2.991  19.190  25.334   3.360  18.448  24.855   2.531  19.701
  24.668  53.310  65.445  12.659  52.748  65.669  13.402  53.126  66.121  12.007
  46.846  71.484  38.147  47.452  72.223  38.101  47.411  70.714  38.200  44.538
  24.505  41.064  44.130  24.282  40.228  44.771  25.430  40.979  16.732   5.150
   5.273  17.089   4.410   5.765  15.948   4.800   4.850  31.269   9.455   1.711
  30.892   8.618   1.442  32.188   9.399   1.451   2.652  25.893  57.385   2.234
  25.343  58.047   2.807  26.727  57.828   8.788  68.663  38.691   8.400  68.606
  37.818   8.815  67.758  39.001  19.819  37.984  62.481  19.582  37.798  63.390
  20.625  37.487  62.338  52.047  21.015  24.284  51.958  20.531  23.463  52.219
  20.341  24.942  12.347  65.726  16.655  12.582  66.428  17.261  12.605  64.923
  17.108  52.919  35.284  20.804  53.453  34.674  20.295  53.040  35.008  21.712
  23.762   9.935  11.201  23.294  10.586  11.725  23.205   9.799  10.434  25.688
  25.266  10.010  25.295  24.415   9.816  25.980  25.193  10.919   9.604   7.372
  31.243   9.125   6.557  31.394   9.105   7.820  30.560  62.348   4.197  26.892
  62.678   3.895  27.738  62.374   5.152  26.951  63.453  19.942  18.327  63.844
  19.991  19.200  64.114  19.500  17.794  50.158  17.301   3.002  51.062  17.534
   3.213  49.804  18.080   2.573  41.775  65.757  67.918  41.892  65.090  67.241
  41.409  65.281  68.663  55.246  49.392   2.830  55.472  48.955   2.009  56.037
  49.875   3.070  44.884  72.669  23.255  45.766  72.415  23.526  44.653  72.040
  22.570  29.309  64.436  68.846  29.088  64.782  69.711  30.262  64.350  68.859
  57.387  33.401  48.344  56.515  33.500  47.962  57.451  32.469  48.555  38.962
  51.959  67.590  39.213  51.753  68.490  39.771  52.266  67.180  34.453  40.044
  68.009  34.090  39.210  68.307  35.344  39.832  67.732  64.226  22.917  18.536
  64.478  22.475  17.725  64.655  22.413  19.227  61.544  23.461  56.808  61.109
  22.884  56.181  60.828  23.901  57.265   0.455  77.144  70.152   0.547  77.851
  70.790   1.280  77.152  69.666  11.326   9.303  59.669  11.277   9.122  58.730
  10.529   8.915  60.030  -0.248  37.867  57.060  -0.198  36.956  57.349   0.659
  38.109  56.872  37.461  64.031  68.930  38.081  63.991  69.658  36.613  63.832
  69.326  24.332  22.670  58.843  24.058  21.797  58.562  24.431  22.597  59.792
   1.500  73.710  24.048   1.258  72.887  23.625   2.303  73.506  24.528  62.266
  78.133  38.867  62.931  77.464  39.031  62.326  78.720  39.620  47.940  57.884
  13.529  48.080  58.119  14.446  47.040  58.156  13.347  32.022  67.761   2.309
  31.455  68.143   1.640  31.983  68.379   3.038  73.403  34.817  35.594  73.481
  33.965  35.164  72.560  35.160  35.296  23.910  47.842   0.578  23.292  47.677
   1.290  24.462  47.060   0.554  64.026  47.706  33.784  64.256  47.306  32.945
  63.192  47.300  34.022   6.404  21.578  45.261   7.308  21.892  45.269   6.419
  20.792  45.807  49.662   8.326  34.965  50.457   7.867  34.695  49.968   9.184
  35.257  66.259   2.650  57.010  65.648   2.598  57.745  66.759   3.450  57.171
  55.864  36.095   0.269  56.473  35.434   0.602  56.062  36.153  -0.665  14.440
  39.865  66.111  14.992  40.628  66.285  13.730  40.202  65.566  26.480  79.769
   8.704  26.851  79.355   7.925  27.112  79.582   9.398   8.951  60.360  36.443
   8.925  59.436  36.693   9.229  60.815  37.238   2.725  47.787  -0.010   2.919
  47.309   0.796   3.429  48.431  -0.083  17.014  46.279  58.833  16.383  46.918
  58.502  17.604  46.790  59.388  34.723  56.259   1.987  34.795  55.322   2.170
  34.867  56.329   1.043  60.127  64.252  23.912  59.392  64.156  24.518  60.179
  63.408  23.465   6.195  67.245  29.758   6.894  67.859  29.985   5.738  67.087
  30.584  45.855   7.436  68.796  45.670   8.371  68.712  46.165   7.174  67.929
  32.669  34.030  71.179  33.124  34.301  70.382  33.358  33.973  71.841  44.166
  43.170  68.675  44.196  43.009  69.619  44.211  44.123  68.593  53.356  25.011
   5.757  53.281  24.124   6.110  53.657  24.885   4.857  47.555  55.454  51.342
  47.752  55.223  50.435  47.665  54.636  51.827  50.056  19.159  28.959  49.325
  18.545  28.899  50.661  18.879  28.271   7.920  24.011  71.098   8.170  23.817
  72.001   7.669  23.163  70.731  51.872   1.622   5.983  51.128   1.848   6.541
  52.207   0.804   6.351  66.154  48.490  16.470  65.378  48.930  16.817  66.645
  49.183  16.029  29.220   2.810  66.573  28.938   2.607  65.681  29.694   2.029
  66.859   1.333  66.387  52.696   0.836  66.914  52.070   2.180  66.248  52.273
  66.736  12.579  10.276  67.689  12.497  10.307  66.512  13.067  11.068  38.530
   7.303  47.061  37.784   7.284  47.661  38.593   6.407  46.729  70.412  12.049
  55.462  71.168  11.881  56.024  69.685  11.604  55.898  41.951  23.276  17.626
  42.060  22.690  18.375  42.373  22.818  16.900  48.589  60.535  61.484  48.864
  59.837  60.890  49.379  60.753  61.979  49.693   3.914  12.707  50.171   3.306
  13.270  49.609   4.711  13.231  26.527   6.549   0.814  26.191   6.718   1.694
  25.776   6.201   0.334  32.725  78.724  54.249  33.653  78.942  54.338  32.720
  77.817  53.943  11.504  59.846  50.165  11.671  60.705  50.553  11.026  60.037
  49.358   0.849  42.381  33.510   1.616  41.836  33.336   0.558  42.113  34.382
  54.135  32.902   2.190  53.582  33.523   1.717  53.521  32.266   2.557  30.527
  35.785  11.332  30.116  35.984  12.173  31.079  36.546  11.149   6.777  61.025
  22.152   6.267  60.241  21.950   6.125  61.722  22.226  52.792   4.834  40.697
  52.529   4.013  40.280  53.267   5.308  40.014  50.329   0.622  70.501  51.223
   0.673  70.163  50.330   1.193  71.270  16.396   0.956  70.142  15.558   0.529
  70.316  16.323   1.810  70.568  49.347  76.665  64.750  48.739  76.702  65.489
  48.809  76.377  64.012  42.966  72.156  17.866  43.408  71.835  17.080  43.674
  72.324  18.488  53.536  30.742  45.743  53.934  31.562  45.452  52.595  30.882
  45.638  68.760  55.323  44.959  69.587  55.565  44.542  68.485  54.528  44.503
  47.799   4.995  61.385  47.946   5.191  60.460  48.505   5.452  61.842  61.925
  67.191  17.961  61.027  67.484  18.122  62.287  67.039  18.834  13.769  61.903
  23.557  13.769  61.447  24.399  13.057  62.538  23.629  62.302  12.860  29.435
  61.659  12.365  29.942  63.139  12.669  29.857   2.718  72.998  10.361   3.258
  73.019   9.571   2.458  73.909  10.499   3.908  14.527  14.302   3.236  13.848
  14.246   3.638  15.071  15.043   5.205  21.895  68.046   5.065  21.501  67.185
   4.537  22.578  68.109  49.661  79.367   2.435  50.553  79.022   2.402  49.326
  79.082   3.285  36.233  67.877  10.387  35.509  67.272  10.547  36.377  68.306
  11.231   3.671  56.859  49.542   3.791  56.025  49.088   4.498  57.323  49.411
  68.858  74.850  22.328  69.098  75.730  22.618  68.921  74.312  23.116  34.184
  50.755  53.840  34.276  51.450  54.492  34.992  50.797  53.330   0.966  43.978
  51.714   1.341  44.170  50.855   0.112  44.412  51.705  39.776  70.193  37.160
  39.957  69.515  37.812  40.539  70.179  36.582  40.563  20.143  68.248  40.035
  19.882  67.493  39.976  20.683  68.776  32.612  64.399  22.830  33.099  65.059
  22.336  31.869  64.876  23.199  64.732   6.582  47.150  65.394   6.040  46.720
  64.420   7.170  46.462  20.993  13.859  65.071  21.513  13.130  65.410  21.133
  14.566  65.700  58.722   5.188  63.074  59.210   4.558  63.604  59.114   5.121
  62.203  32.057  31.804  12.258  31.270  32.350  12.258  32.773  32.416  12.091
  12.552  33.992  18.946  12.737  33.060  19.069  12.470  34.097  17.998   9.867
  61.447  12.175  10.040  60.604  12.593   9.925  61.267  11.237   4.632  61.072
  35.626   4.949  61.596  34.890   4.656  61.669  36.373  63.771  79.649  19.346
  64.220  78.843  19.598  63.734  80.165  20.152  49.696  28.953  -0.135  50.644
  28.922  -0.001  49.335  28.448   0.594  21.196  65.993  28.906  20.635  65.829
  28.149  21.003  66.897  29.157  25.247  73.699  46.459  24.771  73.374  47.224
  25.236  72.968  45.841  54.924  26.129  26.528  54.268  26.285  25.849  55.280
  25.264  26.325  14.022  13.203  67.838  13.429  13.088  67.096  14.892  13.264
  67.443  61.416  68.516  24.728  61.504  68.364  23.787  62.240  68.199  25.100
  25.102  54.561  29.307  25.217  55.138  28.552  24.567  53.839  28.977  37.495
  25.250  54.033  37.646  26.043  53.519  37.181  24.608  53.396  67.670  72.301
  17.832  67.033  71.625  18.064  67.297  72.726  17.060   4.193  67.532  71.256
   4.020  67.315  72.172   5.068  67.920  71.262  20.952  73.625   7.920  20.924
  72.711   8.203  20.041  73.843   7.727  73.666  76.247  30.614  72.995  76.096
  29.947  74.007  77.119  30.417  40.849  45.981  11.933  41.585  45.369  11.968
  40.192  45.599  12.515  47.403  54.842  48.514  47.173  54.064  48.005  46.925
  55.555  48.091  60.208  21.269  18.739  60.915  21.887  18.556  60.219  20.666
  17.996  53.813   3.851  52.525  53.539   3.522  51.669  53.731   3.097  53.109
  47.086  44.478   9.898  46.216  44.670   9.550  47.672  44.578   9.148  48.197
   5.709  65.550  48.540   5.877  64.672  48.245   6.556  65.992  21.255  45.338
  52.718  21.009  46.064  52.145  21.740  44.738  52.151  67.863  43.140  44.435
  67.056  43.611  44.643  67.833  42.358  44.986  11.900  44.690   5.881  12.100
  45.439   6.442  12.401  43.967   6.259   3.930  44.832  67.173   3.853  44.843
  68.127   3.473  45.623  66.887  59.427  49.885  23.051  58.634  49.923  22.517
  60.074  49.456  22.491  58.635  34.724  41.788  59.422  34.726  42.333  58.966
  34.727  40.890  64.798  24.718  42.547  65.477  24.521  43.192  64.798  25.673
  42.483  50.581  32.497  19.007  50.610  33.432  18.804  49.803  32.395  19.555
  22.068  54.071  43.290  21.716  54.057  42.399  21.786  54.913  43.646  39.879
  52.069  16.034  40.239  51.310  16.492  39.344  51.694  15.334  27.125  59.602
  46.848  26.907  58.671  46.821  26.279  60.047  46.817  31.485   7.340  22.772
  31.656   6.692  23.456  30.582   7.619  22.928  33.821   5.229  21.263  33.343
   6.044  21.106  34.048   4.913  20.389  16.836   1.290  32.454  17.274   2.097
  32.725  16.349   1.535  31.667  53.532  17.322  67.551  53.501  17.471  68.496
  54.199  17.932  67.234  30.506  44.773  13.852  30.200  45.418  14.490  31.387
  45.064  13.620  22.326   3.428  12.181  22.630   3.549  11.282  23.126   3.289
  12.688  67.737  15.766  49.129  67.698  16.194  49.984  68.069  16.441  48.537
  39.217  74.330   3.252  39.311  74.859   2.461  39.545  73.466   3.003  13.319
   2.632  61.807  13.992   3.285  61.613  12.957   2.904  62.650  33.208   5.951
  49.495  32.397   6.424  49.682  33.827   6.632  49.229   7.835  14.830  25.300
   8.037  15.725  25.027   8.689  14.402  25.367  23.966  15.314   6.101  24.861
  15.285   6.440  24.064  15.195   5.156  52.244  28.477  58.485  51.352  28.586
  58.155  52.207  27.683  59.018  42.915  15.920  59.498  42.697  15.348  58.762
  42.068  16.166  59.869  35.355  70.915  26.933  34.981  71.221  26.107  35.489
  71.712  27.446  71.164  23.084  22.645  70.985  23.555  21.831  70.356  23.167
  23.152  46.433  39.613  56.542  46.530  40.513  56.853  45.970  39.163  57.249
  30.666  63.747  62.976  31.544  63.631  62.613  30.259  64.406  62.414  39.692
  26.898  43.661  39.669  27.161  42.741  40.610  26.681  43.825  27.565  62.888
  35.465  27.309  62.088  35.007  27.720  63.525  34.766  13.514  55.686  51.821
  13.274  54.796  51.563  12.897  56.246  51.350   7.755  19.713  19.860   7.176
  20.371  19.474   8.614  20.133  19.881   5.611  67.711  43.321   6.331  68.330
  43.439   5.441  67.370  44.200  19.615  65.506  26.737  19.924  65.569  25.834
  18.778  65.046  26.672  63.338  67.241   6.034  63.287  68.119   6.412  63.379
  67.389   5.089   0.947  36.777  30.777   0.593  35.904  30.946   0.636  37.309
  31.509  59.421  57.659  29.662  58.484  57.463  29.661  59.683  57.581  28.744
  20.627  36.227  55.149  21.172  36.599  55.842  19.854  35.895  55.605  55.210
  44.583  23.028  55.721  44.749  23.820  55.543  45.216  22.392  24.649  56.614
  65.994  24.381  56.553  66.911  24.384  57.493  65.725   2.036  77.823  60.537
   1.696  77.792  61.432   1.474  77.223  60.047  17.063  39.796  16.960  16.512
  40.138  17.664  17.356  38.942  17.277  25.251  71.912  51.239  26.156  71.600
  51.266  24.939  71.822  52.139  56.446  39.418   2.095  57.022  39.727   1.396
  56.738  39.891   2.874  42.057  63.578  66.284  42.807  63.147  66.693  41.342
  62.948  66.370  12.432  79.175  21.786  11.809  78.633  21.302  11.970  80.001
  21.929   0.827   0.332  67.144   0.266  -0.205  67.704   1.717   0.050  67.356
  65.054   9.119  38.116  65.085   8.255  37.704  64.658   8.960  38.973  43.293
  77.492  12.247  43.215  76.605  11.896  43.929  77.414  12.958  68.730  66.109
  16.049  68.108  66.026  15.327  69.421  65.479  15.844  64.164  24.428  36.356
  64.341  25.128  35.729  63.903  23.682  35.816  71.326  26.233  41.452  70.820
  26.226  40.639  72.098  26.761  41.249  15.444  33.818  55.823  14.872  33.378
  55.194  14.927  34.560  56.139   8.721  33.130  37.933   7.809  32.959  37.695
   9.056  33.677  37.222  54.498  27.306   1.685  55.339  27.602   1.337  54.493
  27.613   2.592   6.842   9.374  39.815   6.462   9.026  40.622   7.277  10.183
  40.084  72.744  66.100  54.127  72.378  66.062  55.011  73.689  66.170  54.262
   6.650  15.998  47.166   6.692  16.497  46.350   7.565  15.835  47.394  34.600
   9.621   7.288  34.924   8.808   7.676  35.283  10.265   7.477   0.810  68.057
  27.520   1.160  67.623  28.298   0.637  67.344  26.905  32.939  47.241  27.469
  33.470  47.433  28.243  33.135  46.327  27.265  53.204  53.686  59.906  54.059
  53.609  60.330  52.733  54.331  60.433  58.536   2.885  51.776  57.926   3.555
  52.085  57.975   2.198  51.416  49.187  13.848  26.063  48.722  13.738  26.892
  49.943  13.265  26.132  57.754  58.860   7.367  58.072  58.112   6.861  58.522
  59.165   7.851  37.375  67.945  36.953  38.323  67.907  37.079  37.250  68.606
  36.272  55.409   0.941  30.990  55.672   1.541  30.292  55.549   1.436  31.797
  10.104  45.980  23.624  10.731  46.700  23.563   9.265  46.406  23.799  43.468
  39.468  16.694  43.902  39.006  15.977  43.320  38.795  17.359  71.225   9.032
   0.246  70.846   8.322   0.764  71.093   9.815   0.779  45.274  41.493  70.911
  45.503  40.592  71.137  45.963  41.772  70.308   9.375  55.694  10.552   9.509
  55.864   9.620  10.107  55.129  10.800   9.957   1.682  38.146  10.450   0.863
  38.090   9.559   1.781  37.281  29.565   5.970  28.881  28.759   5.457  28.832
  29.274   6.880  28.813  53.422  15.960  25.284  54.296  16.234  25.006  53.314
  16.349  26.152  25.805  25.250  66.754  26.392  26.001  66.659  26.381  24.488
  66.704  24.063  35.490  58.412  23.899  35.139  57.536  23.283  35.252  58.914
  43.819   5.308   6.484  44.049   5.506   7.392  44.252   5.992   5.973  59.133
  21.202  12.325  59.333  21.992  11.823  59.697  21.259  13.096  53.459  20.150
  44.621  52.740  19.522  44.685  54.038  19.927  45.350  64.411  -0.133  53.779
  63.472  -0.150  53.591  64.580   0.762  54.075  18.908  66.087  10.459  18.131
  65.570  10.672  19.628  65.458  10.484  66.893  30.931  49.207  66.343  31.537
  49.702  67.391  31.491  48.611  19.240  20.902   7.139  18.622  21.513   6.738
  19.093  20.076   6.678   2.172   3.255  50.585   2.465   2.545  51.156   1.401
   2.902  50.141  12.858   6.917  13.016  12.531   7.539  12.366  13.651   7.327
  13.362   6.060  44.644  51.567   6.182  44.563  50.621   5.151  44.383  51.715
  21.790  61.572  53.978  21.287  61.781  53.190  21.136  61.532  54.676  18.856
   5.232  45.310  19.339   4.424  45.484  19.396   5.701  44.674  46.428   6.711
  36.204  47.246   6.255  36.007  46.678   7.397  36.823  20.829  39.173   6.396
  19.926  39.452   6.552  20.817  38.807   5.512  15.481  11.772  41.453  15.141
  10.904  41.233  16.072  11.986  40.731  73.785  57.548  16.383  73.645  58.221
  15.717  72.904  57.267  16.628  23.408  14.096  69.729  23.450  14.807  69.090
  23.652  14.504  70.559   3.620  70.848  46.586   3.982  71.468  45.953   2.724
  70.695  46.285   9.107  78.138  47.726   8.657  78.971  47.585   9.413  78.180
  48.632  56.263  67.160  48.193  56.804  67.646  48.815  55.675  67.818  47.822
  13.376   0.747  51.809  12.486   0.630  52.142  13.906   0.140  52.325  71.316
   5.319  39.054  70.826   4.498  39.042  70.651   5.997  38.937  62.733  17.654
  15.765  63.475  18.140  16.125  62.254  17.345  16.534  38.612  49.639   2.138
  39.443  49.215   1.927  38.296  49.174   2.913  35.870  71.453  18.803  36.480
  71.500  19.539  35.106  70.996  19.154  62.668  72.308  36.035  61.936  72.309
  36.651  62.446  72.985  35.396  34.773  20.756  29.451  35.712  20.873  29.593
  34.641  19.808  29.493  46.752  32.261  65.442  45.896  31.842  65.536  46.642
  33.123  65.842  23.846  70.751   5.319  23.284  70.154   5.814  24.599  70.902
   5.891  37.768  70.375  14.778  37.798  71.221  14.330  38.645  70.010  14.658
  15.331  31.599  44.797  14.709  30.915  44.551  15.935  31.651  44.057  52.404
  66.949  44.544  52.894  66.169  44.802  52.145  66.781  43.638  47.916  78.184
  56.511  47.236  77.643  56.110  47.611  79.083  56.387   3.809  43.159  39.868
   3.547  42.640  40.628   2.984  43.409  39.452  39.402  33.415  63.209  40.120
  33.317  62.583  39.826  33.385  64.066   2.923  43.872  11.187   2.699  44.708
  11.596   2.083  43.516  10.897  13.691  73.645  37.211  14.640  73.531  37.171
  13.481  73.573  38.142  20.584  40.395  19.099  20.684  39.917  19.922  20.125
  41.199  19.344  30.631  47.820  53.734  30.804  48.649  53.288  29.827  47.494
  53.330  47.838  31.769  69.592  48.749  32.057  69.540  47.327  32.552  69.386
  35.622  20.319  14.664  35.221  19.466  14.500  36.562  20.166  14.565  37.265
  11.089   7.193  37.443  10.320   7.735  37.854  10.994   6.444   8.958  49.672
  11.239   9.784  49.494  10.790   9.219  50.060  12.074  58.804  21.409  47.532
  59.118  22.257  47.844  59.294  20.767  48.046  44.913   5.174  53.377  44.489
   5.860  52.862  45.486   4.726  52.755  47.557  43.470  19.236  47.544  42.633
  18.773  46.645  43.763  19.228  69.009  34.656   2.167  68.676  35.551   2.108
  68.374  34.132   1.678  20.316  55.175   0.319  20.461  54.263   0.570  20.963
  55.340  -0.368  56.802  54.485  52.188  57.399  53.737  52.164  56.026  54.157
  52.642  56.021   5.696  12.372  55.978   5.803  11.422  55.133   5.884  12.675
  45.046  10.045  46.248  44.639  10.909  46.318  44.313   9.431  46.298  17.781
  36.487  67.285  16.862  36.464  67.020  17.793  37.048  68.061  69.911  23.875
   9.578  70.304  24.254   8.792  70.337  24.333  10.303  63.367   7.587  43.043
  64.017   8.109  43.514  63.728   6.701  43.040  60.628  66.733  69.847  60.975
  66.032  70.399  60.878  67.539  70.298  53.115  73.792  67.108  52.890  74.650
  66.750  52.630  73.741  67.932  21.610  72.338  70.888  21.400  71.490  70.497
  21.834  72.134  71.796  60.223  32.795  26.624  60.432  33.716  26.465  61.036
  32.419  26.961  33.208  61.590   7.863  32.352  61.353   7.504  33.827  61.376
   7.165  10.987  49.291  68.621  10.305  49.278  67.950  11.029  50.204  68.904
  63.384   8.464  62.461  63.165   7.782  61.826  63.831   7.998  63.168   1.744
  35.880  39.860   1.282  35.345  39.215   2.401  36.355  39.351  13.744  36.081
  20.577  14.389  35.508  20.991  13.258  35.506  19.985  34.307  10.308  59.622
  33.727  10.195  60.375  34.406  11.257  59.537  47.227  67.782  50.320  47.609
  67.257  51.023  46.887  67.139  49.698  42.179  78.942  61.912  42.090  78.782
  60.972  41.954  78.106  62.319  66.679  64.986  51.014  67.049  65.326  51.829
  66.455  64.077  51.214  62.915  54.341  18.135  62.527  54.821  17.403  63.755
  54.775  18.288  38.356   6.583  60.754  38.730   5.961  60.130  38.395   6.130
  61.596  56.654  26.183  28.548  56.172  26.386  29.350  56.000  26.253  27.852
   7.993  43.730  22.847   7.857  42.782  22.837   8.942  43.835  22.903  70.575
  73.292  17.015  70.054  73.131  17.802  70.104  72.837  16.318  60.008  57.657
  64.066  59.388  57.886  63.374  60.857  57.626  63.626  67.476  44.677  52.904
  67.378  45.625  52.817  67.840  44.553  53.781   6.779  14.303  21.968   5.935
  14.012  21.621   6.668  14.279  22.919   7.710  65.853  65.966   7.569  66.401
  66.738   8.535  66.167  65.597  49.917  24.743  55.668  49.237  24.212  56.083
  50.593  24.835  56.340  25.993  31.356   0.801  26.635  32.057   0.684  26.452
  30.697   1.322  10.233  35.048  46.752  10.307  35.850  46.235  10.471  34.348
  46.145  60.984  50.938  53.104  60.963  51.329  53.977  61.871  50.588  53.020
  63.332   5.850  31.301  63.422   5.044  31.809  62.393   6.039  31.316  30.140
  40.606  19.794  30.675  40.149  19.145  29.303  40.140  19.785  47.673  50.851
  11.830  47.190  50.390  12.516  48.546  50.984  12.199  35.686  42.570  15.963
  35.141  41.937  15.496  35.071  43.054  16.514  44.562  38.317  68.280  45.214
  38.204  67.588  44.903  37.807  69.015  48.114  11.049   1.191  48.885  10.642
   0.794  47.421  10.396   1.091  42.063  37.235  59.125  42.446  37.773  59.817
  42.358  36.346  59.322  19.139  18.639  10.684  18.660  19.465  10.616  18.655
  18.135  11.339   2.582  18.954  15.892   3.455  19.133  15.543   2.005  19.004
  15.130  32.926   2.181  17.870  32.862   3.136  17.847  32.210   1.878  17.312
  59.733  60.265   4.281  60.205  60.084   3.469  59.102  59.550   4.357  14.706
  36.236  61.462  15.395  35.595  61.285  14.361  36.462  60.599   4.780  51.271
  51.689   5.438  50.620  51.931   5.287  52.047  51.450  69.896   5.112  43.888
  70.396   4.610  43.244  69.817   4.525  44.640  68.066  61.982  30.471  68.290
  62.247  31.363  67.230  61.525  30.560  61.373  31.336  33.308  61.208  32.138
  33.804  60.562  30.834  33.389  55.525  19.024  46.325  55.671  19.804  46.860
  55.244  18.355  46.950  22.456   9.475  62.673  23.267   9.446  62.167  22.472
  10.331  63.102  14.037   1.024  59.748  13.622   1.480  60.480  14.948   0.912
  60.020  70.722   7.223  45.213  70.124   6.534  44.924  71.591   6.904  44.967
   1.482  25.343  39.129   1.782  24.436  39.177   0.527  25.282  39.173  35.350
  59.127  18.027  35.177  58.586  17.258  36.289  59.026  18.185  50.459  62.018
  53.241  49.743  62.281  53.819  50.952  61.373  53.748  25.565  55.735  55.815
  24.750  55.309  55.550  25.379  56.087  56.685   5.253  64.091  19.679   4.767
  64.911  19.592   4.955  63.556  18.944  45.561  27.071  42.015  44.999  27.030
  42.789  45.792  27.996  41.935  28.738  11.944  43.198  29.643  11.816  42.914
  28.422  12.675  42.667   1.657  12.822  26.713   2.403  13.331  27.031   1.517
  13.135  25.819   9.186  20.135  61.927   9.301  21.083  61.860   8.736  19.890
  61.118  34.899  32.522  14.062  34.999  33.144  14.783  34.856  33.068  13.278
  47.705  13.327  71.422  48.629  13.082  71.461  47.295  12.830  72.130   4.482
   1.380  65.024   5.112   0.710  65.289   4.926   2.209  65.201  43.476   1.094
  58.961  42.525   1.184  58.898  43.738   0.722  58.119  44.247  26.067  29.890
  43.717  26.497  30.561  45.122  26.012  30.274  64.089  61.738  59.272  64.428
  61.942  60.143  63.380  62.367  59.138  73.802   4.972  21.635  73.334   4.187
  21.918  74.046   4.791  20.727  66.199  72.581  32.648  66.627  72.819  31.826
  65.413  72.106  32.381   8.711  22.225   4.547   8.713  21.382   4.999   9.629
  22.380   4.324   0.323  49.385  38.816   1.100  49.167  39.330  -0.324  48.727
  39.068  41.188   1.882   9.678  40.896   1.584   8.817  40.746   1.300  10.296
  33.592  71.004   0.683  34.548  71.050   0.703  33.318  71.354   1.531   1.417
  76.991  45.897   1.166  77.864  46.199   2.364  77.045  45.770  19.910  68.914
  38.923  19.401  69.661  39.236  20.705  68.925  39.456  11.842  16.098  46.758
  12.749  16.371  46.897  11.587  16.521  45.939  63.382  78.942  57.908  62.519
  78.944  57.493  63.224  78.591  58.785  30.989  21.597   9.659  31.806  21.367
  10.102  30.647  20.762   9.339  49.210  29.969  20.508  48.809  30.838  20.477
  50.149  30.140  20.568  64.411  16.210  18.221  64.167  16.244  19.145  64.669
  17.107  18.007  36.863  55.871  43.514  35.934  55.971  43.726  37.224  56.754
  43.600  63.614  63.380   4.041  64.033  64.146   4.434  64.191  62.650   4.267
  28.049  40.717   9.189  28.721  40.035   9.177  28.525  41.526   9.002   1.663
  61.165  12.084   1.179  60.796  11.345   2.096  61.939  11.723  43.109  76.735
  50.787  42.806  75.944  50.341  43.901  76.989  50.313  57.374  62.486  42.422
  56.988  63.105  41.803  58.258  62.333  42.088  51.904  22.572  28.069  51.321
  22.231  27.390  52.651  21.972  28.066  34.443  17.571  29.533  33.859  17.712
  30.278  35.004  16.843  29.802  31.062  15.604  29.945  30.363  14.980  29.750
  30.634  16.460  29.912  54.459  58.870  69.689  55.005  58.174  69.325  53.562
  58.598  69.493  18.717   2.563  36.770  18.985   2.249  37.634  18.487   3.481
  36.911  69.623  12.807  69.004  69.181  13.602  69.302  70.066  12.473  69.785
  34.935   4.097  60.153  34.869   3.394  59.507  34.767   3.668  60.993  66.052
  76.742  65.915  65.722  76.606  65.027  66.936  76.376  65.901  73.016  28.057
  54.360  73.552  28.189  55.141  73.383  27.277  53.945  44.729  41.289   2.487
  44.658  40.335   2.448  45.414  41.504   1.854  12.308  69.185  49.117  13.218
  69.289  48.840  12.195  69.831  49.814   1.011  40.829  55.281   1.054  41.785
  55.240   0.081  40.627  55.185   9.935  12.129  12.219  10.232  12.818  11.624
  10.724  11.864  12.692   3.570  67.961  34.731   4.016  67.130  34.892   3.262
  68.239  35.594  50.112  18.331  22.965  49.385  17.933  22.487  50.491  17.611
  23.469  26.600  32.776  67.954  26.073  32.612  68.736  26.059  32.459  67.230
  52.828  45.143  19.693  52.288  45.320  20.463  52.361  45.562  18.971  29.190
  36.997   1.917  28.454  37.400   1.457  29.807  36.763   1.224  17.534  65.060
  54.818  18.308  65.183  54.268  17.812  64.433  55.486  48.121  60.865  34.169
  47.176  60.986  34.080  48.386  61.514  34.820  36.842  56.043  38.394  37.564
  56.666  38.467  36.914  55.500  39.179   1.389  51.022  24.550   1.563  51.060
  25.490   0.952  50.180  24.422  25.824  57.909  20.169  26.769  57.770  20.227
  25.717  58.859  20.225   7.676  34.693   6.192   7.664  35.561   5.788   6.755
  34.497   6.366  57.315  49.102  48.473  58.253  48.914  48.486  57.076  49.194
  49.395  15.783  64.617  34.470  15.515  65.112  35.245  16.222  65.261  33.914
  59.773   3.911  28.971  60.675   3.977  29.284  59.853   3.869  28.018  69.158
  21.334  42.303  69.938  20.828  42.534  69.246  22.149  42.797  35.253  19.845
  45.287  35.188  19.031  45.786  35.322  19.562  44.375  28.112   1.575   4.337
  27.656   1.038   4.984  28.184   2.437   4.747  27.168  43.856  58.497  26.400
  43.614  57.979  27.019  44.773  58.730  18.130   3.339  33.406  18.769   3.705
  32.794  18.582   3.336  34.250  52.610  49.491  68.156  52.701  48.739  67.572
  52.573  49.110  69.033  53.588  25.961  46.512  54.542  25.880  46.540  53.268
  25.077  46.694  52.801  70.490  11.987  51.977  70.277  12.424  52.728  71.421
  11.777   9.423  68.471  14.961  10.206  68.010  14.659   8.700  68.041  14.505
  72.134  52.009   2.042  72.906  51.735   1.547  71.592  51.222   2.095   4.609
  55.731   4.731   3.896  55.375   5.261   5.173  54.979   4.552  16.244  27.362
  41.420  17.112  27.766  41.438  15.995  27.371  40.496  40.375   6.859   1.767
  40.273   7.502   1.065  41.307   6.889   1.985  36.150   6.297  59.030  35.743
   5.581  59.518  36.948   6.497  59.519   4.327   9.480  33.387   3.865   8.665
  33.580   5.251   9.271  33.529   6.026  19.584  47.014   5.392  19.952  47.630
   6.790  19.377  47.553  73.719  75.858  33.631  74.006  76.405  32.900  73.095
  76.405  34.109  43.763  34.225  49.672  44.578  34.356  50.156  43.969  34.492
  48.777  25.993  28.474  55.791  25.455  29.241  55.597  25.412  27.892  56.282
  68.998  50.618  30.816  69.751  50.224  31.255  69.329  51.446  30.468  11.135
  22.032  53.777  11.716  22.431  54.425  11.346  21.099  53.810  17.614  42.398
  22.684  17.910  42.797  23.502  16.710  42.135  22.859  43.787  79.571  41.700
  43.993  79.034  40.935  42.935  79.251  41.995   8.958  29.377   0.828   8.226
  29.813   0.392   8.986  29.769   1.700  42.864  60.739  49.566  43.096  59.954
  50.062  43.365  60.665  48.753  17.374  69.190  22.076  17.090  70.103  22.022
  17.333  68.873  21.174  31.327   3.283  14.332  31.737   3.865  14.972  32.023
   2.674  14.083  14.772  72.969  29.980  14.487  73.783  29.565  14.075  72.343
  29.784  32.829  16.896  13.681  32.818  16.177  14.313  32.039  17.399  13.876
  17.240  12.161  56.689  16.697  11.686  57.318  17.307  13.045  57.050  71.979
  42.855  57.713  72.290  43.665  58.119  72.549  42.174  58.070  35.630  12.010
  25.891  35.388  11.109  26.103  34.868  12.360  25.428  50.639  10.867  21.177
  50.456  11.342  20.367  51.341  10.259  20.945  73.402  32.175  26.971  72.802
  32.306  26.236  74.195  31.820  26.571   1.008  61.724  36.292   1.642  61.771
  37.007   0.651  62.610  36.229  70.145  59.962   9.570  70.236  60.600  10.278
  70.403  59.129   9.964  35.063  67.593  16.759  35.765  68.210  16.963  34.271
  68.010  17.100  29.275  75.066  34.390  28.974  75.574  35.143  28.472  74.721
  33.998  69.321  38.018  66.902  69.370  37.186  66.431  69.577  37.802  67.799
  40.162   3.489  23.032  40.158   2.857  23.751  39.584   4.193  23.329  10.691
  16.629  44.313  10.158  16.002  43.824  10.064  17.277  44.634  54.689  79.103
  53.965  55.379  79.648  54.342  54.589  78.380  54.584  17.700  26.653  53.154
  17.465  25.967  52.529  17.135  26.494  53.909   1.051  39.477  14.655   1.362
  40.171  14.074   1.126  39.849  15.534  61.085  71.403  21.177  61.829  71.941
  20.905  60.461  72.027  21.548  28.210  78.431   1.299  28.259  78.680   0.376
  27.315  78.113   1.415  24.855  51.857   8.634  25.416  51.455   9.297  24.541
  51.122   8.108  26.165   5.924  19.400  26.016   6.579  20.083  26.121   6.418
  18.581  11.092  28.049  31.303  11.414  27.558  30.547  11.865  28.502  31.641
  44.144  62.875  50.665  43.490  62.236  50.381  43.736  63.322  51.407  68.105
  58.973  31.583  68.863  58.419  31.773  67.726  59.162  32.442   6.185   7.303
  30.650   5.687   7.263  31.466   6.130   6.417  30.292  65.852  79.859  13.186
  66.304  80.285  13.914  65.091  79.441  13.588  41.902  52.215   3.708  40.947
  52.148   3.698  42.161  51.816   4.538  66.008  40.090  68.770  66.271  39.329
  68.251  66.829  40.436  69.120  68.089   9.709  59.057  67.756   9.279  59.844
  68.223  10.620  59.320  72.529  49.948  23.529  72.706  50.110  24.456  72.726
  50.779  23.098  43.658  16.744  13.728  44.342  16.889  13.074  42.849  16.688
  13.220  31.164  14.935  48.244  31.608  15.539  47.649  30.238  15.169  48.175
  31.624  19.493  59.699  31.369  19.279  58.801  31.770  18.644  60.115  38.034
   1.354  39.955  37.767   1.695  40.808  37.373   0.694  39.743  55.753  26.239
  53.290  55.331  25.399  53.110  55.233  26.878  52.801   4.877  24.638  71.073
   4.523  25.466  71.396   4.431  23.968  71.592  72.538  17.650  68.268  72.916
  17.921  69.105  72.621  16.697  68.265  20.079  36.743  24.154  19.459  36.888
  23.439  19.532  36.498  24.900   7.662  25.434  44.218   7.020  25.110  44.851
   7.295  25.201  43.365   4.514  74.089  47.303   4.400  74.683  48.045   3.627
  73.935  46.980  43.329  24.118  47.660  43.609  24.034  46.749  42.533  24.647
  47.618   7.944  33.775  20.557   7.170  33.883  21.110   8.117  32.834  20.569
   9.831  78.562  20.341   9.150  79.210  20.163   9.500  77.753  19.952  23.321
  69.536  19.377  23.598  68.629  19.513  23.662  69.763  18.512  29.894  59.121
  18.532  30.549  59.724  18.179  29.319  58.930  17.791  67.500  68.878  58.013
  67.572  69.474  57.267  68.404  68.728  58.288  26.464  50.019  15.139  26.412
  49.580  15.988  27.229  50.590  15.211   0.076  10.008  29.884   0.369   9.385
  29.219   0.265   9.575  30.717   0.681  40.673   5.139  -0.108  41.184   5.321
   1.116  40.594   5.987   7.556  53.586  53.660   6.994  53.482  52.892   7.346
  52.835  54.214  73.886  38.162  50.283  73.286  38.813  49.920  73.452  37.853
  51.078  11.473  34.764  34.954  12.258  35.197  34.621  11.661  33.829  34.871
  67.206  19.255  43.761  67.783  19.674  43.122  67.776  18.654  44.241  23.394
   7.863  45.579  23.484   6.915  45.673  24.291   8.180  45.469  12.506  28.647
  21.661  12.213  29.441  22.108  11.710  28.284  21.272   6.031  27.513   0.472
   6.848  27.642   0.955   5.343  27.671   1.120  57.185  33.881  64.754  57.179
  34.819  64.563  56.724  33.803  65.589  33.015  22.979  40.910  32.814  23.907
  40.795  32.975  22.840  41.856  74.077   6.759  10.297  73.211   6.443  10.038
  74.685   6.286   9.730   6.660  50.926  21.723   5.991  50.395  22.155   7.357
  50.306  21.511  15.290  27.513  45.805  14.522  27.522  45.234  15.495  28.438
  45.945  46.736  67.318  62.642  47.288  66.992  61.931  47.082  66.896  63.428
  14.529  29.473  50.458  14.918  28.605  50.568  14.303  29.749  51.346   5.295
   6.897  69.432   4.426   6.904  69.031   5.396   6.007  69.769  50.044  18.354
  68.170  50.028  17.953  69.039  50.688  19.058  68.242  16.444  75.993  45.574
  15.540  75.769  45.350  16.938  75.190  45.407  16.027  58.100  23.165  15.129
  57.828  23.358  16.573  57.424  23.567  57.798  13.991   6.354  58.216  13.131
   6.395  58.083  14.356   5.516  13.608   2.688  20.120  13.195   3.440  19.693
  13.063   2.520  20.888  40.766  13.511  56.837  41.228  14.239  56.421  41.462
  12.939  57.161  42.310  32.836   6.355  42.421  33.196   5.475  42.517  31.906
   6.261  11.481  32.333  52.569  11.426  31.454  52.944  11.554  32.187  51.626
  49.065  62.359  48.949  49.546  61.748  49.508  48.157  62.061  48.994  48.035
  62.771  12.451  47.389  62.346  11.886  48.671  62.082  12.647   3.560  69.690
  61.091   2.916  69.755  61.796   3.142  69.131  60.436  67.358   7.720  61.161
  66.733   7.300  60.570  67.333   7.187  61.955  13.112  57.688  22.485  12.723
  58.470  22.093  13.335  57.132  21.739  35.071  19.148   4.355  34.909  18.935
   3.436  36.022  19.233   4.417   4.791  47.280   6.855   5.733  47.429   6.934
   4.631  46.485   7.364  16.711   3.209  59.774  16.383   3.804  60.449  16.469
   2.337  60.086  26.662  57.952  40.734  26.517  58.531  39.986  26.238  58.396
  41.468  67.403   6.128  63.464  67.328   6.105  64.418  67.469   5.209  63.206
  38.685  17.831  20.625  39.501  18.129  20.224  38.251  18.635  20.911  69.639
   4.124  30.943  70.272   4.762  30.616  68.800   4.584  30.918  57.196  66.947
  26.344  57.229  67.439  25.523  58.079  67.022  26.704  33.310  25.507  68.339
  33.666  26.378  68.514  32.364  25.641  68.290  64.772  39.098  24.614  64.650
  39.963  24.221  64.089  39.040  25.282  21.457   8.204  39.481  21.538   7.506
  40.131  22.106   7.986  38.812  28.856  73.584  12.142  28.660  74.510  12.282
  29.436  73.573  11.381   1.859  24.405   4.993   2.674  24.153   4.558   1.441
  25.014   4.385  25.984  57.927  36.600  25.894  57.129  36.080  25.141  58.021
  37.044  71.286  79.668  32.903  71.013  78.824  32.544  72.163  79.508  33.251
  11.293   5.857  39.120  11.820   5.140  38.765  10.461   5.798  38.650  67.606
   9.718  38.458  67.862  10.509  37.984  66.675   9.613  38.263  17.541   7.929
  69.870  18.055   7.634  69.119  17.180   8.772  69.598  24.472  73.632  49.135
  24.671  73.165  49.947  23.941  74.378  49.413  69.553  58.944  13.102  69.729
  59.842  12.823  69.487  58.998  14.056  64.752   2.751   3.685  64.170   3.164
   4.322  64.605   1.812   3.798  23.842  52.096  28.139  23.891  52.199  27.189
  22.985  51.700  28.294  12.518  29.679  66.622  12.732  29.718  67.554  13.307
  29.995  66.181  53.255  39.780  52.107  52.599  39.885  52.797  53.936  39.239
  52.506  56.630  10.063  50.556  57.385   9.670  50.118  56.068   9.320  50.776
  26.192  55.585  34.930  26.278  55.978  34.062  25.438  55.000  34.854   0.663
  69.684  53.949  -0.184  70.124  53.882   0.698  69.114  53.181  26.895   2.809
  10.763  25.959   2.630  10.858  27.305   1.945  10.764  21.085  65.260  13.753
  20.979  64.514  13.163  21.668  65.856  13.283  11.058   0.521  63.345  11.181
  -0.423  63.447  10.157   0.612  63.035   6.847  61.673  54.969   6.771  62.596
  55.211   7.789  61.521  54.896  46.242  37.920  54.554  45.423  37.789  54.076
  46.050  38.630  55.167  41.228  51.485   7.828  40.798  51.148   8.614  41.100
  52.432   7.872  18.172   9.972  28.432  18.261  10.096  27.487  19.069  10.011
  28.763  11.617  19.683   1.857  11.615  20.620   1.662  12.298  19.322   1.289
   1.183  20.677  20.144   1.492  20.659  19.238   1.242  19.767  20.435  11.915
   4.815  35.767  12.578   4.437  36.346  12.289   5.651  35.490  30.094   8.925
   9.727  29.933   8.958   8.784  30.670   9.669   9.899  15.778  22.848  70.275
  16.180  22.905  69.408  16.486  23.065  70.882  50.091  62.897  28.057  49.915
  63.142  27.149  50.838  62.300  28.003  64.101  34.670  22.927  63.416  34.024
  22.756  64.840  34.383  22.390  40.678  11.745  15.712  40.033  11.280  16.245
  40.184  12.053  14.952   6.401  41.065  40.590   5.538  40.829  40.930   6.805
  41.574  41.293  23.627  26.988  54.248  22.897  27.607  54.265  24.167  27.276
  53.512  68.044  41.325  22.698  67.736  41.686  21.866  68.956  41.608  22.759
  53.964  28.501  49.615  54.238  28.401  48.704  53.289  29.179  49.590  64.071
  14.017  44.092  64.362  14.561  44.824  63.359  14.516  43.692  49.347   6.622
  50.947  48.686   6.405  50.291  49.468   5.812  51.442  28.293   4.056  21.958
  28.333   3.272  21.410  28.903   4.667  21.546   3.124  19.683   1.717   2.741
  20.523   1.968   3.910  19.607   2.257  57.743   1.262  27.092  58.620   1.587
  26.886  57.155   1.953  26.789  31.278  58.816  70.709  30.894  59.458  71.306
  30.638  58.105  70.677  44.308  75.358  69.296  44.515  76.275  69.474  44.826
  75.141  68.521  54.894   2.224  71.071  55.765   1.827  71.098  54.630   2.285
  71.989  31.248  66.059  24.450  30.579  65.784  25.077  31.937  66.447  24.989
  25.902  41.280  22.278  25.498  40.473  21.959  25.898  41.865  21.520  29.355
  30.327  64.115  28.959  30.420  64.981  30.151  30.857  64.157  56.057  27.981
  68.498  56.862  27.834  68.994  55.354  27.794  69.120  34.783  38.135   2.468
  34.471  38.685   1.749  35.478  37.604   2.079  35.669  78.990  65.002  34.982
  78.850  64.350  36.037  79.846  64.782   7.984  44.609  13.589   7.201  44.745
  13.054   8.249  43.708  13.401  43.242  58.851  69.070  42.713  59.208  69.784
  44.066  58.599  69.486  56.633   7.780  28.585  56.795   6.856  28.773  55.996
   7.772  27.871  44.943  69.746  39.080  45.813  70.140  39.013  44.462  70.099
  38.332  68.004   8.375  40.734  67.857   8.820  39.899  67.295   8.683  41.298
  34.542  48.889   7.946  34.293  49.811   7.995  33.726  48.430   7.747  40.764
  69.216   7.413  40.930  68.605   6.694  40.099  68.783   7.947   0.074   7.641
  16.149   0.005   7.816  17.087   1.013   7.541  15.993  55.510  30.363  19.733
  55.557  29.527  20.198  56.404  30.517  19.428   9.307   9.043  21.760   9.711
   8.448  22.392   8.799   8.473  21.184  16.004   4.538  66.852  15.896   5.453
  66.592  16.321   4.101  66.061  52.040  44.247  66.831  52.607  43.665  66.325
  51.161  43.887  66.712  14.482   8.324   9.080  13.658   8.269   8.597  15.120
   7.887   8.516  73.035   9.448  61.887  72.250   9.986  61.993  72.946   8.763
  62.549  10.535  75.035  59.868  11.465  75.204  60.021  10.446  74.086  59.961
  32.429  58.516  48.687  32.316  59.383  48.297  32.945  58.029  48.044  58.982
  58.311  24.546  59.601  59.038  24.618  58.129  58.732  24.439   5.798  74.241
  31.419   5.417  73.953  30.590   6.045  73.430  31.864  61.061  76.430  17.687
  60.733  75.759  17.088  60.343  77.059  17.758  63.473  47.526  67.564  62.619
  47.950  67.644  63.872  47.623  68.428  44.945   5.126  43.968  45.483   4.599
  43.378  44.655   5.865  43.433  61.010  44.262  60.784  60.138  43.978  61.060
  60.888  44.571  59.886  62.948  46.155  20.550  63.075  45.728  19.703  62.851
  45.433  21.170  12.454  73.244  14.863  11.797  73.049  15.531  12.050  73.919
  14.319  31.626  64.008  38.380  30.882  64.218  37.816  32.160  63.408  37.859
  73.207  77.045  15.752  73.048  76.417  16.456  74.153  77.193  15.771  14.958
  30.454  30.836  14.297  30.043  31.393  15.356  29.725  30.360  55.846  75.977
  65.349  55.897  75.407  66.116  56.733  76.321  65.247  72.390  33.890  18.215
  71.876  34.676  18.032  72.745  33.633  17.364  29.962  79.087  24.709  30.495
  79.480  25.400  30.062  79.679  23.964  43.902  20.422  45.466  44.487  20.881
  44.863  43.134  20.206  44.936  36.871  35.896   4.172  36.988  36.830   4.341
  36.006  35.694   4.528  17.785  53.571  58.460  16.984  53.672  58.975  18.251
  54.399  58.577  63.988  29.823  12.689  64.026  30.671  13.131  63.822  30.038
  11.771  43.450  55.259  53.336  44.128  54.814  53.844  43.808  55.308  52.450
  12.397  54.547  36.677  11.952  53.712  36.532  11.926  54.945  37.409  71.116
  46.263  26.635  71.132  46.991  27.256  71.986  46.269  26.236  51.479  11.123
  16.960  52.269  11.227  16.429  51.680  11.578  17.778  43.425  78.540   3.999
  42.685  79.144   4.063  43.033  77.671   4.087  57.729  30.676  49.303  56.830
  30.444  49.535  57.998  30.001  48.680  67.730  72.090  66.604  68.198  71.911
  67.419  66.904  72.486  66.884  19.433   9.585  42.112  19.134   9.954  42.943
  19.723   8.700  42.333  28.522  79.970  48.741  29.411  79.955  48.387  28.290
  79.048  48.846  25.498  79.994  41.747  25.358  79.686  42.642  26.245  79.485
  41.432   1.984  25.763   1.280   1.416  24.993   1.269   1.846  26.174   0.427
  59.670  16.713  70.350  60.031  16.489  69.492  59.359  15.879  70.703  60.937
  15.030  40.084  60.442  14.352  40.542  60.546  15.853  40.378  19.811  35.953
  17.888  18.898  36.235  17.829  19.926  35.707  18.806  29.724  76.953  55.257
  30.410  76.288  55.315  29.524  77.171  56.167  52.640  66.279  69.259  52.365
  66.311  68.343  52.805  65.351  69.427  22.806  49.084  52.288  23.514  48.530
  52.619  22.235  48.482  51.811  65.893  53.589  28.142  65.728  54.433  28.561
  65.051  53.345  27.757  10.764  76.188  34.814  11.600  76.084  35.268  10.254
  76.766  35.381  17.935  30.136  61.688  18.281  30.555  60.900  17.139  30.628
  61.891  39.164  51.203   5.662  40.042  51.097   6.027  38.673  50.453   5.997
  68.376  10.421  67.943  68.714  11.313  68.026  69.034   9.964  67.420  50.300
   2.987  59.182  49.634   2.333  58.973  50.753   2.632  59.947  42.853  76.140
  53.838  42.901  76.411  52.921  42.442  75.277  53.812  74.047  38.304  61.743
  74.003  39.161  61.318  73.465  38.381  62.499   7.261  36.921  62.518   7.626
  36.974  63.401   6.600  37.614  62.491  14.295  74.506   1.946  15.058  74.281
   1.413  14.205  75.454   1.847  15.274  37.585  67.007  15.046  38.481  66.757
  14.994  37.512  67.919  49.391  63.195  25.106  50.114  63.241  24.480  49.198
  62.260  25.180   9.510   2.524   9.025   8.913   2.543   8.277  10.006   1.713
   8.915  46.091  73.732  47.660  45.959  73.104  48.369  46.316  74.550  48.103
  33.834  24.864  11.552  33.386  25.583  11.107  34.656  25.248  11.859  56.602
  36.798  51.348  55.668  36.684  51.175  57.032  36.178  50.759  54.503  56.806
  17.478  55.281  57.105  17.949  54.347  55.922  17.811  69.350  18.590  39.700
  68.694  18.078  40.172  69.929  18.927  40.384  67.303   3.805  62.022  66.575
   3.190  61.939  68.083   3.276  61.852  28.409   2.251  63.740  27.467   2.407
  63.677  28.515   1.329  63.504  27.307  78.701  60.197  26.428  78.390  60.414
  27.700  77.982  59.701  73.981  79.155  49.450  73.664  79.143  50.353  74.589
  79.893  49.418  56.620   6.037  46.223  56.038   6.243  46.954  57.178   5.332
  46.551  51.377   6.617  11.099  50.622   6.303  11.598  51.205   6.334  10.201
  39.252  62.254   7.481  38.809  62.525   8.285  39.865  61.574   7.763  37.178
  58.368  31.539  37.029  59.312  31.481  36.300  57.989  31.585   4.953  45.734
  64.128   4.497  45.621  63.294   4.253  45.793  64.778  71.558  58.527  21.639
  70.799  58.652  21.068  71.694  59.383  22.046  37.850  70.820  54.653  38.746
  70.607  54.915  37.870  71.760  54.476   5.102  58.120  61.441   5.498  57.259
  61.574   5.444  58.413  60.596  53.716  26.558  39.222  53.986  25.657  39.398
  53.432  26.549  38.308  65.406  43.687  50.893  65.423  42.755  51.111  65.951
  44.099  51.563  40.510  75.060  43.492  41.076  75.790  43.743  40.715  74.370
  44.123  51.989  59.962  30.777  51.249  59.640  31.292  51.946  59.465  29.960
  24.327  16.575  17.604  25.000  16.003  17.973  23.898  16.964  18.366  55.132
  71.268  24.866  55.772  71.553  25.519  54.653  72.064  24.636  37.178  26.451
  72.043  37.517  27.345  72.084  37.848  25.963  71.564  12.957  42.125  14.017
  13.453  42.203  14.832  13.465  41.511  13.486  26.721  75.137  23.563  26.405
  74.234  23.521  26.942  75.271  24.485  33.707  66.612  54.250  33.087  66.761
  53.536  34.211  65.846  53.974  13.520  14.918  43.373  12.988  15.576  43.821
  13.872  15.375  42.609  19.596  54.116  35.280  18.978  54.120  36.010  19.078
  53.826  34.529  70.535  30.962  36.811  70.645  31.907  36.917  70.684  30.807
  35.879  53.467   6.000  12.719  52.771   6.183  12.087  53.185   6.442  13.520
  67.739  60.664  70.017  68.621  60.543  69.666  67.344  59.793  69.976   2.216
  46.784  11.446   1.341  47.000  11.126   2.169  46.931  12.391   5.117  63.459
  22.380   5.281  63.534  21.440   5.509  64.247  22.755  42.091   3.536  47.362
  42.986   3.863  47.275  42.050   3.184  48.251  39.767  43.442  62.541  39.422
  43.280  63.419  39.021  43.295  61.959   7.916  24.266  60.010   7.823  25.189
  59.774   8.662  24.245  60.609  64.642  47.953  45.227  64.292  48.414  45.989
  65.352  48.513  44.914  35.305   8.975  20.079  35.459   9.142  19.149  34.436
   8.576  20.111  14.526  62.874  66.647  14.510  63.633  66.064  14.835  62.154
  66.096   4.061  30.752  43.214   4.616  30.009  42.976   3.421  30.387  43.826
  40.524   4.965  20.450  41.016   4.205  20.139  40.158   4.687  21.289  26.146
  41.623  24.939  25.919  42.540  24.785  26.224  41.245  24.063  35.049  71.142
  38.054  35.998  71.259  38.081  34.820  71.254  37.131  36.193  55.384  13.277
  35.589  54.660  13.110  35.714  56.165  12.998  67.716  27.521  25.150  67.895
  26.962  24.393  68.369  27.260  25.799  68.194   8.854  64.022  68.944   8.272
  64.140  67.491   8.281  63.717  44.388  24.348  50.033  45.292  24.035  50.031
  44.105  24.268  49.122  31.483  62.177  21.148  31.893  62.994  21.432  32.075
  61.831  20.480   9.922  44.976  67.197   9.901  44.024  67.289   9.514  45.303
  67.999  41.985   3.705  52.855  42.805   3.237  52.697  42.256   4.537  53.243
   5.707  28.459  52.225   5.584  29.374  51.971   5.338  27.957  51.498   8.793
  34.702  11.608   7.866  34.802  11.392   8.913  35.227  12.399  20.126   1.592
  70.301  20.970   1.177  70.120  20.243   2.501  70.026  40.595  14.795  17.404
  39.689  14.518  17.272  40.748  15.447  16.720  27.749   8.106  28.520  27.978
   9.032  28.451  27.140   7.955  27.796  27.699   9.945   2.882  26.801   9.775
   3.166  27.604  10.447   2.073  10.952  19.189  57.454  10.221  18.661  57.133
  11.698  18.915  56.920  57.195  12.371  44.038  56.351  11.930  44.134  56.990
  13.183  43.573  69.344   2.037  47.907  70.163   2.530  47.964  69.067   1.926
  48.817  69.207  70.761  60.375  68.477  70.144  60.421  69.863  70.316  59.838
  61.349   9.618  60.216  62.013   9.048  60.604  60.516   9.201  60.438  22.794
  78.318  23.341  23.691  78.280  23.674  22.816  77.802  22.535   7.106  33.749
  28.057   6.459  33.078  28.273   6.739  34.559  28.412  44.340  14.783  51.607
  45.094  14.542  51.068  43.581  14.582  51.060  54.218  23.869  19.351  53.335
  24.151  19.589  54.771  24.628  19.539  72.022  22.398  53.882  72.119  22.991
  53.137  71.612  22.933  54.562  70.409  55.508  53.050  70.250  54.565  53.000
  71.157  55.593  53.642  53.563  29.821  25.813  53.817  30.261  25.001  53.330
  28.933  25.541  45.352   3.874   0.813  45.307   3.616  -0.107  45.632   4.789
   0.792  54.811   0.254  27.384  54.045   0.335  27.953  55.558   0.287  27.982
   7.704  15.649  30.668   7.349  15.189  29.907   7.058  16.330  30.858   4.470
  47.287  10.210   4.252  47.977   9.584   3.671  47.169  10.725  51.015  13.518
   4.746  50.533  12.960   5.356  50.427  13.620   3.998  51.973  29.313   5.391
  51.471  30.030   5.780  51.848  28.580   5.993  30.769  11.191   4.063  31.132
  10.723   4.815  31.396  11.033   3.357  61.179  21.377  14.262  61.845  21.945
  13.873  60.708  21.944  14.872  56.695  39.822  62.569  56.604  38.873  62.647
  57.560  39.948  62.177   8.714  63.866  28.000   9.133  63.407  27.272   8.103
  63.226  28.366  50.896  49.317   5.592  51.657  48.798   5.850  51.097  49.612
   4.703  47.182  21.393  68.664  47.364  22.020  67.964  47.009  20.569  68.209
   5.800  47.332   3.053   4.974  47.390   3.534   6.252  46.583   3.440  14.684
  32.323  29.006  15.350  32.984  29.196  14.740  31.708  29.738  65.454  78.088
  56.095  64.755  78.344  56.697  65.235  78.526  55.273  48.410  69.154  41.065
  47.731  69.769  41.341  48.115  68.839  40.210   7.741  28.531  50.405   7.677
  29.433  50.092   7.086  28.472  51.101  68.833  65.549  30.429  68.603  66.140
  31.146  69.121  66.128  29.723  48.769   5.546  18.600  48.895   5.900  19.480
  48.452   4.654  18.743  26.037  65.183  29.185  26.163  64.274  28.911  25.099
  65.250  29.366  15.851  79.151   2.503  15.690  80.094   2.548  15.428  78.798
   3.286  28.672  57.392  20.100  29.038  56.533  19.892  29.178  58.004  19.566
  31.494  15.100  20.040  31.431  15.015  19.088  32.427  15.233  20.208  54.482
   6.523  39.067  55.428   6.669  39.080  54.124   7.310  38.655  29.769  32.201
  67.396  29.533  33.073  67.712  30.203  32.360  66.558  32.823  30.903  14.681
  32.539  31.100  13.789  33.527  31.530  14.852   8.483  76.210  19.423   8.973
  75.436  19.146   7.655  76.153  18.946  70.804  12.054  66.484  70.543  12.588
  67.234  70.760  12.651  65.738  51.465  46.416   8.891  50.670  45.885   8.935
  51.832  46.371   9.774  54.828  78.702  67.617  55.479  79.316  67.276  54.963
  77.903  67.107  57.094  10.866  22.062  57.327   9.938  22.061  56.265  10.904
  22.539  70.697  18.569  25.032  71.463  18.825  24.517  70.285  17.875  24.517
  53.461  71.986  64.870  52.910  72.474  64.259  53.154  72.254  65.736  15.046
  48.684  14.953  14.952  49.621  15.126  15.554  48.640  14.143  10.491  40.595
  40.010   9.912  40.912  39.316  10.916  39.824  39.634  31.150  39.744  64.718
  30.258  39.945  65.003  31.587  40.594  64.681  34.113  56.287  19.323  34.445
  56.332  18.426  33.210  56.597  19.259  55.865  76.213  69.917  55.420  75.368
  69.972  55.249  76.834  70.305  16.122  64.856  15.704  16.335  64.840  14.771
  16.087  65.786  15.927  21.829  74.464  56.176  21.363  74.182  55.388  21.136
  74.710  56.788  48.083  14.227  28.607  47.956  13.489  29.203  47.328  14.194
  28.020  59.835  30.932  61.851  60.132  31.742  61.436  59.361  31.222  62.631
  70.831  64.549  38.383  71.260  65.320  38.755  71.466  63.842  38.501  25.273
   4.862  64.825  24.388   5.163  64.620  25.303   4.841  65.782  51.091  72.308
  24.625  51.183  71.367  24.774  50.291  72.392  24.106  57.529  17.796  64.340
  58.150  17.419  64.963  57.847  17.514  63.483  71.516  49.296  37.201  70.664
  48.967  37.486  71.402  49.483  36.269   1.339  26.699  70.854   1.679  26.338
  70.035   0.905  27.512  70.595  59.292  35.096  38.968  58.917  34.559  38.271
  59.381  35.966  38.578  35.292  66.815  14.163  35.024  67.117  15.030  35.772
  67.555  13.790  68.441   3.645   0.440  67.707   3.954   0.971  68.800   4.439
   0.042   4.814   7.244  16.226   5.183   6.820  17.001   5.314   8.055  16.136
  17.672   7.729  29.897  18.110   7.954  30.718  17.971   8.392  29.276   6.728
  63.508  25.182   5.783  63.357  25.184   7.108  62.646  25.017  68.152  57.706
  18.112  67.377  57.671  17.551  68.416  56.791  18.213  45.225  25.115  27.436
  44.811  24.398  26.955  44.553  25.411  28.050  11.148  67.165  57.318  11.048
  66.651  58.120  12.044  67.498  57.358  31.915  19.691  19.535  31.874  19.652
  20.491  31.341  20.420  19.301  32.164  66.092  16.004  31.944  66.977  15.713
  33.084  65.982  15.763  21.926  49.593   4.692  20.996  49.373   4.632  21.938
  50.534   4.865  17.474  13.467  30.510  16.917  14.223  30.694  17.012  12.727
  30.904  11.937  70.687  51.339  11.967  71.607  51.077  12.403  70.660  52.174
   7.726  52.455  29.863   7.804  51.931  30.661   7.058  53.108  30.070  46.606
  60.169  67.907  47.447  60.297  67.468  46.468  59.222  67.890  10.396  13.526
  46.580  10.759  13.078  45.815  10.947  14.301  46.687  71.547  30.332  55.142
  72.061  31.137  55.074  72.159  29.636  54.905  48.162  11.499   8.868  48.934
  12.064   8.848  48.499  10.642   9.129   3.205  65.641  25.892   2.475  65.581
  25.275   3.142  64.842  26.416  34.424   5.770   5.774  34.923   5.055   5.380
  34.011   6.212   5.032  10.976  32.126  25.751  11.672  31.480  25.868  11.306
  32.714  25.072   2.622  24.069  61.934   3.574  24.008  61.860   2.355  24.579
  61.169  12.941   1.984   5.971  13.147   1.262   5.377  12.555   1.561   6.738
  42.566  71.281   6.336  43.357  71.148   6.859  41.884  70.803   6.808  64.127
  56.605  54.232  63.585  56.609  55.021  64.495  57.487  54.190  22.414  47.255
   2.558  22.137  47.902   3.207  23.125  46.776   2.984  37.809   8.902   8.587
  38.509   8.374   8.202  37.127   8.269   8.811  23.536  67.342  31.319  23.422
  66.403  31.173  22.892  67.754  30.742   0.882  26.608  64.132   0.398  26.942
  63.376   0.325  25.917  64.488  41.499  41.556   9.071  42.044  40.915   8.614
  40.621  41.173   9.063  15.430  20.126  26.753  15.635  20.736  26.045  14.873
  19.463  26.344  54.212  12.230  18.073  54.142  12.801  18.838  54.052  12.808
  17.327  36.893   0.611  29.111  36.501  -0.166  29.511  37.629   0.828  29.684
  58.159   7.998   3.353  57.481   7.499   3.809  57.953   8.913   3.545  66.322
   8.796  68.881  67.082   9.331  68.655  65.981   9.191  69.684  11.450  17.223
  32.559  10.787  17.572  31.963  12.273  17.311  32.079  72.952   1.658  65.499
  73.875   1.461  65.659  72.922   1.935  64.583  63.317   0.522  70.321  62.743
  -0.121  69.905  64.004  -0.001  70.734  23.046  34.847  55.601  22.521  35.582
  55.285  22.413  34.141  55.735  16.471  72.228  65.975  15.517  72.280  66.034
  16.752  73.133  65.840   6.843  41.500   5.839   6.649  40.571   5.964   6.198
  41.795   5.197  37.941  65.087  12.317  37.668  64.708  11.481  38.888  65.198
  12.231  66.375  54.037   2.277  66.449  53.244   2.807  67.086  54.599   2.585
   0.567  16.411   4.916   0.623  15.457   4.972   0.637  16.600   3.981  57.621
   0.350  60.965  58.195   0.971  60.515  57.149   0.882  61.606   5.032  25.724
  54.460   4.214  25.361  54.800   5.388  26.234  55.187  57.085   5.544  49.841
  56.971   5.231  50.738  56.761   4.828  49.295  37.566   0.744  61.364  37.420
   0.236  62.163  38.510   0.902  61.351  72.809  11.023  21.617  72.466  11.917
  21.628  73.488  11.035  20.942  44.509  76.384  15.185  43.850  77.066  15.320
  44.019  75.564  15.241  45.398  25.569  33.631  44.593  25.964  33.294  46.015
  25.624  32.902   2.948  40.826  33.173   3.075  40.468  32.295   2.740  40.064
  33.714  73.529  24.900  55.299  73.634  24.037  55.699  74.042  24.856  54.493
  20.755  59.365   2.412  19.947  59.300   2.921  21.364  58.770   2.851  55.811
  55.778  23.634  54.995  55.285  23.550  56.287  55.593  22.824  18.251  50.762
  54.651  18.512  49.964  54.191  19.040  51.303  54.658  38.418  28.430  14.409
  37.923  29.248  14.362  39.184  28.644  14.942  32.874  24.059   1.647  32.556
  24.419   2.475  33.730  24.469   1.520  53.593  27.267  36.482  52.990  27.042
  35.774  53.931  28.130  36.243  35.813  62.343  52.220  35.841  61.503  51.763
  36.672  62.418  52.636  54.794   2.807  59.780  54.575   1.945  59.425  55.389
   2.623  60.506  31.044  79.285  61.828  30.948  79.210  60.879  31.182  78.386
  62.127  68.919  45.104  35.014  69.807  45.362  35.264  68.366  45.431  35.723
  70.081  38.679  46.815  70.324  38.319  45.962  70.251  37.967  47.433  39.928
   6.074  41.486  40.799   6.373  41.225  40.088   5.267  41.975   4.557  59.415
  26.239   5.378  59.019  25.948   4.378  59.003  27.084  41.788  57.948  13.460
  40.891  57.976  13.792  41.750  58.415  12.626  54.681  28.558  46.734  54.192
  27.878  46.270  54.287  29.379  46.439  28.802  58.150  22.733  28.656  57.841
  21.838  29.022  59.076  22.633   9.055  12.717  48.939   8.584  13.462  49.310
   9.544  13.084  48.203  38.707  24.501  56.514  38.167  24.721  55.754  38.099
  24.524  57.253  13.556  56.701  30.204  14.300  56.138  29.990  13.402  57.208
  29.408  33.135  14.545  40.780  33.614  14.085  40.091  33.365  14.079  41.583
   9.613  75.563  46.490   8.836  75.039  46.297   9.287  76.285  47.027  14.198
  18.464  63.490  13.520  18.325  64.152  14.157  19.402  63.301  49.146  48.573
  13.274  48.235  48.290  13.184  49.658  47.773  13.155   8.258  22.001   8.739
   8.111  21.083   8.964   7.876  22.491   9.467  29.022  50.412  55.727  29.251
  49.542  55.400  29.260  51.005  55.015  29.576  47.748  60.734  29.827  46.902
  60.364  30.082  48.388  60.234  53.072  16.957  27.744  53.920  16.745  28.133
  52.433  16.544  28.325  60.068  36.307   4.004  59.276  36.066   4.485  60.620
  35.526   4.044  43.180  21.437  40.161  43.545  21.849  40.944  43.414  20.513
  40.245  30.816  65.321  55.227  30.949  66.265  55.135  30.090  65.123  54.635
  73.616  70.944  64.981  74.039  70.839  64.129  74.255  70.606  65.609  50.333
  17.178  65.530  50.149  17.451  66.428  50.958  17.826  65.205  67.975  70.656
  33.955  68.059  70.552  33.008  67.418  71.427  34.064  58.906  26.818  56.339
  58.137  26.946  55.784  59.414  27.622  56.233  27.909  19.132   3.450  28.105
  20.040   3.681  26.955  19.071   3.505  15.988   3.632  44.295  16.199   4.558
  44.413  16.838   3.192  44.293  61.525  16.576  47.765  61.610  15.724  48.194
  60.613  16.609  47.476  40.153  73.090   7.205  39.389  72.534   7.359  40.627
  72.654   6.497  34.131  67.011  24.411  34.865  67.267  24.969  34.504  66.962
  23.531  -0.129  72.218  19.523   0.733  72.267  19.937  -0.278  73.097  19.175
  70.357  67.207  28.439  71.264  67.122  28.731  70.424  67.461  27.519  38.229
  77.767   5.615  37.730  78.581   5.673  38.661  77.812   4.761  16.015  77.722
  65.117  15.250  78.196  65.443  16.762  78.238  65.419  20.403  76.630  57.967
  21.259  76.591  58.394  20.168  77.558  57.986  43.870   1.728  46.132  44.383
   2.526  46.263  43.063   2.029  45.713  48.627  33.717  61.973  49.069  33.377
  61.195  48.092  32.986  62.283  19.704  75.103  33.854  18.897  74.849  33.407
  20.229  74.303  33.873  21.457  13.748  13.768  22.015  13.981  13.026  20.782
  14.427  13.782  71.123  71.100  63.596  70.673  71.755  64.130  71.914  70.888
  64.092  54.215  21.097  27.432  54.908  21.425  28.005  54.677  20.605  26.754
  23.833   6.133  11.424  23.595   5.556  10.698  24.635   5.752  11.780  56.607
   5.083  20.488  55.950   5.758  20.317  56.178   4.479  21.095  34.082   2.220
  40.042  34.560   2.615  39.313  34.108   2.882  40.733  55.456  79.886  36.940
  55.300  80.584  37.576  55.104  79.099  37.357  21.288  46.424  62.215  20.635
  45.724  62.243  22.053  46.055  62.656  28.816  54.698  71.102  28.625  53.762
  71.055  29.770  54.751  71.035  20.638  36.866   8.182  21.067  37.435   7.542
  20.106  37.460   8.712  10.810  20.442  31.600  10.786  20.774  30.702   9.918
  20.140  31.768  58.115  46.484  13.945  58.952  46.031  14.048  57.491  45.951
  14.437  14.240   0.830  41.994  13.671   0.594  42.726  15.035   1.167  42.408
  48.085  24.024  28.748  47.944  23.881  27.813  48.795  23.423  28.978  43.676
  25.495  17.676  43.675  25.538  18.632  43.201  24.690  17.471  54.026  20.550
  55.911  53.156  20.947  55.865  53.882  19.630  55.690  53.914  63.918  67.167
  53.566  63.734  68.040  54.864  63.887  67.276  66.269  21.758  41.194  67.088
  21.632  41.672  66.391  22.581  40.721  14.216  27.415  43.317  13.914  28.322
  43.370  14.856  27.417  42.605  19.564  67.842   7.468  18.762  67.745   6.954
  19.316  68.415   8.193  65.990  69.645  67.475  66.174  68.845  66.984  66.526
  70.315  67.051  55.202  34.824  14.827  55.543  33.936  14.943  55.939  35.318
  14.468  44.762  41.671  63.483  44.597  42.084  64.330  44.588  42.360  62.841
  32.218  32.802   7.748  32.006  33.472   7.097  31.899  33.162   8.575  23.003
  42.938   1.990  22.825  43.543   2.710  22.945  43.479   1.202  22.537   4.854
   9.107  22.382   5.678   8.645  21.834   4.277   8.809  64.303  53.788  70.033
  65.059  53.419  70.489  64.001  54.495  70.603  25.528  67.902  61.727  25.168
  68.754  61.481  26.442  67.937  61.446  16.922  62.315  35.671  16.485  62.939
  35.092  17.828  62.297  35.363   8.592  45.206  30.769   9.252  44.514  30.815
   8.367  45.383  31.682  55.499  14.317  47.524  56.394  14.215  47.199  55.259
  13.445  47.838   7.861  12.030  39.169   8.305  12.292  38.362   8.450  12.314
  39.869  16.730  26.500  55.705  16.930  26.859  56.569  15.776  26.550  55.640
  59.795  63.863   1.098  59.761  64.760   1.432  60.515  63.456   1.578  12.504
  35.018  12.462  11.783  35.441  12.930  12.116  34.727  11.637  17.001  54.436
  15.736  16.781  55.362  15.836  16.172  54.017  15.504  74.226   5.512  68.535
  73.614   5.653  69.257  74.357   4.564  68.514  37.196  48.780  11.689  37.903
  48.822  12.333  36.934  47.859  11.682  42.679  34.715  58.414  43.180  34.349
  59.143  41.925  34.133  58.326   0.730  48.070  24.479   1.368  47.466  24.097
  -0.073  47.917  23.981   2.788  74.878  18.698   3.629  75.056  19.120   2.176
  75.482  19.117  16.556  37.635  57.811  17.016  37.665  58.649  17.045  36.997
  57.292  65.428   9.803  15.042  65.662  10.721  14.909  66.243   9.324  14.890
  27.495  16.969  12.464  27.464  17.029  11.509  27.931  16.134  12.638  24.065
  42.381   8.501  23.750  41.478   8.450  23.269  42.909   8.566  57.946  78.378
  49.478  57.183  78.060  49.960  58.696  78.078  49.992  64.138  70.010   1.275
  64.680  70.784   1.123  63.296  70.223   0.872  37.481  38.260  58.609  36.525
  38.271  58.665  37.771  38.776  59.361  65.471  65.269  60.675  65.670  65.368
  59.744  64.568  64.953  60.695  39.518  33.279  52.874  40.004  33.674  52.150
  40.074  33.418  53.641  47.993  16.319  70.657  47.873  15.428  70.985  48.149
  16.844  71.442  16.924  74.298  50.280  17.030  73.523  50.832  16.158  74.105
  49.739  70.400  55.497  69.997  71.061  54.863  70.276  69.710  55.430  70.657
  15.180  46.532  18.906  15.632  46.624  19.745  15.823  46.811  18.255  29.960
  65.627  60.963  29.307  66.303  60.783  30.415  65.506  60.129  67.932  41.314
  42.489  67.686  41.655  41.629  67.705  42.017  43.099  35.863  22.727  55.643
  35.459  23.577  55.814  36.093  22.753  54.714  62.189  25.417  38.121  62.830
  24.724  37.960  62.205  25.541  39.070  20.084  32.227  25.002  19.153  32.428
  24.899  20.128  31.698  25.798  34.215  35.944   9.822  35.123  35.992   9.523
  33.778  35.393   9.173  70.079  57.131   1.369  69.345  56.770   0.872  70.554
  57.672   0.738   0.311  48.909  71.157   1.173  48.529  71.326   0.358  49.218
  70.252  67.363  48.725  66.183  66.664  48.102  65.982  67.011  49.258  66.896
   2.923   7.061   5.445   3.515   7.618   5.950   2.945   7.429   4.561  67.813
  57.929  59.762  67.373  57.689  58.947  68.614  58.371  59.480  71.245  28.829
   2.102  71.412  27.984   2.520  70.665  29.287   2.711  56.599  13.848  13.679
  57.118  14.652  13.683  57.247  13.144  13.683  67.595  45.851  61.589  67.866
  46.362  60.827  67.412  46.506  62.263  17.858  61.975  14.232  18.212  61.250
  14.747  17.072  62.245  14.707  42.993   8.157  46.269  42.938   7.365  45.734
  42.101   8.293  46.588  74.092  73.132  33.731  74.115  74.076  33.576  74.275
  72.744  32.875   3.090  59.964  62.920   3.775  59.560  63.453   3.425  59.920
  62.025  21.321  18.651   2.227  22.099  18.915   1.737  21.625  17.946   2.798
  68.005  23.781  46.915  67.980  24.547  47.489  68.933  23.556  46.857  12.203
  53.171   1.149  12.517  54.018   0.833  12.004  53.319   2.074  55.435   8.247
  23.005  55.916   8.289  22.178  55.398   7.313  23.213  14.414  56.571   8.098
  15.066  55.908   8.327  14.865  57.405   8.226   8.765  20.590  12.600   9.702
  20.412  12.682   8.515  20.957  13.449  55.725   2.006  18.820  56.466   2.513
  18.488  54.960   2.551  18.635  53.040  26.567  19.749  53.270  26.781  18.844
  52.449  25.818  19.674  66.588  66.328  57.916  65.772  66.557  57.471  66.991
  67.171  58.125  72.310   4.473  32.974  71.813   5.167  32.541  71.982   3.664
  32.583  48.945  65.438  55.599  49.222  64.590  55.947  47.990  65.383  55.567
  41.210  26.016  51.862  42.162  26.076  51.780  41.050  26.014  52.806   9.611
   5.355  34.409  10.487   5.126  34.718   9.341   6.081  34.972  16.068  64.048
   5.932  15.683  64.873   5.636  16.059  63.487   5.157  11.988  44.091  12.414
  11.737  44.902  12.856  12.505  43.615  13.065   7.216  24.350  19.971   7.284
  23.401  19.864   6.337  24.564  19.658  30.186   1.139  58.236  31.088   1.272
  58.528  29.890   0.366  58.717  69.756  67.841  21.650  69.741  66.967  22.039
  68.945  68.251  21.950  10.697   9.415  56.730   9.753   9.255  56.745  11.060
   8.662  56.264  64.474  31.513  18.305  64.318  31.590  17.364  65.420  31.388
  18.382  52.790  63.361  69.648  53.604  62.949  69.937  52.103  62.752  69.922
  19.552  66.384  48.267  20.026  65.873  48.923  18.796  65.842  48.042  39.466
  54.740  67.125  39.825  54.282  67.885  39.300  55.629  67.437  13.519  20.162
   4.303  13.068  20.121   3.460  13.472  19.268   4.644  24.335  39.821  70.234
  24.014  40.511  69.654  24.093  40.115  71.112  34.325  67.568  33.558  33.904
  67.747  34.398  34.092  68.317  33.009  53.248  67.777  31.323  53.975  67.183
  31.509  53.645  68.493  30.828  31.887  12.799  54.670  32.483  13.216  54.048
  31.150  13.406  54.739  65.875  23.159  61.983  65.885  22.286  62.376  66.168
  23.019  61.082  58.197  46.364  53.541  58.212  47.320  53.595  58.281  46.176
  52.606  44.821  10.061  23.760  44.925  10.701  24.463  45.259  10.458  23.007
  52.680  70.272  59.186  52.130  71.004  58.907  52.799  69.747  58.395  20.248
  73.124  44.062  20.123  74.001  43.700  20.971  72.756  43.555   0.648  65.365
   0.949   1.418  65.935   0.932   0.294  65.415   0.062   5.217   3.833  22.491
   4.835   4.692  22.674   4.921   3.623  21.605  71.375  27.114  38.796  72.143
  27.204  38.233  70.670  26.858  38.200  53.610  73.363  24.217  53.456  74.220
  23.819  52.741  73.064  24.486  31.621  79.304  20.992  32.203  78.963  21.672
  31.074  79.945  21.445  29.668  24.910  17.093  29.026  24.247  16.838  29.412
  25.691  16.603  68.842  35.616  40.182  68.301  35.133  40.807  68.213  36.019
  39.583  52.054   3.395  38.422  52.605   3.706  37.704  51.864   2.483  38.200
   7.951  51.053  32.115   7.503  51.222  32.943   7.454  50.338  31.715  61.156
  65.173  16.038  61.485  65.815  16.667  60.252  65.442  15.872  29.773  71.197
   2.073  29.522  70.934   2.958  29.772  70.382   1.571  27.066  71.666  12.641
  26.131  71.836  12.528  27.468  72.535  12.647  31.586  50.396  50.015  31.715
  50.437  50.963  30.754  49.934  49.907  54.296  60.981  33.025  54.476  60.569
  32.180  53.363  60.829  33.171  26.766  44.295  26.074  26.575  43.856  26.902
  27.631  44.685  26.203  10.659  53.979  69.033  11.049  53.105  69.055  10.580
  54.183  68.101   3.552  33.604  63.667   4.069  34.128  63.056   3.989  32.753
  63.682  59.453  26.974   1.718  59.938  27.271   0.948  60.065  27.086   2.445
  51.687  63.411   3.600  52.380  63.170   2.984  51.929  62.972   4.416  55.935
  16.974  43.225  55.352  16.432  43.757  56.557  17.344  43.852  11.259   8.249
  33.296  10.772   7.767  32.629  11.151   9.169  33.054  43.985  58.793   8.597
  43.618  59.423   7.978  43.273  58.172   8.757  64.880  71.866   9.808  65.592
  72.246  10.323  65.101  70.937   9.743  70.783   9.879  50.894  70.407   9.193
  50.343  70.378  10.688  50.579  15.624  11.588  45.254  15.337  10.735  44.929
  15.270  11.638  46.142  40.646  22.772  57.618  40.110  23.408  57.143  40.209
  22.675  58.464  68.091  15.617  34.454  68.156  15.069  35.237  67.157  15.629
  34.246  56.172  25.337  46.970  55.973  24.729  47.682  56.817  25.938  47.341
  63.136  39.366  60.753  63.337  39.534  61.673  62.623  40.125  60.477  38.497
  24.421  66.191  38.032  24.868  66.898  39.331  24.886  66.122  41.734  68.180
   0.446  42.256  68.338  -0.341  41.939  68.919   1.021  18.622   8.136  32.299
  18.358   7.489  32.953  18.622   8.968  32.773  27.274  20.541  52.740  27.700
  21.365  52.504  27.793  19.868  52.299  21.697  40.384  61.249  20.741  40.423
  61.278  21.915  39.545  61.656  17.317  77.243  59.687  17.172  77.695  60.519
  16.525  77.417  59.179  26.447  64.928   1.791  25.652  64.430   1.600  26.883
  64.427   2.481  62.003  65.552  -0.258  62.405  64.915   0.333  61.253  65.892
   0.230  20.489  29.515  69.568  21.318  29.224  69.948  20.351  30.388  69.936
  38.275  56.289  15.697  38.650  56.983  15.154  38.131  55.562  15.091  55.861
  76.400  58.538  56.264  76.678  59.361  54.938  76.638  58.631  33.374  16.087
   4.545  34.241  16.371   4.835  33.330  15.163   4.789   7.943  11.683  43.158
   7.826  11.945  44.072   7.060  11.476  42.854  32.242  57.479  17.647  31.590
  57.298  16.970  32.963  57.900  17.180  60.648  37.612  60.082  61.263  38.333
  59.950  60.712  37.093  59.281  60.031  11.618  44.616  59.076  11.548  44.613
  60.203  12.553  44.511  60.133  44.786  11.014  60.047  45.735  10.930  59.319
  44.438  10.649  41.421  31.568  10.370  41.025  31.934  11.161  41.645  30.668
  10.610  57.943  27.899  26.305  57.723  28.715  25.855  57.188  27.723  26.865
  50.440  70.109  43.597  49.641  70.205  44.114  50.131  69.943  42.706  66.396
  44.694  41.432  66.748  45.310  42.074  65.611  44.336  41.847  30.762   3.350
  48.022  30.763   4.128  47.464  31.658   3.290  48.352   0.724  60.302  43.881
   0.090  60.876  43.452   1.000  60.787  44.658  73.288  75.742   8.478  74.083
  76.215   8.230  73.224  75.863   9.426  24.830  59.505  57.866  24.050  59.852
  58.299  25.561  59.942  58.303  45.282  62.767  17.972  44.364  62.495  18.010
  45.334  63.324  17.196  69.894  62.089  22.581  69.082  62.584  22.684  69.699
  61.229  22.953  41.214   7.410  23.783  41.742   7.157  23.025  41.751   7.172
  24.538  49.139  22.505  70.752  48.570  22.434  69.986  48.538  22.509  71.497
   1.082  16.022  48.070   1.094  16.345  48.971   1.991  16.092  47.778  53.319
  23.226  56.165  52.645  22.613  55.872  53.632  22.860  56.992  60.087  39.925
  57.131  60.641  40.192  57.864  59.193  40.062  57.443  20.988  19.788  55.830
  20.892  19.711  56.779  21.933  19.837  55.688  45.941  10.576  69.450  45.349
  11.315  69.314  46.814  10.937  69.300   4.628  68.765  22.247   4.271  68.168
  22.905   4.448  69.639  22.593   9.019   1.763  40.683   9.824   2.229  40.909
   9.014   1.745  39.725  56.528  54.162  49.378  57.108  54.495  50.063  57.066
  54.163  48.587  44.366  20.331  36.820  45.047  19.670  36.692  43.577  19.827
  37.018  41.964  12.518  44.162  41.464  12.231  44.926  42.878  12.380  44.408
  11.332  72.426   5.269  12.127  72.693   4.808  10.747  72.117   4.577  19.542
  75.601  54.380  19.012  75.767  53.601  19.092  74.885  54.829  45.114  26.572
  44.869  46.027  26.286  44.873  45.143  27.470  45.197  37.414  77.011  68.903
  37.123  77.846  69.269  37.686  77.222  68.010  59.885  31.741   1.488  59.828
  31.425   0.586  59.268  31.193   1.973  25.691  77.439   1.728  25.984  76.547
   1.540  24.898  77.546   1.201  13.219  10.408  70.293  12.641  11.151  70.120
  13.359  10.428  71.239  26.607   9.246  25.916  26.200   9.980  26.377  27.154
   9.657  25.247  61.518  57.711  34.473  61.777  56.944  34.985  61.445  57.385
  33.576  66.215  32.821  21.158  66.941  33.019  21.749  66.623  32.365  20.422
  63.722  53.765   1.864  63.429  52.861   1.976  64.652  53.746   2.093  48.569
   7.048  54.469  48.204   6.697  53.657  48.332   7.976  54.457  22.269  50.173
  66.438  22.864  50.054  65.698  22.846  50.284  67.194  64.659  75.557   7.393
  65.044  74.884   6.832  63.855  75.160   7.727  32.092  47.547   8.966  31.393
  47.934   8.438  31.765  46.677   9.195  12.303   3.529  15.294  11.698   4.000
  14.721  13.167   3.696  14.918   5.416   6.257  40.222   5.906   6.293  41.043
   5.514   7.133  39.847  30.499  78.320  59.256  29.798  77.962  58.711  31.216
  78.489  58.646  19.566  55.039  65.819  20.279  54.683  65.290  18.796  54.537
  65.552   4.928  48.937  45.421   4.548  49.015  46.296   5.568  48.229  45.501
  61.349  18.056  18.389  60.511  18.226  18.819  61.888  18.818  18.606  34.351
  63.020  31.190  34.926  63.783  31.248  33.873  63.142  30.370  47.342  70.730
  10.398  48.245  70.448  10.248  46.910  69.962  10.771  35.388  45.368   3.378
  36.298  45.231   3.112  35.438  46.034   4.064  50.143  61.679  16.797  49.267
  61.613  17.176  50.447  60.773  16.735  43.187  72.906   4.283  42.650  72.501
   4.964  43.528  73.703   4.689  15.663  53.323  11.823  14.824  53.489  11.393
  16.274  53.925  11.398  49.308   6.634  13.578  48.979   6.795  14.462  48.940
   7.344  13.052  26.777   8.975  51.606  27.636   9.244  51.933  26.179   9.655
  51.917  33.053  61.829  26.709  33.859  62.094  27.151  33.104  62.246  25.848
  15.995  76.998  25.211  16.588  76.247  25.221  15.174  76.650  24.860  42.842
   1.776  69.404  42.627   0.845  69.470  42.583   2.019  68.515  48.103  25.643
  13.556  48.870  25.891  13.040  48.004  26.351  14.193  11.196  53.774  46.077
  10.753  53.936  46.910  11.807  53.062  46.265  29.200  32.259   3.781  29.395
  31.749   2.995  28.658  32.983   3.468  12.305  34.319  16.275  13.098  34.207
  15.751  11.589  34.128  15.669  32.060   8.815  46.534  31.626   9.624  46.266
  31.480   8.440  47.197  28.189   4.027   1.915  27.692   3.209   1.877  28.173
   4.359   1.018  54.752  45.758  12.195  54.628  44.821  12.345  54.970  45.825
  11.265  67.411  38.592  46.178  68.316  38.660  46.484  67.297  37.665  45.970
  18.222  40.035   6.578  17.646  39.528   7.150  17.918  40.938   6.671  26.492
  68.075  40.300  27.132  67.453  40.645  25.690  67.890  40.789  73.485  53.277
  42.292  73.896  52.814  43.022  72.964  53.964  42.707  51.514   2.418  42.532
  50.802   2.669  43.121  51.096   1.861  41.875  56.285  53.341   4.178  56.561
  52.577   3.671  56.896  53.374   4.914   8.330  63.129  65.693   8.340  63.198
  64.738   7.873  63.918  65.985  53.159  68.555  34.391  53.626  68.445  33.563
  52.234  68.567  34.145  41.073  73.221  45.724  41.487  73.517  46.535  41.685
  72.578  45.364  39.562  30.823  59.036  39.801  29.953  59.355  38.638  30.918
  59.269  64.066   5.283  57.911  65.005   5.299  58.097  63.974   5.780  57.099
  61.381  20.357  41.525  60.554  20.646  41.141  61.822  21.166  41.784   4.213
  50.663   0.011   4.815  50.672  -0.734   4.771  50.485   0.768   1.657  65.575
  61.899   1.005  66.256  61.732   2.362  66.027  62.363  45.880  56.524  62.746
  46.177  55.618  62.830  45.013  56.455  62.348  17.036  53.192  52.707  17.147
  52.339  52.288  16.387  53.039  53.393  31.624  51.206   1.099  31.715  51.665
   0.264  31.510  51.904   1.744   0.289  51.400  31.880   1.049  51.901  31.585
   0.654  50.574  32.196  49.007  74.909  17.288  48.462  74.122  17.270  49.751
  74.673  17.842  15.108  53.464  22.314  15.575  53.405  23.148  14.443  52.777
  22.363  46.142   8.758  65.212  46.324   9.603  65.624  46.766   8.156  65.618
  34.927  32.617   3.403  35.709  32.115   3.176  34.421  32.031   3.966  42.624
  70.788  25.167  42.401  71.709  25.030  42.253  70.577  26.023   3.525  71.344
  23.893   3.340  71.109  24.802   4.125  72.087  23.956  46.003  70.017   0.967
  46.100  69.956   1.918  46.806  70.444   0.671  43.334  53.614  67.958  42.899
  52.967  68.513  44.062  53.138  67.560  35.219  20.462  51.766  34.458  20.322
  51.202  35.807  19.735  51.560  44.406  37.809   7.099  45.035  37.727   7.815
  44.773  37.274   6.395  52.419   0.263  66.913  52.457   0.645  67.790  53.012
  -0.487  66.953  21.603  27.986  62.619  22.002  27.521  63.354  20.922  27.392
  62.301   0.523  73.349  28.354   0.367  74.202  27.950   0.143  73.425  29.230
  54.027  21.547  51.800  54.927  21.743  51.542  53.835  20.707  51.382  65.777
  41.191  51.638  65.510  40.916  52.515  65.612  40.426  51.087  24.132  40.727
   0.625  25.060  40.882   0.801  23.710  40.797   1.481  23.189  16.715  68.492
  22.855  17.063  69.318  23.950  17.261  68.292   0.608  54.793  34.738   1.267
  54.953  34.062   0.509  55.635  35.181  17.374  51.794  25.791  18.109  52.145
  26.295  17.584  52.008  24.882  68.353  53.533  26.913  67.511  53.486  27.365
  68.217  54.180  26.221  49.637  48.004  17.137  50.107  48.552  16.509  48.841
  47.740  16.676  68.960  50.881  56.000  68.374  50.842  56.757  69.624  51.526
  56.244  35.118  72.230  41.137  35.189  71.752  40.311  34.438  72.884  40.978
  24.413  14.968   3.464  24.195  14.092   3.147  25.235  15.185   3.023  11.124
  66.674  48.974  11.733  66.105  49.445  11.564  67.524  48.944  56.986  67.575
  16.677  57.251  67.772  17.576  57.811  67.497  16.197  63.720  68.809  51.850
  63.347  68.801  52.731  63.312  69.563  51.424  27.939  73.685  27.181  28.006
  73.956  28.097  27.747  74.493  26.705   5.707  52.495  27.821   6.658  52.379
  27.820   5.545  53.143  28.506  66.521   7.206  21.021  65.635   6.893  20.836
  67.086   6.461  20.816  69.983  46.661   9.613  70.323  46.525  10.498  70.118
  47.594   9.447  49.388  19.050  17.142  50.179  18.720  17.568  48.900  19.481
  17.845  35.124  11.849  63.246  35.561  11.640  64.072  34.329  11.317  63.255
  58.135  45.709  -0.178  58.041  45.750   0.773  58.679  44.936  -0.332  38.571
  42.202  67.530  38.156  43.040  67.328  39.504  42.354  67.383  38.786  69.591
  46.086  38.658  70.539  46.045  39.111  69.431  46.972  22.441  65.557  16.420
  21.898  65.193  15.720  21.883  66.211  16.840   9.565  16.947  24.550   9.886
  17.424  25.315   9.017  17.579  24.086  14.477   7.807  16.783  15.246   7.237
  16.790  14.271   7.920  15.855   3.026  10.978  50.124   2.782  11.336  50.977
   3.897  10.605  50.260  47.901  44.769  67.846  48.471  45.466  68.171  47.598
  45.086  66.995  49.966  55.127   9.112  50.901  55.299   9.003  49.553  55.987
   9.029  38.491  69.737   3.378  38.243  69.603   4.293  39.035  68.978   3.165
  20.637  32.594  12.218  20.709  33.526  12.011  20.466  32.571  13.160  50.154
  41.107  19.980  50.505  40.697  19.189  49.408  41.622  19.671  34.327  43.709
  23.356  34.758  43.904  22.524  35.035  43.718  24.001  16.603  44.074  18.533
  16.036  43.504  19.053  16.227  44.948  18.640  60.164  75.645  23.327  59.835
  75.873  24.197  59.644  76.178  22.726  25.575  47.843  31.957  26.093  48.152
  32.701  24.690  47.743  32.307  64.913  42.462  20.553  64.786  41.854  19.824
  65.856  42.621  20.570  39.907  63.706  47.371  40.296  63.152  48.048  39.891
  63.153  46.590   3.536  30.070  57.088   4.405  30.286  57.426   3.272  30.845
  56.593  30.081   3.709  38.837  29.886   2.799  38.610  31.035   3.771  38.778
   8.049  55.582  17.351   7.240  56.056  17.547   8.540  55.597  18.172   4.808
   1.181  23.800   5.227   1.881  23.299   5.432   0.456  23.766  26.217   1.868
   1.329  25.681   1.854   0.536  25.584   1.849   2.047  17.102  19.475  31.916
  16.947  19.645  30.987  17.877  18.914  31.931  24.872  10.697  43.392  24.076
  11.117  43.720  24.859  10.862  42.450  23.464  52.587   4.925  22.524  52.730
   5.039  23.620  52.745   3.994  24.233  59.237  55.216  24.430  59.541  56.102
  23.286  59.346  55.129  41.437  50.095  58.685  41.149  50.918  58.290  40.903
  49.425  58.258  25.173  31.608   5.506  26.066  31.776   5.807  24.938  30.771
   5.906  31.330   7.977  69.918  31.745   7.977  70.780  31.457   7.086  69.591
  12.797  72.199  60.494  12.896  71.312  60.149  11.874  72.258  60.742  48.040
  65.421   5.566  48.595  66.100   5.952  47.935  65.689   4.653  28.074  47.077
  52.139  28.089  47.258  51.199  27.855  46.147  52.199  36.586  48.340  68.120
  36.347  47.972  67.269  36.747  49.267  67.942   2.605  23.251  64.731   2.715
  24.055  65.240   2.497  23.552  63.829  21.634  10.614  25.938  20.740  10.946
  25.848  22.006  11.119  26.660  56.420  63.944  53.376  56.941  64.456  52.757
  55.514  64.099  53.111  59.768   8.079  67.524  59.683   8.087  68.477  59.703
   9.000  67.270  35.028  15.576  26.869  35.825  15.292  26.423  35.245  16.439
  27.222  42.912  65.931  50.615  42.864  65.319  51.349  42.481  65.473  49.893
  48.466  21.288  53.223  47.597  21.340  53.622  48.776  22.194  53.205  54.297
  41.355   0.859  55.006  41.221   1.488  54.703  41.843   0.142  61.079  33.176
  35.289  61.205  32.720  36.121  61.954  33.475  35.044  53.576  10.562  69.174
  53.370  10.403  68.253  53.929  11.452  69.191  23.747  53.847  21.566  22.801
  53.767  21.442  23.908  54.790  21.574  51.495  77.973  38.085  50.601  77.895
  38.420  51.626  78.915  37.972   9.770  38.633  14.762   9.993  39.554  14.896
   9.675  38.279  15.647  43.422  12.615  32.018  42.875  13.322  32.358  43.024
  11.816  32.363  30.495   1.659  35.802  31.251   1.260  36.234  30.656   1.528
  34.868   7.488  74.615  44.023   7.218  74.048  43.301   7.498  75.495  43.647
  69.537  65.239  67.570  68.975  65.360  68.336  69.737  66.128  67.277  24.833
   5.014  67.460  24.095   5.575  67.222  24.588   4.642  68.307  18.186  42.785
   6.437  17.743  43.352   7.068  19.104  42.793   6.709  41.311  55.662  64.057
  40.476  56.123  63.977  41.495  55.661  64.996  65.564  14.158  50.247  64.977
  14.886  50.450  66.241  14.544  49.690  26.078  56.292  68.618  26.688  56.329
  67.882  25.827  57.203  68.768  61.668  74.138  34.302  61.822  74.897  34.864
  61.369  74.512  33.472  45.977  73.125  50.804  46.363  72.249  50.824  45.322
  73.113  51.502  71.997  33.892  11.411  72.728  34.243  11.920  71.714  33.120
  11.900  53.394  31.355  60.465  53.708  30.540  60.858  52.723  31.076  59.841
  19.773   1.631  22.107  19.400   2.371  21.628  19.103   0.949  22.054  15.128
   4.887  61.860  15.527   5.486  62.490  14.597   5.451  61.297  32.462   7.753
   4.146  31.676   8.208   4.449  32.185   7.303   3.348   5.519  41.844  22.498
   5.731  40.915  22.401   6.008  42.275  21.797  52.070   5.197  54.434  52.614
   4.599  53.921  52.015   4.789  55.298  68.368  19.571  34.915  67.537  19.849
  35.300  68.755  18.993  35.572  59.065  65.706  18.799  59.618  64.962  19.038
  59.009  66.230  19.598  62.861  79.957  36.511  63.791  79.936  36.734  62.443
  79.409  37.176  47.676  44.060  29.212  47.273  44.378  30.019  47.038  43.445
  28.851  68.804  27.138  51.055  68.091  27.718  51.321  69.107  26.740  51.871
  40.578  48.558   6.557  41.033  47.855   6.091  41.108  48.708   7.339   5.550
  28.659  55.101   4.663  29.017  55.052   5.829  28.587  54.188  13.725  10.664
   1.088  14.650  10.420   1.039  13.732  11.620   1.126  25.382  79.233  44.606
  24.546  78.830  44.373  25.332  79.358  45.554  62.057  58.118  12.393  61.448
  58.839  12.552  62.862  58.382  12.838   3.620  30.181  62.405   3.634  29.288
  62.749   4.492  30.308  62.031  69.470  65.217   5.953  69.848  64.444   6.371
  70.157  65.533   5.366  66.937  47.325  24.465  66.219  46.699  24.372  67.129
  47.333  25.402  43.203  62.212  25.112  43.669  61.934  25.900  43.738  62.921
  24.755   4.926  51.966   2.525   5.745  52.322   2.871   4.747  52.491   1.745
  39.297  62.831  16.000  39.089  63.750  15.828  38.650  62.557  16.649  66.845
  26.102  12.398  66.998  27.004  12.679  66.898  25.588  13.204  61.629  23.695
  18.278  61.704  24.646  18.198  62.526  23.395  18.420  43.351  76.974  46.678
  42.769  76.774  45.946  43.371  76.169  47.195  57.321   4.789  16.345  56.366
   4.822  16.295  57.578   5.674  16.608   1.536  26.472  67.955   0.695  26.252
  67.553   2.185  26.262  67.284   6.128   5.059   1.231   5.745   5.921   1.068
   7.073   5.203   1.176  50.153  77.648  45.050  49.207  77.550  45.160  50.524
  76.876  45.478  39.032  15.922  53.706  38.173  16.319  53.568  39.652  16.639
  53.570  35.454  19.821  39.668  35.591  20.767  39.608  36.328  19.446  39.562
   2.038   9.354  36.187   2.244   9.721  35.327   2.097   8.407  36.065  51.856
  34.146   4.130  51.301  34.306   3.367  52.004  35.015   4.505  50.481  30.613
  11.311  49.685  31.145  11.291  50.842  30.689  10.428  39.997  78.307  39.373
  39.384  78.522  40.076  39.441  78.167  38.606  18.726  42.914  10.221  19.606
  42.782  10.574  18.141  42.642  10.928  30.862  59.678  45.439  30.946  58.743
  45.630  31.666  60.066  45.785  50.191  26.031  36.926  50.832  25.990  36.217
  50.548  25.458  37.605  37.457  79.885  -0.123  37.589  80.620   0.476  37.169
  79.166   0.439  66.560  73.048   6.560  66.701  72.247   7.065  67.210  73.663
   6.900  41.337  61.278  62.277  41.337  60.524  62.867  42.258  61.534  62.216
  12.061  73.726  67.807  11.820  73.077  68.469  11.224  74.025  67.450  55.808
   4.355  43.244  56.364   4.024  43.949  54.915   4.212  43.556  11.607  51.419
  54.389  11.459  52.123  53.757  12.212  51.795  55.029  17.594  76.615  48.901
  17.218  75.898  49.411  17.250  76.487  48.017  59.375  72.447  35.362  60.218
  72.443  34.908  59.576  72.773  36.239  67.815  67.530  53.711  68.597  66.978
  53.676  67.086  66.911  53.736  18.453  35.844  56.615  18.191  34.930  56.727
  19.116  35.987  57.290  64.805  12.713  38.545  64.596  12.239  37.740  64.209
  13.462  38.544   9.601   2.494   1.057   9.242   2.163   1.881  10.546   2.536
   1.207  43.500  31.850  51.634  43.158  31.574  50.784  42.797  32.378  52.014
  42.838  41.360   0.110  43.682  40.919   0.204  42.691  41.778   0.958  61.020
  61.954   5.943  60.814  61.164   5.444  61.621  62.443   5.381  20.354   5.160
  12.966  21.087   5.773  12.918  20.520   4.532  12.263  61.382   5.363   1.039
  60.828   5.535   0.278  61.917   4.612   0.781  22.090  51.578  62.919  22.198
  50.880  62.274  22.981  51.777  63.208  33.596  21.862  43.687  34.350  21.441
  44.100  32.840  21.376  44.016  67.452  59.654  61.737  67.583  58.976  61.075
  67.253  59.171  62.539  55.791  76.709  28.195  56.005  76.309  27.353  56.438
  77.406  28.301  18.995  26.280  71.499  19.833  26.450  71.927  19.072  25.384
  71.170  67.616  42.694  20.334  68.223  43.402  20.550  67.971  42.309  19.533
  50.405  37.738  60.452  51.178  38.302  60.469  50.724  36.886  60.750  50.892
  14.766  41.728  50.224  15.259  42.204  50.947  15.197  40.876  34.610  53.150
  13.486  34.421  53.113  12.549  33.839  52.763  13.901  58.761  43.289  65.680
  59.137  43.498  64.825  57.817  43.384  65.556  33.528  79.378  34.156  32.728
  79.027  34.547  33.714  80.170  34.661  54.703  67.304  51.679  54.992  68.032
  51.128  55.135  66.536  51.306  20.821   1.422  34.886  21.751   1.588  35.037
  20.415   1.535  35.745  49.426  44.386   3.861  49.648  44.214   2.946  49.094
  45.284   3.862  30.163  14.366  11.990  29.367  14.260  12.511  29.890  14.172
  11.093  45.029  73.423  54.928  44.408  73.437  55.655  44.486  73.286  54.151
  36.818  13.440   4.271  36.199  12.736   4.080  36.635  14.106   3.608  42.342
  37.478  18.643  41.702  37.263  19.322  42.906  36.706  18.592  55.861   9.562
  60.398  56.077   9.271  61.284  55.103   9.033  60.149  32.283  41.203  69.452
  33.145  40.928  69.142  32.462  41.938  70.038  73.955  10.721  58.995  73.585
  10.426  59.827  74.468   9.976  58.683  62.491  56.090   3.291  61.967  55.698
   3.990  62.971  55.354   2.911  53.631  25.838  28.911  54.018  26.356  29.617
  53.985  26.222  28.109  53.343  13.298  24.419  52.507  13.202  23.963  53.334
  14.196  24.749   6.377   8.455  10.525   5.527   8.415  10.962   6.905   9.028
  11.081   6.557   0.209  44.277   7.463   0.364  44.544   6.256   1.056  43.947
  56.138  13.839  21.593  56.957  14.090  22.020  55.929  12.981  21.962  24.160
  32.386  70.203  23.999  32.228  71.133  24.112  33.337  70.110  67.889   8.670
  15.066  68.385   9.231  15.662  67.785   7.847  15.544  59.054  31.794  64.786
  58.792  30.932  65.109  58.241  32.297  64.759  42.067   1.248   2.539  42.281
   2.049   2.061  41.824   0.621   1.858  11.560  43.852  53.145  12.445  44.149
  52.934  11.373  44.243  53.998   2.183  34.328  18.941   2.784  33.595  19.074
   1.380  33.922  18.613  57.645   1.075  40.730  58.144   1.353  39.962  58.006
   0.217  40.953  37.090  65.319  53.781  37.362  64.488  53.392  36.781  65.085
  54.656  32.596  74.458  70.099  32.885  73.546  70.105  32.838  74.781  69.231
  33.056   1.521  13.301  33.922   1.210  13.566  32.856   1.024  12.508  57.983
  23.456  53.586  57.307  23.654  54.234  57.504  23.088  52.844  32.598  53.776
  49.207  32.491  54.099  50.102  32.071  52.977  49.177  14.719  44.173  67.452
  14.560  44.023  68.384  14.805  45.123  67.374  15.427  44.663  60.460  15.408
  43.888  59.898  15.902  45.318  59.949   5.886  78.054  19.377   5.454  78.511
  18.655   5.182  77.572  19.810   2.171  22.069  25.654   1.854  22.707  26.294
   1.504  21.382  25.650  39.416   7.945  16.893  38.932   8.769  16.834  39.628
   7.858  17.823  44.854  35.963  56.942  44.751  36.912  56.860  43.958  35.625
  56.938  14.159  48.137  55.579  13.900  48.848  56.166  14.830  48.524  55.017
  68.809  64.563  45.614  68.771  63.669  45.954  68.232  64.553  44.850  45.148
  78.477  69.452  45.711  79.118  69.887  45.131  78.755  68.537  39.703  57.596
  10.100  39.479  57.009  10.822  38.880  58.031   9.880  53.003   7.805  53.267
  52.683   7.067  53.786  52.463   7.795  52.477  71.379  48.422  28.372  70.888
  48.822  29.090  72.255  48.279  28.731  64.994  46.935  30.895  65.823  47.408
  30.962  64.680  47.126  30.011  63.472  63.236  21.642  64.307  63.319  21.182
  63.310  64.108  22.002  41.783  76.142   3.814  41.505  75.404   3.271  41.286
  76.043   4.626  23.285  22.541  17.942  23.818  22.670  18.726  22.783  21.746
  18.122   7.534  10.741  33.603   7.067  10.276  34.296   7.539  11.655  33.889
  31.553   0.974  63.698  31.567   1.812  63.235  31.046   0.395  63.130  41.616
  15.250  46.575  42.406  14.877  46.965  40.910  14.985  47.165  73.440  55.314
  38.253  73.211  54.475  37.852  73.516  55.919  37.515  40.130  68.081  38.934
  41.039  68.331  39.100  40.066  67.182  39.256  67.960  13.189  60.055  68.185
  14.108  59.907  67.650  13.161  60.960  47.112   1.320  40.052  47.571   0.533
  40.345  46.325   0.991  39.619  36.216  41.524  12.977  35.507  41.205  13.534
  35.791  42.130  12.371  43.666   7.152  42.998  42.871   7.055  43.522  43.349
   7.306  42.108   5.451  11.056  23.128   6.384  11.253  23.213   5.010  11.840
  23.454  48.248  60.142   5.699  49.122  60.444   5.450  48.055  60.612   6.510
  23.158  45.291  12.157  23.569  45.806  12.851  22.272  45.120  12.478  56.483
  45.570  67.027  56.155  46.468  66.981  56.293  45.291  67.922  50.292  27.375
  12.134  49.432  27.792  12.091  50.737  27.818  12.856  57.107  51.703   1.727
  57.253  52.019   0.836  56.172  51.500   1.758  27.454  53.444  27.263  26.676
  53.363  27.815  27.754  54.342  27.401   3.269  65.666  50.760   4.177  65.812
  51.027   3.290  65.718  49.804   9.870  42.102  59.335   9.753  42.202  58.391
  10.684  42.567  59.526  31.244  21.092  24.559  32.051  20.813  24.991  30.890
  20.290  24.174  35.148  67.122  67.038  35.828  67.040  67.706  35.626  67.309
  66.230  71.787  71.621  57.072  70.866  71.879  57.094  72.030  71.676  56.148
  73.498  72.651  48.647  72.670  73.091  48.838  73.512  71.898  49.238  53.842
  17.734  20.558  54.705  18.073  20.799  53.966  17.366  19.684  57.796  61.007
  46.288  56.950  60.612  46.075  57.997  60.683  47.166  10.857  58.894  67.771
  10.623  59.249  68.629  10.414  58.046  67.734  24.426  23.876  68.594  24.939
  24.292  67.902  23.574  23.705  68.191  12.820  54.677  57.360  12.111  54.844
  57.980  12.576  55.170  56.577  33.178  72.382  61.420  34.000  72.302  61.905
  32.773  71.518  61.492   1.013  34.926  24.003   1.251  35.114  24.911   0.600
  35.732  23.693  61.111  15.964   5.730  62.046  16.047   5.543  61.075  15.575
   6.604  36.424   6.393  66.922  36.423   7.247  67.354  35.621   5.970  67.225
  30.977  65.004  58.133  30.997  65.319  57.229  31.872  64.709  58.303  74.227
  20.155  25.486  73.829  20.753  24.854  74.176  19.296  25.068  26.655   8.834
  67.317  27.578   8.815  67.571  26.179   8.712  68.138  14.980  47.956  48.710
  14.188  47.430  48.598  15.579  47.634  48.036  59.417  48.977   2.271  58.876
  49.215   3.024  59.918  49.770   2.076  49.783  70.066  12.502  49.458  70.850
  12.945  49.674  69.365  13.145  72.995   6.935  54.653  72.243   7.217  55.174
  72.982   7.505  53.884   3.176  35.877   8.785   2.607  36.226   8.099   3.418
  36.642   9.308  23.666   8.505  26.585  24.456   8.237  26.116  23.153   8.986
  25.936  60.007  37.220  41.491  60.263  37.517  40.618  59.072  37.026  41.414
  53.379  14.000  38.326  53.420  14.748  37.730  53.036  14.363  39.142  62.195
  48.665  12.189  62.672  48.168  12.854  62.385  49.581  12.392  38.350  10.630
  16.801  37.778  10.973  16.114  37.793  10.592  17.579  69.707  45.987  39.217
  69.784  45.125  38.809  68.941  46.382  38.800  52.897  20.753  66.877  52.368
  20.628  67.666  53.744  21.058  67.203  18.471   5.144  62.894  17.718   4.554
  62.920  18.614   5.309  61.962  73.317  58.918  61.252  73.399  58.632  62.161
  73.234  59.870  61.307  37.641   6.243  28.366  37.058   5.747  27.791  38.177
   6.766  27.769  65.506  43.885  60.693  66.086  44.596  60.967  64.863  43.814
  61.398  68.174  37.143   4.883  68.785  37.807   5.203  68.344  37.094   3.942
  54.604  30.590  13.695  54.879  31.091  14.463  54.752  29.677  13.938   5.067
  46.739  23.473   4.500  47.129  24.137   4.688  45.875  23.312  35.162  25.290
   1.361  35.924  25.721   0.975  35.499  24.456   1.688  69.701  72.706  28.320
  70.376  72.618  27.648  70.178  72.647  29.148  66.800  24.084  44.295  66.840
  24.104  45.252  67.682  23.832  44.023  63.579  67.250  31.443  63.165  66.523
  30.979  64.371  67.436  30.939  52.653  64.928  40.360  53.408  65.504  40.233
  51.980  65.284  39.781  55.744  33.689  67.228  54.895  34.060  66.985  55.595
  32.744  67.247  43.192  51.362   6.056  43.849  51.949   6.430  42.526  51.281
   6.738  37.699  67.681  32.989  37.125  66.920  33.085  38.206  67.500  32.198
  50.953  76.032  35.872  50.743  75.764  34.977  51.649  76.681  35.770  13.874
  74.992  46.902  13.727  75.853  46.510  13.360  74.392  46.362  73.429  63.182
  25.978  74.027  62.675  25.429  72.813  62.535  26.322  21.902  72.167  60.502
  21.862  72.167  59.546  21.131  71.670  60.774  24.953  63.645  57.252  25.479
  62.906  56.948  25.103  64.330  56.600  10.697  39.817  63.327  10.809  39.615
  62.398  10.176  39.091  63.669  31.885  54.085  52.000  32.405  54.495  52.691
  30.986  54.359  52.182  11.271  35.082   0.149  11.654  35.156   1.023  10.764
  35.887   0.041   2.837   5.457  53.513   3.407   5.382  52.748   1.983   5.696
  53.154  70.309  79.177  49.521  70.927  78.510  49.222  69.509  78.691  49.721
  40.251  77.384  11.959  41.129  77.757  12.045  39.844  77.890  11.256   7.959
  55.740   3.690   7.619  56.572   3.361   8.603  55.469   3.036  48.240  63.288
  67.801  49.000  63.826  67.579  48.570  62.390  67.787  15.243   7.259  54.615
  15.358   6.914  53.730  14.829   6.543  55.098  39.952  65.161   8.956  40.616
  64.718   9.483  39.168  64.621   9.055  39.847  37.520  62.605  39.450  36.777
  62.151  39.126  37.913  63.096   2.444  30.047   1.148   2.897  29.242   1.402
   2.696  30.684   1.815  56.830  79.455  24.891  57.089  79.829  25.733  55.876
  79.534  24.878  68.838   5.954   4.350  68.116   6.432   4.757  68.428   5.454
   3.644  53.467  71.026   4.704  54.302  71.483   4.797  53.617  70.393   4.002
   8.392   9.928  11.968   8.233   9.603  12.854   9.023  10.639  12.083  25.727
   4.077  58.946  25.413   3.517  58.237  26.676   4.109  58.824  16.898  64.154
  10.263  16.978  63.243  10.546  16.324  64.117   9.498  18.206  50.319  14.319
  18.545  50.026  15.164  17.272  50.460  14.471  10.785  12.215  62.180  10.903
  13.138  62.404   9.944  12.185  61.724  60.861  76.554  37.044  60.955  77.140
  37.795  61.472  76.898  36.393  57.886  76.883  68.225  58.626  76.303  68.404
  57.135  76.444  68.623  44.421  75.073  42.384  44.630  74.368  41.771  44.469
  74.662  43.247   7.899  63.933  69.145   8.290  63.063  69.228   7.420  64.058
  69.965  44.643  15.102  40.965  44.098  15.312  40.207  44.029  15.062  41.699
  52.985  57.113  34.367  53.532  57.397  33.635  53.152  57.757  35.055  71.022
  22.425  49.524  70.422  23.116  49.806  71.437  22.124  50.332  67.145  76.496
  18.208  67.456  76.561  17.304  67.850  76.043  18.671  43.971  29.440  10.331
  43.686  29.193  11.210  44.422  28.664   9.998  56.693  31.313   0.968  55.775
  31.327   0.696  56.704  30.753   1.744   0.666  58.113  67.446   0.832  59.001
  67.129   1.496  57.837  67.834  60.586  34.559  18.588  61.110  33.797  18.340
  60.636  34.584  19.543  20.771  13.138  49.348  19.890  12.767  49.391  20.826
  13.526  48.475  64.980  55.269  61.406  64.174  55.743  61.201  65.534  55.393
  60.635  18.849  38.330  59.574  18.917  38.349  60.528  19.265  39.143  59.288
   9.313  47.951  30.542   8.479  48.407  30.650   9.155  47.076  30.896  65.781
  37.418  13.076  65.204  36.806  13.532  66.254  36.876  12.444  54.312  50.203
  56.515  53.919  49.564  57.110  55.011  50.609  57.027  17.824  74.099  29.823
  16.897  74.150  29.587  18.288  74.327  29.018  47.283   9.764  34.378  47.909
   9.106  34.681  46.429   9.342  34.471  47.915   6.813  43.050  47.540   6.546
  42.211  47.242   7.365  43.448  54.386  52.309  50.124  55.083  52.958  50.032
  54.442  51.783  49.326  10.866  48.143  45.571  11.639  48.556  45.186  10.655
  48.687  46.329  67.740  18.470  72.027  67.863  17.643  72.493  68.370  18.436
  71.308  15.193  65.032  50.511  15.469  64.489  51.249  15.165  65.921  50.865
  73.661  51.069  44.719  72.887  51.398  45.175  74.374  51.177  45.349  21.347
   8.960  53.095  20.466   8.594  53.180  21.319   9.772  53.600   0.577  59.068
  51.610  -0.120  58.447  51.397   1.300  58.823  51.032  57.496  44.244  12.120
  57.638  45.145  12.409  56.950  43.857  12.805  10.366  52.420  22.112  10.339
  52.043  21.232  10.286  53.363  21.970  21.088  77.755  39.861  21.610  77.256
  39.232  21.347  77.408  40.715  38.167  43.049  70.174  38.513  42.965  69.285
  37.625  43.838  70.147   2.675  69.631  31.605   2.719  70.587  31.595   3.547
  69.354  31.888  61.947  66.753  13.698  61.841  65.995  14.273  62.191  67.467
  14.286  47.255  15.182  23.645  47.845  14.886  24.338  47.079  14.396  23.128
  66.390  57.539  57.330  65.694  58.049  57.744  66.698  58.092  56.612  38.508
  75.218  15.745  38.260  74.327  15.991  39.019  75.112  14.943  38.504  64.579
  71.596  39.400  64.854  71.789  37.959  65.129  72.159   1.019  49.867   8.571
   1.010  49.266   9.316   1.427  49.367   7.865  33.173  13.228   5.062  33.268
  12.485   5.658  32.633  12.894   4.346  31.845  59.585   4.051  31.220  59.330
   3.372  32.645  59.108   3.832  19.641  26.197  62.295  20.033  25.361  62.547
  19.051  25.978  61.574  48.766  26.985   1.770  47.937  26.753   1.353  48.859
  26.355   2.485   7.890  64.065  19.251   7.917  63.254  19.759   6.973  64.336
  19.281  54.110  55.504   0.755  53.374  54.969   0.456  54.883  54.968   0.575
  65.779  26.911   7.977  66.314  27.483   7.427  66.409  26.334   8.408  51.361
   2.662  10.933  52.132   3.066  11.331  50.620   3.071  11.379  43.304  12.025
  16.792  43.400  12.977  16.768  42.401  11.869  16.513  18.397  63.216  69.773
  18.719  63.301  68.876  17.598  63.742  69.791  22.208  66.277  66.430  22.976
  66.782  66.163  22.557  65.418  66.668  19.468  33.899  64.403  19.321  33.327
  65.156  19.341  34.784  64.745  61.212  37.615  33.835  61.090  38.086  33.011
  60.760  36.781  33.704  69.603  25.457   2.381  68.732  25.066   2.453  69.998
  25.321   3.242  70.313  42.549  34.256  69.664  42.052  33.757  69.833  43.311
  34.582  15.690  56.772  44.935  16.367  56.775  45.612  15.158  56.000  45.132
  56.372  27.078  65.778  56.279  27.014  66.729  56.937  26.342  65.542  36.821
  25.678  58.924  35.891  25.830  58.753  36.833  24.986  59.585  60.760  45.882
  39.517  61.572  45.504  39.178  60.647  46.692  39.020  17.678  48.930  56.771
  17.755  49.598  57.452  17.864  49.396  55.956   5.629   0.336  31.858   5.024
  -0.245  32.320   6.324   0.511  32.493   6.803  20.914  28.053   6.968  20.563
  27.178   5.862  20.799  28.184  25.490  52.513  65.152  25.983  52.184  64.400
  25.826  52.014  65.896  34.125  37.844   5.045  33.892  36.920   4.948  34.424
  38.108   4.175  61.657  36.054  64.886  61.674  35.345  64.242  62.281  35.781
  65.558  38.815  63.862  32.960  37.966  63.780  33.394  39.087  62.960  32.794
  11.426  22.989  44.572  11.997  23.742  44.417  11.780  22.300  44.010  36.887
  36.397  71.303  36.538  37.216  70.952  36.591  36.381  72.213  27.366  25.412
   5.806  27.954  25.342   6.558  27.125  26.337   5.775  63.100  31.702  26.275
  63.728  32.405  26.446  63.218  31.093  27.004  11.231  74.865  27.465  10.569
  75.113  28.111  10.961  75.311  26.662  66.043  64.682  29.621  66.048  65.615
  29.407  66.881  64.532  30.059   7.775  41.801  61.899   8.725  41.686  61.896
   7.458  41.195  61.228  66.036   4.796  45.758  66.282   4.661  44.843  66.244
   3.967  46.188   1.595  49.876  48.855   1.743  49.080  49.367   1.218  49.565
  48.032  30.346  56.292  15.794  30.612  57.160  15.492  29.612  56.056  15.227
   7.602  15.491  37.982   7.420  15.961  37.168   7.880  14.620  37.698  12.776
  27.646  24.350  12.752  27.940  23.439  11.872  27.399  24.545  65.692  11.810
  43.352  65.236  12.650  43.402  66.524  11.962  43.800  18.715  10.833  67.623
  17.998  11.465  67.652  18.629  10.412  66.767  28.874   3.663  58.566  29.333
   3.853  59.384  29.029   2.731  58.415  24.774  31.447  66.420  24.597  30.745
  67.046  24.506  31.087  65.575  44.228  63.601  21.482  43.481  63.008  21.556
  44.030  64.141  20.717  65.204  59.490   7.123  66.076  59.391   6.740  65.271
  60.272   7.671   9.118  34.473  16.061   9.384  33.858  16.745   9.502  35.308
  16.327  48.986  15.724  63.662  48.523  16.303  63.056  49.484  16.316  64.225
  46.612  12.823  22.394  46.949  12.077  22.890  46.665  12.547  21.479  73.205
  11.472  14.979  73.632  11.075  14.220  73.160  10.767  15.625  53.441   1.850
  22.714  53.049   1.884  21.841  52.796   1.387  23.248   2.999  25.690  65.646
   3.466  26.526  65.627   2.419  25.723  64.886  60.485  35.897  45.745  59.700
  35.522  45.344  60.815  36.514  45.092  66.258  16.048  11.067  66.198  15.198
  11.503  65.349  16.307  10.920  73.692  52.944  49.094  73.880  53.794  49.490
  74.537  52.494  49.079  10.346  24.704  48.195   9.430  24.502  48.004  10.519
  24.269  49.030  72.319  13.033  39.009  71.769  13.558  38.427  72.202  13.431
  39.872  44.320  27.808  47.727  44.227  27.439  48.605  44.896  28.563  47.844
  48.963  58.628  11.002  48.597  58.337  11.837  48.318  58.356  10.349  44.367
  68.164  28.215  44.767  67.627  27.531  44.292  67.577  28.968  55.479   5.676
  24.328  54.553   5.773  24.549  55.530   4.838  23.868  54.255  57.184  53.890
  54.291  57.763  53.129  53.357  56.852  53.897   9.596  64.809  47.472  10.269
  64.815  46.791   9.913  65.432  48.127  73.481  12.577  35.518  73.906  13.246
  36.054  73.391  11.823  36.101  72.388  77.551  57.847  72.724  78.374  58.201
  73.162  77.104  57.504  63.068  26.885  45.652  62.671  27.325  46.404  63.998
  27.104  45.709  43.132  14.964  28.510  43.618  14.174  28.744  42.813  14.796
  27.623  19.491  30.621   4.620  19.524  31.542   4.878  19.991  30.165   5.296
   4.768  15.669   4.607   4.440  15.551   3.716   5.337  16.437   4.554  51.566
  23.374  68.548  51.509  23.628  69.469  51.319  22.450  68.538  36.431  68.476
  20.872  35.799  69.191  20.797  36.407  68.044  20.018  64.468  51.776  31.482
  65.195  51.484  32.032  64.330  51.057  30.866  72.508  72.531  26.620  73.030
  72.843  27.359  72.870  71.668  26.418  24.388  79.473  37.587  23.975  79.389
  36.728  25.285  79.168  37.452  66.113  20.302  70.744  65.495  19.716  70.308
  66.682  19.720  71.246  49.948  57.275  34.106  50.893  57.167  34.217  49.582
  56.421  34.336  17.397  79.778  17.390  18.076  79.113  17.280  17.806  80.450
  17.935  73.856   5.285  28.919  73.282   5.439  29.669  73.533   5.880  28.243
  63.858  44.790   4.541  63.111  44.887   5.132  63.870  45.604   4.036  37.805
  69.496  43.241  37.635  69.715  44.157  38.556  68.903  43.272   5.294  77.484
  63.644   5.490  77.627  62.718   5.758  76.676  63.865  44.402   2.505  52.436
  44.611   1.613  52.715  45.247   2.885  52.195  51.151  43.047  61.477  50.444
  42.548  61.068  51.733  42.381  61.844  36.469   5.272  21.767  35.589   5.637
  21.672  36.345   4.325  21.693   4.554  60.433  44.503   4.207  60.005  43.721
   4.005  61.209  44.616  59.777  27.532  16.028  60.214  27.695  16.864  60.483
  27.273  15.435   9.661   3.790  57.190   8.795   4.050  56.876   9.590   3.822
  58.144   9.384  37.847  50.422   9.342  38.080  49.494   9.440  38.688  50.877
  38.581  13.272  55.060  39.133  13.247  55.841  38.778  14.116  54.654  19.490
  80.171  53.171  18.601  79.828  53.076  19.813  79.776  53.981  72.322  48.011
   3.149  73.234  48.220   3.349  72.305  47.898   2.199  67.272  46.948  27.233
  66.340  46.890  27.443  67.530  47.821  27.529  23.605  61.094  25.449  23.076
  60.407  25.043  22.968  61.659  25.886  41.221   6.032   5.921  40.929   5.301
   5.375  42.175   5.960   5.926  33.473   9.861  13.307  32.828  10.488  13.634
  33.048   9.452  12.553   5.530  11.154   5.201   6.376  11.558   5.007   4.894
  11.857   5.071  72.244   0.218  59.797  71.403   0.489  59.428  72.012  -0.281
  60.580  29.560   4.192  50.189  29.915   3.920  49.343  28.623   4.005  50.127
  28.238   9.581  40.542  27.811  10.436  40.494  28.088   9.288  41.441  72.105
  54.502   4.055  73.045  54.679   4.085  72.011  53.823   3.386  33.668  56.032
  47.704  33.376  55.339  48.296  34.546  55.761  47.433  23.856  42.424  69.269
  24.802  42.298  69.198  23.539  42.375  68.367  21.367  60.429  46.020  21.419
  59.505  46.264  21.170  60.419  45.084  63.458  17.455   0.933  62.812  17.924
   1.461  62.967  16.734   0.539  47.846  16.437  38.614  48.011  17.273  38.179
  48.097  15.777  37.968  24.143   5.638  71.662  24.338   4.913  71.069  23.450
   6.129  71.220  49.929  11.668  46.877  49.466  11.253  46.149  49.234  12.004
  47.443  63.187  25.539   5.961  64.142  25.510   6.011  62.916  25.946   6.784
  58.666  61.683  34.196  59.538  61.550  33.825  58.379  60.806  34.454  49.825
  34.725  15.826  49.883  35.303  16.587  50.666  34.829  15.382  26.677  13.177
   5.607  26.958  13.873   6.201  27.347  13.160   4.924  25.671  44.749  67.433
  25.453  45.680  67.465  25.840  44.574  66.507  16.108  15.953  30.409  15.804
  16.542  31.100  16.413  16.537  29.714  65.446   2.407   0.974  65.699   3.256
   0.613  64.921   2.621   1.745  33.583  61.826  10.599  33.574  61.736   9.646
  32.785  61.383  10.889  66.958  39.833  54.421  67.421  39.788  55.258  67.644
  39.726  53.762  55.076  78.372  12.054  55.281  77.876  12.847  54.120  78.413
  12.037  48.755   0.691  23.863  48.037   1.151  23.429  48.340   0.238  24.597
  55.522  65.473  70.025  55.928  66.166  70.546  54.640  65.798  69.841  56.960
  72.179  26.579  56.833  72.745  27.340  57.621  71.546  26.859  24.289  63.256
  62.117  23.463  63.717  61.970  24.826  63.478  61.356  64.997  38.158  21.877
  64.857  38.501  22.760  64.118  38.096  21.503  64.235  30.591   2.071  63.870
  31.476   2.043  64.773  30.529   1.282  14.971   2.856  53.733  14.796   2.169
  53.090  15.915   2.810  53.883  13.660  36.036  34.166  14.441  35.676  34.586
  13.883  36.950  33.990  62.576   1.222   8.292  62.089   1.452   9.083  61.907
   0.914   7.681  67.255  14.102   7.701  66.689  14.632   7.139  66.808  14.090
   8.548  51.441  33.214  65.780  52.050  33.112  65.049  51.290  34.158  65.835
  61.144  61.645  60.060  61.972  61.357  60.445  61.392  62.346  59.457  27.849
  57.216  64.236  27.771  56.992  63.309  27.496  56.455  64.697  63.651  40.697
  45.472  64.416  41.185  45.778  62.905  41.152  45.862   9.979  31.144  44.107
   9.487  30.404  44.463  10.532  31.435  44.832   0.800  78.991  32.249   1.172
  79.831  32.516  -0.031  78.937  32.720  58.118  63.547  25.563  58.030  62.628
  25.815  57.477  64.007  26.105  38.033  17.969  10.399  37.425  17.533   9.801
  37.483  18.568  10.904   8.899  62.793  43.430   9.584  63.175  42.880   8.202
  63.449  43.434  48.041  32.419  59.392  47.881  31.800  58.680  47.850  33.276
  59.012  27.747  45.130   7.238  26.965  44.602   7.076  27.514  45.678   7.987
  61.079  46.740  61.993  60.968  45.901  61.545  60.186  47.048  62.148  67.740
  15.783  26.206  66.959  15.910  26.744  68.465  16.059  26.766  15.060  54.048
  46.085  15.867  53.538  46.009  14.393  53.503  45.669  28.048  39.635  55.565
  27.986  38.722  55.282  27.149  39.961  55.523  61.162  14.181  55.852  61.272
  14.192  54.901  61.750  13.488  56.153  32.064  56.877  45.802  31.585  56.050
  45.848  32.601  56.888  46.594  71.361   0.293  28.580  72.084   0.731  29.029
  70.573   0.652  28.987  49.792  54.002  49.393  49.643  53.064  49.511  48.939
  54.350  49.136  64.811  66.717  40.193  64.192  66.960  39.504  65.109  65.841
  39.949  20.065   5.041  32.055  20.678   5.774  32.119  19.802   5.029  31.135
  49.721  36.328   7.407  50.121  35.883   8.154  50.341  36.195   6.690   5.438
  54.047  30.016   5.150  53.655  30.840   5.540  54.978  30.216  11.278   8.103
  36.016  12.188   8.174  36.305  11.336   8.021  35.064  66.974  55.103  63.614
  66.318  55.064  62.917  66.900  55.992  63.962  21.125  40.209  69.041  21.299
  40.194  68.100  20.959  41.131  69.239  34.482   7.233  45.545  33.527   7.256
  45.605  34.720   6.353  45.836  52.595  30.792   2.930  52.966  30.159   2.316
  52.925  30.518   3.786  49.294  68.192  14.443  48.752  67.463  14.743  49.921
  68.333  15.153   0.792  70.494  45.538   0.894  70.223  44.626  -0.039  70.105
  45.811   4.355   0.024  41.689   4.813   0.064  40.850   4.426   0.911  42.043
   9.951  59.639  14.378  10.145  59.039  13.657   9.494  59.098  15.022  72.197
  27.562  34.257  72.907  27.015  34.593  71.514  27.504  34.924  34.347  79.251
   9.101  33.435  79.347   9.376  34.442  78.318   8.909  59.633  61.798  31.604
  59.983  62.566  31.150  58.684  61.878  31.513  64.638  59.363  26.478  63.997
  58.657  26.556  64.972  59.483  27.367  65.123  64.953  24.613  64.300  64.463
  24.588  65.624  64.543  25.318  29.755  75.923  49.938  29.120  75.475  50.496
  30.277  76.449  50.544  22.824  21.219  69.851  21.900  20.987  69.940  22.994
  21.812  70.584  16.684  58.612  65.053  17.219  58.059  65.622  17.124  58.579
  64.204  65.795  34.496  31.553  66.125  35.385  31.429  64.873  34.612  31.782
   7.227  29.756  40.107   6.388  30.173  40.301   7.861  30.231  40.644  25.096
  76.963  61.058  25.072  76.069  60.719  25.398  76.869  61.962  67.377  21.622
  22.705  67.740  21.619  23.591  67.126  20.712  22.547  72.884   3.046  43.797
  72.105   3.099  43.243  73.414   2.356  43.399  29.019  78.699  14.692  28.308
  78.180  14.316  28.588  79.482  15.036  53.070  74.788   2.823  53.777  75.368
   2.541  53.332  73.922   2.509  30.118  62.400  32.513  30.146  62.077  33.413
  30.964  62.829  32.386  19.631  18.714  40.271  18.743  18.870  40.592  19.792
  19.428  39.655  43.740  54.800  48.730  44.301  54.948  47.969  44.052  53.975
  49.101  64.065  45.397  47.768  63.579  46.222  47.758  63.604  44.855  48.409
  37.272  61.408  20.998  37.997  62.029  21.060  37.536  60.800  20.306   2.183
  12.981  48.292   2.780  12.773  47.574   2.392  12.340  48.971  60.228  67.107
  67.216  60.314  66.217  66.875  60.619  67.068  68.089  73.228  32.128  34.540
  73.891  31.931  33.878  72.497  31.549  34.327  68.685  40.165   9.337  69.005
  39.391   9.799  69.163  40.894   9.731  63.718  51.819  57.768  64.042  51.713
  58.663  64.506  51.963  57.244  62.250  21.762  10.433  62.149  22.156  11.300
  63.023  21.202  10.514  36.811   7.748  55.291  36.060   8.304  55.083  36.676
   7.494  56.204  40.425  61.024  14.304  39.908  61.708  14.731  41.273  61.055
  14.746  47.726  70.384  19.689  47.084  71.063  19.481  48.404  70.483  19.021
  70.114  27.623  36.190  69.644  28.454  36.252  69.425  26.959  36.165  46.899
  67.918  30.039  46.238  68.502  30.412  47.473  67.705  30.775  33.512  43.957
  16.783  33.469  44.914  16.791  32.597  43.677  16.789  40.410  61.000  19.206
  41.024  60.353  18.858  40.546  60.973  20.153  57.028  52.250  70.959  57.762
  51.648  71.081  57.101  52.535  70.048  28.158  63.956   3.790  28.535  63.076
   3.755  27.593  63.944   4.563   7.484  56.724  13.409   6.566  56.841  13.167
   7.489  55.940  13.959  64.364  60.931   5.033  63.669  60.407   4.635  64.608
  60.446   5.822  41.882  17.064   9.999  41.102  16.909   9.466  42.507  17.469
   9.397  36.574  73.027  53.247  35.883  72.914  53.899  36.125  72.952  52.405
  62.468  50.142  43.090  62.795  50.965  43.452  63.122  49.891  42.437   2.761
  17.835  52.946   3.364  17.162  52.630   3.289  18.370  53.539   4.050  36.818
  62.519   3.729  37.348  63.248   4.598  37.416  62.011  26.733  14.781  51.520
  25.983  14.225  51.731  27.455  14.414  52.030  12.382  49.804  30.238  12.185
  50.465  29.575  13.054  49.254  29.836   8.120  19.681  32.217   7.328  19.161
  32.082   7.820  20.589  32.177   8.160  76.584  56.797   7.645  77.349  57.055
   8.968  76.950  56.438  23.212  69.353  34.529  23.633  69.123  35.357  22.928
  70.259  34.648  57.847  31.737  12.419  57.555  30.996  11.888  57.258  32.451
  12.179  68.669  16.831  44.192  69.006  16.109  44.723  69.377  17.028  43.579
  29.277  47.395  64.559  29.931  46.929  64.037  29.755  47.693  65.332   9.448
  27.702  23.148   9.762  27.344  23.978   8.588  28.067  23.355   4.664  50.084
   4.664   4.653  50.779   4.006   5.590  49.970   4.878  59.410   9.643  57.700
  58.914   8.928  58.100  60.176   9.748  58.265   2.594  55.678  59.789   3.128
  55.246  60.457   2.354  56.518  60.181  10.309   8.502  43.446   9.865   8.142
  42.679   9.607   8.882  43.974   8.880  24.039  34.801   9.697  23.607  34.552
   8.326  23.970  34.024  50.685  55.554  16.072  51.445  54.974  16.019  50.771
  56.131  15.313  69.498   0.981  59.095  69.425   1.097  60.043  68.625   1.187
  58.761   0.772   4.493  61.577   0.903   4.429  62.523   0.626   3.590  61.294
   1.611  18.261  36.308   1.265  17.951  37.144   2.092  19.059  36.528  11.162
  49.761   3.491  11.093  49.531   4.418  11.495  48.967   3.072  41.294  62.200
  71.842  41.005  62.581  71.013  40.511  62.200  72.393  17.267  71.968  25.291
  17.184  71.786  26.227  17.462  71.117  24.899  21.349   2.203  64.402  20.497
   2.033  64.000  21.894   2.521  63.682  70.685  37.707  14.498  70.056  37.932
  15.184  70.431  36.828  14.219  32.569  25.743  40.660  31.945  26.198  41.225
  33.286  26.366  40.543  26.135  15.232  15.294  25.498  15.470  14.620  26.103
  15.955  15.920  45.615  10.945  18.424  45.059  10.550  19.095  45.001  11.368
  17.823  69.279   7.983  10.552  69.067   8.917  10.527  68.614   7.602  11.125
  68.085  15.988   1.427  68.148  15.040   1.308  67.494  16.098   2.171  64.593
  45.966  27.376  63.730  46.353  27.232  64.559  45.126  26.919  38.866  44.083
   5.472  39.409  43.733   6.179  37.986  43.762   5.665  19.543  18.785   5.398
  19.602  19.135   4.509  19.114  17.936   5.293  41.225  58.129  60.974  41.200
  58.772  60.265  41.194  58.654  61.774  68.992  37.638  29.842  68.784  37.877
  28.939  68.168  37.754  30.316  34.524  68.843  49.180  35.337  68.338  49.183
  34.754  69.671  49.599  32.876  78.391  23.562  33.799  78.267  23.341  32.866
  78.458  24.517  42.006  28.194  46.325  42.712  27.737  46.783  42.040  27.852
  45.432  10.328  10.619  32.845  10.369  11.194  32.081   9.417  10.670  33.134
  61.258  41.817   5.952  61.615  41.007   6.317  61.310  41.696   5.004  71.295
  74.314  49.185  72.144  74.744  49.287  70.843  74.829  48.517  51.759  69.759
  22.166  52.229  70.496  21.776  52.425  69.291  22.670  21.087  61.335  39.075
  21.635  60.567  39.236  21.709  62.040  38.897   5.842   2.763  43.189   6.616
   3.268  43.440   5.124   3.395  43.220  64.535  68.033  17.208  64.998  67.503
  17.856  63.608  67.893  17.401   7.645  17.846  17.758   7.087  17.091  17.945
   7.613  18.371  18.557   8.649  56.115  51.954   7.951  56.762  51.851   8.632
  55.891  52.885  64.197  53.957  11.547  64.036  53.795  12.477  63.595  53.368
  11.093  64.111  53.126  14.182  63.537  52.582  14.722  64.081  53.989  14.594
  20.749  60.176  43.212  20.074  59.978  42.562  21.443  59.540  43.038  64.613
  24.992  49.347  63.714  25.190  49.611  64.539  24.189  48.832  56.411  18.529
  21.750  55.956  19.342  21.967  56.085  17.894  22.388  71.454   2.269  31.815
  70.561   2.487  31.547  71.378   1.405  32.220  22.159  14.050  54.224  22.016
  14.594  53.449  21.729  13.220  54.016  12.523   3.346  22.781  12.318   4.271
  22.646  11.691   2.893  22.642  52.692  64.231  19.499  52.755  65.168  19.688
  52.308  63.853  20.290   0.488  14.588  36.918  -0.210  15.227  37.064   1.076
  14.701  37.664  10.320   3.065  59.967   9.990   2.184  60.142  10.786   3.310
  60.767   8.286  36.142  26.591   7.691  36.781  26.983   8.544  35.577  27.320
  21.001  44.210  13.153  20.280  44.827  13.026  20.950  43.969  14.077  65.340
  67.010  33.456  64.731  67.114  32.725  66.155  67.406  33.148  53.326  71.215
  52.432  52.815  70.983  53.207  53.252  72.168  52.373   0.896  73.247  46.496
   0.779  72.390  46.087   0.074  73.404  46.962  69.220  51.421  67.939  69.785
  51.889  67.325  69.800  51.180  68.662   0.748  14.782  29.089   0.263  14.180
  29.652   1.635  14.422  29.061  47.362  -0.063  11.878  47.499   0.876  12.001
  46.411  -0.170  11.890  26.963  53.454  50.418  26.605  53.760  49.585  26.196
  53.182  50.922  13.264   3.627  67.171  13.205   4.451  66.688  14.142   3.635
  67.551  28.939  59.980  43.369  29.028  59.119  42.961  29.702  60.054  43.941
  31.371  44.644  49.139  31.048  44.110  49.864  30.588  45.065  48.784  38.949
  77.360  24.069  38.591  76.478  23.969  38.200  77.894  24.334  34.968  10.355
  36.665  35.403  10.626  37.474  34.062  10.190  36.924  58.300  47.511  28.184
  58.547  46.854  27.533  57.415  47.263  28.450  71.293  75.526  64.642  71.741
  76.203  65.149  71.980  75.138  64.100  20.203  76.809  13.661  19.748  77.490
  14.156  20.488  77.246  12.858  35.460  67.435  64.259  34.905  68.205  64.133
  35.990  67.389  63.463  35.166  63.625  48.581  34.825  63.083  49.292  34.407
  63.792  48.022  69.680  50.831  42.207  70.634  50.855  42.277  69.451  49.914
  42.360  61.629  11.478  11.014  61.374  12.304  11.425  61.915  11.727  10.135
  72.528  24.388   4.607  72.973  24.036   5.378  73.079  25.119   4.326  38.037
  43.408  11.017  38.454  42.597  10.728  37.099  43.216  10.994  63.308  27.333
  63.631  63.233  28.000  62.949  64.188  26.973  63.518  37.935  71.850   7.784
  38.178  71.167   8.410  37.256  72.354   8.232  12.188  72.540  71.655  12.360
  72.432  72.590  13.018  72.853  71.294  48.799  78.145   4.599  49.476  77.798
   5.180  48.012  77.650   4.825  21.312  26.952   0.654  21.587  26.122   1.044
  20.793  27.376   1.337  43.049  20.165  10.103  42.896  20.688  10.889  44.002
  20.149  10.008  20.863   7.440  46.433  21.598   7.766  45.914  21.039   6.506
  46.539  45.776  17.425  20.127  45.193  16.720  20.406  45.632  18.123  20.765
  66.937  57.842   4.677  67.490  57.068   4.574  66.347  57.817   3.923  72.308
  28.403  19.702  72.324  29.359  19.754  71.636  28.210  19.048  65.341  36.683
   3.311  65.364  36.171   2.502  65.916  37.429   3.138  51.860  40.220   8.808
  50.914  40.096   8.729  52.168  40.294   7.905   0.923  58.569  23.237   0.095
  58.315  23.644   1.479  58.833  23.971  15.842  40.879  48.194  15.186  40.261
  48.517  15.335  41.551  47.739  45.711  67.012  26.202  46.599  66.833  25.891
  45.242  67.317  25.426  60.878  15.312   8.593  59.930  15.182   8.556  61.017
  15.844   9.377  28.989  59.998  31.357  29.129  60.939  31.471  28.633  59.915
  30.472  13.026  42.558  31.068  12.520  41.746  31.113  12.454  43.171  30.607
  23.396  22.411   6.694  23.542  22.770   7.569  23.696  21.503   6.755  30.291
  68.712  34.855  29.975  69.605  34.715  30.235  68.300  33.993   3.633  22.805
  32.314   3.598  22.354  33.158   3.402  23.712  32.517  14.626  13.980  19.072
  14.928  13.423  19.789  15.249  13.818  18.364  49.087  73.734   6.360  49.564
  73.006   5.960  49.008  74.381   5.660  74.455  17.992  65.445  73.568  17.665
  65.595  74.345  18.704  64.815  52.028  15.879  16.947  52.814  15.646  16.452
  52.272  16.671  17.426   6.122  74.685   5.994   5.790  74.727   5.097   7.065
  74.556   5.894  14.756  35.983  50.764  15.075  36.724  51.279  13.828  36.172
  50.621   6.872  61.756  28.990   6.234  61.634  28.287   7.179  60.873  29.191
  51.573  24.255  20.242  50.933  24.810  20.687  51.060  23.517  19.911  66.722
   9.318  43.125  66.804   9.065  44.045  66.108  10.052  43.133  36.626  10.870
  51.005  35.678  10.855  51.141  36.976  10.300  51.690  13.957  39.179  48.389
  14.267  38.413  47.905  13.211  39.498  47.881  27.297   3.918  18.071  27.524
   4.427  17.293  27.050   4.574  18.723  45.530  19.008  64.320  45.503  19.195
  63.382  46.307  19.470  64.634   5.130  76.394  36.454   5.460  77.202  36.846
   5.825  75.753  36.604  16.357  11.170  31.503  15.745  10.709  30.929  15.841
  11.385  32.280   5.552  53.505  40.495   6.493  53.482  40.322   5.414  54.327
  40.965  25.305  75.931   8.924  25.874  75.968   8.156  24.491  75.544   8.601
  67.928  28.554  44.654  68.006  28.234  43.755  68.540  29.289  44.700  59.829
  21.444   2.960  59.186  21.496   2.253  60.397  22.202   2.824  30.012  14.681
  55.292  29.202  14.176  55.221  30.263  14.603  56.212  55.990   9.456  47.693
  55.945   9.743  48.605  55.636   8.567  47.704  61.806  56.449  10.232  62.142
  57.102   9.617  61.869  56.871  11.088  47.329  68.169  44.974  46.644  67.829
  44.399  47.777  67.388  45.301  30.937  13.361   7.297  30.627  12.726   6.651
  30.585  14.200   6.997  14.424  15.239  12.034  14.913  15.962  11.641  15.007
  14.896  12.711   8.322  42.324  66.709   8.997  42.232  66.036   7.778  43.051
  66.404  39.536  73.811  40.998  39.942  74.339  41.686  38.672  73.588  41.345
  18.802  69.029  47.476  19.134  68.255  47.931  18.976  69.753  48.077  19.632
  23.681  13.016  19.666  24.317  12.301  18.886  23.958  13.548  25.464  23.628
  24.115  25.879  23.334  23.304  24.606  23.953  23.840  34.603  24.293  44.558
  35.354  24.033  44.025  33.967  23.589  44.435  72.620  52.878  24.235  71.784
  53.325  24.370  73.022  52.855  25.104  63.939  16.017  20.868  63.224  16.041
  21.504  64.618  15.492  21.291  18.798  13.871  23.191  19.003  12.952  23.018
  18.759  14.275  22.324  31.462  30.603  59.356  30.546  30.334  59.290  31.649
  31.023  58.517  28.639  20.961  12.711  29.313  21.595  12.463  27.905  21.150
  12.126  66.167   5.970  69.019  66.169   6.910  68.839  65.394   5.833  69.568
  30.715  62.616  55.961  31.273  63.391  55.904  30.970  62.081  55.210  22.100
  64.607  52.100  22.557  65.046  52.816  22.633  63.835  51.912  24.043  41.039
  11.794  24.986  40.929  11.668  23.925  41.022  12.744  26.521  16.477  49.368
  26.490  15.788  50.031  27.369  16.359  48.940   5.359  69.338   5.752   4.847
  69.192   6.547   5.253  70.272   5.568  54.214  28.499  56.481  53.805  29.162
  55.925  53.489  28.131  56.986   6.954  55.416  42.602   6.364  54.930  43.178
   7.735  54.867  42.541  56.544  36.487   6.932  55.830  37.003   7.305  57.295
  37.081   6.931  65.270  47.863  39.838  65.800  47.084  40.007  65.355  48.388
  40.634  59.594  61.440  62.385  60.293  61.728  62.973  59.991  61.460  61.515
  49.421  73.943  11.436  48.817  73.794  10.709  49.773  74.819  11.279  30.260
  68.155  54.962  31.089  68.613  55.099  29.989  68.408  54.079   6.246  78.884
  65.882   5.801  78.240  66.433   6.139  78.550  64.991  16.305   9.191  38.364
  17.090   9.149  38.911  15.579   9.085  38.978  14.839  31.601  13.481  15.737
  31.490  13.169  14.481  30.713  13.503  53.801  17.926  54.510  53.306  17.167
  54.203  54.615  17.558  54.855  34.165   8.200  66.408  33.982   7.550  65.730
  33.883   7.784  67.222  50.881  15.569  19.978  50.129  15.887  20.478  50.896
  16.116  19.193  70.141   9.753  28.706  70.337  10.557  28.225  70.469   9.917
  29.590   9.613  55.511  36.203   9.700  56.423  36.482  10.148  55.451  35.412
  65.163  52.597  35.590  64.754  52.910  36.397  64.490  52.714  34.919  13.452
  77.283  45.404  12.854  77.992  45.643  13.228  77.076  44.497  27.071  10.570
   6.941  27.008  11.450   6.570  26.471  10.580   7.686  15.525  24.186  18.071
  15.872  24.804  17.428  14.677  23.921  17.714   2.155  57.027  71.826   2.646
  57.183  71.019   2.459  57.707  72.427  30.540  22.594  71.226  31.093  23.212
  71.705  29.645  22.851  71.449   2.719   5.685  31.513   2.993   4.837  31.864
   2.523   5.511  30.592  64.520  20.555  20.791  63.735  20.890  21.225  65.175
  20.503  21.488  32.547  58.195  37.239  32.116  59.012  37.490  33.341  58.169
  37.773  67.830  40.971  56.847  68.438  40.488  57.407  67.051  41.094  57.390
  60.152  28.014  61.584  60.086  28.841  62.061  59.371  27.524  61.843   0.888
  77.092  57.078   1.839  77.046  56.983   0.586  77.500  56.266   7.058  70.019
  24.036   6.481  69.382  23.615   7.387  70.557  23.316  62.932  76.248  29.137
  62.754  75.399  29.542  63.777  76.514  29.500  26.975  29.911   2.967  27.757
  29.862   3.517  26.910  29.044   2.566  16.246  38.504   8.008  15.855  38.568
   8.879  16.667  37.644   7.997   2.169  12.359  14.403   1.328  12.075  14.762
   2.797  11.711  14.724  73.075  36.906  19.707  72.723  36.143  20.166  72.310
  37.453  19.529  28.992  10.209  32.642  28.530  11.044  32.711  28.412   9.656
  32.118  18.770  71.958  63.912  18.498  72.439  63.129  17.952  71.768  64.371
  50.708  65.510  28.490  50.560  65.667  29.422  50.521  64.578  28.371  33.242
   0.141  43.531  32.689   0.913  43.408  34.084   0.386  43.147   6.072  38.152
  11.431   6.887  38.409  11.864   5.846  37.311  11.827  12.182  69.478  20.856
  12.199  70.417  21.042  12.835  69.105  21.448  67.995   0.805  50.378  67.873
   0.439  51.255  68.797   0.393  50.056  57.091  64.516   4.039  56.838  64.532
   3.116  57.462  65.384   4.200  65.623  38.888  59.350  66.248  38.403  59.889
  64.782  38.768  59.791  46.340  70.428  52.039  45.621  69.826  52.231  47.036
  69.868  51.695  12.009  18.290  65.570  11.782  19.068  65.060  11.697  18.484
  66.454  36.701  30.438  14.081  36.057  31.133  14.217  37.209  30.727  13.324
  25.883  70.420   7.136  25.688  69.533   7.440  26.670  70.671   7.620  26.532
  60.552  20.893  26.819  61.136  21.596  25.577  60.571  20.940  45.088  70.891
  66.250  44.166  70.768  66.475  45.160  70.572  65.350  47.843  20.382  65.075
  47.400  21.226  65.162  48.774  20.601  65.046  49.891  67.163  19.603  49.715
  68.075  19.373  49.190  66.669  19.179  64.183   0.900  65.584  63.709   0.115
  65.858  64.484   0.700  64.697  40.412   2.232  71.446  40.561   1.304  71.260
  41.203   2.515  71.905  59.504  63.449   7.637  59.813  62.883   6.929  59.940
  64.287   7.481  52.117   1.795  34.980  52.184   2.074  34.067  51.335   1.243
  35.005  40.404  52.722  10.468  40.256  51.782  10.567  39.528  53.106  10.493
  12.761  39.572  60.213  13.415  39.806  59.555  13.121  39.902  61.036  31.416
  58.775  30.946  31.169  57.967  30.497  30.590  59.125  31.281  10.753   9.676
  39.913  10.250  10.368  40.343  10.852   9.979  39.011  12.175  67.343  14.214
  12.307  67.139  15.140  12.732  68.105  14.055  35.888  26.967  19.056  35.098
  27.506  19.086  35.758  26.394  18.300   3.873  29.861  47.290   3.686  29.189
  46.635   3.707  30.688  46.838  23.394  19.310   0.366  23.536  20.108   0.875
  24.248  19.118  -0.022  28.045  27.251  60.772  27.780  27.939  61.382  27.638
  26.456  61.116  37.336  48.283   4.250  36.442  48.528   4.487  37.668  47.817
   5.018  20.225  72.634  23.644  19.827  71.876  24.071  21.130  72.369  23.480
  10.121  26.758  25.541  10.021  25.890  25.930   9.965  27.365  26.264  20.775
  40.603   0.582  20.150  40.838   1.268  21.480  41.245   0.670   7.382  62.625
  31.544   8.200  63.096  31.379   7.045  62.419  30.672  67.153   7.501  12.432
  67.041   7.363  13.372  66.261   7.547  12.088  29.739  52.445  49.566  30.164
  51.689  49.970  29.112  52.747  50.223  13.472  29.071  14.642  12.672  28.640
  14.340  13.869  28.443  15.245  61.165  50.188  62.653  61.555  49.426  62.224
  61.469  50.134  63.559   6.695  37.468  35.225   6.908  37.035  34.398   6.181
  38.234  34.969  19.626  54.873  15.731  18.770  54.465  15.864  20.210  54.407
  16.330  55.926  73.692  42.435  55.137  74.172  42.687  56.202  73.248  43.237
   5.672  78.028  61.123   6.075  77.498  60.435   5.172  78.693  60.652  12.105
  46.290  30.470  11.676  47.104  30.208  12.565  46.511  31.280  16.105  55.159
  35.796  16.329  55.016  36.716  15.320  55.705  35.823  41.300  42.706  67.278
  41.499  43.578  66.936  41.860  42.619  68.050  57.660  22.683  19.849  58.482
  22.279  20.127  56.991  22.032  20.057  19.195   1.263   0.857  19.359   1.453
  -0.067  18.694   0.447   0.848   6.581   0.155  70.577   6.789   0.647  69.783
   6.081  -0.601  70.267  66.470  37.374  43.074  66.325  37.377  42.127  65.854
  38.023  43.412  43.358  58.563   3.304  42.727  58.952   3.910  44.210  58.860
   3.622   6.107   8.458  22.541   5.496   7.859  22.970   6.175   9.200  23.142
  69.276  48.479  54.523  69.435  49.350  54.886  68.683  48.630  53.787  35.377
  18.685  64.595  36.191  18.671  64.091  35.190  19.616  64.721  61.754  57.232
  69.593  62.625  57.049  69.946  61.243  57.517  70.351  61.425  32.680  53.211
  60.674  32.691  52.617  62.170  32.462  52.651  49.180   4.439  52.912  49.336
   4.781  53.792  49.613   3.585  52.906  19.858  51.597  65.790  19.633  51.901
  64.911  20.804  51.454  65.759  20.924  19.445  58.469  20.738  18.563  58.792
  20.247  19.993  58.867  50.796   8.392   1.352  51.453   8.771   0.769  50.527
   7.583   0.915  57.112  13.007  54.788  56.815  12.742  53.917  56.345  13.415
  55.189  72.003  54.081  61.197  72.415  54.742  61.752  72.733  53.566  60.854
  55.965  69.528  42.517  56.856  69.345  42.219  55.686  70.279  41.992  66.694
  31.850  68.207  65.979  31.215  68.256  66.308  32.670  68.516  13.725  73.024
   4.037  13.835  73.608   3.288  13.917  72.152   3.691  21.249   6.514   2.897
  22.111   6.660   3.288  20.793   7.349   3.006  51.545  71.672  62.696  51.018
  71.305  61.986  52.370  71.920  62.279  46.183  45.691  65.852  46.031  46.415
  66.459  46.646  46.090  65.115  20.424  46.301   9.318  19.837  46.722   8.689
  19.846  45.995  10.017  72.485  71.161   6.696  73.432  71.056   6.790  72.350
  72.108   6.678  24.311  60.214  46.706  23.447  59.803  46.666  24.170  61.100
  46.372  71.281  29.714  49.641  70.377  29.527  49.390  71.311  29.536  50.581
  19.567  72.449  20.930  19.867  71.540  20.903  19.364  72.606  21.852  58.760
  20.968   8.510  58.008  21.551   8.606  58.909  20.922   7.566  61.044   0.509
   6.116  60.789   1.281   5.611  61.720   0.087   5.586  64.750  33.627   7.054
  65.618  33.340   7.335  64.201  32.847   7.140  61.214  20.466  37.929  60.647
  21.236  37.882  61.073  20.014  37.097  33.101  44.325   2.179  32.978  43.725
   2.916  33.920  44.779   2.374  55.702  28.216   7.039  56.557  28.190   7.467
  55.599  29.127   6.764  73.048  24.008  60.214  72.819  24.305  59.333  73.136
  23.058  60.130   8.188  35.395  48.635   8.534  36.049  49.243   8.889  35.269
  47.995  63.783   1.495  11.554  64.454   0.815  11.600  62.959   1.029  11.696
   9.978  25.232   5.080   9.851  24.560   5.751  10.912  25.437   5.120  37.134
  57.846  69.949  37.158  56.902  70.104  37.283  57.938  69.008  27.618  33.611
  57.264  27.145  33.546  58.094  26.933  33.599  56.596   7.101  75.795  53.930
   7.901  75.429  53.554   7.016  75.364  54.780  66.731  52.978  51.330  66.620
  53.410  52.177  65.974  52.398  51.256  68.561  41.275   4.301  68.046  40.701
   3.734  67.960  41.520   5.004  62.241  51.740  71.909  62.614  52.601  71.718
  62.889  51.119  71.575  61.911  62.746  66.731  62.852  62.920  66.701  61.749
  62.458  67.629  60.100  78.097  21.248  60.052  78.806  20.606  59.248  78.110
  21.684  24.386  10.698  60.805  24.144  10.865  59.894  24.968   9.939  60.762
  55.968  16.987  28.369  55.666  17.679  28.958  56.113  16.232  28.939   8.465
  78.198  16.647   8.661  79.135  16.649   8.333  77.983  15.723  69.626  67.291
   3.262  69.980  66.875   2.476  70.200  66.995   3.969  32.755  41.088   8.429
  32.737  41.011   9.383  33.022  40.222   8.123  61.694  28.393  52.042  61.810
  28.997  51.309  61.053  27.755  51.727  62.032  58.704  27.377  61.971  59.584
  27.748  61.348  58.678  26.708  59.702  70.485  48.530  59.384  71.162  49.127
  60.608  70.733  48.347  68.002  12.470  44.556  67.786  13.188  45.151  67.963
  11.685  45.104  52.301  47.270  64.027  51.573  46.825  63.593  52.283  48.159
  63.672  20.011  55.703  25.745  20.104  55.347  24.861  20.694  56.371  25.807
  15.488  48.428  58.938  14.838  48.503  58.239  15.990  49.242  58.886  60.559
  48.297  42.898  59.961  48.549  42.193  61.072  49.086  43.070  70.980   0.027
  21.916  71.396   0.834  21.613  70.078   0.282  22.113  43.762  21.545  16.669
  43.822  20.597  16.551  44.295  21.725  17.444  58.553  28.876  59.116  59.075
  28.509  59.830  59.161  28.931  58.379  72.114  16.142  61.622  73.062  16.255
  61.554  71.988  15.193  61.651  29.201  18.496  18.245  29.691  19.303  18.087
  29.861  17.870  18.543  42.327   4.423  29.287  43.163   3.956  29.304  42.568
   5.347  29.341   8.908  69.634  28.231   8.315  69.240  27.591   9.281  70.390
  27.778   7.644  73.591  41.552   7.701  72.882  40.911   7.351  74.349  41.045
   6.891  31.485  32.971   7.532  30.774  32.975   6.829  31.755  33.888   5.637
  78.850  16.735   5.800  79.365  15.945   6.503  78.729  17.125   0.939  19.635
  42.999   1.165  19.159  42.200   0.965  20.557  42.744   3.917  21.253  27.998
   3.375  21.961  28.345   3.593  21.117  27.107  45.065  18.688  32.392  44.192
  18.530  32.032  45.591  17.954  32.075  28.361   5.826  38.280  28.882   5.029
  38.377  27.609   5.559  37.752  73.028  35.705  61.085  73.369  36.535  61.417
  72.081  35.768  61.211  30.675  76.915  63.823  30.146  77.037  64.612  30.923
  75.991  63.841  42.114  71.920  39.801  41.173  72.033  39.665  42.407  71.414
  39.042  72.659  70.617  41.937  71.902  70.252  41.479  73.152  69.852  42.232
  12.676  11.905  59.953  12.000  12.362  60.453  12.253  11.097  59.662  48.856
  47.305   6.816  49.554  47.105   6.192  48.930  48.248   6.963  32.698  32.355
  61.083  31.932  32.825  61.414  32.344  31.747  60.434  52.765  66.841   5.565
  51.996  67.360   5.332  53.117  66.545   4.725  47.510  67.048  32.695  47.908
  66.298  33.136  46.596  67.037  32.981  54.090  14.443   8.779  53.983  15.098
   9.468  54.239  13.622   9.249  20.049  56.141  43.078  19.480  55.642  42.492
  19.475  56.805  43.461  71.307  57.347  16.995  70.669  56.681  17.254  70.777
  58.059  16.638   8.213  58.392  15.969   8.516  57.950  16.761   7.763  57.710
  15.470   6.378   1.156  40.233   7.189   1.366  40.696   6.002   2.007  40.010
  62.538  42.370  28.913  62.169  42.266  29.790  63.312  42.917  29.042  24.896
  41.874  51.250  24.644  40.958  51.135  25.593  42.013  50.609  64.999  37.387
  36.005  64.491  37.033  35.275  65.746  37.818  35.591  34.222  62.811  24.304
  33.859  63.435  23.676  34.890  63.307  24.777  23.613  56.962  18.322  24.538
  57.195  18.240  23.197  57.752  18.667  38.865  57.936  64.422  38.429  57.212
  63.973  38.228  58.650  64.400  16.215  71.155  37.208  16.086  70.775  38.077
  16.732  70.503  36.736  31.613  39.402   2.921  32.353  38.856   3.186  30.987
  39.324   3.641  21.483  42.137  10.799  22.089  41.396  10.788  21.621  42.546
  11.654  35.548  18.739  71.230  34.899  18.297  70.683  36.153  19.141  70.606
  37.257  38.826   1.292  37.408  39.540   0.672  37.723  38.079   0.915  73.649
   7.521  49.361  73.088   7.716  50.112  74.434   8.050  49.504  39.679  29.458
  20.486  39.377  28.550  20.522  39.410  29.833  21.325   5.397  26.449  42.730
   4.449  26.578  42.736   5.758  27.310  42.940  33.639  28.355  58.367  33.004
  28.682  59.005  33.799  27.450  58.632   6.058  46.878  32.628   6.788  46.526
  33.138   5.296  46.778  33.200  73.635  35.377  58.156  73.553  35.477  59.105
  74.381  34.788  58.041  33.645  34.072  11.997  33.562  34.518  11.154  32.908
  34.399  12.514  21.683  29.064  67.165  21.216  29.415  66.407  21.190  29.386
  67.920  55.648  62.768  69.720  55.970  63.654  69.885  55.737  62.320  70.562
  16.205   4.185  38.418  15.689   3.388  38.539  16.658   4.307  39.252  48.653
  59.788  41.634  49.326  59.114  41.731  48.119  59.488  40.898  41.792  14.977
  12.083  42.479  14.902  11.421  40.987  15.096  11.579  13.992  37.975  40.479
  14.383  38.325  41.280  14.646  37.364  40.141  71.224  27.852  10.493  71.790
  28.462  10.967  70.349  28.232  10.567   4.868  74.958  20.087   5.144  74.309
  20.735   5.616  75.041  19.497   4.072   3.630  33.503   3.388   3.031  33.204
   4.380   3.251  34.327  15.341  49.203  53.512  15.953  48.916  52.835  14.769
  49.829  53.068  73.708  35.316   8.713  73.453  36.029   8.127  73.607  35.681
   9.592  57.349  75.395  41.091  57.253  76.204  41.594  56.847  74.746  41.584
  69.291  78.947  63.944  69.494  78.323  64.641  70.103  79.015  63.440   9.394
  32.146  66.751   9.648  31.274  67.054  10.118  32.712  67.016  36.197  14.657
  71.441  36.669  15.222  72.052  36.690  14.723  70.623   9.428  16.775  27.430
   9.310  17.605  27.891   8.555  16.383  27.414  16.918   3.262  50.806  17.216
   2.577  51.405  17.546   3.974  50.925   9.201  66.349  11.233  10.052  66.724
  11.006   9.410  65.498  11.618  62.450  43.970  45.544  63.391  44.138  45.605
  62.136  44.598  44.894   9.978  17.414  19.699   9.223  17.656  19.163   9.695
  16.633  20.173  11.312  29.691  53.249  10.400  29.569  53.514  11.479  28.979
  52.632  30.885  68.443  37.546  30.812  68.527  36.596  30.990  69.342  37.858
  47.237  29.651  17.070  46.457  29.731  17.619  47.848  30.295  17.427  15.608
  20.414  29.446  14.764  20.376  29.896  15.396  20.259  28.526  45.583  14.327
  54.136  45.267  14.836  54.883  44.973  14.537  53.428   9.398  58.998  62.122
   9.284  58.048  62.080  10.213  59.120  62.610  34.609  30.366  47.619  33.873
  29.787  47.817  34.737  30.275  46.674  32.017   8.835  42.940  32.870   9.228
  43.125  31.384   9.511  43.183  51.832  54.922  38.276  51.524  55.032  39.175
  52.785  54.880  38.354  11.436  42.858  10.134  10.632  43.153   9.705  11.417
  43.279  10.993  20.530  36.372  15.238  21.419  36.723  15.291  20.246  36.298
  16.149  65.611  57.072  17.381  65.505  56.823  18.299  64.914  57.709  17.223
  57.268  28.928  37.320  56.956  28.246  36.726  56.754  29.702  37.088  58.125
  65.753  62.143  58.144  65.367  63.019  57.221  66.045  62.030  67.717  69.290
  26.263  68.634  69.196  26.008  67.452  68.410  26.532  47.327  39.589  69.740
  47.035  38.889  70.324  46.881  39.411  68.912  67.800  26.241  67.471  68.260
  27.026  67.173  68.297  25.948  68.234   5.472  18.284  71.089   5.613  18.417
  70.152   5.556  19.158  71.470  53.961  19.057  11.320  53.836  18.118  11.182
  54.850  19.133  11.667  62.766  66.579  50.253  63.149  67.456  50.234  63.093
  66.192  51.065  55.649  32.684   4.320  55.224  32.667   3.463  55.627  33.605
   4.580   2.490  47.934  13.976   1.716  48.325  14.382   3.226  48.422  14.345
  40.916  79.604  70.386  41.428  79.049  69.798  40.035  79.602  70.011  23.895
  49.628   7.022  24.161  48.709   7.059  23.295  49.674   6.278  38.790   7.783
  26.505  39.651   7.509  26.191  38.374   8.187  25.744   5.287  63.313  15.579
   6.157  63.667  15.763   5.252  62.495  16.075  42.706  64.104  52.757  43.314
  63.537  53.231  42.120  64.446  53.432  70.120  43.636  13.209  69.227  43.924
  13.022  70.234  43.802  14.145   1.216  18.396  32.697   0.887  18.935  31.978
   0.569  17.697  32.788  10.964  47.026  11.188  10.546  46.591  11.931  11.558
  47.663  11.585   2.428  59.892  39.839   2.298  59.178  40.463   3.378  59.988
  39.780  19.224  49.533  49.208  18.998  49.150  48.360  19.996  50.070  49.030
  66.980  52.230  22.478  66.602  51.385  22.723  67.090  52.176  21.528  67.564
  31.812  56.282  67.152  32.604  55.935  67.121  31.658  57.116  40.676  62.813
   4.769  39.948  62.212   4.924  40.529  63.531   5.384  17.283  14.597  58.114
  17.864  14.211  58.771  16.422  14.606  58.532  49.821  67.785  24.092  49.302
  68.264  23.445  50.373  68.453  24.498  64.809  14.139   0.716  63.988  14.186
   0.226  65.490  14.165   0.044   4.656  14.061  54.371   4.313  13.834  53.507
   5.606  14.005  54.274  26.439  27.155   2.466  25.967  27.176   1.633  27.333
  26.909   2.228  64.665  52.123  20.223  64.893  51.200  20.334  63.835  52.109
  19.746  21.682  74.562  26.488  21.419  75.136  25.769  21.299  73.712  26.268
  40.707  29.168  16.024  41.042  28.912  16.884  41.346  29.801  15.698  64.392
  35.930  53.155  63.444  36.042  53.231  64.512  34.992  53.009  70.867  45.762
  50.194  71.404  44.985  50.036  70.883  46.237  49.363  46.619  68.514   3.469
  45.976  67.832   3.273  47.431  68.036   3.639   6.109  41.851  31.490   6.008
  41.478  30.615   6.126  42.797  31.347  71.760  17.189  21.107  71.000  16.899
  21.611  71.388  17.592  20.323  60.486  52.518  67.318  61.359  52.898  67.217
  60.150  52.449  66.424  60.636  17.445  42.123  61.203  18.052  41.647  59.755
  17.804  42.014  44.703  35.785   5.424  44.075  35.115   5.156  45.527  35.520
   5.015  42.129  17.658  28.840  41.235  17.525  28.524  42.384  16.809  29.201
  40.658  57.999  67.903  41.173  57.436  67.326  40.828  57.661  68.782  17.345
   9.187   9.313  16.860   8.647   8.689  17.419  10.039   8.884  10.762  36.419
  66.665  10.759  37.049  67.385  11.689  36.267  66.483   3.176  23.661  68.864
   3.765  24.171  69.420   2.355  24.154  68.868   3.877  18.529  55.761   3.448
  18.925  56.520   3.983  17.608  55.999  17.352  45.832  68.614  17.205  46.265
  69.455  16.723  46.243  68.020  62.299  73.166  53.537  62.579  72.305  53.848
  62.620  73.777  54.201  10.107  59.593  21.482   9.428  60.268  21.468   9.709
  58.863  21.955  68.406  53.504  57.955  68.789  53.860  57.153  69.017  52.820
  58.229  50.829   8.522  55.584  50.413   7.812  55.094  50.190   9.234  55.562
  36.165   6.083  36.991  35.962   6.661  37.727  35.621   6.408  36.274  42.017
   6.438  37.132  41.088   6.208  37.121  42.086   7.186  36.539  28.509  63.778
  20.160  29.186  63.935  20.817  28.663  62.879  19.867   1.804  40.163  28.890
   1.329  40.460  29.666   2.483  40.824  28.757  32.097  18.948  22.231  32.240
  18.757  23.158  32.862  18.579  21.790  36.483  58.852   0.357  35.591  59.149
   0.173  36.782  58.467  -0.467  64.962  52.271  41.372  64.609  52.986  40.842
  65.850  52.142  41.039   2.252  20.808  38.882   2.833  21.476  39.246   2.658
  19.978  39.129  51.534  17.217  33.554  51.101  16.377  33.708  51.435  17.692
  34.379  30.550  16.758  26.590  30.810  17.414  27.236  30.730  15.919  27.014
  68.622   5.448  14.954  69.148   6.185  14.646  68.429   5.656  15.868  51.432
  67.325  26.738  50.932  66.696  27.258  52.300  66.931  26.653  10.780  20.385
  18.250  10.540  21.301  18.106  10.516  19.940  17.445  20.235   1.877  14.060
  20.354   2.505  13.348  19.291   1.869  14.219  32.242  18.336  25.002  31.547
  17.767  25.335  33.015  18.091  25.510  16.100   3.214  71.482  16.440   3.947
  70.968  15.203   3.470  71.699  23.131  75.337   7.572  22.375  74.772   7.728
  22.786  76.060   7.048  40.138  61.433  11.709  41.043  61.652  11.488  40.160
  61.241  12.647  52.684   9.981  43.473  51.877   9.552  43.757  53.313   9.267
  43.372   8.153  20.415  34.881   8.246  19.824  34.134   8.737  20.052  35.547
  54.781  67.977   7.292  54.470  68.817   7.630  54.258  67.827   6.504  22.199
  27.563   9.573  21.343  27.658   9.156  22.006  27.189  10.433  22.665   6.334
  66.622  22.324   7.056  66.094  21.911   6.031  67.128   9.377  68.154  64.708
   9.885  67.456  65.121   9.525  68.919  65.265   7.245  22.117  21.925   6.712
  21.668  22.581   6.921  21.788  21.086  14.871  57.752  33.597  15.563  57.219
  33.207  15.324  58.529  33.925  34.774  31.900   8.307  34.827  31.092   8.817
  33.839  32.098   8.267  34.830  75.024  21.594  35.411  74.869  20.850  34.677
  75.969  21.585  70.648  53.397  65.742  71.212  52.820  65.227  69.877  53.532
  65.191  47.176  76.643  69.647  47.634  77.279  70.196  46.379  77.096  69.370
  60.143  79.636  48.292  60.642  79.837  49.084  59.478  79.011  48.582  -0.350
  23.158  32.189   0.243  23.863  31.928   0.226  22.418  32.380  56.802  56.169
  65.569  56.304  56.642  64.902  56.224  55.455  65.839   7.918  38.518  69.678
   7.999  38.277  68.755   7.013  38.818  69.768  25.223  56.832   7.321  24.831
  55.969   7.188  25.078  57.290   6.493  68.995  10.728  16.854  69.207  11.463
  16.278  69.727  10.689  17.470  41.720  17.771  50.059  41.446  18.324  49.326
  42.186  18.366  50.646  64.648  12.932  54.316  65.439  12.423  54.497  63.989
  12.567  54.906  22.556  71.387  29.973  23.215  71.848  29.455  21.932  72.066
  30.228  31.730  71.984  55.362  31.887  72.121  54.428  31.833  71.040  55.486
  70.275  14.512  25.065  69.662  14.224  25.742  70.185  13.861  24.368   2.395
  28.055  13.205   2.161  27.942  14.126   2.000  27.303  12.764  58.850  55.869
   6.164  59.097  55.933   7.086  58.418  55.017   6.091  42.249  16.260  67.382
  42.680  16.939  66.863  42.105  15.543  66.765  69.657  52.481  61.021  70.613
  52.441  61.040  69.454  53.408  61.152  37.577  36.407  10.609  36.869  36.472
  11.250  37.244  36.864   9.837  26.891   5.923  62.906  27.295   6.669  63.348
  26.308   5.542  63.563  56.738  28.861  10.910  56.535  28.836  11.845  55.887
  28.783  10.478   7.054  65.147   2.342   7.785  65.759   2.253   6.433  65.416
   1.665  66.652  23.729  66.927  67.153  23.142  67.493  67.021  24.596  67.095
  20.505  61.413  51.477  21.147  61.293  50.778  19.825  61.962  51.088  59.732
  18.053  38.712  60.306  18.786  38.934  60.083  17.715  37.888  32.272  46.890
  51.279  32.162  46.006  51.629  31.971  47.466  51.981  42.538  68.208  64.794
  42.077  67.390  64.978  43.359  67.933  64.385  50.685   2.661  26.284  50.214
   3.477  26.452  50.369   2.059  26.958   2.039  59.333  25.513   2.988  59.297
  25.638   1.679  59.261  26.397  26.082  52.737  22.333  26.795  53.010  21.755
  25.314  53.201  22.000  32.548  77.977  67.878  32.701  78.515  68.655  32.132
  78.571  67.253   8.037   8.629  14.327   8.035   7.672  14.347   8.962   8.867
  14.375  58.920  52.630  49.375  58.168  52.711  49.961  59.680  52.658  49.956
  13.103  42.904   7.439  12.693  42.934   8.304  13.575  42.071   7.427  12.042
  70.783  36.504  12.269  71.657  36.822  12.631  70.637  35.764  51.640  75.953
  62.089  51.906  76.003  63.007  52.239  75.316  61.700  65.439  75.049  34.382
  65.713  74.341  33.799  66.001  75.787  34.145  72.002  16.815   8.868  72.811
  16.374   9.128  72.017  17.644   9.346   4.655  42.443  13.328   5.383  42.197
  12.757   4.546  43.384  13.185   0.815  64.151  15.514   1.709  64.481  15.593
   0.517  64.466  14.661  12.503  57.710  12.249  12.891  57.005  12.767  11.564
  57.528  12.261  17.837  38.870  13.323  18.755  38.842  13.594  17.734  38.114
  12.746  38.086  71.297  23.176  37.329  71.662  23.633  38.307  70.508  23.671
   5.010   8.895  41.791   4.485   8.106  41.929   4.541   9.379  41.112  55.468
  52.459  25.090  56.175  52.414  24.445  54.776  52.955  24.653  50.092  52.392
   3.961  50.820  52.150   3.388  50.198  53.333   4.099  36.537  50.742   9.757
  37.276  51.308   9.532  36.837  50.250  10.522  53.431   3.726  44.139  52.664
   3.633  43.574  53.358   3.005  44.764  70.238  15.108  45.553  71.007  15.095
  46.123  70.465  14.519  44.833  30.340  52.784  68.662  31.160  52.744  69.153
  30.459  52.162  67.945  17.276  65.635  45.345  16.478  66.156  45.433  17.036
  64.769  45.673  34.097  77.702  17.503  34.535  78.213  16.823  33.860  78.345
  18.171  47.672  14.121  36.508  47.756  13.475  35.806  47.885  13.636  37.306
  61.731  41.735   3.319  61.283  41.545   2.495  62.644  41.878   3.069  43.169
  48.643  60.118  42.811  48.408  60.974  42.434  49.045  59.653  37.342  65.077
  48.304  36.566  64.516  48.296  38.076  64.469  48.396  10.508  34.258  57.648
  10.601  34.559  58.551  10.028  34.961  57.209  27.881  54.931  37.363  28.809
  54.878  37.136  27.457  55.252  36.567  32.397   1.767  59.641  32.032   2.144
  60.441  33.131   1.231  59.942   3.777  15.982  51.350   4.614  16.355  51.073
   3.865  15.043  51.182  27.324  32.373  15.924  28.229  32.439  15.620  26.856
  31.965  15.196   6.001  58.062  48.984   6.878  57.748  48.763   5.953  58.934
  48.593  50.352  77.907  20.938  50.997  78.308  21.520  49.996  77.175  21.443
  26.997  47.121  19.294  27.529  46.334  19.178  26.497  47.195  18.481  60.254
  56.230  17.740  59.564  56.891  17.806  60.903  56.496  18.391  73.223   6.209
  37.317  72.579   5.733  37.842  72.737   6.951  36.957  57.762  10.887  28.207
  57.485  10.214  27.585  57.980  11.642  27.661  34.195  41.275   5.678  33.596
  41.425   6.409  33.700  41.542   4.904  37.461  21.693  71.916  37.462  21.321
  71.034  37.887  22.545  71.817   7.525  67.613  13.227   6.653  67.541  12.838
   8.059  66.989  12.735  36.183  69.118  12.875  36.738  69.571  13.511  35.617
  69.803  12.520  17.274  24.079  51.391  17.956  24.453  50.834  17.728  23.416
  51.912   7.900  56.760  61.957   7.478  56.383  61.186   7.999  56.024  62.561
  20.561  11.966  35.610  19.961  11.230  35.727  20.124  12.533  34.975  51.688
  55.964  54.706  51.106  55.234  54.498  51.183  56.745  54.479  62.618  42.606
  57.672  63.479  42.269  57.425  62.103  42.563  56.866  10.497  11.734   8.959
  10.519  10.975   8.377  10.448  11.360   9.839  36.786  51.107  20.934  36.174
  51.838  20.849  36.634  50.768  21.817  24.636  34.457  62.291  24.491  35.053
  63.026  24.149  33.667  62.524  25.114  10.153  65.477  25.732   9.818  64.827
  25.276   9.621  66.257  23.547  24.134  64.071  24.016  24.326  64.883  23.413
  24.990  63.663  73.091  67.216   8.358  73.143  66.261   8.364  73.677  67.484
   7.650  27.824  39.833  62.121  26.868  39.810  62.174  28.104  38.994  62.486
  57.490  35.999  19.190  58.382  36.191  19.478  56.969  36.732  19.518  47.430
  65.234  42.104  47.578  64.403  42.555  48.305  65.604  41.991   6.679  65.857
  34.741   7.312  65.175  34.964   7.074  66.666  35.068  50.448  24.721  42.862
  50.697  25.090  43.710  50.850  25.306  42.219  44.832  11.051  55.000  44.202
  10.608  55.568  45.121  10.374  54.389  59.284  54.494  35.886  60.025  54.871
  35.413  59.001  55.188  36.481  23.064   2.935  53.269  23.479   2.162  52.885
  23.229   3.635  52.637  53.283  12.744   0.093  53.868  12.009   0.277  53.157
  13.167   0.943  31.552  36.757  57.713  32.296  37.014  57.169  31.426  37.493
  58.311  47.102  23.646   3.070  47.930  24.099   3.229  46.975  23.100   3.846
  15.301  51.356  45.290  15.040  51.316  44.370  15.756  50.529  45.446  64.323
  50.774  23.410  64.595  50.096  24.029  64.380  50.352  22.552  71.602  17.687
  30.306  71.707  16.736  30.281  72.184  18.011  29.619  33.031  70.196  20.620
  32.119  70.363  20.860  33.482  71.020  20.805  25.454  58.824  61.343  25.641
  59.760  61.415  25.932  58.427  62.071  44.823  63.650  40.861  45.371  63.975
  41.575  44.414  62.860  41.213   9.235  15.441   5.381   8.760  15.413   4.550
   9.438  16.367   5.509  65.789  46.196  54.899  66.501  46.445  55.488  66.103
  46.437  54.027  40.511  65.437  12.957  41.408  65.707  12.760  40.575  64.995
  13.804  71.096  11.950  71.161  70.972  11.863  72.106  71.907  11.475  70.981
  17.720  31.235  16.843  18.143  31.072  17.686  16.884  31.643  17.070  47.020
  66.460  15.684  46.553  66.890  16.400  47.161  65.565  15.994  70.143   9.817
   4.405  71.070  10.017   4.532  69.903   9.296   5.171  32.009  23.738  13.128
  32.673  23.964  12.477  31.445  24.511  13.174  69.492   7.386  37.596  69.970
   7.386  36.767  69.116   8.264  37.656  18.838  15.505  21.019  18.710  16.453
  20.986  18.220  15.157  20.376  65.183  50.015  33.395  65.012  49.140  33.743
  64.333  50.455  33.424  67.626  47.819  31.116  67.888  48.733  31.230  68.449
  47.351  30.976  14.099  54.757  48.547  14.250  54.640  47.609  14.608  54.060
  48.960  63.312  29.420  28.307  62.619  28.835  28.000  62.944  29.841  29.084
  15.449  17.437  10.948  15.357  18.246  11.451  16.029  17.671  10.223  22.516
  75.028  46.188  21.858  75.721  46.131  22.695  74.792  45.277  72.269  14.137
  41.784  72.505  15.063  41.827  71.516  14.054  42.370   7.489   0.452  20.692
   7.032   1.121  20.182   7.016  -0.358  20.504  64.136  50.189  70.331  64.655
  50.567  69.621  64.514  49.321  70.468  21.878  19.234  21.372  22.431  19.098
  22.142  21.012  19.430  21.730   5.604  70.832  28.287   6.072  71.386  28.912
   4.684  70.908  28.543  45.596  74.269  64.412  45.453  74.941  63.745  46.270
  73.701  64.039   0.410  74.672  41.783   1.269  74.846  41.397   0.546  74.775
  42.725  65.373  59.754  29.476  66.035  59.063  29.443  65.316  59.987  30.402
  25.843  71.630  61.682  25.059  71.135  61.446  26.483  71.402  61.007   3.726
  11.260  43.462   3.473  10.638  42.781   4.291  11.889  43.014   7.861  69.856
  20.742   7.815  68.912  20.590   7.154  70.219  20.208  64.609  64.536  38.346
  63.687  64.595  38.098  64.703  63.656  38.711  51.173  60.436   4.982  52.008
  60.866   5.167  51.415  59.560   4.683  16.912   7.413  50.249  17.677   6.877
  50.037  16.472   6.936  50.952  65.384  62.905  44.477  64.461  62.665  44.560
  65.549  63.482  45.222  34.541  18.494  20.546  33.990  18.673  19.784  35.007
  19.316  20.703  62.966  55.542  51.762  63.471  55.770  52.542  62.184  56.092
  51.814  24.726  64.361  21.031  24.545  65.181  21.491  25.669  64.234  21.132
  40.786   9.138  10.384  40.241   9.446   9.660  40.985   9.927  10.887  72.942
  13.263  49.441  73.815  13.345  49.825  73.048  13.558  48.537  33.060  32.242
  20.049  33.441  32.332  20.922  32.289  31.689  20.180  10.768  54.631  50.752
  11.380  54.082  51.241  10.306  55.132  51.424  69.586  56.046  41.355  69.293
  55.145  41.217  69.789  56.369  40.478  23.780  12.018  21.258  23.724  11.977
  22.213  23.963  12.938  21.068  22.286  79.623  31.837  21.557  79.083  32.141
  21.941  80.516  31.842  33.406  15.883  24.139  34.027  16.415  23.642  33.640
  16.034  25.055  15.496  38.101  52.012  15.746  38.953  51.656  16.325  37.695
  52.265  58.377  11.353   6.846  57.912  11.232   7.674  59.235  10.955   6.993
  15.741  13.122  53.246  15.968  12.195  53.185  15.269  13.308  52.434  72.716
  64.751  35.141  72.820  64.076  34.471  71.905  65.201  34.904  51.585  41.800
  57.228  50.793  41.423  57.610  51.638  41.411  56.355  56.085  68.147  13.919
  56.556  67.390  13.570  55.333  67.771  14.376  30.463  70.008  21.367  30.098
  70.888  21.264  30.410  69.836  22.307   1.356  14.189  50.707   1.914  14.041
  49.943   1.337  15.141  50.809  40.537  56.748  17.581  39.661  56.552  17.249
  41.112  56.622  16.826   3.169  22.872   0.247   2.343  22.515  -0.081   2.972
  23.143   1.144  13.175  46.620  51.846  14.125  46.547  51.940  12.988  46.229
  50.993  47.760  76.340   1.344  48.198  76.916   1.969  46.830  76.417   1.558
  18.129  10.016  55.293  18.213   9.127  55.636  17.505  10.442  55.880  31.535
  36.097  65.459  32.273  36.674  65.653  31.731  35.740  64.592  22.999  19.035
  14.185  23.560  18.782  14.919  23.573  19.537  13.607  55.430  48.218  20.136
  55.811  47.659  20.813  54.516  48.327  20.400   7.626  19.471   1.979   7.468
  20.377   1.712   7.106  19.362   2.776  45.078   3.788  27.477  45.163   4.205
  28.334  45.443   2.911  27.601  64.690   9.078  45.845  64.774   9.448  46.723
  63.973   9.569  45.445  72.479  54.667  67.520  71.913  54.083  67.016  71.894
  55.077  68.157  58.906  19.640  35.712  58.813  19.840  34.781  58.249  20.188
  36.142  10.067  72.281  27.662   9.430  72.158  26.958  10.535  73.082  27.424
  63.201  31.299   7.165  63.349  30.516   6.633  62.257  31.306   7.322   7.142
  49.829   3.343   7.517  50.038   2.488   6.777  48.951   3.236  10.778  73.501
  42.385  10.917  73.676  41.454   9.826  73.468  42.482  28.582  61.962  52.741
  28.396  62.428  51.926  28.071  61.155  52.678  24.048  76.156  56.738  23.478
  75.536  56.283  23.617  76.304  57.580  21.921  17.686  70.760  21.352  17.388
  71.469  22.373  18.449  71.120  42.949   8.151  67.953  43.340   7.794  67.155
  42.328   7.480  68.237   8.574  74.097   5.455   8.938  73.675   4.676   8.879
  73.557   6.184  38.847  34.066   9.898  38.235  34.670  10.318  38.895  34.366
   8.990  43.665  65.143  38.750  44.355  64.946  38.118  43.910  64.651  39.534
  50.570  51.592   8.009  50.122  50.882   7.549  51.420  51.661   7.575  32.764
  64.156  47.055  31.867  63.898  47.271  32.980  63.640  46.278   5.218  39.623
  18.638   5.511  40.356  19.179   5.076  38.909  19.259   3.400  43.672  47.939
   3.797  43.268  48.711   3.230  42.940  47.346   7.443  53.104   3.941   7.492
  53.915   3.435   7.517  53.387   4.853  20.518   0.706  49.625  20.964   1.340
  50.188  20.928  -0.132  49.837   2.619  56.939  37.571   3.112  56.852  38.387
   1.884  57.509  37.794   6.083  43.915  65.672   5.983  44.715  65.156   5.431
  43.995  66.368  72.386  32.112  50.323  71.677  32.326  50.930  72.123  31.278
  49.933  61.359  19.445  50.144  60.437  19.417  49.888  61.591  20.373  50.102
  15.859  39.903  19.423  15.688  40.586  20.071  15.793  39.084  19.915  66.009
  29.716  24.557  66.873  29.389  24.807  65.648  30.082  25.364  62.851  21.825
  31.120  62.267  22.378  30.601  63.020  22.335  31.913  42.223  18.250  26.103
  42.011  17.415  25.685  42.214  18.057  27.041  59.170  12.794   2.534  59.744
  13.552   2.647  58.450  13.117   1.994  19.772  69.163  16.789  20.333  68.863
  17.504  19.701  68.407  16.207  23.784  49.427  21.465  23.205  49.088  22.148
  24.665  49.197  21.763  35.358  64.999   7.302  34.466  64.709   7.111  35.728
  64.297   7.837  69.967  66.181  49.832  69.495  66.958  49.532  69.419  65.446
  49.556  20.643  37.973  11.597  21.421  38.290  11.140  20.495  38.615  12.292
  21.958  22.729  14.410  21.285  23.209  13.926  21.674  22.775  15.323  18.928
  17.284  32.953  19.539  17.449  33.670  18.154  16.915  33.377  61.155  48.290
   0.488  61.643  48.765   1.162  60.276  48.191   0.854   2.299  74.147  61.450
   1.741  73.375  61.359   2.692  74.263  60.585   0.135  37.019  11.079  -0.020
  36.756  11.986   1.042  37.324  11.071  40.233   4.441   3.407  41.106   4.165
   3.685  40.393   5.116   2.748  17.696  74.884  12.708  17.584  74.133  12.126
  18.586  74.793  13.048  67.399  74.050  26.829  68.289  73.705  26.898  66.911
  73.363  26.375  62.313  22.234  34.856  62.445  22.668  34.014  61.362  22.202
  34.963  13.527  30.989  59.806  12.737  30.970  60.345  13.665  31.916  59.614
   1.686  62.001  29.221   1.577  61.104  28.906   1.855  61.906  30.159  55.032
  17.102   4.482  54.171  16.707   4.343  55.342  16.717   5.301  28.286  24.803
   8.331  29.165  24.815   8.711  27.796  25.448   8.842  14.933  43.407  54.257
  14.567  42.530  54.376  15.639  43.288  53.622  37.067  28.949   4.992  37.499
  29.559   5.590  37.758  28.672   4.391  39.667  22.767  60.403  40.091  23.384
  61.000  38.735  22.975  60.467  41.215  78.953  54.846  41.112  79.877  54.617
  41.894  78.634  54.252  55.721  71.172  21.897  55.806  71.819  21.197  55.295
  71.647  22.611  26.909  67.874  22.271  27.386  68.440  22.878  26.968  68.322
  21.428  10.179  62.187  15.479   9.491  62.829  15.654   9.740  61.493  14.988
  64.501  59.716  71.239  63.741  60.287  71.355  64.928  59.709  72.096  43.416
  35.382  53.322  43.067  36.267  53.425  44.365  35.501  53.289  11.692  77.759
  68.366  11.569  77.692  69.313  11.061  77.140  67.999  51.603  68.414  15.774
  52.224  68.245  16.482  51.753  69.329  15.537   8.362  41.813  46.935   7.872
  41.338  47.606   9.133  41.271  46.772   6.743   2.637  26.820   7.399   2.547
  27.511   7.158   3.201  26.167  19.679  48.041  71.531  19.396  48.834  71.076
  20.000  47.467  70.836  59.379  14.448  57.839  59.850  14.277  57.024  58.468
  14.230  57.641  48.087  71.051  44.502  47.511  70.297  44.376  47.784  71.694
  43.861  24.425  45.164  24.919  25.227  44.871  25.353  23.760  44.532  25.192
  34.291   8.229  28.315  35.026   8.838  28.388  34.701   7.375  28.177  40.998
  73.499  34.079  41.598  72.911  33.622  41.566  74.045  34.624  63.818  18.969
  62.064  63.068  19.289  61.562  63.433  18.590  62.854  10.119  52.104   4.715
   9.215  51.828   4.563  10.646  51.487   4.207  62.352   2.950  66.081  62.644
   2.042  66.165  62.898   3.314  65.384  43.432  22.842   3.663  43.535  23.192
   4.548  42.778  22.149   3.754  15.662  38.246  21.505  15.015  38.846  21.875
  15.236  37.389  21.528  58.631  49.947  70.859  59.584  49.927  70.770  58.306
  49.595  70.030  26.829  11.865  45.079  26.223  11.244  44.674  27.584  11.881
  44.491  59.490  15.094  13.882  59.813  14.626  14.652  59.329  15.985  14.193
  51.128  73.771   8.252  50.293  73.373   8.004  50.990  74.711   8.133  58.795
  12.256  33.504  58.703  13.189  33.313  58.969  12.220  34.444  72.391  51.919
  47.073  72.940  52.283  47.768  71.670  52.543  46.986   7.902  17.462  43.212
   7.178  16.840  43.289   7.801  18.042  43.966   0.338  22.426   5.856   0.904
  23.143   5.570   0.943  21.720   6.084  65.196  17.383   3.014  65.077  18.249
   3.404  64.709  17.422   2.191  57.957  53.028   6.636  57.345  53.090   7.370
  58.748  52.645   7.016  35.938  36.288  51.759  35.158  35.922  52.177  36.318
  35.554  51.277   2.570  74.138  68.377   1.716  73.734  68.220   2.488  75.019
  68.010  18.914  53.660  29.907  18.377  54.195  29.322  19.776  54.076  29.887
  16.604  67.422  15.946  16.288  68.317  15.824  17.202  67.277  15.213  60.501
  65.253  40.224  60.541  65.986  39.610  59.987  64.586  39.768   4.891  19.719
  62.873   4.113  19.162  62.889   4.782  20.261  62.093  68.095  44.285  32.566
  68.117  44.546  33.487  67.166  44.303  32.335   2.949  50.585  65.074   2.282
  49.907  65.183   3.152  50.573  64.138  20.551  49.066  43.490  21.077  48.287
  43.669  19.666  48.730  43.343  58.252  63.744  39.202  58.565  63.440  38.350
  57.494  63.191  39.391   0.234  28.301   1.857   1.053  28.716   2.128  -0.304
  29.024   1.531   1.378   8.770  61.375   0.475   9.087  61.394   1.477   8.281
  62.191  45.663  72.865  11.446  45.030  72.272  11.851  46.079  72.340  10.761
  73.943  27.888  21.771  74.642  28.123  21.161  73.135  28.067  21.290  13.584
  63.271  54.572  13.669  63.194  55.523  13.519  64.213  54.413  22.653  20.769
  25.553  22.369  20.003  25.056  23.599  20.809  25.412  52.716   8.895  30.712
  53.581   9.305  30.716  52.576   8.641  29.800  12.790  42.461  33.906  12.917
  42.639  32.974  13.290  41.661  34.067  60.005  51.151  47.392  59.415  51.720
  47.887  59.872  51.405  46.479  39.441  68.477  48.562  39.895  68.498  49.405
  38.568  68.143  48.769  73.687  11.935   2.541  74.400  11.985   1.903  73.706
  12.781   2.988  15.427   6.010  22.035  14.474   6.019  21.946  15.714   5.301
  21.461  36.726  23.486  17.424  36.014  23.416  16.789  36.890  24.426  17.497
  70.253  41.764  54.337  69.833  42.606  54.511  70.163  41.277  55.157  71.743
  45.121  59.169  72.372  45.325  59.862  70.899  45.075  59.618  20.955  63.906
  70.638  20.926  64.858  70.546  20.057  63.621  70.466  12.959  45.767  37.130
  13.155  46.282  37.912  12.132  45.330  37.331  59.850  17.353   0.970  59.013
  17.806   0.873  60.187  17.279   0.076  46.354  79.156  36.001  46.853  79.968
  35.914  46.975  78.466  35.766  27.029  78.067  40.482  26.459  77.364  40.170
  27.892  77.660  40.558  70.202  73.356  61.264  69.546  74.034  61.426  69.695
  72.550  61.167   1.960  51.249  37.421   2.614  51.786  37.869   1.515  50.777
  38.125  24.854  20.149  18.742  24.933  20.398  17.821  23.967  19.800  18.821
   0.456  28.665  66.085   1.150  29.323  66.053   0.639  28.088  65.344  65.901
  73.345  49.687  65.794  73.426  50.635  65.577  74.176  49.338   6.552  75.826
  40.222   6.635  76.607  40.769   7.096  76.010  39.457  54.318  45.182  63.423
  54.150  45.010  62.497  53.725  45.900  63.645  60.127  30.380  14.841  60.126
  29.448  14.621  59.859  30.817  14.032   9.876  40.553   6.092   9.270  41.293
   6.141  10.095  40.485   5.163  61.480  64.601  45.682  61.393  64.630  44.729
  61.882  63.751  45.860  66.578  21.500  17.330  67.122  21.795  18.061  67.145
  21.581  16.563  47.236  13.272  10.863  47.397  12.364  10.607  47.698  13.371
  11.696  25.919   8.750  44.995  26.392   8.409  44.236  25.307   9.389  44.629
   8.184  67.367  54.213   8.423  68.019  53.554   7.564  67.820  54.784  26.904
  74.085  20.458  27.454  74.670  20.980  26.573  73.444  21.086   2.544  48.033
  56.331   2.781  47.372  55.681   3.248  47.995  56.979  73.712  28.755  69.519
  73.455  29.023  70.402  73.885  29.577  69.060  46.829   2.545   2.834  46.957
   1.687   2.431  46.236   3.004   2.239   4.883  36.664  50.141   4.414  37.008
  49.380   4.284  36.021  50.520  29.811  16.062  66.347  30.294  16.670  65.788
  30.398  15.900  67.087  55.536  23.819   0.979  55.466  24.246   0.125  56.242
  24.288   1.424  54.692  38.883  25.354  54.346  39.233  26.175  53.936  38.476
  24.930  21.773  67.133   0.359  21.822  67.444  -0.545  21.187  67.752   0.794
  61.618  77.666   7.688  61.195  78.524   7.649  61.419  77.341   8.567  70.955
  56.196  43.589  70.398  56.171  42.810  71.833  56.367  43.250  18.378  71.148
  40.946  19.018  70.853  41.594  18.425  72.103  40.980  49.428  51.430  17.512
  48.660  51.961  17.298  49.250  50.580  17.108   8.970   0.352  33.339   9.457
   1.044  33.787   8.268   0.121  33.947   7.035  58.376  25.036   7.363  57.954
  24.242   7.806  58.464  25.596  12.418  25.605  10.921  13.375  25.584  10.957
  12.191  26.509  11.138  27.473  20.225  30.447  27.117  19.373  30.700  27.347
  20.777  31.219   5.106  67.878  65.215   6.048  67.736  65.123   5.026  68.488
  65.949  60.390  52.061   7.895  61.033  52.711   8.177  60.289  51.481   8.650
  52.501  56.081   9.295  52.586  57.011   9.507  53.280  55.676   9.676  73.492
  76.995  36.372  73.968  77.372  37.112  73.783  76.084  36.339   1.674  52.503
  19.483   2.054  53.066  18.808   1.014  53.050  19.908  30.425  78.227  51.235
  30.188  78.842  51.929  31.289  78.516  50.943  25.163  70.954  46.648  25.145
  70.873  45.695  24.307  70.634  46.932  59.872  75.281  26.261  59.249  75.045
  26.949  60.685  74.846  26.515  36.533  31.842  48.681  37.065  32.088  47.924
  35.951  31.156  48.352  15.236  19.761  56.954  16.133  19.525  57.193  15.114
  20.637  57.319  41.725  32.328  15.112  42.261  31.766  15.672  41.255  32.896
  15.722  71.576  40.633  68.665  72.413  41.040  68.888  71.815  39.860  68.153
  48.713  15.074   9.366  48.178  14.321   9.618  49.372  15.142  10.058  11.938
  15.891  28.315  12.346  16.433  27.640  11.153  15.538  27.897  24.316  61.998
  13.991  24.399  61.907  14.941  25.090  62.496  13.729  26.036  72.415  22.577
  25.984  72.282  23.524  25.236  72.016  22.235   6.486  79.282   3.765   6.544
  79.365   4.716   7.107  78.587   3.547  62.445  35.911  57.195  62.144  35.648
  56.325  62.658  36.840  57.105  33.888  70.369  24.543  33.908  69.567  24.021
  32.960  70.599  24.592  31.116  58.604  57.996  30.463  57.953  58.253  30.943
  59.354  58.566  73.563  60.580  34.289  74.131  60.859  35.006  73.470  61.358
  33.740   4.386   5.092   3.547   3.597   5.078   3.007   5.107   5.120   2.918
  39.753  17.575   2.892  39.199  18.353   2.819  39.261  16.985   3.463   2.442
  51.157  41.626   2.160  52.058  41.782   2.907  50.910  42.426  24.131  70.799
  26.040  23.292  70.951  25.606  24.349  69.891  25.828  73.243  34.365  28.683
  73.260  33.502  28.269  73.776  34.263  29.472  63.507  18.005  10.259  62.846
  17.413  10.618  63.567  18.713  10.899  47.625  14.948  19.275  47.094  15.730
  19.127  48.319  15.002  18.618   8.786  77.625  50.553   8.377  76.876  50.119
   8.061  78.224  50.732  67.647  44.642  12.260  67.520  45.590  12.305  66.806
  44.302  11.955  54.539  14.213  55.312  53.860  13.654  55.690  54.073  14.761
  54.680  50.936  18.971  35.913  51.136  18.813  36.835  51.421  19.768  35.696
  35.553  48.838  51.168  36.281  48.267  50.923  35.957  49.533  51.687  58.923
   8.396  30.352  58.363   8.318  31.123  58.323   8.318  29.610  39.031  74.480
  12.798  38.142  74.220  12.556  39.394  74.864  12.001  21.738  33.401   3.465
  22.106  34.084   4.026  22.443  32.759   3.377  54.005  42.378  64.964  54.070
  43.277  64.642  54.913  42.083  65.036  38.779  20.926  47.313  38.680  21.824
  46.998  38.975  20.417  46.526  12.872  56.175  54.899  12.629  56.304  53.982
  12.939  57.060  55.256  19.958  77.970  32.370  19.712  77.461  33.143  20.125
  77.313  31.694  22.653  14.245  26.587  21.792  14.082  26.203  23.068  14.866
  25.989  27.902  12.772  32.728  28.133  13.681  32.538  27.726  12.761  33.669
  27.151  53.658  55.058  27.948  53.966  54.626  26.558  54.408  55.030  20.909
  46.928  29.337  21.381  47.491  29.950  20.020  47.283  29.321  54.174  28.792
  10.039  54.048  28.410   9.170  53.906  29.705   9.940  67.228  66.790  27.908
  68.132  66.860  28.214  67.297  66.364  27.053  48.991  78.758  34.570  49.737
  78.662  33.978  48.241  78.444  34.064  36.318  59.459  50.300  36.699  60.201
  49.829  35.588  59.175  49.750  59.792  74.544  69.164  59.240  74.196  69.865
  59.735  73.890  68.468  60.625  57.545   2.071  61.160  56.942   2.588  59.800
  57.605   2.552  53.204  68.096  10.320  54.116  67.812  10.381  53.198  68.969
  10.714  30.250  63.245  43.802  29.873  63.743  44.527  29.518  62.733  43.457
  16.350  69.596  56.958  17.112  69.318  57.466  16.039  68.796  56.535  16.472
   7.697   7.157  16.381   6.952   6.563  16.809   8.404   6.605  73.438  38.047
   3.542  73.959  38.485   4.216  73.912  38.214   2.727   2.257  39.039  23.145
   3.070  38.539  23.226   2.384  39.796  23.717  25.550   8.525  59.468  25.752
   8.761  58.563  26.252   7.925  59.721   2.340   1.775  24.706   2.637   1.806
  25.615   3.134   1.595  24.201  66.170  49.267  50.681  65.857  50.138  50.924
  66.982  49.429  50.200  61.625   3.817  68.620  61.703   3.684  67.675  62.451
   3.488  68.977  34.807  47.950   5.511  33.892  47.673   5.458  34.891  48.333
   6.384  47.918  30.043  53.736  48.392  30.283  52.940  48.141  29.123  53.880
  12.747  32.656   3.235  12.357  31.806   3.031  13.452  32.454   3.850  73.065
  79.424  52.091  73.709  80.127  52.178  72.219  79.871  52.088  13.539   3.842
  33.379  12.841   3.285  33.036  13.086   4.617  33.710  27.161  62.917  25.476
  27.913  63.043  26.054  26.408  62.886  26.065  49.221  26.950  28.981  49.629
  26.126  29.246  48.926  26.795  28.084  47.174  75.382  60.080  46.960  74.739
  59.404  47.571  76.110  59.601  32.964   7.443   0.190  33.646   6.829  -0.081
  32.439   6.954   0.824  39.127  79.138  52.773  39.499  78.375  52.331  39.796
  79.399  53.405  17.840  48.344  65.835  18.209  48.312  64.953  17.147  49.003
  65.780  68.239  74.307   3.089  68.987  74.895   3.193  68.516  73.492   3.508
  37.325   3.757  66.323  36.651   3.605  66.986  37.354   4.709  66.225  65.539
   0.176   4.891  65.688  -0.155   5.777  66.410   0.200   4.495  71.642  61.619
  27.155  72.144  60.847  27.418  70.736  61.402  27.376  38.489  76.723  43.561
  37.583  76.443  43.690  38.980  75.907  43.465  57.369  17.319  61.513  57.490
  18.268  61.483  57.908  16.985  60.796  14.191  69.168  13.660  15.077  69.365
  13.963  13.726  70.002  13.720   4.138  31.458  16.378   4.760  31.921  15.817
   3.488  31.103  15.772  19.856  17.715  68.342  19.831  18.399  67.673  20.493
  18.031  68.983  58.954   2.507  17.229  58.484   3.290  16.944  59.233   2.086
  16.416   7.086   0.707  10.332   7.366   0.177   9.586   7.891   0.879  10.820
  68.658  20.933  24.875  68.462  20.235  25.501  69.242  20.524  24.237  14.453
  79.704  30.803  15.002  80.138  30.150  14.741  78.791  30.788  68.564  77.816
   5.681  69.134  78.216   5.024  69.153  77.579   6.397   6.642  21.674  63.477
   6.073  20.904  63.506   7.508  21.324  63.265  23.955  72.684  18.249  23.263
  72.988  18.836  23.708  71.785  18.033  14.944  73.398  71.152  15.878  73.235
  71.020  14.832  74.326  70.946  66.001  75.520  37.365  65.645  74.839  37.936
  65.704  75.277  36.488   2.780  28.730  68.864   2.694  29.599  68.471   1.961
  28.286  68.644  47.700  46.584  15.655  47.664  45.792  15.119  46.785  46.842
  15.761  45.734  54.879  26.460  44.995  55.271  25.994  45.744  55.323  27.308
  18.367  74.111  19.152  18.688  73.392  19.697  18.584  73.848  18.257  44.741
  37.734  60.352  45.251  36.932  60.473  45.389  38.437  60.388  50.047  58.086
  54.193  49.206  58.488  54.411  50.046  58.030  53.237  55.438  66.183  31.597
  56.302  66.308  31.989  55.569  66.361  30.666  49.091  67.181  11.799  49.201
  67.777  12.540  48.607  67.691  11.151  35.617  69.627  55.851  36.436  69.993
  55.516  34.987  70.345  55.779  27.549  79.796  38.375  27.328  78.987  38.836
  27.953  80.350  39.043  36.887  14.551   6.905  36.920  14.186   6.020  36.259
  13.999   7.369  46.661  40.817  65.937  46.486  40.219  65.210  46.094  41.569
  65.771  69.739  77.644  58.995  70.418  77.487  58.339  69.108  78.212  58.555
  15.543  76.172  56.688  15.118  76.532  57.467  16.277  76.764  56.521  45.017
   3.998  55.837  45.060   4.275  54.921  44.081   3.979  56.037  15.487  67.151
  55.962  14.681  66.921  55.500  15.980  66.331  56.006  58.326  15.994  67.303
  59.176  16.431  67.256  58.514  15.081  67.082   6.497  34.234  17.249   6.826
  35.043  17.641   7.185  33.965  16.641  27.116  56.670  60.024  26.621  55.903
  60.310  26.454  57.351  59.902  10.616  37.962  34.303  11.539  38.167  34.156
  10.525  37.051  34.024  21.198  47.786  50.785  21.110  46.974  50.286  20.870
  48.466  50.196   5.508  10.803  47.726   6.403  10.482  47.621   5.554  11.402
  48.472  12.004  59.204   7.176  12.033  60.136   6.959  12.357  59.154   8.064
  11.833  77.903  24.280  11.561  78.673  24.778  12.017  78.237  23.402  60.624
  51.441   1.901  61.262  51.751   1.259  59.920  52.090   1.871  11.578  60.133
  26.831  11.463  60.831  27.476  10.737  59.676  26.820  15.504  52.225  63.631
  14.878  51.865  63.003  15.021  52.918  64.081  21.119  52.714  21.538  20.891
  51.789  21.635  20.762  52.960  20.685  20.910  21.048  28.348  21.637  21.388
  28.869  21.291  20.879  27.486  67.412  10.788  62.432  67.732  10.172  63.091
  66.650  11.200  62.839   3.338  29.780   7.037   3.284  29.112   7.721   2.878
  30.535   7.404  25.168  47.706  66.897  26.050  48.059  66.779  24.639  48.463
  67.147   6.854   9.809  71.096   7.479   9.679  71.809   7.209   9.297  70.369
  67.291  34.311  41.867  66.676  34.138  41.155  66.739  34.402  42.644  44.877
  29.322  45.035  44.492  29.736  45.808  44.482  29.784  44.295  20.042  16.667
   8.442  19.171  16.691   8.045  20.075  17.447   8.995  44.673   8.400  34.679
  43.813   8.478  35.091  45.122   7.725  35.187  18.963  55.964  59.558  19.769
  55.852  60.062  19.039  56.840  59.178  26.034  45.756  16.777  25.958  45.229
  15.981  26.007  45.118  17.490  17.229  26.166  15.495  17.270  25.220  15.356
  17.648  26.541  14.721  19.330  25.047  50.181  20.233  25.335  50.317  18.970
  25.674  49.555  56.579  48.486   0.593  57.513  48.679   0.680  56.400  48.586
  -0.342   1.822  61.773  64.336   2.555  62.367  64.496   2.188  61.084  63.782
   6.001   7.558  51.939   5.788   7.462  52.867   6.912   7.274  51.871  20.383
  66.412  24.313  21.064  67.084  24.323  19.897  66.575  23.504  31.977  74.126
   0.748  32.579  74.592   0.167  31.848  73.276   0.328   4.137  70.646  66.512
   4.203  71.527  66.143   4.212  70.776  67.457  10.899  41.102  22.103  10.977
  41.810  22.742  10.384  40.430  22.551  41.275  52.336  66.098  41.544  53.073
  66.646  42.082  51.844  65.945   6.379  10.885  36.462   7.116  10.282  36.566
   6.379  11.404  37.265   9.990  59.191  46.276  10.415  59.560  47.051  10.550
  59.455  45.547  17.600  71.304  33.537  16.678  71.427  33.764  17.867  72.140
  33.156  49.160   5.318  56.459  50.106   5.423  56.554  48.907   5.986  55.821
  56.865  56.295  20.845  56.959  56.876  20.090  56.208  56.721  21.396  53.303
  26.859  11.783  53.880  27.462  11.315  52.483  26.881  11.291   5.573  17.326
  33.306   4.889  16.674  33.152   5.096  18.134  33.495  11.711  70.316  67.274
  11.650  69.401  67.546  11.306  70.806  67.989   8.377  71.453  51.109   7.537
  71.332  50.667   8.470  72.402  51.192  42.026  77.908  68.439  42.487  77.134
  68.761  42.340  78.018  67.542  23.632  29.905  64.329  23.982  29.784  63.447
  23.488  29.016  64.654  42.540  29.470  12.508  42.663  30.362  12.832  42.377
  28.950  13.295  70.336   2.038  12.840  70.659   2.031  11.940  70.623   2.881
  13.192  35.878  60.875  31.007  35.354  61.625  31.291  35.233  60.221  30.737
  28.989  18.940  51.144  29.838  19.087  50.727  28.710  18.082  50.823  53.137
  78.541  21.015  53.358  79.106  21.755  53.929  78.530  20.477  53.052  73.540
  15.440  53.964  73.759  15.250  52.628  73.512  14.582  47.766  54.924   5.981
  48.508  55.529   5.968  48.062  54.193   6.524  30.526  53.727  59.164  29.977
  53.216  58.569  30.429  53.294  60.012  27.937  69.739  24.471  27.508  70.584
  24.337  27.402  69.301  25.133  21.887  62.906  34.066  20.998  63.203  33.875
  21.778  62.009  34.382  45.308  18.204  44.588  44.812  18.943  44.941  45.562
  17.696  45.359  28.589  73.026  51.598  28.741  72.114  51.847  28.972  73.536
  52.312  20.899  12.935  69.891  20.263  13.591  70.178  21.745  13.379  69.951
  72.350  51.735  64.212  71.512  51.275  64.260  72.547  51.775  63.276  21.314
   7.337  58.818  22.041   7.271  59.437  21.634   6.907  58.025  15.698   9.390
  62.921  14.856   9.230  62.495  15.657   8.881  63.731   7.064  50.219  57.035
   6.958  49.365  56.617   6.846  50.850  56.350  39.990  29.623  62.307  40.418
  29.309  61.510  39.407  28.908  62.563  59.695  27.344  67.694  59.834  26.399
  67.639  60.303  27.714  67.053  64.132   8.297  31.943  63.473   8.665  31.355
  63.835   7.402  32.106  10.934   0.674  70.726  11.368   0.866  69.895  11.278
   1.330  71.333  41.107  29.399  70.294  40.952  28.489  70.041  40.435  29.896
  69.827  69.735  56.479  65.850  70.626  56.607  65.526  69.242  56.178  65.086
   4.601  56.056  54.233   5.003  56.624  54.889   4.828  56.459  53.395  66.544
  40.488  33.053  66.629  41.338  33.485  66.986  40.601  32.212  39.177  79.779
  67.833  39.624  79.028  67.444  39.408  80.515  67.266   0.718  69.244  13.763
  -0.234  69.218  13.661   1.032  69.677  12.969  52.455  23.785  23.596  51.568
  24.128  23.709  52.349  22.834  23.618  34.263  67.458  45.009  34.237  66.995
  44.172  35.195  67.581  45.187  58.454  16.542  47.736  57.507  16.679  47.759
  58.617  15.880  48.408  48.384  38.049  18.231  48.541  37.105  18.247  47.858
  38.191  17.444  28.944  38.839   4.148  29.219  38.100   3.606  28.441  38.441
   4.858  51.975   0.855  37.552  52.549   1.088  36.823  51.096   0.843  37.172
  35.842  76.783  52.873  36.704  76.459  53.134  35.975  77.135  51.993  14.477
  50.751  36.964  15.235  50.408  37.437  13.722  50.401  37.436  43.594  18.111
  69.180  44.126  18.583  68.539  43.303  17.325  68.716  43.539  18.854  40.622
  44.463  18.708  40.826  43.074  18.593  41.416  51.637  59.119  15.554  52.281
  59.816  15.682  51.884  58.716  14.721  71.715  37.201  71.370  72.622  37.505
  71.390  71.332  37.538  72.180  61.776  22.522   0.081  62.317  22.775  -0.667
  61.924  23.211   0.728  31.001  71.175  38.661  31.077  71.791  39.390  30.441
  71.623  38.026  37.223  18.797  51.138  37.356  17.866  51.318  37.209  18.857
  50.183  62.579  34.614  66.994  62.060  35.142  67.600  63.453  35.003  67.025
   2.108  72.937   5.129   2.070  73.771   5.597   1.386  72.982   4.501  57.848
  28.154   8.695  57.567  28.466   9.556  58.519  28.779   8.422  48.363  71.596
   0.306  48.865  71.369  -0.476  48.388  72.552   0.338  32.733  23.269  59.177
  33.218  22.608  58.684  32.308  22.779  59.881  23.297  55.568   1.474  22.501
  56.065   1.664  23.730  56.066   0.781  61.058  29.530  36.014  60.345  29.674
  35.393  61.848  29.517  35.473  66.975  22.385  64.726  66.872  23.023  65.432
  66.936  22.906  63.925  26.236  34.468  17.222  26.700  33.659  17.007  26.874
  34.986  17.713  58.486   3.249  14.159  58.014   3.950  14.608  57.869   2.927
  13.502  54.278  71.384  28.848  54.390  71.001  29.718  54.438  70.659  28.245
  66.937  17.525  30.493  66.739  17.402  29.564  66.198  18.033  30.829  40.821
  79.891   7.449  41.379  79.121   7.559  40.915  80.124   6.526  70.129  59.151
  58.727  70.173  59.556  57.861  71.020  58.845  58.894   6.073  50.166  61.760
   6.571  50.890  61.381   5.216  50.543  61.959  71.739  51.967  10.629  71.150
  51.309  10.261  71.626  52.733  10.066  58.709  22.541  58.656  58.039  22.943
  59.210  59.283  23.267  58.410  32.565  41.438  11.534  32.140  41.680  12.356
  33.181  40.747  11.777  42.311  77.158  56.777  42.097  77.854  56.156  42.371
  76.368  56.240   6.730  22.857  38.291   6.511  21.925  38.270   6.444  23.151
  39.155  42.347  45.352  58.404  42.240  45.369  59.355  41.500  45.638  58.062
  26.822  36.883   9.327  27.288  37.421   9.967  26.580  36.093   9.810   0.404
  27.842   8.991   0.431  28.166   9.891   1.316  27.638   8.783  13.430  66.108
  54.296  13.694  67.022  54.198  12.494  66.149  54.495  53.500  38.315   9.720
  52.911  38.989   9.381  53.291  38.261  10.652  24.665  12.987  51.787  23.911
  13.530  52.015  24.698  13.013  50.831  10.463  54.986   6.603   9.962  54.323
   6.129  10.644  54.586   7.454  48.073  43.141  63.983  47.280  43.021  64.506
  47.757  43.465  63.140  37.439  65.887   4.702  38.141  65.312   5.008  37.004
  66.180   5.502   5.221  11.924  70.420   4.648  12.070  71.173   5.701  11.125
  70.636  68.626  77.232  49.587  69.209  76.830  50.232  68.679  76.655  48.825
  27.557   1.251  20.769  26.633   1.010  20.698  27.826   1.431  19.868  13.836
  15.083  71.091  13.470  15.380  71.924  14.546  15.699  70.908  19.442  47.935
   7.465  19.657  47.506   6.637  19.853  48.797   7.402  16.055  19.942  48.461
  16.213  19.429  47.668  15.904  20.832  48.144   5.472  32.601  45.027   5.736
  33.487  44.782   4.834  32.348  44.360  52.424   2.336  61.250  53.147   2.544
  60.658  52.739   1.590  61.760  14.602   8.754  58.421  14.386   9.013  57.525
  14.591   9.572  58.917  11.681   9.604  20.152  12.032   8.791  19.789  10.761
   9.607  19.888  72.172   6.651  66.900  71.795   5.790  66.719  72.908   6.472
  67.486  44.711   8.805  29.516  44.422   8.425  28.687  44.183   8.363  30.181
  11.433  55.250  43.992  11.497  54.660  44.743  10.825  55.933  44.274  66.401
  77.919  11.389  66.252  78.459  12.166  66.536  78.549  10.682  32.469  43.137
  62.090  32.824  43.389  61.238  31.796  42.487  61.887  44.212  43.684  57.318
  44.553  44.134  56.545  43.545  44.276  57.665  40.581  68.015  67.032  40.426
  68.668  67.714  41.244  67.433  67.404  55.612  33.824  11.556  54.796  33.919
  11.066  55.734  34.672  11.984  29.457  62.281  58.531  30.141  61.865  59.056
  29.679  62.058  57.627  40.308  68.179  43.207  40.912  67.587  43.655  40.853
  68.639  42.569  35.331  45.654   7.389  36.136  45.982   6.989  35.015  46.383
   7.923  42.099  61.703  22.091  42.167  62.031  22.988  42.220  60.757  22.172
  65.354  54.572  31.702  66.241  54.296  31.932  64.873  53.754  31.580  34.398
  27.012  45.176  33.831  26.841  45.928  34.421  26.182  44.700  62.896  75.840
  13.508  61.939  75.847  13.483  63.133  74.926  13.354   7.454   3.188  46.647
   8.078   3.199  45.921   7.227   4.109  46.781   3.962   2.347  26.691   4.918
   2.364  26.652   3.764   1.979  27.552  27.052  22.308   8.185  27.504  23.143
   8.310  26.125  22.544   8.130  10.852  45.548  72.039  11.646  45.164  72.410
  10.837  45.239  71.133   2.703  25.103   7.607   2.415  24.822   6.738   2.288
  24.484   8.208  73.877   2.818   1.611  73.849   3.730   1.900  74.703   2.481
   1.958  60.373  76.865  63.963  60.900  76.514  64.681  59.631  77.289  64.396
  45.475  10.607  13.216  45.392  11.547  13.373  45.266  10.500  12.287  68.414
  70.952  39.845  68.060  71.111  38.970  67.787  70.352  40.251  53.763  74.586
  61.119  54.163  75.272  60.585  54.505  74.109  61.491  28.525  61.176   8.897
  28.231  60.678   8.134  28.323  62.087   8.679  42.895   3.322  25.570  42.414
   2.500  25.670  43.444   3.374  26.352  34.925  76.090  61.725  35.820  76.319
  61.474  34.724  76.675  62.456  11.597  57.316   4.991  11.911  57.872   5.704
  11.184  56.572   5.431  24.319   9.678   7.284  24.747   9.439   8.106  23.459
  10.005   7.548   0.162  13.302  17.243   0.139  13.779  18.072   0.112  13.983
  16.573  70.739  75.831  36.640  71.408  76.509  36.543  71.208  75.084  37.013
  34.178  58.833  30.434  34.068  58.103  29.825  33.337  58.897  30.886  29.833
  45.709  59.019  29.782  46.384  58.341  29.193  45.050  58.749  23.335   5.665
  39.876  22.911   5.904  39.051  23.847   4.885  39.665  35.557  10.870  39.695
  35.762  11.784  39.499  36.240  10.598  40.308  57.153  68.978  35.190  57.421
  68.142  35.572  56.845  69.494  35.935  31.519  73.802  43.310  31.248  74.680
  43.579  31.510  73.290  44.118  62.818  27.619  57.027  63.170  28.353  56.524
  63.491  27.434  57.682  47.686  26.169  26.472  46.910  25.725  26.813  47.350
  26.747  25.787   7.635  51.310  59.593   7.217  51.001  58.788   8.193  52.034
  59.310  69.828  55.463  18.216  70.122  55.003  19.003  69.486  54.772  17.649
  25.944  12.610  29.762  26.427  12.155  30.451  25.095  12.809  30.156  71.219
  33.143   8.685  71.669  33.049   9.525  71.653  33.885   8.263   6.502  65.439
  50.536   5.850  64.928  50.057   7.160  64.797  50.802  30.967  38.501   6.741
  30.340  38.252   7.420  31.808  38.173   7.060  34.306  48.540  56.419  34.343
  49.157  57.150  34.090  49.081  55.660  71.142  75.124   2.956  71.462  74.944
   3.840  71.350  76.047   2.810   4.520   6.099  55.496   4.139   5.684  54.722
   3.882   5.938  56.192  13.754  72.127  66.386  13.470  72.856  66.939  13.233
  71.382  66.685  47.007  58.368  49.287  47.077  58.854  48.465  46.077  58.154
  49.360  71.694  19.716  56.669  71.044  19.383  56.049  71.204  19.849  57.481
  44.176  48.160  70.388  43.231  48.153  70.543  44.550  48.485  71.207   9.036
  19.837  53.052   9.508  19.309  52.408   9.488  20.681  53.047  61.341   0.221
  34.398  62.109   0.225  33.827  61.701   0.264  35.284  18.418  44.612  29.330
  18.314  45.544  29.519  17.538  44.313  29.102  34.122  59.738  56.917  34.796
  59.075  57.067  33.300  59.247  56.917  11.744  25.904  54.778  11.571  26.228
  53.894  10.886  25.899  55.203   2.675  54.321   6.074   2.948  53.403   6.094
   1.861  54.318   5.571  57.740  72.134  30.359  57.469  72.489  31.205  58.684
  71.999  30.447  53.383  57.287  66.578  53.416  56.436  66.141  54.300  57.544
  66.672  58.521  62.252  16.915  59.017  63.049  16.731  58.431  62.240  17.868
  13.047  18.186  55.867  13.887  18.520  56.182  12.812  17.500  56.492  16.213
  42.461  45.208  15.627  43.197  45.380  16.286  42.430  44.254  41.963  16.372
   4.001  41.271  16.963   3.705  41.640  16.021   4.831  27.185  73.806   9.675
  26.580  74.434   9.281  27.586  74.283  10.402  43.047  39.174   5.283  43.572
  38.685   5.917  42.945  40.041   5.675   1.078  71.127  22.225   1.218  71.834
  21.596   1.869  71.124  22.763  41.422  39.282  61.303  42.024  39.617  61.967
  40.910  38.613  61.758  51.649  77.067   1.809  52.128  76.451   2.364  52.029
  76.952   0.939  66.476  19.146  22.331  66.987  19.088  21.523  66.146  18.259
  22.470  56.062  30.748  40.619  56.217  31.258  39.824  55.136  30.509  40.574
  25.500  11.228  27.652  25.606  11.783  28.425  24.580  10.965  27.671  57.537
  20.769  67.699  58.147  20.057  67.894  58.055  21.566  67.812  59.287  57.902
  46.638  59.496  58.642  46.067  59.867  57.200  46.344  12.499  77.754  42.756
  12.165  78.645  42.657  12.255  77.314  41.942  67.007  45.757  21.408  66.864
  46.529  21.957  67.399  45.113  21.998  57.267  26.770  15.700  58.162  27.108
  15.743  56.746  27.408  16.187  14.241  51.356  70.722  14.942  51.821  71.179
  14.645  50.537  70.435   3.451  73.595  42.992   3.650  72.897  43.616   2.760
  74.105  43.416   9.900  11.031  27.847   9.064  10.568  27.800  10.220  10.860
  28.733  53.363  35.229   0.364  54.209  35.635   0.177  52.870  35.316  -0.452
  48.387  67.193  64.910  48.442  66.300  65.251  49.292  67.427  64.703  18.762
  45.542  44.752  18.151  45.682  45.475  18.202  45.380  43.993  37.452  66.862
  62.066  38.342  66.897  61.715  37.200  65.942  61.988   2.352  43.966   4.738
   3.055  43.446   4.350   1.779  44.182   4.001  56.317  75.797  34.041  55.810
  76.176  34.759  57.229  75.970  34.274  56.859  43.014  14.672  57.243  42.608
  15.449  55.945  42.730  14.681  11.666  25.446   1.782  12.323  25.788   1.176
  10.829  25.619   1.352   5.837  36.905  20.889   6.047  36.003  21.129   4.885
  36.961  20.976  69.728  60.733  47.840  69.897  59.797  47.726  68.780  60.819
  47.740  72.030  14.335  33.690  72.551  13.696  34.176  71.412  13.806  33.185
  39.391  65.173  39.545  38.807  65.262  40.298  38.940  64.561  38.963  14.410
  31.694  65.488  15.339  31.599  65.698  14.374  31.647  64.533  35.447  56.010
  16.834  36.221  56.118  16.281  34.774  55.673  16.242  68.364  49.136   4.940
  68.554  49.491   5.809  68.815  48.292   4.922  58.303  37.250  66.261  57.748
  37.175  65.485  58.582  38.166  66.268   1.143  37.487   7.432   1.745  38.182
   7.695   0.293  37.764   7.775  32.815  57.043  56.543  32.191  57.566  57.045
  32.791  56.180  56.956  67.531  70.775   7.662  67.399  70.272   8.465  68.472
  70.947   7.638  70.431   2.551  38.391  70.731   2.656  37.489  69.815   1.818
  38.355  48.693  66.041  52.163  48.277  65.290  52.587  49.011  65.699  51.328
  47.558  35.200  18.106  46.800  35.463  18.628  47.205  34.585  17.463  47.735
  64.460  65.132  47.703  64.467  66.088  47.155  63.743  64.878  60.795  57.504
  43.280  59.985  57.011  43.146  60.505  58.362  43.590  72.771  74.716  17.396
  72.648  75.051  18.284  72.141  73.999  17.321  69.705  28.917  59.763  69.087
  28.945  59.033  70.567  28.919  59.347  55.254  51.890  67.878  56.013  52.446
  68.052  55.519  51.348  67.135  17.606  33.306  11.219  17.453  34.220  11.457
  17.139  33.193  10.391  62.764  62.934  11.721  62.325  62.753  10.891  62.425
  62.270  12.322  56.556  53.058   9.064  56.418  52.847   9.988  55.685  53.284
   8.738  71.090  76.997  32.588  71.578  76.605  31.864  70.523  76.293  32.904
  17.630  -0.069  23.267  16.834  -0.046  22.737  17.600   0.738  23.781  59.092
  32.271   7.346  58.354  32.857   7.517  59.866  32.792   7.559  66.521  75.994
  43.459  65.623  75.696  43.607  66.483  76.464  42.626  47.640  60.588  14.955
  48.354  60.662  14.322  47.962  59.966  15.608  21.899  29.205   5.829  22.824
  29.446   5.862  21.901  28.272   5.615   5.141  35.601  37.150   4.787  36.381
  37.576   5.723  35.942  36.471  23.929  65.053  54.270  24.023  64.166  53.924
  24.787  65.256  54.643  68.550  22.512  30.303  68.576  21.700  29.797  67.626
  22.627  30.523  13.783  44.759  70.290  13.606  45.693  70.181  13.047  44.435
  70.810  47.997  41.968  67.981  47.725  42.881  68.075  47.368  41.594  67.363
  50.096  73.503  63.912  50.661  72.821  63.550  49.801  74.000  63.149  49.004
  70.309  22.089  49.935  70.167  21.915  48.575  70.132  21.252  11.853  45.180
  34.699  12.240  45.443  35.534  12.123  44.268  34.588  45.107  44.540  18.534
  44.939  45.022  17.724  44.264  44.145  18.756  61.635  37.435  43.808  62.489
  37.860  43.725  61.163  37.688  43.015  59.165  64.318  49.616  59.253  64.427
  48.669  60.051  64.448  49.955  69.125  77.167   0.903  69.369  77.858   1.519
  68.168  77.180   0.895  61.671  62.358  52.373  62.333  62.595  53.022  60.841
  62.618  52.771  68.120  15.379  66.170  68.611  14.738  65.656  67.483  15.743
  65.555  11.802  10.111  12.857  11.896   9.602  12.051  12.656  10.527  12.977
   2.737  35.398  29.070   2.131  35.916  29.601   2.519  34.489  29.275  59.252
  62.922  53.417  58.895  62.844  54.301  58.484  62.901  52.845  25.322  62.226
  44.935  25.952  62.411  45.630  24.864  63.055  44.799   5.968  26.212   5.377
   6.718  25.776   4.973   5.806  25.716   6.179  63.730  25.762  30.315  63.683
  26.289  31.112  63.690  24.856  30.623  18.898   2.003  63.454  18.691   2.863
  63.820  18.270   1.410  63.866  12.368  32.177  31.254  12.738  31.546  30.636
  12.544  33.031  30.859  59.022  47.363  64.261  58.536  46.545  64.159  58.505
  48.010  63.782  23.569  73.315  32.952  24.181  73.254  33.685  24.008  72.857
  32.235  43.065  32.910  44.440  43.988  32.713  44.604  42.795  32.267  43.785
  26.223   4.573   5.001  25.302   4.641   5.250  26.467   5.462   4.741   7.215
  61.572  49.436   6.614  61.205  48.787   6.669  62.149  49.970  13.535  74.464
  53.404  13.179  74.351  52.523  14.129  75.211  53.329  13.873   8.632  31.332
  13.847   9.065  32.185  13.082   8.934  30.886  69.381  22.033  11.750  68.797
  21.305  11.536  69.299  22.632  11.008   8.686  25.346  18.107   8.065  25.187
  18.818   9.191  26.106  18.396   1.092  20.486  30.918   0.287  20.670  31.401
   0.793  20.159  30.069   5.008  56.141  36.310   4.125  56.446  36.517   5.259
  56.642  35.534  57.152  13.378  72.009  56.704  13.871  71.322  57.146  13.963
  72.767  72.358   2.544  62.717  72.066   3.433  62.917  72.657   2.588  61.809
  69.759  16.724  22.895  69.628  15.913  23.387  68.908  16.902  22.496  17.660
  29.242  72.056  18.335  29.299  72.733  18.072  28.747  71.348  73.730  30.593
   5.373  74.390  31.042   4.844  72.913  30.712   4.889  67.244  37.465  60.902
  67.436  37.553  61.836  67.040  36.537  60.786  12.797  29.320   4.990  12.884
  29.610   4.082  13.463  29.816   5.465  59.968  62.557  56.444  59.671  61.743
  56.849  59.207  63.137  56.486  33.820  79.254  28.830  33.132  79.304  29.493
  33.757  80.083  28.356  49.397  36.726  67.219  50.173  36.730  66.659  49.449
  37.548  67.706   1.528  67.621  10.722   1.030  67.822  11.515   1.424  68.397
  10.171   3.928  73.359  16.553   3.689  73.818  15.748   3.446  73.817  17.242
   9.337  46.346  64.673   9.304  47.234  65.029   9.340  45.779  65.444  20.196
  51.566  59.102  19.822  51.336  59.953  19.556  52.162  58.713  51.616  18.429
  18.729  52.406  18.163  19.200  51.415  19.300  19.072  53.107  35.444  23.437
  53.879  35.983  23.608  52.444  35.774  24.044  11.562  60.835  58.306  12.472
  60.858  58.600  11.066  61.214  59.032  26.208  71.303  15.489  26.653  71.032
  14.686  26.234  72.260  15.466  27.278  67.261  52.904  26.463  67.310  52.406
  27.152  66.520  53.497  32.657  54.509  57.923  31.843  54.178  58.303  33.342
  54.196  58.514  71.523  51.617  33.919  71.842  51.902  34.776  70.713  51.145
  34.110  29.821  11.397  59.775  29.448  11.614  60.629  29.724  10.448  59.706
  14.896  60.547  64.974  14.375  60.097  65.639  15.710  60.046  64.927  54.136
   7.564  63.542  53.561   7.864  62.838  54.920   8.108  63.460  10.365  22.757
  14.887  10.748  22.245  14.175  10.863  23.575  14.889  33.764  63.067  44.607
  34.498  63.560  44.974  33.380  63.657  43.958  55.076  46.664   9.626  54.601
  47.495   9.621  55.998  46.915   9.563  71.318   3.525  52.381  72.040   4.151
  52.430  71.462   3.058  51.557  35.728  20.993  21.207  34.935  21.528  21.156
  36.291  21.458  21.825   3.028  11.402  37.884   2.077  11.406  37.993   3.194
  10.696  37.259   4.059  35.065  52.549   3.512  34.736  53.262   4.949  34.810
  52.793  16.426  17.978  54.891  16.232  17.129  54.494  15.823  18.040  55.632
  66.360  29.747  34.551  66.720  30.607  34.334  65.421  29.831  34.384  65.494
  36.421  50.652  64.991  36.171  51.427  66.405  36.259  50.895  74.124  18.661
   6.536  74.257  17.931   5.931  73.499  19.231   6.089  61.639  53.747   9.669
  61.790  54.650   9.946  60.822  53.497  10.100  49.359  69.059  51.821  50.270
  69.223  52.065  49.376  68.200  51.398  55.688  57.815  56.532  55.780  56.997
  57.020  55.113  57.594  55.799  47.140  74.697  23.420  46.519  74.747  24.147
  46.628  74.347  22.692  33.558  57.628  51.144  33.546  56.671  51.119  32.961
  57.894  50.445   6.339  53.004  70.410   7.228  52.955  70.761   5.790  53.189
  71.173  22.957  37.253  14.516  23.452  36.553  14.091  23.621  37.890  14.779
  57.613   3.773  55.375  56.696   3.805  55.646  57.841   4.684  55.193  11.416
  77.876  60.115  10.879  77.222  59.667  11.762  77.418  60.881  15.940   3.904
  20.564  16.135   4.044  19.637  15.071   3.503  20.568  48.902  54.996   2.128
  49.718  55.019   2.629  48.271  55.463   2.675  35.347  73.252  50.707  34.613
  73.433  51.294  35.262  73.903  50.011   8.959   4.981  27.757   9.650   4.851
  27.106   8.787   4.105  28.102  50.569  32.467  69.642  50.834  33.261  70.107
  51.308  32.267  69.068  35.077  35.836  59.608  34.705  36.473  58.998  35.301
  36.350  60.384  24.061  76.088  68.356  24.886  76.452  68.675  23.675  76.791
  67.832  12.917  16.421   1.395  12.069  16.777   1.661  13.436  17.190   1.160
  12.041  72.365  21.070  12.570  73.144  20.898  11.639  72.157  20.227  64.088
  71.756  18.040  64.726  71.122  18.366  64.552  72.594  18.060  65.926  47.902
   7.756  66.396  47.606   6.976  65.176  47.311   7.822  13.920  68.620  53.974
  12.983  68.656  54.165  14.224  69.519  54.098  20.854  66.578  18.144  19.954
  66.320  17.945  21.144  65.947  18.802  27.793  68.661  65.913  27.920  68.942
  65.007  28.630  68.271  66.163  49.283   8.759  38.477  49.543   8.368  37.643
  49.970   8.496  39.090  63.294  13.685  13.777  62.495  14.015  13.367  63.022
  12.881  14.220   2.258  64.329  58.692   1.857  64.068  59.521   2.335  63.515
  58.196  12.041  10.469  53.393  12.414  11.159  53.942  11.885   9.743  53.997
  25.532  37.863  18.493  24.807  37.329  18.168  25.244  38.766  18.357  70.277
   5.820  23.252  69.321   5.783  23.228  70.559   5.021  22.808  55.632  19.398
  29.687  55.856  20.287  29.411  55.120  19.517  30.486  44.776  46.080  68.905
  44.588  46.726  69.586  45.636  46.330  68.567  46.477  73.158  14.075  46.426
  73.221  13.121  45.960  73.900  14.391  41.629  64.281  15.328  41.255  63.516
  15.764  42.452  64.442  15.791  37.009  38.965  11.870  36.362  39.627  12.113
  36.605  38.133  12.116  64.334  52.695  61.995  64.501  53.626  61.851  65.195
  52.323  62.185  21.688  76.355   2.910  22.180  76.942   2.336  21.750  75.499
   2.488  33.502  60.675  67.536  33.651  60.730  66.592  32.603  60.980  67.655
  18.582  10.653   0.590  19.151  11.335   0.949  19.128  10.201  -0.053  48.412
  77.282  59.074  48.389  77.839  58.296  48.949  77.768  59.700  23.364   2.631
  35.244  23.752   3.008  34.455  24.114   2.348  35.767  15.985  60.318  16.693
  16.097  59.886  15.846  15.064  60.178  16.913   8.597  73.318  18.595   8.449
  73.184  19.531   9.288  72.694  18.371   7.028  35.227  44.383   6.964  35.288
  43.430   7.915  34.905  44.544  13.465  40.379  21.671  12.634  40.717  22.006
  13.216  39.804  20.948  14.791  12.836   6.579  14.148  13.340   6.081  14.714
  13.167   7.474  11.737  40.398  46.894  12.009  41.277  47.156  11.844  40.387
  45.943   1.133  13.808  24.049   1.484  14.679  23.866   0.259  13.971  24.402
   6.093  34.796  10.538   5.933  34.823   9.594   5.631  34.013  10.837  31.944
  18.810  34.103  31.716  17.895  33.940  31.102  19.256  34.189  42.776   8.064
  16.235  42.076   8.234  15.604  43.557   7.937  15.696  55.287  50.420   5.990
  55.511  49.912   5.210  55.940  50.160   6.640  24.106  69.314  11.356  24.542
  69.256  10.506  24.774  69.044  11.987  43.090  14.932  43.439  42.651  14.094
  43.589  43.945  14.832  43.857  20.617  39.436  25.670  19.972  39.693  25.011
  20.769  38.505  25.506  60.415  58.877  59.657  60.022  59.209  58.849  60.767
  59.656  60.088  72.847  13.128  46.578  72.275  12.610  46.013  73.731  12.936
  46.265  36.993  32.628  71.396  37.858  33.037  71.412  36.792  32.526  70.466
  18.759   2.218  44.206  19.625   2.379  43.832  18.633   1.273  44.121  23.762
  13.667  56.839  24.180  13.967  56.032  22.824  13.725  56.659  63.374  24.757
  21.349  64.317  24.595  21.331  63.012  24.134  20.718  21.989  72.852  51.303
  21.867  73.460  52.032  22.549  72.161  51.658  53.467  66.423  36.474  53.357
  66.997  35.716  53.953  66.952  37.107  44.137   2.289  34.810  44.566   3.109
  34.564  43.478   2.151  34.131  45.164  40.363  19.394  45.147  39.438  19.148
  45.854  40.743  18.851  62.919  71.984  40.291  62.127  71.883  40.819  63.149
  71.092  40.032  46.590  52.763   2.178  46.553  51.955   2.690  47.138  52.544
   1.424  41.268   7.705  55.597  40.629   7.182  55.114  40.957   8.606  55.508
  55.551  23.495  25.992  56.334  23.293  26.504  54.975  22.743  26.128  34.334
  19.262  48.386  33.775  19.653  49.058  33.808  19.296  47.587  31.436   4.115
  29.328  30.854   4.832  29.076  32.004   4.493  30.000  69.511  75.301  34.162
  69.197  74.399  34.106  69.819  75.392  35.064  65.627   7.182  35.655  64.677
   7.237  35.763  65.772   7.349  34.724  46.536  54.958   3.647  47.033  54.836
   4.456  46.714  54.168   3.136  56.065  46.443  59.981  55.999  47.260  60.475
  56.096  46.719  59.065  49.550  15.603  51.967  50.078  15.073  52.565  49.421
  16.430  52.431  43.950  53.636  59.406  44.814  53.515  59.800  43.368  53.796
  60.149  12.731  13.162  65.318  13.352  13.262  64.597  11.921  12.873  64.898
  12.483  64.720  39.573  11.888  65.156  38.963  13.035  65.425  39.914  18.608
  35.884  46.559  18.085  35.163  46.909  18.011  36.350  45.974  18.605  17.070
  57.534  18.110  16.257  57.433  19.451  16.793  57.886  68.127   3.275  20.983
  67.855   4.070  20.526  68.410   2.682  20.287  53.970  20.378  36.424  54.502
  19.810  35.867  54.445  20.412  37.255  61.694  69.801  70.008  62.246  69.082
  70.315  61.593  70.369  70.771  73.567  48.394  21.407  73.010  48.752  22.098
  74.189  49.095  21.213  69.940  78.987  43.554  70.010  79.482  44.370  70.671
  78.370  43.584  29.472  37.311   8.618  28.536  37.370   8.427  29.549  37.595
   9.528  34.502  24.017  70.548  34.058  24.582  69.916  34.492  24.516  71.365
  31.540  62.701   3.968  32.437  62.414   4.142  31.601  63.654   3.912  45.156
  69.441  31.529  45.085  69.955  32.334  44.250  69.296  31.256  28.234  15.512
  38.578  29.170  15.476  38.777  28.195  15.586  37.624  41.523  32.482  60.917
  41.730  31.548  60.964  40.733  32.525  60.380  72.900  51.352  37.908  72.186
  50.849  37.518  73.615  50.722  38.001  17.625   7.063  55.760  16.694   7.016
  55.542  17.724   6.484  56.516  62.438  73.591  27.320  63.203  74.032  26.951
  62.492  72.696  26.984  64.406  20.470  34.982  64.869  20.807  35.749  63.560
  20.917  34.996   2.157  52.325  71.359   2.851  51.748  71.680   2.311  52.381
  70.416  61.407  69.061   9.719  61.916  68.272   9.906  60.502  68.812   9.905
  -0.101  50.942   0.654  -0.354  50.367  -0.068   0.790  51.219   0.439  29.709
  72.508  36.587  29.513  72.127  35.731  30.162  73.327  36.387  14.624  55.523
   0.739  15.455  55.063   0.859  14.240  55.555   1.615  32.833  75.262  67.265
  33.710  75.119  67.621  32.723  76.213  67.274  12.740  26.119   4.138  12.987
  27.033   3.997  12.193  25.900   3.383  64.866  79.332  46.422  65.420  79.566
  45.677  63.981  79.297  46.061  59.012  45.041  30.432  58.088  44.884  30.237
  59.120  44.741  31.335  51.653   9.584  24.228  51.220  10.206  24.813  51.581
   8.742  24.677   6.616  45.843  16.071   7.115  45.506  15.327   5.879  45.238
  16.159  24.230   1.685  71.475  24.083   0.906  70.939  23.516   1.677  72.111
  49.101  22.649  38.695  49.024  22.301  37.807  48.208  22.895  38.934  46.933
  62.753  61.355  47.609  62.097  61.186  47.148  63.100  62.221   0.301  11.983
  41.926   0.419  11.656  42.818  -0.368  12.663  42.006   0.362  17.220  10.167
   0.426  18.167  10.043   0.903  16.850   9.470  22.929  44.215  56.259  23.130
  44.264  57.194  22.020  44.510  56.194  63.369  60.739  36.950  63.739  59.870
  37.107  63.829  61.310  37.565  17.064  79.118  26.382  16.605  78.408  25.931
  17.524  79.586  25.685  47.487  78.684  25.530  47.896  78.077  26.147  46.809
  78.165  25.098  20.314  76.122  49.245  19.450  76.518  49.123  20.130  75.234
  49.549  69.912  55.732   9.903  69.591  55.282  10.685  69.222  56.361   9.689
  50.884  57.819  57.765  51.443  58.316  58.363  51.456  57.137  57.414  24.031
  45.271  53.947  23.803  45.361  53.022  23.194  45.123  54.387  17.317  52.472
  48.601  17.836  51.877  49.143  17.155  53.229  49.164   5.653  25.300  68.295
   6.162  26.046  68.611   5.321  24.883  69.090  32.202  37.992  11.170  32.612
  38.475  11.888  32.937  37.688  10.636  13.633  64.792  48.430  14.360  64.678
  49.041  12.878  64.415  48.882  29.866  42.437   8.290  30.215  43.281   8.004
  30.636  41.940   8.566  72.500  68.415  60.571  71.967  69.028  61.077  71.863
  67.875  60.103  53.534  68.124  17.676  53.619  69.069  17.550  53.476  68.013
  18.625  18.052  67.558  18.532  17.478  68.317  18.639  17.575  66.980  17.936
  44.722  59.250  61.264  44.045  59.613  61.836  45.401  58.941  61.864  73.570
  12.168  28.121  73.821  11.638  28.877  74.397  12.371  27.686  22.620  55.104
  27.624  22.492  54.377  27.015  22.495  55.889  27.089  25.378  63.735  59.755
  25.148  63.706  58.827  26.296  64.007  59.766   4.059  18.320  22.934   3.833
  19.196  22.622   4.904  18.130  22.525  16.691  22.767  29.651  16.216  21.937
  29.609  17.180  22.805  28.829  18.950  60.129  40.688  18.160  60.616  40.923
  19.398  60.689  40.054  34.952  24.800  14.268  35.804  24.624  13.868  34.643
  23.942  14.559   1.754  64.228  54.101   1.223  64.366  54.885   1.657  65.038
  53.601  50.190  69.620  31.393  50.726  70.046  30.724  50.170  68.699  31.133
   3.361  44.881  29.293   3.503  44.977  28.351   2.483  45.236  29.439  64.349
   2.628  68.995  65.246   2.744  69.309  64.041   1.836  69.436  43.048   6.772
  21.834  43.275   7.078  20.956  43.069   5.817  21.768  72.502  15.646  47.516
  72.775  14.761  47.273  73.310  16.158  47.506  28.925  17.011   2.257  28.678
  17.736   2.832  29.672  17.344   1.760   4.751   2.112   1.603   4.791   3.045
   1.396   5.664   1.825   1.594  19.241  20.231   0.964  19.810  20.987   1.106
  19.759  19.482   1.257  31.493  18.926  56.986  30.917  18.485  56.362  31.916
  19.616  56.475  58.939  78.938   5.369  59.489  79.562   5.842  58.582  79.440
   4.636  45.987  53.111  65.125  46.165  53.946  65.557  45.096  52.888  65.393
  28.873  59.195  50.907  28.039  58.807  51.173  29.406  58.450  50.630  41.320
  48.350   1.731  42.228  48.103   1.906  40.889  47.528   1.496  19.145  44.333
  71.925  19.205  44.945  72.659  20.041  44.269  71.593  44.879  78.790  23.926
  44.688  78.435  23.057  45.336  79.613  23.753  17.466  58.949  21.135  17.108
  59.650  20.589  16.698  58.543  21.537   3.308  10.530  40.475   2.351  10.520
  40.454   3.562  10.938  39.647  35.232  75.015  68.486  35.492  74.409  69.180
  36.021  75.524  68.305  33.323  28.288  68.011  33.198  29.114  68.478  32.436
  27.990  67.810   2.918   7.784  46.853   2.156   7.983  46.310   3.507   8.527
  46.722  29.511   9.378   7.207  29.786   9.240   6.300  28.661   9.813   7.136
  20.278  45.254  21.687  19.495  45.156  22.229  21.005  45.220  22.308  47.656
  10.920  63.083  48.195  10.157  63.290  46.806  10.729  63.479  30.111  30.099
   2.296  30.416  29.565   1.563  30.281  29.563   3.070  60.468  69.152  29.668
  60.661  70.014  30.035  59.611  68.924  30.029  41.021  65.656  71.722  41.277
  66.554  71.933  41.842  65.164  71.734  71.665  13.447  62.112  71.207  12.686
  61.755  71.025  13.863  62.689  48.404  46.283   1.649  49.190  46.797   1.464
  47.895  46.326   0.839  70.275  18.843  54.390  69.348  19.079  54.411  70.608
  19.256  53.593  32.941  30.655   0.222  33.478  29.978   0.634  33.266  31.476
   0.593  23.018  48.676  59.624  22.737  47.967  59.044  22.377  48.672  60.334
   9.814  58.089  27.030   9.400  57.402  27.553  10.713  57.785  26.905  -0.045
  51.636   6.309   0.878  51.752   6.083  -0.030  51.207   7.164   0.622  52.202
  35.311   0.593  53.059  34.887   1.420  52.223  35.839  42.590  22.752  51.084
  43.160  23.454  50.770  41.943  22.639  50.388  67.986  21.824  19.566  67.883
  21.979  20.505  68.912  21.999  19.394  17.758  55.116  11.173  18.135  55.957
  10.914  18.512  54.533  11.262  60.963  13.914  12.004  61.120  14.731  11.530
  60.225  14.110  12.581  25.515  40.976   5.236  24.767  41.224   4.693  26.208
  40.771   4.609  54.264  57.031  27.293  53.888  56.953  26.417  55.210  56.988
  27.153  36.070  13.953  22.649  36.827  13.973  23.235  36.428  14.173  21.789
  52.912  25.780  59.621  53.810  26.112  59.646  52.817  25.284  60.434  59.307
  40.687  70.006  58.626  40.998  69.410  59.948  41.398  70.030  18.183  53.758
  46.343  17.792  54.597  46.586  17.957  53.171  47.064   8.448   6.197  38.793
   7.839   5.714  38.234   8.350   5.796  39.657  68.013   0.622  37.757  68.694
  -0.051  37.775  67.490   0.413  36.983  27.447  17.642  59.504  27.208  17.066
  60.231  28.344  17.390  59.285  44.546   5.118  19.533  45.291   5.635  19.840
  43.785   5.674  19.699  56.785  41.585  17.052  56.854  40.819  17.622  56.105
  42.123  17.455   1.883   1.386  33.122   1.392   2.207  33.159   2.243   1.282
  34.003  15.449  28.753  19.042  15.477  29.103  19.933  14.796  28.055  19.080
  49.490  74.648  45.716  48.595  74.525  45.400  49.453  74.404  46.641  50.349
  26.537  17.165  51.074  26.044  16.781  49.587  26.288  16.641  68.193  16.492
  19.312  67.602  15.769  19.518  67.683  17.280  19.499  39.373  32.773  66.130
  38.540  32.784  65.660  39.440  33.645  66.519  60.702   5.222   9.959  60.134
   5.607   9.292  60.807   5.915  10.612   8.448  41.640  14.501   9.157  41.531
  15.134   7.714  41.153  14.876   3.150  17.735   6.034   3.760  17.018   5.858
   2.315  17.432   5.676   4.458  60.589  50.708   4.211  61.326  51.267   5.290
  60.283  51.069  64.655  57.946  13.428  65.347  57.897  12.769  64.772  58.805
  13.834  67.757  20.248  10.089  68.000  19.669   9.367  67.316  20.986   9.667
  31.973  30.360  52.257  31.167  29.948  52.569  32.626  30.145  52.922  35.704
   8.338  14.232  35.903   7.533  13.754  34.895   8.659  13.834  59.899  15.961
  30.347  60.472  15.327  30.779  59.050  15.845  30.773  41.878  17.257  42.281
  40.979  16.930  42.302  42.415  16.498  42.509  50.942  71.619  16.027  50.347
  71.989  15.374  51.698  72.205  16.022  32.492  65.556  49.479  32.928  65.320
  48.661  32.011  66.357  49.272  53.821  57.996   2.029  54.573  58.587   2.010
  54.118  57.215   1.562  61.821  -0.035  41.246  61.214  -0.735  41.009  61.361
   0.771  41.013  67.804  38.240  27.219  67.968  37.372  26.849  67.910  38.839
  26.481  19.050  19.428  29.520  18.444  19.936  28.981  19.894  19.866  29.410
  68.465  30.085  69.485  68.394  29.461  70.208  67.641  30.572  69.507  66.842
  52.053  61.398  67.733  52.126  61.056  66.954  51.738  62.295   6.783  79.426
   6.432   7.533  79.208   6.985   6.031  79.049   6.889  16.504  27.587  37.617
  17.329  27.783  38.060  16.766  27.189  36.787  34.741  46.779  34.459  34.175
  47.547  34.375  34.331  46.254  35.147  72.165  29.549  -0.150  71.554  30.141
  -0.589  71.835  29.487   0.746   3.334   7.239   9.520   3.420   7.803   8.752
   4.127   6.703   9.514  33.148   3.217  49.597  33.358   4.150  49.571  33.737
   2.858  50.261  34.858  66.308  71.611  35.072  67.157  71.224  34.919  66.454
  72.556  35.104  76.281  39.954  35.515  75.666  39.347  35.403  76.001  40.819
  28.712  78.116  70.477  28.706  77.836  69.562  29.448  77.645  70.867  57.810
  51.433  66.118  58.003  50.644  66.624  58.586  51.564  65.573  60.810  13.810
  15.983  61.204  14.312  16.696  61.268  12.970  15.999  59.792  34.710  66.755
  59.404  35.575  66.623  60.578  34.715  66.207   0.713  22.625  52.496   1.404
  22.689  53.154   0.194  23.421  52.614   5.183  60.397   6.481   5.696  59.729
   6.937   5.661  60.550   5.666  49.110  21.281  30.354  49.339  20.563  29.762
  48.371  20.946  30.862  49.200  13.714  13.011  48.646  14.481  13.156  49.011
  13.139  13.752  23.035  75.916  50.368  22.807  76.063  51.286  22.243  76.148
  49.884  34.137   4.696  11.909  33.304   4.581  11.453  34.646   3.918  11.680
  45.513  12.216  38.467  45.822  11.390  38.094  44.560  12.171  38.392  49.267
  71.278  69.499  49.245  71.204  68.545  49.645  70.450  69.795  15.636  51.973
  29.187  16.471  51.508  29.245  15.239  51.861  30.050  46.108  30.251   6.701
  45.275  30.563   7.053  46.013  29.299   6.668  19.052  58.580  37.550  18.103
  58.552  37.671  19.406  58.606  38.439  43.699  12.397  61.835  44.336  12.806
  61.249  44.157  11.637  62.194  10.621  10.865  65.848  11.493  10.522  65.651
  10.252  10.237  66.469  52.394   6.603  45.639  52.846   5.984  45.066  51.836
   7.111  45.050   9.315  53.088  57.982   9.528  53.954  58.330   9.477  53.161
  57.042  47.837   5.134   3.027  47.614   4.317   3.473  47.000   5.587   2.927
  68.339  16.022  60.119  69.030  16.677  60.213  68.147  16.009  59.181  43.221
  18.162  18.739  43.266  18.113  17.784  43.722  17.404  19.041  43.427  39.578
  63.848  44.027  40.293  63.638  43.980  38.914  64.259   8.174  77.230  44.211
   8.873  76.783  44.688   8.278  78.153  44.443  37.364  19.701  42.535  37.368
  19.765  41.580  36.557  19.229  42.740  11.675  60.448  65.622  11.435  59.819
  66.302  11.931  59.908  64.875  42.302  73.998   1.949  41.618  73.673   1.363
  42.489  73.262   2.531  13.990  53.109   9.528  13.745  52.587  10.291  13.659
  52.611   8.780  61.270  35.780  53.435  60.769  34.979  53.593  60.923  36.407
  54.070  72.204  67.829  48.433  72.300  68.285  47.597  71.469  67.231  48.297
  59.463  72.927  54.881  60.016  73.252  54.171  58.573  73.160  54.617  53.462
  30.412  64.500  53.685  29.527  64.214  54.295  30.790  64.782  72.433  61.526
  43.642  72.250  61.337  44.562  72.045  60.791  43.165  38.946  70.694  51.129
  38.794  70.903  52.050  39.773  70.212  51.125  20.312  75.731  19.914  19.595
  75.167  19.625  20.477  75.464  20.819  19.281   4.791  51.212  19.686   4.072
  51.696  18.754   5.253  51.864  24.542  56.254  21.796  24.884  56.945  21.230
  24.003  56.716  22.438  59.086   0.745  36.820  59.658   0.863  36.062  58.347
   0.236  36.486  58.862  59.275  54.009  58.244  60.006  54.004  58.320  58.503
  53.845  73.507  10.518  49.891  72.823  10.098  50.411  73.206  11.420  49.783
  14.837  69.812  17.631  14.578  70.568  17.103  15.619  70.105  18.100  53.430
  45.666  71.484  53.306  45.090  72.239  53.108  45.158  70.740  14.101   6.404
  59.735  13.507   5.823  59.261  14.284   7.114  59.119  70.983  15.773  49.681
  71.519  15.666  48.894  70.128  16.051  49.352   0.471  73.627  64.282  -0.065
  73.705  65.070  -0.134  73.804  63.562  20.109  40.575  58.287  19.825  40.316
  57.411  21.021  40.287  58.339  46.990  71.774  35.092  47.227  71.388  35.935
  47.801  72.169  34.773  14.518  14.264  22.912  13.980  13.578  23.307  15.019
  13.814  22.233   3.814  59.474  65.836   4.507  60.058  65.526   4.157  58.594
  65.684   8.542  46.378  69.106   7.773  46.904  68.887   9.012  46.900  69.757
  54.784  30.082  23.059  55.738  30.152  23.092  54.620  29.171  22.812  27.244
  47.131  62.280  27.649  46.874  63.108  27.971  47.450  61.746  30.462  23.444
  64.090  30.771  22.853  64.777  31.113  24.145  64.067  55.737  16.927  48.351
  55.295  17.125  49.176  55.413  16.059  48.108   0.174  45.942  34.021   0.424
  46.562  34.705   0.755  45.192  34.152  16.182  55.603  67.821  15.547  55.911
  68.467  16.248  54.661  67.981  35.980   4.491  54.153  35.799   4.893  55.003
  35.287   4.820  53.580  19.430  32.728  14.889  19.710  33.159  15.696  18.693
  32.178  15.154  56.592  58.059  12.623  55.635  58.083  12.621  56.851  58.873
  13.056  68.646  62.679  57.868  69.459  62.429  58.307  67.955  62.298  58.409
  11.848  64.291  24.629  12.692  64.506  24.232  11.565  65.104  25.047  46.398
  22.651  30.708  46.906  22.590  31.517  46.978  23.100  30.094  16.502  34.510
  59.919  17.005  33.948  60.509  16.762  34.230  59.041   3.276  64.118  32.633
   2.395  64.245  32.986   3.789  63.804  33.378   0.637  57.960  12.337   0.977
  58.497  13.053   0.534  58.571  11.607   1.987  38.548  45.529   1.047  38.690
  45.415   2.312  38.377  44.645  30.363  15.270  51.061  29.758  14.859  51.677
  30.208  14.816  50.233  16.548  17.608  44.018  16.301  17.865  44.906  16.342
  16.674  43.973   9.620  54.274  14.068   8.720  54.153  13.763   9.789  53.512
  14.622  25.291  15.184  54.507  25.624  15.176  53.609  24.753  15.975  54.555
  46.633  47.343  56.008  46.793  47.852  55.213  46.646  47.990  56.713  16.911
  54.543  65.242  16.530  54.913  64.446  16.514  55.046  65.954  49.957  67.088
  48.775  49.191  66.629  48.428  50.340  67.522  48.013  22.572  71.746  43.237
  22.933  72.514  42.793  23.309  71.138  43.301  32.094  58.612  21.407  32.168
  59.120  20.600  31.156  58.603  21.600  13.286  74.885  60.395  14.202  75.152
  60.474  13.316  73.929  60.370   7.453   3.317  63.443   8.220   3.870  63.593
   6.922   3.809  62.816  47.227  66.728  58.767  47.982  66.989  58.241  46.635
  67.479  58.726  34.698  60.401   5.604  34.303  60.023   4.818  35.155  61.182
   5.291  74.084  63.887  29.577  73.343  63.288  29.671  74.836  63.315  29.423
  68.851  67.044   7.957  69.270  67.793   7.534  68.896  66.345   7.306  51.824
  23.120  71.351  52.186  22.860  72.199  50.900  22.874  71.400  71.540  77.086
  21.830  70.847  76.569  22.241  71.373  77.983  22.118   8.155   0.629  54.096
   7.674  -0.164  54.332   8.315   1.069  54.931  55.598  72.900  50.113  55.670
  73.800  50.431  55.956  72.930  49.226  36.135  46.418  60.109  36.411  47.258
  60.476  36.654  46.323  59.310  39.360  67.124  30.483  39.770  67.890  30.082
  40.067  66.483  30.553  16.834  30.512  69.556  17.298  31.313  69.312  17.086
  30.358  70.467  16.514  68.750  43.138  17.030  68.042  42.753  17.150  69.272
  43.628  60.921  27.358  43.994  60.133  26.816  44.031  61.434  27.088  44.755
  44.024  66.162  30.068  43.791  65.498  29.420  43.305  66.143  30.700  49.086
  29.185  67.973  48.270  29.443  68.402  49.305  29.928  67.410  27.555  37.844
   6.067  26.860  37.391   5.591  27.097  38.499   6.594   3.491  12.303   8.358
   2.971  12.351   9.160   4.158  11.642   8.543  66.357  27.992  29.277  65.739
  27.298  29.048  67.080  27.537  29.710  24.231  46.912   7.032  23.841  46.930
   7.905  23.924  46.090   6.649  22.956   7.841  17.967  22.632   7.670  17.083
  23.857   8.135  17.840   4.272   4.881  66.656   5.192   5.124  66.558   3.902
   5.564  67.215  36.302  23.434  68.982  36.754  24.269  68.858  35.723  23.584
  69.730  48.223  49.642  57.212  49.106  49.815  57.538  47.663  49.720  57.985
  67.064  79.872  52.782  67.087  80.366  53.602  66.223  79.414  52.802  54.859
  43.224  17.637  54.001  43.121  17.225  54.845  44.110  17.999  31.315  77.855
  31.971  31.389  78.255  32.838  31.219  78.597  31.373  44.709  14.881  36.563
  44.955  14.992  35.645  45.487  14.507  36.976  28.156  64.657  71.633  29.032
  65.029  71.732  27.882  64.448  72.526  48.886   5.825  36.032  48.954   5.481
  35.141  49.650   6.395  36.127   2.569  65.538  37.877   3.127  65.395  37.113
   1.678  65.411  37.552  16.999  18.841  15.851  17.527  18.564  16.599  16.227
  19.251  16.240  68.077  70.195  36.930  67.834  69.661  36.173  67.256  70.322
  37.406   5.666  17.304  49.978   6.187  18.106  50.026   5.954  16.879  49.170
   6.363  19.674  41.458   7.066  19.120  41.797   5.607  19.092  41.397  27.786
  55.346  40.016  28.032  55.107  39.122  27.624  56.288  39.976  59.915  17.322
  34.921  60.727  17.665  34.548  59.520  18.072  35.366  32.546   2.461  24.144
  32.307   2.753  23.264  31.823   2.754  24.698  53.592   5.061  49.165  52.711
   5.339  49.417  53.568   4.106  49.222  37.263  19.997  19.057  36.729  20.434
  19.720  36.727  20.018  18.264  11.551   7.264  55.125  11.963   6.955  55.931
  11.803   6.619  54.464  59.872  78.074  61.522  59.914  77.684  62.396  58.937
  78.121  61.325   6.559  49.433  66.787   6.717  48.676  67.351   6.478  49.064
  65.907  52.696  16.981   0.667  52.572  16.104   1.031  52.739  17.553   1.433
  62.203  51.560  48.825  61.492  51.350  48.219  61.761  51.791  49.642  64.013
   9.891  21.149  63.717   9.043  20.820  64.646  10.194  20.498  69.334  52.768
  52.354  68.479  52.872  51.937  69.857  52.288  51.713  61.264  70.909  33.852
  61.422  70.615  34.749  62.119  70.849  33.426  53.011  51.714  52.421  53.379
  51.915  51.560  52.490  50.923  52.280   3.595  63.660  27.982   2.947  63.142
  28.461   3.552  64.528  28.383  51.096  67.139  64.028  51.634  67.930  63.985
  51.195  66.736  63.165  73.288  25.648  26.951  72.869  25.250  26.188  73.395
  26.569  26.712  56.258  16.990  25.289  56.355  17.018  26.241  57.146  16.843
  24.962  26.318  65.482  47.235  26.527  66.061  46.502  26.066  66.074  47.944
  38.664   7.456   4.062  39.356   7.108   4.626  38.948   7.238   3.174  36.680
   3.054  36.075  36.859   3.993  36.041  37.381   2.695  36.620  38.261  75.194
  53.547  37.641  74.491  53.351  38.580  74.994  54.427  70.467  59.989  69.325
  70.918  60.341  70.093  70.752  59.076  69.278  64.675  43.874  29.409  64.820
  44.664  28.889  64.943  44.118  30.295  28.994  11.479  62.547  29.408  12.145
  63.097  28.866  10.732  63.131  40.563  55.445   4.518  40.482  54.718   5.135
  39.809  55.350   3.936  52.391  60.355  12.730  52.522  60.549  11.802  52.876
  61.040  13.189  40.938  79.900  37.188  41.708  80.380  37.494  40.690  79.348
  37.929  47.131  25.862  31.154  47.280  25.923  30.210  48.003  25.736  31.527
  22.475  46.897  16.875  22.879  46.905  16.006  21.640  47.349  16.755   7.567
  67.341  68.224   7.425  67.363  69.170   7.551  68.260  67.958  30.220  55.161
  18.479  30.629  54.296  18.454  30.871  55.745  18.090  72.493  57.624  58.849
  72.889  58.042  59.614  72.394  56.707  59.102  53.159  77.169  28.104  53.991
  77.144  27.631  53.189  76.407  28.682  10.105  10.943  70.217   9.591  10.789
  71.010  10.554  11.773  70.380  17.933  23.682  43.586  18.370  22.905  43.933
  18.254  24.401  44.130  24.600  79.660   4.877  24.945  80.527   4.663  23.881
  79.529   4.259  13.677  55.257  70.231  14.109  54.981  71.039  13.569  54.450
  69.728  35.469  71.564  62.969  35.272  72.169  63.684  36.334  71.832  62.659
  58.231   7.523  58.849  57.660   6.755  58.859  58.105   7.926  59.708  70.166
  12.826  22.913  70.115  12.007  23.406  69.280  12.959  22.576  39.561  16.707
  66.118  40.245  16.756  66.786  39.903  16.091  65.470  42.123  18.006  22.239
  41.355  18.516  21.978  42.675  18.629  22.711  10.958  48.397  40.538  11.783
  47.933  40.399  10.840  48.396  41.488  20.754  23.402  62.326  19.919  23.035
  62.616  21.249  22.648  62.006  23.918  69.773  67.590  24.273  68.888  67.678
  23.856  70.096  68.489  38.245  18.625  16.120  38.411  19.567  16.095  37.441
  18.536  16.632   7.505  11.550  30.022   8.145  11.973  30.594   7.963  10.783
  29.677  57.775  71.176  39.327  57.417  71.035  38.450  58.162  72.050  39.290
   7.754  63.938  16.437   8.359  64.532  15.993   8.035  63.951  17.352  19.382
  16.608  62.152  19.458  17.148  62.938  20.166  16.059  62.162   5.395  10.145
  50.971   6.309  10.366  50.793   5.438   9.337  51.482  46.842  35.286   7.422
  47.799  35.286   7.419  46.600  34.831   6.615  62.797  66.875  20.540  62.448
  66.215  21.140  62.708  67.701  21.015  49.053  19.700  59.090  49.247  18.886
  59.556  48.100  19.706  59.005  59.023  43.246  52.775  59.440  42.830  52.020
  59.752  43.568  53.305  38.373  47.113  69.827  37.744  47.473  69.202  38.590
  47.849  70.400  64.258  22.865  67.115  65.180  23.120  67.151  63.956  23.177
  66.262   1.525  70.291  50.236   1.248  69.383  50.356   1.130  70.554  49.404
  70.673   7.483  56.289  70.994   7.028  57.067  70.196   8.238  56.633  23.690
  39.506  64.357  23.616  39.838  65.252  23.085  38.765  64.326  23.921  72.759
   0.784  24.233  71.858   0.859  24.703  73.295   0.919   0.575   4.101  64.395
  -0.257   4.086  64.867   1.063   4.822  64.792   1.367  14.261   1.803   0.707
  14.680   1.251   1.734  14.977   2.322  40.916  24.992  46.365  40.317  25.323
  47.034  40.874  25.642  45.663   4.734  55.759  69.691   4.674  54.817  69.849
   5.654  55.970  69.851  65.236  10.326  71.058  65.972  10.509  71.642  64.462
  10.582  71.559  46.840  59.424  63.477  47.461  59.870  62.903  46.963  58.494
  63.286   3.393   4.367  37.411   3.880   5.151  37.156   3.757   4.126  38.263
  22.893   3.069  62.121  22.599   3.119  61.211  23.491   3.810  62.220  64.512
  31.451  22.531  65.096  30.804  22.925  65.080  31.974  21.965   2.815   6.435
  68.590   2.090   6.793  68.079   2.430   5.704  69.073  68.287  76.900  37.128
  68.862  76.140  37.042  67.427  76.528  37.323  27.345  73.431   6.418  27.158
  72.911   5.637  27.643  72.791   7.066   0.473  58.544  38.443   1.238  58.897
  38.896  -0.268  58.793  38.996  68.236  68.629  12.789  68.788  68.142  12.178
  68.480  69.545  12.654  34.773   8.494  57.840  35.321   7.877  58.325  34.464
   9.112  58.502  27.302   1.232  25.417  27.004   0.548  26.016  27.054   0.916
  24.549  66.767  33.420  25.867  67.086  32.659  26.352  65.955  33.664  26.311
  21.402   2.118  16.519  21.003   1.924  15.671  20.942   1.550  17.136  13.214
  57.457  17.084  13.015  58.390  17.167  12.363  57.042  16.947  16.649   8.308
  22.164  16.330   8.522  23.041  16.170   7.515  21.922  58.855  19.577  69.901
  58.772  18.644  70.099  59.794  19.753  69.969  55.062  15.447  15.617  55.461
  15.358  14.751  55.641  16.049  16.086  30.813  57.047  38.878  31.533  57.033
  38.248  30.200  57.693  38.528  12.426   8.268  64.178  12.541   8.012  63.262
  12.555   9.217  64.179  33.558  62.871  36.649  34.479  62.971  36.889  33.520
  62.035  36.185  53.910  29.014  40.574  53.765  28.309  39.943  53.034  29.357
  40.755  66.574  53.272  48.608  66.857  53.224  49.521  65.849  53.897  48.614
  69.708  23.801  43.817  70.646  23.636  43.720  69.656  24.535  44.429  12.293
  53.313  40.525  12.687  53.362  39.654  12.575  52.465  40.868  31.152  25.439
  58.089  30.837  26.074  58.732  31.676  24.821  58.599  53.135   3.545  26.939
  53.297   4.005  27.762  52.182   3.546  26.847   3.717   5.596  19.271   2.762
   5.536  19.247   3.898   6.282  19.914  48.593  73.669  37.876  48.444  73.863
  36.951  49.418  73.183  37.889  19.339  64.030   7.950  18.898  64.583   8.595
  19.364  64.562   7.155  68.465  69.246  16.405  68.974  68.797  17.081  68.171
  68.546  15.822  47.492  78.619  45.649  47.951  79.445  45.493  46.573  78.819
  45.467  27.896  62.560  62.596  28.037  61.840  63.211  27.862  63.342  63.147
  67.567  27.584  42.041  66.610  27.583  42.072  67.803  26.667  41.898  66.869
  66.288   5.791  66.822  67.220   5.579  67.701  65.999   5.416   3.573   1.479
  21.026   3.302   0.890  21.730   2.756   1.856  20.701   4.915  74.579  65.881
   4.452  74.094  65.198   5.714  74.889  65.454  35.561  17.567  13.456  35.892
  16.695  13.673  34.611  17.491  13.543  10.752  65.477  32.444  10.065  66.100
  32.678  11.303  65.423  33.225  50.427  20.583   3.113  49.912  20.576   3.920
  50.812  21.459   3.082  33.435  79.417   4.747  34.005  79.699   5.462  33.672
  79.984   4.013  32.401  28.809  61.151  31.818  28.060  61.030  31.868  29.568
  60.917  54.645  36.138  27.479  53.916  36.758  27.485  54.398  35.485  26.823
  13.569  14.519  56.443  12.727  14.858  56.746  14.153  14.622  57.194   8.810
  19.562  39.181   7.973  19.990  39.001   9.269  19.571  38.341  67.990  43.500
  66.987  67.537  43.675  66.163  68.126  42.553  66.990  61.390  48.159  22.266
  62.031  48.403  22.934  61.906  47.738  21.580  36.319  32.481   6.133  35.798
  32.388   6.931  35.689  32.364   5.422  13.658  33.185  22.577  14.258  33.924
  22.482  12.810  33.588  22.763  37.976  77.845  37.837  37.554  77.001  38.001
  37.865  77.989  36.897  69.679  21.440  33.322  69.375  20.655  33.778  69.690
  21.190  32.398  49.806  42.789  66.082  49.190  43.176  65.460  49.270  42.563
  66.842   0.593  68.157  62.010  -0.139  68.240  61.398   0.936  69.046  62.096
  44.222  10.243  63.463  43.504  10.475  64.051  44.642   9.492  63.882   0.687
  71.885  67.744   1.417  71.268  67.797   0.009  71.414  67.260  73.235  16.531
  27.575  73.078  16.062  26.756  73.763  15.929  28.099  18.470  62.898  56.466
  17.727  62.720  57.042  19.064  62.161  56.606   1.105  34.098  37.883   0.776
  33.292  38.280   0.319  34.557  37.586  65.224  50.622  59.680  65.019  49.824
  60.166  65.795  51.119  60.265  20.134  10.430  69.978  19.565  10.545  69.217
  20.516  11.296  70.124  14.062   0.672  57.099  13.979   0.870  58.032  13.161
   0.547  56.800  64.020   8.767  18.603  64.202   8.531  17.694  63.316   9.414
  18.546  16.238  19.641   1.755  15.742  20.459   1.764  16.920  19.781   1.099
   2.941  51.770  30.748   3.076  51.050  30.132   3.709  51.745  31.318   6.335
   7.372  62.025   5.572   7.775  62.438   6.016   7.071  61.174  52.020   3.326
  65.551  52.280   3.339  66.472  51.996   4.248  65.295  31.349  22.796  50.868
  30.512  22.671  51.315  31.123  23.263  50.063  29.258  50.480  15.247  29.678
  49.993  14.538  29.952  50.611  15.893  47.478  75.949  44.380  47.777  75.950
  43.471  47.350  76.874  44.591  24.390  12.999  38.716  23.938  12.472  38.058
  23.817  12.969  39.482  25.396  22.203  54.213  24.782  22.675  53.650  26.213
  22.697  54.145  43.702  68.256  36.444  42.951  67.673  36.546  44.108  67.983
  35.622   9.926  21.227  41.555  10.638  21.592  41.029   9.467  20.635  40.959
   8.291  76.174  61.418   7.498  75.830  61.007   9.003  75.874  60.853  42.050
  14.838  50.234  41.817  15.731  50.486  41.453  14.628  49.516  50.428  68.353
  70.295  50.961  67.656  69.912  49.601  68.313  69.815  60.104  74.019  19.637
  59.757  73.167  19.901  60.571  73.845  18.820  72.813  61.879  13.885  73.298
  61.344  14.514  73.288  62.710  13.860  49.460  71.220  53.471  49.307  70.820
  52.615  48.587  71.453  53.787  72.140  51.764  21.415  72.647  52.324  22.003
  71.263  51.746  21.799  48.951  16.590  26.560  49.320  15.781  26.204  49.267
  17.276  25.972  67.534  25.931  30.915  66.928  26.058  31.646  68.388  25.809
  31.330  15.502  56.577  56.530  14.700  56.286  56.097  15.723  55.864  57.130
  26.662  63.432  13.596  27.423  63.765  13.122  26.262  64.210  13.984  66.911
  39.070   6.557  67.280  38.838   7.409  67.052  38.293   6.015  24.439  11.929
  32.793  24.697  12.839  32.644  24.750  11.734  33.677  38.285  16.186  13.491
  38.919  16.879  13.305  38.726  15.380  13.221  36.201  62.980  37.411  37.137
  62.824  37.290  36.092  63.063  38.358  21.033  20.627  62.717  21.437  19.763
  62.804  20.268  20.479  62.160  13.977  56.651  36.342  13.482  57.467  36.276
  13.312  55.963  36.306  62.649  10.533  34.148  61.885  10.151  34.579  62.950
   9.853  33.546  66.300  21.257   7.949  65.511  21.687   8.276  66.396  21.581
   7.053   1.645  70.627  63.036   1.411  71.240  62.339   1.766  71.178  63.809
  28.508  56.020  26.157  28.795  55.504  25.404  27.751  56.510  25.837  50.378
   8.679  17.925  50.607   9.607  17.877  49.462   8.643  17.648  60.246  33.547
  60.696  61.029  33.718  60.171  59.541  33.991  60.226  38.879   5.324  68.846
  38.025   5.018  68.540  39.035   4.831  69.652  57.537  78.829  70.790  57.442
  79.774  70.909  57.666  78.718  69.848  64.494  27.401  10.294  65.060  27.345
   9.524  63.691  27.811   9.972  15.768  72.342  40.620  14.999  71.798  40.446
  16.510  71.747  40.516  39.920  54.322  13.755  39.525  53.452  13.703  40.594
  54.241  14.430  27.626  67.549  45.778  28.154  67.980  46.450  27.701  68.118
  45.012  44.140  14.440  64.255  43.791  13.740  63.704  45.087  14.305  64.243
  42.974  76.528  62.955  43.893  76.421  62.710  42.840  75.899  63.664  49.256
  13.508  44.601  48.883  14.002  45.331  50.115  13.904  44.457  58.483  23.181
  65.560  58.029  22.428  65.180  57.782  23.786  65.802  31.896  21.663  61.427
  31.407  20.989  60.955  32.257  21.209  62.188  45.158  73.422  67.072  45.163
  73.820  66.201  45.367  72.501  66.916   3.378  76.631   2.263   3.197  77.568
   2.346   2.513  76.226   2.190  65.276  12.489  60.842  65.982  12.901  60.343
  65.347  11.558  60.631  69.381  72.629  23.990  69.774  71.785  23.771  70.096
  73.133  24.379  12.060  35.099   2.733  12.639  35.822   2.974  12.463  34.326
   3.129  58.705  72.234  61.751  58.631  71.400  61.286  59.032  72.847  61.093
  22.505  74.840  61.250  23.385  74.603  61.542  22.099  74.007  61.011  24.834
  23.040  20.432  24.324  23.400  21.157  25.257  22.264  20.799  62.594   5.194
  40.848  63.032   4.460  40.418  62.982   5.226  41.722  13.537   2.894  45.105
  14.342   3.122  44.641  13.757   2.998  46.031  48.750  41.158  61.276  48.653
  40.276  61.633  48.665  41.735  62.035  56.434  25.033  21.152  55.830  24.548
  21.714  56.799  24.370  20.566  54.151  74.975  36.384  54.620  75.711  36.778
  54.000  74.371  37.110  31.176   7.644  12.202  30.794   7.996  11.398  30.457
   7.171  12.621  42.661  72.370  32.207  43.170  72.788  31.513  42.460  71.499
  31.866  69.566  75.295  47.434  69.303  74.423  47.141  69.482  75.845  46.656
  31.093  60.083   6.742  31.332  59.885   5.837  30.893  59.231   7.130  57.540
  45.317  49.697  58.147  45.798  50.258  56.921  45.979  49.390  70.452  32.408
   6.210  69.805  33.053   5.925  70.656  32.656   7.112  60.905  79.599  56.841
  60.759  78.937  56.166  60.770  80.433  56.391  12.992  10.703  27.055  12.154
  10.628  27.512  13.649  10.553  27.735  43.480  29.200   5.028  43.736  30.122
   5.047  42.562  29.200   5.296  59.673  47.832  11.343  59.232  47.873  12.192
  60.579  48.076  11.532   6.476  39.365  22.149   6.357  38.619  21.561   7.377
  39.281  22.463  42.215  26.979  13.638  41.781  26.767  14.465  42.910  26.326
  13.558  55.715  57.528  39.640  55.246  56.933  39.055  55.178  57.558  40.432
  64.787  60.890  22.165  64.763  59.987  22.483  64.173  61.359  22.729  21.823
  62.907  26.457  21.563  63.487  25.741  21.068  62.898  27.045  73.446   2.952
  40.441  73.601   3.699  39.863  74.174   2.356  40.262  48.820  21.877  44.875
  49.121  22.280  44.061  49.033  20.949  44.777  60.237  27.907  22.238  59.618
  27.332  22.689  61.055  27.411  22.221  62.975  23.819  60.108  62.421  24.592
  59.996  62.713  23.457  60.955  34.382   5.207  28.560  34.763   4.331  28.493
  34.480   5.441  29.483  62.810  57.725  63.656  63.091  58.055  64.509  62.924
  58.467  63.062  12.892  44.855  57.861  13.581  45.414  57.501  12.302  44.698
  57.124  67.737  31.134   2.639  68.437  31.593   2.175  66.930  31.507   2.283
  11.434  51.798  28.501  10.513  51.787  28.242  11.470  52.412  29.234  67.086
   0.209   2.119  66.500   0.926   1.876  67.964   0.587   2.063  26.417   3.616
  45.621  27.243   3.136  45.682  26.355   4.094  46.448  56.584  66.318  55.881
  57.298  66.357  55.245  55.796  66.204  55.350  56.085  68.418   4.286  56.161
  68.249   5.225  56.986  68.398   3.965  10.180  34.972   7.653   9.255  35.217
   7.664  10.479  35.203   6.774  68.721   1.295   4.996  69.575   0.876   4.891
  68.820   1.854   5.766  42.331  18.508  38.127  41.480  18.207  38.448  42.855
  18.631  38.919  21.650  15.741  47.248  21.256  15.226  46.544  22.562  15.451
  47.276  69.248  39.173  58.607  70.164  39.158  58.884  68.842  38.449  59.083
   9.902  50.043  38.792  10.327  49.772  39.606   9.525  49.237  38.439  11.581
   8.664  29.971  11.079   8.320  30.710  11.205   8.232  29.204  36.787   1.496
  64.280  36.782   2.327  63.805  37.675   1.428  64.632  38.962  74.915  70.422
  39.730  75.363  70.777  38.562  75.555  69.833  45.496  66.622  13.229  46.245
  66.771  13.805  45.866  66.189  12.460  58.820  14.237  49.339  58.210  13.631
  48.919  59.655  13.770  49.347  30.931  13.838  27.226  31.823  13.900  27.567
  30.977  13.151  26.560  67.763  51.350  33.895  67.136  50.892  33.336  67.228
  51.740  34.586  71.293  41.590  51.997  70.779  41.636  52.804  70.641  41.606
  51.297   7.769   7.022  20.129   7.272   6.742  20.898   7.366   6.551  19.400
  52.130  11.185  38.484  51.639  11.327  39.294  52.517  12.038  38.286  38.276
  25.133  63.412  38.713  24.392  63.833  37.995  25.690  64.138  41.076   4.562
  10.134  41.124   3.615  10.004  40.330   4.685  10.721  71.787  52.364  28.444
  71.813  51.411  28.528  71.945  52.687  29.331  40.632  74.317  52.521  39.908
  74.655  53.049  40.710  73.400  52.781  43.288  56.375  61.883  42.877  56.918
  61.210  42.617  56.280  62.558  13.925  53.083  68.334  13.687  52.335  68.882
  14.879  53.042  68.274  14.863  63.376  43.505  15.765  63.682  43.408  14.757
  63.239  44.447  16.156  48.670  45.050  16.339  47.853  45.514  16.835  48.720
  44.377   3.491   3.722   9.312   4.090   3.058   8.972   3.951   4.551   9.179
  65.236  36.161   9.141  65.140  35.285   8.766  66.060  36.125   9.627  53.228
  27.346   7.470  53.112  26.504   7.029  54.151  27.561   7.337   2.563  19.301
  12.634   2.919  18.505  12.239   3.334  19.817  12.869  42.385  15.169  71.887
  41.722  15.494  71.277  43.207  15.226  71.399  12.148  14.819  19.749  13.051
  14.639  19.486  11.977  14.197  20.456  49.889   1.738   0.847  49.998   2.551
   1.341  49.952   1.047   1.506  23.480  54.588  49.622  22.699  54.212  49.216
  23.300  54.554  50.562  20.922  14.410  56.653  21.158  14.352  55.727  20.027
  14.749  56.652  34.845  53.079  17.749  34.452  53.232  16.890  35.488  53.781
  17.847   2.564  70.095  70.296   2.149  69.289  69.990   2.383  70.117  71.235
  20.274  78.752  20.412  19.860  78.439  21.216  20.447  77.957  19.907  53.816
   3.249  17.358  53.131   3.436  18.001  54.154   4.110  17.111  33.342  29.032
   7.202  33.141  28.887   8.126  34.244  28.728   7.102   4.520  76.313  43.131
   3.881  76.930  42.777   4.324  75.486  42.691  24.203  50.785  13.224  24.137
  50.831  14.178  24.747  50.015  13.058  55.070  30.655   6.270  54.607  31.328
   6.769  55.535  31.139   5.588   1.095  64.959  10.527   1.249  65.903  10.490
   1.748  64.586   9.935  16.760  73.486  56.662  16.048  74.120  56.747  16.921
  73.185  57.556  65.394  44.376  45.694  65.699  45.117  45.171  64.777  44.760
  46.317  11.300  56.309  23.966  11.866  55.705  24.448  11.879  56.722  23.327
  37.639  16.361  48.776  37.473  17.301  48.715  37.486  16.150  49.697  59.423
  25.147  58.311  58.871  25.779  57.848  59.960  25.681  58.895  53.095  70.991
  17.950  53.645  71.222  17.201  53.383  71.578  18.649  14.844  73.056  48.444
  14.401  73.649  47.837  15.324  72.450  47.879  15.046  24.019  41.892  15.748
  24.552  42.266  14.342  24.062  42.540  61.785  23.566  62.620  61.122  24.254
  62.656  62.425  23.814  63.287  33.088   6.783  60.704  33.603   5.976  60.697
  33.728   7.474  60.875  60.845  68.843  39.582  60.415  68.300  38.922  60.133
  69.146  40.145  27.156  11.574  14.090  27.928  11.056  13.861  26.719  11.734
  13.253  27.436  53.839  30.734  26.660  54.311  30.433  27.211  53.546  31.617
  36.500   9.143  65.637  36.472   9.504  66.523  35.604   8.849  65.469  15.040
  75.833  33.005  15.496  76.669  33.102  14.625  75.886  32.144  44.398  22.128
  13.912  45.103  21.487  13.819  44.416  22.371  14.838  36.886  56.499  49.230
  37.037  57.443  49.266  36.843  56.299  48.295  50.810   1.858  13.726  50.028
   1.620  13.226  50.532   1.811  14.640  45.688  14.533  33.541  46.300  14.264
  32.856  45.002  13.865  33.525  69.608  67.527  10.696  69.136  67.176   9.941
  70.403  67.910  10.325  63.248  39.554  27.362  62.509  39.353  27.935  63.113
  40.468  27.109  73.050  39.315   7.188  73.245  39.804   6.388  73.311  39.901
   7.897   7.702  60.933  57.981   8.504  61.128  58.465   8.005  60.585  57.143
  44.497  42.704  60.055  44.494  43.202  59.237  43.571  42.594  60.272  64.990
   9.906  60.402  64.323   9.219  60.422  65.606   9.663  61.093  68.316  73.890
  38.161  67.636  74.540  38.335  68.822  73.850  38.973  31.540  38.313  62.489
  31.390  38.829  63.280  30.669  38.014  62.228  17.121   2.785   7.154  17.611
   1.980   7.318  16.717   2.995   7.996  63.993   8.538  67.507  64.686   8.423
  68.158  63.283   7.972  67.811   4.546  56.981  13.039   4.237  57.877  13.173
   4.077  56.679  12.261  73.113   2.074  21.094  73.861   2.351  20.566  73.498
   1.557  21.802  66.447  37.927  66.868  67.395  38.039  66.794  66.085  38.501
  66.192  18.001  55.348  27.956  17.207  55.333  27.422  18.716  55.391  27.321
  53.114  38.315  12.461  54.064  38.386  12.369  52.955  38.432  13.398  11.958
  25.554  69.263  11.107  25.558  69.701  12.571  25.250  69.932  64.889  74.858
  18.825  65.644  75.420  18.652  64.401  74.853  18.001  23.103  17.037  56.855
  22.896  16.138  56.598  23.353  16.970  57.777  34.323  27.671  49.196  34.238
  28.419  49.788  34.816  27.023  49.700  52.860  12.620  61.730  52.145  13.187
  62.021  53.652  13.135  61.884  18.751  18.496  46.176  19.294  18.507  45.388
  18.760  17.583  46.461  65.658  37.521  40.215  64.815  37.281  39.829  65.584
  38.460  40.385  27.755  52.529  60.056  26.841  52.328  60.256  27.802  52.505
  59.100  26.574  58.139  24.035  27.383  58.200  23.526  25.876  58.212  23.384
   7.936  55.184   0.392   7.945  55.469  -0.522   7.064  55.420   0.707  57.773
  47.313   9.412  57.687  48.247   9.224  58.538  47.253   9.985  53.571  14.508
  50.944  54.087  13.703  50.892  52.845  14.366  50.337  42.706  64.226  48.298
  42.050  63.589  48.581  43.473  63.698  48.078  21.963  18.371  63.720  22.770
  18.518  63.226  22.232  18.417  64.638  13.587  21.608  35.413  13.355  20.836
  34.897  14.544  21.633  35.389  56.141  77.644  51.540  55.904  78.425  52.039
  55.620  76.942  51.931  65.448  21.503  14.180  66.312  21.146  14.386  64.927
  21.336  14.966  51.722  61.434  62.045  51.534  62.218  62.561  51.891  60.754
  62.697  73.050  39.162  44.719  72.675  39.859  45.258  73.017  39.506  43.827
  15.541  42.512  29.231  15.696  43.368  28.832  14.814  42.658  29.837  60.947
  46.688  47.189  60.628  45.932  47.681  61.205  46.330  46.340  14.548  18.044
  41.406  14.989  17.221  41.616  13.689  17.968  41.822  24.109  27.023  65.024
  24.391  27.314  65.892  24.925  26.879  64.544  38.491  74.884  21.226  37.729
  74.765  20.659  39.239  74.659  20.672  28.445  51.590  18.854  27.686  51.033
  19.029  28.232  52.033  18.033  71.199  46.639  53.427  70.914  47.078  54.228
  70.398  46.263  53.062  66.599  50.531  68.796  66.925  49.868  69.404  67.385
  50.980  68.487  68.637  12.015  41.437  68.978  11.216  41.839  67.917  12.283
  42.008  17.331  56.040  24.062  18.225  55.939  24.389  16.778  55.898  24.830
  74.104  48.716  14.706  73.203  48.393  14.716  74.156  49.306  15.458  67.133
  50.164   1.868  67.604  50.742   2.469  66.880  49.414   2.407  19.105   8.629
  24.028  19.337   7.856  24.544  18.676   8.276  23.248   5.534  63.181  37.633
   6.425  62.830  37.611   5.552  63.835  38.331   4.691  41.483  54.697   4.128
  40.817  54.300   5.572  41.260  54.399  65.112  20.888  27.713  65.129  21.841
  27.626  65.891  20.681  28.229  73.589  69.783  37.135  73.496  70.358  36.376
  73.574  70.375  37.887  51.874  72.927  13.102  51.846  73.680  12.511  51.056
  72.460  12.934  20.723  23.925  16.781  20.105  24.384  17.350  21.585  24.200
  17.091  10.965   3.477  48.300  10.188   3.617  48.841  11.216   4.355  48.010
  34.015  48.340  69.927  34.876  48.433  69.521  33.508  47.825  69.299   4.489
  39.803  37.191   4.824  39.917  36.302   4.925  40.485  37.701  36.791  50.766
  66.028  37.613  51.206  66.247  36.141  51.469  66.009  10.180  47.513  34.295
  10.168  47.978  33.458  10.917  46.908  34.222  29.467  21.720   6.731  29.103
  22.108   7.527  30.079  21.055   7.046  42.557  69.203  31.381  42.510  68.267
  31.184  41.651  69.456  31.559  74.197  65.905  25.926  73.311  66.051  25.596
  74.171  65.025  26.301   7.706  75.992  32.154   6.966  75.499  31.800   7.996
  76.543  31.427  12.537  35.511  25.242  12.970  35.621  26.089  12.789  36.287
  24.742   8.951  34.472   2.630   9.889  34.446   2.440   8.729  33.572   2.868
  63.896   7.775  16.047  64.196   8.626  15.727  64.063   7.174  15.321  23.357
  41.838  14.904  22.717  42.494  15.181  22.888  41.006  14.960  10.826   4.946
   7.825  10.138   4.411   8.220  10.743   4.787   6.884  35.739  28.265   7.186
  36.199  28.067   8.001  36.425  28.573   6.593   0.572  11.762  39.026   0.580
  11.684  39.980  -0.276  12.158  38.826  47.950  61.210  18.089  47.154  61.731
  18.192  47.920  60.582  18.811  29.555  60.805  22.792  28.782  61.364  22.866
  30.115  61.252  22.157  66.884  48.007  47.986  67.120  48.885  48.287  65.984
  47.885  48.288  20.773  70.770  48.760  21.327  71.387  48.282  21.353  70.391
  49.421  22.975  77.152   0.800  22.256  77.598   0.352  23.062  76.317   0.340
  11.319  16.337  10.194  10.661  16.229   9.506  11.003  15.792  10.915  47.721
  21.097  10.617  48.420  21.395  10.035  47.672  21.769  11.296  73.510   4.088
  16.579  72.570   3.952  16.466  73.916   3.491  15.951  32.160  22.753  17.336
  32.050  23.675  17.105  32.473  22.768  18.240  50.432  79.756  26.735  50.701
  80.142  25.902  50.451  78.812  26.580   6.947  69.388  70.702   6.824  69.865
  71.522   7.149  68.493  70.973  71.354  75.106  29.326  70.550  75.541  29.042
  71.086  74.572  30.074  52.009  57.924  69.524  51.469  58.677  69.765  51.481
  57.446  68.885   2.598   5.366   1.412   1.677   5.162   1.253   3.065   4.946
   0.690  18.601  26.521  22.044  19.348  26.799  22.575  18.645  27.071  21.262
   3.700  46.627  40.410   4.412  46.824  41.019   3.475  47.473  40.022  59.848
   3.091  65.035  59.471   2.211  65.048  60.758   2.967  65.304   7.273  16.959
  61.176   7.969  16.307  61.093   7.693  17.788  60.949  25.779   0.425  27.791
  25.059   0.553  28.408  25.749  -0.507  27.578  44.084  29.293  69.732  44.630
  28.864  70.390  43.187  29.090  69.996  11.911   9.558   6.104  12.030   8.682
   6.471  12.799   9.865   5.925  72.363  60.843  23.506  72.320  60.141  24.155
  71.644  61.431  23.741  62.736  60.324  62.196  62.136  60.719  62.829  63.609
  60.534  62.530  21.330  46.416  44.409  20.408  46.251  44.607  21.626  45.621
  43.966  72.019  65.761   4.523  72.539  65.406   5.244  72.656  66.202   3.962
  11.685  69.339  29.463  12.005  68.913  28.667  10.735  69.379  29.348  67.264
  25.172   9.691  68.174  24.952   9.491  67.308  25.643  10.523  56.686  23.938
  61.540  56.634  23.546  60.668  55.785  24.187  61.744  36.994  49.913  63.401
  37.041  48.984  63.175  37.083  49.932  64.354  12.472  62.999  70.734  12.308
  63.269  69.831  12.446  62.043  70.707  73.226  43.605  66.809  73.471  42.714
  67.060  72.826  43.508  65.945  41.356  14.551   6.233  41.866  13.788   5.960
  40.525  14.187   6.537  21.017   0.529  66.416  21.242   1.326  65.936  20.440
   0.828  67.119  67.849  68.303  61.582  68.415  68.324  62.354  67.231  67.593
  61.756  12.606  43.362  46.662  13.396  43.887  46.532  12.011  43.649  45.969
  54.360  36.465  59.637  54.482  35.526  59.780  54.069  36.533  58.728   9.968
   3.305  52.281   9.743   3.321  51.351   9.924   2.380  52.522   4.523  71.760
  56.256   5.182  71.067  56.281   4.171  71.724  55.367  33.752  14.606   8.172
  32.887  14.197   8.188  34.349  13.915   8.459  37.673  65.644   1.874  36.909
  65.072   1.945  37.666  66.156   2.682  27.432  74.440  64.922  26.806  73.782
  65.224  28.022  74.567  65.665  52.210  70.785  68.230  52.286  71.656  68.620
  51.508  70.872  67.585  17.645  12.270   8.681  18.128  12.313   9.506  17.248
  13.137   8.590  56.988  76.559  31.494  56.320  76.610  30.810  56.649  75.912
  32.112  63.279  47.158  63.626  62.560  46.816  63.095  62.855  47.741  64.256
  58.982  43.184   5.676  58.831  43.337   6.609  59.829  42.739   5.640  34.126
  22.360  10.334  34.535  22.950   9.701  33.638  22.939  10.920  35.596   7.767
  23.453  35.381   8.681  23.639  35.410   7.306  24.271  40.786  40.084  70.866
  41.146  39.997  69.984  41.503  40.453  71.382  11.929  54.551  66.534  12.677
  54.304  67.078  11.839  53.831  65.909  19.727   1.160  47.069  20.106   0.928
  47.916  18.827   1.416  47.270   9.285  15.046  60.450   9.121  14.105  60.499
  10.025  15.192  61.040  33.097   6.623  56.788  32.663   6.104  57.465  33.480
   7.362  57.261  24.487  64.374  34.146  24.361  64.927  34.917  23.846  63.671
  34.249  47.774  32.684  16.329  48.429  33.379  16.262  47.949  32.116  15.579
  18.280  28.586  10.629  18.916  29.208  10.277  18.017  28.059   9.875  24.965
  10.109  40.662  25.530  10.538  40.019  25.108   9.174  40.520  70.708  79.126
  55.693  70.870  78.288  56.126  69.868  79.419  56.046  53.466  62.257   1.807
  52.745  61.995   1.235  54.197  61.697   1.545   6.671  54.901  20.148   6.023
  54.234  20.373   6.154  55.689  19.980   3.680  56.554  20.358   3.861  55.973
  21.097   2.739  56.722  20.410  65.456  61.683  38.753  65.059  61.457  39.594
  66.216  61.106  38.684  31.522  32.104  65.082  32.447  32.237  65.289  31.432
  32.410  64.180  59.631  24.384  41.059  59.145  24.585  41.859  60.349  25.017
  41.050  63.704  23.984  32.742  64.506  23.764  33.216  63.428  24.822  33.114
  26.576  75.501  53.820  27.354  75.444  53.266  25.921  75.930  53.269  18.308
  28.266  63.552  18.936  27.723  63.076  17.936  28.843  62.885  56.154  21.414
   5.762  56.941  21.927   5.946  56.176  20.704   6.403  29.365  72.425  22.073
  29.581  73.027  22.785  28.409  72.402  22.059  13.602   4.819  55.149  14.069
   4.113  54.702  12.843   4.993  54.593   2.922  56.620  40.156   3.586  56.540
  40.841   2.470  55.777  40.161  17.954  68.331   3.143  18.655  67.768   2.813
  17.767  68.929   2.419  72.203  65.245  61.349  71.717  64.609  61.873  72.596
  65.835  61.992  62.930  14.980  38.433  62.444  15.218  37.643  62.271  14.975
  39.127  73.373  45.970  13.323  73.379  46.821  12.887  73.532  46.172  14.245
  27.947  59.684  28.226  28.812  59.775  27.827  27.335  59.791  27.497  64.021
  44.183  54.444  64.452  43.380  54.737  64.648  44.878  54.643  61.443  19.707
  60.947  60.539  19.649  60.638  61.912  20.141  60.234  47.470  68.563  55.030
  47.703  69.442  55.330  48.130  68.353  54.369  27.414  52.125  67.253  27.340
  52.789  67.939  27.311  51.293  67.714  41.378  21.338  33.708  42.081  20.853
  34.141  41.810  21.792  32.984  10.681  23.212  18.262  10.250  24.067  18.247
  10.555  22.896  19.157  64.083   6.336  19.795  63.321   5.807  19.560  63.973
   7.148  19.300  46.635  63.760   1.913  47.573  63.937   1.840  46.583  62.830
   2.130  12.225  34.952  48.705  12.115  35.554  49.440  11.334  34.778  48.402
   5.693   4.323  52.646   6.645   4.426  52.655   5.545   3.433  52.966  53.929
  69.148  23.811  54.704  68.597  23.698  54.278  70.031  23.931   5.688  50.484
  14.389   5.202  49.903  14.973   6.389  49.938  14.036  11.761   5.276  53.117
  11.170   4.550  52.921  12.361   5.305  52.372  59.384  73.581  16.181  59.332
  72.743  16.640  59.333  73.350  15.253  73.042  14.622  25.709  73.076  13.977
  26.415  72.128  14.616  25.423   8.256  61.899  63.247   7.858  61.033  63.150
   9.196  61.742  63.157  20.173  36.023  58.509  20.135  35.403  59.238  19.929
  36.863  58.897  59.699  46.061  21.528  60.260  45.778  20.807  60.112  46.862
  21.852  55.649   9.486  13.907  55.401   9.127  14.759  54.949  10.103  13.694
   4.461   0.046  57.009   4.034  -0.106  57.852   4.058   0.849  56.677  43.510
  32.341  12.739  43.080  32.725  13.502  43.265  32.913  12.012  15.468  28.929
  64.611  16.201  28.407  64.287  15.772  29.274  65.450  62.857  74.615   9.210
  63.229  75.063   9.970  61.942  74.894   9.191  55.332  76.848  55.645  55.712
  76.428  56.417  54.397  76.656  55.704  69.592  43.918  61.851  68.894  44.551
  61.681  69.601  43.357  61.075  41.419  28.762  50.662  41.332  27.945  51.153
  40.612  28.820  50.150  59.510  41.679  13.440  59.042  40.847  13.375  58.855
  42.340  13.214  60.295   4.694  50.116  59.698   4.003  50.403  60.831   4.281
  49.439  14.634  40.264   4.209  13.803  40.724   4.090  15.045  40.285   3.345
  63.272   6.919  27.934  64.133   6.545  27.748  63.172   6.830  28.881   9.784
  46.348  53.550  10.042  45.773  52.830  10.599  46.767  53.826  36.441   1.489
  33.517  36.970   0.749  33.816  36.292   2.011  34.305  54.804  69.148  26.947
  54.965  69.962  26.471  55.153  68.463  26.376  39.269   7.794  12.152  38.662
   7.119  11.850  39.721   8.083  11.359  69.650  57.369  35.381  70.081  58.224
  35.358  69.471  57.217  36.309  18.853  47.351  60.573  18.992  46.419  60.739
  19.539  47.589  59.950  28.702  78.185  42.995  28.260  79.027  42.885  29.247
  78.299  43.774   0.427  17.515  13.680   1.176  17.831  13.175  -0.316  18.016
  13.346  28.794   1.734   8.268  29.006   0.820   8.458  28.034   1.688   7.688
  22.531  13.631  40.845  22.095  13.001  41.419  22.742  14.370  41.416  20.389
  57.421  35.425  19.807  57.527  36.178  21.044  56.787  35.716  36.716  52.920
  68.389  37.393  52.621  67.782  36.663  53.864  68.244   9.514  61.308   1.261
   8.941  60.926   0.596  10.033  60.570   1.582  38.180  27.179  52.332  37.916
  27.863  51.717  38.857  27.590  52.870  41.586  76.040  14.522  41.405  75.103
  14.596  41.277  76.275  13.648  60.129   0.532  24.900  60.671   0.256  24.161
  60.137  -0.217  25.496  73.064  39.287  22.974  73.515  40.068  22.653  72.780
  39.521  23.858  45.393  37.642  18.380  45.203  37.152  17.580  45.418  36.977
  19.068  64.044  35.510  61.770  64.744  35.442  61.120  63.306  35.884  61.288
  61.145  69.167  15.214  60.694  69.389  16.029  61.657  69.948  15.003   8.117
  66.740  25.431   7.510  67.241  25.974   8.019  65.837  25.732  19.968  52.887
  26.532  20.144  53.776  26.221  20.671  52.358  26.155  35.896  54.878   8.420
  36.393  54.692   7.623  35.198  55.468   8.135  51.534  69.725  25.431  52.358
  69.578  24.967  51.428  68.949  25.982  42.617  29.502  63.211  43.160  30.155
  62.769  41.728  29.683  62.907   9.210  50.937  61.932   8.871  51.139  61.060
   9.737  50.148  61.807  10.932   4.831  10.535  11.325   5.028   9.685  10.005
   5.045  10.426  24.084  70.061  49.200  24.578  70.749  49.645  23.433  69.780
  49.842  44.098   8.840  39.268  43.906   9.516  38.618  45.029   8.949  39.460
  64.496  25.207  54.628  64.627  24.909  53.728  63.593  25.524  54.646  58.783
  71.425  19.858  57.940  70.986  19.739  59.002  71.278  20.778  19.926  20.289
  47.913  19.454  20.014  47.127  20.529  19.568  48.095  61.865  43.100  63.439
  61.350  43.094  62.633  62.185  43.999  63.513  17.174   2.013  41.459  17.104
   1.117  41.129  17.430   1.912  42.375  26.813  27.923  66.169  27.582  28.386
  66.501  26.085  28.264  66.688   1.543   0.888  61.345   1.623   1.035  62.287
   0.601   0.897  61.180  53.886  61.249  54.511  54.198  61.377  55.406  53.133
  60.665  54.601   8.401   3.258  49.931   8.034   4.121  50.121   7.829   2.647
  50.397  46.677  26.669  67.564  47.417  26.572  66.965  46.060  25.990  67.293
  54.108  18.538  38.906  54.965  18.233  38.607  54.150  18.474  39.860  63.424
  15.953  50.465  62.597  16.031  50.941  63.674  16.856  50.269  65.823  78.911
  50.007  66.425  79.578  50.338  66.367  78.132  49.894  40.086  55.287   7.423
  40.609  55.977   7.013  39.929  55.601   8.313  17.488  59.746  61.364  17.688
  60.125  60.508  17.555  60.481  61.973  55.367  73.131  35.042  54.832  72.778
  34.331  54.994  73.995  35.217  22.513  72.543   3.668  22.935  73.391   3.805
  22.960  71.951   4.273  43.057  70.803  37.214  42.928  71.170  36.339  43.381
  69.916  37.057   3.173  57.797  69.214   3.889  58.324  68.858   3.548  56.923
  69.317  27.051  75.671  70.184  28.008  75.667  70.181  26.812  76.358  69.562
  55.525  69.896  50.960  55.598  70.819  50.716  54.835  69.877  51.623  29.203
  34.928  15.414  29.343  35.202  16.321  29.475  34.010  15.397  42.907  36.331
  14.356  43.060  36.187  13.422  42.170  36.942  14.386  69.736  58.880  19.692
  69.089  58.376  19.198  70.044  59.544  19.074  17.015  34.589   5.252  17.167
  34.890   4.357  17.883  34.589   5.656  56.431   4.683  52.223  55.477   4.682
  52.307  56.728   5.316  52.877  38.675  60.393  69.412  39.464  59.880  69.233
  38.921  60.963  70.141   7.277  34.826  -0.091   8.087  35.155   0.298   7.366
  33.874  -0.062  66.929  39.237  19.196  66.603  38.339  19.138  67.856  39.142
  19.416  19.027  51.958  11.916  18.630  51.437  12.613  19.354  52.742  12.358
  61.714   9.206  27.368  60.854   8.788  27.401  62.334   8.487  27.487  71.729
  33.392  31.691  71.284  34.038  31.143  71.576  33.691  32.587  13.102  77.886
  65.968  12.468  78.065  66.663  12.566  77.652  65.210  35.774  52.260  55.717
  36.484  51.862  55.215  36.102  53.129  55.949   8.329  47.144  41.095   9.155
  47.610  41.228   8.530  46.233  41.311  16.572  36.988  45.198  16.118  37.804
  44.987  16.139  36.327  44.657  43.094  47.919  65.793  42.296  48.447  65.809
  43.391  47.962  64.884  21.228  11.966  61.645  20.924  11.076  61.824  21.694
  11.896  60.812  62.545  66.077  60.150  61.821  66.323  60.725  62.858  66.907
  59.790  69.012  44.973  27.565  68.349  45.639  27.383  69.821  45.336  27.204
  67.585  71.469  62.770  68.225  71.432  62.059  67.586  72.386  63.045  47.345
  13.119   4.859  48.207  13.438   5.126  47.530  12.466   4.184  66.678  53.107
  71.637  66.311  53.332  72.492  67.622  53.055  71.788  27.376  14.300  41.236
  26.769  14.853  41.728  27.938  14.919  40.769   6.115  74.992  60.246   5.466
  74.879  60.940   6.146  74.143  59.806  58.749  64.171  59.841  59.148  63.312
  59.982  58.595  64.511  60.722  13.541  37.160   3.411  13.760  38.054   3.150
  13.999  37.034   4.243  61.325  53.604  57.788  62.117  53.090  57.949  61.185
  54.089  58.602  12.468  64.326  67.953  11.908  63.828  67.358  13.346  64.243
  67.582   3.534  25.730  26.272   2.673  25.331  26.151   3.459  26.219  27.091
  54.520  60.225  25.505  54.101  60.287  26.363  53.932  60.698  24.917  64.702
  40.193  41.090  65.389  40.854  41.003  64.163  40.302  40.307  37.185  27.396
  65.459  36.451  27.642  66.021  37.803  28.123  65.539  71.701  63.708  68.333
  72.329  64.209  67.813  70.857  64.125  68.156  34.077  62.829  41.425  33.594
  63.633  41.233  34.108  62.363  40.590  56.320  16.441  55.055  56.612  16.753
  55.912  55.959  15.571  55.228  46.425  51.725   6.086  46.001  52.455   5.633
  46.036  51.728   6.961  68.435  17.608  11.778  67.819  16.982  11.397  68.532
  18.286  11.109   0.181  68.559  18.555   0.570  67.701  18.724   0.821  69.008
  18.004  50.156  70.674   9.686  50.871  71.308   9.627  50.225  70.316  10.571
   8.080  70.329  45.587   7.248  70.181  45.138   7.889  70.154  46.509  32.930
  11.516  40.189  33.741  11.012  40.262  32.235  10.860  40.241  13.925  26.548
  19.858  14.633  25.923  19.704  14.045  26.826  20.766  10.014  15.699  34.333
  10.460  16.177  35.032  10.495  15.932  33.538  66.875   1.592  11.293  66.395
   1.183  12.013  67.623   1.013  11.144  15.889   3.203   9.677  15.442   4.039
   9.804  15.210   2.544   9.822   6.184  40.220  15.633   6.228  40.139  16.586
   5.257  40.098  15.425  11.407   7.700  69.785  11.383   8.646  69.643  10.724
   7.353  69.212  22.664  68.019   3.680  22.408  68.693   3.050  23.561  67.791
   3.435  10.305  65.191  54.683  10.547  65.604  55.512   9.658  65.784  54.300
  55.496  59.642  45.928  55.701  59.208  46.756  54.789  59.117  45.552  45.215
   8.059   8.872  44.811   7.197   8.966  44.597   8.557   8.337   7.964  63.408
  35.374   8.001  63.613  36.309   8.393  62.557  35.298  17.758  57.957  43.118
  16.890  57.554  43.134  17.919  58.142  42.192  29.238  78.782  36.488  28.752
  79.221  37.186  28.864  79.132  35.679  57.606  59.127  31.944  58.459  58.902
  32.314  57.108  58.310  31.973  71.914   8.714  23.987  72.334   8.958  23.162
  71.334   7.989  23.755  17.962  36.176  50.821  17.558  36.406  49.984  17.683
  35.275  50.982  28.604  72.789  67.193  28.580  72.757  68.150  28.679  71.874
  66.925  11.797  40.214  55.988  12.484  40.643  55.479  11.316  40.934  56.396
  14.524  60.040  39.325  15.159  59.557  38.797  14.408  60.870  38.862  51.905
  19.110  26.602  52.544  19.747  26.922  52.233  18.265  26.912  67.080  -0.036
  27.274  67.100   0.696  27.890  66.955   0.374  26.418  14.289  21.668   1.683
  14.465  22.461   2.190  13.490  21.868   1.195  59.402  56.353   8.897  58.879
  56.865   9.514  60.308  56.501   9.170   0.925  15.111  63.893   1.505  15.829
  64.145   0.189  15.173  64.501  61.467  41.178  59.545  61.959  41.811  59.023
  60.905  41.714  60.105  69.348  72.782  35.883  68.876  71.957  36.000  69.202
  73.259  36.700  12.550  43.970  65.495  13.066  43.978  66.301  13.162  44.258
  64.817  52.458   0.057  12.002  51.846   0.792  12.040  53.186   0.322  12.563
  60.989  79.046  11.607  60.428  79.751  11.284  60.496  78.660  12.331  18.033
  49.344  10.203  18.786  48.803   9.963  18.128  50.134   9.672  27.258   6.467
  25.656  27.145   7.418  25.655  26.368   6.121  25.591  42.282  66.433  32.075
  41.768  66.706  32.835  41.807  65.680  31.723  42.891  66.957  13.466  43.761
  66.560  13.422  42.735  67.089  14.402  60.157  50.367   9.895  60.478  49.964
  10.702  59.251  50.606  10.091  51.088  22.477  63.052  51.382  22.627  62.153
  51.016  21.526  63.124  12.047  18.677  61.083  12.986  18.493  61.116  11.959
  19.358  60.416   0.171  57.871  48.211  -0.322  58.215  47.466   0.894  58.487
  48.325   9.846  29.738  35.835  10.066  30.238  35.049  10.412  28.967  35.795
  12.847  57.722   0.163  13.446  57.007   0.379  12.616  58.106   1.008  22.696
  37.413  62.287  22.475  36.493  62.431  23.265  37.406  61.518  47.038  36.055
  61.160  47.610  35.559  61.745  46.947  35.499  60.386  18.029  46.366   4.782
  17.666  45.610   4.320  17.277  46.757   5.227   1.328  41.575   1.656   2.048
  42.058   2.061   0.983  41.025   2.360   4.134  23.543  12.423   3.247  23.628
  12.771   4.308  22.602  12.435  70.724  10.441  31.341  69.794  10.618  31.476
  71.173  11.117  31.848  13.450  47.164  64.724  12.981  46.885  65.510  12.975
  46.751  64.002  45.626   4.303  65.665  46.174   4.993  66.038  46.241   3.606
  65.438  12.258  15.495  67.630  12.740  14.679  67.766  12.780  15.979  66.991
  51.243  58.331   0.288  52.095  58.098   0.656  51.100  59.235   0.570  27.632
  23.375  25.823  27.465  22.458  26.037  26.907  23.624  25.249  37.136  61.970
  56.150  36.348  62.420  55.845  36.807  61.243  56.679  38.505  58.116  39.032
  38.623  57.723  39.897  39.389  58.363  38.759  41.331  58.147   5.424  41.370
  57.267   5.049  42.047  58.169   6.058  20.834  10.237  16.544  21.239   9.412
  16.279  21.569  10.794  16.798  45.158  18.562  23.525  44.455  19.002  23.047
  45.708  19.275  23.851  67.358  33.186  52.148  67.731  33.963  51.732  68.087
  32.568  52.198   5.838  38.655   6.285   6.310  38.562   7.112   6.308  38.086
   5.676  11.650  44.138  16.658  12.267  43.557  16.213  10.793  43.741  16.503
  26.520  21.166  10.919  27.011  21.455  10.150  25.737  21.716  10.923  53.017
  19.023  50.465  53.542  18.317  50.842  52.316  18.574  49.993  21.852  65.868
   7.582  22.552  65.651   6.967  21.106  66.094   7.027  10.010  66.163  28.154
   9.579  65.317  28.272   9.361  66.701  27.699  14.743  17.420   5.008  15.295
  18.167   4.777  15.228  16.657   4.693  59.335  39.027  62.197  59.961  38.970
  62.918  59.693  38.450  61.523  23.571  48.789  28.776  23.292  49.145  27.933
  22.929  49.124  29.402   0.646  54.867  15.523   0.568  55.107  14.600   0.420
  55.666  15.999  10.429  65.535  59.371   9.925  64.864  58.910   9.814  65.902
  60.006  70.740  69.348  40.351  70.194  70.048  39.993  70.171  68.893  40.971
  49.907   6.092  63.503  50.444   6.369  64.245  50.200   5.200  63.316  21.284
  15.115   6.584  22.203  15.345   6.450  20.916  15.861   7.058  42.012  31.846
  71.618  41.892  30.932  71.361  42.769  32.140  71.111  25.909  44.682  48.877
  25.089  44.214  48.717  26.065  45.174  48.071  46.792   7.775   6.158  46.938
   7.648   7.096  47.671   7.838   5.785  70.761  72.377  20.299  70.239  71.643
  19.975  71.319  71.994  20.976  73.583   2.072  46.234  73.107   2.603  46.873
  73.292   2.402  45.384  70.144  11.450  34.738  69.566  10.688  34.730  71.000
  11.099  34.983   6.437  -0.034  26.544   5.771  -0.104  27.228   6.687   0.890
  26.547   3.124   2.916  58.743   2.431   2.391  58.343   2.948   3.809  58.446
   8.852  28.581  53.127   8.575  27.689  52.915   8.575  29.103  52.374  61.837
  57.127  38.514  61.746  57.527  39.378  62.687  57.431  38.196  54.031  64.833
  44.698  54.040  64.598  45.626  54.943  65.040  44.495  40.659  75.680   6.233
  40.093  74.929   6.415  40.153  76.438   6.525  45.285  35.128   9.835  44.715
  34.452   9.470  45.874  35.358   9.116  69.883   3.922  57.792  69.744   3.009
  57.539  70.831   4.001  57.894   2.585  59.456   1.028   2.589  59.419   1.984
   2.178  60.299   0.823  11.189  71.827  54.957  11.358  72.435  55.676  12.042
  71.704  54.541  50.616   3.787  62.339  50.056   3.960  61.582  51.354   3.293
  61.983  58.021  34.452  44.922  57.503  35.209  44.650  57.850  33.791  44.251
  18.684  45.310  65.716  18.578  46.163  66.137  19.103  45.508  64.878  28.721
  76.068  36.985  29.094  75.696  37.784  28.943  76.999  37.027   4.450  45.463
  37.888   4.221  45.453  38.818   4.662  46.378  37.704  51.397  14.778  10.854
  51.343  14.877  11.805  51.109  13.880  10.690  70.960  19.591  48.794  71.514
  19.444  49.561  70.504  20.411  48.983  10.466  30.699  41.414  10.414  31.039
  42.308  10.736  29.787  41.521  65.021  27.192  26.264  65.152  27.927  26.863
  65.791  27.206  25.695  25.883   8.374  56.586  26.132   7.449  56.592  26.462
   8.773  55.937  51.343  14.795  35.047  51.638  13.911  34.828  52.028  15.141
  35.619  11.026  50.105  35.240  11.131  50.249  34.299  10.488  49.315  35.302
  61.291  38.834  64.299  61.093  39.120  65.191  61.250  37.878  64.340  39.482
  22.794  49.804  39.121  23.540  50.283  38.818  22.587  49.147  45.924  35.765
  52.496  46.737  35.335  52.761  46.079  36.033  51.590  47.304  76.529  18.514
  47.545  77.400  18.199  47.956  75.945  18.125  42.069  58.450  53.337  41.858
  57.809  54.016  42.068  59.292  53.793  36.350  31.997  68.490  35.422  32.022
  68.723  36.471  32.747  67.908  19.903   8.368  62.260  20.756   8.629  62.609
  20.006   7.441  62.045  36.581  44.333  62.217  37.073  43.682  61.716  36.422
  45.043  61.596  36.659   9.446  45.465  36.682   9.434  46.422  36.756  10.370
  45.235  72.036  28.498  66.974  72.924  28.376  66.639  72.063  28.138  67.860
   5.134  42.913   3.989   5.811  43.528   4.273   5.173  42.938   3.033  72.703
  53.769  36.279  73.088  52.893  36.264  73.245  54.279  35.678  71.648  47.429
  15.505  71.199  48.255  15.320  71.024  46.754  15.238  71.142  56.303   6.811
  70.941  56.912   6.100  71.935  56.659   7.214  62.720  21.019  46.524  63.459
  20.625  46.060  61.980  20.920  45.925  38.414  12.809  29.165  38.329  11.921
  29.510  37.566  12.992  28.761  55.912  75.086  45.359  55.647  75.775  45.968
  55.845  75.492  44.494  60.449  53.171  17.205  60.771  53.865  17.779  59.499
  53.283  17.203  24.847  64.564  50.745  24.636  64.278  49.856  25.665  64.114
  50.954  38.791  65.915  17.803  39.686  65.804  18.125  38.837  65.667  16.879
  29.047  37.047  13.371  28.107  37.212  13.440  29.230  36.415  14.067  29.164
   1.241  40.309  30.096   1.041  40.228  29.028   1.375  41.247   2.171  39.636
  51.348   1.291  39.928  51.588   2.025  38.910  50.741  48.759  27.330   6.649
  49.287  26.547   6.492  48.720  27.766   5.798  54.677  13.906  34.132  54.731
  13.187  34.762  55.589  14.137  33.955   2.615  33.959  50.353   2.796  34.198
  51.262   1.987  34.616  50.053   1.521  37.764  19.539   2.014  37.195  18.947
   0.803  37.216  19.855  44.242  24.260  20.388  43.544  24.914  20.426  44.874
  24.547  21.047  19.842  57.877  57.421  19.227  57.415  56.851  20.703  57.690
  57.046  52.841   4.323  24.198  52.957   3.986  25.086  53.089   3.593  23.631
  55.461  70.506  63.900  56.144  71.118  64.176  54.676  71.046  63.815  10.891
  39.609  24.514  11.649  39.547  25.095  10.333  40.273  24.917  26.823  60.342
  14.437  27.513  60.973  14.231  26.562  59.988  13.587  14.686  16.654  23.891
  14.677  17.240  23.135  14.449  15.798  23.533  10.627  58.705   2.582  10.517
  58.511   3.513  10.082  58.056   2.137  54.359  58.438  20.949  53.767  58.485
  21.700  54.909  59.217  21.029  47.600  66.124  47.662  47.849  65.450  47.030
  46.955  65.698  48.226  59.816   4.388   5.478  59.689   4.941   4.708  60.114
   4.991   6.160   6.761  48.175  59.887   6.617  49.053  60.241   7.409  47.784
  60.472  71.899  78.389   1.249  71.695  78.978   0.523  72.453  77.711   0.861
  54.300  54.873  65.544  54.307  54.895  64.587  53.672  54.184  65.763  20.174
  60.678  57.006  19.980  59.749  56.883  21.063  60.693  57.359   4.252   8.715
  38.407   4.833   9.461  38.560   3.384   9.032  38.658  42.251  63.951   9.954
  42.532  63.676  10.827  42.748  63.393   9.356  20.021  57.640  40.036  19.568
  58.361  40.473  20.436  57.152  40.748  10.331  35.925  31.011   9.793  35.141
  31.118   9.716  36.652  31.105  18.556  68.472  58.005  18.772  67.545  57.901
  19.354  68.934  57.750  45.687  76.075  62.413  45.650  77.023  62.540  46.259
  75.957  61.655   7.039  55.329   9.052   6.494  54.710   9.537   7.718  55.590
   9.675  57.072  57.038  53.400  56.196  57.401  53.529  56.920  56.183  52.996
  61.330  59.223  30.748  60.823  58.458  30.476  60.685  59.926  30.815  42.833
  30.715  17.165  42.072  30.415  17.661  43.575  30.262  17.567  61.669  58.659
  53.759  61.611  57.734  53.998  60.803  59.013  53.961  73.244  45.629  52.000
  72.349  45.962  52.064  73.749  46.363  51.649  44.331  79.081  18.288  43.675
  79.765  18.157  44.006  78.337  17.782  23.078  62.612  22.424  22.600  62.776
  23.237  23.433  63.466  22.179   1.332  44.954  15.091   2.172  45.160  14.681
   1.562  44.420  15.852  15.388  28.390  28.897  15.924  28.965  28.350  15.680
  27.506  28.674  39.563   9.977  55.857  38.802   9.768  56.399  40.077  10.583
  56.390   7.221  34.875  60.752   6.933  35.404  61.495   7.826  35.443  60.274
  61.905  40.145  53.445  61.781  40.338  52.516  62.803  39.818  53.504  64.093
  15.840  32.272  63.533  15.074  32.404  64.943  15.475  32.026   9.146  51.339
  49.974   8.321  51.768  50.199   9.322  50.755  50.711  37.368  49.449  18.550
  37.702  48.672  18.999  36.899  49.934  19.229   1.393  62.451   5.535   0.523
  62.067   5.433   1.923  61.748   5.911  53.245  77.429   8.365  54.061  77.748
   7.980  53.519  76.952   9.148  23.227  79.684  13.096  23.460  80.577  13.351
  23.787  79.126  13.637  16.795  28.641  67.035  17.428  27.975  67.304  16.654
  29.168  67.821  68.260  55.587  55.667  67.812  56.108  56.334  68.970  56.150
  55.360  19.022  15.824  36.428  18.303  15.495  35.889  19.180  15.129  37.067
  32.376  43.607   9.869  32.017  43.003  10.518  31.678  44.245   9.724  21.513
  30.645  61.113  22.419  30.952  61.148  21.505  29.859  61.659  25.118  72.677
  42.192  25.775  72.209  41.676  24.579  73.127  41.541   5.263  30.653  20.602
   5.623  30.391  21.449   5.286  29.854  20.075  55.933  62.926  63.800  56.819
  62.929  64.162  55.481  63.629  64.266  47.308  38.448  15.802  47.068  39.334
  15.529  47.083  37.898  15.052  71.236  15.383  13.118  72.066  15.488  12.652
  71.207  14.455  13.348  32.569  68.544   8.966  32.003  69.297   9.136  32.206
  67.844   9.508  63.064   5.484  63.937  62.272   5.964  64.178  63.782   6.022
  64.272  63.447  67.679  70.098  63.344  67.632  69.147  62.994  66.903  70.427
  36.979  54.934  40.847  36.033  55.077  40.886  37.286  55.123  41.733  23.548
  20.236  55.682  24.099  21.018  55.648  23.440  20.059  56.616  10.545  12.264
  56.636  10.819  11.351  56.719   9.637  12.271  56.939  19.166  70.004  24.692
  19.188  69.247  25.278  19.376  69.646  23.830  68.183  55.546  38.031  69.085
  55.693  38.316  68.251  55.404  37.087   3.698  12.866  18.586   2.839  13.054
  18.209   3.804  11.920  18.482  39.051  73.883  31.886  38.311  74.462  32.066
  39.352  73.604  32.751   3.796  12.152  46.126   4.009  11.800  45.261   4.508
  11.850  46.689  10.462  16.327  49.333  10.801  15.696  49.968  11.152  16.398
  48.674  52.359  19.113  30.958  52.267  18.702  31.817  51.462  19.192  30.633
  27.027  41.366  67.104  26.639  42.084  67.603  27.548  40.882  67.745  22.073
  24.310  57.135  22.908  24.200  57.590  22.261  24.071  56.228  23.661  79.112
  61.860  24.221  79.843  62.122  24.273  78.419  61.611  71.315  32.229  47.040
  72.177  32.267  46.626  71.437  32.659  47.886   5.217  50.409  69.509   5.685
  51.185  69.818   4.961  50.626  68.612  42.283  56.290  15.669  42.380  56.912
  14.949  42.365  55.430  15.256  37.751   6.182  64.401  37.150   6.315  65.134
  38.085   7.057  64.203  72.962  19.668  16.623  73.311  19.801  15.742  73.524
  20.199  17.187  12.797   3.096   0.153  12.596   2.844   1.054  12.282   3.890
   0.006   7.936  22.256  51.663   7.305  22.288  52.382   7.531  22.771  50.965
  62.805  66.992  41.948  63.452  67.087  41.249  62.180  66.350  41.611  32.233
  26.726  55.969  31.969  26.339  56.804  32.118  27.668  56.094  22.060  70.319
   1.882  22.545  70.937   2.428  22.679  70.066   1.198  56.997  32.379  38.491
  56.468  32.051  37.763  57.883  32.443  38.133  23.678  14.726  29.159  23.575
  14.900  28.224  24.558  15.040  29.366  36.983  41.822  55.929  36.377  41.929
  56.662  36.419  41.755  55.159  52.620  62.588  30.692  53.306  62.471  30.034
  52.249  61.714  30.810  25.839   7.141   3.434  25.802   7.250   4.384  25.235
   7.801   3.093  62.744  13.808   3.427  63.320  14.014   2.691  62.413  12.931
   3.235  47.514  48.208  53.357  48.327  48.675  53.552  47.467  48.199  52.401
  25.917  72.089  34.894  26.306  71.215  34.898  25.152  72.014  35.465  55.957
  72.353   4.918  56.799  72.073   5.276  55.849  73.251   5.233  54.502   2.793
   9.277  53.889   2.658  10.000  54.809   1.914   9.055  31.261  41.420  59.154
  30.629  41.322  58.442  31.714  42.241  58.960  34.078  50.228  14.407  33.952
  50.121  13.464  34.651  49.503  14.656  22.710  44.596   5.624  22.512  43.688
   5.856  21.859  45.034   5.623  63.192  33.106  55.299  62.239  33.154  55.219
  63.499  32.935  54.408  48.584   3.372  20.868  48.460   2.437  21.036  47.957
   3.804  21.448  69.188  24.685  38.568  68.323  24.905  38.222  69.700  24.443
  37.796   7.929  52.030  12.934   7.957  52.336  12.027   7.106  52.378  13.278
  26.930  71.227  64.013  26.406  71.493  64.768  26.362  71.383  63.259  32.001
   9.192  49.493  31.481   8.575  50.009  31.403   9.917  49.312  27.213  47.335
   1.312  26.617  47.341   0.564  27.825  46.623   1.126  54.573  67.419  41.838
  55.065  66.649  42.124  55.012  68.155  42.264  17.193  58.123  13.491  18.055
  57.708  13.460  16.786  57.769  14.282  22.106  46.553  58.278  21.209  46.768
  58.020  22.066  45.633  58.539  32.353  29.551  21.466  32.696  29.298  20.608
  33.127  29.814  21.965  51.461  21.339  58.265  51.323  21.225  57.325  50.815
  20.763  58.674  62.827  66.166  34.928  63.370  65.740  34.265  62.243  66.737
  34.429  37.727  77.491  66.081  37.912  76.901  65.350  36.978  78.009  65.787
  55.522  62.473  40.047  54.596  62.289  40.205  55.908  61.617  39.861  27.243
   7.897  42.661  26.645   7.730  41.933  27.711   7.071  42.782  58.342  42.866
   1.534  59.094  43.458   1.513  58.036  42.899   2.440  33.355  17.848  17.920
  32.625  18.329  18.308  32.940  17.175  17.380   8.950  38.941  22.864   9.418
  38.981  23.698   9.325  38.183  22.416  11.181  70.277  42.063  10.582  69.945
  42.732  10.611  70.705  41.423  17.030  74.228  68.176  17.822  74.255  68.714
  17.353  74.203  67.276  56.674  22.754   8.324  56.436  23.403   8.986  55.851
  22.313   8.114  37.544  20.653  59.524  38.332  21.194  59.490  37.155  20.741
  58.654   8.742  51.130  41.397   9.067  50.931  40.519   9.071  50.415  41.941
  15.823  31.623  62.674  14.879  31.690  62.818  16.174  32.453  62.998  64.836
  23.541  27.241  65.525  24.103  27.595  64.448  24.056  26.533   3.338  56.395
  57.218   4.047  55.801  56.974   3.062  56.097  58.085  17.127  62.778  32.293
  16.275  62.454  32.000  17.083  63.725  32.159  53.905  55.742  49.734  53.064
  55.990  50.118  54.312  55.179  50.392  20.698  51.944  54.425  21.503  51.837
  53.917  20.980  51.875  55.337  28.327  33.958   8.154  27.716  34.328   8.791
  29.132  33.813   8.650  41.815  11.747  66.827  41.990  10.933  66.353  41.091
  12.151  66.349  62.439  72.947   5.318  62.810  72.747   6.178  62.897  73.740
   5.038  53.219  75.759  13.164  53.788  75.217  13.711  52.897  76.440  13.755
  69.993  45.208  65.507  69.662  44.958  66.370  69.365  44.832  64.891  73.922
  66.340  70.718  73.168  66.916  70.594  74.561  66.639  70.072  63.290  29.318
  61.901  64.183  29.636  62.032  63.114  29.473  60.973  52.630  18.784  64.666
  53.585  18.775  64.600  52.442  19.440  65.338  40.973  63.560  57.664  40.211
  64.020  58.016  41.539  63.419  58.423   4.446  50.214  32.653   4.416  50.397
  33.592   3.937  49.410  32.548  55.757  47.832  16.206  56.696  47.669  16.287
  55.422  47.071  15.731  19.509  79.502   3.434  19.235  80.415   3.345  19.661
  79.388   4.372  17.488  16.873   7.396  17.113  17.747   7.508  17.575  16.771
   6.448  49.752  64.003  39.332  50.556  63.615  38.988  49.633  63.590  40.187
  29.407  74.929  39.506  29.890  75.661  39.890  29.778  74.152  39.923  39.352
  15.317  10.973  38.975  16.192  10.883  39.481  15.017  10.073  71.854   1.846
  50.321  72.316   1.946  49.488  71.447   0.981  50.267  68.231  13.680  36.142
  68.171  13.262  37.001  68.798  13.101  35.632  25.017  54.822  24.606  25.385
  55.705  24.619  25.032  54.569  23.683  64.019  60.687  17.326  64.326  60.353
  18.168  63.126  60.984  17.497   3.890  10.253  54.011   2.958  10.446  53.914
   4.330  10.924  53.488   9.093  61.395  51.641   8.911  62.307  51.866   9.248
  61.408  50.696  52.482  76.701  56.501  51.688  77.216  56.361  52.378  76.336
  57.380  37.396  31.743  64.148  38.065  32.306  63.757  37.604  30.866  63.828
  72.541  78.561  46.808  72.593  77.687  47.197  73.268  79.042  47.202  43.910
   7.812  27.058  43.381   7.055  26.808  43.895   8.380  26.288   2.885  49.249
  39.995   2.615  49.982  40.549   3.751  49.499  39.673  66.797  30.226  31.060
  66.552  29.524  30.458  67.748  30.152  31.139  73.754  21.963  56.221  73.789
  21.006  56.217  73.181  22.185  55.487  53.894  17.969  41.727  53.881  18.900
  41.949  54.727  17.651  42.075   1.723  58.749   8.437   0.970  59.046   8.948
   2.483  59.069   8.922  34.898  18.537   1.798  35.245  18.468   0.908  34.445
  19.380   1.814  58.907  19.094  49.244  58.533  18.840  48.400  58.624  18.407
  49.848  40.713   9.140  50.522  40.863   8.289  50.934  40.008   9.533  51.036
  65.488  44.540  31.949  65.350  45.423  31.607  64.824  44.441  32.632  37.120
   4.523  14.461  36.701   5.269  14.033  38.035   4.785  14.558  57.927  78.883
  28.276  58.558  79.031  28.981  57.899  79.714  27.801  16.092  68.071  32.070
  15.423  67.989  31.391  15.680  67.715  32.857  42.836  19.732  51.318  42.747
  19.959  52.243  42.581  20.527  50.850  57.311   2.282  66.240  57.850   2.910
  65.760  57.619   2.343  67.144  52.526  72.108  21.003  52.106  72.852  21.435
  53.375  72.446  20.716  14.914  67.602  34.929  15.731  67.410  35.389  14.817
  68.552  35.000  71.592   6.014  30.296  71.341   6.324  29.426  71.924   6.793
  30.741   3.376  65.628  30.396   3.507  64.989  31.098   4.252  65.968  30.216
   1.474  52.699  28.555   1.921  52.306  29.304   1.992  53.477  28.348  39.005
  62.880  37.448  39.568  62.438  38.083  38.930  62.260  36.722  27.160  23.790
  12.494  27.281  24.345  13.265  26.770  22.986  12.836  57.245  38.570  21.270
  57.598  37.716  21.520  57.154  39.043  22.098  53.365  38.025  18.007  53.763
  38.357  18.811  53.715  37.139  17.914  65.294  39.525  64.495  65.347  40.236
  65.134  64.577  39.779  63.914  29.499  74.947   1.368  30.277  74.481   1.062
  29.827  75.800   1.651  61.287  72.066  63.155  60.414  71.956  62.777  61.702
  71.210  63.051  25.538  76.449  14.691  25.262  77.330  14.944  25.112  75.873
  15.325  63.725  78.147  66.783  64.604  77.863  66.532  63.840  78.547  67.646
  73.707  47.117  36.587  73.060  47.684  36.167  74.549  47.525  36.385  74.358
  78.439  20.480  73.468  78.257  20.177  74.287  78.457  21.434  65.780  59.407
   2.532  65.398  60.129   2.033  66.463  59.817   3.062  22.522   5.167  46.477
  23.218   4.511  46.437  21.769   4.696  46.834  18.040  13.274  71.186  17.171
  13.332  70.788  18.356  12.403  70.945  73.891  55.486  13.154  73.911  56.435
  13.027  74.272  55.129  12.352  39.333  58.563  14.435  39.662  59.462  14.419
  38.413  58.641  14.182  30.471  34.904  67.717  31.330  34.839  68.134  30.629
  35.417  66.924  38.458  24.983  25.147  38.945  25.077  24.328  37.676  25.522
  25.023  70.981  65.799  46.273  70.079  65.491  46.358  71.024  66.176  45.394
  43.143   6.670  30.907  42.271   6.782  31.285  43.538   5.965  31.421  34.147
  61.120  39.113  35.037  60.800  38.968  33.792  61.251  38.234  17.747  33.431
  52.071  17.542  33.809  52.926  16.987  32.890  51.859  73.239  57.528  42.971
  73.326  58.021  43.786  74.135  57.449  42.642  29.096  61.173   4.157  29.074
  60.247   4.397  30.024  61.364   4.025   6.844  52.331  37.527   7.644  52.857
  37.544   6.221  52.858  37.027   9.738  28.819  27.676  10.546  28.966  28.167
   9.325  29.682  27.630  47.614  27.908  48.301  47.475  28.785  47.944  48.556
  27.759  48.211  54.916  74.155   7.253  54.005  74.374   7.059  55.423  74.649
   6.608  44.173  25.188   2.482  44.900  24.690   2.109  43.740  24.573   3.074
  73.537  79.354  34.678  73.476  78.767  35.432  73.889  80.169  35.038  57.589
  13.863  65.165  57.261  12.992  64.943  56.812  14.421  65.157  18.582  23.743
  22.071  18.702  23.607  23.011  18.440  24.685  21.981   0.998  74.848   1.383
   0.332  74.399   1.903   1.235  74.218   0.702   7.088  34.694  56.104   6.193
  34.873  56.391   7.462  34.161  56.806  42.612   1.544  32.358  42.130   2.125
  31.770  41.940   1.163  32.923  60.088  18.479  57.249  61.008  18.582  57.492
  59.603  18.739  58.033   8.472  18.869  22.985   9.130  19.091  22.327   7.770
  18.446  22.489  60.585   9.671  35.773  59.774   9.163  35.754  60.730   9.857
  36.700  34.804  75.155  55.054  33.869  75.355  55.106  35.130  75.718  54.352
   9.862  26.746  50.056   9.230  27.362  49.685  10.197  26.264  49.300  33.573
  31.097   5.245  32.759  31.600   5.212  33.546  30.653   6.092  37.006  26.766
   9.158  37.229  27.157  10.003  37.746  26.194   8.955  37.949  58.892  54.615
  37.867  59.186  55.522  37.047  58.764  54.322  54.209  37.484  69.062  54.200
  38.339  69.492  55.120  37.196  69.122  12.295  52.461  61.464  12.142  52.649
  60.538  12.452  51.517  61.494  -0.085  15.255  14.993   0.266  15.999  14.503
  -0.157  14.555  14.344   9.462  77.314   4.475   9.310  76.462   4.883  10.051
  77.128   3.744  46.658  23.376  42.169  45.871  23.841  41.884  47.015  22.994
  41.367  30.935  64.286  13.153  30.654  63.690  13.846  30.622  65.146  13.433
  10.587   2.978  45.172  10.980   2.778  46.021  11.325   3.240  44.622  11.057
  51.971  19.510  11.849  51.439  19.581  10.488  51.476  18.921  19.804  57.109
[truncated: 12,010,612 more chars]
