# Supplementary material for: Multiscale Simulations Identify Origins of Differential Carbapenem Hydrolysis by the OXA-48 β-Lactamase
Source: ACS Catal. 2022 Apr 4;12(8):4534–44. doi: 10.1021/acscatal.1c05694 (PMC9097296; doi:10.1021/acscatal.1c05694)
Supplement: Supplementary file 2 — cs1c05694_si_002.zip [file cs1c05694_si_002.zip › SI_files/ts_struct/us/mer/orientationI/mer_orientationI_ts.crd]

Cpptraj Generated trajectory                                                    
  33.709  17.789  31.557  32.775  17.481  32.027  33.519  18.659  30.930  34.062
  16.955  30.951  34.673  18.077  32.594  35.631  18.013  32.078  34.386  19.435
  33.218  33.358  19.548  33.560  35.345  19.805  34.311  35.141  20.762  34.792
  35.419  19.010  35.053  36.361  19.884  33.925  34.446  20.580  32.142  33.696
  20.511  31.354  34.296  21.498  32.534  35.302  20.626  31.607  34.551  17.016
  33.579  33.428  16.701  34.031  35.673  16.281  33.925  36.601  16.622  33.466
  35.676  15.228  34.873  34.726  15.127  35.398  35.886  13.961  33.994  36.625
  14.216  33.235  36.147  13.092  34.598  35.049  13.660  33.516  36.815  15.355
  35.916  36.781  14.779  37.012  37.817  16.174  35.590  37.813  16.740  34.754
  39.090  16.148  36.313  39.341  15.185  36.481  40.227  16.702  35.432  39.896
  17.624  34.954  41.123  16.762  36.049  40.517  15.622  34.353  41.075  14.847
  34.878  39.569  15.250  33.992  41.403  16.146  33.220  40.932  16.798  32.610
  42.201  16.682  33.714  41.949  15.006  32.365  42.348  14.181  32.936  41.162
  14.639  31.722  42.966  15.516  31.506  43.844  15.930  31.978  43.427  14.701
  31.127  42.628  16.133  30.673  39.222  16.780  37.756  38.494  17.744  38.077
  39.924  16.118  38.683  40.548  15.259  38.437  39.946  16.537  40.043  38.903
  16.680  40.327  40.664  15.528  40.951  39.992  14.673  41.019  41.610  15.210
  40.513  40.863  16.075  42.306  41.421  17.006  42.211  39.927  16.182  42.671
  41.639  15.183  43.196  42.823  14.942  42.835  41.197  14.698  44.217  40.607
  17.922  40.037  41.747  18.110  39.522  39.990  18.994  40.606  39.018  18.903
  41.092  40.699  20.253  40.932  41.076  20.594  40.060  39.790  21.320  41.496
  39.067  20.890  42.055  40.315  22.014  42.009  39.163  22.192  40.484  38.006
  21.944  39.826  37.401  21.054  39.997  37.813  22.896  38.848  36.915  23.045
  38.249  38.685  23.914  38.941  38.764  25.122  38.279  38.040  25.309  37.485
  39.825  25.961  38.618  39.991  26.904  38.096  40.747  25.550  39.609  41.666
  26.108  39.786  40.631  24.286  40.287  41.336  24.041  40.966  39.591  23.430
  39.935  41.719  19.987  42.008  41.383  19.412  42.998  42.941  20.523  41.916
  43.206  21.059  41.005  44.162  20.328  42.712  44.178  19.346  43.186  45.359
  20.287  41.779  45.276  21.138  41.241  46.203  20.408  42.320  45.515  19.159
  40.701  44.874  19.315  39.937  46.445  19.146  40.305  45.224  17.749  41.269
  46.085  17.084  41.807  43.980  17.218  41.225  43.169  17.649  40.637  43.811
  16.285  41.763  44.430  21.399  43.684  43.961  22.566  43.564  45.300  21.142
  44.694  45.539  20.104  44.927  45.756  22.105  45.694  45.411  23.077  45.341
  44.917  21.867  46.911  43.915  21.949  46.487  45.202  20.849  47.176  45.193
  22.792  48.115  46.137  22.517  48.584  45.298  23.810  47.739  43.986  22.626
  49.110  43.253  23.605  49.331  43.707  21.529  49.655  47.290  22.122  45.986
  47.780  21.164  46.515  48.000  23.258  45.753  47.438  24.139  45.443  49.455
  23.441  46.045  49.834  22.478  46.388  50.278  23.780  44.778  50.059  23.068
  43.983  50.150  24.689  44.499  51.797  23.513  44.987  52.347  23.739  46.082
  52.511  23.067  43.980  53.436  22.675  44.088  52.013  22.796  43.049  49.777
  24.443  47.184  49.745  25.667  47.006  49.987  23.934  48.399  50.162  22.949
  48.538  50.324  24.803  49.514  49.540  25.436  49.586  50.404  23.865  50.788
  50.937  23.023  50.620  50.788  24.451  51.623  48.957  23.439  51.248  48.388
  24.324  51.532  48.522  22.931  50.387  48.862  22.490  52.462  49.173  21.494
  52.181  49.453  22.752  53.237  47.398  22.369  52.853  46.850  23.298  52.799
  46.897  21.734  52.137  47.184  21.828  54.184  46.132  21.622  54.315  47.709
  20.911  54.410  47.442  22.425  54.957  51.473  25.740  49.436  51.536  26.703
  50.206  52.439  25.398  48.536  52.254  24.566  47.856  53.670  26.148  48.519
  54.139  26.286  49.403  54.816  25.351  47.823  55.765  25.884  47.780  54.967
  24.374  48.281  54.486  25.119  46.426  53.689  24.384  46.314  53.435  27.584
  47.983  54.262  28.447  48.137  52.347  27.911  47.303  51.693  27.137  46.902
  51.923  29.235  46.965  52.684  29.743  46.373  50.697  29.164  46.017  49.976
  28.553  46.559  50.132  30.076  45.889  50.758  28.407  44.682  51.859  27.757
  44.148  52.786  27.748  44.549  51.459  27.029  43.033  52.162  26.459  42.443
  50.128  27.081  42.858  49.452  26.596  41.756  49.869  25.900  41.155  48.116
  27.069  41.547  47.451  26.695  40.768  47.611  28.084  42.358  46.670  28.573
  42.104  48.397  28.562  43.441  48.009  29.290  44.154  49.732  28.122  43.717
  51.556  30.241  48.065  51.536  31.498  47.946  51.372  29.718  49.201  51.385
  28.642  49.291  51.122  30.548  50.364  50.326  31.231  50.104  50.580  29.587
  51.433  51.250  28.770  51.658  50.541  30.101  52.382  49.148  29.131  51.325
  48.425  29.643  50.452  48.739  28.214  52.261  47.812  27.676  52.122  49.350
  28.024  53.042  52.280  31.484  50.845  52.039  32.525  51.391  53.530  31.078
  50.582  53.684  30.169  50.312  54.683  31.951  50.629  54.976  31.977  51.595
  55.726  31.238  49.829  55.458  31.206  48.772  56.673  31.672  50.148  55.864
  30.215  50.178  54.389  33.405  50.146  54.800  34.283  50.811  53.664  33.681
  49.046  53.030  32.926  48.581  53.414  35.090  48.621  54.266  35.601  48.802
  53.068  34.979  47.122  52.097  34.487  47.065  53.079  35.993  46.723  53.937
  34.125  46.226  55.299  34.245  46.062  55.728  33.104  45.457  56.779  32.886
  45.266  54.702  32.292  45.296  54.687  31.415  44.649  53.567  32.920  45.746
  52.599  32.432  45.855  52.428  35.810  49.487  52.552  36.993  49.686  51.373
  35.080  49.906  51.352  33.992  49.851  50.422  35.671  50.853  50.192  36.595
  50.518  49.171  34.744  50.892  49.482  33.716  51.011  48.504  35.052  51.684
  48.217  34.795  49.671  47.297  35.798  49.545  47.328  36.654  50.079  46.464
  35.798  48.437  45.882  36.716  48.362  46.565  34.884  47.383  45.858  34.930
  46.555  47.432  33.757  47.568  47.372  32.887  46.914  48.300  33.740  48.711
  49.028  32.944  48.864  50.976  35.930  52.232  50.763  37.020  52.734  51.823
  34.986  52.782  51.856  34.033  52.254  52.557  35.111  54.025  51.920  35.509
  54.700  53.023  33.744  54.593  53.424  33.914  55.503  51.862  32.739  54.859
  51.707  32.235  53.997  52.093  32.055  55.565  50.960  33.210  55.249  53.941
  32.998  53.773  54.879  33.490  54.029  53.674  36.171  54.043  53.928  36.813
  55.096  54.402  36.485  52.932  54.416  35.813  52.073  55.430  37.484  52.813
  56.334  37.253  53.376  55.902  37.615  51.346  56.160  36.618  50.988  54.989
  37.751  50.766  56.953  38.677  51.023  57.050  38.812  49.945  56.661  39.670
  51.366  58.346  38.438  51.606  58.684  39.111  52.585  58.996  37.605  50.993
  54.865  38.829  53.209  55.578  39.676  53.806  53.591  39.144  52.924  53.094
  38.445  52.251  52.886  40.375  53.190  53.617  41.170  53.340  52.144  40.696
  51.892  51.329  39.979  51.793  51.693  41.536  52.008  53.089  40.775  50.736
  53.145  39.863  49.698  52.756  38.932  49.753  53.922  40.380  48.768  54.223
  39.866  47.855  54.391  41.549  49.203  53.839  41.890  50.439  53.780  42.876
  50.901  52.041  40.288  54.451  51.274  41.202  54.669  51.994  39.119  55.173
  52.619  38.301  54.816  51.017  38.782  56.236  51.203  37.799  56.379  51.274
  39.557  57.533  51.051  40.600  57.306  50.585  39.357  58.354  52.755  39.521
  58.023  53.307  39.819  57.232  53.013  40.284  58.757  53.338  38.164  58.435
  53.143  37.477  57.612  54.427  38.188  58.480  52.839  37.643  59.723  51.798
  37.960  59.799  52.826  36.557  59.630  53.566  38.217  60.857  53.080  37.914
  61.689  54.489  37.836  61.011  53.686  39.216  60.773  49.567  38.991  55.766
  48.837  39.779  56.361  49.228  38.528  54.576  49.976  37.870  54.132  47.920
  38.649  53.985  47.388  39.356  54.623  48.040  39.282  52.587  48.593  40.216
  52.689  48.682  38.772  51.869  46.794  39.768  52.123  46.186  39.958  53.008
  47.199  37.268  53.934  47.808  36.218  54.122  45.904  37.387  53.705  45.564
  38.421  53.654  44.970  36.291  53.460  45.546  35.380  53.293  43.952  36.063
  54.564  43.349  36.970  54.619  43.463  35.206  54.102  44.311  35.541  55.971
  43.425  35.355  56.578  44.720  34.625  55.854  45.219  36.495  56.706  46.415
  36.235  56.879  44.809  37.640  57.223  43.784  37.926  56.984  45.586  38.319
  57.573  44.198  36.511  52.140  43.562  37.539  51.911  44.281  35.504  51.204
  44.901  34.629  51.400  43.515  35.345  49.974  42.431  35.416  50.063  43.802
  36.057  49.200  43.823  33.993  49.244  44.208  33.021  49.871  43.481  33.937
  47.966  43.081  34.805  47.442  43.603  32.764  47.057  44.379  32.119  47.469
  42.318  31.931  47.146  42.153  31.798  48.216  41.143  32.777  46.608  41.377
  33.253  45.657  40.282  32.164  46.342  40.890  33.500  47.384  42.412  30.522
  46.475  41.507  29.915  46.513  42.694  30.613  45.426  43.176  30.007  46.889
  43.965  33.185  45.630  43.509  34.231  45.251  44.837  32.356  45.059  45.014
  31.464  45.661  44.971  32.246  43.570  44.333  32.969  43.061  46.407  32.508
  43.101  46.959  31.806  43.727  46.682  32.262  41.631  47.734  32.499  41.471
  46.527  31.219  41.354  46.102  32.953  41.019  46.817  33.975  43.289  47.899
  34.076  43.368  46.522  34.685  42.516  46.399  34.346  44.130  44.494  30.908
  43.085  44.659  29.795  43.674  43.911  30.959  41.877  43.714  31.909  41.403
  43.293  29.816  41.132  43.595  28.913  41.470  41.731  29.805  41.190  41.443
  30.630  40.556  41.189  28.464  40.689  41.616  27.708  41.329  40.119  28.412
  40.827  41.437  28.373  39.642  41.271  29.986  42.636  40.308  29.752  42.827
  41.908  29.388  43.288  41.355  31.000  43.027  43.766  29.880  39.705  43.864
  30.988  39.197  44.140  28.765  39.098  44.061  27.825  39.644  44.603  28.611
  37.748  44.389  29.429  37.196  46.155  28.510  37.799  46.516  27.938  38.653
  46.469  28.090  36.844  46.946  29.762  38.175  46.430  30.438  38.857  48.366
  29.545  38.732  48.899  29.037  38.041  48.875  30.407  38.870  48.261  29.084
  39.624  47.070  30.610  36.843  47.827  30.128  36.225  46.135  30.673  36.285
  47.342  31.602  37.203  44.022  27.354  37.058  43.697  26.423  37.757  43.705
  27.508  35.785  43.844  28.481  35.314  43.344  26.358  34.845  43.423  25.410
  35.378  41.901  26.635  34.475  41.222  26.589  35.327  41.935  27.560  34.073
  41.309  25.716  33.465  41.561  25.833  32.146  42.220  26.480  31.736  40.730
  24.960  31.489  40.542  24.918  30.497  40.156  24.044  32.406  39.318  22.933
  32.280  39.233  22.460  31.301  38.812  22.329  33.437  38.385  21.328  33.381
  39.133  22.855  34.708  38.840  22.381  35.644  40.019  23.893  34.887  40.429
  24.315  35.804  40.470  24.561  33.702  44.235  26.275  33.593  44.499  27.205
  32.904  44.707  25.097  33.268  44.339  24.271  33.876  45.453  24.772  32.088
  45.953  25.637  31.652  46.521  23.662  32.458  47.068  24.036  33.220  46.077
  22.888  32.931  47.372  23.225  31.281  46.907  23.086  30.144  48.600  22.908
  31.443  48.894  22.420  30.609  49.034  22.792  32.348  44.415  24.259  31.082
  43.960  23.144  31.224  44.199  24.962  29.962  44.829  25.840  29.826  43.106
  24.606  29.036  42.195  24.251  29.517  42.738  25.794  28.159  42.507  26.592
  28.864  43.636  26.241  27.734  41.678  25.646  27.040  41.477  26.632  26.621
  42.085  24.999  26.262  40.383  24.992  27.529  39.695  24.425  26.726  40.082
  24.996  28.752  43.439  23.426  28.076  42.528  22.544  27.876  44.759  23.218
  27.732  45.546  23.776  28.240  45.185  21.973  27.079  44.677  21.807  26.129
  46.673  22.120  26.716  47.088  22.590  27.509  47.057  21.200  26.558  46.847
  22.951  25.486  46.008  23.700  25.025  48.070  23.133  25.066  48.195  23.482
  24.127  48.767  22.400  25.473  45.032  20.649  27.905  44.433  19.681  27.440
  45.422  20.652  29.160  45.734  21.585  29.631  45.169  19.486  30.080  45.439
  18.632  29.613  46.071  19.477  31.336  45.936  20.383  31.927  45.979  18.614
  31.995  47.618  19.428  30.938  47.884  20.206  30.222  48.157  19.474  31.884
  48.109  18.146  30.322  47.696  17.212  30.704  47.898  18.140  29.335  49.597
  18.061  30.298  49.837  18.627  31.099  49.903  17.120  30.501  50.236  18.845
  29.163  50.280  18.173  28.306  49.788  19.807  28.913  51.313  18.902  29.322
  43.661  19.299  30.509  43.318  18.238  30.977  42.843  20.308  30.389  43.252
  21.181  29.881  41.511  20.490  30.981  41.292  21.547  30.938  40.432  19.722
  30.244  40.588  18.654  30.277  39.476  20.069  30.607  40.216  20.122  28.803
  40.190  21.200  28.745  41.133  19.848  28.303  38.986  19.463  28.093  38.354
  18.600  28.652  38.747  19.740  26.844  39.395  20.372  26.396  38.180  19.005
  26.273  41.531  20.237  32.465  40.783  19.369  32.873  42.289  20.913  33.312
  42.940  21.648  32.838  42.445  20.725  34.760  41.484  20.355  35.117  43.482
  19.608  35.005  43.150  18.770  34.393  44.418  20.005  34.612  43.698  19.187
  36.481  44.253  19.885  36.835  42.834  19.108  36.997  44.462  17.917  36.800
  45.339  17.495  36.101  44.140  17.358  37.931  43.195  17.606  38.415  44.581
  16.407  38.228  42.846  22.010  35.483  43.452  22.901  34.898  42.510  22.102
  36.802  42.081  21.315  37.268  42.717  23.272  37.632  42.992  24.086  37.101
  41.693  23.453  37.958  43.461  23.054  38.954  43.580  21.894  39.493  44.086
  24.074  39.480  43.916  25.008  38.944  44.856  24.103  40.700  44.695  23.184
  41.265  46.393  24.081  40.224  46.622  24.942  39.748  46.994  24.241  41.021
  46.896  22.892  39.452  46.607  22.759  38.080  45.944  23.380  37.638  47.166
  21.695  37.291  46.942  21.560  36.233  48.035  20.774  37.923  48.343  19.874
  37.391  48.247  20.851  39.315  48.766  20.084  39.891  47.737  21.951  40.053
  47.856  22.007  41.054  44.664  25.399  41.490  44.523  26.534  40.948  44.722
  25.333  42.817  44.782  24.355  43.295  44.679  26.516  43.720  45.092  27.351
  43.155  43.263  26.926  44.072  42.737  27.275  43.183  42.541  25.650  44.526
  43.160  25.167  45.282  41.663  26.121  44.968  42.330  25.003  43.779  43.233
  28.045  44.956  43.805  28.847  44.488  45.553  26.353  44.945  45.867  25.255
  45.369  45.906  27.391  45.615  45.849  28.348  45.298  46.571  27.377  46.951
  47.249  26.524  46.981  47.454  28.606  47.144  48.085  28.297  47.977  48.096
  28.747  46.275  46.551  29.785  47.388  45.743  30.125  46.535  46.629  30.459
  48.531  45.974  31.325  48.632  47.456  30.115  49.153  45.579  27.189  48.170
  46.046  26.904  49.222  44.319  27.334  48.039  44.003  27.712  47.067  43.252
  27.005  49.005  43.575  26.181  49.641  43.112  28.227  49.864  44.064  28.531
  50.298  42.972  29.066  49.320  41.984  28.137  50.926  41.034  27.335  50.910
  42.091  28.908  51.969  41.329  28.840  52.629  42.738  29.668  52.124  41.945
  26.693  48.296  41.175  27.604  48.040  41.615  25.447  48.096  42.298  24.784
  48.434  40.471  24.979  47.252  40.568  25.331  46.311  40.578  23.502  47.064
  41.523  23.196  46.879  40.328  23.107  47.960  39.722  22.738  46.102  38.729
  22.829  46.261  40.099  23.172  44.635  40.015  24.258  44.661  41.101  22.896
  44.306  39.348  22.762  43.960  40.038  21.259  46.066  40.046  20.908  47.098
  39.299  20.686  45.506  41.024  20.998  45.683  39.098  25.353  47.981  38.094
  25.451  47.231  39.006  25.500  49.303  39.855  25.173  49.903  37.792  25.990
  49.918  36.927  25.426  49.566  37.717  25.850  51.447  37.896  24.826  51.773
  38.561  26.449  51.790  36.386  26.234  52.062  36.027  27.099  51.683  35.764
  25.369  51.831  36.494  26.367  53.581  37.060  27.286  53.736  35.516  26.476
  54.050  37.148  25.222  54.388  38.122  24.888  54.031  37.308  25.602  55.397
  36.206  24.074  54.515  35.196  24.444  54.336  36.476  23.490  53.636  36.312
  23.563  55.380  37.596  27.441  49.483  36.526  27.628  48.915  38.476  28.312
  49.770  39.398  27.997  50.258  38.273  29.705  49.314  37.367  30.151  49.724
  39.413  30.668  49.696  39.846  30.265  50.612  40.134  30.630  48.880  38.880
  32.052  49.751  38.599  32.405  48.847  38.050  32.002  50.323  39.863  33.130
  50.333  39.717  32.992  51.323  40.891  32.860  50.093  39.447  34.548  49.994
  38.969  34.730  49.031  39.578  35.675  50.791  38.896  36.734  50.685  38.129
  36.821  49.916  39.044  37.429  51.402  40.459  35.689  51.790  41.102  34.928
  51.951  40.377  36.455  52.443  37.979  29.775  47.838  37.164  30.599  47.448
  38.652  28.943  46.965  39.297  28.183  47.407  38.403  28.903  45.520  38.713
  29.912  45.252  39.427  27.879  44.936  39.156  27.600  43.918  40.353  28.283
  44.928  39.372  26.958  45.516  36.951  28.584  45.193  36.400  28.941  44.111
  36.236  27.998  46.168  36.770  27.669  47.046  34.787  27.677  46.060  34.480
  27.846  45.038  34.584  26.139  46.293  35.213  25.841  47.119  33.587  25.800
  46.533  35.016  25.307  45.093  34.177  24.998  44.270  36.256  24.894  44.982
  36.462  24.375  44.140  36.972  25.031  45.792  33.935  28.612  46.990  32.759
  28.789  46.652  34.466  29.276  48.037  35.450  28.974  48.395  33.636  30.269
  48.813  32.739  29.752  49.156  34.546  30.727  50.010  34.918  29.900  50.614
  35.275  31.321  49.640  33.683  31.601  51.031  32.974  32.312  50.606  33.010
  30.971  51.613  34.605  32.320  52.047  35.806  32.095  52.173  34.072  33.179
  52.858  33.112  33.657  52.666  34.737  33.791  53.450  33.293  31.518  47.931
  34.171  32.112  47.249  32.012  31.993  47.871  31.189  31.413  48.287  31.611
  33.222  47.062  32.127  33.225  46.102  30.169  32.990  46.617  29.416  33.128
  47.393  29.963  33.727  45.841  30.148  32.006  46.148  31.845  34.543  47.774
  31.825  34.654  48.989  31.978  35.598  46.998  31.958  35.447  45.919  32.258
  37.011  47.282  31.823  37.304  48.237  33.715  37.357  47.240  34.043  37.054
  46.246  33.833  38.393  47.559  34.608  36.538  48.193  34.782  36.943  49.519
  34.284  37.859  49.837  35.575  36.189  50.398  35.768  36.460  51.436  36.115
  34.986  49.999  36.658  34.488  50.690  35.978  34.562  48.706  36.404  33.610
  48.391  35.216  35.302  47.831  34.962  34.785  46.905  31.441  37.963  46.305
  31.009  37.636  45.230  31.359  39.252  46.729  31.774  39.557  47.539  30.847
  40.332  45.842  29.874  40.196  45.608  30.927  41.629  46.632  31.844  41.724
  47.215  30.930  42.433  45.895  29.678  41.740  47.485  29.393  40.745  47.826
  29.976  42.490  48.801  30.816  42.150  49.246  30.154  43.537  48.555  29.194
  42.338  49.544  28.476  42.391  46.819  28.726  43.403  46.500  28.126  41.838
  45.947  27.647  42.397  47.527  31.675  40.366  44.481  32.859  40.522  44.604
  31.072  40.433  43.241  29.632  40.210  42.927  29.216  41.127  43.006  29.099
  39.490  43.548  29.583  39.739  41.496  28.719  40.158  40.980  29.502  38.652
  41.491  30.956  40.184  40.890  30.851  41.164  40.425  31.267  39.444  40.152
  31.884  40.474  41.985  32.657  39.706  42.013  32.565  41.826  41.885  33.680
  41.913  41.320  31.906  42.930  42.372  30.912  42.872  42.816  32.396  44.316
  42.219  31.531  44.951  42.414  33.449  44.575  43.272  33.719  45.631  43.244
  33.063  44.249  44.237  34.272  43.896  43.051  32.801  44.511  40.751  32.098
  43.975  39.878  45.782  55.332  38.236  45.762  55.893  37.302  46.760  54.863
  38.347  45.673  56.025  38.891  44.671  54.416  38.407  44.272  53.865  37.129
  44.763  52.904  36.974  44.397  54.620  36.353  43.257  53.468  37.157  44.368
  53.887  39.629  44.917  54.182  40.682  43.183  52.859  39.690  43.270  52.133
  38.882  43.070  51.978  40.949  43.053  52.647  41.810  43.775  51.147  40.967
  41.859  53.445  39.590  41.623  53.616  38.539  40.846  52.437  40.043  40.352
  51.994  39.179  40.095  52.888  40.692  41.643  51.377  40.772  41.660  50.569
  40.166  40.920  50.712  42.374  39.336  50.082  41.743  37.931  50.659  42.086
  37.818  51.695  41.700  37.694  50.676  43.586  37.785  49.651  43.992  36.681
  51.079  43.858  38.487  51.375  44.044  39.260  48.924  40.980  40.253  48.099
  40.353  41.428  48.243  40.871  39.934  47.283  39.422  37.916  48.621  40.877
  37.592  47.975  40.127  37.049  49.744  41.162  36.897  50.337  40.245  35.694
  49.321  41.759  35.788  49.009  42.874  35.326  47.912  41.275  35.743  46.891
  41.878  34.653  50.518  41.603  35.221  51.372  42.154  34.389  50.829  40.134
  33.542  51.567  40.033  35.169  51.280  39.540  33.896  49.960  39.671  33.454
  50.267  42.366  33.135  49.428  41.986  33.909  45.205  40.505  34.474  45.673
  41.310  34.293  45.611  39.135  33.363  46.021  38.742  35.490  46.579  39.152
  36.276  46.139  39.786  35.855  46.825  38.160  35.240  47.855  39.783  34.652
  44.368  38.228  34.736  44.449  36.994  34.582  43.142  38.799  34.312  43.044
  39.840  34.727  41.876  37.952  35.519  42.093  37.251  35.213  40.635  38.736
  35.527  39.961  37.953  36.371  40.907  39.656  37.169  41.178  39.099  36.116
  41.676  40.384  36.666  39.999  40.181  34.260  39.900  39.512  34.067  40.621
  40.306  33.433  41.637  37.119  33.554  41.109  35.973  32.284  42.179  37.562
  32.379  42.683  38.524  31.069  42.080  36.814  31.010  41.007  36.633  29.914
  42.463  37.771  29.930  41.763  38.607  30.218  43.407  37.964  28.484  42.463
  37.243  27.759  41.269  37.262  28.227  40.324  37.536  26.448  41.281  36.789
  25.789  40.413  36.804  25.902  42.418  36.175  24.918  42.366  35.709  26.629
  43.618  36.128  26.166  44.502  35.715  27.907  43.635  36.668  28.473  44.551
  36.751  30.980  42.889  35.539  30.105  42.834  34.699  31.923  43.867  35.426
  32.673  44.019  36.085  31.925  44.812  34.293  31.003  45.390  34.222  32.087
  44.044  32.887  31.541  44.536  31.850  33.684  47.966  35.948  34.233  48.430
  35.129  34.474  47.507  36.543  32.848  48.686  38.024  33.659  48.399  38.552
  31.558  48.431  38.493  31.541  47.713  39.752  30.502  48.719  37.966  33.152
  49.158  36.683  33.877  49.924  36.771  32.232  49.599  36.165  32.599  47.006
  35.492  32.148  46.682  36.336  31.922  47.636  34.915  33.036  45.853  34.595
  33.389  46.312  33.672  33.904  45.321  34.984  32.653  42.776  32.924  33.081
  42.507  33.798  32.516  41.816  31.792  32.979  42.230  30.897  33.315  40.563
  32.206  32.927  40.081  33.103  32.980  39.503  31.132  32.003  39.040  31.274
  32.898  39.859  30.105  33.653  38.647  31.173  34.857  40.791  32.420  35.344
  41.079  31.488  35.040  41.560  33.171  35.517  39.572  33.087  34.885  39.084
  33.829  35.613  38.769  32.356  36.488  39.844  33.499  31.051  41.522  31.368
  30.785  41.955  30.252  30.103  40.856  32.098  30.384  40.152  33.378  31.042
  40.677  34.071  30.807  39.152  33.285  28.990  40.079  33.971  28.637  41.012
  34.410  28.844  39.343  34.762  28.038  39.758  32.782  27.025  40.019  33.086
  28.122  38.674  32.702  28.695  40.624  31.689  28.606  40.047  30.769  27.970
  41.877  31.360  27.290  41.866  30.375  28.155  42.924  32.134  28.736  42.773
  32.946  27.537  44.190  31.923  26.502  43.868  32.032  27.962  45.191  33.085
  27.847  44.640  34.018  29.003  45.512  33.070  27.069  46.406  33.182  26.454
  46.807  32.238  27.168  47.123  34.251  26.791  48.057  34.314  27.810  46.893
  34.996  27.814  44.661  30.469  26.904  44.950  29.753  29.087  44.700  30.055
  29.853  44.505  30.684  29.476  44.999  28.742  29.060  45.971  28.477  30.989
  45.082  28.493  31.375  44.065  28.570  31.196  45.449  27.487  31.764  45.850
  29.386  31.505  45.598  30.275  28.903  44.094  27.644  28.450  44.501  26.597
  28.961  42.733  27.897  29.299  42.470  28.811  28.636  41.714  26.902  29.182
  41.885  25.974  28.847  40.334  27.469  28.237  40.375  28.372  28.343  39.697
  26.742  30.304  39.945  27.669  30.911  40.768  28.047  30.406  38.739  28.632
  31.395  38.289  28.550  30.069  38.940  29.649  29.849  37.866  28.292  30.802
  39.489  26.250  30.142  38.683  25.929  30.675  40.256  25.486  31.844  39.169
  26.286  27.161  41.790  26.569  26.806  41.576  25.414  26.296  42.008  27.596
  26.754  42.171  28.481  24.871  42.275  27.503  24.444  41.487  26.882  24.183
  42.255  28.934  24.614  43.071  29.515  22.682  42.379  28.724  22.197  42.440
  29.698  22.388  43.305  28.231  22.291  41.484  28.239  24.363  40.807  29.499
  23.866  40.023  28.928  25.364  40.454  29.249  24.112  40.630  31.008  24.646
  39.735  31.327  24.629  41.501  31.410  23.086  40.539  31.365  24.535  43.625
  26.825  23.661  43.765  25.942  25.358  44.664  27.112  25.991  44.462  27.873
  25.258  46.033  26.484  24.269  46.450  26.678  26.232  47.006  27.243  26.078
  48.065  27.036  25.940  46.917  28.290  27.289  46.740  27.214  25.544  46.115
  24.993  24.819  46.849  24.305  26.588  45.429  24.547  27.160  44.913  25.199
  26.827  45.244  23.066  26.818  46.215  22.570  28.241  44.647  22.833  28.265
  43.727  23.417  28.293  44.466  21.760  29.409  45.535  23.238  29.121  46.197
  24.056  30.489  44.603  23.740  31.440  45.116  23.885  30.229  44.227  24.730
  30.627  43.746  23.081  29.924  46.277  21.936  30.658  47.032  22.216  30.423
  45.567  21.276  29.115  46.717  21.353  25.787  44.343  22.391  25.665  44.537
  21.157  25.089  43.476  23.152  25.345  43.388  24.125  23.969  42.687  22.578
  24.240  42.478  21.543  23.773  41.338  23.383  24.398  41.419  24.272  22.837
  41.286  23.939  24.242  40.067  22.672  25.258  40.223  22.021  23.481  39.051
  22.610  22.606  43.415  22.468  22.040  43.349  21.428  22.213  44.153  23.513
  22.750  44.132  24.368  21.012  44.964  23.674  20.237  44.536  23.037  20.417
  45.042  25.073  21.058  45.702  25.659  19.410  45.433  24.929  20.361  43.688
  25.775  21.345  43.369  26.119  19.546  43.823  27.018  18.497  43.860  26.725
  19.757  43.028  27.733  19.749  44.813  27.426  19.732  42.534  25.022  19.632
  41.677  25.688  18.765  42.796  24.592  20.415  42.256  24.219  21.214  46.320
  23.006  20.332  47.187  23.181  22.263  46.503  22.209  22.975  45.791  22.287
  22.332  47.648  21.331  23.017  47.395  20.522  21.367  47.842  20.863  22.749
  48.937  22.033  22.552  49.950  21.365  23.324  48.991  23.212  23.271  48.117
  23.716  23.617  50.220  23.919  22.747  50.857  23.760  23.839  49.929  25.435
  24.705  49.269  25.468  24.053  51.208  26.162  25.026  51.645  25.937  23.329
  51.964  25.858  23.997  51.090  27.244  22.717  49.124  26.000  21.834  49.756
  25.905  22.650  48.156  25.503  22.885  48.908  27.055  24.881  50.771  23.327
  24.944  51.994  23.275  25.796  49.869  22.910  25.539  48.901  23.045  27.191
  50.064  22.364  27.279  51.148  22.285  28.283  49.557  23.305  28.131  48.478
  23.330  29.697  49.863  22.698  29.946  49.398  21.744  29.741  50.942  22.546
  30.470  49.913  23.465  28.156  50.157  24.743  28.975  49.785  25.359  28.258
  51.242  24.754  27.127  49.950  25.036  27.238  49.567  20.919  26.552  48.604
  20.556  27.975  50.260  20.046  28.295  51.187  20.290  28.269  49.807  18.697
  27.406  49.242  18.345  28.533  51.017  17.800  27.590  51.561  17.864  29.266
  51.727  18.185  28.777  50.584  16.298  29.748  50.099  16.200  27.984  49.869
  16.075  28.971  51.674  15.208  28.121  52.349  15.318  29.875  52.268  15.337
  28.832  50.901  13.918  29.167  49.872  14.045  27.775  50.845  13.658  29.513
  51.532  12.807  30.510  51.644  12.918  29.478  50.886  12.032  29.121  52.441
  12.607  29.324  48.812  18.777  29.234  47.635  18.460  30.492  49.272  19.193
  30.379  50.256  19.393  31.806  48.659  19.150  31.761  47.621  19.479  32.309
  48.677  17.699  33.257  48.144  17.623  31.589  48.169  17.058  32.525  50.050
  17.108  32.930  49.930  15.941  32.381  51.130  17.665  32.786  49.337  20.065
  32.497  50.376  20.722  33.998  48.808  20.192  34.229  48.023  19.599  35.106
  49.293  20.924  34.811  49.473  21.957  36.246  48.274  21.029  36.924  48.616
  21.810  35.924  47.326  21.460  37.132  48.160  19.832  37.864  48.967  19.856
  37.724  47.255  19.972  36.508  48.134  18.413  35.532  47.385  18.154  37.078
  48.768  17.528  35.610  50.592  20.300  36.529  51.136  20.864  35.045  51.087
  19.200  34.101  50.811  18.972  35.595  52.231  18.513  36.569  52.466  18.941
  35.737  51.877  17.050  36.488  51.088  17.026  34.880  51.389  16.584  36.311
  52.953  16.206  37.587  53.063  15.595  37.552  54.123  14.771  38.458  54.391
  14.248  36.336  54.656  14.823  35.992  55.400  14.233  35.586  54.003  15.747
  34.540  54.162  15.963  34.795  53.575  18.835  35.348  54.668  18.766  33.549
  53.443  19.284  33.146  52.520  19.199  32.719  54.476  19.900  32.626  55.172
  19.066  31.329  53.893  20.072  30.947  53.622  19.088  31.385  52.905  20.529
  30.422  54.814  20.936  30.827  54.874  21.946  30.357  55.786  20.447  28.971
  54.299  21.138  28.558  53.188  20.789  28.061  55.119  21.633  28.277  56.029
  22.014  27.156  54.781  21.928  33.395  55.128  21.065  34.209  54.563  21.698
  32.984  56.368  21.368  32.358  56.813  20.713  33.467  57.136  22.513  33.939
  56.500  23.262  34.322  58.307  22.044  33.908  58.809  21.169  34.484  59.367
  23.046  34.742  59.015  24.045  35.292  60.051  22.786  33.568  59.947  23.158
  35.660  57.728  21.710  36.141  57.283  22.581  35.504  56.933  20.981  36.158
  58.557  21.205  32.228  57.641  23.272  31.197  57.892  22.693  32.338  57.703
  24.618  33.241  57.372  24.927  31.298  58.019  25.575  30.311  58.028  25.113
  31.217  56.905  26.597  32.113  56.937  27.217  30.347  57.086  27.228  31.023
  55.504  26.030  29.857  55.138  25.355  28.968  55.746  25.278  29.751  53.880
  24.777  28.796  53.512  24.433  30.831  52.924  24.941  30.645  51.940  24.536
  31.995  53.290  25.565  32.869  52.656  25.556  32.089  54.544  26.133  32.968
  54.871  26.669  31.717  59.240  26.378  32.891  59.335  26.850  30.864  60.245
  26.351  30.094  60.095  25.716  31.071  61.581  26.895  32.029  61.988  26.572
  29.846  62.378  26.310  28.908  61.990  26.706  29.853  63.387  26.722  29.742
  62.398  24.765  29.380  61.456  24.354  28.908  63.094  24.677  30.946  62.891
  23.927  31.788  62.228  24.124  30.653  62.845  22.878  31.273  64.363  24.286
  30.753  64.998  23.569  30.984  64.693  25.284  32.712  64.692  24.069  33.279
  64.229  24.765  33.064  64.557  23.131  32.840  65.679  24.243  31.108  61.508
  28.417  30.263  60.945  29.122  32.043  62.224  29.087  32.775  62.669  28.552
  31.981  62.580  30.516  31.876  61.702  31.154  33.303  63.227  30.878  34.024
  62.417  30.765  33.494  63.989  30.123  33.448  63.934  32.219  32.787  63.584
  33.353  32.120  62.736  33.406  33.142  64.375  34.417  32.843  64.290  35.378
  34.018  65.319  33.983  34.623  66.436  34.668  34.360  66.796  35.651  35.520
  67.233  33.959  35.945  68.107  34.432  35.744  67.031  32.603  36.405  67.705
  32.079  35.113  66.016  31.927  35.166  66.083  30.851  34.314  65.020  32.602
  30.785  63.460  30.715  30.537  64.364  29.922  30.023  63.224  31.773  30.247
  62.410  32.327  28.862  64.077  32.184  28.281  64.181  31.268  27.953  63.323
  33.129  27.021  63.822  33.392  27.730  62.294  32.849  28.560  63.165  34.534
  29.832  63.268  34.632  27.760  62.809  35.423  29.309  65.537  32.649  28.424
  66.341  33.021  30.557  65.755  32.728  31.173  65.040  32.368  31.197  67.042
  33.037  32.147  67.066  32.503  30.787  67.923  32.545  31.444  67.256  34.525
  32.173  68.165  34.953  30.839  66.497  35.422  30.134  65.849  35.101  31.025
  66.623  36.890  31.053  67.662  37.216  29.786  65.976  37.656  29.624  64.976
  37.255  30.053  65.768  38.692  28.503  66.827  37.452  28.851  67.857  37.528
  28.001  66.699  36.493  27.408  66.521  38.467  27.409  65.564  39.163  26.443
  67.280  38.688  26.453  68.275  38.512  25.783  66.982  39.391  32.369  66.092
  37.425  32.753  65.005  37.043  33.065  66.902  38.252  32.633  67.769  38.539
  34.402  66.576  38.838  34.902  66.047  38.027  35.251  67.848  39.151  34.749
  68.556  39.810  36.602  67.552  39.784  37.208  68.457  39.833  36.368  67.184
  40.783  37.205  66.756  39.348  35.466  68.540  37.909  34.603  68.879  37.659
  34.415  65.603  39.970  33.780  65.814  41.035  35.136  64.486  39.792  35.732
  64.482  38.977  35.166  63.324  40.760  34.690  63.543  41.715  34.472  62.100
  40.126  34.901  61.896  39.145  34.673  61.158  40.635  32.965  62.197  39.995
  32.470  62.217  40.965  32.813  63.102  39.405  32.465  60.983  39.177  32.910
  60.789  38.201  32.578  60.166  39.891  31.010  61.097  38.858  30.336  60.629
  39.447  30.538  61.745  37.797  29.216  61.704  37.596  28.720  61.088  38.225
  28.817  62.138  36.777  31.272  62.375  36.946  32.279  62.419  36.996  30.784
  62.876  36.216  36.697  63.021  41.099  37.641  63.307  40.394  36.874  62.316
  42.225  36.061  61.963  42.709  38.251  61.993  42.763  38.743  62.958  42.882
  38.108  61.178  44.041  37.464  61.722  44.732  37.720  60.211  43.720  39.484
  60.880  44.703  39.634  59.804  45.339  40.429  61.752  44.602  39.125  61.213
  41.814  40.325  61.535  41.552  38.587  60.163  41.212  37.619  59.907  41.345
  39.383  59.280  40.372  40.333  59.133  40.884  38.739  57.888  40.129  37.740
  58.051  39.725  39.650  57.130  39.167  39.136  56.188  38.976  39.731  57.670
  38.223  40.620  56.846  39.574  38.748  57.039  41.475  39.715  56.552  41.603
  38.481  57.687  42.310  37.665  55.913  41.563  36.651  56.301  41.669  37.589
  55.409  40.599  37.914  55.126  42.274  39.688  60.097  39.161  38.789  60.435
  38.407  40.928  60.520  38.910  41.677  60.211  39.513  41.279  61.450  37.850
  40.704  62.369  37.964  42.762  61.751  37.865  42.983  62.216  38.826  43.365
  60.853  37.734  42.991  62.473  37.081  40.923  60.830  36.434  40.329  61.521
  35.570  41.152  59.505  36.275  41.703  58.988  36.945  40.763  58.844  34.933
  41.236  59.384  34.113  41.375  57.426  35.083  40.866  56.790  34.359  42.732
  57.260  34.544  43.255  57.985  35.167  43.092  56.240  34.680  42.816  57.642
  33.527  41.127  56.794  36.331  41.758  56.954  37.037  39.272  58.781  34.617
  38.990  58.450  33.459  38.405  59.202  35.547  38.775  59.520  36.431  36.965
  59.364  35.270  36.811  58.639  34.471  36.099  58.829  36.442  36.291  59.434
  37.328  35.052  59.002  36.193  36.243  57.434  37.001  37.043  56.383  36.625
  37.696  56.395  35.765  36.895  55.272  37.407  37.270  54.370  37.148  35.845
  55.508  38.282  35.194  54.658  39.198  35.571  53.647  39.241  34.182  55.169
  39.994  33.632  54.536  40.675  33.687  56.486  39.797  32.861  56.867  40.379
  34.374  57.346  38.865  34.108  58.381  38.708  35.407  56.851  38.067  36.581
  60.772  34.795  35.424  60.963  34.487  37.405  61.830  34.891  38.366  61.636
  35.137  37.082  63.223  34.550  35.996  63.284  34.628  37.843  64.124  35.481
  38.899  64.202  35.223  37.558  65.148  35.237  37.585  63.980  37.001  36.393
  64.057  37.355  38.594  63.799  37.784  38.396  63.555  38.744  39.569  63.911
  37.546  37.518  63.415  33.058  38.232  64.385  32.724  37.224  62.411  32.207
  36.742  61.583  32.526  37.566  62.423  30.788  37.421  63.441  30.425  39.107
  62.048  30.613  39.407  62.099  29.566  39.687  62.881  31.009  39.522  60.728
  31.241  39.131  60.790  32.256  39.053  59.928  30.668  41.032  60.446  31.370
  41.147  59.369  31.485  41.612  60.810  30.521  41.558  61.217  32.524  40.928
  61.855  32.990  42.752  61.121  33.102  43.722  60.358  32.590  43.556  59.873
  31.720  44.684  60.513  32.856  42.989  61.617  34.274  42.329  62.320  34.573
  43.960  61.661  34.549  36.627  61.535  29.952  36.150  60.521  30.486  36.534
  61.794  28.640  37.180  62.487  28.291  35.900  60.845  27.732  34.915  60.640
  28.153  35.688  61.474  26.364  36.649  61.735  25.921  35.236  60.743  25.694
  34.859  62.749  26.413  34.233  63.103  27.423  34.913  63.428  25.343  36.766
  59.532  27.678  37.967  59.488  27.897  36.027  58.461  27.316  35.073  58.717
  27.102  36.447  57.103  27.043  37.520  57.177  26.865  36.139  56.276  28.338
  35.152  56.527  28.727  36.005  55.224  28.088  37.142  56.638  29.371  38.471
  56.350  29.172  39.099  56.972  30.182  40.171  57.088  30.238  38.237  57.612
  30.963  38.483  58.103  31.810  36.961  57.519  30.411  36.024  58.022  30.601
  35.920  56.410  25.914  34.838  56.745  25.426  36.656  55.365  25.393  37.582
  55.158  25.737  36.086  54.323  24.493  35.083  54.652  24.220  36.965  54.073
  23.282  36.563  53.256  22.683  37.093  54.944  22.638  38.339  53.657  23.561
  38.584  52.603  24.123  39.310  54.392  23.250  40.241  54.225  23.604  39.169
  55.104  22.548  36.000  53.020  25.294  36.573  52.978  26.374  35.335  51.996
  24.853  34.861  52.070  23.964  35.087  50.732  25.608  34.440  51.052  26.425
  34.258  49.578  24.936  33.436  50.147  24.500  34.843  49.207  24.094  33.759
  48.383  25.806  34.562  47.789  26.241  32.906  48.913  27.003  32.228  48.117
  27.311  33.527  49.464  27.709  32.254  49.672  26.571  33.089  47.535  24.798
  32.980  46.555  25.263  32.112  47.972  24.590  33.597  47.351  23.851  36.267
  50.103  26.297  36.157  49.803  27.499  37.435  50.075  25.668  37.342  50.433
  24.728  38.700  49.488  26.192  38.440  48.498  26.566  39.664  49.321  25.036
  39.962  50.278  24.610  41.014  48.642  25.514  41.821  48.774  24.793  41.447
  49.068  26.419  40.845  47.581  25.701  39.058  48.490  23.845  38.793  47.471
  24.127  38.194  49.027  23.453  40.078  48.241  22.722  40.754  47.402  22.883
  39.552  48.018  21.793  40.693  49.119  22.523  39.170  50.375  27.308  39.416
  49.773  28.351  39.194  51.663  27.144  38.943  52.117  26.278  39.606  52.522
  28.199  40.467  52.111  28.726  40.037  53.860  27.665  40.306  54.466  28.530
  41.275  53.859  26.716  42.074  53.290  27.191  40.974  53.394  25.777  41.450
  54.905  26.462  38.973  54.558  27.042  38.357  54.789  27.741  38.613  52.766
  29.326  39.009  53.028  30.442  37.292  52.821  29.011  37.066  52.948  28.034
  36.275  52.598  30.051  36.264  53.449  30.732  35.043  52.539  29.315  35.107
  51.811  28.507  34.195  52.227  29.925  34.706  53.394  28.730  36.616  51.324
  30.834  36.565  51.356  32.038  36.770  50.227  30.145  36.663  50.292  29.142
  36.987  48.967  30.894  36.233  48.862  31.674  36.795  47.739  29.903  35.762
  47.593  29.586  37.405  47.912  29.017  37.206  46.341  30.307  38.204  46.164
  29.906  37.298  46.432  31.389  36.137  44.918  30.044  34.738  45.379  31.130
  34.813  46.446  31.339  33.783  45.101  30.685  34.792  44.838  32.075  38.278
  49.031  31.705  38.217  48.782  32.913  39.385  49.451  31.082  39.389  49.598
  30.083  40.696  49.589  31.809  41.002  48.590  32.118  41.586  50.021  30.656
  41.508  49.252  29.887  41.282  51.006  30.301  43.060  50.087  31.148  43.281
  50.812  31.931  43.311  49.096  31.527  43.977  50.221  29.954  43.826  49.407
  29.245  43.820  51.194  29.489  45.469  50.198  30.300  45.715  51.010  30.985
  45.754  49.269  30.794  46.366  50.294  29.085  47.342  50.326  29.343  46.135
  49.573  28.417  46.262  51.231  28.723  40.715  50.570  32.972  41.399  50.288
  33.983  39.891  51.664  32.923  39.358  51.919  32.104  39.874  52.548  34.110
  40.668  52.262  34.800  40.306  53.950  33.720  39.560  54.436  33.090  40.336
  54.565  34.620  41.700  53.978  33.040  42.927  53.572  33.705  42.909  53.319
  34.755  44.087  53.525  32.880  45.014  53.151  33.289  44.044  53.971  31.501
  45.201  53.885  30.770  46.011  53.822  31.281  42.903  54.610  31.045  42.922
  55.106  30.085  41.717  54.508  31.779  40.746  54.757  31.379  38.656  52.385
  34.930  38.350  53.204  35.789  37.920  51.294  34.715  38.037  50.806  33.839
  36.750  50.904  35.548  36.248  50.121  34.979  37.124  50.145  36.834  37.559
  50.857  37.535  36.219  49.712  37.260  38.020  49.089  36.528  38.904  49.449
  36.627  35.789  52.027  35.785  35.487  52.371  36.905  35.382  52.734  34.786
  35.637  52.392  33.870  34.722  54.041  34.824  35.236  54.494  35.672  35.001
  54.935  33.568  34.610  54.438  32.680  34.498  56.326  33.686  34.691  56.903
  32.782  33.409  56.320  33.645  34.869  56.800  34.595  36.531  55.007  33.248
  36.850  54.002  32.973  36.579  55.723  32.428  37.076  55.465  34.074  33.271
  54.053  35.132  32.394  53.828  34.265  32.904  54.040  36.455  33.701  54.115
  37.071  31.655  53.429  36.804  31.621  52.430  36.368  31.492  53.188  38.327
  32.435  52.914  38.802  30.875  54.434  39.012  29.897  54.676  38.597  30.784
  54.372  40.096  31.582  55.261  38.963  30.606  52.010  38.603  29.618  52.255
  38.215  30.894  51.169  37.972  30.566  51.738  39.658  30.386  54.172  36.174
  29.445  53.394  35.934  30.356  55.496  35.835  31.339  56.512  36.219  32.142
  56.431  35.486  31.657  56.380  37.253  30.642  57.870  36.085  31.287  58.648
  35.676  30.310  58.232  37.058  29.486  57.582  35.103  29.865  57.763  34.097
  28.609  58.191  35.325  29.173  56.152  35.219  28.364  56.039  35.941  28.747
  55.649  33.822  27.555  55.436  33.551  29.727  55.107  32.990  30.692  55.244
  33.255  29.390  54.287  31.831  28.678  54.812  31.194  30.699  54.060  30.968
  31.401  53.548  31.627  30.319  53.270  29.802  31.180  53.363  29.141  30.028
  52.252  30.058  29.505  53.823  29.332  31.387  55.401  30.520  32.259  55.191
  29.900  30.647  56.051  30.053  31.815  55.777  31.450  28.711  52.991  32.296
  27.682  52.545  31.808  29.240  52.310  33.323  30.162  52.602  33.617  28.799
  50.957  33.738  28.632  50.398  32.818  29.963  50.264  34.491  30.370  50.887
  35.287  29.593  49.308  34.863  31.067  49.866  33.602  32.214  50.668  33.518
  32.351  51.513  34.177  33.114  50.452  32.419  33.912  51.146  32.201  32.946
  49.333  31.572  33.758  49.116  30.469  33.462  48.330  30.004  31.950  48.400
  31.883  31.915  47.495  31.295  30.989  48.665  32.843  30.139  48.013  32.981
  27.463  50.868  34.460  26.605  50.039  34.173  27.237  51.834  35.385  28.044
  52.425  35.526  25.910  52.234  35.907  25.545  51.426  36.539  25.948  53.504
  36.699  26.631  54.206  36.220  25.025  54.078  36.777  26.470  53.251  38.106
  25.746  52.704  38.711  27.383  52.656  38.098  26.917  54.516  38.894  27.051
  55.606  38.309  27.485  54.367  40.040  27.343  53.452  40.442  27.919  55.112
  40.566  24.985  52.414  34.626  23.961  51.800  34.575  25.350  53.312  33.707
  26.186  53.877  33.668  24.346  53.698  32.701  23.400  54.004  33.148  24.893
  54.835  31.855  25.150  55.713  32.448  25.879  54.512  31.518  24.028  55.226
  30.691  24.428  55.913  29.945  24.084  54.331  30.071  22.609  55.558  31.030
  21.818  55.816  30.074  22.252  55.664  32.206  24.012  52.474  31.802  22.853
  52.334  31.405  24.997  51.649  31.415  25.939  51.765  31.761  24.639  50.468
  30.662  24.008  50.767  29.826  25.825  49.561  30.176  26.315  49.155  31.061
  25.318  48.706  29.728  26.951  50.056  29.303  26.889  51.341  28.730  25.981
  51.927  28.747  28.037  51.799  28.005  28.063  52.792  27.581  29.188  50.932
  27.870  30.056  51.253  27.314  29.234  49.700  28.598  30.133  49.104  28.558
  28.085  49.265  29.289  28.114  48.369  29.891  23.670  49.509  31.478  22.672
  49.087  30.931  23.898  49.332  32.775  24.641  49.839  33.235  23.005  48.632
  33.681  22.736  47.687  33.209  23.817  48.367  34.961  23.819  49.288  35.544
  23.224  47.640  35.517  24.813  47.988  34.735  21.549  49.277  33.775  20.625
  48.422  33.856  21.395  50.606  33.703  22.224  51.174  33.600  20.072  51.252
  33.712  19.524  50.786  34.531  20.187  52.738  34.031  20.727  53.220  33.216
  19.203  53.202  33.959  20.775  53.029  35.410  20.143  52.494  36.119  21.804
  52.735  35.620  20.760  54.499  35.694  19.886  54.982  35.259  20.690  54.614
  36.776  21.905  55.144  35.046  22.027  55.087  34.045  22.731  55.956  35.620
  22.770  56.040  36.924  22.436  55.281  37.500  23.521  56.555  37.361  23.381
  56.746  34.806  23.319  56.556  33.816  23.998  57.474  35.138  19.335  51.149
  32.381  18.101  50.890  32.336  20.108  51.292  31.288  21.084  51.523  31.404
  19.575  51.190  29.924  18.629  51.724  29.834  20.592  51.637  28.887  21.605
  51.304  29.110  20.362  51.257  27.891  20.590  53.212  28.801  19.552  53.542
  28.751  21.049  53.615  29.703  21.362  53.701  27.534  21.108  53.304  26.381
  22.310  54.634  27.694  22.484  54.951  28.637  22.823  54.914  26.870  19.161
  49.759  29.491  18.161  49.505  28.783  19.814  48.710  30.032  20.542  48.961
  30.686  19.330  47.327  29.984  19.171  47.040  28.945  20.484  46.372  30.475
  20.880  46.796  31.398  19.952  44.918  30.662  19.149  44.783  31.387  19.572
  44.500  29.730  20.705  44.168  30.903  21.605  46.386  29.396  21.353  45.658
  28.625  21.686  47.365  28.923  22.956  45.888  29.991  23.648  45.752  29.160
  23.247  46.594  30.770  22.733  44.929  30.457  18.049  47.008  30.710  16.992
  46.857  30.169  18.057  47.210  32.043  18.987  47.279  32.431  16.945  47.284
  33.041  17.154  48.085  33.751  15.981  47.470  32.568  16.861  45.987  33.875
  17.365  44.977  33.402  16.165  46.166  35.014  15.540  46.954  35.114  16.184
  45.096  35.990  17.222  44.868  36.235  15.628  45.706  37.294  15.868  45.090
  38.161  16.141  46.633  37.550  14.026  45.831  37.277  13.581  44.864  37.512
  13.822  46.494  38.118  13.321  46.484  36.106  13.714  47.615  35.788  12.288
  46.013  35.601  15.524  43.734  35.547  16.112  42.651  35.765  14.307  43.643
  34.999  13.774  44.455  34.721  13.834  42.335  34.538  13.804  41.548  35.292
  12.312  42.588  34.098  12.266  43.602  33.699  11.861  41.763  33.547  11.878
  42.594  35.098  14.629  41.733  33.367  14.687  40.521  33.187  15.107  42.625
  32.509  14.942  43.606  32.683  15.876  42.253  31.256  15.382  41.379  30.832
  15.928  43.509  30.345  15.011  44.097  30.356  16.708  44.168  30.728  16.267
  43.173  28.908  17.349  43.291  28.847  15.877  42.183  28.671  15.592  44.053
  27.877  15.851  43.601  26.919  14.518  43.994  28.055  16.001  45.512  27.899
  15.918  45.980  28.791  16.134  46.283  26.858  16.531  47.524  27.042  16.580
  47.934  27.964  16.268  48.242  26.383  15.873  45.885  25.677  15.519  44.958
  25.492  16.032  46.383  24.812  17.293  41.870  31.609  17.848  41.005  30.904
  17.887  42.438  32.657  17.530  43.301  33.040  19.155  41.945  33.188  19.831
  41.681  32.375  19.796  43.062  34.110  19.901  44.030  33.621  19.078  43.268
  34.905  21.152  42.755  34.714  21.297  43.470  35.524  21.077  41.773  35.182
  22.557  42.846  33.593  22.747  44.632  33.438  22.927  45.135  34.388  23.541
  44.898  32.741  21.823  45.030  33.018  19.026  40.656  33.978  19.954  39.823
  33.929  17.884  40.482  34.651  17.347  41.309  34.869  17.494  39.274  35.378
  18.301  39.123  36.095  16.182  39.401  36.096  16.251  40.321  36.677  15.333
  39.494  35.418  15.948  38.272  36.855  15.296  38.617  37.470  17.456  38.056
  34.410  18.247  37.117  34.583  16.694  38.145  33.289  16.089  38.953  33.257
  16.543  37.166  32.228  16.154  36.238  32.649  15.651  37.741  31.099  14.664
  37.938  31.519  16.120  38.669  30.774  15.575  36.735  29.946  15.154  37.328
  29.134  16.529  36.401  29.538  14.594  35.562  30.223  15.123  34.968  30.968
  13.681  35.924  30.695  14.328  34.657  29.076  13.802  35.263  28.338  15.273
  34.398  28.599  13.709  33.384  29.441  14.119  32.911  30.233  12.726  33.507
  29.640  13.682  32.870  28.572  17.939  36.743  31.699  18.275  35.577  31.801
  18.853  37.636  31.325  18.622  38.610  31.462  20.170  37.259  30.681  20.030
  36.586  29.835  20.876  38.378  29.965  20.125  38.968  29.440  21.299  39.098
  30.666  21.915  37.890  28.907  22.354  38.783  28.462  22.714  37.320  29.382
  21.263  36.915  27.600  20.067  38.054  26.861  19.989  37.839  25.795  19.083
  37.898  27.304  20.445  39.063  27.025  21.107  36.642  31.692  21.743  35.629
  31.350  21.197  37.144  32.950  20.628  37.934  33.221  22.029  36.521  34.007
  23.059  36.468  33.652  22.007  37.397  35.239  20.971  37.614  35.498  22.390
  36.949  36.157  22.851  38.632  35.032  22.618  39.139  34.095  22.699  39.719
  36.122  23.325  40.606  36.023  21.649  39.983  35.996  22.758  39.321  37.135
  24.382  38.449  34.983  24.723  38.024  35.927  24.771  37.798  34.200  24.918
  39.392  34.881  21.534  35.090  34.352  22.332  34.171  34.544  20.186  34.901
  34.420  19.563  35.681  34.262  19.673  33.496  34.457  20.133  32.917  35.258
  18.192  33.512  34.760  17.716  34.083  33.963  17.867  32.472  34.804  17.792
  34.005  36.132  17.752  35.294  36.574  17.961  36.126  36.041  17.378  35.274
  37.863  17.334  36.183  38.444  17.197  34.002  38.288  17.461  33.188  37.191
  17.618  32.120  37.165  19.950  32.643  33.228  20.240  31.461  33.383  19.930
  33.205  32.013  19.738  34.172  31.793  20.428  32.405  30.854  19.838  31.490
  30.888  19.969  33.200  29.575  18.981  33.660  29.584  20.628  34.060  29.459
  20.030  32.562  28.693  21.939  31.996  30.797  22.342  30.973  30.265  22.734
  32.849  31.465  22.333  33.696  31.842  24.133  32.634  31.646  24.617  32.285
  30.733  24.897  33.943  32.040  24.268  34.548  32.693  25.807  33.655  32.568
  25.330  34.817  30.922  24.665  34.807  29.679  23.852  34.122  29.484  24.993
  35.806  28.661  24.283  35.902  27.853  26.031  36.711  28.889  26.208  37.471
  28.143  26.808  36.585  30.068  27.659  37.198  30.324  26.444  35.670  31.077
  26.982  35.723  32.012  24.350  31.553  32.764  25.354  30.854  32.632  23.471
  31.514  33.793  22.738  32.208  33.786  23.769  30.871  35.111  22.867  31.038
  35.700  23.738  29.349  34.940  24.643  28.970  34.464  23.721  28.881  35.925
  22.557  28.847  34.172  22.586  28.442  32.991  21.501  28.798  34.850  24.931
  31.575  35.905  25.880  30.937  36.389  24.935  32.936  35.878  24.121  33.383
  35.481  26.021  33.808  36.357  26.958  33.285  36.166  26.064  35.156  35.636
  26.262  34.953  34.584  25.091  35.630  35.769  27.188  36.137  36.051  28.369
  36.212  35.306  28.464  35.647  34.391  29.479  36.981  35.760  30.396  36.981
  35.190  29.429  37.658  36.994  30.490  38.435  37.418  31.269  38.322  36.868
  28.242  37.587  37.750  28.246  38.062  38.720  27.107  36.913  37.244  26.158
  36.940  37.760  25.896  33.942  37.874  25.008  34.653  38.383  26.794  33.357
  38.612  27.471  32.916  38.006  26.902  33.228  40.074  27.822  32.705  40.337
  26.970  34.248  40.453  25.736  32.449  40.731  25.242  31.443  40.187  25.181
  33.033  41.816  25.515  33.933  42.132  23.922  32.682  42.457  23.767  31.604
  42.422  23.970  33.001  44.007  23.185  32.527  44.596  24.876  32.636  44.490
  23.893  34.478  44.308  24.364  35.293  43.532  23.212  34.869  45.359  23.151
  35.845  45.609  22.795  34.193  45.984  22.739  33.405  41.786  21.639  33.239
  42.324  22.914  34.223  40.724  23.856  34.404  40.407  21.869  34.903  39.945
  22.459  35.470  39.225  20.995  33.917  39.187  20.348  33.338  39.847  20.241
  34.436  38.597  21.689  32.990  38.130  21.560  33.464  37.157  22.736  32.893
  38.417  21.136  31.515  38.136  21.914  30.586  37.870  19.955  31.234  38.432
  21.038  35.985  40.595  19.963  36.372  40.024  21.301  36.314  41.923  22.124
  35.912  42.348  20.409  37.067  42.854  19.416  36.922  42.430  20.346  36.456
  44.210  20.073  35.401  44.255  21.361  36.624  44.569  19.323  37.280  45.076
  18.301  37.794  44.591  19.535  37.273  46.318  20.465  38.641  42.771  20.929
  39.325  43.656  20.105  39.193  41.573  19.750  38.621  40.820  20.179  40.616
  41.270  21.209  40.969  41.337  19.595  40.838  39.925  19.596  41.905  39.702
  20.389  40.218  38.816  20.509  39.143  38.947  19.988  40.463  37.832  21.331
  40.761  38.738  18.095  40.487  39.798  17.975  39.531  39.287  17.538  40.345
  40.724  17.309  41.574  39.040  17.684  41.573  38.016  16.231  41.425  38.968
  17.449  42.571  39.457  19.480  41.616  42.223  19.204  42.778  41.989  19.056
  41.169  43.377  19.267  40.218  43.642  18.166  41.892  44.295  17.306  42.295
  43.758  17.705  40.918  45.470  17.315  41.560  46.261  16.869  40.303  45.135
  18.718  40.109  45.976  18.736  39.269  45.513  18.940  43.103  44.856  19.933
  42.971  45.602  18.524  44.296  44.531  17.699  44.298  43.948  19.110  45.585
  45.013  18.677  45.903  45.961  20.193  45.485  45.091  18.812  46.784  44.072
  17.929  46.802  43.288  19.608  47.799  44.330  20.337  47.787  45.029  19.547
  48.943  43.478  18.472  49.099  43.380  20.199  50.222  44.058  19.504  50.559
  44.827  21.086  49.984  44.644  20.639  51.285  43.033  19.829  51.927  42.356
  21.923  51.509  42.868  22.180  51.943  41.994  22.553  50.912  43.385  20.076
  48.600  42.018  21.121  47.990  41.879  19.347  48.977  40.938  18.760  49.745
  41.229  19.356  48.370  39.596  19.289  47.288  39.709  18.258  49.001  38.713
  17.289  48.761  39.150  18.402  50.566  38.555  18.274  51.053  39.522  19.289
  50.955  38.056  17.603  51.020  37.969  18.340  48.446  37.321  17.369  48.484
  36.827  19.082  48.884  36.653  18.470  47.369  37.430  20.728  48.607  38.964
  21.324  47.738  38.307  21.382  49.715  39.287  21.002  50.423  39.899  22.757
  50.017  38.827  23.004  49.326  38.021  22.777  51.418  38.172  23.704  51.585
  37.622  22.051  51.250  37.377  22.343  52.646  39.059  21.981  52.368  40.228
  22.472  53.751  38.547  23.814  49.906  39.946  24.875  50.544  39.895  23.640
  49.001  40.939  22.822  48.409  40.931  24.680  48.623  41.931  25.594  48.657
  41.338  24.677  49.702  43.076  25.594  49.586  43.653  24.680  50.742  42.749
  23.595  49.443  43.936  23.944  49.045  44.737  24.597  47.177  42.474  25.552
  46.778  43.231  23.637  46.365  42.092  23.022  46.619  41.332  23.504  45.044
  42.759  23.216  45.260  43.788  22.349  44.294  42.028  22.240  43.337  42.539
  21.446  44.849  42.278  22.501  43.918  40.564  23.276  42.818  40.168  23.805
  42.276  40.939  23.686  42.632  38.876  24.493  41.948  38.660  23.055  43.434
  37.943  23.392  43.470  36.917  22.031  44.334  38.255  21.415  44.871  37.549
  21.737  44.582  39.605  20.963  45.295  39.849  24.686  44.058  42.929  24.776
  43.217  43.792  25.666  44.149  41.951  25.488  44.750  41.160  26.900  43.348
  41.805  26.791  42.362  42.256  27.204  43.261  40.283  28.036  42.580  40.109
  26.320  42.861  39.787  27.601  44.530  39.658  28.912  44.909  39.677  29.690
  44.229  39.991  29.020  46.281  39.353  29.871  46.803  39.510  27.754  46.780
  38.987  27.268  47.995  38.387  27.878  48.833  38.084  25.935  48.143  38.106
  25.486  49.056  37.745  25.096  47.004  38.355  24.048  47.184  38.169  25.553
  45.809  38.854  24.903  44.957  38.993  26.877  45.676  39.178  28.059  43.927
  42.640  29.191  43.427  42.685  27.770  45.012  43.406  26.984  45.573  43.110
  28.682  45.730  44.385  29.574  45.111  44.479  29.265  46.985  43.561  29.835
  46.498  42.770  28.385  47.505  43.182  30.105  47.945  44.329  29.481  48.323
  45.138  31.469  47.442  44.854  31.506  46.528  45.446  32.099  47.220  43.993
  31.924  48.198  45.494  30.542  49.122  43.476  29.658  49.641  43.105  31.247
  49.794  43.964  30.982  48.877  42.509  28.072  46.070  45.750  28.864  46.304
  46.656  26.737  46.236  45.945  26.144  46.150  45.132  25.979  46.355  47.205
  26.633  45.936  47.969  25.980  47.888  47.530  25.653  48.041  48.559  27.029
  48.186  47.525  25.220  48.743  46.567  24.077  48.399  46.174  25.589  49.931
  46.402  24.586  45.711  47.275  23.687  46.066  47.994  24.338  44.681  46.403
  25.016  44.411  45.705  23.135  43.870  46.412  22.481  44.063  47.262  22.651
  44.072  45.456  23.422  42.369  46.457  24.532  41.976  46.911  22.437  41.555
  46.127  21.571  41.940  45.778  22.373  40.159  46.490  22.485  40.014  47.564
  21.371  39.756  46.343  23.397  39.214  45.835  23.646  38.099  46.427  23.823
  39.528  44.573  23.439  40.340  44.112  24.568  38.588  43.776  24.047  37.631
  43.790  24.415  38.960  42.261  23.368  39.239  42.145  25.268  40.266  41.974
  25.167  40.476  40.909  24.867  41.095  42.557  26.323  40.099  42.191  24.818
  37.951  41.217  25.891  37.762  41.181  24.347  37.030  41.562  24.132  38.229
  39.904  24.569  37.468  39.257  23.062  38.141  40.093  24.397  39.176  39.434
  25.986  38.321  44.287  26.681  39.267  44.690  26.509  37.142  43.940  25.940
  36.562  43.340  27.716  36.507  44.341  28.435  37.305  44.525  27.472  35.713
  45.652  26.700  34.982  45.410  28.376  35.163  45.914  27.017  36.461  46.822
  26.035  36.903  46.660  26.892  35.698  47.590  28.069  37.495  47.323  28.887
  36.828  47.598  28.439  38.099  46.494  27.620  38.237  48.564  27.820  37.820
  49.463  26.864  39.342  48.607  26.348  39.874  47.559  26.652  39.561  46.648
  25.862  40.751  47.685  26.603  39.921  49.687  27.002  39.438  50.478  25.798
  40.513  49.835  28.309  35.538  43.375  27.580  34.802  42.727  29.676  35.485
  43.473  30.129  35.972  44.233  30.496  34.601  42.645  29.951  33.663  42.537
  30.776  35.151  41.211  29.792  35.506  40.904  31.710  36.408  41.144  32.741
  36.080  41.273  31.642  36.974  40.214  31.463  37.116  41.935  31.121  34.045
  40.185  32.137  33.716  40.405  30.421  33.222  40.330  31.039  34.505  38.755
  31.225  33.595  38.185  30.026  34.710  38.407  31.727  35.320  38.529  31.801
  34.077  43.317  32.325  34.768  44.184  32.210  32.806  43.064  31.600  32.176
  42.561  33.443  32.225  43.560  33.843  32.755  44.425  33.170  30.759  43.990
  33.909  30.376  44.693  32.284  30.658  44.617  33.017  29.870  42.868  32.355
  29.222  43.121  34.495  32.351  42.523  34.322  32.528  41.289  35.807  32.256
  42.917  36.031  32.204  43.901  37.040  32.256  42.019  36.978  33.088  41.317
  38.329  32.246  42.866  38.244  31.497  43.654  39.123  32.116  42.131  38.467
  33.173  43.421  37.071  31.076  41.077  37.508  31.277  40.003  36.466  29.883
  41.384  35.935  29.787  42.237  36.196  28.784  40.386  37.136  28.698  39.841
  35.908  27.443  41.007  35.421  26.758  40.313  37.175  26.795  41.527  37.676
  27.439  42.249  37.024  25.809  41.965  37.855  26.671  40.684  34.992  27.580
  42.043  35.352  28.134  42.740  35.128  29.194  39.338  35.318  29.035  38.123
  34.003  29.788  39.752  33.673  29.863  40.704  32.930  30.059  38.807  32.695
  29.173  38.218  31.733  30.385  39.649  31.603  29.498  40.270  31.934  31.289
  40.222  30.398  30.476  38.877  29.603  30.618  39.609  30.409  31.389  38.281
  29.992  29.373  37.901  29.683  29.699  36.774  30.026  28.169  38.330  33.303
  31.145  37.798  32.879  30.982  36.663  34.205  32.101  38.180  34.661  32.080
  39.081  34.747  33.078  37.238  33.852  33.551  36.835  35.699  33.960  38.021
  36.540  33.402  38.434  36.191  34.676  37.363  35.185  34.818  39.248  34.263
  34.387  39.636  35.913  34.821  40.059  34.737  36.247  38.966  34.344  36.639
  37.831  34.625  37.130  39.967  35.018  36.918  40.873  34.457  38.094  39.719
  35.439  32.329  36.086  35.147  32.563  34.951  36.322  31.319  36.356  36.429
  30.996  37.307  37.026  30.558  35.285  37.538  31.273  34.642  38.096  29.590
  35.844  37.713  28.986  36.667  38.580  28.547  34.809  37.755  27.851  34.664
  38.839  29.056  33.880  39.353  27.911  35.241  39.125  30.562  36.560  39.589
  31.139  35.760  38.693  31.244  37.293  40.307  29.791  37.148  40.800  29.070
  36.496  41.003  30.520  37.563  39.996  29.064  37.899  36.093  29.767  34.426
  36.247  29.712  33.228  35.054  29.157  35.011  35.026  29.112  36.019  34.023
  28.484  34.165  34.521  27.706  33.587  32.970  27.665  35.084  33.460  26.953
  35.749  32.425  28.352  35.732  32.085  26.962  34.239  31.307  27.483  34.026
  33.334  29.443  33.210  33.268  29.149  31.975  33.037  30.667  33.641  33.136
  30.845  34.630  32.544  31.794  32.792  31.670  31.361  32.305  31.968  32.845
  33.835  31.134  32.347  34.330  32.713  33.067  34.599  31.509  34.224  33.324
  30.432  34.321  32.424  29.830  33.456  32.191  30.000  35.523  31.850  29.209
  35.577  31.117  30.750  36.694  32.140  30.367  37.653  31.823  31.868  36.606
  33.015  32.360  37.532  33.274  32.270  35.394  33.615  33.130  35.292  34.259
  33.483  32.436  31.772  33.150  32.587  30.568  34.715  32.724  32.160  34.919
  32.564  33.137  35.812  33.086  31.241  35.523  34.073  30.878  37.061  33.241
  32.101  37.293  32.304  32.607  37.917  33.429  31.452  37.044  34.436  33.149
  36.168  34.482  33.795  38.266  34.212  34.010  39.166  34.205  33.396  38.311
  34.911  34.845  38.219  33.254  34.529  37.117  35.902  32.589  37.915  35.950
  31.849  36.160  36.080  32.099  37.343  36.608  33.389  36.220  32.080  30.111
  36.209  32.548  28.972  36.253  30.782  30.445  36.200  30.512  31.417  36.212
  29.657  29.503  37.111  29.790  28.900  36.348  28.218  30.181  35.499  28.268
  30.862  36.132  27.664  29.267  37.686  27.902  30.792  38.547  27.986  30.130
  37.771  28.624  31.604  37.634  26.519  31.350  38.489  26.444  32.022  36.646
  26.493  31.809  37.842  25.553  30.290  38.731  25.567  29.810  37.090  24.625
  29.777  37.494  23.968  28.734  38.425  24.113  28.372  36.860  23.296  28.325
  35.974  24.305  30.236  35.443  24.842  30.907  35.423  23.603  29.762  35.033
  29.590  28.498  35.184  29.369  27.317  33.852  29.876  28.935  33.789  30.137
  29.909  32.705  30.069  28.070  32.674  29.231  27.374  31.363  29.986  28.850
  31.277  30.832  29.531  30.514  29.989  28.166  31.206  28.591  29.568  30.731
  28.019  28.772  32.129  28.211  30.005  30.186  28.743  30.743  30.579  29.485
  31.439  29.184  29.058  30.452  30.065  27.367  31.380  29.916  26.733  30.505
  31.084  27.130  31.684  29.056  27.171  32.456  28.996  26.208  32.754  29.311
  27.817  33.189  28.170  27.547  32.149  32.779  31.303  27.210  32.325  31.279
  26.040  33.310  32.412  27.805  33.546  32.375  28.786  33.613  33.593  26.948
  32.684  33.936  26.493  34.171  34.814  27.746  33.531  34.966  28.616  35.136
  34.522  28.159  34.413  36.130  26.998  35.181  35.893  26.262  33.173  36.673
  26.433  32.688  35.986  25.739  32.467  36.958  27.212  33.450  37.581  25.896
  35.039  37.220  27.864  35.873  36.767  28.401  35.375  38.103  27.321  34.370
  37.486  28.682  34.581  33.249  25.798  34.373  33.480  24.589  35.642  32.517
  26.219  35.791  32.305  27.195  36.702  32.051  25.301  37.157  32.958  24.903
  37.805  31.306  26.096  38.343  31.984  26.759  37.484  30.384  26.580  38.906
  30.894  25.180  39.994  31.723  24.935  40.215  32.655  25.434  40.923  31.459
  23.912  41.596  32.235  23.576  40.849  30.264  23.196  41.803  29.928  22.300
  41.738  28.991  22.100  39.848  29.312  23.520  39.693  28.415  22.938  38.854
  29.657  24.460  38.079  28.926  24.644  36.133  31.216  24.090  36.267  31.547
  22.889  35.297  30.218  24.413  35.004  30.057  25.366  34.627  29.314  23.384
  35.345  29.198  22.573  34.349  27.893  23.987  33.931  27.929  24.992  33.789
  27.139  23.433  35.638  27.118  24.122  36.570  26.848  23.100  37.630  26.222
  23.718  38.412  25.746  23.145  37.389  26.105  25.010  37.987  25.647  25.683
  36.146  26.654  25.289  35.762  26.811  26.286  33.420  29.951  22.714  32.694
  29.153  22.151  33.135  31.265  22.952  33.876  31.880  23.256  31.973  31.944
  22.468  31.987  32.877  23.033  32.237  32.277  21.002  32.409  31.286  20.581
  31.299  32.717  20.664  33.542  33.140  20.751  33.626  34.297  21.194  34.506
  32.779  19.913  35.239  33.460  19.772  34.566  31.856  19.507  30.628  31.199
  22.799  29.736  31.038  21.903  30.461  30.642  23.972  31.121  30.838  24.711
  29.281  29.818  24.410  28.838  29.413  23.500  29.717  28.460  25.145  30.084
  28.764  26.126  28.755  27.957  25.239  30.729  27.567  24.452  31.556  28.245
  24.239  30.883  26.709  25.105  30.354  27.055  22.998  29.851  27.863  22.467
  31.238  26.845  22.394  29.362  25.845  22.989  29.614  25.061  23.703  28.358
  26.146  23.288  29.197  25.388  21.633  28.686  24.517  21.644  28.657  26.016
  21.054  30.091  25.162  21.221  28.077  30.421  25.158  26.986  29.895  25.114
  28.262  31.613  25.715  29.100  32.108  25.445  27.196  32.276  26.487  26.724
  31.621  27.219  27.864  33.425  27.307  28.148  34.170  26.564  27.101  33.919
  27.909  29.082  32.985  28.193  29.696  32.268  27.648  29.921  34.224  28.400
  30.903  33.975  28.803  30.084  34.722  27.444  29.398  34.830  29.140  28.599
  32.474  29.579  28.205  31.468  29.437  29.491  32.400  30.201  27.931  33.261
  29.929  26.174  32.839  25.420  26.588  33.107  24.301  24.909  32.791  25.763
  24.827  32.417  26.697  23.807  32.996  24.897  23.716  32.119  24.256  22.666
  33.026  25.933  22.672  32.127  26.548  22.783  33.862  26.623  21.314  33.058
  25.304  20.681  32.020  24.612  19.412  32.385  24.512  18.679  31.770  24.011
  19.141  33.538  25.169  18.270  34.047  25.220  20.410  34.011  25.639  20.589
  34.823  26.328  23.783  34.238  24.014  23.123  34.266  22.980  24.448  35.284
  24.440  24.906  35.332  25.339  24.811  36.533  23.713  23.885  37.051  23.465
  25.499  37.459  24.720  25.888  38.348  24.224  24.527  38.070  25.787  24.982
  38.628  26.606  23.932  38.863  25.334  23.837  37.308  26.149  26.626  36.821
  25.504  27.323  36.382  24.790  27.233  37.564  26.022  26.247  36.068  26.195
  25.594  36.310  22.417  26.164  35.259  22.304  25.757  37.319  21.496  25.324
  38.218  21.655  26.307  37.038  20.148  25.890  36.099  19.784  25.994  38.160
  19.144  26.361  37.809  18.180  24.926  38.332  19.010  26.706  39.330  19.605
  26.260  39.660  20.388  27.853  36.809  20.172  28.528  37.114  21.175  28.399
  36.106  19.172  27.752  35.883  18.429  29.840  35.931  19.049  30.157  35.658
  20.056  30.174  34.840  18.025  29.610  33.969  18.357  29.922  35.153  17.012
  31.682  34.530  18.012  32.257  35.400  17.694  32.070  34.199  18.975  31.890
  33.333  17.161  31.158  32.300  17.420  32.765  33.382  16.312  30.516  37.270
  18.740  31.587  37.540  19.312  29.976  38.215  18.005  29.174  37.947  17.453
  30.541  39.535  17.818  31.524  39.409  17.364  29.665  40.341  16.823  29.735
  39.753  15.908  28.651  40.403  17.217  30.130  41.806  16.509  30.324  42.329
  17.445  31.054  41.634  15.957  29.171  42.667  15.711  29.242  42.318  14.681
  28.164  42.544  16.108  29.535  44.071  15.567  29.788  44.300  14.617  29.483
  45.020  16.460  29.878  46.204  16.193  30.562  46.309  15.457  29.661  46.934
  16.856  28.792  44.885  17.557  28.340  44.010  17.783  28.636  45.707  18.122
  30.743  40.219  19.187  31.803  40.646  19.488  29.765  40.221  20.080  28.927
  39.735  19.794  29.837  40.749  21.487  30.081  41.794  21.296  28.472  40.794
  22.146  28.130  39.762  22.227  28.569  41.164  23.167  27.597  41.735  21.621
  26.693  41.471  21.811  30.859  40.101  22.378  31.678  40.735  23.073  30.820
  38.752  22.436  30.145  38.300  21.837  31.848  37.906  23.139  32.038  38.262
  24.152  31.404  36.448  23.060  31.224  36.053  22.060  32.298  35.957  23.443
  30.074  36.165  23.897  30.195  36.486  24.931  29.196  36.660  23.483  29.738
  34.645  23.908  30.070  33.867  24.811  28.914  34.341  22.859  28.535  35.010
  22.204  28.502  33.420  22.906  33.270  38.194  22.595  34.182  38.350  23.348
  33.347  38.259  21.240  32.520  38.132  20.675  34.652  38.698  20.546  35.451
  38.020  20.846  34.579  38.502  19.043  33.630  38.905  18.688  35.381  39.143
  18.677  34.863  37.013  18.622  35.885  36.699  18.831  34.099  36.338  19.009
  34.691  36.977  17.104  33.644  37.277  17.049  35.420  37.612  16.602  34.727
  35.578  16.605  33.871  35.048  16.529  35.828  34.894  16.279  37.051  35.304
  16.281  37.257  36.289  16.366  37.706  34.565  16.071  35.595  33.606  16.016
  34.647  33.259  16.054  36.367  32.975  15.856  35.150  40.136  20.929  36.262
  40.313  21.419  34.344  41.211  20.791  33.478  41.134  20.276  34.579  42.560
  21.338  35.394  43.066  20.820  33.425  43.504  21.146  32.580  43.112  21.712
  33.674  44.873  21.677  34.498  45.394  21.190  32.802  45.514  21.545  33.824
  44.882  22.757  33.081  43.609  19.579  33.839  44.159  19.021  33.140  42.641
  19.081  31.745  44.278  19.357  31.679  44.314  18.270  30.978  43.672  19.840
  31.705  45.336  19.616  35.124  42.566  22.800  36.201  43.181  22.965  34.415
  41.993  23.757  33.603  41.496  23.418  34.702  42.213  25.209  34.921  43.258
  25.428  33.468  41.794  26.017  33.128  40.786  25.779  33.777  41.936  27.520
  32.930  41.601  28.118  34.643  41.333  27.789  33.990  42.992  27.690  32.328
  42.809  25.675  31.877  42.552  24.717  31.579  42.526  26.414  32.716  43.818
  25.816  36.039  41.475  25.559  36.853  41.888  26.377  36.345  40.430  24.800
  35.665  40.214  24.085  37.720  39.881  24.750  37.961  39.734  25.802  37.788
  38.642  23.976  37.158  38.687  23.088  38.803  38.419  23.647  37.443  37.441
  24.761  38.122  37.361  25.610  36.439  37.582  25.162  37.325  36.052  24.051
  38.288  35.740  23.648  37.114  35.301  24.812  36.143  36.023  23.005  35.229
  36.359  23.495  36.330  36.714  22.183  36.003  34.626  22.533  35.448  34.624
  21.689  36.846  34.089  22.389  35.479  34.143  23.248  38.798  40.863  24.366
  39.900  40.716  24.907  38.540  41.830  23.475  37.664  41.850  22.973  39.455
  42.973  23.205  40.436  42.503  23.260  39.125  43.515  21.809  38.758  42.789
  21.084  38.256  44.161  21.941  40.244  44.318  21.206  39.697  44.940  20.497
  40.695  44.876  22.027  41.251  43.429  20.571  41.843  42.488  21.115  41.697
  43.740  19.355  41.209  44.500  18.903  42.205  43.003  18.887  39.398  44.027
  24.333  40.465  44.674  24.627  38.313  44.254  25.059  37.490  43.746  24.767
  38.127  45.281  26.170  38.485  46.287  25.952  36.625  45.386  26.520  36.029
  45.580  25.628  36.182  44.525  27.021  36.523  46.156  27.285  38.996  44.745
  27.335  39.730  45.514  27.911  38.892  43.468  27.751  38.116  42.951  27.362
  39.798  42.829  28.790  39.759  43.345  29.749  39.356  41.398  28.961  39.302
  40.967  27.962  40.098  40.839  29.532  38.021  41.317  29.746  38.036  41.435
  30.830  37.335  42.052  29.325  37.262  39.668  29.494  38.579  38.434  29.766
  38.577  38.214  30.833  38.137  37.532  29.342  39.512  38.705  29.272  41.342
  42.885  28.413  42.124  42.492  29.286  41.801  43.458  27.334  41.122  43.918
  26.744  43.186  43.553  26.912  43.593  42.550  26.791  43.258  44.143  25.543
  42.523  43.612  24.939  43.088  45.219  25.537  44.521  44.012  24.677  45.315
  44.613  25.120  45.047  42.551  24.593  45.451  42.187  25.538  44.191  41.943
  24.302  45.765  42.414  23.785  44.140  44.538  23.220  43.532  45.437  23.319
  45.058  44.853  22.724  43.528  43.845  22.642  44.029  44.144  27.997  43.914
  45.397  28.222  44.892  43.352  28.629  44.922  42.405  28.279  45.712  43.591
  29.813  45.543  44.609  30.165  45.345  42.627  30.946  45.318  41.590  30.612
  46.311  42.598  32.174  47.348  42.370  31.925  46.259  43.565  32.674  45.891
  41.876  32.874  44.084  42.975  31.409  43.414  43.064  30.727  47.210  43.504
  29.499  48.033  44.172  30.072  47.580  42.618  28.469  46.912  42.075  27.940
  48.987  42.593  27.872  49.398  43.603  27.849  49.970  41.609  28.560  49.487
  40.632  28.544  50.847  41.549  27.917  50.326  41.805  30.056  49.406  41.655
  30.620  51.127  41.107  30.302  50.822  43.278  30.339  50.917  43.686  31.545
  51.381  43.932  29.439  48.791  42.089  26.463  47.899  41.288  26.198  49.702
  42.526  25.614  50.259  43.329  25.869  49.955  41.847  24.407  49.888  40.771
  24.569  49.034  42.178  23.251  48.037  41.848  23.542  48.990  43.256  23.097
  49.327  41.664  22.335  51.405  42.038  24.126  51.831  43.200  24.236  52.230
  41.017  23.813  51.759  40.127  23.744  53.682  41.093  23.502  53.891  41.948
  22.859  54.324  41.140  24.860  55.377  41.379  24.712  53.888  41.931  25.470
  54.303  39.876  25.717  54.990  38.916  25.370  53.580  39.865  26.866  53.417
  39.025  27.402  53.313  40.774  27.216  54.140  39.870  22.565  53.243  39.019
  22.345  55.434  39.624  22.286  56.140  40.336  22.404  55.873  38.599  21.346
  55.194  38.418  20.514  56.826  38.874  20.895  56.090  37.157  21.924  56.208
  36.187  21.160  55.885  37.022  23.250  55.481  37.825  23.710  55.903  35.712
  23.952  56.449  34.916  23.446  56.725  35.987  25.190  56.241  36.478  26.034
  57.100  35.056  25.614  57.989  36.835  24.989  58.752  36.604  24.040  58.177
  37.787  25.791  54.504  35.179  24.435  54.297  33.923  24.353  53.635  36.101
  24.862  53.955  37.059  24.823  52.255  35.895  25.308  51.858  35.077  24.707
  52.290  35.414  26.749  51.265  35.104  26.951  52.842  34.475  26.693  52.842
  36.318  27.821  51.955  37.163  28.441  50.922  37.146  28.127  52.457  38.133
  29.341  51.763  38.841  29.770  53.842  38.069  29.722  54.359  38.978  30.580
  55.126  38.664  31.064  54.753  37.200  29.111  55.790  37.237  29.409  54.223
  36.361  28.076  54.955  35.693  27.647  51.261  37.150  25.233  51.665  38.289
  25.062  49.976  36.944  25.518  49.802  35.972  25.727  48.830  37.819  25.739
  49.164  38.854  25.657  47.744  37.720  24.665  47.667  36.662  24.416  46.314
  38.144  25.092  46.249  39.202  25.347  45.687  37.929  24.228  46.017  37.479
  25.903  48.236  38.576  23.478  48.040  39.631  23.669  49.289  38.493  23.209
  47.489  38.462  22.167  46.539  38.993  22.109  48.037  38.950  21.361  47.273
  37.452  21.819  48.212  37.587  27.154  48.174  36.412  27.623  47.615  38.648
  27.714  47.511  39.533  27.239  46.763  38.574  28.971  46.476  37.531  29.106
  47.467  39.022  30.225  47.605  40.103  30.181  46.618  38.744  31.477  46.557
  37.668  31.641  46.965  39.301  32.347  45.653  39.171  31.202  48.898  38.336
  30.299  48.939  37.297  29.972  49.619  38.798  29.625  49.525  38.363  31.650
  50.460  37.817  31.529  49.885  39.357  31.912  48.890  37.949  32.434  45.416
  39.235  28.571  45.406  40.360  28.055  44.257  38.619  28.954  44.306  37.687
  29.341  42.927  39.191  28.939  42.924  40.274  28.810  42.045  38.566  27.889
  41.814  37.508  28.015  41.133  39.151  27.768  42.739  38.653  26.583  43.043
  39.687  26.419  43.643  38.048  26.645  42.025  38.195  25.306  41.803  37.131
  25.389  41.001  38.549  25.187  42.828  38.261  24.101  43.288  37.386  23.895
  42.924  39.155  23.120  42.279  40.271  23.075  41.510  40.484  23.694  42.505
  40.939  22.352  43.695  38.848  22.141  44.063  37.911  22.059  43.914  39.549
  21.447  42.410  39.056  30.355  42.549  37.957  30.901  42.014  40.179  31.030
  42.100  41.065  30.552  41.657  40.179  32.479  41.228  39.182  32.584  42.953
  40.149  33.335  42.738  40.110  34.402  43.474  39.210  33.143  43.684  40.936
  33.149  40.830  41.409  32.837  40.738  42.458  32.157  40.180  41.274  33.965
  40.370  40.490  34.574  39.558  42.449  34.646  39.977  43.395  34.303  38.069
  42.428  34.384  38.037  42.470  33.295  37.697  41.434  34.631  37.267  43.500
  35.148  36.222  43.194  35.096  37.634  43.659  36.162  37.467  44.835  34.391
  38.516  44.834  34.095  36.800  44.839  33.529  37.160  45.989  35.299  36.889
  46.839  34.673  36.390  45.665  35.999  38.357  46.336  36.096  38.561  45.673
  36.830  39.157  46.409  35.484  38.208  47.265  36.462  39.813  42.312  36.201
  39.689  41.224  36.796  40.232  43.431  36.829  40.442  44.242  36.265  40.446
  43.674  38.289  40.796  42.769  38.786  41.541  44.777  38.487  41.491  45.187
  39.495  42.958  44.416  38.226  43.160  43.486  38.758  43.116  44.184  37.173
  43.692  45.178  38.488  41.174  45.900  37.714  40.635  46.400  38.332  39.187
  44.199  38.967  38.213  44.677  38.356  39.227  44.182  40.293  40.036  43.749
  40.716  38.236  44.822  41.140  38.145  45.870  40.853  37.249  44.376  41.020
  38.521  44.876  42.626  39.419  44.245  43.156  37.816  45.749  43.346  37.089
  46.271  42.877  37.923  45.978  44.806  38.239  45.095  45.362  39.022  47.024
  45.055  39.956  46.509  44.826  38.865  47.861  44.375  39.132  47.430  46.536
  39.028  46.430  47.546  38.900  45.408  47.219  39.121  46.756  48.903  38.976
  45.911  49.560  39.371  48.089  49.323  39.560  48.374  50.638  39.677  47.558
  51.129  39.549  49.055  48.297  39.700  50.081  48.598  39.416  48.769  46.926
  39.467  49.560  46.193  36.473  46.207  45.423  35.810  47.214  45.321  35.880
  45.254  46.141  36.371  44.382  46.275  34.607  45.467  46.912  33.817  45.944
  46.331  33.960  44.106  47.281  33.641  43.656  46.341  34.672  43.578  47.917
  32.864  44.356  48.117  32.869  43.654  48.772  34.893  46.313  48.177  35.910
  46.170  48.862  34.015  47.333  48.444  33.176  47.336  47.881  34.209  48.354
  49.547  34.946  47.870  50.188  34.906  49.684  49.152  35.134  50.269  50.043
  36.230  49.380  48.519  36.846  48.778  49.187  36.143  48.835  47.578  36.790
  50.296  48.330  34.136  50.467  48.320  34.095  50.161  47.411  32.919  48.631
  50.385  33.038  48.839  51.620  31.700  48.662  49.779  31.672  48.266  48.850
  30.420  49.003  50.405  30.484  49.844  51.096  29.386  49.458  49.399  29.136
  48.548  48.854  28.474  49.713  49.938  29.748  50.633  48.499  29.849  51.486
  49.169  30.624  50.478  47.869  28.516  50.874  47.569  28.388  49.991  46.942
  27.627  50.924  48.197  28.672  52.112  46.769  29.522  52.605  47.000  28.002
  52.520  45.696  26.992  51.863  45.192  26.580  51.047  45.620  26.498  52.388
  44.485  28.237  53.639  45.050  29.093  54.134  45.260  27.703  53.790  44.207
  29.888  47.932  51.401  28.951  48.100  52.173  30.416  46.742  51.250  31.118
  46.564  50.546  30.092  45.630  52.185  29.479  46.043  52.985  29.086  44.571
  51.537  29.610  44.365  50.604  28.932  43.323  52.462  28.732  43.514  53.517
  28.237  42.618  52.007  29.814  42.684  52.420  27.683  45.157  51.166  27.107
  45.273  52.084  27.712  46.191  50.821  26.789  44.440  50.194  26.354  43.572
  50.690  26.013  45.147  49.901  27.306  44.086  49.302  31.380  45.047  52.766
  32.347  44.870  51.998  31.297  44.626  54.012  30.488  44.877  54.564  32.335
  44.037  54.865  33.300  44.358  54.471  32.277  44.575  56.309  31.256  44.417
  56.658  33.049  44.068  56.888  32.385  46.074  56.609  31.481  46.523  56.197
  32.225  46.307  57.661  33.529  46.773  56.032  33.436  47.984  55.790  34.637
  46.154  55.854  32.428  42.460  54.972  31.360  41.889  55.025  33.598  41.752
  54.984  33.666  40.301  54.994  32.938  39.841  54.326  33.496  40.050  56.041
  35.180  39.973  54.660  35.399  39.818  53.604  35.538  39.162  55.293  35.923
  41.214  55.116  36.851  41.407  54.577  36.179  40.949  56.142  34.924  42.342
  54.944  35.046  43.122  55.696  35.111  42.906  53.451  34.649  42.181  52.532
  35.770  44.056  53.270  36.134  44.474  54.115  36.258  44.513  51.978  35.425
  44.725  51.308  37.097  45.848  52.043  38.055  45.657  52.527  37.416  46.176
  51.053  36.255  46.882  52.747  35.269  47.078  52.324  36.136  46.568  53.784
  37.047  48.158  52.963  38.016  47.948  53.416  37.243  48.576  51.976  36.282
  49.167  53.816  36.776  50.137  53.757  35.295  49.273  53.367  36.056  48.777
  55.199  36.903  48.424  55.621  35.727  49.657  55.570  35.230  48.239  55.417
  37.155  43.505  51.337  38.098  43.022  52.026  37.040  43.194  50.038  36.177
  43.506  49.618  37.870  42.187  49.356  38.721  41.924  49.984  37.299  40.802
  49.254  38.011  40.238  48.651  37.090  40.079  50.626  37.982  40.301  51.211
  36.196  40.451  51.127  37.053  38.993  50.534  35.938  40.817  48.536  35.101
  40.410  49.104  35.519  41.818  48.443  36.002  40.294  47.076  36.656  40.953
  46.505  36.302  39.247  47.124  35.012  40.357  46.624  38.330  42.710  47.996
  37.555  43.225  47.200  39.577  42.428  47.616  40.104  41.823  48.230  40.077
  42.715  46.313  39.514  43.502  45.811  41.129  42.997  46.374  39.949  41.465
  45.373  39.764  40.286  45.761  40.312  41.728  44.049  40.393  42.674  43.702
  40.015  40.768  42.964  40.124  39.754  43.348  38.566  41.063  42.380  38.489
  42.150  42.409  38.677  40.704  41.357  37.493  40.196  43.060  36.466  40.609
  43.857  36.359  41.616  44.233  35.596  39.522  43.972  34.671  39.643  44.359
  36.030  38.351  43.445  35.537  37.029  43.270  34.573  36.766  43.679  36.230
  36.124  42.505  35.911  35.106  42.338  37.405  36.551  41.885  37.936  35.919
  41.188  37.915  37.888  41.908  38.824  38.211  41.423  37.237  38.776  42.739
  40.916  40.968  41.761  41.068  42.090  41.272  41.271  39.856  41.080  41.216
  38.973  41.568  41.719  39.779  39.699  41.371  40.644  39.134  43.279  39.845
  39.524  43.694  40.655  40.124  43.734  38.927  39.899  43.784  40.133  38.176
  43.320  40.997  37.296  42.439  41.558  37.572  44.208  41.234  36.307  44.132
  41.866  35.523  45.367  40.516  36.490  46.616  40.408  35.839  46.791  40.947
  34.920  47.602  39.510  36.390  48.532  39.332  35.870  47.383  38.917  37.594
  48.144  38.253  37.975  46.198  39.118  38.270  46.066  38.623  39.221  45.155
  39.819  37.738  41.252  38.493  38.936  41.487  37.413  39.546  40.649  38.575
  37.750  40.440  39.442  37.276  40.224  37.366  37.022  40.710  36.473  37.414
  38.721  37.049  37.184  38.524  36.062  36.763  38.369  36.821  38.648  37.371
  36.383  38.615  39.037  36.182  39.225  38.403  37.797  39.132  37.828  38.153
  36.461  37.981  38.371  35.405  36.768  37.987  36.653  38.116  39.132  36.845
  40.672  37.515  35.564  40.601  38.619  34.994  41.011  36.440  34.865  41.036
  35.643  35.485  41.514  36.558  33.488  40.706  36.786  32.792  42.211  37.396
  33.451  42.166  35.283  32.904  41.676  34.190  33.274  42.927  35.367  31.828
  43.156  36.301  31.519  43.520  34.246  31.062  43.919  33.587  31.834  42.573
  33.470  30.156  43.068  32.541  29.870  41.693  33.131  30.701  42.006  34.103
  28.920  42.741  34.479  27.891  43.800  34.272  27.847  41.977  34.875  26.788
  42.272  34.818  25.824  40.660  34.972  27.254  39.421  35.243  26.671  39.363
  35.564  25.641  38.241  35.227  27.435  37.257  35.238  26.990  38.293  34.957
  28.834  37.386  34.855  29.410  39.506  34.664  29.423  39.550  34.289  30.435
  40.706  34.684  28.678  44.760  34.722  30.325  44.877  35.881  29.907  45.758
  33.842  30.200  45.666  32.923  30.608  47.027  34.059  29.505  47.093  35.108
  29.214  48.251  33.809  30.388  48.228  32.739  30.596  49.617  34.065  29.725
  49.670  33.432  28.839  49.731  35.111  29.440  50.522  33.811  30.276  48.271
  34.597  31.748  47.384  34.240  32.271  49.119  34.240  32.332  48.219  35.672
  31.572  47.117  33.187  28.279  47.044  31.944  28.400  47.288  33.718  27.076
  47.432  34.717  27.116  47.354  32.956  25.810  47.143  31.908  26.024  46.450
  33.476  24.638  46.890  34.377  24.210  46.385  32.750  23.827  45.099  33.832
  25.106  44.566  32.993  25.553  45.144  34.664  25.810  44.201  34.350  24.040
  44.254  33.900  22.896  43.387  35.258  24.310  48.811  32.953  25.411  49.414
  34.022  25.183  49.287  31.715  25.169  48.672  30.933  25.345  50.618  31.324
  24.741  51.337  32.138  24.831  51.061  30.248  25.745  50.272  29.496  25.778
  51.962  29.681  25.513  51.356  30.893  27.111  50.841  31.854  27.141  50.863
  29.937  28.202  49.860  29.540  28.045  51.479  29.041  28.123  50.932  30.511
  29.127  52.785  31.364  27.235  53.047  32.039  26.420  52.919  31.787  28.231
  53.496  30.559  27.053  50.568  30.844  23.268  49.534  30.943  22.637  51.730
  30.417  22.765  52.568  30.471  23.326  51.886  29.807  21.376  51.529  30.536
  20.649  53.417  29.601  21.092  53.951  28.905  21.739  53.520  29.242  20.068
  54.205  30.895  21.124  53.600  31.957  20.792  55.395  30.780  21.472  51.198
  28.427  21.223  50.803  28.083  20.133  50.887  27.765  22.357  51.336  28.040
  23.219  50.204  26.449  22.320  49.809  26.275  21.319  51.266  25.286  22.496
  50.779  24.352  22.215  51.987  25.504  21.708  51.923  25.300  23.912  51.882
  26.324  24.611  52.355  24.207  24.323  49.059  26.199  23.273  48.399  25.197
  23.041  48.782  27.120  24.239  49.416  27.904  24.292  47.955  26.851  25.441
  47.116  26.229  25.127  48.799  26.105  26.507  49.414  25.324  26.060  49.480
  26.844  26.931  47.995  25.225  27.521  46.864  25.488  27.873  48.707  24.371
  28.287  48.166  24.062  29.081  49.685  24.192  28.108  47.203  28.111  25.969
  47.555  29.224  25.586  46.204  28.039  26.814  45.900  27.104  27.045  45.595
  29.174  27.519  46.187  30.084  27.422  44.256  29.452  26.847  43.651  28.546
  26.831  43.452  30.592  27.587  42.907  30.305  28.486  44.046  31.489  27.761
  42.578  30.869  26.997  44.361  29.912  25.383  44.525  29.082  24.695  43.375
  30.301  25.128  45.078  30.695  25.137  45.413  28.857  29.066  44.637  27.927
  29.424  46.214  29.593  29.841  46.853  30.278  29.464  46.047  29.517  31.271
  45.666  28.522  31.504  47.452  29.593  31.931  47.974  30.467  31.541  47.495
  29.691  33.016  48.308  28.390  31.765  48.857  27.962  30.610  48.738  28.419
  29.639  49.509  26.781  30.905  50.036  26.297  30.193  49.419  26.444  32.208
  49.849  25.297  32.947  50.414  24.511  32.467  49.433  25.196  34.315  49.844
  24.432  34.959  48.562  26.095  34.878  48.167  25.927  35.869  48.029  27.208
  34.132  47.339  27.931  34.541  48.531  27.390  32.802  44.968  30.557  31.802
  45.361  31.743  31.846  43.793  30.095  32.238  43.587  29.106  32.227  42.797
  30.990  32.962  42.752  31.965  32.477  41.393  30.408  32.956  41.396  29.440
  33.457  40.730  31.037  33.551  40.833  30.391  31.528  41.190  29.325  30.688
  41.683  28.480  31.145  40.668  29.256  29.355  40.904  28.368  28.788  39.775
  30.275  28.848  39.457  30.194  27.820  39.409  31.276  29.724  38.912  32.140
  29.307  39.918  31.381  31.011  39.791  32.288  31.584  43.325  31.200  34.425
  44.033  30.295  34.951  42.955  32.332  35.022  42.502  33.030  34.449  43.175
  32.636  36.434  43.387  31.691  36.934  44.558  33.348  36.498  44.937  33.410
  37.518  45.274  32.727  35.958  44.760  34.723  35.791  44.213  35.885  36.446
  43.608  35.754  37.331  44.394  37.102  35.758  44.047  38.076  36.070  45.135
  37.182  34.556  45.252  38.134  34.059  45.699  36.052  33.971  46.439  36.121
  33.186  45.499  34.829  34.606  45.971  33.927  34.245  42.060  33.329  37.199
  41.268  34.057  36.595  42.071  33.230  38.549  42.680  32.553  38.986  41.223
  34.046  39.397  41.066  35.062  39.035  39.808  33.401  39.485  39.371  33.386
  38.486  39.877  32.404  39.920  39.072  34.025  39.991  41.863  34.170  40.817
  42.420  33.266  41.408  41.804  35.455  41.279  41.608  36.188  40.613  42.380
  35.861  42.582  42.437  34.919  43.129  43.841  36.337  42.494  44.529  35.831
  43.171  44.210  36.013  41.521  44.064  37.845  42.573  45.023  38.088  42.116
  43.288  38.405  42.051  44.024  38.573  44.187  45.378  37.703  45.013  45.032
  36.690  45.217  46.228  37.753  44.332  45.717  38.211  45.916  41.453  36.682
  43.457  40.754  37.560  42.983  41.284  36.415  44.759  41.675  35.565  45.139
  40.689  37.324  45.693  40.886  38.351  45.385  39.124  37.265  45.699  38.729
  38.150  46.197  38.824  37.368  44.656  38.454  36.002  46.302  38.688  35.600
  47.446  37.572  35.383  45.602  37.287  34.516  46.035  37.503  35.465  44.598
  41.453  37.263  47.025  42.082  36.213  47.327  41.369  38.398  47.704  40.771
  39.112  47.314  41.982  38.603  48.960  42.071  37.625  49.431  43.477  39.023
  48.738  44.087  38.966  49.640  43.913  38.225  48.138  43.718  40.414  48.107
  42.949  40.431  47.335  43.480  41.117  48.905  45.281  40.883  47.411  46.424
  40.567  48.811  46.053  40.907  49.778  46.617  39.494  48.794  47.408  41.023
  48.705  41.316  39.703  49.790  40.563  40.609  49.347  41.693  39.578  51.052
  42.527  39.026  51.196  41.345  40.582  52.055  40.353  40.974  51.831  41.367
  39.974  53.480  42.401  39.719  53.711  41.033  40.747  54.173  40.578  38.675
  53.718  39.749  38.259  52.764  40.598  37.991  54.762  42.129  41.876  52.046
  43.316  41.850  52.263  41.429  42.952  51.730  40.427  42.842  51.673  41.984
  44.208  51.264  43.068  44.320  51.296  41.661  44.189  49.772  42.010  43.295
  49.255  40.578  44.305  49.750  42.247  45.401  49.007  41.922  45.429  47.967
  41.812  46.295  49.455  44.070  45.675  49.111  44.624  44.283  47.979  44.558
  43.362  48.558  44.042  44.325  47.058  45.673  44.414  47.715  41.365  45.359
  52.106  40.463  46.021  51.636  41.807  45.586  53.356  42.787  44.804  54.170
  43.774  45.266  54.197  42.761  43.735  53.960  42.224  44.962  55.619  42.922
  44.712  56.417  41.360  44.309  55.743  41.800  46.456  55.630  42.724  47.031
  55.687  41.147  46.805  56.431  41.137  46.560  54.230  40.076  46.317  54.283
  41.340  48.018  53.756  40.571  48.979  54.057  42.464  48.325  53.001  43.031
  47.576  52.629  42.744  49.696  52.367  41.796  50.231  52.303  43.721  50.483
  53.328  43.632  51.512  52.980  43.504  50.374  54.812  43.418  49.337  55.139
  44.312  50.764  55.431  42.598  50.904  55.103  45.078  50.166  53.050  45.273
  49.355  53.525  43.186  49.722  50.918  43.741  48.768  50.483  43.152  50.898
  50.261  42.882  51.745  50.742  43.422  51.051  48.824  42.960  50.245  48.252
  42.758  52.407  48.303  41.699  52.172  48.408  42.949  53.185  49.042  43.078
  52.709  46.979  43.891  53.220  46.964  44.944  50.945  48.535  45.294  50.546
  47.454  45.870  51.156  49.567  45.604  51.392  50.513  47.277  51.207  49.294
  47.424  51.936  48.498  47.982  51.779  50.525  47.760  51.108  51.355  49.056
  51.862  50.361  47.422  53.162  50.939  46.901  53.927  50.072  47.553  53.498
  52.078  47.881  49.878  48.950  48.977  49.930  48.317  47.332  48.718  49.416
  46.675  48.763  50.183  47.692  47.384  48.971  48.781  47.420  49.007  47.329
  46.639  49.678  47.287  46.840  47.583  47.667  45.768  47.134  46.437  47.532
  46.870  46.014  48.279  47.402  45.742  47.073  45.702  45.136  46.209  45.973
  44.990  48.242  45.046  45.594  49.148  45.094  44.719  48.029  44.012  43.668
  48.540  45.755  43.764  48.631  46.837  43.117  49.911  45.293  42.197  50.172
  45.816  43.782  50.719  45.596  42.928  49.949  44.220  42.545  47.498  45.529
  41.734  47.877  46.151  42.250  47.564  44.482  42.938  46.540  45.871  46.653
  46.404  44.608  46.240  45.512  43.920  47.872  46.885  44.559  47.998  47.564
  45.295  48.963  46.416  43.683  48.604  46.654  42.682  49.823  47.018  43.977
  49.323  44.870  43.837  49.777  44.112  42.975  48.940  44.348  45.018  48.378
  44.907  45.644  48.985  42.916  45.407  50.029  42.603  45.408  48.570  42.825
  46.875  47.611  43.337  46.796  48.314  41.803  47.155  49.582  43.389  47.934
  50.032  44.305  47.550  48.927  43.521  49.286  49.530  44.057  50.018  48.094
  44.219  49.204  48.665  42.563  49.736  50.925  42.595  48.105  50.785  41.651
  48.632  51.413  42.364  47.159  51.538  43.246  48.729  48.218  41.924  44.552
  48.558  40.771  44.287  47.125  42.392  43.958  46.761  43.268  44.305  46.199
  41.493  43.231  45.914  40.721  43.945  44.882  42.107  42.807  45.068  42.953
  42.145  44.391  41.217  42.413  44.117  42.722  44.044  43.585  41.878  44.483
  44.842  43.153  44.734  43.024  43.802  43.635  42.113  43.540  43.096  42.584
  44.175  44.560  43.645  44.949  43.059  44.644  45.054  43.162  43.007  45.910
  42.369  43.631  46.678  41.503  44.580  46.436  41.256  43.133  47.498  41.186
  41.729  46.102  42.475  41.120  45.447  42.942  41.316  46.794  41.866  46.856
  40.804  42.015  46.824  39.551  41.817  47.580  41.669  41.286  47.356  42.630
  41.500  48.453  41.458  40.156  48.099  40.713  39.444  48.642  42.757  39.332
  49.220  43.428  39.967  49.238  42.478  38.463  47.330  43.418  38.768  47.708
  43.939  37.889  46.532  42.714  38.534  46.713  44.484  39.708  45.621  44.324
  40.273  47.385  45.568  39.866  48.160  45.735  39.240  46.869  46.300  40.333
  49.831  40.878  40.619  50.217  39.784  40.217  50.503  41.594  41.582  50.212
  42.516  41.876  51.766  41.112  42.119  52.504  41.126  41.318  52.159  42.035
  43.186  53.193  41.854  43.479  52.121  43.051  42.795  51.437  41.993  44.002
  51.812  39.641  42.609  52.739  38.948  42.288  50.828  39.188  43.360  50.132
  39.897  43.541  50.881  37.893  43.993  51.890  37.728  44.369  49.814  37.794
  45.156  48.775  38.060  44.964  49.765  36.323  45.581  48.937  36.201  46.279
  49.588  35.649  44.743  50.714  36.061  46.048  50.256  38.622  46.329  51.344
  38.628  46.403  50.061  39.636  45.981  49.569  38.349  47.667  48.497  38.226
  47.513  49.864  37.402  48.119  49.742  39.095  48.443  50.590  36.836  42.925
  51.255  35.817  42.825  49.589  37.104  42.078  48.975  37.838  42.401  49.185
  36.243  41.037  49.090  35.226  41.415  47.901  36.774  40.455  48.017  37.815
  40.153  47.286  35.981  39.299  46.979  35.010  39.686  46.478  36.549  38.836
  48.007  35.795  38.503  46.872  36.796  41.397  46.788  37.694  41.724  50.278
  36.152  39.966  50.562  35.067  39.537  50.893  37.221  39.606  50.719  38.079
  40.110  51.935  37.187  38.594  51.680  36.648  37.681  52.172  38.595  38.004
  52.353  39.244  38.861  53.092  38.665  37.423  51.111  39.094  36.988  51.270
  38.533  36.067  50.097  39.093  37.389  51.335  40.600  36.707  50.520  40.867
  36.034  51.175  41.113  37.655  52.768  41.007  36.245  53.547  40.985  37.007
  53.044  40.244  35.517  52.748  42.295  35.588  51.987  42.545  34.973  52.773
  43.000  36.311  53.583  42.403  35.031  53.209  36.589  39.139  53.762  35.683
  38.506  53.521  36.832  40.382  52.997  37.487  40.945  54.583  36.041  41.131
  55.397  36.211  40.426  54.904  36.672  42.496  55.065  37.748  42.422  54.040
  36.579  43.153  56.154  36.117  43.238  56.322  36.659  44.169  55.866  35.100
  43.505  57.415  36.130  42.324  57.867  37.230  41.769  58.086  35.129  42.390
  54.286  34.563  41.269  55.181  33.774  41.165  52.985  34.163  41.173  52.235
  34.836  41.103  52.594  32.740  41.060  53.364  32.196  41.607  51.244  32.501
  41.693  50.548  33.212  41.247  50.792  31.084  41.454  50.624  31.016  40.379
  51.562  30.415  41.836  49.851  30.815  41.935  51.179  32.738  43.245  51.733
  31.912  43.691  51.608  33.699  43.527  50.117  32.672  43.481  52.729  32.266
  39.595  53.262  31.150  39.399  52.273  33.106  38.646  51.840  33.993  38.861
  52.534  32.697  37.228  52.070  31.718  37.109  51.896  33.739  36.244  52.178
  34.779  36.412  52.258  33.517  35.240  50.397  33.830  36.240  50.042  33.891
  37.269  49.913  35.088  35.451  48.855  35.263  35.644  50.352  36.027  35.788
  50.195  34.914  34.412  49.674  32.716  35.484  50.173  32.412  34.564  49.648
  31.860  36.159  48.649  33.031  35.289  54.092  32.448  36.910  54.427  31.774
  35.961  54.930  33.077  37.756  54.555  33.850  38.286  56.445  32.922  37.702
  56.708  32.790  36.652  57.219  34.078  38.317  56.753  34.317  39.273  58.250
  33.757  38.464  57.127  35.352  37.416  57.715  35.143  36.522  56.086  35.377
  37.094  57.483  36.689  37.973  56.730  36.965  38.712  58.393  36.671  38.572
  57.564  37.807  36.958  56.653  37.888  36.365  57.712  38.739  37.503  58.666
  37.647  36.028  59.524  37.872  36.511  58.757  36.746  35.581  58.583  38.376
  35.333  56.837  31.609  38.442  57.658  30.826  37.986  56.260  31.372  39.628
  55.702  32.096  40.059  56.559  30.130  40.311  57.641  30.121  40.436  55.944
  30.120  41.802  56.525  30.774  42.452  54.922  30.499  41.788  55.869  28.742
  42.421  55.150  28.189  41.817  56.802  28.181  42.360  55.355  28.664  43.887
  55.062  29.648  44.597  55.284  27.449  44.357  55.544  26.642  43.808  55.065
  27.271  45.326  56.171  28.894  39.461  57.061  28.008  39.482  55.002  28.791
  38.815  54.393  29.586  38.946  54.499  27.752  37.902  54.985  26.813  38.165
  52.952  27.625  38.087  52.559  28.581  37.740  52.584  26.904  37.358  52.466
  27.202  39.470  53.044  27.743  40.219  51.410  27.460  39.548  52.684  25.720
  39.845  52.949  24.962  38.889  52.800  25.511  41.053  54.946  27.980  36.489
  54.452  27.328  35.570  55.981  28.819  36.244  56.367  29.179  37.106  56.654
  29.220  34.937  57.035  30.224  35.126  57.835  28.251  34.615  57.369  27.480
  34.001  58.562  28.774  33.994  58.555  27.515  35.835  59.003  28.292  36.454
  57.840  26.890  36.370  59.778  26.689  35.316  59.335  25.869  34.752  60.327
  27.383  34.679  60.556  26.046  36.413  59.899  25.442  37.039  61.189  25.330
  35.890  61.357  27.009  37.225  61.909  26.469  37.876  62.010  27.598  36.727
  60.843  27.560  37.897  55.764  29.414  33.759  56.180  29.396  32.601  54.490
  29.754  33.995  54.205  29.700  34.962  53.565  30.222  32.932  53.576  29.324
  32.314  52.095  30.281  33.527  52.151  31.180  34.140  51.152  30.403  32.284
  51.157  29.466  31.728  50.100  30.508  32.551  51.382  31.170  31.544  51.707
  28.974  34.193  51.660  28.236  33.392  52.464  28.655  34.910  50.455  29.166
  35.019  50.240  28.254  35.574  50.683  29.988  35.697  49.582  29.410  34.414
  53.939  31.494  32.104  53.835  31.442  30.871  54.477  32.513  32.747  54.610
  32.354  33.736  55.149  33.681  32.171  55.064  33.554  31.092  54.455  34.964
  32.645  54.761  35.718  31.919  52.905  34.836  32.468  52.666  34.188  31.625
  52.403  34.472  33.365  52.437  35.773  32.166  54.785  35.434  34.162  54.517
  34.792  35.001  55.867  35.539  34.242  54.191  36.812  34.536  54.418  37.590
  33.806  53.106  36.707  34.517  54.553  37.185  35.494  56.652  33.714  32.500
  57.089  33.035  33.401  57.453  34.367  31.657  57.005  34.999  30.437  56.839
  36.070  30.559  56.115  34.575  29.971  58.215  35.047  29.462  58.285  35.978
  28.899  58.220  34.113  28.900  59.428  34.852  30.404  60.157  35.635  30.192
  59.872  33.864  30.282  58.888  34.691  31.785  59.436  33.869  32.246  59.234
  35.823  32.723  59.145  36.981  32.267  59.585  35.532  33.876  41.388  24.111
  68.548  66.647   5.461   0.362   5.797  75.964  71.680   6.440  76.398  71.119
   5.978  75.030  71.572  31.149  59.724  57.824  30.324  59.613  57.351  31.672
  60.295  57.262   3.176  54.149  45.545   4.016  53.690  45.511   2.534  53.492
  45.276  67.915  12.754  32.710  67.618  12.197  33.429  68.332  12.151  32.095
   3.501  12.218  13.312   4.111  11.805  12.701   3.773  13.135  13.339  54.092
  41.250  61.068  53.752  42.142  61.149  54.361  41.014  61.955  61.524  66.929
  19.624  61.197  66.325  20.290  62.458  67.016  19.817  51.213  56.218  53.032
  50.876  57.101  53.184  50.479  55.641  53.243   8.207  29.490  71.051   8.438
  30.378  70.779   8.808  28.927  70.564  32.405  73.282  60.523  32.356  73.549
  61.441  31.579  73.578  60.142  64.197  26.706  68.237  64.465  27.140  69.047
  63.833  25.869  68.523   2.588   2.082  58.447   2.904   2.768  57.860   3.341
   1.874  59.000  42.561  19.625  13.346  42.693  19.912  14.250  41.622  19.451
  13.285  16.680  11.561  11.993  17.577  11.584  11.658  16.752  11.888  12.890
   6.549  78.867  34.377   5.960  79.335  33.786   6.568  77.972  34.038  65.153
  49.237  68.083  65.815  49.668  68.624  64.887  49.905  67.451  59.646  48.529
  20.577  58.766  48.833  20.799  59.597  47.576  20.650  44.001  26.347  53.930
  43.350  25.748  53.563  44.476  26.680  53.169  33.340  42.781  50.333  32.707
  43.287  50.842  34.028  42.558  50.960   9.453  19.217   2.193   9.262  20.155
   2.213   8.808  18.829   2.784  48.244  75.556  48.839  48.620  75.078  48.100
  48.844  75.386  49.565  31.432   8.549  27.370  31.672   9.397  26.996  31.617
   8.639  28.305  27.646  42.427  18.631  27.371  42.779  19.478  27.409  41.501
  18.669  41.603   9.105  70.732  41.289   9.198  69.832  42.334   9.720  70.795
  36.327  32.332  45.633  36.782  31.662  46.143  35.533  32.516  46.134  31.126
  46.254  48.161  30.344  46.295  47.610  31.513  45.401  47.963  33.876  58.964
  46.118  34.402  58.345  46.624  33.031  58.983  46.567  68.132  30.343  18.763
  69.033  30.030  18.850  68.212  31.175  18.296  29.688  64.552  11.745  29.124
  65.161  11.269  29.662  64.859  12.651  24.140  76.149  66.261  23.845  76.467
  65.408  23.647  75.340  66.398  30.708  58.340  20.082  29.828  58.666  19.892
  30.852  58.562  21.002  16.663  29.488   1.050  17.242  29.481   1.812  16.568
  30.415   0.831  70.998   0.491  38.701  70.377   1.058  39.159  71.466   0.034
  39.399  67.634  70.629  10.209  67.254  70.352  11.043  68.089  71.446  10.413
  23.105  78.691  40.951  22.608  78.868  41.749  22.705  77.899  40.590  66.877
  74.644  31.801  66.144  74.033  31.870  66.478  75.464  31.508  22.200  21.162
  10.314  21.408  21.334  10.824  22.786  21.888  10.530  58.330  42.867  19.920
  59.055  42.886  20.545  58.748  42.957  19.064  34.212  62.262  36.580  34.546
  63.139  36.770  34.642  62.014  35.762  36.414  55.201  10.694  36.038  54.991
   9.839  36.234  54.429  11.231  33.458  52.041  22.540  33.080  51.510  21.839
  33.839  52.796  22.090  18.699  18.330  21.926  18.309  19.179  21.722  18.061
  17.904  22.499  21.735  47.384  46.393  21.880  46.670  47.013  22.615  47.689
  46.170  32.854  37.891  36.108  33.280  37.382  36.797  33.492  38.569  35.882
  24.049  17.122  69.293  23.321  17.133  68.671  23.634  16.980  70.144  74.129
  66.007  49.249  74.378  66.797  48.768  73.181  66.080  49.356  16.588  50.889
  10.079  16.882  50.332   9.359  17.394  51.243  10.453  29.601  35.991  49.935
  28.987  35.267  50.055  30.465  35.592  50.036  69.304  27.761  52.169  68.368
  27.949  52.092  69.667  28.531  52.606  29.209  28.403  11.395  29.890  28.569
  10.743  28.388  28.505  10.915  39.029  54.467  52.662  38.289  54.097  52.180
  38.641  54.818  53.464  64.986  32.200  59.343  65.310  32.795  58.667  64.040
  32.165  59.197  66.017  63.643  24.004  65.192  63.340  24.383  65.778  64.419
  23.498  74.219  48.153  32.785  73.294  48.066  32.555  74.213  48.543  33.659
  64.838  52.726   5.224  64.323  53.529   5.151  64.340  52.076   4.729  68.459
  17.626  58.022  69.157  17.274  58.574  68.163  18.412  58.482  48.509  55.542
  65.479  49.297  56.029  65.236  48.834  54.692  65.774  56.633  46.843  30.192
  56.412  47.760  30.359  56.274  46.370  30.943  11.007  76.198   8.268  10.444
  75.453   8.053  10.892  76.321   9.210  34.849  10.352  51.968  34.368  10.204
  52.782  34.813  11.300  51.837  64.473  31.677  36.192  65.384  31.581  35.917
  63.997  31.867  35.383  73.725  41.242  45.776  73.385  40.889  44.954  73.620
  40.527  46.405  15.959  19.538  29.510  15.303  18.850  29.617  16.699  19.249
  30.043  17.413  61.468  40.748  16.747  61.087  41.319  18.045  60.762  40.613
  69.781  71.526  43.718  70.031  70.694  43.318  68.834  71.458  43.841  40.410
  20.194  37.627  39.579  20.659  37.530  40.312  19.694  38.437  67.506  28.254
  61.555  67.678  28.718  60.736  66.652  28.579  61.840  58.420  10.769  21.738
  58.991  10.011  21.613  57.534  10.408  21.713  17.376  56.235  59.979  18.084
  55.613  59.812  17.343  56.311  60.932  44.233  32.959  62.030  43.656  32.196
  62.068  44.248  33.201  61.104   0.610  11.083  68.382   0.095  11.354  67.621
   1.042  10.276  68.104  61.816  16.325  45.846  61.131  16.277  45.179  62.596
  15.979  45.413  18.797  46.566   5.761  18.974  47.043   4.950  18.183  47.124
   6.238  13.492  45.158   7.125  14.122  44.940   6.438  12.939  44.380   7.199
   6.863  -0.172  58.966   7.033   0.764  58.858   7.035  -0.341  59.893  40.636
  63.738  55.928  41.492  64.145  56.060  40.778  63.105  55.225   1.005  28.078
  70.880   1.842  28.527  70.996   1.089  27.632  70.037  24.451  22.267   4.666
  24.669  22.546   3.776  24.435  23.078   5.174  33.598  22.586  29.023  32.748
  22.772  29.421  33.464  21.769  28.543  15.353   1.859  64.407  15.356   2.739
  64.032  14.667   1.886  65.074  55.265  36.314  16.723  54.547  36.838  17.078
  55.334  35.568  17.319  58.662  70.706  65.129  59.336  71.187  65.609  58.125
  70.302  65.810  44.687   2.087  32.568  44.278   2.532  31.825  44.484   1.162
  32.434  23.726  67.381   3.244  24.583  67.418   2.819  23.201  68.033   2.779
  26.245   5.823  21.760  25.899   5.107  21.228  25.745   6.591  21.482  49.437
  76.423  12.018  49.923  75.968  11.330  49.219  75.738  12.650   1.479  35.420
   0.398   1.824  34.668   0.879   1.622  35.201  -0.523  49.616  17.787  51.492
  48.994  17.780  50.764  50.308  17.183  51.222  62.946  73.823  65.530  62.784
  73.431  64.672  63.881  74.030  65.526  23.196  31.051   9.773  23.085  30.144
   9.487  22.404  31.496   9.471  21.837  48.583   9.310  21.344  48.684   8.496
  22.022  49.479   9.591  49.771   5.909   9.102  49.849   5.843  10.053  49.148
   6.622   8.961  65.507  42.011  67.243  65.328  42.874  66.870  64.870  41.919
  67.951  70.401  35.350  41.665  69.544  35.030  41.949  70.352  35.348  40.709
  57.708  15.330   0.547  58.263  14.977   1.243  56.915  15.622   0.998  54.145
   6.788   6.175  54.210   6.212   5.413  53.293   6.582   6.559  20.322  10.182
   1.207  20.175  10.700   1.999  19.741  10.572   0.554  20.751  66.001  68.167
  20.037  65.886  67.539  20.319  66.287  68.971  33.574  59.194  31.657  33.877
  59.664  30.881  32.740  58.805  31.391  71.907  14.524   8.032  72.457  14.187
   7.324  71.012  14.435   7.703  23.296  60.156  34.961  22.430  59.757  34.874
  23.679  59.730  35.728  72.839  14.967  43.356  73.425  15.525  43.868  73.425
  14.416  42.837  37.915  45.141  15.416  37.022  45.141  15.760  38.343  45.871
  15.862  41.188  73.892  60.918  41.328  74.552  61.597  40.905  74.393  60.153
  60.547  17.358  34.895  60.639  17.813  35.732  61.012  17.912  34.269   0.713
  69.784  24.195  -0.227  69.713  24.027   0.771  70.105  25.095  47.824  12.538
  29.930  47.108  12.936  30.424  48.440  12.240  30.599  74.054  70.566  59.183
  74.108  69.658  59.480  74.235  70.523  58.244  73.988  47.581  41.568  73.414
  47.436  40.816  73.433  47.414  42.329  61.741  72.533  34.272  60.889  72.257
  33.936  61.549  73.298  34.815  18.221  69.920   4.634  18.803  69.304   5.080
  17.735  70.344   5.341  20.787  11.910  63.778  21.194  12.749  63.993  20.768
  11.892  62.821  68.244  14.522   1.746  67.873  14.709   2.608  67.560  14.030
   1.293  74.153  58.499  32.667  73.932  59.421  32.533  73.584  58.218  33.384
  64.657  69.348  32.459  63.909  69.916  32.646  64.524  69.067  31.554  27.612
  71.430  55.553  28.351  72.035  55.487  27.985  70.574  55.343   1.497  42.271
  48.902   1.249  43.153  49.177   0.923  41.693  49.405  32.926  60.517  33.849
  33.732  60.863  34.234  33.224  59.961  33.130  69.476  41.706  33.090  69.963
  42.029  33.849  69.794  40.812  32.965  50.541  12.586  40.382  50.628  13.242
  41.073  50.719  13.065  39.573   8.963  47.093  15.016   9.066  46.143  15.071
   8.346  47.308  15.715  66.228  67.820  -0.116  65.613  67.861   0.616  66.604
  66.941  -0.065  17.574  45.207  57.729  17.113  44.370  57.678  17.471  45.591
  56.859  36.143  67.811  64.407  36.464  68.050  65.277  35.313  67.364  64.572
   9.722   8.278   7.979   9.755   9.088   8.489   9.431   8.555   7.110   9.029
  16.296  10.849   9.620  15.852  10.241   8.752  15.612  11.458  10.433  60.053
  24.136  10.966  60.833  24.291   9.530  60.367  24.189  22.263  69.183   1.752
  22.857  69.783   1.302  21.447  69.677   1.841  65.272   3.108  60.069  64.813
   3.415  60.851  65.383   3.893  59.532  21.400  64.328   0.268  21.961  63.783
  -0.285  21.747  65.213   0.163  26.344  25.854  69.047  26.623  26.487  69.709
  26.585  26.259  68.214  39.546  34.418  10.648  39.627  34.809  11.519  40.193
  33.712  10.642  26.112  26.527  34.087  25.776  26.614  34.979  26.197  27.428
  33.774  29.407  46.723  36.158  30.256  46.289  36.078  29.508  47.310  36.908
  11.547  57.344  47.075  12.388  57.233  47.519  11.016  56.609  47.381  70.366
  11.791  28.370  70.052  11.829  27.466  70.985  11.061  28.377  15.011  37.494
  49.971  15.363  38.015  49.248  14.356  36.929  49.562  56.271  70.522  36.743
  56.249  69.695  37.225  56.675  70.299  35.904  67.901   9.693   8.719  68.504
  10.315   9.128  68.361   9.395   7.934  10.573  78.975   7.012  10.472  78.037
   7.177   9.917  79.172   6.344  33.819  28.830  62.617  34.426  29.564  62.708
  34.333  28.062  62.868  17.973  42.896  16.671  18.613  42.401  17.182  18.110
  43.806  16.933  38.839   6.268  33.654  39.734   6.114  33.350  38.889   6.171
  34.605  11.243   4.154  17.027  11.479   4.288  17.945  11.905   3.548  16.695
  47.155  69.208  20.435  47.892  68.723  20.064  46.381  68.813  20.034  66.809
   7.577  57.656  65.949   7.709  57.256  67.414   8.045  57.082  15.595  16.513
  26.703  15.432  15.674  26.271  14.782  16.704  27.170  15.501  72.252  28.666
  15.084  71.412  28.858  16.102  72.393  29.398  14.404  38.065   0.873  13.472
  38.007   1.086  14.824  38.302   1.700  56.477  47.683  27.478  56.734  47.213
  28.272  56.632  48.605  27.685  24.583  38.337   6.987  25.457  38.257   6.607
  24.534  39.245   7.286  72.419  47.637  30.641  71.707  47.282  30.108  73.178
  47.099  30.416  20.364  45.282   1.301  21.202  45.744   1.278  20.134  45.157
   0.381  62.109  28.963  71.671  62.184  29.360  70.803  62.946  28.517  71.802
  18.036  20.874  41.365  18.773  21.483  41.398  17.484  21.203  40.656  20.857
  55.862  10.453  21.532  56.147  11.068  21.095  54.960  10.237  49.804  65.012
  71.646  50.005  65.903  71.932  49.389  64.604  72.406   9.727  13.923  65.130
  10.241  13.635  65.885  10.106  14.768  64.890   1.737  62.432  14.477   1.644
  61.510  14.236   1.880  62.884  13.646  73.452  70.930  40.860  73.243  70.269
  40.200  74.208  70.572  41.326  16.007   7.486   4.366  15.077   7.260   4.350
  16.124   8.073   3.619  40.457  56.768  52.156  40.087  55.901  51.988  40.883
  57.010  51.334  28.815  49.302  40.629  28.862  49.019  39.715  29.502  48.802
  41.070  28.790  68.859  55.259  28.516  68.496  56.101  28.364  68.302  54.608
  63.476   3.609  66.433  64.371   3.941  66.365  63.185   3.882  67.303  15.200
  72.788  59.765  15.815  72.225  60.235  14.488  72.203  59.508   1.795  56.316
  19.831   1.405  55.594  20.324   1.341  56.302  18.988   1.684  53.166  23.536
   1.112  53.683  22.969   2.534  53.177  23.095   9.991   2.716  42.467   9.996
   3.239  43.269  10.891   2.762  42.145  22.689   3.840  36.027  22.495   3.010
  35.592  21.888   4.050  36.509  11.422  37.984  42.049  11.833  37.288  42.561
  12.131  38.603  41.872  28.442  75.246  55.611  28.824  76.062  55.935  27.571
  75.216  56.007   7.780   7.445  36.173   7.019   7.742  35.674   8.300   6.946
  35.543  38.680  62.447   0.632  38.139  61.658   0.641  38.785  62.655  -0.296
  11.023  47.396  10.315  10.979  46.446  10.207  11.960  47.590  10.349  13.851
   5.734  -0.153  13.209   5.463   0.504  13.979   6.668   0.007  45.926   6.371
  69.289  45.164   6.406  68.712  45.565   6.468  70.170  66.658  52.437  13.015
  67.523  52.415  12.605  66.832  52.315  13.948   0.370  51.137  47.036   1.216
  50.944  46.632   0.414  50.719  47.895  18.104   5.698  51.995  18.190   5.959
  51.078  17.188   5.437  52.084  61.249  33.890  62.822  60.782  33.076  62.634
  60.909  34.514  62.181   9.110   6.805  30.454   9.673   6.695  31.220   8.697
   7.659  30.581   3.962  17.209   8.985   4.439  16.749   9.675   3.122  17.436
   9.384  22.798  65.807  39.805  23.340  66.364  40.364  23.318  65.687  39.011
  68.055  36.215  36.524  68.834  36.658  36.189  67.322  36.723  36.175  65.608
  48.929  28.366  64.938  48.819  27.692  65.246  49.586  28.960  64.391  31.874
  20.762  63.442  31.757  20.714  64.667  31.304  21.479  48.277  65.379  20.964
  47.881  66.054  21.515  49.206  65.606  20.938  58.542  60.219  61.567  57.813
  60.827  61.444  58.262  59.651  62.285  27.546   5.621  27.922  27.624   6.091
  27.092  27.074   6.224  28.496  67.327  75.671  12.668  67.715  75.542  13.533
  66.419  75.385  12.767   7.481  37.165  33.658   7.525  37.459  34.567   6.745
  37.650  33.284  13.248  39.797  63.822  13.945  40.302  63.404  12.812  39.347
  63.098  18.657  39.544   4.360  18.993  39.783   5.224  18.020  38.851   4.534
   6.794  67.282  60.189   7.583  67.501  59.693   7.098  66.678  60.867  49.779
   2.126  34.324  49.346   2.404  33.516  50.712   2.140  34.113  17.343  56.003
  71.566  16.555  55.765  71.079  17.062  56.027  72.481  49.260  64.352  41.371
  48.832  65.008  41.921  48.620  64.161  40.685   6.509  47.490  45.965   6.602
  47.147  46.854   6.933  46.835  45.410  69.326  31.745  42.985  68.407  31.823
  43.241  69.759  32.476  43.426   6.013  50.994  23.496   5.440  50.315  23.853
   6.352  50.619  22.683  20.007  14.956  56.820  19.511  15.152  56.025  20.689
  14.348  56.533  42.311  62.440  60.366  42.820  63.250  60.354  42.966  61.745
  60.292  58.726  54.210  25.405  58.635  55.050  25.855  59.161  54.426  24.580
   2.967  48.620  71.357   2.869  47.827  71.882   2.106  48.753  70.960  29.333
  77.089  51.449  28.893  77.430  52.227  28.642  76.638  50.963  16.670   0.784
  17.905  16.446   0.733  16.976  16.114   1.483  18.248  66.210  31.567  49.480
  65.731  31.629  50.306  66.198  32.458  49.129  38.692  74.380  51.979  39.042
  75.034  51.373  38.258  74.893  52.661  20.346  56.355  49.715  20.537  56.483
  50.644  19.580  56.905  49.549  70.851  42.770  57.051  71.014  43.553  56.525
  71.518  42.800  57.738  41.160   2.728  39.335  41.808   2.267  39.868  40.573
   3.135  39.972   5.087  51.605  33.792   4.871  51.395  34.701   6.044  51.614
  33.770  30.221  74.841  25.563  29.754  75.499  26.079  31.143  75.087  25.639
  61.403  22.075   8.956  62.180  21.520   9.014  60.671  21.460   8.926  11.111
  55.213   8.248  10.599  55.293   7.443  11.451  54.319   8.227  40.784  27.997
  14.088  41.053  28.193  13.190  40.508  27.081  14.061  73.219  63.347  48.278
  73.740  62.652  48.679  73.739  64.140  48.405  37.428  23.437  67.232  37.005
  24.256  66.971  37.775  23.616  68.105  44.674  43.289  57.912  44.309  42.429
  57.705  45.104  43.567  57.103  46.127  28.990  19.980  45.239  28.635  19.938
  46.138  29.514  20.780  49.718  58.175  53.971  48.767  58.086  54.030  49.883
  59.103  54.140  40.164  45.184  32.387  40.346  44.244  32.394  40.672  45.521
  31.649  54.834  75.288   0.712  55.600  75.855   0.621  55.190  74.449   1.004
   0.222  55.942  60.470   0.172  55.032  60.760  -0.194  56.441  61.174  50.541
  46.976  33.643  50.357  47.801  33.195  50.083  46.314  33.125  66.372  56.696
  47.160  67.100  56.524  47.757  66.554  57.567  46.806  46.825  13.517  53.975
  46.152  13.612  54.650  47.322  12.743  54.239  19.346  38.111   6.879  20.242
  38.428   6.761  19.449  37.209   7.184   9.455  10.115  50.074   9.781  10.396
  49.219   8.601  10.541  50.156  26.606   8.436  56.688  26.560   8.043  57.559
  27.422   8.100  56.316  47.219  64.042  43.756  46.472  63.969  44.350  47.665
  64.844  44.028  14.900  68.908  44.708  14.306  68.509  44.073  15.762  68.854
  44.296  28.692  -0.198  34.707  28.128   0.526  34.435  28.805  -0.073  35.649
  65.761  75.686  23.504  65.774  76.625  23.688  66.582  75.522  23.040  64.362
  56.051  13.554  65.128  56.595  13.736  63.736  56.280  14.241   8.359  40.569
  15.488   8.599  40.506  16.413   9.126  40.958  15.068  17.038  52.824  67.683
  17.346  51.919  67.634  17.803  53.350  67.449  68.119  21.668  26.405  67.869
  21.621  27.328  67.661  22.440  26.072   4.419   5.272  66.215   4.771   4.908
  67.027   3.843   4.587  65.876   3.375  10.759  30.894   2.995  11.597  31.158
   2.658  10.131  30.986  12.440  34.183  37.493  13.152  34.439  36.907  12.825
  33.513  38.059  73.714  40.874  22.532  73.792  41.300  23.386  73.908  39.953
  22.704  63.641  40.878  33.275  64.585  40.916  33.121  63.514  41.345  34.101
  29.129  31.218  12.692  28.722  30.613  12.072  29.807  30.698  13.123  47.536
  62.762  12.642  46.686  62.441  12.942  47.719  63.516  13.203  65.087  31.150
   1.120  64.291  30.787   1.508  65.213  31.986   1.569  21.252   6.438  53.317
  21.035   5.516  53.182  20.408   6.888  53.304   6.726  77.270  48.903   7.015
  77.122  48.003   6.562  78.212  48.951  34.519  23.230  69.901  34.381  23.883
  70.587  33.832  23.407  69.259  23.801  63.033  17.479  24.102  62.287  16.959
  23.909  62.750  18.387  19.681  73.914  16.489  19.310  74.686  16.061  19.882
  74.206  17.378  17.712  63.373  38.774  18.666  63.314  38.816  17.404  62.773
  39.453  20.769  43.465  65.123  21.344  42.886  64.624  20.986  44.344  64.813
  74.038   7.891  32.248  74.369   8.660  31.784  73.568   8.250  33.001   4.106
  44.621  37.040   3.878  44.962  36.175   5.046  44.447  36.988  31.690  78.696
   6.590  31.822  79.342   7.284  30.811  78.352   6.748  49.757   0.038  61.925
  50.106  -0.039  61.037  49.032   0.658  61.844  55.815  61.469  60.842  55.970
  62.344  61.200  54.875  61.326  60.959  66.609  32.510  25.774  67.523  32.786
  25.830  66.186  32.923  26.527  16.774  74.403  47.419  17.608  74.718  47.768
  16.319  75.195  47.133  59.405  42.934  55.739  58.738  43.409  56.236  59.662
  42.212  56.313  51.619  21.152  35.933  51.152  21.332  35.117  51.814  22.018
  36.292  37.885  70.358  24.907  37.591  70.348  23.996  37.988  71.286  25.116
  23.354  34.112   4.435  23.324  33.830   5.350  23.844  33.423   3.987  53.840
  27.623  67.871  54.247  26.962  68.432  54.116  28.459  68.246  71.687  35.279
   9.409  71.426  36.182   9.590  72.381  35.357   8.755  72.199   6.368  70.217
  71.509   6.692  70.795  72.416   7.116  69.660  63.720  21.623  36.980  64.110
  21.895  37.811  64.156  20.797  36.771  29.289  66.014  13.963  29.747  65.772
  14.768  29.097  66.946  14.068  43.023  63.354  41.759  43.794  62.987  41.326
  42.641  63.943  41.109  27.691  22.050  17.023  27.907  22.666  17.723  28.484
  22.007  16.489  55.651  72.661  40.231  55.981  72.591  41.127  55.442  71.761
  39.982  66.870  77.132  10.144  66.508  76.432   9.601  67.036  76.717  10.991
  10.278  17.532  16.000   9.432  17.978  15.951  10.466  17.276  15.097  16.974
  71.851  37.538  17.437  72.687  37.592  17.648  71.192  37.708  16.379  76.951
  25.427  16.213  76.899  26.369  16.043  76.125  25.079  65.236  24.936  20.366
  64.842  25.238  21.185  66.146  25.226  20.417  12.605  76.189  40.393  12.861
  77.027  40.779  11.649  76.223  40.360  34.843  41.729   7.254  35.416  42.378
   7.661  34.001  42.176   7.165  36.651  72.142  57.342  35.747  71.926  57.568
  37.180  71.558  57.886  74.201  62.478  16.568  74.803  62.504  15.824  73.368
  62.195  16.192  16.946  13.131  60.702  16.371  12.503  60.263  16.399  13.905
  60.834  43.469   6.906  42.296  43.719   6.068  42.685  44.053   7.544  42.707
  54.404  18.858  21.735  54.074  18.551  20.890  54.179  19.788  21.756  24.963
  72.342  70.826  25.555  71.699  71.217  25.300  73.188  71.121  48.898  61.514
  36.852  49.612  61.972  36.409  48.178  62.145  36.861  14.738  66.139  64.763
  14.222  66.915  64.982  14.279  65.417  65.191  17.592  42.782  55.337  17.245
  42.062  55.864  16.864  43.399  55.265  20.714  24.705  24.730  21.356  24.071
  24.411  20.823  24.699  25.681  -0.033  79.430   3.690   0.410  79.664   2.874
  -0.246  80.270   4.097  46.264  51.312  20.716  46.157  50.890  19.863  45.371
  51.499  21.004  72.104  41.749  18.097  72.015  41.584  19.036  71.644  41.020
  17.681  62.918   8.249  20.293  63.844   8.088  20.476  62.684   7.588  19.641
  62.961  30.788  54.317  62.693  30.517  53.438  62.185  31.212  54.683  64.402
  75.715  69.845  63.940  75.598  70.676  64.557  74.824  69.531  35.164  28.490
  56.510  35.528  27.937  57.201  35.474  29.371  56.720  22.980  66.671  66.695
  22.167  66.605  67.196  22.698  66.912  65.812  44.059  27.894   4.593  43.492
  27.130   4.694  43.477  28.582   4.270   0.912  70.537  30.532   0.115  70.426
  30.013   1.574  70.027  30.066   8.592  14.170  16.805   8.513  14.068  17.754
   8.448  13.290  16.457  11.299  16.117  25.472  11.474  15.211  25.216  11.203
  16.082  26.423  10.347  52.547   5.859  10.883  52.432   6.643  10.174  51.656
   5.553   9.721  40.815   2.981  10.284  40.359   3.606   8.861  40.411   3.094
  40.840  75.813  46.382  41.689  76.138  46.683  40.510  75.294  47.116  -0.199
  25.517  15.502   0.457  24.903  15.172   0.210  25.913  16.272   6.580  71.853
  44.666   7.452  71.885  44.272   5.980  71.964  43.928  39.120  66.197  16.762
  39.060  65.272  16.526  39.063  66.205  17.718  31.170  20.864  63.461  31.071
  20.073  63.991  30.477  21.447  63.770  10.805   9.940  57.833  10.248  10.414
  58.450  10.281   9.879  57.035  13.766  61.728  27.934  13.102  62.411  27.837
  13.773  61.280  27.087  60.128  69.660  51.061  59.541  69.773  51.809  60.294
  70.551  50.751   3.851  43.202  28.593   4.006  43.189  29.537   3.625  44.112
  28.399   3.262  31.103  17.965   2.604  31.226  17.281   4.074  30.929  17.488
  54.452  10.528  51.100  54.014  11.369  51.229  53.890  10.057  50.485   4.360
  63.025  62.533   4.490  63.492  63.358   5.244  62.809  62.238  46.181  19.532
  62.562  46.358  19.220  63.450  46.753  20.292  62.456  60.497  37.593  41.340
  60.780  36.682  41.411  59.541  37.548  41.347  40.034   1.012  63.907  40.150
   1.682  63.233  40.875   0.983  64.363  42.180  73.835  22.210  41.693  73.743
  23.029  42.580  74.704  22.266  67.733   8.525  47.523  67.113   9.102  47.969
  67.290   8.281  46.710  61.596  20.797  34.695  61.769  20.614  33.771  62.373
  20.473  35.152   0.048  22.683  42.123   0.891  22.276  41.924   0.148  23.592
  41.839  18.158   4.212  16.396  18.564   4.105  17.256  18.624   3.595  15.832
   0.873  33.623  24.459   0.708  33.130  23.656   1.317  33.000  25.036  29.980
  19.597  13.402  29.236  20.173  13.225  30.180  19.196  12.555  28.286  77.287
  30.315  28.631  76.425  30.080  29.015  77.887  30.161  71.256  33.786  59.765
  70.302  33.850  59.728  71.442  33.490  60.656  49.032  79.123  12.481  49.422
  79.746  11.869  49.214  78.265  12.098  67.048   6.212  53.690  67.424   5.809
  54.473  66.438   5.555  53.353  48.935  72.834  18.244  48.040  72.655  18.533
  49.156  72.096  17.676  48.937  44.682  11.968  48.657  44.237  11.169  49.717
  44.202  12.249  47.955  47.404  35.521  48.690  47.498  34.915  47.775  46.464
  35.534  56.417  55.425  31.723  57.224  55.523  32.229  56.419  56.170  31.122
  55.301   2.183  59.868  55.853   2.691  59.274  55.083   1.391  59.375  32.847
  42.334   3.090  32.065  42.201   2.554  33.550  42.475   2.456  38.482  57.464
  70.136  38.018  57.584  70.964  37.877  57.794  69.472  40.099  72.935  45.559
  40.532  73.787  45.610  39.264  73.117  45.128  30.451   2.836  52.680  30.061
   2.147  52.142  29.778   3.514  52.725  65.664  13.237  61.028  64.911  12.835
  60.595  66.305  13.360  60.328  27.955  64.684  61.682  27.028  64.590  61.463
  27.998  65.483  62.206  43.319  11.534  54.659  43.756  10.933  54.055  43.990
  11.752  55.307  55.778  16.282   2.408  55.537  17.186   2.204  54.967  15.786
   2.292   6.479   4.719  63.738   5.897   5.113  64.388   6.182   3.812  63.668
  50.824  30.129   1.658  50.696  30.358   2.578  50.236  30.715   1.181  53.207
  45.883   1.286  53.587  45.038   1.527  52.279  45.801   1.505  21.617  11.930
  61.066  22.365  12.501  60.890  21.887  11.073  60.735  68.734  74.996  42.138
  69.546  75.019  42.644  68.063  74.745  42.773  16.255  51.088  34.896  16.283
  51.821  35.510  16.475  51.476  34.049  11.197  13.479  34.118  10.362  13.199
  34.494  10.963  13.862  33.273  61.177  31.597  33.063  60.565  31.559  33.798
  61.980  31.199  33.399  17.695  79.246  29.151  18.503  79.290  29.662  17.028
  79.620  29.726  57.986  62.835  70.996  58.751  63.338  70.714  58.186  61.933
  70.744  46.085  21.593  20.095  45.375  21.164  20.571  46.671  21.918  20.779
   5.331  25.546   1.298   5.963  26.192   0.982   5.380  25.611   2.252   2.034
  53.148   6.752   2.521  53.455   5.987   1.956  53.921   7.312  68.266  23.257
  45.965  68.660  23.013  46.802  68.743  22.740  45.316  72.134  38.320  14.539
  71.734  37.613  14.033  72.078  39.086  13.968  -0.283  51.525  39.047   0.436
  50.999  38.695  -0.127  52.404  38.701  13.552  63.955  66.073  14.230  63.286
  65.972  12.992  63.846  65.304  73.124  55.720   8.370  72.863  54.910   8.810
  72.320  56.238   8.325  71.384  46.819  46.016  72.196  46.843  46.521  71.663
  46.935  45.108  58.907  45.918  21.433  58.281  45.483  20.855  58.784  45.494
  22.283  47.733  19.720   7.621  46.938  20.249   7.680  47.722  19.182   8.413
  34.471  67.585  42.838  33.881  68.063  42.255  34.316  66.663  42.632  39.270
  12.476  36.195  38.548  12.134  36.722  39.500  11.756  35.608  27.268  79.037
  56.797  26.577  79.238  56.167  27.626  79.891  57.041  64.801   5.188   4.621
  64.406   4.728   5.362  64.056   5.507   4.113  49.587   9.621   4.445  50.363
   9.679   5.002  49.824   8.983   3.771  28.601  13.644  60.744  29.317  14.180
  60.403  28.975  13.202  61.506  50.482  20.721  12.796  51.084  20.959  13.502
  50.418  19.767  12.849  36.946  76.429  30.322  36.246  76.244  29.695  36.665
  77.229  30.765  26.959  60.746   1.597  27.425  59.918   1.479  26.989  60.906
   2.540  61.503  30.367  13.891  61.696  31.147  14.411  61.911  29.649  14.374
  42.099  68.123  34.631  42.813  68.169  35.267  42.101  68.981  34.206  16.600
  35.273  25.382  16.265  35.409  24.496  16.395  36.086  25.844  25.682  57.116
  16.858  25.259  57.932  16.589  25.656  57.138  17.815  22.497  32.820  12.197
  23.350  32.457  12.437  21.971  32.058  11.956  44.902   5.878  61.759  45.092
   4.997  62.081  45.261   6.460  62.429  48.309  80.207  46.734  48.877  79.524
  46.374  47.425  79.939  46.484  57.234  14.456  43.975  56.979  15.112  43.327
  56.588  14.545  44.675  11.234  47.368  57.470  11.230  46.508  57.891  10.654
  47.903  58.012  46.364  63.554  16.690  47.210  63.934  16.926  46.399  62.661
  17.033   0.771  60.766  12.333   0.675  61.396  11.619   1.091  59.970  11.908
  27.272  74.080  58.996  28.187  73.805  59.058  26.890  73.832  59.838   4.411
  77.323  58.881   4.842  78.114  59.204   3.628  77.238  59.425   6.690  69.950
   5.568   5.810  69.723   5.266   6.559  70.709   6.137  34.862  15.346  45.618
  35.769  15.263  45.913  34.474  14.489  45.795  11.438  70.413  45.377  12.020
  71.017  45.839  11.334  69.674  45.977   0.206  40.546  52.375  -0.223  40.830
  51.568   1.115  40.389  52.121  73.670  61.580  26.462  73.666  62.524  26.625
  74.028  61.200  27.265  16.191  71.016  50.928  15.647  70.304  51.264  15.576
  71.597  50.481  62.541  38.449  44.271  63.439  38.378  44.595  62.625  38.891
  43.426  47.417  72.185  11.445  47.867  71.701  10.752  47.353  71.563  12.169
  68.350  55.281  48.003  69.094  55.811  47.717  68.722  54.416  48.171  37.174
   5.832  63.597  36.385   6.227  63.226  37.578   6.535  64.105  62.081  21.640
  64.600  61.319  21.742  65.170  61.728  21.708  63.713  25.553  21.332  51.473
  25.545  21.859  52.272  24.854  21.702  50.934   9.331  41.380  24.559   8.646
  40.737  24.742   9.059  42.163  25.038  10.490   8.949   1.005  11.010   9.267
   0.267  10.254   8.053   0.763  34.274  23.594  62.411  34.114  22.664  62.572
  35.203  23.714  62.609  27.860  19.460  40.308  27.199  20.133  40.474  28.393
  19.447  41.103  28.067  15.514   0.970  27.222  15.073   0.884  28.101  16.112
   0.223  47.387  60.916  45.530  46.549  60.551  45.245  47.879  60.162  45.855
  62.199  16.885  18.232  62.913  17.388  17.842  62.621  16.360  18.913  51.602
  14.044  42.776  52.334  14.533  42.401  51.096  14.700  43.256  34.573   4.893
  23.417  34.079   5.506  23.963  35.290   4.598  23.978   7.231  74.123  17.211
   7.940  73.957  17.832   6.922  75.003  17.429  12.839  70.670  58.512  12.873
  70.860  57.574  13.558  70.057  58.658  47.328  49.456  71.679  47.599  50.359
  71.843  48.119  48.938  71.826  37.354  22.552  69.911  36.883  21.921  70.454
  36.668  23.102  69.533  21.433  60.246  40.787  21.920  60.296  41.610  22.031
  60.606  40.132  56.199  61.927  48.945  56.666  62.580  48.423  56.520  61.086
  48.617   3.959  40.198  55.990   3.789  39.643  56.752   3.093  40.500  55.717
  45.282   0.259  62.442  44.562   0.802  62.120  44.909  -0.216  63.185  70.365
   9.842   0.047  71.191  10.067  -0.381  70.231  10.540   0.689  48.636  62.727
  67.768  48.114  63.369  67.286  48.005  62.277  68.329   4.253  51.537  61.771
   3.953  52.256  61.215   3.775  50.772  61.451  27.094  61.087  29.608  27.178
  60.161  29.381  27.987  61.429  29.556  44.474  22.111  53.639  44.067  21.507
  53.018  43.790  22.289  54.284  70.686  68.656  34.646  71.379  68.072  34.954
  70.747  69.422  35.216   0.939  58.160  21.625   1.159  57.470  20.999   0.637
  57.690  22.402  19.002  63.936  14.339  18.937  64.776  13.885  19.940  63.744
  14.354   4.647  60.293  14.979   5.189  59.707  15.507   5.232  60.603  14.288
  59.384  12.401  48.128  58.962  13.260  48.097  60.262  12.577  48.467   2.297
  11.414  10.038   2.588  12.291  10.289   2.955  10.827  10.411  61.157  75.170
  29.623  60.676  75.552  30.357  61.377  75.917  29.066  69.643   3.168  53.610
  69.239   3.462  54.427  70.212   2.444  53.871   3.056  73.088  25.887   3.956
  73.394  26.001   2.648  73.748  25.326  34.353  58.976  59.324  34.219  59.505
  60.110  34.134  59.562  58.600  14.857   0.311  46.051  15.720   0.661  45.832
  14.510  -0.011  45.219   8.046  52.738  27.235   7.726  51.837  27.265   8.925
  52.668  26.862  19.585  18.386  63.472  18.848  18.982  63.344  20.261  18.710
  62.876   5.201  46.009  22.862   5.956  46.256  23.396   4.480  46.532  23.212
  44.982   6.016  59.108  45.055   6.076  60.061  44.177   6.490  58.899   9.544
  21.683  21.330   8.758  21.455  20.833   9.218  22.193  22.071  58.309  74.366
  54.000  58.700  73.505  54.145  57.643  74.445  54.683  67.009  28.946  48.936
  66.576  29.800  48.948  66.459  28.391  49.489  21.692  36.546  47.657  20.808
  36.836  47.431  22.262  37.027  47.058  47.995  48.209  16.326  47.385  47.657
  15.836  47.633  49.092  16.249  27.784  15.944  58.899  27.290  15.744  58.104
  27.726  15.144  59.423  72.220  58.536  55.906  72.176  57.604  56.120  72.229
  58.976  56.755  57.467  58.810  18.084  56.552  59.061  17.956  57.435  57.870
  18.261  20.648   1.348  44.573  20.339   1.810  43.794  20.344   1.883  45.306
  51.321   0.664  22.903  50.461   0.283  23.079  51.855  -0.075  22.611   7.693
  70.142  57.549   8.354  69.495  57.302   8.132  70.698  58.193  44.303  23.144
   4.289  45.185  23.342   3.976  43.779  23.899   4.022  25.631  14.335   0.702
  26.099  13.511   0.842  24.872  14.281   1.283  73.825  11.770  53.715  72.969
  12.151  53.520  73.886  11.010  53.136  29.554   1.194   7.750  30.128   1.208
   8.516  30.110   1.487   7.028  56.969   2.316  11.746  56.603   2.240  12.627
  57.915   2.357  11.881  39.676  67.472  45.747  39.101  68.214  45.932  40.290
  67.803  45.091  40.521   7.720  24.941  41.171   7.179  25.389  40.973   8.545
  24.768  41.775  68.469  29.115  42.304  69.264  29.171  41.632  68.211  30.025
  21.749  28.128  65.806  21.827  29.075  65.687  22.454  27.905  66.415   6.210
  30.258  59.634   6.353  30.973  60.254   5.857  29.546  60.168  14.510   1.108
  53.263  13.930   0.348  53.231  14.077   1.715  53.864  67.824  25.643   6.136
  68.047  24.784   5.778  67.343  25.449   6.940  34.918  71.024  28.546  34.838
  70.935  27.596  34.130  70.605  28.893  18.883  21.584   8.786  18.782  22.254
   9.462  18.814  20.754   9.258  71.828  65.604  50.591  71.918  64.652  50.632
  70.887  65.760  50.675  48.938  13.117  33.936  48.763  12.421  34.569  48.475
  13.879  34.283  73.548   8.854  19.011  74.405   8.978  18.603  73.659   8.087
  19.573  26.868  74.199  11.769  27.012  74.520  10.879  26.050  74.613  12.044
   8.236  34.867  54.412   8.009  34.198  55.058   8.828  34.424  53.805   9.654
  74.426  48.738  10.522  74.817  48.638   9.432  74.110  47.863  59.119  39.265
  33.507  58.544  39.895  33.073  59.257  38.578  32.856  22.556  14.673  49.445
  23.423  14.679  49.038  22.711  14.958  50.345  28.524  48.281   9.127  28.881
  48.472   8.260  27.583  48.432   9.037  18.009  67.978  30.216  18.601  67.536
  30.825  18.434  67.889  29.363  25.328  53.962  47.973  26.174  54.406  48.029
  24.731  54.628  47.631  16.847  28.614  59.574  15.964  28.629  59.206  17.395
  29.013  58.897  58.118  77.442  17.959  57.479  78.141  17.827  57.658  76.644
  17.699  11.759  42.543   6.350  12.235  42.484   7.178  11.044  41.914   6.440
  55.084  64.981  44.787  54.584  64.940  43.971  54.629  64.380  45.377  33.389
   8.535  21.494  33.615   7.606  21.441  33.018   8.740  20.635  54.018   2.420
  26.858  54.046   3.056  27.572  54.777   2.634  26.316  42.936  49.731   1.668
  43.398  49.496   2.473  43.626  49.811   1.010  61.358  40.372  19.736  62.251
  40.212  19.433  61.403  40.259  20.685   1.866  27.562  29.629   1.142  27.002
  29.350   1.801  28.335  29.068   0.310  14.437  52.261   0.132  13.557  52.591
  -0.411  14.618  51.659  47.001  59.272  57.557  47.486  60.080  57.390  46.092
  59.490  57.349  69.942  14.409   6.132  69.911  13.635   5.570  70.713  14.891
   5.834   3.977  49.769  20.531   4.473  50.539  20.255   4.590  49.040  20.429
  58.852  16.788   9.932  58.509  16.070  10.464  58.489  17.578  10.333  18.690
  27.227  38.191  18.640  27.017  39.124  19.538  27.658  38.088  67.974   3.040
  60.756  68.063   2.322  61.383  67.109   2.912  60.367  37.195  72.299  51.646
  37.833  73.010  51.701  36.526  72.624  51.043  56.126  77.531  51.272  56.118
  78.478  51.413  57.051  77.289  51.330   3.421  61.228   4.331   3.492  60.275
   4.284   2.489  61.406   4.199  55.398  53.770   3.374  55.257  54.695   3.170
  54.834  53.602   4.128  22.735  76.939   5.790  22.276  76.279   5.270  22.042
  77.518   6.107  53.178  60.004  67.701  54.013  60.206  67.278  52.685  59.518
  67.040  38.327  30.401  66.818  38.836  31.111  66.427  37.474  30.792  67.005
  46.494  52.186  23.831  46.239  52.457  22.949  46.986  51.376  23.699  72.597
  58.685  17.017  73.349  58.226  16.643  72.884  58.943  17.892  69.045  34.195
  66.617  69.235  35.071  66.954  68.089  34.144  66.607  64.324  69.202  51.211
  65.025  68.747  50.745  63.542  68.675  51.044  29.636  46.461   4.723  29.730
  45.592   5.113  29.033  46.331   3.991  36.428  47.887  70.989  36.188  48.543
  71.644  37.384  47.867  71.009  19.607  71.246  19.166  20.153  70.667  19.698
  19.409  70.735  18.382  71.702  46.692  24.446  70.856  46.981  24.788  71.561
  45.777  24.203  14.248  31.777  31.690  15.137  32.110  31.810  14.015  31.404
  32.540  70.606  58.497  21.346  70.447  57.629  21.715  70.714  59.065  22.109
   6.196  33.562  56.692   5.717  32.751  56.862   6.841  33.612  57.397  20.205
  14.228  48.205  20.159  13.344  48.569  20.997  14.604  48.588  29.359  10.716
  71.377  30.249  10.365  71.413  29.296  11.122  70.512  28.290  29.516  65.745
  28.976  29.675  65.097  27.601  30.143  65.525  57.431  67.587  46.601  57.512
  67.808  47.529  56.488  67.591  46.435  18.022  14.226  40.259  18.864  14.556
  40.574  17.373  14.804  40.661  14.523   5.698  57.448  13.913   4.979  57.609
  13.978   6.485  57.476  63.684   4.309  40.860  64.345   4.843  40.418  63.878
   3.413  40.585  25.423   0.280  66.381  25.976   0.673  67.056  25.926  -0.470
  66.065  23.231  32.527  50.317  23.556  33.347  49.946  23.281  31.901  49.595
   6.668   4.341  60.989   6.494   4.390  61.929   6.728   5.255  60.709  56.870
  24.518  44.800  56.430  24.203  44.010  56.174  24.574  45.455  33.702   1.601
  33.043  34.613   1.691  33.322  33.285   1.098  33.743  40.570  56.963  22.185
  40.722  57.289  23.072  41.439  56.938  21.786  42.553  71.679  70.263  41.840
  72.202  70.630  42.156  70.827  70.083  15.268  51.293  71.326  14.950  50.613
  71.920  14.737  52.061  71.535  30.406  75.453  41.277  30.538  75.373  42.222
  31.043  76.112  41.001   4.994  37.508  35.154   5.419  36.654  35.224   5.513
  38.081  35.720  67.682  54.129  20.512  68.366  54.401  19.901  66.917  54.648
  20.262  53.163  16.173  25.548  53.659  16.199  26.366  53.637  16.763  24.961
  24.914   0.518  33.734  25.206  -0.249  34.227  24.824   0.205  32.834  57.283
  57.124   3.031  57.919  56.659   2.489  57.187  57.978   2.609  10.839  65.134
  42.463  11.228  64.731  43.239   9.932  65.308  42.712   4.502  46.174  11.080
   3.989  45.400  11.310   4.986  46.386  11.878  22.187  30.371  22.769  21.604
  30.948  23.262  22.813  30.051  23.419  19.125  58.858  17.206  19.667  58.187
  16.791  19.421  58.875  18.116   9.461  40.845  18.006   9.576  41.739  17.683
   8.640  40.872  18.497  20.947  69.622  30.289  20.740  70.337  30.891  21.222
  68.903  30.857   8.134  67.895  20.849   8.198  68.797  20.538   7.364  67.892
  21.419  16.520  43.598  41.666  17.477  43.574  41.682  16.272  43.862  42.552
  38.205  76.674  43.921  38.015  77.327  43.247  37.720  75.897  43.645  19.288
  29.862  36.172  19.976  30.064  35.538  19.625  30.190  37.005  40.295  47.559
  34.599  40.208  47.959  33.734  40.999  48.051  35.021  28.895  21.916  53.573
  29.821  21.915  53.329  28.747  22.784  53.948  43.835  44.314  60.129  44.571
  44.926  60.098  43.842  43.887  59.272  54.158  20.575  65.111  54.115  19.974
  65.854  55.028  20.435  64.738  59.631  52.646  27.723  58.762  52.987  27.512
  59.517  52.204  28.564  65.830   1.112   0.854  64.880   1.008   0.901  66.015
   1.878   1.396  65.355  22.757  60.481  65.324  23.707  60.597  66.218  22.590
  60.104  13.245  64.687   8.657  12.471  64.615   8.097  13.253  65.602   8.938
  61.361  44.123  71.677  62.008  43.590  72.138  60.566  43.590  71.678  51.562
  18.313  57.390  52.360  17.811  57.556  51.306  18.648  58.249  44.936  58.646
  61.209  45.409  57.891  61.560  44.129  58.681  61.722  24.985  55.236  60.275
  25.459  56.066  60.221  25.637  54.607  60.585  64.480   9.240  24.431  63.949
   9.438  25.203  64.349   9.990  23.851  63.862  53.249  19.526  63.205  53.892
  19.261  63.395  52.414  19.524  66.887  42.364   6.332  67.214  43.044   5.743
  67.591  41.717   6.366   4.930  14.491  71.305   4.612  15.328  70.967   5.507
  14.730  72.031  23.473  13.138  52.889  24.395  13.162  53.145  23.419  12.422
  52.256  33.838  20.971  62.960  32.943  20.922  63.296  34.388  20.990  63.744
  61.816  39.781   0.828  61.026  40.109   0.397  61.589  38.892   1.099  59.513
  57.444  49.091  59.181  57.582  49.977  60.382  57.847  49.095   7.584  21.604
  28.495   7.725  21.181  29.342   6.918  22.269  28.666  71.557  73.274  52.968
  71.548  74.229  53.032  72.284  73.004  53.529  57.155  21.022  27.852  56.820
  21.101  28.745  57.848  21.679  27.797  32.595  62.791  59.218  31.860  63.217
  59.659  32.940  62.177  59.866  12.866  36.016  65.126  12.671  35.989  66.062
  13.575  36.654  65.046  36.189  67.738  61.480  35.981  66.811  61.361  36.680
  67.770  62.301  74.180   0.946  28.600  73.938   0.129  28.164  73.365   1.447
  28.639   2.997  73.315  58.089   3.887  73.661  58.021   2.979  72.576  57.482
  30.186  21.041   9.512  29.356  21.519   9.511  29.956  20.164   9.817  17.436
   8.749  20.242  17.659   7.821  20.317  16.949   8.813  19.421  34.058  76.019
  60.815  33.367  75.416  61.090  34.636  75.488  60.268  42.851   9.583   1.394
  43.122   8.666   1.341  42.452   9.665   2.260   7.189  20.930   5.544   7.200
  20.894   6.501   7.701  20.169   5.270  32.614   6.805  68.745  32.829   7.497
  68.121  33.399   6.259  68.778  14.081  10.137  29.579  14.991  10.280  29.839
  13.573  10.698  30.166  20.359  78.548  12.349  20.002  79.393  12.625  20.930
  78.760  11.610  50.267  21.174  66.768  50.770  21.963  66.971  49.353  21.445
  66.854  66.964  29.203  52.908  66.168  29.660  52.634  67.589  29.903  53.094
  51.318  79.667  67.360  51.451  78.854  67.847  51.452  79.421  66.444  52.895
   3.968  20.574  52.239   4.524  20.154  53.599   3.899  19.929  15.257  72.206
  39.591  15.802  71.880  38.875  15.655  71.841  40.381   8.368  40.930   5.696
   7.776  40.210   5.915   9.244  40.576   5.852  24.638  68.987  31.120  24.900
  69.908  31.111  25.308  68.542  30.601   8.963  11.469  68.450   8.238  11.918
  68.884   9.462  12.169  68.031   3.402  40.955  69.179   3.680  40.238  69.748
   4.144  41.097  68.591  15.789   0.507  30.763  16.274   1.081  31.356  15.037
   1.030  30.484  12.386  42.337  38.388  12.177  41.626  38.993  12.927  42.937
  38.901  25.861  48.813   9.366  25.656  49.721   9.143  25.217  48.581  10.035
  15.140  51.895  12.390  15.807  51.407  11.906  14.737  51.243  12.964   2.422
  42.962   6.999   2.412  43.775   7.505   2.276  43.242   6.095   3.972   6.676
  15.968   3.296   6.068  15.667   3.825   7.470  15.455  56.214  21.115   3.657
  56.307  21.938   3.178  57.085  20.947   4.016  63.473  27.486  25.033  63.309
  28.429  25.033  62.655  27.100  24.719   4.737  31.884  24.745   4.104  31.844
  24.028   4.199  31.932  25.536  56.118   6.491  64.619  56.730   7.221  64.709
  55.664   6.659  63.792  52.642  67.302  16.960  52.753  67.161  16.019  53.355
  66.806  17.362  13.244  43.078  51.354  12.982  42.628  52.157  13.188  44.009
  51.571  25.450  59.775  33.150  25.321  60.325  32.377  24.648  59.889  33.660
  41.299  28.497  11.494  41.849  29.168  11.090  41.261  27.795  10.844  27.033
  40.996  69.502  26.962  40.055  69.338  26.161  41.253  69.803  -0.223  51.418
   6.781  -0.064  50.903   5.989   0.378  52.160   6.708  45.484  63.873  55.322
  46.142  64.000  54.640  45.377  62.923  55.378  45.655  12.162  56.473  45.954
  12.848  57.070  46.418  11.596  56.357  50.745  57.215  56.614  50.765  56.259
  56.664  50.311  57.402  55.781  40.122  63.035  70.212  40.054  63.981  70.335
  40.854  62.773  70.770   1.709   6.188   7.886   1.353   5.930   8.736   2.582
   6.526   8.084  59.606  41.885  15.272  60.494  42.098  15.559  59.585  40.928
  15.248  59.035  74.068   5.866  58.657  73.349   6.373  58.503  74.106   5.072
  56.910  11.285  52.200  56.923  12.194  51.901  56.118  10.916  51.808  14.988
  28.708  32.234  14.045  28.875  32.218  15.340  29.379  32.818  39.004  11.060
  22.930  39.846  10.968  22.485  38.474  10.338  22.592  21.032  78.345  28.623
  20.736  79.153  29.043  20.491  78.272  27.837  60.661  52.761   0.536  60.771
  51.846   0.793  60.210  52.720  -0.308  38.171  80.163  21.995  38.287  79.978
  21.063  37.650  79.430  22.322  31.186  16.407  51.898  31.207  16.012  52.770
  30.306  16.775  51.823  65.822  38.843  59.661  65.350  38.925  58.832  66.746
  38.859  59.414  37.186  65.747  68.387  37.277  65.389  67.504  36.466  65.250
  68.774  46.635   9.799   8.145  46.026   9.101   7.904  46.885  10.198   7.312
   6.091  54.220  13.619   6.639  54.210  12.834   5.417  54.874  13.432  61.173
  36.641  49.849  60.443  36.729  50.463  61.131  37.433  49.313  37.282  16.447
   3.826  36.473  16.112   4.213  37.562  17.142   4.421  40.609  70.777  27.414
  40.560  71.435  28.107  39.957  70.121  27.659  69.810  68.194   2.863  68.945
  67.792   2.947  69.803  68.597   1.995  73.529  53.496  12.327  74.484  53.512
  12.390  73.243  54.267  12.816   4.347  47.190   7.341   4.564  47.046   6.420
   5.133  46.921   7.816  31.814  15.689  22.957  32.269  16.485  23.232  31.305
  15.956  22.191  29.106  80.141  15.244  28.343  79.897  15.768  29.208  79.423
  14.619  14.719  75.706  70.696  15.282  75.167  70.140  14.603  75.188  71.493
  73.527  72.687  54.553  73.731  72.240  55.374  73.947  72.153  53.879  46.636
   0.984   6.357  46.025   0.482   5.818  47.500   0.762   6.010  42.635  30.724
  62.272  42.839  30.023  62.890  41.763  31.025  62.530  14.551  70.768  46.743
  14.459  70.071  47.393  14.785  70.313  45.935  10.775  68.259  47.118  11.028
  67.396  46.791  10.040  68.087  47.707  74.150  40.339  38.716  74.444  39.731
  39.394  73.382  40.768  39.095  56.848  65.671  57.942  55.998  65.647  58.381
  57.449  65.256  58.560  70.974  69.099  54.347  70.210  68.570  54.580  71.482
  68.539  53.760  32.745  70.215  54.546  33.095  70.236  53.655  32.116  69.493
  54.539  33.547  37.193   8.908  34.015  38.027   8.878  33.242  37.056   8.011
  13.932  75.211  22.315  14.386  74.759  23.027  13.811  76.104  22.637  47.994
  76.340  61.750  47.490  77.006  61.283  48.869  76.718  61.836  21.260   8.805
  30.424  21.393   9.144  29.539  20.316   8.872  30.567  46.756  15.185   4.762
  47.102  14.605   5.440  47.106  16.048   4.985  72.410  31.652   2.071  72.739
  31.025   1.427  72.637  31.266   2.918  49.024  20.804  70.365  48.351  21.422
  70.650  49.666  21.345  69.905  70.593  11.046  13.918  69.771  11.285  14.346
  71.063  11.874  13.823  56.400  38.165  56.510  56.145  38.947  56.021  55.615
  37.618  56.512   4.570  37.329  48.999   3.711  37.675  48.756   5.123  38.105
  49.092  32.414  15.390  49.970  31.808  15.755  50.615  32.020  14.554  49.718
  42.938  76.358  60.401  42.842  76.136  61.327  42.644  77.267  60.340  55.306
  74.314  27.228  54.398  74.118  26.997  55.248  75.074  27.806   8.162  49.415
   5.128   7.807  48.998   5.913   7.393  49.752   4.668  52.194  45.088  10.832
  53.107  45.035  11.114  51.721  44.524  11.444  60.287  75.166  63.464  60.736
  75.477  62.678  59.969  74.294  63.228   5.376  40.903  65.626   5.408  41.807
  65.313   6.216  40.528  65.362   9.116  35.817   0.302   8.213  35.869   0.614
   9.382  34.916   0.484  21.667  72.086  15.788  21.200  72.713  16.340  21.243
  72.158  14.933  48.220  43.644   9.262  48.529  44.254   8.592  48.364  42.777
   8.882  62.002   4.376  33.227  61.904   3.456  32.981  62.714   4.377  33.868
  70.189  65.879  37.158  70.651  65.592  37.946  69.427  66.355  37.487   8.231
  35.281  26.392   8.327  35.394  25.446   8.827  34.565  26.609  11.490  22.044
  69.368  12.178  22.241  68.732  10.693  22.405  68.979  71.528   0.515  65.264
  72.300   1.074  65.356  71.491   0.310  64.330  30.381  25.260  48.023  29.895
  24.489  48.315  30.993  24.922  47.368   3.440  52.746  25.874   3.522  52.160
  26.627   2.760  52.345  25.332  50.748  20.043   0.855  50.301  19.287   0.474
  51.666  19.925   0.613  55.128   0.343  28.888  54.205   0.091  28.851  55.298
   0.754  28.041  15.879  19.892  18.915  15.732  18.972  19.135  15.000  20.263
  18.838  30.335  24.408  51.090  30.742  25.234  50.828  31.073  23.825  51.274
  39.944  59.419  59.696  39.974  60.196  59.138  39.900  58.685  59.084  41.419
   5.662  27.318  41.862   4.871  27.626  40.583   5.349  26.973  38.211  16.917
  64.507  38.291  17.354  65.355  38.945  16.304  64.484  30.140  25.545  59.672
  31.056  25.290  59.778  30.166  26.496  59.566  51.119  23.665  41.454  50.759
  23.768  40.573  51.735  24.392  41.547   6.196  68.750  65.273   7.095  68.421
  65.283   5.790  68.315  64.523  36.701   3.959  36.038  37.066   3.304  35.443
  36.074   4.446  35.503  65.899  52.231  46.560  66.811  52.460  46.379  65.953
  51.542  47.223  57.900   5.322  55.062  57.329   5.246  54.298  57.696   6.182
  55.429   1.612   2.813  53.410   2.122   2.648  54.203   2.040   2.286  52.735
   0.928  43.154  40.676   1.457  43.339  41.452   0.466  42.343  40.888  15.045
  12.019   3.051  14.219  11.846   2.599  15.022  12.957   3.242  60.111  47.226
  62.162  60.509  48.072  61.959  60.620  46.893  62.901  69.614  57.822  68.496
  68.832  57.808  69.048  69.675  58.727  68.190  62.966  66.275  31.991  63.847
  66.565  31.758  62.911  66.413  32.937  34.420  53.712   9.369  33.472  53.615
   9.287  34.735  52.829   9.565  60.268  14.974  27.914  61.111  15.301  27.600
  59.631  15.309  27.283  33.175  12.166  10.043  32.953  11.407   9.503  32.440
  12.251  10.650  20.968  25.311  11.569  20.113  25.719  11.705  21.100  24.768
  12.346  26.033  34.928  50.971  25.643  35.208  51.799  25.310  34.523  50.491
  72.183   9.746  27.882  71.736   9.025  28.326  73.112   9.518  27.930  37.561
  78.077   1.570  37.473  79.028   1.501  38.447  77.896   1.258  59.722  32.400
   5.420  59.852  32.401   4.472  60.405  32.982   5.756  62.361  45.165  28.970
  63.290  45.333  29.127  62.015  44.913  29.826  54.919  68.484  57.448  54.469
  68.106  58.204  55.764  68.774  57.793  15.196  10.029  62.412  15.028  10.823
  61.905  14.327   9.720  62.669   7.531  74.604   6.316   7.241  75.512   6.234
   6.864  74.096   5.853  71.337  69.353  32.034  72.203  68.949  31.972  71.106
  69.281  32.960  67.117   3.475  28.091  66.411   3.079  27.581  66.842   4.384
  28.216   1.923  78.312  49.383   2.747  78.215  49.860   2.116  78.956  48.701
   0.800  48.840  68.813   0.517  48.365  69.594   0.065  49.415  68.601   9.454
  16.399  30.113   8.597  15.994  30.250   9.621  16.885  30.920   3.290  26.601
  67.270   3.692  27.398  66.927   3.492  25.931  66.617  61.791  39.669  50.969
  61.514  40.419  51.494  61.476  38.907  51.454  69.525  49.839  32.901  68.739
  49.295  32.961  70.249  49.214  32.891  73.103  75.084  63.120  73.754  75.285
  62.447  73.175  75.805  63.745  36.843  11.400   0.293  36.701  12.178  -0.247
  37.687  11.554   0.717  58.654  76.250  60.738  59.459  75.977  61.179  58.781
  77.182  60.563  10.377  40.631  27.097  11.148  41.066  27.463  10.346  40.925
  26.187  22.303  26.361  39.391  22.234  27.123  39.966  21.767  26.585  38.631
  73.015  59.929  24.151  72.688  59.254  24.746  73.369  60.605  24.729  42.190
   4.813  37.741  41.918   4.053  38.256  43.133   4.698  37.625  65.122  70.848
   8.649  65.870  70.888   9.246  64.995  71.753   8.364  33.646   2.086  23.059
  34.500   2.340  22.710  33.533   2.630  23.838  49.642  76.828   6.353  49.056
  77.294   5.757  49.878  76.029   5.881  61.369  46.390  70.376  62.210  46.182
  69.968  61.093  45.571  70.786   1.612  22.314  34.397   2.046  21.853  35.115
   2.162  23.081  34.239  14.938  49.722  68.942  14.999  50.545  69.428  14.202
  49.261  69.344  71.180  75.729  19.000  71.667  75.510  18.206  70.938  74.882
  19.374  33.749  21.266  39.372  32.940  21.445  38.893  34.142  22.128  39.508
  18.232  23.452  37.228  18.661  22.832  36.638  18.421  24.311  36.851  65.602
  18.320  56.942  66.518  18.136  57.150  65.380  19.077  57.484  27.141  11.655
  59.542  27.254  11.592  58.593  27.708  12.381  59.803   2.669  30.485  46.399
   2.425  31.148  47.044   2.112  29.734  46.604   2.813  37.267  54.091   3.265
  36.721  54.734   3.187  38.140  54.213  20.202  27.008   8.608  19.408  26.878
   9.127  19.984  27.725   8.012  58.856  13.078  23.054  58.217  13.099  23.766
  58.770  12.200  22.681  51.128  50.322   5.985  51.356  51.247   6.080  50.423
  50.183   6.617  72.415  24.910  45.707  71.649  24.991  45.138  72.183  25.406
  46.493  34.208  69.926  60.935  34.770  69.203  61.214  33.833  69.632  60.106
  21.309  20.133  18.573  20.702  20.636  18.030  22.087  20.025  18.026   7.325
  47.493  49.036   7.330  48.449  48.984   8.214  47.235  48.792  24.058  77.056
  26.990  23.902  77.163  26.051  23.207  76.801  27.346  25.645  44.486  54.831
  25.060  43.995  54.255  25.157  45.280  55.048  35.037  32.491  55.691  34.543
  32.420  54.875  34.386  32.352  56.379  54.249   9.001  53.239  54.306   9.145
  52.295  53.951   9.839  53.592  42.786  42.895  68.459  43.181  43.398  69.172
  42.304  42.194  68.899  26.402  60.872  14.962  27.236  60.764  15.419  26.473
  60.301  14.197  61.977  13.425  29.777  61.512  13.984  29.154  62.821  13.857
  29.903  70.266  62.712  21.471  69.666  63.429  21.678  70.162  62.576  20.530
  10.778  26.651   2.914  10.453  27.301   2.291  11.679  26.920   3.093  63.644
  58.392  46.856  63.609  57.569  46.369  64.300  58.916  46.395  50.874   8.037
  25.642  50.066   7.719  25.241  50.692   8.952  25.856  65.774   3.298  16.154
  65.207   3.974  15.782  65.455   3.185  17.050  54.632  43.681   1.818  54.622
  43.217   2.655  55.404  44.245   1.866  34.831  58.637  41.791  35.236  58.433
  42.635  34.835  57.806  41.316  67.853  16.390   6.851  67.137  15.938   7.297
  68.326  15.696   6.392  41.953  55.897  61.258  42.282  55.588  60.414  42.352
  56.760  61.369  54.985  70.185  52.651  55.255  70.354  53.554  54.170  69.691
  52.733  43.582  59.648   1.212  43.968  58.911   0.739  43.148  60.167   0.535
  40.592  11.159  12.089  39.850  10.563  11.986  41.299  10.607  12.423  57.129
  31.151   2.493  58.066  30.977   2.583  56.923  31.737   3.221  27.103  26.344
  16.865  27.342  27.271  16.847  26.147  26.343  16.833  42.545   1.828  18.151
  43.462   1.887  17.881  42.544   1.180  18.855  24.488   0.248  31.164  24.390
   1.190  31.027  25.213  -0.004  30.592  46.299  46.361  56.417  46.395  45.531
  55.949  46.612  46.174  57.302  19.817  20.686  11.581  19.205  20.047  11.217
  19.281  21.461  11.751  46.971  68.092  34.474  47.422  68.834  34.878  46.520
  68.469  33.719   4.152  10.547  51.729   3.352  11.044  51.902   4.007   9.703
  52.155  55.954  61.253  51.681  56.408  61.977  52.114  55.797  61.568  50.790
  66.270  39.680  39.263  66.400  39.574  38.320  67.127  39.947  39.594  64.390
  68.477  47.814  63.854  69.270  47.816  65.142  68.694  48.365  10.431  70.024
  10.616  10.953  69.728  11.362  10.150  70.907  10.855  31.952  77.500  18.715
  32.628  78.177  18.718  32.368  76.744  19.128  59.985  37.855  19.680  59.162
  37.723  19.210  60.612  37.292  19.227  39.598  24.034   0.392  39.779  23.641
  -0.462  38.990  24.749   0.202  29.661  45.261   0.827  29.169  44.533   0.446
  29.280  45.378   1.697   1.941  13.739   1.392   1.947  14.282   2.180   1.593
  14.312   0.708  23.011  77.329  32.401  23.933  77.583  32.366  22.794  77.091
  31.500  55.673  38.216   8.675  54.862  37.729   8.527  55.385  39.083   8.958
  10.470  26.767  51.663   9.994  27.410  52.189   9.920  26.636  50.890  72.035
  60.873   6.931  72.538  61.667   7.112  72.385  60.224   7.541   9.172  29.391
  12.146   9.128  30.346  12.099   8.654  29.165  12.918   5.197  43.272  70.931
   5.726  42.855  71.611   5.471  42.845  70.119  10.115  77.381  40.737  10.127
  77.218  39.794   9.739  78.257  40.824  69.340  65.695  18.880  68.719  64.994
  19.078  70.196  65.268  18.894  39.679  76.847  17.243  39.260  75.987  17.211
  40.597  76.659  17.437  29.016  18.539  38.003  28.713  19.047  38.756  29.905
  18.271  38.237  50.535   8.717  29.717  51.438   8.882  29.986  50.405   7.782
  29.873  26.286  55.775  10.429  26.300  56.208   9.576  26.755  54.952  10.288
  66.621  31.183  70.441  66.016  31.108  71.179  67.018  32.048  70.544  12.616
  74.727  46.890  13.536  74.933  47.053  12.591  74.457  45.972  64.210  27.705
  38.527  64.990  27.769  39.078  63.861  26.832  38.706  44.719  34.864  15.981
  44.497  35.704  15.579  45.346  34.468  15.376  44.866  55.484  50.993  45.221
  56.180  51.547  45.637  55.013  50.678  64.297  65.998  25.771  63.773  66.645
  26.243  65.201  66.287  25.892  61.970  69.639  68.002  61.187  69.228  68.370
  61.785  70.577  68.031  26.891  15.983  20.015  27.276  16.821  19.757  27.116
  15.386  19.301  31.139  12.310  56.124  30.874  11.618  55.518  30.337  12.808
  56.284  60.205  52.320  61.291  60.428  51.433  61.572  60.747  52.469  60.516
  39.626  45.394  66.404  38.886  45.935  66.129  39.308  44.931  67.180  26.211
  38.441  68.075  26.076  37.667  67.528  25.778  38.229  68.902  51.261  18.056
  23.603  50.757  17.899  22.805  52.155  18.208  23.295  47.900  79.914  14.671
  48.416  79.597  13.930  47.889  79.181  15.286  47.371  64.597  53.159  46.952
  64.883  52.347  48.309  64.676  52.986  73.504  70.981  19.204  73.026  71.521
  19.833  73.050  70.139  19.216  36.167   2.684  58.225  36.127   1.728  58.202
  36.846   2.880  58.872   5.150  54.867  20.271   4.819  55.492  19.626   5.817
  55.353  20.756  31.008  23.341   8.280  30.552  22.526   8.492  31.575  23.113
   7.543  22.966  56.818  60.940  22.589  56.569  61.784  23.694  56.210  60.814
  35.527  61.920   3.432  34.599  62.142   3.354  35.694  61.327   2.699  25.353
  66.606  56.817  26.169  66.119  56.705  25.439  67.357  56.230   5.131  59.036
  52.640   5.958  59.406  52.952   4.908  59.562  51.873  23.277  68.456   7.163
  22.647  67.907   6.696  23.502  69.145   6.538  29.282  15.526  42.039  30.021
  16.106  42.223  28.671  16.068  41.539  17.934  80.251  35.562  18.228  79.730
  36.308  17.680  79.605  34.903  55.174  58.477  10.459  55.045  58.925   9.623
  54.331  58.552  10.904  10.834  10.928  31.795  11.382  11.713  31.769  11.226
  10.341  31.148  67.034  67.330   3.135  66.819  67.949   3.832  66.185  67.051
   2.791  36.115  21.082  64.573  36.494  21.851  64.146  36.564  21.032  65.418
  55.776  36.518   1.289  55.594  37.215   0.658  55.174  35.814   1.047  67.609
  36.707  72.273  68.306  36.064  72.403  67.250  36.499  71.411  10.539  60.619
  11.423  10.584  61.344  12.047  10.958  60.958  10.632  45.132  79.272   2.580
  45.397  78.779   3.357  45.698  80.043   2.580  59.419  77.271  54.038  59.216
  76.553  54.637  58.658  77.849  54.088  42.138  20.211   1.930  42.658  20.621
   2.621  41.397  19.816   2.391  70.298  17.168   3.048  69.968  16.468   3.611
  71.235  16.987   2.965  31.542  53.911  50.157  32.107  54.662  50.340  31.699
  53.310  50.886  69.450  56.840  27.749  69.816  55.968  27.605  69.083  57.089
  26.901  42.382  65.908  28.026  42.281  65.214  28.677  42.057  66.695  28.463
  22.146  50.989  11.109  22.527  51.716  11.601  22.290  50.222  11.664   2.075
  78.039  32.289   2.069  78.469  33.144   1.164  78.072  31.997  18.469  14.148
  16.368  18.336  15.083  16.215  17.808  13.915  17.020  38.371  26.730   3.530
  38.262  26.339   4.397  37.534  27.160   3.354  63.087  11.510  40.734  62.723
  11.750  41.586  64.013  11.746  40.795  71.507  50.904  46.703  70.863  50.728
  47.389  72.164  51.455  47.127  51.203  66.937   1.655  50.611  67.679   1.527
  52.079  67.315   1.579  24.271   3.973  57.172  23.798   4.524  57.796  24.670
   3.290  57.711   8.255  10.838  62.178   9.150  10.786  61.844   8.359  10.985
  63.119  36.364  74.272   5.137  36.677  75.121   5.447  37.080  73.934   4.599
  16.122   6.569   6.889  16.085   7.295   7.511  16.168   6.991   6.031  45.167
  53.869  53.250  45.999  53.761  52.789  44.503  53.629  52.604  15.654  26.534
  33.514  15.438  27.211  32.872  14.810  26.284  33.891  42.843  41.515  61.603
  42.597  41.158  60.750  43.248  42.359  61.402  10.759  71.557  40.070  11.202
  72.289  40.499   9.834  71.676  40.288   0.553  64.656  62.090   0.525  63.987
  61.406  -0.271  65.133  61.991  56.271  29.640  46.936  55.943  29.734  46.041
  55.498  29.410  47.452  73.213  35.087  20.108  74.128  34.811  20.059  73.199
  35.944  19.683   2.898  15.297  46.158   2.085  15.748  45.930   3.225  15.766
  46.925  59.812  25.708  21.965  59.100  25.156  22.289  59.740  25.657  21.011
  70.295   3.053  51.083  69.949   3.146  51.970  69.919   2.232  50.764  30.727
  40.408  68.643  30.021  40.591  68.023  30.906  39.474  68.533  22.710  58.150
  66.042  22.614  59.093  65.910  22.771  58.047  66.992  12.788  68.954  24.436
  11.833  68.921  24.488  12.969  69.619  23.772  43.326  68.010  17.340  42.572
  68.382  16.883  43.145  67.071  17.377  30.577  16.199  70.055  31.285  16.646
  70.518  30.757  15.268  70.183  61.677  44.157   7.035  62.088  44.730   6.387
  61.885  43.271   6.737   3.282  15.074   6.847   3.553  15.920   7.202   2.550
  14.805   7.402  61.374  74.913  35.484  60.422  74.969  35.571  61.709  75.219
  36.327   4.024  15.405  60.907   4.210  15.491  61.842   3.265  15.970  60.761
   2.806  51.831  32.293   3.496  51.795  32.956   2.639  52.765  32.171  66.654
  79.381  58.686  67.472  79.820  58.452  66.541  78.711  58.012   4.715  34.482
  64.510   5.311  33.757  64.323   5.270  35.153  64.907  58.985  43.598   7.765
  58.790  44.415   8.223  59.606  43.848   7.082  31.629  62.969  65.937  31.460
  62.466  66.734  30.820  63.458  65.786  50.245  60.603  54.552  50.805  61.168
  54.020  50.377  60.911  55.449   5.765  61.073  67.740   5.898  60.133  67.620
   6.013  61.459  66.900  55.459  46.792  19.897  54.701  46.849  19.315  56.168
  46.478  19.337  17.114  57.555  57.423  16.181  57.632  57.227  17.144  57.221
  58.319  38.038  63.802  52.809  38.525  63.726  51.989  38.214  62.981  53.268
  44.204  13.499  72.065  44.067  14.168  72.736  44.118  13.969  71.236  36.723
  22.397  56.691  36.608  21.576  56.213  35.950  22.457  57.253  68.085  58.991
   1.842  68.926  58.633   1.555  67.518  58.912   1.075  24.951  68.162  71.306
  25.577  68.127  70.582  24.335  68.851  71.056  17.612  75.191  37.818  18.217
  74.982  38.530  16.773  75.340  38.254  63.678  44.910  45.779  63.462  45.270
  44.919  63.607  45.656  46.375  14.918  66.594   2.897  15.347  65.907   2.387
  14.552  66.137   3.655  41.260  16.305  48.124  41.396  15.640  48.799  41.649
  15.929  47.335  20.039  25.957  65.819  20.707  26.636  65.723  20.418  25.187
  65.396  18.011   8.868  70.468  18.742   8.342  70.795  18.427   9.575  69.975
  30.729  12.732  28.002  31.582  13.150  28.119  30.903  11.992  27.420  70.067
   6.581  35.686  70.851   6.903  36.131  70.249   6.712  34.755  71.419  21.476
  26.243  70.978  20.878  26.848  70.783  22.176  26.093  35.510  26.757   3.044
  34.567  26.888   3.143  35.801  27.501   2.516  30.632  67.269  66.078  30.425
  67.642  66.935  30.159  67.822  65.456  46.699  77.293  47.469  47.100  76.693
  48.098  47.127  77.090  46.638   2.356  22.830   9.262   3.299  22.680   9.190
   2.213  23.012  10.191   0.476  47.372  11.370  -0.228  47.386  12.019   0.425
  46.499  10.980  52.205   3.457   7.732  52.840   3.332   8.438  52.232   4.397
   7.550  32.598  72.918   1.699  31.992  72.965   2.437  32.043  72.718   0.945
  70.460  19.558  33.771  71.185  19.266  33.219  70.878  20.061  34.470  62.898
  38.385   8.133  63.596  38.911   7.743  62.229  39.023   8.382  65.580  21.853
  39.493  65.172  21.809  40.358  65.737  20.939  39.255   0.317  72.851  31.839
   1.221  73.107  31.653   0.193  72.039  31.349  60.853  45.429  44.568  60.567
  44.564  44.273  60.803  45.385  45.522  67.066  54.757  50.648  67.136  54.945
  49.712  67.629  53.995  50.782  54.485  70.880  28.358  55.243  71.357  28.020
  54.834  70.357  29.079  23.152  64.584  43.847  23.119  64.151  42.994  22.511
  64.113  44.380  25.439   5.576  64.641  24.714   6.073  65.019  26.188   6.171
  64.687  20.431  43.369   3.296  20.373  44.002   2.580  19.771  43.659   3.926
  52.343   7.093  71.135  53.003   6.458  71.412  52.587   7.904  71.582   9.810
   2.516  34.012  10.305   3.269  34.333   9.837   1.887  34.733  27.644  40.990
   5.350  27.655  40.217   5.913  26.788  41.389   5.508  19.052  73.366  64.041
  19.094  74.280  64.323  19.458  73.363  63.174  53.444  47.668  27.235  53.208
  46.913  27.773  54.399  47.713  27.292  11.094  12.096  62.424  11.158  12.822
  61.804  10.788  12.501  63.236   7.193  48.977  21.363   6.556  48.512  20.820
   7.254  48.453  22.162  73.783  52.301  66.979  72.986  52.527  66.499  73.486
  51.712  67.673  19.556   9.618  64.208  18.683   9.819  63.870  19.979  10.472
  64.300  63.128  25.033  18.713  63.890  25.109  19.287  63.140  25.836  18.192
  50.708  39.349  21.474  50.239  38.542  21.265  51.447  39.064  22.012  17.029
  20.160  33.827  16.217  19.688  34.017  16.761  21.075  33.748  69.046  51.435
  29.393  69.922  51.060  29.490  68.721  51.075  28.568  53.857  78.898  58.600
  53.891  78.593  59.507  53.625  78.120  58.093  53.990  76.858  25.021  53.761
  77.788  25.015  53.413  76.465  24.366  70.727  68.785  12.917  70.533  69.223
  13.746  69.876  68.704  12.485   6.676  17.730  67.328   6.626  18.267  68.119
   6.073  17.006  67.491   2.800  28.884   7.499   1.938  29.262   7.326   3.333
  29.624   7.789  32.026  69.563  62.306  31.844  70.312  62.873  32.894  69.741
  61.946  55.660   5.949  35.245  55.051   5.599  35.896  56.407   6.256  35.758
  71.456  26.563  47.796  71.648  26.263  48.685  70.540  26.836  47.828  67.377
  22.828  37.792  66.684  22.480  38.353  67.855  22.054  37.493   7.677  14.196
  12.500   7.021  13.601  12.863   7.730  14.910  13.135  18.852  26.344  40.927
  18.101  25.866  41.277  18.917  27.125  41.477  26.763  71.328  59.934  26.203
  71.909  60.449  26.164  70.668  59.583  56.811  58.503  44.366  56.860  59.427
  44.610  56.820  58.507  43.409  46.245   5.980   9.503  45.582   6.276   8.880
  46.705   6.779   9.761  58.069   6.704  40.472  58.094   5.749  40.532  57.801
   6.991  41.344  17.645  33.696  47.749  17.300  34.584  47.840  18.454  33.699
  48.261  33.130  40.268  59.035  33.983  40.699  58.975  32.549  40.813  58.505
  10.906  27.463  18.124  10.633  27.295  19.026  11.847  27.631  18.186  69.026
  64.755  40.170  69.460  64.326  40.907  68.142  64.941  40.488  15.087   8.479
  43.537  15.667   9.219  43.714  15.440   7.766  44.068  38.599  78.376  60.713
  38.243  77.751  60.082  39.416  78.679  60.317  22.077  79.720  10.013  22.001
  80.359   9.304  22.017  78.871   9.577  36.793  18.639  22.464  36.458  19.510
  22.674  37.251  18.753  21.631  36.315  68.566  57.045  36.201  68.214  56.162
  35.427  68.622  57.397   5.224  71.095  64.105   5.520  70.263  64.475   5.894
  71.726  64.369  32.124  59.908  42.789  31.666  59.074  42.902  32.963  59.669
  42.396   4.448  31.940  44.771   3.945  31.215  45.142   5.312  31.567  44.593
  40.198   1.680  54.452  39.631   1.112  54.974  40.645   2.229  55.096  67.633
   6.721  63.612  67.815   6.808  62.677  67.200   7.542  63.849  69.153  69.044
   8.415  68.601  69.504   9.048  69.005  69.505   7.589  46.741  52.200  45.798
  46.388  52.410  44.933  45.973  52.173  46.369   6.734  47.520   0.483   6.088
  47.059  -0.053   6.996  46.881   1.145  68.266  17.195  18.584  67.875  17.048
  19.446  67.952  16.464  18.051  36.896  23.622  63.963  37.100  24.440  63.509
  37.747  23.206  64.099  32.230  28.015  19.709  32.655  28.333  20.505  31.317
  28.289  19.798  41.282  31.338   7.719  41.209  31.451   8.666  40.956  30.452
   7.557  69.662  38.325  35.690  70.423  38.617  35.188  69.134  39.115  35.806
  48.835   5.459   0.708  48.518   6.335   0.931  49.414   5.598  -0.042  60.367
  66.848  38.414  61.164  67.036  37.918  60.022  66.047  38.020   7.463  60.019
  23.839   7.459  60.731  23.199   6.830  59.388  23.497  16.225  25.205  41.335
  15.665  25.397  42.087  16.004  24.305  41.095  31.609  69.495   0.349  30.895
  68.957   0.691  32.205  68.868  -0.062  27.648  54.349  59.148  28.356  54.155
  59.762  28.088  54.718  58.382  54.727  25.914  28.815  54.047  26.029  28.151
  54.721  26.735  29.308  72.274  46.523   3.660  72.636  47.291   4.102  72.637
  45.777   4.137  23.257  70.829  65.434  24.194  70.737  65.262  23.040  71.707
  65.119  11.560   0.905  25.221  10.715   0.557  25.508  11.663   1.719  25.713
   7.302  76.424   1.817   6.479  76.257   1.357   7.117  76.200   2.729   4.988
   8.840  43.825   5.240   8.326  44.591   5.818   9.066  43.404  35.326  79.135
  52.465  35.146  78.604  51.690  34.487  79.547  52.674  13.212  17.490  46.596
  13.729  18.121  46.095  13.452  16.639  46.229   6.375  62.399  49.708   6.862
  62.395  50.531   6.758  63.118  49.206   1.102  60.416  36.389   0.476  60.999
  35.960   1.753  61.004  36.771  62.093  32.069  23.645  61.300  32.455  23.271
  62.773  32.725  23.494   5.429  62.686  29.518   5.104  62.613  30.415   6.282
  63.112  29.606  40.852  70.568  24.342  40.229  70.368  25.040  40.649  71.469
  24.090  19.251  77.544  20.676  18.572  77.102  21.186  19.457  78.330  21.182
  13.727  45.670  32.951  13.336  46.267  33.589  13.236  45.827  32.144  24.017
  37.811  57.184  23.730  38.346  56.444  24.276  36.978  56.791  23.005  54.713
  16.308  22.139  54.380  16.071  23.380  55.014  15.480  41.451  27.284  21.367
  40.653  26.802  21.149  42.141  26.621  21.357  69.974  19.801  39.267  69.408
  19.215  39.768  69.964  20.622  39.758  63.644  31.011   7.613  63.043  30.842
   6.887  64.508  31.057   7.202  37.771  42.761  65.166  38.057  42.787  64.253
  38.565  42.557  65.660  63.476  17.529   7.475  64.144  17.726   8.132  63.040
  16.744   7.805  57.575  49.247  24.186  57.226  48.934  23.351  57.497  50.199
  24.137  64.258   6.110  54.130  64.491   5.195  54.286  63.862   6.111  53.258
  53.477  56.497  59.847  53.281  57.414  59.657  52.654  56.140  60.178  62.067
  23.790  61.607  62.953  23.505  61.381  62.195  24.447  62.292  42.158  24.540
  15.158  41.649  24.870  14.418  42.786  25.237  15.346   5.465  11.684  49.722
   6.122  12.196  50.194   5.044  11.152  50.397  48.382  19.655  48.848  48.952
  20.375  49.116  47.955  19.971  48.052  23.342  17.715   3.203  23.588  16.815
   3.416  23.910  17.952   2.470  52.448  23.528  53.409  51.825  23.741  54.104
  52.575  22.582  53.484  57.447  59.013  32.178  57.163  59.895  32.421  56.815
  58.732  31.517  72.867  22.370  33.533  72.170  22.478  34.180  73.672  22.561
  34.014   4.215  58.108  35.571   4.421  59.043  35.595   5.064  57.674  35.655
  64.097  58.071   6.587  63.571  57.803   5.833  64.439  57.251   6.943  22.590
  69.572  67.599  23.483  69.312  67.823  22.693  70.166  66.855  60.433  10.962
  27.804  61.126  11.074  28.455  60.883  11.028  26.962  34.849  38.546   3.769
  33.913  38.523   3.967  35.200  37.756   4.180   8.851  34.049  67.059   9.559
  34.047  66.415   9.294  34.155  67.901  11.307  51.116  23.581  10.908  51.413
  22.763  12.045  50.573  23.304  38.314  75.259  14.181  39.129  75.746  14.303
  38.518  74.372  14.478  20.072  71.941  28.302  19.468  71.891  27.561  19.964
  71.106  28.757   2.717  31.982  39.763   1.990  32.083  40.378   3.301  31.352
  40.184  70.432  46.622  28.851  70.163  45.952  29.479  69.623  46.870  28.403
  38.362   5.125  26.496  38.833   4.791  25.733  37.835   5.848  26.155  27.878
  58.261  29.839  27.804  57.313  29.728  27.995  58.383  30.781  62.237  11.436
  61.572  61.678  12.113  61.953  62.980  11.372  62.173  55.014  79.663   4.333
  55.612  79.119   4.846  54.861  80.432   4.882   0.985  74.425  70.434   0.911
  74.268  71.375   0.391  73.788  70.037   1.965  34.252   4.044   2.174  33.389
   4.402   1.129  34.483   4.448  70.979  58.407  63.892  70.240  57.801  63.952
  70.722  59.032  63.214  33.629  38.965  68.352  34.508  38.602  68.458  33.055
  38.199  68.322  64.691  40.026   0.066  63.771  39.934   0.311  65.175  39.703
   0.826  15.144  56.008  19.257  15.357  55.787  18.350  15.964  56.340  19.622
  39.870  72.059  32.146  39.736  71.281  32.688  39.309  72.726  32.543   3.428
  67.477   0.455   4.205  67.427   1.013   3.717  67.970  -0.313  12.477  23.316
  71.799  12.272  22.844  70.992  12.461  22.643  72.481  51.281  49.723   2.554
  50.424  49.335   2.734  51.119  50.666   2.542  28.650   8.734  26.135  29.601
   8.755  26.238  28.334   9.457  26.678  11.981  79.312   3.889  11.787  78.814
   4.683  12.113  80.209   4.194  22.410  26.153  14.860  22.425  26.232  13.906
  21.874  25.377  15.027  43.075  70.599   9.896  42.436  70.057   9.433  43.860
  70.054   9.945  40.698  60.197  22.789  41.508  60.377  23.266  40.965  59.624
  22.070   1.631  42.269  13.098   1.403  41.345  13.197   2.478  42.356  13.535
  27.074  74.768  62.019  26.562  74.252  62.642  26.566  75.571  61.898  73.182
   0.506  59.188  73.029   1.174  58.519  74.095   0.633  59.449  59.162  70.182
  32.096  58.578  69.557  32.524  58.717  70.403  31.278  24.772  48.693  17.567
  24.575  49.618  17.716  23.940  48.244  17.715  45.817   2.749  58.030  45.703
   3.639  58.362  45.830   2.848  57.078  30.429  39.176   8.077  29.980  38.341
   7.946  30.487  39.557   7.201  39.379  15.497  11.019  39.332  14.609  11.373
  40.243  15.548  10.612  64.045  46.509  67.535  64.414  47.389  67.463  64.332
  46.198  68.393   4.567  76.319  24.263   4.332  76.310  23.335   5.440  75.927
  24.292   6.338   4.543  20.260   5.738   3.966  19.787   7.202   4.153  20.123
  65.489  67.331  14.513  66.082  68.057  14.318  66.066  66.611  14.765  50.392
  56.490  42.428  49.782  57.117  42.040  51.071  56.374  41.763  32.829  69.332
  29.454  32.982  69.580  30.366  31.915  69.567  29.293  36.596  52.964  54.285
  37.366  52.592  53.856  36.555  52.519  55.132  69.064  43.317  54.340  69.436
  42.656  53.756  68.191  43.485  53.986  29.149  47.247  63.955  29.789  46.895
  64.574  29.234  46.690  63.181  43.808  57.592  11.078  44.378  57.526  10.312
  43.147  58.238  10.829   3.471  65.201  60.876   4.007  64.898  60.142   3.366
  64.428  61.430  14.762  65.134  33.603  15.678  65.408  33.642  14.791  64.257
  33.220  43.765  22.899  68.803  43.929  22.224  69.463  44.632  23.253  68.604
  14.622  53.535  68.804  14.921  53.763  69.684  15.402  53.619  68.256  18.447
  78.503  37.582  19.394  78.365  37.594  18.078  77.626  37.479  60.763  28.764
  61.146  61.307  28.110  60.706  61.133  28.829  62.027  12.072  46.082  50.976
  12.080  45.787  50.066  11.678  46.954  50.942  18.906  49.650  25.241  18.008
  49.781  25.544  19.069  48.716  25.371  23.515   2.922  47.380  22.867   2.767
  48.068  23.963   3.724  47.649  67.603  17.080  52.321  67.276  16.323  52.806
  66.875  17.702  52.329  12.755  69.737  38.450  12.151  70.146  39.070  12.624
  70.221  37.634  56.379  37.504  61.993  56.821  36.656  62.037  56.748  38.005
  62.720  13.645  56.546  63.196  14.324  57.205  63.050  13.937  55.786  62.693
  33.035  25.987   6.483  32.327  26.037   7.126  32.754  25.308   5.870   9.630
  32.812  27.010   9.848  32.060  26.460   8.795  32.579  27.414  17.665  35.463
  41.195  18.224  35.851  40.521  18.256  34.908  41.705  44.825   6.970  52.412
  45.311   6.527  53.108  43.939   6.614  52.474  66.993  42.943   0.262  67.830
  42.857   0.719  67.219  43.345  -0.577  33.239  46.935  11.882  32.872  47.043
  11.005  34.158  47.187  11.790  55.009  69.362  61.339  55.421  70.171  61.643
  55.707  68.896  60.879   7.873   1.172  24.330   8.321   1.031  25.164   8.580
   1.275  23.693  34.232   0.393  13.713  33.350   0.534  14.057  34.390   1.145
  13.142  67.232  23.042   9.004  67.307  23.978   9.190  66.290  22.880   8.965
   4.815  76.712  56.330   4.918  75.804  56.614   4.527  77.177  57.116  48.441
  58.662  29.046  49.194  59.187  29.319  48.331  58.019  29.746  31.769  13.778
  42.125  30.841  14.012  42.113  31.888  13.312  42.953  32.266   9.040   3.620
  32.448   9.369   2.740  32.579   9.731   4.204  45.116  55.033   0.804  44.166
  54.936   0.736  45.294  54.996   1.744  69.158  48.729   8.528  69.745  48.609
   9.274  69.629  49.324   7.945  21.010  31.301  65.692  21.227  31.764  66.501
  20.291  30.718  65.935  41.679  52.328  20.050  41.875  53.264  20.011  40.795
  52.284  20.415  10.479  51.736  63.154  11.150  51.750  62.472  10.969  51.630
  63.970   5.086  21.307  53.869   5.098  20.840  54.704   5.270  20.633  53.214
  73.619  66.771  40.208  72.879  66.661  40.805  73.704  65.922  39.773  45.312
  73.831  10.931  46.049  73.303  11.238  45.347  73.757   9.977   6.361   9.889
   1.280   5.502  10.313   1.292   6.210   9.055   0.836  56.803  29.742  66.209
  57.706  29.638  65.907  56.351  28.963  65.884  35.297  15.386  30.638  34.637
  14.707  30.777  36.133  14.925  30.702  27.631   8.231  11.355  28.449   7.927
  11.747  27.155   8.640  12.079  49.112  51.119  11.109  49.627  50.324  11.249
  48.238  50.897  11.429  29.786  26.534  36.144  30.312  27.069  36.739  28.896
  26.595  36.491  11.377  39.194   8.454  11.527  38.250   8.402  11.749  39.448
   9.299  19.324  72.349   9.344  18.445  71.992   9.472  19.650  71.907   8.560
  17.058  53.825  47.322  16.909  52.907  47.094  16.180  54.197  47.404  38.132
  72.593   0.618  38.417  72.517   1.529  37.191  72.422   0.646  34.433  64.021
   5.507  33.711  64.334   4.961  35.214  64.413   5.118  46.850  62.178  51.941
  47.004  63.096  52.164  46.106  62.199  51.340  70.481   9.536  67.835  70.020
   9.828  68.621  71.334   9.239  68.154  73.344  12.768  36.951  73.898  12.006
  37.117  73.888  13.517  37.196  11.844   0.883   8.649  12.508   0.289   8.998
  11.545   0.461   7.843  44.241  49.733  12.956  43.529  50.366  13.049  44.036
  49.048  13.593   5.498  12.187  19.090   4.569  12.272  19.304   5.885  11.773
  19.861  72.899  32.592  43.498  72.932  32.480  44.448  71.966  32.573  43.286
   7.967  24.536  19.199   7.471  23.741  19.396   8.841  24.368  19.551   2.804
  72.299   9.699   2.778  71.650  10.402   2.061  72.074   9.138  47.624  52.665
  26.967  48.156  51.878  27.086  46.829  52.354  26.536  52.693  17.146  29.551
  53.276  16.586  29.039  52.297  16.557  30.193  71.786  48.994  22.966  71.934
  48.334  22.289  71.831  48.507  23.789   2.248  33.572  51.080   2.582  34.457
  51.226   3.032  33.040  50.942  40.004  73.435   9.374  40.889  73.603   9.698
  39.438  73.958   9.942  68.809  21.569  33.186  69.216  22.376  33.501  69.477
  20.896  33.319  21.432  14.925  68.494  21.692  15.780  68.838  20.754  14.620
  69.097   2.357  43.451  57.115   1.442  43.214  57.263   2.337  44.014  56.342
  13.333  24.639  47.563  12.882  25.062  46.832  13.064  25.139  48.333  17.356
  29.503  34.233  18.202  29.924  34.383  17.137  29.098  35.072  25.983  29.306
  27.831  26.459  28.900  28.556  25.319  28.660  27.590  47.978   7.145  56.184
  48.933   7.085  56.231  47.734   7.668  56.948  52.170   7.592  22.324  51.259
   7.546  22.033  52.134   7.382  23.257  38.963  70.143  33.817  39.095  69.213
  33.634  39.168  70.236  34.747  18.241  23.977  53.966  18.889  23.804  53.282
  17.811  24.786  53.690  25.930  46.289  13.716  25.609  45.407  13.901  26.209
  46.627  14.567  39.249  25.484  68.673  38.475  25.737  69.177  39.512  26.285
  68.219  28.510  25.304  38.527  27.665  25.644  38.233  29.101  26.056  38.479
  61.789  52.210  33.009  62.037  52.886  32.379  62.519  52.181  33.628   3.787
  77.469  12.652   3.481  78.112  13.292   3.853  76.652  13.146  15.246  24.976
  60.834  15.356  24.410  61.597  14.795  25.750  61.172  29.065   3.990  46.809
  29.892   3.906  47.284  28.878   3.105  46.496  44.662  26.229  59.061  44.078
  25.787  58.444  44.209  27.044  59.276  10.081  27.701  69.253  10.752  28.357
  69.067  10.572  26.928  69.531  72.543  71.282  13.206  71.827  70.918  13.726
  72.133  71.533  12.378  51.887  52.526  52.653  52.020  52.283  51.736  51.453
  53.378  52.615  10.807  20.092  64.447  10.795  19.984  65.398  11.156  20.973
  64.311  53.989  12.667  31.127  53.512  13.139  31.810  53.946  11.750  31.396
   1.996   7.290  64.047   1.269   6.841  63.616   2.573   7.554  63.331  52.822
  26.711   5.709  52.725  25.760   5.751  51.950  27.050   5.914  12.792  40.452
  10.499  13.536  40.913  10.887  12.056  40.657  11.077  73.638  67.875  31.882
  74.230  68.626  31.902  73.700  67.545  30.986  42.353  14.056  67.509  41.816
  13.353  67.144  42.926  14.318  66.788  15.655  36.736  65.396  16.399  36.150
  65.255  16.035  37.614  65.372  70.749  20.841  50.743  69.931  20.528  51.129
  70.912  20.247  50.011  43.669  41.427  14.684  43.138  41.655  13.921  44.545
  41.748  14.471   9.291  74.855  27.996   8.956  75.623  28.459   8.936  74.109
  28.480  57.252   2.073   2.549  57.084   2.370   3.443  56.740   2.666   1.999
  37.385  14.890  19.738  36.887  15.241  20.476  36.853  15.097  18.970  17.629
  26.982  65.238  17.821  27.917  65.167  18.439  26.595  65.571  12.068  26.062
  45.769  11.287  25.669  45.379  11.733  26.790  46.293  42.961  34.643  71.523
  43.681  35.273  71.537  42.949  34.272  72.405  58.678  63.858  30.713  59.020
  63.210  30.097  59.333  64.557  30.714  34.384  56.208   8.235  33.811  56.071
   7.480  34.341  55.384   8.720  15.630  60.841  42.831  14.883  61.351  42.518
  15.367  59.929  42.704   9.395  76.578  11.049   9.452  77.428  10.612   8.514
  76.560  11.423  15.642  41.980  51.361  14.777  42.380  51.268  15.460  41.067
  51.585  22.471  66.439  24.231  22.382  65.886  25.007  22.489  65.823  23.498
  72.146  31.673  32.258  72.953  31.259  32.564  71.478  31.387  32.882   4.170
  33.899  21.661   3.290  33.676  21.356   4.750  33.587  20.967  25.212  73.691
  63.739  25.669  73.944  64.541  24.296  73.601  64.003  30.150  17.192  67.506
  30.510  18.078  67.459  30.281  16.929  68.416   8.560  50.537   8.776   9.362
  50.803   8.327   7.953  51.264   8.633  34.242  79.280  49.810  33.290  79.184
  49.788  34.398  80.187  49.550  60.449  28.465  48.964  59.911  29.210  48.699
  60.611  27.985  48.152  63.062  76.811  26.518  63.695  76.125  26.734  62.296
  76.336  26.196  42.033  33.375  52.377  42.719  32.740  52.170  41.994  33.381
  53.333  72.674  41.067  65.158  72.653  40.238  65.636  72.923  40.823  64.267
  11.787  48.401   2.958  12.162  47.633   2.527  10.841  48.293   2.859  63.586
  33.029  49.499  64.316  33.576  49.210  63.534  32.333  48.844   0.825  49.372
  28.259  -0.013  48.954  28.062   0.803  49.519  29.204   7.616  40.701  53.588
   8.435  40.211  53.673   7.885  41.619  53.591  65.161  48.012   6.849  65.819
  48.593   7.230  64.500  48.602   6.487  11.830  34.355   6.291  11.341  35.154
   6.491  12.735  34.648   6.185  15.538  12.587  32.819  16.378  12.130  32.853
  15.070  12.286  33.598  29.211  79.745   4.686  29.335  78.890   5.100  29.760
  80.340   5.197  73.561  43.745  13.512  73.181  43.562  14.371  74.404  43.291
  13.521   2.822  43.610  67.454   3.262  43.765  66.618   3.355  44.080  68.095
  16.249  77.337  14.680  17.001  77.332  15.272  16.632  77.411  13.806   3.596
  27.706   2.017   3.706  26.898   1.517   4.486  28.042   2.127  28.630  77.966
  37.673  29.120  77.146  37.743  28.961  78.375  36.874  67.243  59.004  54.789
  66.588  58.944  54.093  68.083  58.936  54.334  27.221  69.553  34.127  27.438
  69.284  33.235  26.293  69.337  34.224  12.289  33.230  57.156  13.222  33.370
  57.315  12.246  32.384  56.709  62.728  58.075   3.918  63.428  58.729   3.921
  61.924  58.585   3.821  46.145   7.274  47.747  46.394   8.194  47.661  46.217
   7.093  48.684  53.274  16.011  21.983  53.534  15.260  22.517  53.971  16.095
  21.332  23.385  76.279  24.641  23.286  75.647  23.929  22.590  76.810  24.602
  19.514  49.343  59.634  19.229  49.689  58.788  19.843  48.467  59.435   2.387
  52.573  59.380   3.010  51.950  59.007   2.929  53.184  59.879  44.277  18.682
  17.040  45.026  19.167  16.695  44.624  18.213  17.799  71.603  52.614  43.978
  72.003  53.230  44.592  72.340  52.115  43.625  56.279  19.077  42.556  55.434
  19.202  42.124  56.884  19.634  42.066  31.811  16.501  27.973  31.972  17.220
  28.583  31.355  16.909  27.236  46.766  78.587  60.909  46.180  79.041  61.515
  46.982  79.243  60.247  57.861  38.462  64.014  57.684  39.378  64.226  58.161
  38.079  64.839  27.718  63.092  39.960  27.268  62.478  39.379  27.592  63.947
  39.549  72.962  17.103   1.689  73.331  16.462   2.297  73.723  17.569   1.343
  59.672  68.682  68.708  58.968  68.857  69.333  59.344  67.958  68.175  57.414
  42.745  49.055  57.480  43.692  48.938  56.561  42.613  49.468  51.233  12.649
  28.979  50.416  12.666  29.477  51.901  12.933  29.603  68.554  62.993  48.557
  67.948  62.572  47.947  69.111  62.281  48.871  45.991  67.682  14.359  45.326
  67.017  14.540  46.488  67.751  15.174  21.159   0.987  20.118  21.685   0.669
  20.852  21.558   1.824  19.881  36.622  19.174  49.095  36.590  19.861  48.429
  36.910  18.394  48.622  15.960   4.155  30.458  15.386   3.706  29.839  15.602
   3.938  31.319  21.254  30.391  55.254  21.970  29.780  55.425  20.822  30.042
  54.474  42.009  71.475   4.924  41.593  71.683   5.761  41.279  71.286   4.335
  49.678  34.281  17.052  49.911  33.971  16.177  50.306  33.851  17.633  63.627
  30.984  47.587  63.644  30.046  47.398  64.350  31.345  47.074  15.265   2.714
  39.433  14.325   2.877  39.355  15.496   2.256  38.625  50.215  67.948  48.051
  49.440  67.420  48.244  50.949  67.417  48.361  70.173  10.670  45.810  70.092
  11.604  45.618  70.504  10.638  46.708  28.570  12.950  24.152  29.187  12.308
  23.801  28.066  12.467  24.806  46.756  29.239  60.177  47.299  28.718  59.586
  47.114  29.065  61.048  31.661  16.862  42.500  31.720  17.726  42.091  32.478
  16.772  42.990  34.508  62.033  52.129  35.108  62.686  52.489  33.702  62.519
  51.953  59.424  15.314   7.135  59.677  14.424   6.891  59.345  15.287   8.089
  47.447  55.344  21.921  47.578  55.596  22.835  47.740  54.434  21.879  37.395
  18.976  15.018  37.502  18.517  14.185  36.534  19.389  14.955  10.484  47.229
  71.180  10.561  47.038  70.246  10.068  46.451  71.551  39.445   0.484  45.245
  39.919   0.462  44.414  39.626   1.354  45.602  11.925  54.023  13.687  11.407
  54.718  14.094  12.650  53.879  14.294  70.902  34.366  34.466  70.328  35.057
  34.135  70.477  33.552  34.196  15.111  33.573  33.761  14.543  34.028  33.140
  15.993  33.685  33.406  65.168  36.720  11.112  64.900  35.801  11.097  65.965
  36.746  10.581  17.384  18.749  15.852  17.819  18.761  16.705  16.632  18.169
  15.974  66.356  20.108   2.758  67.139  19.960   2.228  66.371  19.406   3.408
  42.189  71.863  12.196  41.616  71.219  12.614  42.402  71.478  11.346  44.257
  68.342  36.214  44.046  68.037  37.096  45.212  68.413  36.207  14.183  31.304
  55.124  14.192  32.254  55.009  13.969  31.176  56.048  38.595  27.484   8.839
  38.174  26.766   8.366  38.643  27.177   9.745   7.241  61.125   6.912   6.338
  61.111   7.229   7.761  61.365   7.680  69.711   2.950  26.903  68.920   3.179
  27.390  69.649   2.003  26.777   3.075  70.271  26.628   3.055  71.129  26.204
   3.849  69.841  26.264  63.969  70.547  25.211  64.176  70.666  26.138  64.488
  71.216  24.762   7.540  24.180  59.075   8.274  23.900  59.622   7.806  23.955
  58.183  16.191  55.810  16.806  16.321  56.755  16.716  16.106  55.494  15.907
  19.843   5.785  40.995  20.093   5.723  40.073  19.801   6.725  41.170  54.067
  30.639  64.339  54.915  31.032  64.547  54.119  30.440  63.404  56.141  75.025
  31.861  55.313  74.622  31.601  55.904  75.916  32.118  57.737  53.014   4.109
  56.802  53.129   3.942  58.150  53.770   3.692  64.074  62.846  70.914  63.241
  62.403  71.077  64.692  62.418  71.507   4.996  13.577   2.337   4.391  14.304
   2.482   4.439  12.799   2.336  70.571  49.028  69.888  69.854  48.756  69.316
  70.147  49.539  70.577   6.849  34.606  50.709   7.557  34.144  51.158   6.242
  34.851  51.408  63.441  30.182  33.461  63.137  29.428  32.957  64.323  30.352
  33.130  47.221  25.340  59.783  46.350  25.670  59.564  47.822  25.947  59.352
  49.505  41.955  15.366  49.220  41.245  15.942  50.307  41.628  14.960  63.817
  55.385  21.194  63.611  55.334  22.127  63.844  54.472  20.905  60.768  73.292
  23.129  60.938  72.804  22.323  59.869  73.605  23.034  46.589  20.149  15.709
  46.280  20.164  14.803  46.499  21.054  16.007  17.004  79.336   9.528  17.225
  80.096   8.990  16.292  78.906   9.055  47.253   3.006  21.757  47.181   3.956
  21.845  47.639   2.874  20.891  36.945  78.033  49.458  36.077  78.388  49.267
  36.833  77.556  50.281  72.837  41.266  30.537  72.991  41.126  31.471  72.175
  40.615  30.302  19.217  78.169  26.572  18.963  77.811  25.721  18.944  77.503
  27.203  50.553  64.021  14.266  51.190  64.140  13.562  49.880  64.681  14.095
  27.496  22.152  58.842  27.195  21.775  59.669  28.109  21.505  58.493   8.765
  44.596  69.605   8.036  44.695  68.992   9.504  45.020  69.168  42.648  54.673
  68.941  43.574  54.901  68.856  42.181  55.438  68.605  67.360  36.794  43.628
  67.705  37.508  43.092  67.265  36.062  43.020  26.741  77.753  19.335  26.610
  76.807  19.410  26.080  78.133  19.913  46.136  77.988   0.269  45.539  77.271
   0.054  45.675  78.492   0.939  29.163   2.968  61.761  28.986   2.480  62.566
  29.783   3.647  62.025  42.214   3.115  28.184  41.408   2.714  27.860  42.912
   2.544  27.864   2.393  74.483  21.202   2.940  75.267  21.155   1.526  74.778
  20.924  42.623  78.985  51.692  41.771  79.408  51.803  43.228  79.531  52.195
  68.017  43.949  23.032  67.642  44.795  23.275  68.573  43.712  23.775  35.975
  35.234  53.684  36.427  36.065  53.543  36.679  34.595  53.797  52.772  57.287
   8.915  53.362  58.040   8.888  52.748  56.968   8.013  18.656  43.914  12.260
  17.865  44.144  11.771  18.332  43.588  13.100  69.613  40.483  63.151  69.835
  40.054  62.324  68.659  40.431  63.199   5.921  61.417  37.797   5.745  60.999
  38.640   5.984  62.350  38.001  43.495  48.964  22.278  43.022  48.814  23.097
  44.105  49.674  22.480  67.332  71.228  69.044  67.132  71.762  68.276  67.927
  70.553  68.718  27.335  56.388  49.642  27.282  56.712  50.542  28.047  55.749
  49.659  33.194  10.011  23.722  33.012   9.518  22.922  34.149  10.028  23.782
  57.457  44.802  56.817  56.966  45.597  57.027  56.894  44.328  56.204  58.230
  73.619  21.870  58.450  73.546  20.941  57.868  74.501  21.962  62.267  25.106
  51.984  62.693  24.325  52.337  61.441  24.785  51.622  35.281  45.701  15.866
  35.321  46.437  16.477  34.414  45.770  15.465  15.658  71.253  56.195  16.375
  71.019  56.785  15.131  70.457  56.131  59.273  37.511   2.213  58.776  37.020
   2.867  60.161  37.158   2.273  56.356  77.665  65.270  56.424  78.527  65.680
  55.563  77.714  64.737  13.869   4.995  65.328  14.408   4.804  64.561  13.123
   4.399  65.251  15.100  37.629  25.399  14.211  37.418  25.113  14.978  38.199
  26.158   8.253  54.159   5.663   7.432  53.708   5.860   8.935  53.530   5.897
  52.827  11.198  13.267  52.704  10.865  14.156  53.437  11.929  13.368  51.191
  13.144   1.088  50.625  13.439   0.374  50.618  12.619   1.646  27.245  61.442
   4.409  28.107  61.443   4.825  26.893  62.314   4.585   3.591  54.236  35.501
   4.463  54.190  35.893   3.751  54.473  34.588  23.515  59.375  61.160  23.297
  58.446  61.079  23.537  59.534  62.104  44.232   6.033  46.130  44.775   6.374
  46.841  43.626   5.430  46.560  72.363   4.138  39.704  71.567   4.184  39.174
  72.071   4.344  40.592  64.812  61.372  37.409  64.321  60.738  36.887  65.271
  61.910  36.763  37.434   8.076  38.656  37.044   7.857  37.810  36.864   8.758
  39.013  57.258  12.466  38.331  56.431  12.727  38.735  57.757  12.065  39.043
  73.905  62.464  19.479  74.527  61.929  19.972  73.977  62.146  18.579  44.608
  69.858  12.993  44.266  70.695  12.678  45.189  69.558  12.294  15.355  28.765
  55.087  15.615  29.656  55.318  14.448  28.695  55.387  62.512   5.447   6.940
  63.378   5.105   7.162  62.667   6.368   6.728  69.560  56.427  41.770  68.984
  55.907  41.209  69.438  56.058  42.645  22.045  25.513  44.932  21.495  24.826
  44.555  21.440  26.232  45.113  44.321  51.020  57.999  44.740  51.543  58.682
  43.685  51.614  57.599   4.594  34.650   3.420   3.662  34.671   3.637   5.018
  35.119   4.139  70.108  25.939  44.376  69.698  26.731  44.724  69.488  25.239
  44.579  53.225  19.284  71.475  53.186  18.389  71.813  53.735  19.213  70.668
  41.489  13.895  37.321  40.849  13.411  36.800  42.264  13.948  36.761  21.915
  55.905  55.243  22.559  56.237  54.616  22.356  55.961  56.091  57.221  61.550
  16.840  57.992  62.054  16.577  57.575  60.720  17.159  45.131  76.917  23.931
  44.474  76.769  24.611  45.542  77.748  24.171  24.843  53.021  55.931  24.268
  52.807  56.666  24.814  52.245  55.371  50.751  79.875   1.259  51.589  79.427
   1.379  50.124  79.169   1.099  10.808  51.015  45.570  10.696  51.769  44.992
  10.298  51.233  46.350  21.401  63.879  46.632  21.050  63.754  47.514  21.267
  63.036  46.199  68.665  37.450  66.987  68.151  37.148  66.238  69.063  38.268
  66.691  21.736   8.785   8.796  21.444   9.687   8.664  21.017   8.249   8.462
  47.278  75.255  17.978  47.786  74.444  17.968  47.384  75.593  18.867  55.369
   3.885   1.375  54.732   4.212   2.011  54.864   3.768   0.570  63.548  60.141
  18.201  63.536  59.588  18.982  64.467  60.154  17.931  13.977  56.879   0.463
  13.452  56.141   0.774  14.838  56.743   0.858  73.548  31.615  57.386  73.204
  32.437  57.037  74.429  31.548  57.018  25.457  73.940  41.219  26.072  73.289
  41.559  24.595  73.610  41.474  66.651  79.115  12.694  66.652  78.177  12.887
  66.530  79.165  11.746  22.635  47.354   0.290  23.221  47.954  -0.171  22.558
  47.722   1.170  27.016   2.575  36.248  27.571   2.566  35.468  27.610   2.360
  36.967   2.887  73.617  64.768   2.212  74.226  65.066   3.298  73.302  65.574
  72.266  66.843  35.711  72.995  66.407  36.151  71.487  66.382  36.023   2.157
  39.417  48.586   2.229  40.352  48.394   1.346  39.145  48.156  64.583   5.133
  22.619  65.228   5.668  23.082  64.922   5.071  21.725  43.272  57.437  56.895
  43.613  58.318  57.044  42.934  57.459  55.999  55.347  61.113   5.132  55.736
  60.240   5.182  56.001  61.690   5.526  41.779  31.333  13.670  41.955  32.064
  14.263  42.457  30.690  13.875   9.478  68.647   5.898   8.558  68.834   5.711
   9.466  68.222   6.756  37.596  38.456  16.507  38.085  39.038  15.926  37.921
  38.663  17.383  16.712  59.417  34.841  17.082  59.685  34.000  15.765  59.502
  34.724  24.188   6.282  26.472  24.445   6.538  27.358  24.822   5.610  26.224
  18.120  78.312  18.188  18.170  78.000  19.091  17.554  79.083  18.232  21.563
  46.227  64.683  21.595  46.758  63.887  21.206  46.815  65.348  25.737  57.874
  60.281  26.577  58.163  60.637  25.216  58.674  60.215   5.494  22.032  16.750
   5.350  21.793  15.834   5.614  22.981  16.734  42.853  16.166  20.439  43.251
  15.985  19.587  42.020  15.695  20.419  16.346  39.772  14.980  16.285  38.861
  15.265  17.273  39.898  14.778  20.682  46.532  52.807  19.863  46.040  52.762
  20.940  46.483  53.728  20.489  12.677  52.315  20.841  13.566  52.373  20.546
  12.457  51.385  29.536  14.961  56.908  29.002  15.233  57.654  28.915  14.552
  56.305  51.010  47.349  69.190  51.615  47.893  69.696  51.573  46.860  68.590
  13.636  48.846  42.428  12.974  49.427  42.800  13.929  49.293  41.634  54.668
  25.493  55.887  54.004  24.803  55.907  55.456  25.057  55.562  56.092  18.619
   7.155  55.218  18.784   6.801  56.685  19.037   6.531  48.167  41.537   7.275
  49.098  41.312   7.277  47.733  40.760   6.925  16.502  63.768  22.465  15.953
  63.169  21.959  16.119  63.759  23.343  44.981   8.701  50.232  44.943   8.094
  50.971  44.226   9.276  50.354  25.756   8.578  43.528  25.041   8.184  43.028
  26.532   8.441  42.984  42.022   5.918  61.751  41.860   6.665  62.328  42.962
   5.951  61.575  64.583  67.490  30.198  64.705  66.579  29.929  65.431  67.903
  30.035   7.731  72.668  33.951   7.365  71.784  33.917   8.330  72.708  33.205
  28.177  13.175   5.850  28.560  13.907   6.333  28.662  12.407   6.153  58.321
  48.562  65.119  59.072  49.144  65.008  57.927  48.510  64.248  25.231  26.289
   9.111  24.687  25.568   9.429  25.100  26.287   8.163   8.463  31.865  58.850
   8.062  32.709  59.057   7.924  31.223  59.312  40.065  34.364  16.653  40.900
  33.944  16.449  39.950  34.225  17.593  15.385  18.989  45.444  15.399  19.351
  44.558  15.807  18.134  45.360   0.364  32.426  22.213   0.482  32.893  21.386
   0.235  31.513  21.956  34.519  11.938  44.047  35.423  11.646  43.928  34.106
  11.791  43.196  50.487  50.739  66.052  50.464  50.030  66.694  50.158  50.342
  65.245  31.830   7.868  55.427  32.205   7.046  55.112  32.485   8.212  56.035
  22.064  61.332  14.887  22.156  61.983  14.192  21.123  61.296  15.058   7.126
  67.854  17.088   6.635  68.544  17.534   7.455  68.271  16.291  35.123  35.732
   2.146  36.000  36.019   1.891  34.561  36.484   1.957  25.533   3.544  25.763
  26.008   3.280  26.551  26.219   3.764  25.132  14.053  39.227  57.305  14.593
  39.683  57.950  13.255  38.995  57.781  50.342   2.511   9.382  50.877   2.594
   8.593  49.766   3.276   9.362  49.876  65.052  45.808  49.908  64.193  45.386
  49.757  64.858  46.737  55.352  48.557  16.255  56.192  48.533  15.796  55.429
  47.881  16.929  39.322  42.388   2.169  39.077  42.128   3.057  40.247  42.155
   2.098   7.658  10.921  52.501   7.318  10.803  53.388   7.020  11.494  52.075
  33.922  61.255  44.368  33.227  60.806  43.887  34.211  60.617  45.021  71.715
  22.309  60.413  71.646  22.837  59.618  71.197  21.526  60.226  59.224  24.431
  50.262  58.484  24.428  49.653  59.965  24.123  49.739   5.639  21.085  66.895
   6.336  20.803  67.487   5.159  21.749  67.389  12.108  21.622   7.889  11.276
  21.970   7.568  12.753  22.290   7.657  13.632  79.173  10.278  14.007  78.298
  10.386  13.020  79.262  11.009  13.499  15.143  34.137  13.658  15.136  33.193
  12.915  14.399  34.287  72.838  42.123  54.823  72.676  41.798  53.937  72.133
  41.746  55.349  60.733  79.330  45.202  61.386  79.235  45.896  60.088  78.647
  45.385  11.026  76.902  53.713  10.760  76.268  53.047  11.710  76.454  54.211
  59.869   9.706  68.967  59.097   9.552  68.423  59.538  10.197  69.719  19.832
   6.675  71.256  19.315   6.117  70.675  20.738   6.408  71.101  16.460  32.845
  18.423  15.530  32.919  18.209  16.671  31.925  18.263  61.971   4.580  26.845
  61.713   4.590  25.923  62.785   5.083  26.871   6.817  47.878  37.640   6.285
  48.269  36.947   6.246  47.874  38.408  69.124  62.332   4.410  68.312  62.837
   4.381  69.811  62.988   4.524  73.071  61.937  14.102  73.864  61.882  13.569
  72.720  61.047  14.102  65.217  59.921  53.052  64.415  59.812  52.541  65.548
  60.782  52.796  29.840  62.799   5.291  30.344  63.564   5.014  29.575  62.999
   6.189  55.411  74.424  68.673  56.221  74.105  69.070  54.717  74.087  69.241
  72.986  44.592  58.555  72.670  45.476  58.371  73.486  44.348  57.777  50.993
  29.059   6.277  50.513  28.241   6.408  50.312  29.730   6.220  14.851  62.748
  10.598  15.776  62.951  10.737  14.463  63.578  10.319  15.812  47.617  60.158
  16.381  47.096  60.724  16.163  48.506  60.218   9.183  38.152  27.554   8.233
  38.088  27.454   9.399  39.030  27.241  60.985  55.245  36.220  61.565  55.064
  35.480  61.494  54.992  36.990  56.337  24.533  34.218  56.252  25.017  35.039
  55.583  24.811  33.697  25.251  70.322  48.856  25.213  69.376  48.994  25.602
  70.421  47.971  50.777  61.261  57.080  51.140  60.677  57.745  51.135  62.122
  57.296  67.941  14.102  17.893  68.829  13.864  18.161  67.372  13.558  18.437
  11.306  58.545  61.738  11.944  57.832  61.754  11.755  59.277  62.163  66.373
  26.099  29.280  67.004  26.776  29.034  66.907  25.402  29.661   2.797  60.807
  61.731   2.709  60.443  62.612   3.117  61.698  61.871  12.235  55.583  28.340
  12.679  55.275  29.131  12.265  54.837  27.742  51.897  52.753  23.759  51.292
  52.878  24.490  52.588  52.193  24.113  21.989  21.419  44.940  22.739  21.477
  45.531  22.321  21.734  44.099  30.804  21.675  30.111  30.949  21.933  31.022
  29.895  21.374  30.089  65.932   8.703  14.264  65.378   8.108  13.759  66.757
   8.731  13.779  42.068  78.522  27.757  42.589  78.184  28.485  41.188  78.626
  28.119  39.712  66.260  42.188  39.760  66.324  41.234  39.410  67.123  42.471
  46.718  23.349  11.408  45.808  23.174  11.167  46.742  24.290  11.582  67.534
  36.959  54.341  68.121  36.741  55.065  66.682  36.617  54.611   7.848  22.818
  13.385   8.250  23.546  13.859   8.584  22.255  13.142   2.824  69.607  67.422
   2.375  68.805  67.154   3.711  69.323  67.642  37.184  39.045  12.152  36.964
  38.219  12.583  36.365  39.327  11.744   2.252  41.135  61.107   1.904  40.294
  61.403   2.131  41.721  61.855  69.959   3.779  45.317  70.782   4.059  45.718
  69.294   4.338  45.718   6.843  47.505  27.615   7.675  47.191  27.969   7.084
  47.974  26.817  57.357  67.173  67.435  56.847  67.384  68.217  56.927  67.657
  66.730  61.096  16.038  20.564  61.272  16.523  19.758  60.628  16.660  21.120
  38.281  61.398  54.180  38.153  60.460  54.319  37.971  61.804  54.990   2.505
  27.175  25.938   1.738  27.738  26.041   2.721  27.232  25.007  56.970   0.426
  22.483  56.342  -0.275  22.661  56.428   1.203  22.345  68.323   6.329  68.594
  68.883   6.414  67.822  68.022   7.221  68.770  35.602  34.710  57.703  35.187
  33.861  57.549  35.385  35.227  56.927  65.075  73.242  11.064  65.061  72.474
  11.635  65.541  72.949  10.280  31.740   8.908  10.830  31.122   9.605  11.051
  31.977   9.079   9.918   4.865  24.595  18.236   4.941  25.393  18.759   4.015
  24.672  17.803  21.019  11.677  36.499  21.851  11.947  36.886  20.374  12.276
  36.875   9.226   2.098  16.221   8.644   2.826  16.003  10.070   2.513  16.401
  62.822  69.950  70.756  63.772  69.954  70.875  62.700  69.890  69.808  34.824
  76.218  28.265  35.018  75.344  28.604  33.908  76.368  28.498  55.830   5.356
  52.962  56.211   5.678  52.145  55.346   4.570  52.708  39.175   8.519   3.650
  39.854   7.960   4.027  39.491   9.411   3.795  19.603  78.208  68.311  20.357
  77.907  68.817  19.595  77.645  67.536  55.008  12.519  48.598  55.330  12.671
  47.710  55.067  11.571  48.717  21.300  24.238  64.003  21.007  24.432  63.112
  21.654  23.350  63.951  54.071  56.305  68.007  53.629  55.619  67.507  54.706
  56.677  67.395   6.007  11.055  65.918   6.753  11.135  65.322   5.594  10.227
  65.674   1.316  49.518  19.142   1.813  49.905  19.862   1.181  48.608  19.406
   6.671  39.122  12.056   5.998  38.455  12.191   7.454  38.759  12.469  24.364
   8.738  61.935  23.707   9.059  61.317  24.091   7.842  62.131  12.537  79.385
  16.508  11.588  79.337  16.620  12.725  78.769  15.799  12.904   7.834  51.155
  12.495   7.071  51.564  12.203   8.484  51.106   3.152  30.625  70.243   2.964
  30.960  69.366   2.351  30.794  70.740  42.803  15.728  46.042  42.323  15.097
  45.507  43.536  16.002  45.491  73.075  53.402  46.244  73.787  52.774  46.361
  72.849  53.676  47.133  31.164  14.972  54.183  31.109  14.215  53.600  31.333
  14.597  55.047  37.325  64.095  56.250  38.280  64.096  56.191  37.096  63.179
  56.408  69.223  33.795   5.397  68.964  34.551   5.924  70.150  33.670   5.597
  13.750  22.601  25.987  13.845  21.678  26.221  14.526  23.023  26.357  32.946
  55.242   6.152  33.723  54.898   5.712  32.241  54.649   5.891  29.398  33.936
  13.663  30.303  34.152  13.889  29.446  33.052  13.300  12.065  45.689  20.807
  12.111  45.110  21.567  11.893  45.103  20.070  74.008  16.808  10.155  74.260
  17.641   9.756  73.058  16.765  10.041   8.053  20.733  63.341   8.938  20.475
  63.598   7.752  20.024  62.773   3.312  48.040  52.851   3.305  48.221  51.911
   4.159  47.622  53.008   2.838  35.995  39.116   3.559  36.624  39.098   3.265
  35.142  39.203  55.355   8.992  28.410  56.119   9.538  28.226  54.919   8.897
  27.563  60.408  13.503  62.548  59.954  13.097  63.287  60.757  14.321  62.902
  22.284   3.259  55.462  23.079   3.282  55.995  21.669   2.732  55.972  64.720
   1.864  40.080  64.734   1.623  41.006  65.438   1.363  39.691  13.177  63.015
  48.396  14.029  62.593  48.292  12.868  63.156  47.501  27.157  30.259  42.861
  27.445  29.373  43.082  26.267  30.146  42.529  16.202  40.885   1.448  16.886
  41.308   1.968  15.699  40.376   2.084   2.043  42.394  43.601   1.856  42.009
  44.458   1.401  41.993  43.014  30.169  29.059  34.202  30.166  29.185  35.151
  29.808  29.873  33.852  27.974  49.429   2.398  28.106  50.361   2.225  28.014
  49.017   1.535  20.653  63.127   2.768  20.651  63.432   1.861  21.084  62.273
   2.732  53.135  58.683  56.672  52.634  57.934  56.349  52.720  58.909  57.504
  24.622  10.804  42.060  25.155  10.068  42.360  24.624  10.728  41.106  56.483
   1.848  45.026  56.398   1.699  44.084  57.407   2.066  45.151   6.845  70.238
  33.136   7.486  69.667  32.712   6.032  70.083  32.655  31.585  17.875   2.361
  32.506  17.978   2.600  31.382  16.964   2.576  69.156  64.067  69.179  68.311
  63.981  68.737  68.932  64.192  70.101   0.394   4.697  48.511   0.463   5.550
  48.940   0.573   4.064  49.206  22.101  48.147   2.770  21.188  47.998   3.016
  22.588  48.058   3.590  73.418  19.693  70.679  73.499  20.639  70.796  74.285
  19.350  70.893  66.449  19.210  17.107  65.733  18.779  16.642  66.649  18.623
  17.836  26.654  62.561  58.132  26.078  62.113  58.751  26.128  62.652  57.337
  16.028  74.176   8.907  16.209  73.258   9.110  15.119  74.180   8.607  71.568
  61.101  10.159  72.409  61.459   9.876  71.500  61.350  11.081  72.884  40.681
   9.808  73.170  39.825   9.490  73.503  41.301   9.421   1.786  44.930   1.751
   2.478  44.316   1.997   2.242  45.759   1.608  66.234  77.249  46.504  65.590
  76.823  45.938  66.641  77.912  45.947  28.305  32.829  59.775  28.135  31.948
  59.442  28.278  33.389  58.999  64.571  35.465   8.045  63.974  36.213   8.072
  65.221  35.702   7.384  28.196  67.268  71.429  28.841  67.692  71.994  28.517
  66.371  71.331   6.134  17.241  57.406   5.362  17.545  57.885   6.606  16.694
  58.035   9.624  52.714  17.221   8.778  52.394  17.533  10.076  53.005  18.014
  25.873  23.141  53.715  25.005  23.262  54.098  26.392  22.747  54.417  47.736
  58.952  39.945  48.240  59.759  39.845  47.637  58.846  40.891  53.606   6.729
  51.308  54.482   6.511  50.988  53.653   6.583  52.253   1.878   4.712  56.721
   1.521   5.572  56.946   1.791   4.658  55.769  20.235  53.303   1.380  20.560
  53.954   0.757  20.608  53.568   2.220  28.225  53.801  10.196  28.217  53.659
   9.250  27.770  53.040  10.557  70.089  78.224  42.692  70.078  78.229  43.649
  70.824  78.791  42.458  11.251  48.496  31.714  11.990  48.185  32.237  10.959
  49.290  32.161  17.905   3.705  10.362  17.872   3.824   9.413  17.291   2.992
  10.536  25.799  64.614  71.216  25.854  64.016  71.962  26.706  64.726  70.932
  10.429   4.840  61.055  11.172   5.443  61.037   9.846   5.199  61.724  73.456
  69.364  11.336  73.229  69.323  12.265  72.672  69.716  10.914   6.892  10.526
  37.045   6.957  10.386  36.100   6.556  11.418  37.133  66.937  10.764  49.081
  67.518  11.437  48.726  66.230  10.695  48.439  32.361  51.260  69.737  32.922
  51.398  68.974  32.456  50.330  69.939   3.727   8.557  28.223   4.537   8.318
  28.674   3.890   9.438  27.889  73.047  14.717  33.117  72.837  13.797  32.956
  72.366  15.203  32.653  47.007  75.756  20.581  46.719  76.650  20.767  46.488
  75.209  21.171  37.410  65.018  65.382  38.097  65.041  64.716  37.215  64.087
  65.492  38.228  61.397  48.276  38.997  60.908  47.983  38.160  62.126  47.660
  59.949  44.894  53.818  59.997  44.224  54.500  59.099  44.753  53.403  29.907
  30.950  42.562  30.207  30.042  42.504  28.971  30.881  42.746  29.343  67.639
  30.077  29.565  67.183  30.889  28.945  66.966  29.525  40.883  54.130  37.057
  41.059  55.070  37.081  40.077  54.050  36.546  62.491  27.743  50.640  62.281
  26.819  50.779  61.868  28.032  49.974   6.637  56.067  16.479   7.553  55.805
  16.572   6.261  55.417  15.885   9.518  26.488  48.990   9.350  25.743  48.413
  10.394  26.787  48.746   8.670  10.867  59.268   8.087  10.399  58.668   8.158
  10.965  60.071  29.469  19.488  42.403  30.400  19.269  42.445  29.140  19.303
  43.283  18.008   5.686  62.304  18.855   5.649  62.749  18.195   6.113  61.468
  34.749  17.998  55.629  34.528  17.127  55.300  34.387  18.018  56.515  20.925
  53.119   5.610  20.087  53.152   6.072  20.962  52.234   5.245  45.872   6.222
  54.713  45.166   6.452  55.317  46.670   6.509  55.156  59.325  56.090  10.639
  58.976  56.848  11.109  58.551  55.589  10.383  63.356   6.169  59.958  63.580
   6.867  60.572  62.611   5.723  60.361  41.163  57.331  49.446  40.939  56.414
  49.602  40.386  57.700  49.027  61.116  36.257  37.782  61.027  36.301  36.830
  61.034  37.166  38.073  63.203  24.399  14.074  62.619  24.752  14.745  62.676
  24.398  13.275  43.438  15.219  55.301  43.440  16.111  54.955  43.816  15.300
  56.176  51.548  79.341  64.697  51.654  80.120  64.151  52.329  78.817  64.520
  23.031   7.146  39.180  22.858   7.987  38.755  22.439   6.532  38.746   8.171
  18.335  65.110   8.682  19.069  65.451   7.559  18.122  65.813  64.113  78.451
  54.569  63.630  77.898  53.955  63.435  78.871  55.098  33.897  37.289  53.791
  34.157  36.438  53.439  34.412  37.384  54.592   0.347  19.174  42.182   0.285
  19.409  41.256   1.264  18.932  42.307   5.126  41.498  38.337   5.708  41.748
  37.620   5.035  42.295  38.860  15.281  59.150  60.220  15.587  59.169  61.126
  14.983  60.043  60.049   0.893  22.994  14.900   1.028  22.116  15.256   1.764
  23.392  14.906  57.084  28.409  18.012  56.751  29.282  18.221  56.894  27.887
  18.791  18.664   7.935  57.875  19.588   8.175  57.802  18.332   8.478  58.591
  50.608  68.251  62.246  51.539  68.346  62.047  50.571  67.542  62.888  61.332
  77.686  28.252  62.095  77.556  27.690  60.951  78.511  27.954  73.172  40.804
  69.087  72.597  41.516  68.807  72.789  40.019  68.695  12.892  30.394  41.277
  13.496  29.701  41.008  12.028  29.985  41.243  47.547  24.789  19.164  48.252
  24.161  19.323  47.877  25.615  19.518  55.281  11.756  42.034  56.157  11.390
  41.913  55.156  12.333  41.281   8.342  59.220  12.540   8.486  58.275  12.492
   9.067  59.598  12.043   1.796  65.222  64.541   1.672  65.082  63.602   1.025
  64.825  64.946  14.215  23.928  30.081  14.879  23.664  30.717  14.047  24.850
  30.279  19.246  54.599  21.869  19.969  53.986  22.007  18.458  54.066  21.974
   3.256  43.903  11.315   2.743  43.518  12.026   3.390  43.183  10.699  66.480
  26.120  17.690  67.197  26.716  17.474  65.910  26.628  18.266  54.076  31.886
   3.138  54.008  30.956   3.354  54.740  32.223   3.739  65.619  48.657  16.741
  64.984  48.064  16.339  65.111  49.437  16.964   7.226  34.265  59.192   6.889
  34.005  60.049   7.460  35.187  59.296  10.966  59.808  56.659  11.803  60.014
  56.243  10.911  58.853  56.628   0.245  44.824  49.159  -0.288  45.592  49.366
   0.279  44.806  48.203   9.168   9.654  55.914   9.327   9.064  55.176   8.220
   9.788  55.913  31.078   4.467  67.687  31.585   5.267  67.829  30.712   4.259
  68.546  64.466  40.702  15.055  64.555  39.874  15.527  64.952  41.333  15.585
  15.539  55.610  35.629  14.863  56.259  35.432  16.062  55.558  34.830  28.669
  27.699  40.653  27.803  27.691  40.246  29.268  27.913  39.938  56.481  31.717
  67.908  56.416  32.374  67.215  56.374  30.880  67.456  62.533  13.633  69.386
  61.603  13.465  69.235  62.985  13.025  68.801  64.968  57.364  64.463  65.826
  57.579  64.096  65.156  56.734  65.159  37.917  16.878  30.915  38.060  16.154
  30.306  37.809  17.646  30.354   7.498  78.143  26.371   6.780  78.719  26.108
   8.205  78.346  25.758  43.262  12.869   6.826  43.862  12.718   6.096  43.688
  13.547   7.351  70.497  58.597   0.743  71.229  58.779   0.154  70.102  57.797
   0.396  32.422  68.678  16.208  31.601  68.971  16.604  32.427  69.082  15.340
   0.582  57.239  52.420   0.245  58.135  52.431   1.106  57.171  53.218  37.171
  37.628   7.970  37.463  37.157   8.751  36.423  38.145   8.268  29.171  77.615
   6.687  28.508  77.648   7.377  29.842  77.022   7.027  35.795  67.306  54.539
  35.471  67.741  53.750  36.328  66.582  54.211  57.011  32.586  22.460  57.272
  33.187  21.763  56.350  32.023  22.056  69.723  44.908  40.079  69.073  44.329
  40.478  70.443  44.327  39.835  29.130  36.835  13.519  29.332  35.899  13.508
  28.629  36.962  14.325  33.169   2.865  69.854  33.832   2.845  69.164  32.776
   1.993  69.832  44.936  11.070  25.407  45.224  11.722  26.046  45.448  11.262
  24.621  54.796  42.938  46.783  54.522  42.699  47.668  55.498  42.321  46.575
  17.934  68.526  23.270  18.878  68.387  23.191  17.733  68.301  24.178   9.414
  45.923   5.818  10.082  46.242   6.425   9.889  45.346   5.220  34.949  20.438
  14.775  34.005  20.308  14.865  35.031  21.252  14.277  19.876  21.956  35.543
  19.317  21.182  35.621  19.938  22.111  34.600  15.523  49.608  18.847  14.700
  49.737  18.376  16.084  49.142  18.227   7.250  74.818  43.098   6.587  74.503
  43.713   8.042  74.912  43.627  15.578   4.616  63.049  15.202   4.474  62.180
  16.496   4.829  62.882  47.050  34.747   1.751  47.258  34.123   2.447  47.800
  34.702   1.158  14.350  63.496  38.786  14.603  62.730  38.270  14.772  64.232
  38.343  73.913  64.485  65.910  73.530  63.665  65.599  74.236  64.281  66.788
   7.661  39.627  65.092   8.067  40.233  64.473   7.948  38.761  64.803  51.672
  40.370  12.167  51.702  40.209  11.224  52.529  40.087  12.486  12.295  14.085
  18.602  11.345  14.103  18.716  12.526  14.983  18.366  70.070  52.175  34.021
  70.448  52.602  33.252  69.677  51.372  33.681   8.950  63.580  37.809   9.085
  64.191  38.533   8.019  63.658  37.600  26.942  60.333  35.325  26.621  59.992
  34.490  27.275  61.205  35.115  61.239  56.973  33.225  61.002  57.754  32.725
  61.584  57.313  34.050  25.572  63.597  42.045  26.027  63.107  41.360  24.764
  63.106  42.193  49.949  79.235  42.667  50.415  78.588  43.196  50.011  78.901
  41.772   5.660  26.935  16.434   6.128  27.010  15.602   6.352  26.894  17.094
  18.112  12.917  46.917  17.363  13.501  47.034  18.821  13.335  47.405  18.559
  45.496  17.575  19.125  45.470  18.346  18.279  46.409  17.513  21.420  62.924
  12.714  21.992  62.701  11.980  21.896  63.604  13.191  47.448  64.779  66.142
  47.140  64.580  65.257  46.684  65.153  66.582  68.913  29.956  71.514  68.314
  30.439  70.945  69.144  30.579  72.203  61.717  63.602  34.693  62.432  63.219
  34.184  61.787  64.543  34.533  27.695  39.291  12.559  27.356  39.631  13.387
  28.167  38.494  12.803  68.571  72.142   1.674  67.834  71.859   2.215  68.187
  72.753   1.045  29.319  29.717  15.094  28.909  30.288  15.743  28.594  29.210
  14.729  57.345  65.498  64.685  57.059  65.473  65.599  58.291  65.360  64.726
  19.762  23.885  43.582  19.829  23.715  42.642  18.822  23.964  43.744  18.998
  69.188  59.255  19.246  69.420  60.150  19.830  69.009  58.816  40.050  11.631
   4.162  40.348  11.292   5.006  40.040  12.582   4.276  25.021   8.007  20.007
  24.765   7.279  19.441  24.295   8.097  20.624  13.220  11.359  48.670  13.333
  11.676  49.566  13.862  11.852  48.159  12.156  53.619  57.402  12.503  54.504
  57.518  11.971  53.555  56.465  11.612  44.347   4.444  12.465  44.769   4.342
  11.806  43.516   4.876  64.070  56.534  61.975  64.195  56.995  62.805  64.956
  56.320  61.684  17.158  11.139  68.507  17.981  10.875  68.094  16.478  10.767
  67.944  47.112  58.938  42.745  46.950  59.871  42.605  48.004  58.899  43.090
  72.125  57.882  26.224  72.126  57.033  26.666  71.228  58.202  26.320  55.936
  77.548  10.601  56.561  78.084  11.090  55.225  77.383  11.221  65.008  60.633
  21.230  65.466  60.466  22.054  64.976  59.779  20.797   2.761  38.109  25.793
   2.183  37.493  25.343   2.600  38.948  25.360  40.979  31.511   4.793  41.072
  31.624   5.739  41.635  30.852   4.565  61.934  39.510  61.824  61.385  40.262
  62.046  61.511  38.769  62.256  33.365  76.835  64.309  33.074  76.957  65.213
  32.870  77.484  63.809  58.353  76.401  28.032  57.882  77.234  27.996  59.269
  76.650  28.153  41.976  56.846  72.294  42.035  57.623  71.737  41.402  56.250
  71.813  72.983  69.173  39.090  72.407  68.612  38.571  73.449  68.569  39.668
  72.660  54.623  48.464  71.824  54.960  48.141  73.004  55.325  49.016  70.827
  36.341  12.996  70.145  35.742  13.301  70.347  37.085  12.633   1.323  51.124
  54.592   1.279  50.753  55.473   1.769  51.963  54.707   9.141  27.619  58.781
   8.744  27.139  58.054   9.029  27.044  59.538  12.816  77.089  24.530  13.042
  77.830  23.968  13.048  77.379  25.412  59.682  53.928  68.058  60.502  53.435
  68.083  59.795  54.546  67.336  19.084  55.042  63.251  19.947  54.820  63.599
  19.024  54.555  62.429   2.425  12.045  18.342   1.912  12.849  18.261   1.894
  11.477  18.900   5.864  10.123  58.821   5.200   9.506  58.515   5.752  10.892
  58.263   4.916  45.566  26.911   5.635  46.198  26.884   4.125  46.098  26.830
  52.781  43.799  54.439  53.450  43.466  55.037  52.052  44.045  55.008  44.421
  77.544  36.578  44.794  76.847  36.039  43.915  77.084  37.247  62.817  49.923
   5.023  63.059  50.689   4.502  62.248  49.412   4.448  65.395  43.010   8.668
  65.901  42.896   7.864  65.180  43.943   8.685  42.355  73.926  56.862  42.102
  74.124  55.960  42.359  72.970  56.904  55.354  22.376  42.997  55.033  23.151
  42.538  55.905  21.928  42.356  16.747  39.331  65.705  16.650  40.282  65.754
  17.548  39.147  66.195   6.885  53.147  30.633   7.802  53.251  30.381   6.584
  54.037  30.817  14.471   4.275  60.626  14.540   4.844  59.859  14.187   3.432
  60.275  20.623  62.843  49.332  21.295  62.231  49.633  19.800  62.470  49.648
  32.969  69.860   2.942  32.500  69.993   2.118  33.871  70.114   2.747  26.555
  20.567   5.312  26.906  20.289   4.465  25.736  21.012   5.097  -0.090  28.520
  38.336   0.788  28.139  38.329  -0.674  27.781  38.167  15.114  59.502  51.847
  14.262  59.933  51.790  14.926  58.650  52.240  19.135  27.010  35.205  18.804
  27.119  36.096  19.821  27.672  35.122   9.083  75.239  56.413   8.751  75.561
  57.252   8.673  75.805  55.760  17.794  11.982  14.373  18.684  11.935  14.024
  17.899  12.354  15.248  53.510  58.865  42.319  53.785  58.008  42.643  54.024
  59.491  42.830  40.531  13.944  15.915  40.756  14.519  15.184  41.307  13.396
  16.035  69.430  70.935  52.486  69.905  71.765  52.518  69.706  70.470  53.276
  58.516  52.796  48.265  59.326  53.100  47.856  58.786  52.061  48.815  46.960
  36.075   5.199  47.768  36.587   5.241  46.810  35.790   6.101  33.981  77.654
  14.884  34.129  78.588  15.029  33.909  77.568  13.933  13.644  66.501  23.714
  14.231  66.581  22.962  13.382  67.401  23.911  70.990   9.126  54.022  71.155
   9.437  54.912  71.035   9.914  53.481  42.784  59.495  49.727  43.031  59.771
  48.844  42.230  58.726  49.592  13.418  24.904  37.184  14.301  24.960  37.549
  12.845  25.182  37.898   7.401  44.373  67.331   8.270  44.248  66.950   7.168
  45.274  67.105  23.856  20.865  17.634  23.810  20.174  16.973  24.693  20.719
  18.075   3.068  46.856  18.112   2.293  46.294  18.077   3.389  46.876  17.210
  43.993  40.794  56.677  44.472  40.383  57.396  43.177  40.297  56.617  61.204
  32.206   8.776  62.040  31.740   8.754  61.253  32.750   9.561  71.541  43.796
  24.245  70.995  43.099  24.608  72.429  43.574  24.523  28.072  76.753  22.448
  27.626  75.906  22.429  28.378  76.882  21.550   3.933  30.565  21.963   4.596
  30.525  21.274   3.105  30.413  21.507  12.401  29.011  67.864  12.120  29.926
  67.856  12.912  28.911  67.061  33.463  32.395  69.708  33.247  31.753  69.033
  34.307  32.104  70.055  25.715  14.910  15.596  25.060  14.316  15.229  25.228
  15.445  16.223  37.997  66.921  19.570  38.844  67.274  19.840  37.716  66.380
  20.308  57.458  27.797  53.809  58.256  28.299  53.973  57.724  27.124  53.181
  35.424  10.546  41.481  36.138  10.650  40.851  34.868  11.313  41.342  73.608
  29.481   7.247  73.541  28.526   7.241  72.901  29.768   7.825  59.734  27.482
  18.420  58.869  27.817  18.653  59.722  26.568  18.705  54.375  50.192  46.512
  53.956  49.337  46.414  53.672  50.823  46.358   4.271  45.601  68.468   3.556
  46.199  68.253   5.021  45.940  67.980  21.354  66.248  36.128  21.465  65.421
  35.659  20.565  66.121  36.655  70.240  71.009  14.638  69.299  70.862  14.539
  70.336  71.360  15.524   7.597  44.515  48.719   6.686  44.581  48.432   7.768
  45.343  49.168  44.094  69.093  58.588  43.200  69.405  58.727  43.994  68.162
  58.387   9.528  63.889  17.988   9.788  64.013  18.901   9.827  63.006  17.771
  61.592  33.492  11.232  61.944  34.374  11.115  60.985  33.572  11.968  36.282
  36.700  66.585  35.767  36.639  67.389  37.149  36.376  66.830  39.910  23.401
  16.206  39.288  23.194  15.509  40.669  23.764  15.749  10.159  39.998  22.516
   9.364  39.520  22.755  10.293  40.615  23.236  17.525  71.464  26.691  17.184
  72.289  27.035  16.760  70.890  26.644  71.696  28.399  12.871  71.123  29.119
  12.609  71.541  28.298  13.810  45.271  46.968  52.449  44.688  47.117  51.705
  45.875  46.290  52.147  46.039  12.525  16.956  46.297  12.591  16.036  46.864
  12.576  17.440  62.909  71.647  31.823  62.149  71.702  31.244  62.580  71.927
  32.677   2.546  40.767  24.830   1.618  40.876  25.039   2.973  41.519  25.240
  22.217  32.806  67.675  22.702  32.006  67.876  22.787  33.287  67.075  24.593
  42.707   8.301  25.240  43.341   7.993  24.599  42.802   9.254  24.661  78.050
  51.662  24.980  77.965  50.763  25.037  77.299  52.121  58.362  37.003  48.597
  58.526  37.161  49.527  58.328  36.050  48.519  11.030  62.063   2.832  11.870
  61.967   2.383  10.656  61.182   2.833  53.728  38.536   3.198  53.808  38.283
   4.118  54.627  38.710   2.919  60.410   3.726  47.294  59.596   4.160  47.549
  60.132   3.021  46.709  66.231  55.240  24.812  66.663  54.576  24.275  66.199
  54.856  25.688  30.810  16.627  25.517  30.798  16.100  24.718  29.956  17.057
  25.533  48.321  55.065   4.420  47.460  54.900   4.035  48.243  54.757   5.323
  43.948  45.115  70.983  44.271  45.560  71.767  43.939  44.188  71.222  23.102
   6.054  66.675  22.241   6.275  67.030  23.710   6.233  67.392  73.546  38.850
   0.520  72.744  38.360   0.337  74.133  38.628  -0.203  69.841  56.296  23.007
  69.758  55.398  22.685  69.988  56.200  23.948  21.189  59.426  59.539  21.323
  60.251  59.074  22.072  59.121  59.747  56.491   1.461  56.902  57.027   2.192
  57.210  56.309   1.669  55.985  29.850  12.201  62.814  30.112  12.805  63.509
  29.130  11.697  63.193   5.025  35.882   6.062   5.145  36.827   6.158   4.159
  35.711   6.432  18.419   6.407  36.982  18.162   5.666  37.530  18.013   6.230
  36.133  42.286   4.006  58.736  42.831   3.898  57.956  42.369   4.933  58.959
  28.180  42.266   8.118  27.689  43.088   8.117  28.443  42.142   7.207  11.075
  74.862  61.706  10.143  74.771  61.510  11.481  74.096  61.300  25.521  74.549
   0.292  24.568  74.639   0.307  25.739  74.168   1.142  32.230  57.712  17.730
  31.632  57.902  18.452  32.050  58.394  17.083   8.882  35.155  48.987   9.492
  34.694  49.562   8.054  35.155  49.467  15.236  77.591  54.963  14.506  76.979
  54.868  15.509  77.779  54.065  15.208  22.868  69.634  15.168  23.813  69.482
  14.701  22.489  68.916  25.412  78.599  38.038  25.607  77.743  38.419  25.901
  79.219  38.578  37.803  28.496  17.017  37.364  28.652  16.181  37.517  29.219
  17.576  14.800  23.116  11.045  14.350  23.856  10.636  14.680  23.253  11.985
  29.185  24.824  33.929  28.277  24.527  33.982  29.339  25.274  34.760  25.959
  22.189  19.650  26.215  23.075  19.394  26.637  21.626  19.278  54.949  59.137
  18.387  54.263  59.379  17.765  54.484  58.687  19.093  67.009  16.274  39.089
  67.540  16.177  38.298  66.481  15.477  39.123  30.977   1.650  55.196  30.979
   2.078  54.339  30.807   0.728  55.003   8.800   6.996  46.355   9.634   6.713
  46.730   9.004   7.196  45.441  43.422  48.421  10.521  43.542  49.004   9.771
  43.610  48.969  11.283  66.779  78.023   1.320  66.949  78.575   0.556  65.828
  77.924   1.337   1.215  76.294  15.098   2.108  75.955  15.044   0.761  75.684
  15.679   6.253   9.428  13.949   5.451   9.191  14.414   6.955   9.031  14.464
  42.031  34.610   8.338  41.550  33.984   8.880  41.991  35.432   8.827   4.256
  25.859  35.277   3.748  25.542  34.530   4.611  25.066  35.679  11.008  11.116
   4.188  10.167  10.794   3.862  10.915  12.068   4.189  25.897  44.253  69.323
  25.495  44.975  68.840  25.392  43.482  69.065  64.388  35.161  31.403  64.869
  34.372  31.153  63.718  34.849  32.012  44.196  11.717  37.841  44.086  12.446
  38.452  44.142  10.935  38.389  34.104  61.998  48.401  33.161  61.851  48.332
  34.201  62.950  48.366  68.302  75.314  53.055  67.569  75.280  53.669  68.856
  76.022  53.383  29.226  14.871  28.622  29.835  15.442  28.155  29.589  13.992
  28.509  48.269  28.203  62.486  47.814  27.365  62.411  48.707  28.163  63.336
  18.923  11.059  61.154  19.818  11.382  61.051  18.405  11.843  61.338  71.524
  49.909   5.768  71.775  50.744   6.163  72.215  49.302   6.031  56.867  26.400
  15.963  56.962  26.924  16.758  56.998  27.024  15.248  59.165  60.848  50.703
  59.675  60.833  49.893  58.791  61.728  50.735  48.111  76.941  45.297  49.013
  76.888  44.981  47.576  76.739  44.529  33.474  44.293  12.324  33.549  45.225
  12.118  32.848  43.956  11.683   3.735   8.169  53.484   3.930   7.245  53.327
   4.417   8.458  54.091   9.222  21.321  26.370   8.501  21.471  26.981   9.479
  20.412  26.520  14.229  35.730  60.412  14.621  34.953  60.809  13.315  35.710
  60.697  41.752  47.240  71.272  41.603  46.295  71.231  42.304  47.429  70.513
  54.559  29.902  15.081  54.397  29.647  15.989  54.219  29.172  14.562   8.357
  26.636   6.860   7.738  26.086   6.381   8.794  27.151   6.182  21.455  40.289
  20.127  21.878  39.432  20.190  21.586  40.685  20.988  62.984  10.858  19.047
  62.984   9.926  19.265  62.138  11.005  18.624  61.363  50.233  29.071  60.899
  49.467  29.410  61.259  50.175  28.121  19.996   6.216  20.439  20.615   5.500
  20.578  20.542   7.001  20.405   7.616  49.964   1.662   7.424  49.408   0.907
   7.102  50.758   1.510   2.515  27.445  37.703   2.801  28.358  37.687   2.871
  27.097  38.521  37.105  27.617  65.025  36.479  27.498  64.311  36.686  28.252
  65.607  64.419  23.619  68.807  64.058  23.317  69.641  65.316  23.880  69.016
  16.511   4.399  36.681  16.605   3.862  35.894  16.734   3.808  37.401   9.774
  47.018  47.761  10.059  47.537  47.008  10.552  46.524  48.019  14.420  17.377
  29.787  13.653  17.210  30.334  14.784  16.509  29.613  39.884  31.392  55.759
  38.996  31.744  55.700  40.434  32.057  55.345  21.882  53.122  20.987  22.496
  53.724  20.567  21.786  52.403  20.363   5.271  51.227  50.334   4.826  51.880
  50.873   5.297  51.615  49.459  44.165   2.370  11.958  45.041   2.707  11.768
  44.302   1.722  12.649  42.087  69.907  65.376  41.797  70.273  66.212  42.386
  70.664  64.873   9.116  47.896   2.775   8.783  47.933   3.672   8.697  48.635
   2.333  49.835  12.889  14.185  50.108  12.482  13.363  48.894  12.720  14.235
  33.485  26.316  66.270  32.807  26.900  66.609  33.425  26.407  65.319  52.412
  75.205  63.076  52.622  74.293  63.279  52.426  75.246  62.119  49.757  68.413
  19.995  50.329  68.827  20.641  50.343  67.868  19.471   2.861  45.014   8.567
   2.912  44.841   9.508   3.458  45.749   8.426  60.758  41.806  28.446  61.123
  41.845  29.330  60.375  42.672  28.307  47.281  70.285  71.770  46.463  70.776
  71.689  47.132  69.487  71.265  49.876  46.870  21.747  49.822  45.949  21.494
  50.421  47.273  21.071  19.170  37.807  21.876  18.284  37.592  22.167  19.583
  36.958  21.720  18.626  18.771  18.250  18.137  18.672  19.066  18.899  19.689
  18.245  65.236  75.867  43.935  65.410  76.764  43.649  64.334  75.699  43.661
  49.601  19.885  45.059  50.088  19.286  45.625  49.050  20.387  45.660   1.616
  68.771   9.934   0.783  68.756  10.406   2.244  68.384  10.544  43.838  67.709
  38.777  44.387  68.384  39.174  43.174  67.519  39.440  71.851  29.503  53.207
  72.266  28.669  52.988  72.108  29.667  54.115  71.926  64.759  18.126  72.385
  64.993  18.933  72.616  64.702  17.465  68.888  75.362  64.959  69.442  74.584
  65.020  68.311  75.305  65.721  19.122  49.494  21.621  19.503  49.109  22.410
  18.448  48.870  21.352  34.245  66.273  12.944  33.625  66.353  12.219  34.867
  65.605  12.654  57.094  54.116  39.198  57.954  53.746  39.397  56.771  54.437
  40.039  25.151  41.418   6.017  24.370  41.489   5.469  24.929  41.902   6.813
  60.769  23.213  41.636  61.723  23.267  41.581  60.560  23.539  42.511  32.557
  62.128  12.298  32.753  62.622  11.502  32.797  62.719  13.012  41.774  59.000
  44.375  41.017  59.295  44.882  41.996  58.147  44.749  48.385  65.107  18.093
  49.200  65.605  18.160  48.177  64.865  18.996  50.449  15.140  25.720  50.513
  14.187  25.784  51.354  15.445  25.777  18.492  15.334  27.592  18.984  15.752
  26.886  17.622  15.730  27.544  13.142  34.468  11.709  13.553  35.294  11.454
  12.461  34.327  11.051  26.015  57.965  21.878  26.878  57.733  22.220  25.398
  57.550  22.481  38.314  49.459  63.898  38.314  50.328  64.299  39.160  49.083
  64.142  63.611  16.419  56.618  63.514  15.872  57.398  64.368  16.973  56.806
  73.536  22.898  18.155  73.508  22.076  17.665  73.596  22.628  19.071  39.719
   2.983  67.936  39.341   3.044  68.813  38.976   3.105  67.345  36.225  53.044
  69.781  37.098  53.189  69.418  36.094  52.098  69.722  47.232  10.319   5.606
  48.040   9.935   5.266  46.675  10.427   4.836  57.891   4.267  31.167  58.750
   4.452  30.787  57.324   4.958  30.824  48.142   5.802  14.968  48.795   6.135
  15.584  48.136   6.443  14.256  36.724  65.198  21.591  37.244  65.677  22.237
  36.435  64.411  22.053  17.892  46.642  22.272  18.233  45.904  21.767  18.636
  46.940  22.795  32.232  28.137   9.583  31.620  28.850   9.401  31.889  27.394
   9.088  61.411  54.070   4.104  60.732  54.014   3.432  60.934  54.024   4.932
  69.959  48.253  59.164  69.627  47.613  59.793  70.895  48.064  59.101  71.487
  72.478  31.930  71.417  71.543  31.741  72.424  72.666  31.871  69.074  10.883
  69.854  69.102  11.838  69.796  69.316  10.691  70.760  71.428  17.537  23.716
  70.626  17.997  23.466  71.803  18.071  24.416  70.014  23.065  70.369  69.896
  23.136  71.316  70.053  23.971  70.063  47.190  47.983  54.293  46.863  47.733
  55.157  46.536  47.645  53.682  53.598  40.341  32.906  53.529  41.035  32.251
  53.508  39.530  32.406  33.955  12.655  40.878  34.462  13.156  40.239  33.250
  13.246  41.142  42.871  74.601  28.082  42.251  74.022  28.526  43.625  74.640
  28.670  15.456  68.608  13.237  16.376  68.693  13.487  14.994  68.471  14.065
  68.261  16.975  61.540  67.476  17.522  61.548  67.980  16.146  61.928  41.728
  25.163  52.884  41.813  25.867  52.240  41.359  24.431  52.390  35.333  39.393
   8.994  35.400  40.000   9.731  35.185  39.955   8.233  69.371  56.443  64.102
  68.900  55.646  64.344  69.819  56.217  63.286   4.821  22.828   6.950   4.629
  23.762   6.860   5.363  22.621   6.188  14.293   7.743  53.720  15.050   8.312
  53.584  13.720   7.923  52.975  44.095  17.165  66.758  43.907  17.275  67.690
  44.416  18.021  66.476  54.294  42.189  56.062  53.544  42.242  56.655  54.800
  41.441  56.382  38.247  78.479  35.890  38.326  77.574  36.194  37.325  78.698
  36.027  55.465   8.339  42.491  55.430   7.398  42.316  54.565   8.639  42.365
  67.443  36.988   3.318  68.280  36.714   2.944  67.659  37.754   3.850  57.980
  43.629  66.582  57.030  43.726  66.655  58.322  44.011  67.390  36.771  32.946
  64.589  37.479  32.565  64.069  37.015  33.867  64.686  41.588  45.948  29.935
  41.030  46.224  29.208  42.386  45.626  29.516  13.740  68.492  48.068  13.906
  67.595  47.776  13.189  68.869  47.382  21.887  58.161  39.411  21.162  58.191
  38.786  21.652  58.804  40.080  28.813  37.109   5.768  29.498  36.501   6.047
  29.184  37.555   5.007  73.136  40.526  62.255  72.578  41.119  61.752  73.944
  41.020  62.396  66.298  14.944  15.586  66.867  15.584  15.158  66.768  14.702
  16.384  32.036  28.972  65.156  32.599  28.898  64.386  31.157  29.101  64.799
  65.609  57.935  56.837  65.297  58.726  57.276  66.282  58.247  56.232  43.193
  29.736   9.877  43.642  30.329   9.275  43.531  29.970  10.741  65.591  39.487
  22.700  65.587  40.311  22.214  66.235  39.621  23.395  58.586  56.011  55.196
  58.797  56.707  55.818  59.220  56.124  54.487   0.517  -0.257  65.172   0.201
   0.426  65.765   1.343   0.085  64.831  35.176  11.351  61.128  35.240  12.306
  61.094  36.050  11.062  61.391  56.722   9.112  63.801  56.355   9.183  62.920
  56.323   9.834  64.286  59.796  35.103  21.814  60.728  35.254  21.970  59.353
  35.665  22.450  16.251   5.942  48.443  17.184   6.060  48.620  15.864   5.774
  49.302   5.108   1.218   1.502   4.553   1.140   0.726   4.505   1.468   2.203
  50.738  18.410  26.413  51.592  18.427  25.982  50.277  17.679  26.003  35.225
   9.241  59.174  35.124   9.838  59.915  34.594   8.542  59.342  19.472  41.703
  18.842  20.081  42.295  18.401  20.027  41.012  19.203  14.484  29.110  20.908
  15.308  28.694  21.161  14.164  29.519  21.712  72.814  17.561  66.691  73.004
  18.341  66.169  72.015  17.203  66.303  16.705  30.940  50.542  16.629  31.311
  51.421  16.219  31.547  49.983  19.810  56.546  32.863  20.687  56.342  32.538
  19.282  56.660  32.073  16.813  50.066  41.612  16.658  49.292  41.072  16.435
  50.788  41.110  24.497  36.967   3.833  23.563  37.045   3.635  24.587  36.095
   4.219  51.534  55.943  28.730  51.841  55.819  27.831  50.693  55.488  28.761
  -0.054  63.232   6.564  -0.486  63.845   5.969   0.595  62.786   6.019   7.189
  63.238  61.795   8.009  62.785  61.599   7.373  63.733  62.594  51.391  74.144
  70.205  50.488  74.015  69.915  51.907  73.560  69.648  39.211  20.233  52.298
  39.599  19.718  51.591  39.744  20.026  53.066  12.623  55.649  70.280  12.102
  56.023  69.569  12.898  56.404  70.799  57.689  60.977  11.076  57.904  60.052
  11.198  56.840  60.969  10.635  38.289   2.965  52.891  38.974   2.403  53.253
  37.815   2.403  52.279  14.157  57.668  47.921  14.941  58.209  48.008  13.788
  57.636  48.804  11.839  69.050  70.498  11.008  68.686  70.191  11.782  69.004
  71.452  60.407   7.092  38.629  60.165   6.564  37.869  59.602   7.157  39.142
  70.493  52.871  55.924  71.018  53.347  55.280  69.615  52.845  55.544   4.431
  56.198  42.036   3.963  56.070  42.862   5.356  56.186  42.281  27.952  74.939
  17.384  27.418  75.266  16.660  28.739  75.482  17.365   9.622  51.714   2.934
   9.140  52.005   3.707   9.057  51.054   2.533  53.377   7.196  13.968  53.703
   6.320  13.764  54.035   7.565  14.557  69.094  13.574  69.087  68.853  13.850
  68.203  69.696  14.252  69.394  11.396  66.620  53.673  10.869  67.397  53.859
  10.958  65.914  54.148   9.068  54.090  63.438   9.357  53.198  63.242   8.455
  53.988  64.166  56.637  12.476  15.737  57.334  13.129  15.798  56.525  12.161
  16.634  16.392   9.265  53.432  16.953   8.742  52.859  17.002   9.772  53.967
  47.706  65.906  31.791  48.087  66.713  31.443  46.912  65.774  31.273  50.590
   9.045  69.072  50.864   9.299  69.954  50.257   9.853  68.682  60.421  69.634
   5.163  60.512  69.022   4.433  60.515  69.091   5.945   9.251  74.632  71.146
   8.788  75.079  70.438  10.136  74.497  70.806  25.656  22.932  64.012  25.216
  22.540  63.258  25.149  23.722  64.200   6.493  55.460  38.896   6.572  56.414
  38.893   5.613  55.293  39.232   1.701   6.886  20.611   2.406   6.437  20.145
   1.985   7.799  20.655   5.099  64.005   2.585   4.560  63.355   2.134   5.997
  63.779   2.344  15.794  29.805  64.595  15.716  30.323  63.794  16.588  30.134
  65.017  48.531   2.508  41.193  49.095   2.588  41.962  48.121   3.369  41.106
  54.088   8.001  39.901  54.157   7.298  39.255  54.980   8.341  39.981  55.114
  67.661  11.707  55.404  68.500  11.349  54.918  67.126  10.938  52.860  57.267
  33.039  53.731  57.607  33.246  52.731  57.485  32.116  30.803  58.708  30.771
  30.005  59.095  31.131  30.674  58.731  29.823   8.941  65.360  70.236   8.531
  65.121  69.405   9.304  64.539  70.569  40.386  20.524   5.579  40.553  21.198
   6.238  39.677  20.882   5.044  58.447  53.722  19.984  58.669  53.136  19.261
  57.588  54.076  19.751  58.551  10.199   3.448  58.667  11.120   3.682  57.966
  10.216   2.691  11.077  31.389  68.475  10.212  31.532  68.860  11.689  31.728
  69.130  40.522  74.388  48.982  41.318  74.897  49.131  40.173  74.227  49.859
  35.997  71.391  37.646  35.917  70.469  37.890  36.105  71.378  36.695  55.602
  22.519  59.572  55.832  21.590  59.544  56.444  22.973  59.598  27.028   2.197
   6.835  27.383   3.072   6.992  27.603   1.612   7.327  20.641   1.892  12.755
  20.856   2.819  12.653  20.410   1.800  13.679  52.235   4.267  11.480  52.653
   3.948  10.679  52.956   4.370  12.101  10.853  23.742  19.156  11.514  24.302
  19.564  11.001  22.878  19.541  51.688  13.828  10.847  51.311  12.985  11.098
  51.118  14.477  11.259  59.939  13.031  69.127  59.804  12.693  68.242  59.155
  13.549  69.308  57.163  30.994  30.203  56.532  31.043  30.921  58.008  31.178
  30.614  45.721  58.670  69.397  46.108  58.050  68.780  45.108  59.182  68.870
  32.302   9.637  38.225  32.366  10.499  38.636  31.539   9.231  38.636  37.447
  13.175  28.016  36.945  13.682  27.378  38.017  13.817  28.438  51.291  18.842
  54.641  50.458  18.436  54.400  51.360  18.702  55.585  45.746  79.837  27.557
  46.378  80.380  28.029  46.036  78.939  27.715  14.947  55.135  24.049  15.538
  54.604  24.582  14.285  54.518  23.737  46.287  56.810   9.950  46.259  57.115
   9.043  46.606  55.910   9.890  55.857   0.171  67.448  55.058   0.584  67.121
  56.551   0.799  67.246  15.621  56.414   4.863  14.704  56.638   5.017  15.788
  55.672   5.444  63.487  31.381  28.745  63.897  30.524  28.625  62.730  31.369
  28.159  12.096  25.011  50.103  12.053  24.056  50.049  11.578  25.230  50.878
  62.872  34.988  69.501  63.513  34.296  69.665  62.686  34.925  68.564  68.960
  17.224  68.155  68.696  18.141  68.231  68.877  16.877  69.043  13.233  54.052
  44.927  12.337  53.878  45.215  13.712  53.250  45.136  62.348  68.590  24.118
  62.851  69.180  24.680  61.589  68.345  24.647   7.936  53.002  55.461   7.731
  52.976  56.395   7.631  53.862  55.171  15.944  65.788  51.428  15.393  66.570
  51.383  16.706  66.001  50.888  58.589  70.298  24.639  58.152  69.536  24.259
  58.162  71.049  24.228  30.679  14.880   2.110  30.485  13.970   2.334  29.825
  15.311   2.098  50.176  12.982  19.866  50.657  13.690  20.293  50.255  12.242
  20.467  34.594  10.429  65.060  34.409  11.368  65.066  34.282  10.129  64.206
  48.830  54.201  69.392  49.689  54.146  69.812  48.266  54.602  70.053  64.508
  63.580   9.057  63.973  62.805   8.888  64.658  63.960   8.191  17.547  21.183
  38.520  18.008  20.563  37.955  17.736  22.040  38.140  41.433  31.584  69.976
  42.334  31.493  70.284  41.432  31.175  69.111   4.913  13.938  21.220   4.189
  13.315  21.283   5.694  13.391  21.140  31.437  53.161   4.796  30.680  52.633
   4.542  31.801  53.472   3.967  24.877  76.176  53.639  24.603  75.288  53.869
  24.435  76.736  54.277  66.711  69.084   5.110  67.341  69.416   5.749  66.713
  69.738   4.410  45.366  36.478   3.174  46.018  36.229   2.519  45.830  36.421
   4.008  70.244  60.492  28.704  69.620  61.071  28.265  70.802  61.081  29.211
  29.898  50.803  70.908  29.673  50.286  70.134  30.662  51.314  70.641  71.033
  24.772   4.247  70.747  23.868   4.376  71.039  25.149   5.127  15.524  61.778
  30.223  14.829  61.514  29.621  15.067  62.000  31.035   7.343  15.277   0.894
   7.642  14.368   0.893   7.328  15.522   1.819  60.741  63.231  12.104  61.479
  62.887  11.601  60.992  63.099  13.018  31.331  61.851  47.806  30.690  61.561
  48.455  31.030  61.468  46.983  67.214  67.479  62.816  68.053  67.859  62.554
  66.589  68.199  62.734  24.193  77.038   8.586  23.498  77.336   7.999  24.654
  76.362   8.089  14.924  25.739  44.346  15.228  25.539  45.231  14.186  26.335
  44.474  52.687  14.010  68.557  52.340  13.748  67.704  52.824  14.954  68.481
  39.077  60.285  64.182  38.940  59.543  63.592  39.217  61.031  63.600  55.748
  52.425  43.227  55.803  52.980  44.005  55.253  51.658  43.515  34.261  23.257
  42.117  33.373  22.899  42.098  34.222  23.956  42.770   5.752  53.635  24.787
   6.329  52.872  24.792   4.904  53.296  25.075  25.850  56.164  43.986  24.919
  56.259  43.782  26.117  55.371  43.523  36.226  26.084   7.753  35.586  26.517
   7.188  35.734  25.855   8.541  63.774  55.935  24.032  63.637  56.762  24.493
  64.656  55.663  24.286  57.457  53.874  36.099  57.371  52.956  36.354  57.907
  54.286  36.836  59.337   9.463  33.809  60.212   9.835  33.705  59.248   9.319
  34.751   4.008  31.625  35.289   4.271  32.475  35.644   3.920  31.777  34.347
  27.078  11.671  63.980  26.516  10.907  64.112  26.477  12.416  63.999  61.833
  63.734  54.925  61.841  63.498  55.852  61.854  62.895  54.464  22.658  49.140
  61.112  22.728  49.551  60.250  22.387  48.240  60.927  51.436  67.288  44.677
  50.822  66.744  45.170  51.387  68.147  45.097  23.261  39.642   4.608  23.561
  38.998   5.249  23.526  39.280   3.763  63.226  38.280  11.878  63.825  37.561
  11.680  62.354  37.897  11.787  50.562  75.506  67.667  49.952  74.803  67.890
  50.058  76.091  67.102  21.135  46.790  15.396  20.735  46.399  14.619  21.730
  46.115  15.723   9.471  16.658  21.422   9.332  15.717  21.320  10.345  16.811
  21.061  69.343  41.566  49.041  69.843  42.317  48.720  68.933  41.200  48.258
  52.379  52.926  28.147  53.104  53.344  28.613  52.771  52.154  27.739  71.559
  39.150  58.968  72.321  38.704  58.598  71.458  38.769  59.840  28.421   7.186
  59.232  28.612   8.116  59.360  29.278   6.761  59.252  21.242  35.638  -0.041
  21.443  34.841  -0.531  21.854  35.628   0.695  64.999   2.334  68.964  64.180
   2.821  68.870  65.091   1.860  68.138   8.500  76.095  59.063   8.766  76.933
  59.442   8.632  75.461  59.768  49.764  75.752  38.834  50.045  75.712  37.920
  48.825  75.566  38.803  28.052  15.223  49.006  28.735  15.373  48.352  28.054
  14.276  49.141  44.316  72.092  52.469  44.445  71.658  51.626  43.772  71.485
  52.970  64.918  21.849  25.125  65.463  22.635  25.171  65.301  21.333  24.416
   9.056  28.011  14.793   9.256  27.279  15.376   8.955  28.762  15.378  53.442
  21.735  69.598  52.502  21.912  69.573  53.850  22.586  69.437  24.560  41.932
  69.131  24.105  41.251  69.626  23.859  42.447  68.732  17.611  34.612  21.386
  17.524  33.688  21.620  16.854  35.034  21.793   8.541  71.429  25.275   9.211
  71.012  25.816   8.675  72.368  25.410  49.471  18.732  62.604  49.992  19.150
  63.290  48.658  18.478  63.040  30.971  65.357  53.474  31.646  65.647  54.088
  30.605  64.569  53.876  59.082  44.646  69.203  59.905  44.204  68.994  59.064
  45.406  68.622  26.669  46.272  19.280  26.469  45.798  20.087  26.769  47.183
  19.556  36.028  74.662  12.417  36.540  75.222  13.002  36.607  74.501  11.672
  61.881  48.849  15.560  62.651  48.279  15.561  61.590  48.858  16.472  53.388
  69.205  33.557  53.821  68.936  34.368  53.155  70.122  33.702  13.319  23.464
  43.585  13.424  22.908  44.356  13.235  24.350  43.938   2.893   7.591  42.083
   3.578   7.951  42.646   2.142   7.474  42.665  43.046  60.052  27.411  42.231
  60.315  26.983  43.606  59.752  26.695  25.226  13.707  63.570  24.515  14.055
  63.032  25.887  14.399  63.570  53.269  59.513  26.402  53.171  60.027  25.600
  52.373  59.306  26.665  11.570  37.251  30.244  12.044  37.342  31.070  10.856
  36.646  30.442  57.524  48.324  40.011  56.955  49.047  40.275  58.379  48.544
  40.382  41.130  18.010  70.340  41.692  17.509  70.931  40.908  17.395  69.641
  66.622  69.241  58.022  67.032  68.566  58.562  67.042  70.056  58.297  57.709
  33.561   6.891  57.356  32.894   7.481  58.462  33.139   6.477   8.835  74.745
  19.191   8.390  74.255  19.882   9.345  75.408  19.657  21.365  64.802  30.080
  20.520  64.357  30.147  21.983  64.205  30.500  22.616  76.036  39.705  23.442
  75.959  40.183  22.279  75.141  39.664  63.733  75.696  56.418  64.554  75.596
  55.935  63.067  75.799  55.739  72.237  11.292  66.680  72.038  10.486  66.204
  71.393  11.735  66.767   1.142   2.777  60.776   1.440   2.643  59.876   0.959
   3.715  60.831  56.974  42.621  38.358  56.822  43.512  38.045  56.586  42.604
  39.233  10.463  42.364  58.820  10.724  41.667  59.422   9.690  42.019  58.375
  40.259  21.920  18.767  40.802  22.708  18.797  40.054  21.806  17.839  15.283
  34.646  23.070  15.250  33.869  23.629  15.001  34.335  22.210  49.739  61.646
  11.456  49.173  60.874  11.428  49.165  62.353  11.751  54.165  72.499  56.102
  53.989  71.577  55.918  53.298  72.893  56.203   0.862  50.470  11.678   1.678
  50.053  11.402   0.475  50.801  10.867  50.843  51.071  21.930  51.327  51.765
  22.377  50.643  50.437  22.619  63.827  51.887   9.408  63.554  51.114   9.902
  64.031  52.540  10.077   5.558  11.499  29.286   5.087  11.755  28.493   4.930
  10.970  29.778  52.941  13.552   6.957  52.998  12.947   6.217  52.957  14.422
   6.556   4.346  64.464  47.333   3.584  64.704  47.860   5.086  64.875  47.780
  38.766  25.292  11.298  38.303  24.568  10.877  39.626  25.301  10.880  26.717
  40.630  10.293  27.416  41.016   9.765  27.164  40.001  10.859  58.562  52.961
  30.389  59.187  53.645  30.632  57.741  53.429  30.239  60.619  78.358  71.178
  61.071  78.859  70.499  60.295  79.021  71.788   3.079  60.311  30.087   3.298
  60.794  30.884   3.461  59.443  30.221  21.322  20.194  67.286  22.121  20.636
  67.574  20.770  20.897  66.945  15.684  21.356  15.962  15.717  20.405  15.856
  15.162  21.491  16.753  73.413  76.698  54.689  74.117  76.053  54.755  72.810
  76.467  55.396  47.235  29.497  67.705  47.633  30.208  67.202  47.840  28.762
  67.600   0.251  46.222  67.448   0.235  45.266  67.495   1.109  46.464  67.798
  52.687  10.626  19.399  51.882  10.875  19.852  53.356  11.205  19.762  60.718
  45.821  34.077  61.210  46.481  34.567  60.449  46.269  33.275  68.387  30.324
  56.262  68.180  31.250  56.138  69.037  30.131  55.586  35.147  21.549   6.894
  35.103  21.553   7.850  35.097  20.624   6.655  37.667  13.959  53.406  37.005
  14.642  53.304  37.202  13.236  53.828   7.854  60.393  20.500   7.720  60.847
  21.332   8.770  60.562  20.279  52.664  75.458  11.198  52.088  74.853  11.665
  53.533  75.062  11.265  34.879  33.417  11.949  34.687  33.550  11.021  34.244
  32.759  12.233  63.063   7.886  39.426  62.903   8.235  40.302  62.207   7.576
  39.130   3.774  14.985  14.679   4.172  14.706  15.504   2.833  14.970  14.850
  64.755  55.251  51.601  65.687  55.039  51.553  64.460  55.242  50.690  49.737
  37.871  10.799  50.393  37.374  10.310  50.035  37.832  11.708  20.506  18.889
  31.202  20.398  18.317  30.442  21.452  18.914  31.349   7.287  28.513  30.343
   7.759  27.749  30.011   6.950  28.234  31.194  10.592  71.125  67.967  10.199
  71.167  68.839  11.531  71.228  68.123  46.608  52.090   1.011  46.234  51.918
   1.875  45.856  52.322   0.466  62.889  16.580  42.050  63.617  16.216  42.554
  62.122  16.447  42.606   6.383  64.283  37.809   6.304  64.144  36.865   5.691
  64.910  38.017  66.508  10.930  57.880  65.812  11.544  58.114  66.162  10.451
  57.126   5.064  17.248  31.954   5.368  18.141  31.794   4.119  17.287  31.807
  20.162  10.625  70.317  20.166  11.287  69.626  20.739   9.934  69.991  63.953
  58.284  25.544  64.422  58.953  25.046  64.171  58.470  26.458   2.457  77.265
   4.156   1.830  77.411   3.448   2.183  76.437   4.551  45.662  21.462   7.873
  44.781  21.217   8.155  45.718  22.401   8.052  24.454  22.595  30.354  24.613
  22.988  29.496  23.501  22.531  30.414  65.964  58.162   3.355  66.796  58.454
   2.982  66.028  58.384   4.284  60.539  25.759  55.248  60.268  26.576  54.829
  60.021  25.083  54.811  34.164  63.944  66.185  33.298  63.536  66.147  34.108
  64.680  65.576  40.407  71.010   2.715  41.174  70.535   2.394  39.904  70.353
   3.197  12.869  27.675  55.728  12.630  28.075  54.892  13.138  26.785  55.500
  22.741   1.616  40.554  22.123   1.139  40.000  23.589   1.495  40.126  63.156
  55.473  49.322  62.613  55.031  49.974  63.345  54.798  48.670  63.628  30.171
  40.394  63.683  31.100  40.172  63.723  29.719  39.555  61.224  48.310   3.222
  60.821  47.567   3.672  61.877  47.915   2.644  27.173  37.241  15.713  26.297
  37.567  15.918  27.112  36.294  15.840  55.116  21.784  49.462  55.693  21.985
  48.725  55.502  21.005  49.863  45.981  71.456  65.475  45.184  71.974  65.586
  46.180  71.519  64.541  30.945   9.573  63.668  30.322  10.198  63.298  30.763
   8.753  63.208   4.842  17.258  70.272   5.608  17.536  70.775   4.424  18.075
  70.001  24.816  38.767  65.138  24.264  38.051  65.452  24.215  39.346  64.671
  15.475  53.111  63.664  16.288  53.373  63.231  14.783  53.397  63.067  49.010
  37.661   2.422  49.914  37.386   2.574  48.543  36.850   2.222  61.826  29.496
  16.732  61.708  29.805  17.630  60.972  29.142  16.485  49.749  45.303   7.715
  49.934  46.065   7.166  50.585  44.841   7.772  52.104  24.174  36.437  52.434
  24.807  35.800  52.421  24.496  37.281  42.063   3.829  10.937  42.686   3.520
  11.595  41.429   3.117  10.854  59.009  44.390  63.212  58.163  44.186  63.612
  58.799  45.008  62.512  60.519  72.235  66.521  60.053  73.054  66.692  61.379
  72.511  66.205  67.128  66.758  44.371  67.719  66.950  43.643  66.807  67.615
  44.651  28.729  22.865   1.077  28.425  22.090   0.603  29.599  23.039   0.718
  14.173   5.579  42.078  14.477   5.643  41.173  14.875   5.975  42.595  73.561
  51.296   9.598  72.829  51.913   9.610  73.779  51.202   8.671  36.249  53.040
  12.133  36.904  52.436  11.782  35.781  52.527  12.792  36.382  45.634  68.526
  36.024  44.769  68.325  37.242  45.454  68.907  35.177  20.976   9.460  34.318
  20.613   9.677  35.624  21.055  10.303  13.292  76.992  50.953  13.159  77.609
  50.233  13.216  76.129  50.546  39.852  37.852  11.658  39.763  37.472  12.532
  38.955  37.905  11.328  68.160  72.787  14.390  67.368  72.670  14.914  68.393
  73.708  14.508  29.795  37.026  57.178  30.364  36.560  57.791  30.277  37.020
  56.351  63.105  27.122  60.258  63.749  26.453  60.486  63.459  27.539  59.473
  38.273  67.046  27.160  39.071  66.553  27.351  38.117  66.897  26.227  60.296
  41.310  52.765  59.845  40.474  52.884  60.215  41.749  53.612   5.622  22.723
   0.804   5.606  23.668   0.954   5.849  22.349   1.655  35.450  60.624  66.812
  34.644  60.923  66.389  36.141  61.149  66.407  73.208  22.301  70.820  73.071
  22.859  70.055  72.780  22.769  71.538  33.764   3.474   6.633  34.434   3.759
   7.254  33.929   3.996   5.847  50.123  34.548   3.938  50.637  35.354   3.894
  50.119  34.217   3.040   1.662  69.567   2.903   2.380  68.934   2.924   0.870
  69.032   2.961  31.960  26.018  12.549  31.817  26.347  11.662  31.333  25.302
  12.644  48.193  18.771  42.822  48.616  19.191  43.570  47.398  18.380  43.185
  47.576   6.420  27.559  48.208   6.607  28.253  47.294   5.521  27.727  57.266
  54.573   9.810  57.082  53.976   9.084  56.762  54.221  10.543  38.249  70.753
  58.992  38.132  69.805  58.927  38.644  70.887  59.854  17.033  64.046  11.614
  17.821  63.570  11.875  17.205  64.952  11.870  14.655  10.780  39.678  13.978
  11.146  40.248  14.944   9.986  40.128  13.539  65.432   5.018  12.873  66.097
   5.191  13.060  64.603   5.035  74.096  54.788  18.380  73.515  54.906  17.628
  73.547  54.371  19.044  16.519  12.486  41.622  17.207  12.995  41.195  15.953
  12.200  40.905  29.668  23.852   4.929  29.573  23.087   5.496  28.770  24.135
   4.755  51.660  76.910  51.038  51.633  76.499  50.174  52.460  76.571  51.440
  31.003  28.217   0.582  31.229  29.037   0.143  30.429  27.765  -0.036   9.475
  37.770  20.190   8.617  38.053  20.504  10.081  38.437  20.512  25.863  46.067
  71.559  26.548  45.500  71.912  25.413  45.526  70.910  38.753  76.077  54.734
  38.393  76.945  54.549  39.508  76.246  55.297  43.399   6.609  70.791  42.612
   7.132  70.944  43.396   5.961  71.495  32.081  17.579  14.654  32.236  18.261
  15.307  31.149  17.651  14.448  71.734  27.437  27.256  71.695  27.648  28.189
  71.153  28.075  26.842  71.465  55.124  37.954  71.244  55.950  38.385  71.061
  55.189  37.089  37.927  74.351  69.462  37.785  75.294  69.373  37.744  74.167
  70.384  41.624  11.636  33.170  42.231  11.644  33.910  42.106  11.194  32.471
  27.979  13.212  55.311  27.506  12.616  55.891  27.967  12.777  54.458  66.213
  76.251   7.656  66.921  75.893   7.121  66.267  77.197   7.525  57.723  73.688
  51.351  57.695  74.013  52.251  58.656  73.639  51.143  65.530  11.277  18.419
  64.622  11.180  18.704  65.469  11.463  17.482  58.584  24.426  16.487  59.279
  24.884  16.960  57.997  25.122  16.191  63.864   5.951  31.862  63.058   5.455
  32.005  63.908   6.069  30.913   8.873  20.446  67.084   8.416  19.879  67.706
   8.901  21.300  67.516  55.735  59.792  23.179  55.111  59.099  22.963  55.445
  60.544  22.663  39.281  65.926  48.938  39.738  65.723  49.755  39.250  66.882
  48.913  31.477  13.965   5.414  31.002  13.915   6.243  30.798  13.883   4.744
  70.565  13.066  50.514  70.200  12.467  49.863  69.907  13.755  50.602  27.948
  18.548  44.468  27.103  18.703  44.045  27.871  18.977  45.321  72.310  71.812
   6.391  72.126  71.192   5.685  72.096  72.668   6.020  33.792  66.428  15.636
  33.466  67.290  15.893  34.000  66.518  14.706  47.141  69.889  13.150  46.230
  69.625  13.276  47.651  69.126  13.424  48.766  19.221  17.039  48.108  19.672
  16.510  48.642  18.294  16.837  20.987  45.995  49.854  21.896  45.809  49.616
  21.038  46.329  50.750  61.924  18.712   5.392  61.337  19.320   5.843  62.541
  18.430   6.067  65.486  48.495  10.804  65.582  47.996  11.615  66.245  48.246
  10.278  14.283  15.226  23.716  15.134  15.067  23.308  14.017  16.085  23.388
  44.762  62.366  22.218  45.702  62.433  22.049  44.435  61.794  21.523  52.730
  42.250   0.157  53.536  42.679   0.446  52.104  42.419   0.860   6.564  59.198
  30.297   6.710  58.998  29.373   7.440  59.210  30.682  62.983  77.405  19.709
  63.744  77.890  19.389  62.831  76.733  19.045  17.606  23.773  59.386  17.247
  24.474  59.930  18.403  24.145  59.010  33.562  -0.356  31.144  33.866   0.088
  30.352  33.584   0.320  31.821  10.823  41.629  14.988  11.345  42.017  14.286
  10.892  42.254  15.710  20.238  58.276   5.124  20.336  58.188   6.072  19.700
  59.060   5.010  64.628   0.192  18.724  65.202   0.340  19.475  64.108   0.993
  18.658  21.698  71.164  56.539  21.447  71.529  57.387  21.124  71.602  55.910
  -0.055  59.983  43.459   0.365  59.227  43.049   0.663  60.457  43.878  58.282
  70.959  40.253  57.560  70.521  39.802  58.609  71.597  39.619  63.068  54.013
   0.958  62.154  53.856   0.720  63.494  54.244   0.133  41.640  29.596  17.884
  42.352  29.423  18.500  41.155  28.771  17.841  61.486  72.483  61.545  60.626
  72.318  61.931  61.712  71.663  61.105  69.138  40.576   6.780  69.794  40.733
   6.101  69.608  40.714   7.603  65.959  68.359  68.706  65.697  67.440  68.753
  66.077  68.622  69.618   1.487  76.072  65.735   1.651  76.362  66.632   0.732
  76.587  65.450  64.645  70.668   1.456  63.917  70.499   0.857  64.402  71.477
   1.905   4.905  72.828  42.654   4.318  73.548  42.884   4.837  72.758  41.702
   1.132  41.687  20.596   0.695  41.904  21.420   0.901  40.772  20.435  73.453
  68.258  60.474  73.399  67.548  61.114  73.016  68.996  60.898  57.747  17.487
  37.010  58.268  18.158  37.451  57.921  16.685  37.503  30.366  65.594  56.769
  30.261  65.243  57.654  30.239  64.838  56.195  72.849   4.931  32.000  73.581
   4.393  31.698  73.250   5.762  32.253  44.692  10.733  20.356  44.300  11.602
  20.437  44.120  10.163  20.870  40.176  56.312  65.142  39.559  56.060  65.829
  40.393  57.223  65.336  48.374  70.380  35.412  48.397  71.024  34.704  48.586
  70.882  36.199  58.774   5.408  60.849  58.884   5.838  60.000  59.486   4.769
  60.887  26.866  48.784  71.663  26.782  47.832  71.611  26.046  49.117  71.297
   1.926  69.467  41.755   1.985  70.251  41.208   2.835  69.255  41.969  16.166
  27.772  36.533  16.858  27.971  37.163  16.058  26.823  36.588  68.011  10.314
  44.197  68.650  10.017  43.549  68.450  10.194  45.039  32.246  78.321  44.901
  32.327  79.275  44.891  31.835  78.125  45.743   7.618   8.431  42.914   7.961
   8.735  42.074   8.170   7.683  43.142  60.233  17.907  28.106  60.482  17.279
  28.783  59.381  17.600  27.795  66.163   6.499  11.705  66.905   5.937  11.927
  66.483   7.389  11.853  11.299   5.549  47.379  10.968   4.653  47.439  11.934
   5.524  46.664  53.419  45.408  24.095  54.240  45.109  24.486  52.827  44.661
  24.182  12.902  49.320  17.714  12.124  48.787  17.874  12.603  50.008  17.120
  11.067  69.201  42.995  11.127  69.946  43.593  11.943  68.815  43.006  41.401
  70.374  14.437  42.255  70.425  14.865  41.031  69.544  14.737  12.301  51.416
  65.901  13.243  51.574  65.836  12.061  51.753  66.764  43.014  21.277  66.501
  42.057  21.247  66.512  43.248  21.743  67.303  13.441  53.577  16.065  13.107
  54.169  16.739  14.114  54.085  15.613  30.610  59.209  68.784  30.404  59.802
  68.061  31.476  58.861  68.569   7.541  54.033  65.589   7.953  54.496  66.318
   7.279  53.190  65.959  52.337  42.904  58.068  51.441  43.239  58.102  52.651
  42.971  58.969  60.115  20.156  57.132  59.241  20.341  56.787  60.593  20.979
  57.026  35.932  64.601  15.989  35.302  65.287  15.766  35.584  64.208  16.790
  39.354   8.059  49.102  39.733   8.743  49.653  39.543   8.341  48.207  25.750
  16.375  27.147  26.136  15.850  27.847  26.017  15.934  26.341  41.110  75.330
   4.560  41.474  75.660   5.382  41.665  75.714   3.881  45.796  15.946  13.917
  45.418  15.128  13.596  45.060  16.409  14.318  37.173  59.792   0.839  36.698
  58.997   0.594  38.002  59.475   1.197   5.529  72.955  12.606   5.659  73.138
  13.537   4.999  72.158  12.591  61.157  67.189  66.078  61.978  66.800  65.776
  61.409  68.048  66.416   9.711  39.983  56.914   8.784  39.848  56.720   9.897
  40.865  56.593  25.556  70.171  28.520  25.567  70.993  28.030  26.203  69.620
  28.078  22.674  19.676  54.782  23.345  19.020  54.972  22.690  20.261  55.540
  65.104   6.335  67.541  65.926   5.909  67.781  64.780   5.828  66.796  15.383
  56.172  50.485  15.351  55.908  51.405  15.161  55.377  50.000   8.845  10.074
  33.216   8.998  10.291  34.136   9.712  10.123  32.812   9.869  77.889  24.726
   9.702  78.571  24.075  10.448  77.270  24.280  63.218  48.814  22.694  62.430
  48.655  23.214  63.453  49.722  22.886  52.391  36.325  11.623  52.572  35.415
  11.855  53.077  36.826  12.064   4.786  62.210  53.129   5.253  62.861  53.652
   4.663  61.469  53.722  30.530  73.460  31.266  29.768  73.820  30.812  31.250
  74.045  31.027  64.208  51.521  15.927  64.153  52.088  15.158  65.147  51.419
  16.082  17.161  56.089  67.706  17.855  56.034  68.362  17.469  55.542  66.984
  42.355  33.931  14.804  42.353  34.584  14.104  43.133  34.139  15.322  50.575
   7.739   2.754  50.719   8.352   2.033  51.044   6.947   2.492  67.549  44.812
  61.050  68.370  45.139  60.683  67.318  44.068  60.494  67.987  54.110  64.348
  68.449  53.489  63.785  67.394  53.567  64.868  61.730  52.722  22.750  61.337
  52.166  22.078  61.123  53.457  22.837  60.663  50.006   1.211  60.070  49.639
   0.556  60.698  49.344   1.901  16.790  26.031  57.489  15.950  25.580  57.403
  16.560  26.908  57.797  26.317  23.715  34.264  26.022  23.394  33.412  26.093
  24.645  34.260  54.966  11.291  25.027  54.571  10.453  25.266  55.111  11.227
  24.083  45.814  51.228  38.769  45.904  51.364  39.712  46.480  50.574  38.557
   7.871  28.770  20.878   7.092  29.323  20.817   7.556  27.955  21.269  73.839
  27.510  51.872  74.276  26.738  52.234  73.137  27.154  51.327  50.523  69.426
  55.385  50.167  69.751  56.212  49.810  68.914  55.002  12.488  78.250  64.721
  13.079  78.410  63.985  12.257  79.124  65.037  50.873  71.514   8.182  51.681
  71.807   8.603  51.168  70.958   7.461  36.504   3.381  32.037  36.654   3.030
  31.159  36.588   2.623  32.615  11.621  73.799  70.171  12.094  74.071  70.957
  12.076  73.010  69.878  55.067  27.898  65.408  54.663  27.594  66.221  54.336
  28.221  64.883  34.722  20.159  69.165  34.483  21.076  69.030  35.153  20.146
  70.020  57.603   1.700  39.764  56.733   1.716  39.367  57.812   0.769  39.845
   6.834  15.544  39.387   6.453  15.154  40.174   7.510  14.923  39.116  34.173
  59.424  70.863  34.299  58.794  70.154  33.301  59.226  71.207  18.042  69.029
   8.193  17.290  69.250   7.645  18.776  68.969   7.581   5.726  78.589  42.965
   5.295  78.725  43.809   5.034  78.729  42.318  61.553  67.265  56.275  61.777
  68.172  56.068  62.088  67.055  57.040  20.467  63.382  21.981  21.349  63.615
  21.692  19.953  64.179  21.851  54.013   5.261   3.601  54.104   5.744   2.780
  53.156   4.841   3.538  37.860  78.143  46.054  37.980  77.518  45.339  38.428
  78.879  45.827  22.709  34.392   9.593  22.909  35.328   9.581  23.069  34.081
  10.423  55.266  77.679  35.720  54.665  77.506  36.445  55.143  78.607  35.523
  40.424  54.355  63.076  41.059  54.771  62.493  40.129  55.060  63.651  45.913
  58.161  21.025  46.047  58.277  20.084  46.594  57.543  21.290  69.237  12.999
  39.731  70.147  12.737  39.869  68.738  12.462  40.346  41.411  15.996  29.321
  41.318  16.236  28.399  40.888  15.200  29.416  65.684   5.580  19.763  65.597
   5.984  18.900  65.512   4.651  19.611   0.578   0.440  12.828  -0.246  -0.043
  12.895   0.541   0.859  11.968   0.403  76.122  25.519   1.168  75.654  25.184
  -0.317  75.839  24.955  32.617  59.345  66.645  31.988  58.784  66.190  33.110
  59.770  65.943   8.899  40.920  35.948   9.743  40.639  36.303   8.994  40.824
  35.000  10.835  52.824  38.595  11.734  52.572  38.382  10.306  52.072  38.326
  41.675  70.137  58.859  41.068  69.448  58.588  41.161  70.943  58.808  73.364
  25.416  66.664  72.534  25.338  67.135  73.110  25.590  65.758  69.380  73.407
  35.956  69.715  74.208  36.359  69.363  73.598  35.019  14.602  64.480  58.248
  13.749  64.849  58.019  14.825  64.893  59.081   4.778   0.820   7.384   5.735
   0.855   7.357   4.561  -0.046   7.040  51.003  75.291  53.829  50.880  76.082
  54.355  51.929  75.305  53.589  59.842   6.313  22.556  60.044   6.749  21.728
  60.659   6.355  23.054  38.414   9.196  32.060  37.460   9.263  32.104  38.684
   9.031  32.964  33.278  18.086  57.918  33.424  17.435  58.604  32.654  18.703
  58.301  38.467  41.665  58.909  37.911  42.417  59.110  39.096  41.998  58.269
  52.667  54.103  66.723  52.045  53.904  67.423  52.936  53.247  66.392  50.064
  21.695   8.845  49.238  21.310   9.138  50.734  21.079   9.142  62.355  31.107
   5.402  61.480  31.017   5.025  62.475  32.051   5.506  34.704  14.029  61.765
  34.688  14.971  61.593  33.855  13.845  62.167   7.290  13.306  50.869   7.045
  14.032  51.442   7.929  13.682  50.264  73.725   1.584  51.729  74.025   2.066
  50.958  74.489   1.082  52.010  49.108  72.380  23.288  49.280  72.428  22.347
  49.207  73.282  23.595  17.718  19.697   0.206  16.802  19.686   0.481  17.701
  20.081  -0.671  12.629  42.755  55.599  13.289  42.303  56.125  11.815  42.645
  56.090  35.109  17.663  66.706  35.932  17.919  67.121  35.073  16.713  66.810
  61.227  43.912  38.288  61.022  43.893  37.353  60.490  44.376  38.685  11.642
  33.045  15.834  11.569  33.607  15.063  11.164  33.514  16.518  50.016  24.352
  38.960  50.753  24.065  38.420  49.244  23.996  38.520   6.155   8.144   8.338
   6.941   7.632   8.527   6.486   9.001   8.067  45.782  42.224  67.333  44.846
  42.416  67.273  46.076  42.178  66.424  71.005  59.527  41.583  71.603  58.811
  41.798  71.318  59.856  40.741  18.669  63.991  71.908  18.326  63.477  71.178
  19.599  63.765  71.944  70.622  73.220  64.679  71.294  72.978  64.043  69.856
  72.705  64.427  28.958  69.389  59.681  28.191  69.942  59.831  29.511  69.901
  59.091  58.279  32.734  62.292  57.684  33.432  62.021  58.260  32.760  63.249
  61.347  57.938  25.134  62.233  58.202  25.383  61.399  57.787  24.190  13.158
  27.331  60.808  12.437  26.703  60.768  12.732  28.187  60.793  22.023  21.624
  48.670  21.186  22.024  48.906  21.801  20.722  48.437   6.937  12.675  69.694
   6.258  12.191  69.223   6.897  13.559  69.330  33.790  70.020  32.037  34.666
  70.337  32.257  33.365  69.882  32.884   7.444   9.599  39.495   7.277   9.862
  38.589   7.794   8.711  39.425  35.573  70.783   9.013  35.769  70.231   9.770
  36.021  71.609   9.196   2.940  16.672  40.014   2.000  16.504  39.957   3.310
  15.855  40.347  51.360  59.593  22.823  51.453  60.537  22.951  50.540  59.497
  22.338   3.123   1.845  40.224   3.586   1.537  39.445   2.722   2.671  39.953
   1.894  73.834  18.145   2.149  73.472  18.994   2.664  74.322  17.852  66.382
  66.496  23.320  66.721  67.322  22.974  66.557  66.541  24.260  61.212  52.197
  51.858  60.761  51.354  51.814  62.036  52.004  52.306   7.963  49.075  66.471
   8.860  48.887  66.196   7.997  49.974  66.800  23.825  41.955   0.808  24.550
  41.391   0.539  24.193  42.506   1.498   0.237   9.242  40.039   0.882   8.568
  40.251   0.594   9.680  39.266  47.211   0.971   2.123  47.589   1.850   2.130
  47.952   0.392   1.945   2.066  54.166   4.009   1.725  54.131   3.116   1.288
  54.258   4.559  32.158  25.357   1.071  31.482  26.027   1.166  32.382  25.113
   1.969   9.123  66.539  58.720   9.264  65.633  58.995  10.002  66.914  58.670
   5.017  65.870  68.845   4.473  65.590  69.581   4.408  66.305  68.248  40.099
   8.886  46.613  39.797   8.975  45.709  41.049   8.799  46.540  33.937  54.793
  57.391  33.732  54.900  56.462  33.353  55.406  57.838  44.312   2.142  55.324
  43.553   1.676  55.675  44.051   3.063  55.328  11.020  26.602   7.626  10.821
  26.687   8.559  10.175  26.715   7.191  37.054  58.812  56.993  37.129  58.425
  57.865  36.119  58.984  56.887  60.841  65.341   2.129  60.907  65.080   1.211
  60.088  64.854   2.463  12.334   7.104  13.908  12.055   7.798  13.311  13.127
   6.748  13.507   8.153  56.060  56.004   7.908  55.817  55.111   7.341  55.979
  56.504   3.151  70.882  13.584   2.385  70.615  14.093   3.899  70.594  14.108
  26.886  22.637  31.427  26.003  22.722  31.068  26.800  21.985  32.123  45.784
   2.792  35.292  45.701   1.955  35.748  45.638   2.579  34.370  72.643  47.455
  57.813  73.202  48.172  57.513  72.791  47.415  58.758  16.440  38.590  52.151
  17.360  38.582  51.886  15.982  38.138  51.442  14.738  65.818  62.008  14.799
  66.096  62.922  15.632  65.893  61.674  38.825   3.901  40.468  38.376   4.273
  41.228  38.453   4.366  39.719   2.525   8.153  46.594   1.943   7.405  46.466
   2.049   8.894  46.219  22.633  73.324  38.435  22.327  72.973  39.272  22.933
  72.556  37.949  64.411  14.044  18.975  64.045  13.766  19.814  64.174  13.343
  18.367  31.330  21.989  37.815  30.577  22.135  38.387  31.474  22.833  37.388
  13.365  67.271  16.221  14.128  67.313  16.798  13.125  66.344  16.209  70.802
  74.217  16.440  70.708  73.307  16.721  69.911  74.566  16.455  41.634  65.270
  44.130  41.435  65.705  43.301  41.960  64.407  43.875  69.238  15.753  45.108
  68.810  16.143  45.871  68.968  14.835  45.125  47.497  44.422   2.172  47.474
  43.679   2.775  47.383  45.189   2.733  42.635  36.296  58.762  42.876  36.812
  59.531  42.000  36.842  58.297  24.331  36.884  10.035  25.184  37.071   9.642
  24.475  36.981  10.977  43.729  14.503  24.649  44.042  13.986  25.391  43.991
  15.401  24.855  49.696  24.593   9.958  49.865  23.725   9.591  50.527  24.851
  10.356  12.314  11.099  24.746  11.595  10.640  25.180  12.998  11.157  25.414
   1.776  36.192  23.896   2.731  36.240  23.851   1.590  35.272  24.083  45.030
  74.376  69.889  45.712  75.038  69.778  45.455  73.676  70.385  52.659  55.797
  62.656  52.501  55.021  62.118  53.605  55.800  62.801  59.598  55.663  30.161
  58.956  55.956  29.514  60.340  56.256  30.049  16.068   9.571  48.768  15.255
   9.073  48.848  16.196   9.670  47.824  45.988  18.336  44.960  46.782  17.851
  45.181  45.345  17.660  44.746  49.180   6.238  29.958  48.899   6.786  30.691
  48.558   5.510  29.951  49.971  70.847  31.969  50.273  71.374  32.709  50.565
  71.075  31.254  50.581  63.065  70.039  50.527  63.834  70.607  50.011  63.273
  69.299  40.336  59.456  47.868  41.282  59.591  47.818  40.052  59.407  46.956
  21.268  33.006  62.578  20.504  33.040  63.154  21.683  33.862  62.679  69.119
  19.776  16.968  69.563  18.954  16.757  68.190  19.584  16.842  25.371  60.194
  43.046  25.737  60.412  42.189  26.121  59.889  43.556   1.027  71.660   1.536
   1.283  70.868   2.009   1.359  72.378   2.074  56.432  26.894   7.663  56.930
  26.171   7.280  56.046  27.343   6.911  65.910  38.127  52.276  65.115  38.462
  52.690  66.417  37.752  52.997   3.521  10.491  35.211   3.965   9.909  35.827
   3.238  11.234  35.744  14.662  10.926  10.052  15.389  11.187  10.618  13.912
  11.422  10.381   0.507  57.419  42.541  -0.065  56.676  42.347   0.867  57.224
  43.407  52.934  65.939  38.392  52.168  65.597  37.930  52.572  66.392  39.153
  24.192  70.179  40.149  24.121  70.121  41.102  25.131  70.116  39.975  59.385
  45.820  39.486  58.596  45.841  40.028  59.367  46.648  39.007  38.173  25.046
  61.842  38.468  24.364  61.238  38.961  25.293  62.326  41.506  19.626  54.064
  42.141  19.883  53.395  41.744  20.146  54.831  57.929   7.105  27.571  58.703
   6.568  27.738  58.238   8.006  27.661  33.560   9.090  35.833  32.860   9.419
  36.397  33.588   9.707  35.101  50.727  20.121  50.551  50.368  19.290  50.862
  51.424  20.329  51.174  46.558  53.186  62.626  47.498  53.017  62.557  46.356
  53.034  63.549   8.159  63.614  30.571   8.818  63.204  30.010   8.293  63.213
  31.430  14.257  52.440  23.136  13.507  51.853  23.228  14.640  52.209  22.289
  59.281  50.791  49.927  58.374  50.499  50.023  59.799  50.105  50.348  67.508
  12.093  37.330  68.462  12.154  37.288  67.216  12.278  36.437  36.735  19.360
  51.999  37.661  19.539  52.162  36.649  19.390  51.046  29.283  39.077  71.411
  29.367  40.028  71.468  30.101  38.742  71.780  69.390  61.162  36.506  69.232
  61.505  37.385  70.313  61.352  36.337   0.882  58.736  10.309   0.317  59.077
   9.616   1.694  58.498   9.861  15.676  20.027   8.032  16.555  20.232   8.351
  15.111  20.675   8.452  21.423   9.102  49.162  21.939   8.472  49.664  20.578
   8.671  49.032  57.417  21.845  70.917  57.440  21.301  71.704  56.858  21.361
  70.308  39.800  74.230  63.453  39.162  74.923  63.279  39.282  73.424  63.458
  44.878  72.194   1.869  45.511  71.656   2.343  44.406  72.667   2.554  66.943
  16.397  23.020  66.047  16.682  22.842  67.185  15.874  22.256  62.441   4.709
  49.184  61.812   4.236  48.640  62.398   4.274  50.035  20.122  62.752  42.351
  19.649  62.869  41.527  21.037  62.925  42.129  66.671  18.967  41.818  66.648
  18.049  42.090  67.045  18.946  40.937  45.532  65.417  42.194  46.263  64.799
  42.197  45.869  66.190  42.647  67.089  62.436  33.360  67.404  62.420  32.456
  67.572  63.155  33.769   6.365  28.159   2.889   6.255  28.332   3.825   7.184
  27.667   2.831  73.496  64.908  11.714  72.875  65.433  12.219  73.232  65.036
  10.803  30.227   3.446  69.958  30.707   4.146  70.400  29.687   3.055  70.646
  56.774  13.879  64.139  55.915  13.671  64.506  56.611  14.614  63.549  17.383
  25.723  14.565  17.673  25.544  15.459  16.453  25.931  14.652  61.174  66.039
  53.608  61.342  65.127  53.843  61.225  66.514  54.437  61.874  49.536   7.709
  62.040  49.722   6.785  61.028  49.947   7.888   2.019  20.937  57.132   1.687
  21.112  58.013   2.716  21.581  57.007  44.614  48.905  34.583  45.350  49.414
  34.922  43.846  49.449  34.758  48.854  58.642  46.151  48.068  58.096  46.155
  49.559  58.044  45.903   2.996  29.244  59.963   3.199  28.318  60.094   3.296
  29.431  59.073  43.452  16.526   0.068  44.057  17.054   0.589  43.043  15.935
   0.700  45.470  45.762  10.852  44.863  46.400  10.476  45.219  45.708  11.774
   2.338  40.485  36.925   3.026  40.534  37.588   1.530  40.672  37.404   7.490
  72.940  54.919   7.943  73.385  54.202   8.122  72.940  55.638  35.583  41.065
   4.727  35.242  41.243   5.604  35.309  40.166   4.542  17.848  35.248  18.660
  18.070  35.182  19.588  17.360  34.446  18.472  69.282  50.362  53.880  70.027
  50.022  53.385  68.630  49.661  53.843  38.898  68.456  56.112  38.212  68.676
  56.742  38.734  69.035  55.367  47.137  41.244  60.482  47.927  41.767  60.616
  46.641  41.345  61.294  48.472  61.823  64.805  48.807  61.869  65.701  47.607
  62.233  64.852  57.879  38.584  46.491  58.646  38.261  46.017  57.973  38.223
  47.372  53.249  20.074  47.747  53.879  19.748  47.105  53.781  20.549  48.385
  63.559  17.759  34.179  63.606  17.362  35.049  63.615  17.019  33.574  25.373
  70.906  42.537  25.136  71.453  43.286  25.552  70.045  42.916  39.194   7.400
  40.617  38.572   6.795  41.021  38.674   7.891  39.981  18.461   3.384  28.367
  18.679   2.933  29.183  18.118   2.695  27.798  31.178  55.473  60.350  31.506
  55.993  59.616  31.378  54.568  60.111   0.186  72.689  26.594   0.548  72.611
  27.476   0.952  72.674  26.019  62.589  14.198  36.379  62.475  13.680  37.176
  61.773  14.075  35.894  57.647   2.751  52.745  58.008   3.470  52.226  58.236
   2.680  53.496   6.455   3.035  46.816   6.474   3.895  47.237   5.524   2.843
  46.703  62.696  19.287  30.132  62.951  19.841  30.869  62.394  19.903  29.464
  43.105   0.790  20.785  42.546   0.096  20.437  43.010   0.720  21.735   6.744
  32.620  64.208   7.609  32.995  64.039   6.790  32.312  65.113   5.156  63.142
  16.786   5.076  62.188  16.799   4.363  63.443  16.342   5.162  10.443  32.666
   4.628  10.661  31.902   4.583  10.592  33.413  28.620  31.618  35.511  29.354
  31.144  35.901  27.844  31.250  35.935  39.110  42.833  62.511  38.211  42.995
  62.226  39.633  43.472  62.028   6.012  44.008  54.750   5.694  43.293  54.198
   6.743  44.382  54.260  43.889  44.108   2.221  44.205  43.952   3.111  44.093
  45.028   2.052  47.457  22.046  66.886  46.831  21.328  66.979  46.977  22.821
  67.177  62.041  75.231  48.394  61.407  74.749  47.862  62.713  74.584  48.610
  24.967  13.231  20.473  25.316  12.652  19.795  25.145  12.772  21.294   0.712
  45.100  33.218   1.386  44.929  32.560   0.203  45.825  32.856  30.421  61.249
  51.760  29.574  61.675  51.626  30.987  61.942  52.101  43.863   6.831  19.006
  44.004   5.985  18.582  44.347   6.769  19.830  38.156  76.029  37.176  37.338
  75.794  37.613  38.443  75.219  36.754  17.749  69.776  -0.250  17.569  69.418
   0.619  18.567  70.261  -0.145  18.900  68.074  27.576  18.125  68.046  27.015
  19.517  68.635  27.106   9.777  56.025   2.449   9.729  56.435   3.312   8.878
  55.754   2.261  15.822  54.163  59.676  16.042  55.088  59.568  15.308  53.946
  58.898   7.261  26.166  50.326   8.055  26.468  49.886   6.785  26.969  50.539
  27.597  11.098  56.926  28.404  10.763  56.535  27.035  10.328  57.011  27.029
   1.633  47.535  26.122   1.402  47.735  27.469   0.792  47.414  14.179  20.656
  55.576  15.099  20.525  55.808  14.166  21.492  55.110  55.708  44.526  25.559
  56.274  43.758  25.635  56.261  45.192  25.149  53.402  29.722  57.910  53.917
  29.722  58.717  53.957  29.274  57.272  16.760  68.654   2.647  16.250  67.866
   2.834  16.898  69.059   3.504  71.276  57.746  30.002  71.639  58.618  30.158
  70.644  57.872  29.295   2.171   2.634  18.125   1.491   2.148  18.590   2.602
   1.978  17.576  17.962  14.082  34.717  17.475  14.183  35.535  17.884  14.933
  34.286  72.815  30.606   4.849  71.887  30.384   4.774  73.063  30.305   5.723
  68.818   3.096  16.893  68.832   2.540  17.672  67.889   3.178  16.674   2.259
  67.169   6.522   2.130  66.347   6.995   3.208  67.245   6.429  41.772  41.673
   1.734  41.899  40.739   1.566  42.594  41.959   2.132  48.952  44.826  63.160
  48.061  45.143  63.009  49.474  45.621  63.269  14.206  14.638  14.972  14.381
  14.015  15.677  14.330  14.132  14.169   3.076  72.856  46.796   2.589  72.289
  46.197   2.526  72.906  47.578  10.204  73.653  34.822  10.750  73.979  35.537
   9.458  73.241  35.260  48.555  39.623  16.735  48.286  40.177  17.468  48.783
  38.785  17.139  42.097  65.596  39.823  42.389  65.471  38.920  41.397  64.954
  39.940  32.070  75.816  15.443  32.809  76.424  15.413  31.331  76.352  15.729
  66.348   1.603  64.019  66.141   0.893  63.411  67.301   1.683  63.978  66.507
  64.579  42.564  66.958  63.792  42.871  66.678  65.232  43.242   6.848  35.813
  18.303   7.726  36.166  18.155   6.259  36.529  18.063  17.123  36.226  54.558
  17.418  37.076  54.232  16.656  35.835  53.819  33.539   4.802  29.019  33.412
   4.527  29.927  32.655   4.848  28.656  67.065  65.179  12.162  66.876  65.497
  11.279  66.291  64.670  12.404   4.794  51.701  42.858   4.239  51.194  42.265
   5.236  52.333  42.291  64.983  19.150  36.500  65.567  19.124  35.742  64.593
  18.277  36.532  33.152  33.498  65.641  33.515  34.144  65.036  32.349  33.196
  65.216  43.276  72.320  59.830  42.922  71.461  59.600  42.518  72.817  60.139
  51.295   7.722  56.755  51.316   6.933  57.297  51.875   8.337  57.205  31.825
  10.708  58.716  32.069  11.007  59.592  31.797  11.506  58.189  48.582  53.629
  47.409  48.058  54.201  47.970  47.938  53.114  46.924  48.991  14.785  11.901
  48.040  14.782  12.009  49.329  14.497  12.749  50.556  77.784  15.648  51.156
  77.073  15.873  49.686  77.432  15.835  57.076  22.386  32.835  56.596  23.035
  33.350  57.971  22.427  33.173  74.041  10.241  42.652  73.660   9.799  41.893
  73.521   9.933  43.394  20.649  52.523  46.199  21.224  51.777  46.369  20.093
  52.579  46.976  19.131  56.708  23.564  19.553  55.970  23.126  18.386  56.926
  23.003   8.755  30.404  63.238   7.823  30.464  63.448   8.803  29.745  62.545
  10.062  40.655  67.469  10.023  41.315  68.161   9.264  40.796  66.959   4.210
  35.344  16.010   4.476  36.254  15.873   3.417  35.245  15.483  52.117  43.734
   7.797  53.016  43.947   7.546  52.099  43.855   8.746  19.486  54.380  59.707
  20.021  53.643  60.000  20.037  54.840  59.073  57.122  51.874  67.932  57.292
  52.196  67.047  57.765  51.177  68.060  41.676  24.936  12.187  41.926  24.975
  11.263  41.932  24.057  12.466  60.058  43.815  35.845  59.256  44.323  35.965
  60.538  44.283  35.162  33.161   2.281   3.529  33.121   2.021   2.609  33.370
   1.473   3.998  61.126  10.216   7.916  60.192  10.065   8.065  61.156  10.976
   7.336  59.068  77.298  64.974  58.272  77.257  65.504  59.274  76.383  64.781
  63.645  28.179  53.314  62.996  28.609  53.870  63.247  28.173  52.443  42.040
  18.481  25.995  42.403  18.500  25.110  42.756  18.785  26.554  61.407  15.240
  11.526  60.581  15.568  11.170  61.358  14.291  11.408  28.365  44.988  65.667
  28.155  44.667  64.790  28.320  44.211  66.224  49.225  16.547  54.444  49.974
  16.048  54.117  48.502  15.920  54.446  36.901  19.943  17.597  37.357  19.961
  16.755  36.096  19.455  17.423  68.616  68.646  16.320  69.304  68.798  16.968
  68.931  67.902  15.807   5.301   7.037  57.751   4.445   6.843  58.132   5.917
   6.922  58.475  29.827  16.781   7.272  28.952  16.396   7.243  29.951  17.028
   8.188  42.879  54.094   5.541  42.287  54.842   5.628  42.376  53.447   5.048
  29.554  68.663   1.580  29.634  68.383   2.492  29.638  69.615   1.613   5.930
   9.067  48.346   6.557   9.154  47.628   5.331   9.806  48.233  50.169  58.715
   7.721  50.926  59.056   8.197  49.792  58.060   8.308  23.519  45.048  53.273
  22.943  44.630  53.914  23.303  44.621  52.444  15.940  17.640  49.977  16.233
  17.898  49.103  15.169  17.096  49.820  54.185   5.136  44.791  53.658   4.337
  44.825  54.526   5.160  43.897  41.353  11.078   6.401  42.061  11.703   6.558
  41.346  10.524   7.182  50.324  59.570  63.341  51.027  59.018  62.997  50.616
  59.808  64.221   3.115  58.629  58.054   3.638  59.108  58.697   2.615  59.307
  57.599  56.393  62.102   8.079  57.336  61.962   8.164  56.183  62.740   8.761
  53.739   6.520  33.284  54.162   6.365  34.128  52.923   6.021  33.330   3.298
  60.710  41.849   2.648  60.112  41.482   2.827  61.186  42.534  19.666  68.318
  53.359  19.952  69.182  53.064  20.315  68.062  54.014  20.122  58.899  19.888
  19.839  59.222  20.743  20.825  58.280  20.088  67.077  62.686  35.960  66.875
  62.684  35.024  67.831  62.102  36.043  27.030  16.558  56.364  26.960  16.827
  55.448  27.700  17.133  56.733  11.725  51.234  16.028  12.117  52.080  15.810
  10.884  51.455  16.427  20.914  59.536  32.295  20.956  58.636  31.972  21.362
  60.052  31.624  56.723  25.141  51.730  55.959  24.665  51.403  56.552  26.054
  51.501  58.519   8.552  46.202  57.856   7.868  46.106  58.917   8.381  47.056
  33.735  18.802  38.038  33.874  19.627  38.504  34.413  18.218  38.378   6.732
   7.366  22.242   6.232   7.269  21.432   6.772   6.482  22.607  69.768   8.856
  49.749  69.275   8.952  50.564  69.098   8.753  49.074   4.690  60.924   7.752
   4.200  61.285   8.491   4.044  60.851   7.049  71.607   7.087  41.788  71.685
   6.318  42.353  71.434   7.810  42.391  11.191  38.789  14.692  10.973  39.561
  14.170  11.035  39.059  15.597  40.499  39.561  17.571  40.130  38.678  17.562
  39.821  40.108  17.175  61.148  48.077  27.105  60.853  47.492  26.407  60.770
  47.708  27.903  55.927  74.719  56.425  55.622  73.815  56.351  56.416  74.740
  57.247  51.467  46.443  49.083  51.427  45.883  49.858  52.296  46.213  48.664
  52.438   1.349  57.983  53.008   0.580  58.002  52.967   2.028  57.563  17.242
  69.910  40.938  16.779  69.267  40.401  17.176  69.568  41.830  72.361  48.092
  60.311  71.734  48.557  60.866  73.158  48.044  60.838  67.927  63.429  19.197
  67.069  63.516  19.613  67.832  62.685  18.603  71.838  69.311  24.251  71.568
  70.208  24.052  71.026  68.864  24.489  53.487  73.517  42.657  53.208  73.110
  41.836  54.305  73.071  42.879  10.946  60.103  28.534  11.868  60.072  28.790
  10.864  59.436  27.852  59.406  74.472  67.082  58.559  74.903  66.969  59.895
  75.055  67.663  23.752  11.315   9.520  22.867  11.534   9.814  23.981  10.529
  10.017  50.438  66.002  63.880  49.582  65.824  63.489  50.264  66.064  64.819
  18.306  74.333   3.869  17.416  74.566   4.133  18.189  73.654   3.204  67.938
  27.161  38.682  67.212  27.415  39.253  68.157  27.961  38.204   7.981  71.588
  62.453   7.480  71.608  63.268   8.476  70.769  62.495   0.969  15.138  14.181
   1.265  15.945  13.760   0.443  14.699  13.512  54.189  45.611  63.683  53.397
  45.400  64.177  53.887  46.187  62.980  40.945   6.333  10.094  40.160   6.672
  10.523  40.995   5.419  10.375  53.250  47.819  22.781  54.124  48.201  22.856
  53.277  47.047  23.346  37.692  62.251  65.840  38.078  61.435  65.521  38.083
  62.379  66.704  19.729   5.958  10.241  19.458   5.051  10.380  19.738   6.063
   9.290  65.484  64.298  40.029  65.680  64.619  40.909  65.874  63.424  40.001
  69.833   5.683  26.398  69.824   4.727  26.352  69.592   5.882  27.303  13.623
  68.878   1.743  14.037  68.146   2.200  12.710  68.610   1.640  30.713  42.103
  64.021  30.449  41.725  63.182  31.670  42.077  64.005  30.022  62.631  20.074
  30.905  62.551  19.713  30.056  63.417  20.619  19.854  39.465  48.609  19.453
  39.583  47.748  19.582  38.588  48.881  62.492  42.380  15.944  63.090  43.127
  15.915  63.033  41.631  15.692  37.759   4.691   6.471  38.259   5.457   6.753
  37.462   4.911   5.588  38.043  69.730  27.582  38.158  68.788  27.454  37.919
  70.078  26.699  61.424  57.671  22.579  61.487  58.447  22.023  61.863  56.982
  22.080  68.270  73.347  10.859  69.039  73.436  11.423  67.534  73.598  11.417
  57.305  27.974  30.323  57.884  27.226  30.474  57.211  28.381  31.185  40.950
   6.616  15.019  40.815   7.056  15.858  41.396   5.800  15.246  20.700  57.984
  56.862  20.456  58.626  56.195  20.102  58.156  57.589  68.959  73.876  45.929
  69.270  73.040  46.275  69.676  74.188  45.378  12.978  34.823  26.047  12.392
  35.296  26.638  12.794  35.191  25.183  16.506  52.910  28.508  16.954  52.609
  27.718  15.575  52.814  28.308  17.135   4.409  22.328  16.358   4.938  22.507
  16.993   3.600  22.820  18.136  17.029  51.826  18.890  16.972  51.239  17.376
  16.962  51.248   8.249  38.698  38.886   8.346  39.301  39.624   8.875  37.997
  39.066  59.563  25.119  19.394  60.166  24.399  19.211  58.714  24.696  19.518
  60.798  69.519  41.366  61.561  69.979  41.015  60.071  69.805  40.814  47.569
  77.451  16.403  46.854  77.530  15.771  47.354  76.670  16.912  68.917   1.595
  65.170  68.820   2.544  65.250  69.782   1.411  65.536  18.118  21.520  19.619
  18.037  21.494  20.572  17.381  20.997  19.302  60.901   7.411  67.603  61.776
   7.242  67.952  60.568   8.135  68.133   5.024  58.711  40.651   4.633  58.012
  41.175   4.628  59.514  40.990  66.879  50.409  48.605  66.237  50.905  49.113
  66.524  49.521  48.572   5.589   6.920   4.659   5.630   6.132   5.201   6.468
   7.004   4.291  26.080  40.187  57.759  26.256  39.650  56.986  26.146  39.578
  58.494  23.122   0.959   4.895  23.841   0.644   4.348  22.451   1.238   4.272
  24.899   1.762  38.812  25.340   2.461  39.295  25.195   1.871  37.908  12.923
  58.892  68.640  13.488  58.146  68.438  12.827  58.868  69.593  17.930  31.888
  39.901  17.481  32.675  39.593  18.635  31.750  39.268  16.980  63.812  59.974
  17.355  63.193  59.347  16.194  63.375  60.301   8.956   7.404  11.543   9.273
   6.677  12.078   8.719   7.002  10.708  46.958  13.242  42.433  46.900  13.399
  43.375  47.569  13.907  42.116  27.834  12.710   1.110  28.141  13.596   0.917
  28.390  12.143   0.576  14.345  39.554  54.252  14.554  38.864  53.622  14.289
  39.100  55.093  70.490  37.207   2.262  70.644  37.290   1.321  70.405  38.109
   2.571  33.023  55.793  51.271  33.772  55.303  51.611  32.893  56.501  51.902
  63.200  15.017  48.348  62.775  14.308  48.831  62.552  15.284  47.696  31.660
  29.513  13.549  31.883  28.606  13.342  31.029  29.447  14.266  11.381   0.263
  58.149  10.829   0.251  58.931  10.779   0.467  57.434  44.405  75.865   0.322
  43.462  75.968   0.454  44.478  75.253  -0.411  14.195  45.134   4.228  14.585
  44.538   3.588  14.782  45.889   4.242  21.917  21.462  56.899  21.599  22.165
  57.465  22.478  20.933  57.467  40.109  54.806  49.760  40.119  54.458  48.869
  40.581  54.153  50.277   6.587  15.531  26.061   5.770  15.798  26.483   6.307
  15.045  25.284  32.362   6.346   4.504  31.634   5.820   4.170  32.093   7.252
   4.350  56.559  52.798  17.286  55.922  53.332  16.810  56.081  52.001  17.513
  58.757  68.688  44.272  58.536  68.311  45.123  58.242  68.181  43.644   6.637
   3.444  25.400   5.846   3.021  25.734   7.255   2.726  25.267  23.134  23.912
  23.077  22.910  24.423  22.300  23.635  23.170  22.740  37.456  17.918  25.057
  37.242  18.134  24.150  38.074  17.190  24.991  55.538  34.588  11.752  56.469
  34.541  11.536  55.354  33.763  12.202  30.470  75.213  68.135  30.141  74.338
  67.926  31.247  75.314  67.584  48.813  52.479  20.906  49.510  51.824  20.956
  48.034  51.981  20.658  11.882  62.132  24.742  12.011  62.905  24.193  11.880
  62.471  25.637  49.371  28.080  14.243  48.797  28.120  15.008  48.779  28.158
  13.495  49.126   9.027  22.627  49.064   9.061  23.582  49.105   8.093  22.419
  14.408  75.979  16.343  13.736  75.542  15.820  15.136  76.110  15.735   6.148
  42.188  68.559   6.875  41.596  68.751   6.555  42.931  68.113  17.693  30.341
  31.727  17.247  30.181  32.558  18.428  29.728  31.727  72.323  34.151  27.416
  72.311  34.954  26.896  72.853  34.370  28.182  34.550  77.898   7.015  33.595
  77.925   6.952  34.830  78.785   6.789  36.837  30.695  18.078  37.683  31.122
  17.939  36.420  30.704  17.216  24.164  20.879  34.015  23.685  21.704  33.932
  25.084  21.126  33.925   9.691  21.241  51.747   8.878  21.653  52.040  10.231
  21.190  52.535  33.138  66.579  51.701  33.985  66.959  51.467  33.252  66.275
  52.601  60.444  34.621  24.940  59.864  35.318  24.634  60.088  33.824  24.548
  69.224   8.524   6.671  69.328   7.945   5.915  70.113   8.813   6.875  50.969
  28.226  64.341  50.097  27.928  64.600  51.060  27.941  63.432  15.219  44.879
  65.325  15.846  45.510  65.679  15.758  44.148  65.024  73.115  44.221  61.207
  73.105  44.330  60.256  72.374  43.643  61.389  39.904  73.874  27.618  39.967
  73.591  28.530  39.471  74.726  27.660  17.687  57.192  19.885  17.467  57.325
  20.807  18.452  57.748  19.739  65.348   0.076  30.569  66.174   0.409  30.216
  64.967   0.823  31.030  36.960  75.786  47.524  37.596  76.245  46.975  37.025
  76.217  48.377  46.748  67.011   5.389  46.596  67.067   6.333  47.668  66.755
   5.310  10.891  49.435  55.137  11.553  48.906  55.584  10.119  48.870  55.100
  28.015  22.490  65.566  27.243  22.479  65.001  28.735  22.729  64.982  56.314
  62.906  36.445  55.562  62.322  36.539  56.983  62.529  37.017  37.437  78.065
  41.629  36.984  77.468  41.034  37.389  78.917  41.194   4.558  40.346   4.170
   3.988  40.043   3.463   4.061  41.047   4.593  46.064  12.662  69.953  45.731
  11.872  70.378  45.283  13.189  69.781  50.919  10.546  27.490  50.944   9.737
  28.000  51.011  11.242  28.140  60.707  29.130  20.588  60.668  29.356  21.517
  60.207  28.317  20.517  26.155   5.731  59.668  26.956   6.256  59.663  26.463
   4.825  59.636  61.322  49.369  33.402  61.652  49.249  34.293  61.623  50.243
  33.152  18.313  31.638  46.380  19.174  31.994  46.163  17.810  32.395  46.680
  49.326  54.385  39.226  49.917  55.116  39.409  48.625  54.477  39.872   4.448
  79.724  31.910   3.706  79.151  32.102   4.054  80.503  31.519  41.437  32.467
  10.816  41.039  31.887  11.465  42.355  32.196  10.784  12.767   1.807   4.857
  13.371   2.490   4.566  13.168   1.455   5.652  64.561  76.055   3.737  63.761
  76.232   4.232  64.491  76.612   2.962  26.733   2.885  20.130  25.963   2.491
  19.721  26.752   2.515  21.012  26.862  51.554  11.333  26.003  51.946  11.491
  26.771  50.650  11.634  22.965  39.643  58.693  23.159  38.787  58.311  22.057
  39.817  58.443  59.919  31.068  30.481  60.235  31.187  31.377  60.698  31.176
  29.936  26.884  31.697   8.976  26.914  32.510   9.481  26.939  31.004   9.635
  49.297  34.920  22.845  49.628  34.449  23.610  49.089  34.232  22.213  45.970
  72.793  37.323  45.401  72.890  36.559  45.423  72.355  37.975  54.988  70.340
  21.435  55.427  71.135  21.132  54.481  70.622  22.196  37.594  76.013  63.542
  37.274  76.895  63.729  36.845  75.444  63.720  69.529  48.694  56.510  69.388
  47.767  56.313  69.775  48.707  57.435  64.101  64.300  56.921  63.343  64.096
  56.373  63.905  65.160  57.291  53.346  16.551  63.707  53.159  17.286  63.122
  52.651  16.586  64.364  24.141  55.805  57.113  24.128  55.783  58.070  24.526
  54.966  56.860  72.876  62.039   0.583  72.186  62.056   1.246  72.573  61.399
  -0.061  34.711  57.352   4.532  35.367  56.938   5.094  33.878  56.986   4.828
  56.439  54.753  41.769  56.356  54.055  42.418  57.249  55.206  42.006  21.043
  50.550   1.175  20.722  51.445   1.067  21.981  50.608   0.993  17.496  68.411
  51.423  18.031  68.027  52.117  18.001  69.165  51.121   7.364  22.336  52.444
   6.756  21.762  52.910   7.184  23.209  52.793  37.150  33.798  69.648  36.697
  34.547  69.259  38.066  34.071  69.698  72.981  49.192  66.345  73.580  49.585
  65.710  73.541  48.646  66.897  72.669  37.196  43.953  72.570  36.505  44.609
  73.616  37.306  43.862  43.985  13.108  22.434  43.913  13.570  23.269  44.343
  13.759  21.830   8.769  64.369  67.729   7.818  64.269  67.779   9.089  63.498
  67.494  15.194  61.955  65.535  15.318  61.925  64.586  14.712  61.153  65.739
  65.105   2.655  31.634  64.788   3.358  32.201  66.007   2.505  31.920  66.763
  36.050  60.276  66.827  37.005  60.273  65.845  35.870  60.075   8.316  40.827
  29.962   8.327  40.313  29.154   9.235  40.879  30.225  13.760  60.393  25.534
  13.782  59.517  25.147  12.984  60.804  25.153  44.854  10.196  15.019  43.908
  10.227  15.160  45.202   9.795  15.815  32.294  67.862  48.636  32.745  68.471
  49.220  32.907  67.136  48.527  59.236  54.446   2.278  59.405  53.852   1.547
  59.717  55.243   2.055  18.823   2.587  32.252  19.715   2.769  31.958  18.708
   1.648  32.103   2.536  68.557  55.455   1.695  68.108  55.541   3.054  67.988
  54.885  42.386  54.610  23.776  42.341  55.465  24.205  42.596  54.810  22.864
  58.675  36.788  70.460  58.493  36.102  71.103  59.629  36.805  70.391  23.449
  23.307  11.244  24.351  23.527  11.478  23.067  24.136  10.957  73.181  51.189
   0.773  72.488  51.647   1.248  73.450  50.484   1.363  34.730  34.454   4.464
  35.600  34.598   4.838  34.792  34.803   3.575  26.964  28.425  36.897  27.828
  28.797  36.721  26.360  29.158  36.778  18.759  13.446   8.407  18.459  14.211
   8.898  18.164  13.393   7.659  60.700  75.150   2.279  61.076  74.536   2.910
  60.391  75.882   2.812  63.135  77.552  11.638  63.081  78.269  11.006  62.547
  76.881  11.291  17.954  45.478  67.018  18.221  44.629  67.369  17.802  46.020
  67.792  10.285  47.749  61.141  11.225  47.923  61.101   9.974  47.902  60.249
  14.242  28.355   0.319  14.511  27.441   0.223  14.910  28.742   0.886  55.497
  65.021  12.444  55.308  65.952  12.321  56.235  65.005  13.053  21.410  74.255
   5.002  20.686  74.520   4.435  21.169  73.379   5.304   7.275  18.656  40.812
   7.343  17.787  41.208   6.336  18.844  40.804   4.275  71.768  17.811   4.237
  72.643  18.197   4.242  71.174  18.560  69.304  45.891  51.598  70.026  45.262
  51.592  69.072  45.980  52.523  58.276   3.513  15.372  58.526   2.920  16.081
  58.015   2.934  14.656  74.060  79.482  35.401  73.597  80.267  35.696  74.824
  79.817  34.932  41.349  70.699  55.453  41.709  70.105  56.112  41.088  71.476
  55.948  36.396  18.681  11.446  36.541  19.623  11.527  35.486  18.603  11.157
  12.242  58.644  71.156  12.653  58.285  71.943  11.429  58.147  71.063  51.026
  73.148  11.845  50.504  73.345  11.068  51.013  72.193  11.907  65.514  31.621
  61.812  66.462  31.601  61.937  65.399  31.664  60.863  13.031  37.325  10.480
  13.078  37.811  11.303  13.740  37.686   9.948  41.421   7.192  21.708  40.882
   6.808  21.016  40.841   7.236  22.467  39.097  70.590  20.023  38.942  69.663
  19.842  39.304  70.620  20.957  36.882  61.477  19.809  37.064  60.660  19.346
  37.514  61.492  20.528  64.446  25.701   5.362  64.559  26.651   5.344  64.452
  25.476   6.292  37.974  62.575  12.588  38.220  61.935  11.920  37.944  62.071
  13.402   4.861  34.648  31.474   4.704  35.548  31.188   5.200  34.205  30.696
  39.071  51.186  50.893  39.218  51.112  51.836  39.104  50.285  50.573  26.380
  23.402   6.774  25.616  23.395   7.351  26.522  22.482   6.553  62.960  75.075
   0.377  62.835  74.127   0.344  62.301  75.383   0.999  38.326   6.404  22.629
  38.568   6.519  23.548  38.573   5.501  22.428   0.609   4.870  40.620  -0.002
   4.808  39.886   0.062   5.113  41.367   5.495  18.297  46.155   6.126  17.603
  45.966   5.753  19.018  45.580  50.077  57.349  11.999  49.189  57.682  11.867
  50.225  57.427  12.941  68.439  38.967  15.620  68.177  39.850  15.882  67.909
  38.780  14.845  22.600  74.566  48.267  21.868  74.171  48.741  22.875  75.299
  48.819  29.892  65.503   2.059  29.074  65.668   2.527  30.408  66.298   2.192
  53.453  63.037  48.481  54.249  62.539  48.667  53.446  63.130  47.528  46.673
  65.381   1.401  47.387  64.766   1.569  47.103  66.233   1.329  59.213  29.325
  15.834  58.556  29.014  15.211  58.717  29.515  16.630  38.900  48.583  67.916
  39.543  48.510  67.210  38.199  47.981  67.665  38.885   1.758  70.325  38.914
   2.294  71.117  37.989   1.421  70.296  16.201  59.425  47.697  16.864  59.073
  48.292  15.938  60.254  48.096  69.914  57.170  39.011  69.106  57.682  39.000
  70.053  56.960  39.934  13.390  71.820  62.012  13.764  72.691  61.877  13.047
  71.843  62.905  48.585  66.934  26.876  48.733  66.783  27.809  47.898  67.600
  26.847  33.658   6.682  25.815  33.709   7.626  25.966  33.469   6.312  26.677
  23.047  48.107  55.246  23.835  48.571  55.528  23.143  48.026  54.297  53.956
  30.237  68.586  53.425  30.344  67.797  53.496  30.742  69.256  71.216  77.321
  48.472  72.044  77.084  48.053  71.466  77.613  49.348  63.166   1.238  35.543
  63.244   2.081  35.097  63.222   0.590  34.841   2.610  30.127  14.237   3.225
  29.768  14.877   2.249  29.358  13.795  52.229  20.445  52.670  52.720  19.641
  52.501  51.770  20.276  53.493   5.242  72.590  49.965   5.669  73.438  50.084
   5.595  72.257  49.140   9.013   7.890   5.323   8.675   7.752   4.438   8.595
   7.208   5.848  38.799   8.705  16.963  39.702   8.402  17.054  38.267   7.928
  17.136  12.519  77.544  71.466  13.403  77.178  71.466  12.071  77.085  72.177
   7.579  34.915  43.644   6.780  35.296  43.280   8.240  35.050  42.965  44.859
  71.019  49.910  45.368  70.568  49.236  44.456  70.314  50.417  24.680  70.793
  14.093  24.697  69.875  14.364  25.328  70.847  13.390   7.704  19.941  60.678
   8.389  19.518  60.161   6.990  19.304  60.698   7.537  37.638  30.567   6.607
  37.747  30.763   7.569  37.500  29.621  61.566   8.127  29.286  61.808   9.034
  29.099  60.854   8.195  29.923  69.680  77.707  71.855  69.728  76.954  71.266
  68.946  78.224  71.523   3.136  55.065  27.769   4.031  54.797  27.560   3.241
  55.795  28.379   9.944  58.550  16.501   9.565  59.382  16.218  10.051  58.047
  15.694  72.620  22.476  44.204  72.533  23.369  44.538  73.206  22.558  43.451
   3.690  26.648  40.180   3.028  26.875  40.833   4.466  27.143  40.443   2.591
  72.170   5.994   2.429  71.363   5.506   2.028  72.100   6.765  15.718  21.968
  72.192  16.120  22.742  72.588  15.456  22.256  71.317  17.813  69.712  13.834
  18.310  68.978  14.197  17.727  70.326  14.562  68.557   5.502  70.980  69.225
   6.149  71.208  68.379   5.658  70.053  40.840  54.728  58.139  41.662  54.996
  58.549  40.187  54.808  58.834  38.441   5.674  47.579  39.275   5.228  47.435
  38.385   5.779  48.529  10.028  56.536  18.230   9.843  57.278  17.655   9.494
  56.696  19.008  66.938  75.662  35.907  66.890  74.959  36.555  67.433  75.284
  35.180  44.639  17.439  22.069  43.974  17.024  21.520  44.583  18.369  21.850
  18.578  17.492  70.928  19.093  18.150  70.462  18.477  17.849  71.811  39.447
   3.920  24.283  39.250   3.051  24.633  40.371   3.875  24.036   5.983  13.846
  41.407   6.078  12.945  41.098   5.040  14.006  41.393   0.717  47.085  20.372
   1.422  46.619  20.822   0.640  46.643  19.526  41.583  47.777  66.715  41.354
  46.848  66.715  42.393  47.824  67.223  59.317  23.971  24.392  60.244  23.928
  24.156  59.164  23.179  24.907  23.108  44.703  11.507  22.456  44.921  10.841
  23.950  44.860  11.080   7.741  45.096  37.325   7.442  45.958  37.613   8.683
  45.201  37.193  60.703  71.738  49.294  59.873  71.323  49.062  60.729  72.536
  48.765  72.822  77.071   3.650  73.214  77.928   3.817  72.251  77.212   2.895
  60.737  54.727  51.046  61.032  53.908  51.444  59.823  54.563  50.810  33.774
  15.303  25.259  32.861  15.021  25.319  33.744  16.246  25.423  67.851  77.545
  41.042  68.006  76.610  40.905  68.636  77.854  41.495  51.362  75.971  27.147
  51.621  76.618  26.491  50.432  76.140  27.297  66.793  66.564   6.854  67.698
  66.322   6.657  66.611  67.304   6.276  12.900  25.955  22.414  13.800  26.112
  22.701  12.584  25.259  22.990  23.135  65.757  62.331  22.238  65.447  62.458
  23.036  66.612  61.912  17.171  60.026  27.012  16.414  60.447  27.420  17.586
  59.539  27.724  10.884  11.823  45.088  11.578  12.481  45.036  10.677  11.767
  46.021  59.455  17.646  22.330  58.938  18.429  22.139  58.823  16.928  22.295
  13.252  57.094  32.700  12.942  57.475  33.522  12.466  57.026  32.157  17.588
  66.091  34.014  18.408  66.352  33.595  17.779  65.239  34.405  72.294  28.876
  42.542  72.856  29.398  41.970  72.800  28.082  42.715   4.409   9.674  37.904
   4.111   9.836  38.799   5.362   9.622  37.975  20.140  10.468  39.351  20.074
  11.141  38.674  20.834  10.781  39.933  68.716  45.595   8.384  69.562  45.213
   8.150  68.824  46.532   8.224  71.931  57.013  69.914  71.000  57.227  69.970
  72.070  56.788  68.994  37.217  12.173  44.103  37.886  12.328  44.770  37.688
  12.239  43.272  40.919  77.206  43.955  40.021  76.885  43.872  41.052  77.305
  44.898  33.680  13.458   3.491  34.166  13.076   4.222  32.859  13.759   3.880
  24.341  41.328  12.949  23.827  40.531  12.823  25.064  41.060  13.516  55.910
  60.700  42.199  56.029  59.892  41.699  55.168  61.134  41.778  34.170  76.304
  44.516  34.666  76.940  44.000  33.366  76.764  44.756  46.693  39.926  58.055
  46.787  40.331  58.917  47.510  40.136  57.602  15.519  51.632   5.715  14.822
  52.259   5.908  15.476  51.510   4.767  55.265  44.674  28.579  55.629  44.473
  27.717  55.889  45.289  28.965  62.096  11.038   1.520  62.346  11.960   1.577
  61.712  10.947   0.648  19.357  65.785  21.408  18.864  66.024  20.623  19.275
  66.546  21.983  37.736   6.182  57.815  37.591   7.043  57.422  37.197   6.187
  58.606  18.288  62.145  30.179  17.335  62.050  30.195  18.615  61.251  30.078
  21.429  76.900   0.710  20.835  76.866   1.459  22.103  76.249   0.908  19.098
   9.847  67.556  18.818   9.207  66.902  19.873   9.455  67.958  36.415   2.450
  68.394  36.379   1.751  69.048  35.803   2.171  67.713  54.808  77.578  48.804
  55.196  78.331  48.359  55.367  77.435  49.567  59.837  34.573  16.844  59.657
  33.696  16.504  60.627  34.466  17.374  27.578  22.329  41.622  28.217  22.155
  42.313  26.917  22.881  42.041   8.301  50.749  35.337   8.645  51.606  35.589
   7.990  50.869  34.440  31.329  25.128  27.048  31.149  24.728  27.899  32.145
  25.612  27.179  30.657  33.108   5.391  29.917  32.630   5.766  30.959  32.555
   4.671  17.172  14.675  43.395  17.351  13.836  42.970  18.037  15.058  43.543
  22.177  15.031  31.145  21.223  15.109  31.158  22.460  15.412  31.976  47.165
   8.346  16.096  46.564   8.683  16.760  46.616   7.804  15.529  13.898  52.411
  37.772  14.028  51.615  37.256  14.383  52.253  38.582  69.456  34.612   2.808
  70.325  34.824   2.469  69.563  34.616   3.760  64.659  13.674  29.629  64.678
  12.723  29.733  64.943  14.014  30.477  61.807  44.974  60.445  62.542  44.702
  60.994  61.085  45.104  61.060  31.863  34.729  56.979  32.145  35.511  56.503
  31.093  34.422  56.501  66.812  79.947  39.737  66.922  79.127  40.217  67.395
  80.564  40.179  65.533  47.729  64.835  65.616  47.754  63.882  64.807  48.323
  65.028  19.303  70.550  37.434  19.231  69.744  36.923  19.979  70.361  38.085
  39.922  20.514  11.974  39.133  20.152  11.569  39.597  21.029  12.712  68.739
   0.304   5.864  69.222  -0.252   6.476  69.297   0.345   5.087  71.984  73.619
  57.544  71.354  73.724  58.258  72.839  73.656  57.972  25.349  64.706  60.988
  24.682  64.930  61.636  24.874  64.222  60.312  68.652  67.680  32.938  68.234
  67.408  33.755  69.344  68.282  33.212  59.778  22.630   1.019  59.734  23.106
   0.190  60.694  22.700   1.288  52.461  70.699  49.679  52.543  71.461  49.105
  52.298  71.069  50.546  21.086  62.257  28.057  20.395  62.919  28.077  20.810
  61.603  28.699  30.932  27.917   4.788  30.144  28.335   5.136  31.650  28.306
   5.287  13.257  46.417  43.873  13.371  46.431  44.823  13.453  47.312  43.595
  10.215  34.171  10.317  10.090  35.055  10.662   9.332  33.871  10.103  35.381
  69.351  26.091  34.813  69.677  25.393  36.205  69.823  25.969  15.281  43.770
  46.859  14.690  43.256  47.409  16.038  43.945  47.418   9.440  10.611   9.435
   8.574  10.740   9.047   9.359  10.957  10.323  60.648  51.098  25.470  61.308
  51.789  25.414  59.982  51.450  26.060  12.152  43.702  43.810  12.021  44.649
  43.850  11.543  43.348  44.457  41.840  36.172  19.717  42.566  36.677  19.350
  42.047  35.263  19.500  54.628  23.206  28.898  55.014  24.078  28.816  54.393
  22.962  28.003  36.571  11.409  54.166  35.798  11.541  54.715  36.306  10.740
  53.535  17.596  63.092  69.635  17.317  63.466  68.799  16.781  62.951  70.118
   8.768  42.714  61.587   9.436  42.100  61.892   9.147  43.579  61.747  10.079
  42.485  45.211   9.991  41.533  45.258   9.251  42.784  44.835   1.791  64.305
  33.879   2.277  64.136  33.072   2.421  64.132  34.579   1.398  31.987  15.999
   0.494  32.144  16.274   1.349  31.200  15.456  18.221   3.875  39.037  18.654
   3.077  39.340  17.775   4.215  39.812  56.445  50.944  20.246  56.743  51.852
  20.200  55.952  50.812  19.437  72.282  47.345  20.980  73.150  47.459  20.593
  72.205  46.401  21.120  34.791  63.719  55.067  35.479  64.139  55.583  33.994
  64.195  55.300  63.650  37.610   4.849  62.754  37.360   4.625  63.822  38.387
   4.317  19.455   7.136  65.402  18.499   7.111  65.444  19.654   7.965  64.967
   0.291   6.976  16.341  -0.504   7.135  15.831   0.659   7.847  16.489  37.478
  47.308  65.549  37.715  48.113  65.088  37.235  46.697  64.854  43.744  25.697
  18.421  44.668  25.628  18.180  43.444  24.791  18.481  30.004  61.128   1.491
  30.703  61.686   1.831  29.664  60.673   2.262   6.025   2.431  66.417   5.664
   2.831  65.626   6.964   2.361  66.244  21.014  38.551  52.832  21.121  38.167
  51.961  20.703  39.440  52.665  65.659  78.418  28.293  65.661  79.131  28.932
  64.849  78.543  27.798  69.679  18.918  64.158  69.768  17.979  64.318  69.379
  19.277  64.993  31.302  76.219  37.667  32.170  76.622  37.656  31.143  75.967
  36.758   2.727  48.191  34.908   2.485  47.607  34.189   1.894  48.548  35.217
  22.276   4.906  28.929  21.850   5.643  28.491  22.707   4.424  28.223  73.926
  10.440  15.920  73.281  10.839  16.505  74.432  11.179  15.582  15.405  11.812
  16.276  15.908  11.042  16.009  14.568  11.458  16.579   6.617  36.722  28.102
   5.946  37.044  27.500   7.180  36.169  27.560  50.298  71.026  71.132  50.014
  70.749  70.261  49.657  71.686  71.394  13.381   7.753  21.506  13.962   7.236
  20.948  13.972   8.235  22.085  58.012  73.372  27.861  58.467  74.199  28.020
  57.104  73.627  27.693   0.993  42.957  62.769   1.776  43.455  63.003   0.348
  43.623  62.530  37.491  38.903  59.142  36.537  38.925  59.216  37.768  39.798
  59.335   2.555  75.275  34.635   2.023  75.889  35.140   3.400  75.264  35.085
  58.657  68.565  37.092  59.372  68.365  37.696  58.023  67.862  37.228  68.906
  53.635  53.916  68.630  54.550  53.857  69.018  53.359  53.007  31.484  57.758
   5.028  30.988  56.941   5.088  30.826  58.423   4.824   3.497   3.785  42.980
   4.134   4.493  42.894   3.176   3.642  42.090  60.175  74.646  51.705  59.619
  74.670  52.484  60.123  75.531  51.346  19.124  56.881  26.419  18.248  56.525
  26.568  19.180  56.991  25.470  37.188  49.245   4.337  37.658  48.689   4.958
  37.174  48.739   3.524  73.945  62.381  34.758  73.936  61.879  33.944  74.274
  63.243  34.504  13.170  36.274  43.014  13.757  36.274  43.770  13.619  35.738
  42.361  10.961  55.525  59.674  10.335  56.007  60.215  10.598  54.642  59.617
  38.047  32.752   9.156  38.396  31.976   9.594  38.462  33.488   9.606  35.640
  11.918  19.209  36.519  12.172  19.490  35.636  10.962  19.271  37.878   0.117
  11.728  37.966   1.045  11.942  38.612  -0.303  12.176  64.215   3.921  34.848
  64.418   4.852  34.937  64.984   3.473  35.202   7.641  58.603  27.533   8.340
  59.172  27.211   7.178  58.323  26.743   7.098  19.929  69.236   7.731  19.986
  69.952   6.452  20.607  69.432  63.739  55.977  32.261  62.931  56.441  32.040
  64.299  56.091  31.494  31.145   1.854   5.517  31.651   2.560   5.919  31.534
   1.745   4.649  10.492   5.285  35.346  10.554   5.463  36.284  11.401   5.225
  35.053  35.769   8.959  19.150  35.359   8.661  18.338  35.983   8.154  19.620
  39.637  58.712   1.452  40.178  59.432   1.778  40.040  58.469   0.619  43.096
  73.161  14.512  42.847  73.056  15.430  42.654  72.442  14.061  36.145  73.626
  17.234  36.357  74.558  17.184  35.234  73.572  16.945  57.199   4.713  18.662
  57.285   4.979  19.578  57.751   5.330  18.181   0.711  69.927  14.525   0.059
  70.552  14.210   0.865  70.179  15.436  62.613  61.399   8.747  63.098  60.645
   9.085  61.693  61.167   8.870   4.054  53.242  22.516   4.269  53.584  21.648
   4.895  53.194  22.970  37.822   1.365  40.683  37.123   1.517  41.319  38.278
   2.204  40.624  64.121  28.533  57.977  63.547  28.390  57.224  64.329  29.466
  57.946  62.016  62.821  14.466  62.365  61.968  14.721  62.698  63.444  14.717
  33.344   2.586  59.712  34.242   2.725  59.413  33.009   1.888  59.149  51.405
  64.522   3.111  51.405  65.257   2.497  52.311  64.211   3.112  63.531  54.878
  10.357  62.579  54.922  10.449  63.826  54.419  11.144  50.444  53.660  32.369
  50.230  54.517  32.000  51.236  53.812  32.885  73.546   1.637  18.361  72.849
   1.248  17.834  73.120   2.354  18.831   2.733  24.155   3.941   1.866  24.557
   3.899   2.572  23.273   4.277  57.963  61.712  32.507  58.637  61.660  33.184
  58.422  62.050  31.738  65.621  70.427  11.833  66.062  70.060  12.598  64.851
  69.872  11.710   6.395  32.672   9.270   6.261  33.558   9.607   6.282  32.756
   8.323  20.630  48.390  63.231  20.850  48.605  62.324  19.930  49.002  63.458
  66.008  22.572  63.727  65.641  21.922  63.127  65.432  22.545  64.491  56.531
   3.197  42.241  57.479   3.293  42.148  56.354   2.296  41.973  17.718  46.255
  61.320  18.154  45.889  62.090  18.372  46.199  60.624  35.146  42.494  59.571
  34.508  43.111  59.930  35.819  43.049  59.177  48.246   7.734  13.144  48.184
   7.877  12.200  49.185   7.756  13.329  49.655  76.993  65.547  48.808  77.149
  65.129  50.288  77.427  64.975  34.333  26.992  18.273  35.023  27.206  18.902
  33.598  27.550  18.526  24.033  67.997  25.688  23.681  67.878  26.570  23.553
  67.366  25.152  67.360  73.627  71.964  66.843  73.091  71.363  67.296  74.514
  71.609  51.571  68.018  40.115  50.702  67.804  39.775  51.430  68.174  41.049
  25.845  60.896  21.795  25.935  59.950  21.684  25.177  60.995  22.474  24.725
  43.838   2.765  24.236  43.928   3.583  24.819  44.734   2.443  64.874  46.508
  28.866  65.117  47.399  29.121  65.017  46.482  27.920  63.096  22.465  17.216
  63.102  23.285  17.712  64.014  22.196  17.189   8.978  48.257  43.162   8.318
  48.514  42.519   9.309  47.417  42.843  47.040  77.466  28.926  47.777  77.991
  29.237  47.391  76.977  28.182  73.506  30.615  17.849  73.673  29.938  17.193
  74.091  30.397  18.574  64.374  15.967  53.828  64.354  16.158  54.766  65.125
  15.382  53.719  64.817  32.587  30.835  64.301  32.126  30.174  65.092  31.903
  31.445  70.132  31.358   4.469  70.312  31.160   3.550  69.693  32.209   4.449
  33.322  12.793  65.450  32.535  13.188  65.075  33.003  12.278  66.191   1.717
  40.827  54.790   1.132  40.594  54.070   1.981  41.727  54.603   3.754  58.151
   4.227   3.719  57.546   3.486   4.221  57.669   4.909  54.790  51.377  34.636
  54.967  52.215  34.207  55.035  51.520  35.550  50.881   7.823  13.968  51.809
   7.596  13.908  50.755   8.080  14.881  72.019  53.704   9.923  71.211  53.191
   9.903  72.442  53.454  10.744   3.788  61.350  20.380   3.269  61.270  19.580
   3.212  61.803  20.995  25.753  58.258  11.815  25.996  57.436  11.389  26.403
  58.369  12.509  49.416  36.966  17.297  48.979  36.887  18.145  49.413  36.077
  16.942  72.160  21.473  67.762  72.457  20.579  67.592  71.582  21.677  67.026
  42.462  70.660  33.889  42.810  71.375  34.421  41.930  71.094  33.222   1.165
  23.889  37.125   1.780  23.172  37.277   1.509  24.340  36.354  29.015  27.686
  48.425  28.104  27.812  48.691  29.065  26.764  48.173   6.725  30.514  42.540
   7.115  31.099  43.190   7.418  30.379  41.893  43.045  66.584  71.410  42.321
  66.459  72.023  43.384  67.456  71.614  58.295   4.430  21.407  58.905   3.744
  21.137  58.803   4.984  21.999   2.309  31.808  26.169   2.564  32.045  27.061
   1.814  30.995  26.270   9.383  69.809  18.110   9.570  68.874  18.194   8.734
  69.985  18.791  42.976  43.476  34.221  43.737  43.933  34.579  43.138  43.442
  33.278  66.474  79.204  68.696  67.339  79.051  68.316  66.067  79.847  68.115
  33.826  72.995  11.367  34.011  72.097  11.642  34.595  73.493  11.642  28.844
  55.634  69.362  29.370  55.608  68.563  29.467  55.445  70.064  17.298  53.288
   1.551  17.059  54.193   1.354  18.240  53.320   1.718   1.566  55.363  38.657
   2.450  55.181  38.973   1.655  56.169  38.148  61.627  35.811  72.007  62.140
  35.685  71.209  61.114  35.007  72.092   7.835  33.270  31.381   8.390  33.963
  31.022   7.619  33.568  32.264   5.211  28.569  34.421   5.384  29.061  35.224
   5.069  27.670  34.718  72.205  60.153  39.272  72.479  59.370  38.796  71.867
  60.739  38.595  59.810  38.387  30.194  59.480  37.664  30.726  59.072  38.994
  30.130  46.557  60.468  32.860  46.918  60.918  32.096  47.285  59.943  33.194
  13.593  16.773  49.335  13.446  16.706  48.391  12.804  17.196  49.672  56.281
  27.679  50.477  55.425  27.680  50.906  56.142  28.163  49.664  34.316  75.700
  52.216  34.072  75.762  51.293  33.494  75.825  52.690   8.571  70.771   2.070
   8.144  71.431   1.523   8.229  69.937   1.750  58.116  13.438  35.626  57.341
  13.030  36.012  58.088  13.180  34.705   8.644  18.531  55.957   8.535  17.924
  55.225   7.752  18.730  56.238  22.725   4.126  11.987  22.104   4.286  11.277
  23.579   4.337  11.611  20.869  23.158  67.808  21.492  23.664  67.286  20.318
  22.716  67.162  37.363  28.128  11.995  37.659  28.851  12.548  37.190  27.413
  12.608  32.323  29.503   6.530  32.650  29.262   7.397  32.861  30.250   6.269
  41.873  51.600  60.476  42.192  51.322  61.335  41.693  52.534  60.577   4.208
  16.342  43.814   4.970  16.800  44.168   3.784  15.955  44.580   1.567  19.441
  39.711   1.058  19.196  38.939   2.091  18.665  39.909  17.044  32.678  52.727
  16.835  33.568  52.444  17.617  32.795  53.485  72.122   2.538  29.700  71.730
   3.400  29.840  71.923   2.051  30.500   4.987  22.206   9.644   5.214  21.413
  10.130   5.395  22.086   8.786  67.917  62.821  43.978  67.661  63.303  44.764
  68.014  61.915  44.274  59.950  50.805  15.428  60.324  51.489  14.872  60.594
  50.097  15.401  15.198  38.823   3.446  14.584  39.192   4.081  15.808  38.308
   3.975  10.660  73.928  32.164  10.040  74.616  31.924  10.530  73.806  33.105
  25.749  19.353  42.891  25.249  19.487  42.086  25.629  20.164  43.385   5.819
  73.564  26.216   5.612  74.340  26.738   6.650  73.777  25.791  16.072   6.608
  40.132  16.529   7.446  40.058  15.669   6.479  39.273  65.018   9.502  61.265
  64.429   9.735  61.983  64.637   9.925  60.496  62.528  73.654  26.118  61.896
  72.960  26.306  61.990  74.412  25.888  23.795  54.607  66.291  23.337  53.773
  66.398  24.002  54.883  67.184  39.252   5.259  61.349  38.759   5.247  62.169
  40.155   5.431  61.616  26.877  16.680  40.946  27.076  17.533  40.561  26.123
  16.842  41.513  17.581  16.168  33.061  17.763  15.863  32.172  16.770  16.669
  32.981  49.992  57.824  14.749  50.220  58.753  14.784  50.234  57.485  15.610
  19.530  19.333  24.870  19.350  19.160  23.946  19.806  20.249  24.893  64.678
   6.183   1.396  64.465   7.029   1.790  63.828   5.794   1.190  46.245  21.077
  23.018  46.634  20.376  23.542  46.982  21.646  22.794  68.196  11.378  11.688
  68.891  11.281  11.037  68.614  11.835  12.418  50.610  14.986  52.571  51.258
  15.496  52.085  50.014  14.654  51.900   5.077  69.910  15.243   5.843  69.339
  15.191   4.603  69.606  16.018  52.775  49.241  11.166  52.012  49.294  11.741
  53.523  49.377  11.749  71.255  77.812  31.277  70.575  78.413  30.973  71.395
  77.217  30.540  38.306  40.816  69.272  38.384  40.504  70.174  37.943  41.698
  69.355   0.859  24.473  49.957   1.732  24.359  50.333   0.288  23.940  50.511
   8.124  37.201   6.176   7.320  37.720   6.150   8.359  37.078   5.256  72.997
  36.300  31.198  72.752  35.418  30.917  73.357  36.180  32.077  21.278  17.438
  13.218  21.629  17.689  12.363  20.943  18.255  13.588  21.413  26.907   3.345
  22.287  27.253   3.526  21.181  27.276   2.493  45.261  37.996  71.752  45.065
  37.722  70.856  46.031  38.559  71.668   6.678  48.842  40.326   6.989  49.684
  39.995   7.342  48.213  40.043   2.708  40.066  51.252   3.636  39.844  51.331
   2.517  39.967  50.319  45.081  48.383  62.252  44.588  49.162  62.511  44.985
  48.345  61.300  53.565  72.974  64.724  52.827  72.371  64.813  53.341  73.712
  65.291   0.697  20.660  23.839   0.521  21.419  23.282   1.299  20.121  23.326
  46.271   0.464  22.065  45.763   0.734  22.830  46.517   1.286  21.640  52.367
  78.290  22.176  53.312  78.177  22.080  52.115  77.648  22.840  55.432  45.738
  45.931  55.897  44.906  46.017  54.724  45.683  46.573  34.977   4.057  56.112
  35.539   3.668  56.782  35.527   4.093  55.329  23.625  26.131   0.738  23.066
  25.440   0.384  23.344  26.224   1.648  65.120  10.725   2.951  64.463  10.292
   3.496  65.862  10.868   3.538  70.453  21.568  18.594  70.581  22.335  18.034
  69.969  20.950  18.046  53.771  59.546  54.248  52.924  59.857  53.927  53.619
  59.346  55.171  41.070   8.880  34.763  41.661   9.564  35.080  40.253   9.030
  35.239  72.542  38.059  61.655  72.754  38.980  61.811  73.040  37.583  62.320
   4.053   1.295  54.612   3.461   0.798  54.048   4.729   0.666  54.864  60.219
  34.862  40.822  59.460  35.183  41.309  60.039  33.932  40.684  55.796  22.459
   7.853  56.598  22.519   8.372  55.107  22.771   8.440   8.364  56.780  29.129
   8.439  57.485  29.771   8.169  57.226  28.305  36.603  20.857  44.582  36.988
  21.458  43.944  35.725  20.679  44.244  42.202  35.073  68.893  42.629  34.403
  68.359  42.327  34.776  69.795   3.881  41.458  10.117   3.985  40.620  10.567
   4.180  41.289   9.224  32.605  49.417  57.869  33.156  49.011  57.200  32.319
  50.242  57.475   3.294  67.772  61.752   3.109  66.932  61.332   3.049  68.427
  61.098  12.630  17.555  31.915  13.123  18.312  32.232  11.722  17.743  32.154
  19.850  57.543  65.584  19.989  57.710  66.516  20.676  57.793  65.170  48.221
  39.140   0.147  48.416  40.054  -0.063  48.759  38.952   0.916  28.256  61.780
  45.191  29.008  61.248  45.452  28.490  62.115  44.325  21.547  25.043  53.391
  20.810  24.588  52.983  21.141  25.737  53.911  35.589  69.838   1.907  35.759
  69.802   0.966  36.450  69.730   2.310   3.811  55.847   2.621   3.847  55.187
   1.930   3.204  55.485   3.267   0.148  25.629  32.813  -0.207  26.515  32.882
   0.644  25.506  33.622  39.748  29.140  54.133  39.758  29.788  54.838  39.102
  29.473  53.511  57.967  13.420  55.312  57.624  12.573  55.025  57.441  13.643
  56.080  43.470  65.379  33.834  43.244  65.351  32.905  43.063  66.183  34.156
  24.853   6.820   2.001  24.241   6.097   2.141  24.460   7.559   2.465  64.006
  39.800  19.280  64.327  39.426  18.460  64.219  39.142  19.942  15.417  68.589
  56.290  15.020  67.718  56.280  16.281  68.462  55.897  53.216  18.437   5.848
  52.744  19.032   6.430  52.842  18.603   4.982  30.859  66.445   6.702  31.752
  66.772   6.810  30.408  66.709   7.504  53.821  70.813  59.036  53.789  70.925
  58.086  54.727  70.564  59.217  48.075  68.271  55.135  47.633  68.451  54.305
  47.385  68.346  55.795  17.550  26.241  52.221  17.233  26.056  51.337  18.334
  26.774  52.088  49.148  78.175  51.460  49.909  77.594  51.456  49.103  78.518
  50.568  64.653  50.518  32.566  64.163  50.344  31.762  65.505  50.832  32.263
  27.472   7.832  23.936  28.184   7.914  23.301  27.873   8.055  24.776  72.572
  34.782  11.832  72.304  34.933  10.925  71.905  35.225  12.356  33.915  51.799
  51.766  33.116  52.181  52.131  33.823  50.859  51.920  33.535  24.276  54.047
  32.746  24.022  54.526  33.315  25.119  53.652   5.721  67.612  62.948   6.337
  67.619  62.216   4.890  67.894  62.566  58.304  48.795  17.488  58.484  49.163
  16.623  58.050  49.548  18.021  23.554  65.816  28.908  22.729  65.451  29.226
  23.371  66.747  28.781  50.790  34.193  57.544  50.227  34.760  57.016  50.408
  33.321  57.449   4.871  11.866  68.127   4.479  12.616  67.680   5.325  11.385
  67.435  73.669  18.795  61.482  72.851  18.971  61.947  74.013  19.663  61.268
  27.877  35.847   1.419  27.309  36.586   1.635  28.106  35.466   2.266  72.818
  36.806  49.318  72.470  35.915  49.329  73.759  36.698  49.458   4.908  80.041
  36.327   4.790  79.252  36.856   5.611  79.818  35.716  37.801  74.657  19.542
  37.133  74.421  20.185  38.629  74.570  20.014   5.937   3.684   6.627   6.053
   2.736   6.577   5.058   3.836   6.281  61.359   1.326  16.254  60.861   0.581
  15.916  60.766   1.748  16.876  31.296   4.503  60.108  30.804   3.716  60.340
  32.214   4.251  60.209   8.373  25.410  35.193   7.710  25.421  35.882   9.161
  25.078  35.624   4.500  15.272  49.311   3.859  15.907  48.992   4.026  14.765
  49.970  69.994  52.830  41.943  69.976  51.928  41.624  70.553  52.799  42.720
  14.894  50.938  50.954  14.383  51.409  51.612  15.773  50.883  51.328  67.091
  24.682  41.179  66.637  24.246  40.458  67.916  24.204  41.267  45.400   5.732
  12.241  45.749   5.832  11.355  44.694   6.376  12.294  53.170  49.799  15.197
  53.939  49.229  15.196  52.438  49.212  15.006  72.673  68.051  16.395  73.594
  68.265  16.245  72.536  67.234  15.915  63.129  49.493  50.159  63.206  48.557
  50.341  62.999  49.894  51.019  47.578   0.783  58.645  47.916   1.425  59.269
  46.780   1.182  58.299  20.030  51.899  65.041  19.474  51.230  64.641  20.727
  51.405  65.471  22.005   3.463  19.252  22.731   3.428  18.628  22.362   3.928
  20.009   2.032  67.320  17.727   1.797  66.394  17.660   2.926  67.316  18.068
  14.985  51.820  46.250  15.674  51.659  45.606  15.012  51.056  46.826   0.916
  34.407  62.816   1.329  34.327  63.676   0.901  33.514  62.473  68.997  73.746
  61.637  69.412  74.346  62.257  69.336  72.883  61.874  26.931   2.627  12.429
  26.199   3.230  12.301  26.575   1.933  12.984  13.119  25.418  34.440  13.091
  25.315  35.391  13.002  24.531  34.099  10.718  57.357  11.672  11.460  56.787
  11.466  10.446  57.711  10.825  45.619  36.748   7.889  44.831  37.287   7.834
  46.162  37.183   8.546  13.566  48.306   9.696  13.978  47.619  10.220  14.020
  48.271   8.854   6.209  39.126  58.826   5.423  38.820  59.278   6.324  40.027
  59.128  34.016  59.611   6.015  34.437  58.866   5.585  33.160  59.679   5.592
  14.994  43.452  24.541  14.147  43.209  24.914  15.080  42.900  23.764  61.040
  63.911  18.309  61.113  64.213  19.214  61.869  63.464  18.138  59.324  77.398
   3.374  58.950  78.201   3.012  59.650  77.654   4.237  35.932  75.514   9.289
  36.124  74.579   9.217  36.660  75.869   9.800  52.137  63.711  57.159  51.694
  64.390  56.650  52.979  63.593  56.718  65.562  46.602  26.073  66.198  47.024
  25.496  65.539  45.691  25.780  19.057  76.519  50.796  18.620  75.846  51.317
  19.668  76.935  51.404  38.678  15.344   7.225  37.988  15.233   6.570  39.490
  15.170   6.748   8.699  45.953  29.293   8.757  45.640  30.195   9.608  46.009
  29.000   5.725  52.039  69.504   4.868  52.450  69.391   5.529  51.168  69.850
   5.968  25.715  60.610   5.337  24.995  60.617   6.757  25.339  60.219  33.304
  66.649  64.871  32.804  67.268  65.402  32.641  66.169  64.374  57.357  52.074
  24.151  56.866  52.640  23.555  57.990  52.657  24.568  27.263  19.726   7.800
  26.881  18.888   8.061  27.067  19.798   6.866  41.860  67.269   6.727  42.112
  66.346   6.680  42.588  67.736   6.318  32.004  61.826  16.288  32.885  61.647
  16.618  31.504  61.037  16.498   6.429  11.046  41.315   6.782  10.472  40.635
   7.106  11.062  41.991  52.795  27.797  17.348  53.160  27.624  18.215  51.973
  28.256  17.521  47.329  73.627  61.241  48.190  73.344  60.934  47.396  74.580
  61.296  66.147  20.871  22.730  66.832  21.145  22.120  65.443  20.546  22.169
  23.303  69.596  54.840  22.568  69.021  54.626  22.963  70.178  55.519  54.107
  60.923  12.207  54.435  61.021  13.101  53.847  60.004  12.147  40.626  20.583
  71.563  41.030  20.526  72.429  40.863  19.761  71.133  61.896  71.810  13.656
  61.156  71.765  14.261  62.564  72.304  14.131  18.184  41.666  52.743  17.818
  42.102  53.513  17.502  41.747  52.076   8.191  24.824   8.954   7.322  25.010
   9.308   8.327  25.496   8.287  51.476  51.558  58.252  51.361  51.360  57.322
  51.871  50.767  58.619   8.463  63.072  43.315   7.721  63.551  43.684   8.063
  62.390  42.776  15.051   4.376  55.064  15.412   4.944  55.745  14.134   4.641
  54.993  56.205  24.845  71.943  56.819  24.130  71.778  55.384  24.553  71.548
  63.496  38.064  33.508  63.306  37.724  32.633  63.318  39.002  33.444  58.074
  69.046  70.726  57.389  69.531  70.265  57.705  68.877  71.593  60.083  65.698
   6.859  60.184  64.777   7.099  60.979  66.017   6.752  35.447  63.579  68.518
  36.335  63.239  68.404  35.098  63.642  67.629  53.139  26.561  26.658  53.848
  27.115  26.332  52.570  26.430  25.900  50.043  26.589   6.803  49.509  25.813
   6.630  49.864  26.804   7.718  14.209  56.856  67.551  15.044  56.409  67.689
  13.758  56.326  66.895   0.835  68.879  51.929   1.741  68.633  51.740   0.906
  69.549  52.609  58.354  57.165  20.771  58.566  57.927  20.232  57.589  56.777
  20.346  40.344  38.393  59.257  40.330  38.590  60.194  39.475  38.036  59.075
  69.576  64.206  11.819  69.723  63.279  12.009  68.628  64.318  11.894  36.538
   5.927  52.321  36.180   6.651  52.836  36.997   5.383  52.961  57.034  66.651
  21.512  56.506  65.993  21.060  57.789  66.787  20.939  25.873  51.603  67.423
  26.758  51.883  67.656  25.300  52.218  67.881  48.736   6.350  24.521  48.269
   6.302  25.355  49.306   5.581  24.522  51.456  52.029  30.441  51.215  52.662
  31.118  51.564  52.555  29.649   7.714  31.708  54.079   8.397  31.921  54.714
   7.101  31.154  54.562  70.076  28.456  37.457  69.970  29.065  38.187  70.364
  27.640  37.865  59.776  59.195  16.782  59.398  59.045  15.915  59.113  58.870
  17.391  35.773  59.557  11.972  35.446  59.478  11.076  36.702  59.764  11.870
   0.702  65.773  57.831   0.796  65.988  58.759  -0.237  65.855  57.661  43.850
  34.930   6.457  43.132  34.697   7.046  44.459  35.425   7.004  71.602  50.293
  55.777  71.323  51.180  56.004  70.804  49.769  55.833   4.280  66.859  30.710
   4.999  67.491  30.743   3.689  67.131  31.412  57.295  59.571  55.005  56.402
  59.550  54.660  57.192  59.424  55.945  74.497  46.005  24.549  73.714  46.399
  24.164  74.283  45.903  25.476   7.531   4.223  16.237   7.262   4.764  15.494
   6.865   4.386  16.905   8.062  79.071   5.908   7.760  78.238   5.545   8.158
  79.643   5.147  20.982  36.785  10.390  20.813  36.050  10.980  21.001  37.552
  10.962  73.493  18.750   8.010  72.761  18.629   7.406  73.647  19.695   8.012
  62.630   9.065  10.174  62.212   9.616   9.512  62.878   9.673  10.870  29.715
  50.232  10.483  29.101  49.537  10.246  29.907  50.674   9.656  70.397  25.759
  41.623  70.069  24.880  41.433  70.355  25.830  42.577  60.590  21.380  61.716
  61.143  22.140  61.896  59.709  21.742  61.620  11.952   6.794  42.647  11.485
   6.856  41.813  12.779   6.366  42.427  41.941  28.737   1.590  41.314  29.450
   1.466  41.421  28.024   1.960  42.539   5.810  52.401  42.762   4.882  52.334
  42.242   6.050  51.524  36.946  67.923  16.795  36.471  68.043  17.617  37.559
  67.210  16.974  38.700  80.165  48.510  39.321  79.826  47.865  38.278  79.384
  48.868  39.151  31.983  71.709  39.930  32.059  71.159  38.657  31.258  71.326
  23.626  43.873  14.155  23.309  44.442  13.453  23.675  43.005  13.756  61.272
   3.932  52.758  61.998   3.737  53.350  61.414   3.356  52.006   3.994   1.734
  46.468   3.734   2.655  46.490   4.174   1.558  45.544  54.605  23.980   2.717
  55.554  23.971   2.843  54.451  23.346   2.017   3.096  14.850  51.785   2.277
  15.210  52.124   3.182  14.001  52.220  49.796   6.264  58.643  49.495   5.725
  57.911  49.040   6.317  59.228  46.961  55.205  27.249  47.259  54.335  26.983
  46.036  55.227  27.002   0.905  14.392  18.797   0.575  14.782  17.988   1.130
  15.141  19.349  60.399  21.369  21.974  61.285  21.640  21.734  60.491  21.004
  22.854   0.482  32.314  29.059   1.381  32.640  29.101   0.542  31.406  29.354
  48.753  50.516  18.669  48.333  49.807  19.156  49.634  50.192  18.486  61.490
  73.324   4.510  60.744  73.615   5.034  61.955  72.708   5.076  40.628  76.689
  29.837  40.036  76.152  29.309  40.086  77.000  30.562  55.057  72.887  36.865
  55.287  73.217  37.734  55.454  72.017  36.826  45.733  24.468  67.275  44.861
  24.570  66.895  46.332  24.637  66.548  24.536  27.068  28.438  23.991  27.069
  27.651  23.938  27.316  29.143  45.419  57.173   7.381  46.249  57.491   7.027
  44.775  57.377   6.703  58.096  10.333  49.421  58.614  11.056  49.066  57.420
  10.177  48.761  31.437   3.666  26.196  31.224   4.573  26.414  30.797   3.425
  25.526  27.711  71.062  18.864  27.130  71.365  19.561  28.263  70.400  19.282
  24.397  15.395  51.538  24.940  14.910  52.159  24.572  16.315  51.735  50.121
  10.737  50.347  49.425  11.333  50.072  49.793   9.866  50.123  26.064  67.506
   1.733  27.012  67.615   1.802  25.878  67.608   0.800  16.011  16.874  70.291
  15.373  16.512  70.906  16.723  17.193  70.845  21.058  77.766  23.152  20.336
  77.175  23.368  21.618  77.257  22.567  10.829  49.526   5.991  10.006  49.503
   5.502  11.085  48.608   6.073  27.281   4.276  23.636  26.986   4.951  23.025
  27.153   3.453  23.165  27.683  62.839  22.030  28.093  62.895  21.167  27.038
  62.137  21.944  52.182  66.185  55.875  51.245  66.191  55.678  52.293  66.870
  56.534  35.808  72.305  65.998  35.356  72.823  65.332  36.260  71.621  65.503
   9.297  67.064  49.079   9.950  66.845  49.744   8.555  67.407  49.577  31.498
  52.837  52.774  30.545  52.868  52.691  31.651  52.472  53.645  60.099   2.694
  67.388  60.650   2.520  66.625  59.221   2.428  67.115  48.246  50.219  56.384
  47.998  50.746  55.624  48.564  50.856  57.024  49.682  76.111  57.819  49.946
  76.817  57.230  48.754  76.274  57.988  69.334  30.228  39.523  70.033  30.850
  39.727  69.173  29.770  40.348  50.820  42.125  33.503  50.816  42.839  32.867
  49.937  41.759  33.459  45.810  23.415  14.286  45.550  24.336  14.314  46.086
  23.272  13.380  18.759  15.416   0.817  18.143  16.051   1.182  19.550  15.518
   1.346  34.941  73.449  53.598  35.758  73.092  53.249  34.830  74.283  53.141
  69.849  66.889  69.087  70.495  66.914  69.793  69.618  65.964  69.006  50.243
  13.884   4.326  50.181  14.812   4.097  50.158  13.866   5.279  21.563  40.145
  62.727  22.406  40.439  63.072  21.320  40.813  62.087   3.308  75.301  48.704
   3.510  75.063  49.609   4.156  75.301  48.261   7.937  57.913  66.308   7.871
  58.226  65.406   8.686  58.384  66.672  26.855   3.234  51.188  27.378   3.587
  50.469  27.214   3.650  51.972  17.661  46.826  69.393  18.225  47.144  70.098
  16.831  46.622  69.824  26.114  35.219  16.885  25.224  35.071  17.205  26.445
  34.344  16.682  40.745  69.137  62.366  41.526  69.111  62.918  40.153  68.495
  62.758  17.104  34.317   0.067  16.911  35.130  -0.398  17.777  34.560   0.704
  27.144  43.564  71.767  26.900  43.516  70.843  27.066  42.663  72.082  28.643
   6.546  70.408  29.459   6.133  70.691  27.968   6.138  70.951   7.436  27.373
  68.202   7.507  27.807  67.352   8.264  27.568  68.641  40.598  18.614  22.119
  39.892  18.757  21.488  40.647  17.663  22.212  41.853  15.375   9.536  42.505
  14.828   9.974  41.713  14.951   8.690  13.576  26.541  63.640  13.534  27.209
  64.325  13.825  27.023  62.851  25.432   8.479  13.022  24.746   8.587  13.680
  24.958   8.353  12.200  11.626   0.470  37.261  10.673   0.552  37.235  11.790
  -0.464  37.128  28.949  51.871  57.201  28.704  52.766  57.436  28.305  51.321
  57.649   8.637  69.753  28.947   8.457  70.691  28.877   7.892  69.334  28.515
  29.474  26.335  71.227  29.833  25.641  70.674  28.825  25.893  71.775  59.181
  45.736  15.977  59.640  45.709  16.817  59.780  46.199  15.392  60.519  26.623
  31.401  61.025  26.957  30.660  59.616  26.602  31.084  11.075  42.116  63.998
  10.427  41.483  63.689  11.873  41.601  64.120  63.433  12.385   8.975  64.006
  12.138   9.701  63.622  11.742   8.292  43.309  61.115  64.417  43.125  60.343
  64.952  43.284  60.794  63.516  51.151  12.837  16.783  50.500  12.420  17.348
  50.673  13.045  15.981  44.578  66.613  24.404  44.430  66.202  23.553  44.185
  67.482  24.322  43.633  46.478  31.995  42.775  46.355  31.590  43.546  46.088
  32.865  66.529  40.933  24.872  66.204  40.408  25.603  66.321  41.836  25.114
   1.309  35.641  18.231   1.921  36.305  18.548   0.750  36.109  17.610  43.359
   0.872  26.909  44.266   0.651  27.120  42.897   0.034  26.928  16.407  64.279
   1.913  17.129  64.445   1.307  16.156  63.371   1.744  14.724  25.556   0.703
  15.642  25.283   0.693  14.323  25.076  -0.021  73.007  25.594  25.535  73.096
  24.646  25.433  72.179  25.708  26.001  24.422  12.914  66.472  24.666  12.681
  65.576  23.693  13.526  66.371   9.680  24.301  54.414   8.782  24.402  54.098
  10.201  24.177  53.621   7.409  53.102  58.012   7.186  52.221  58.311   6.566
  53.503  57.800  18.328  28.397  54.881  18.379  29.189  54.346  17.420  28.107
  54.793  18.253  56.627  10.307  18.044  56.790   9.388  19.168  56.345  10.299
  61.813  60.293  57.614  62.396  60.187  56.862  60.976  59.934  57.319  54.521
  78.780  55.049  53.748  79.337  54.956  54.169  77.892  55.114  14.400  58.437
  57.803  13.841  59.213  57.841  14.944  58.496  58.588   2.157  46.964  38.193
   2.866  46.459  37.795   1.395  46.783  37.642  21.156  74.127  68.793  20.208
  74.040  68.698  21.516  73.664  68.036  57.353  53.300   7.070  57.509  53.015
   6.169  56.403  53.409   7.125  67.897  25.597   8.874  67.359  26.336   8.589
  68.234  25.863   9.730   5.309  30.909  71.958   5.007  30.222  71.363   4.528
  31.432  72.137  11.128  25.396  56.365  10.648  24.880  55.717  11.235  26.255
  55.956  52.580  23.424  20.210  53.074  22.890  19.588  53.224  24.036  20.566
  17.183   1.190  27.101  17.304   1.071  26.158  17.634   0.443  27.496   5.417
  44.380  16.091   5.099  44.130  16.958   5.193  45.307  16.011  56.743  41.680
   3.254  57.630  41.547   3.589  56.467  40.813   2.956  35.589  24.092  37.021
  35.078  23.459  36.517  34.992  24.389  37.708  45.764  79.660  55.431  45.802
  80.614  55.508  45.669  79.351  56.332  52.579  21.616  24.457  53.222  21.312
  23.817  52.603  22.570  24.386   0.805  35.979  11.745   0.017  35.464  11.921
   1.235  35.520  11.023   2.441  44.476   4.789   2.692  45.380   4.983   3.127
  44.158   4.202  45.318  65.151  70.416  44.490  65.477  70.770  45.889  65.069
  71.180  63.154  39.816  58.253  63.561  40.682  58.263  62.580  39.812  59.019
  70.686  77.720  65.016  70.275  76.881  65.223  69.955  78.333  64.939  57.341
  62.884  43.000  56.982  63.704  42.659  56.808  62.202  42.591  22.502  70.030
  17.553  22.725  69.245  17.053  22.011  70.574  16.937  54.365  62.275  40.182
  54.552  62.077  39.265  53.409  62.309  40.230  50.890  30.285  15.419  50.620
  29.406  15.153  51.049  30.213  16.360   4.103  54.893  10.783   4.119  53.938
  10.837   4.705  55.182  11.468  59.954  40.804  58.105  59.426  40.514  58.849
  60.193  41.706  58.318   7.683  16.484  14.840   7.879  16.141  15.712   8.476
  16.312  14.331   4.118  44.516  65.317   4.655  45.267  65.567   4.643  44.052
  64.664  58.794  50.551   7.949  57.927  50.826   7.649  59.174  51.340   8.337
  41.423  59.408  17.930  41.516  58.460  17.836  40.497  59.576  17.757  63.753
  73.499  62.604  64.353  73.410  61.863  62.892  73.288  62.242  44.708  24.234
  51.471  44.215  23.791  50.780  44.766  23.588  52.175   7.332  13.303  33.272
   7.291  13.221  32.320   6.637  12.727  33.592   6.008   9.462  23.725   6.414
   9.426  24.591   6.312   8.669  23.284  12.584  10.254  43.114  13.294   9.659
  43.355  12.255  10.585  43.950  20.349  57.968   0.851  20.607  58.872   0.668
  19.589  58.048   1.427  66.623   8.499  26.844  65.957   8.888  26.278  67.049
   9.247  27.262  13.929  27.776  14.333  13.591  26.914  14.089  14.670  27.919
  13.744  51.559   6.702  44.121  51.520   7.551  43.681  52.462   6.635  44.432
  58.133  62.971  24.438  58.197  63.174  23.505  58.982  62.590  24.659  14.120
  46.846  30.258  14.963  46.825  30.711  14.187  47.591  29.661  74.093  45.680
  36.980  74.693  44.944  37.102  73.235  45.333  37.223  50.728  18.452  36.898
  50.708  19.349  36.566  51.136  17.945  36.196  64.427  32.517  44.168  64.201
  33.445  44.236  64.986  32.351  44.926  52.014  75.743  31.876  52.218  75.315
  31.045  52.601  76.498  31.907   8.833  31.765  21.452   8.117  31.165  21.241
   9.473  31.631  20.753  61.234  58.721  41.790  61.585  59.608  41.871  60.932
  58.501  42.671  45.850  68.099  30.301  45.333  68.886  30.471  46.579  68.153
  30.920   1.623   6.714  36.394   1.937   5.956  35.901   2.072   6.654  37.237
  42.068  45.646   7.606  43.003  45.742   7.790  41.920  44.701   7.603  33.057
   0.027  40.488  33.882  -0.368  40.208  33.286   0.932  40.702   0.406   3.621
  43.364   1.167   4.187  43.234   0.760   2.732  43.329  26.877   0.696  59.717
  26.811   1.157  60.553  26.114   0.117  59.702  19.259  17.232  67.061  19.611
  16.611  66.424  18.319  17.053  67.078  38.954  30.296  10.129  39.198  29.910
  10.970  38.739  29.546   9.574  69.865  36.056  19.436  69.128  36.397  18.929
  69.597  36.159  20.349  69.481  20.433  69.205  69.947  19.929  69.873  69.839
  21.317  69.280   0.507  22.200  52.822   0.575  22.016  53.758   0.925  21.450
  52.399  55.747  63.693  66.822  54.837  63.945  66.977  55.721  63.186  66.011
  14.960  17.259   8.110  14.229  17.504   7.542  15.483  18.057   8.185  29.672
  48.457   6.437  29.497  47.672   5.918  30.516  48.773   6.116  -0.032  14.237
  11.456   0.916  14.116  11.508  -0.142  15.145  11.175  52.980  41.082  66.250
  52.556  40.267  65.979  53.075  40.998  67.199  18.308  62.662  34.219  19.205
  62.962  34.070  17.934  63.311  34.815  65.436  14.081  38.543  64.509  14.018
  38.772  65.499  13.667  37.682  71.806  24.707  13.988  72.698  24.980  14.202
  71.438  24.414  14.822   5.297  39.661  70.939   6.048  40.109  70.550   5.085
  40.177  71.716  61.112  15.395  56.204  60.624  16.125  56.586  62.031  15.642
  56.307  72.733  44.269  30.969  72.889  43.337  31.115  71.780  44.359  30.992
   2.380  74.849  24.066   3.176  75.379  24.122   2.454  74.395  23.226  73.319
  54.945  27.537  73.254  53.994  27.445  73.730  55.236  26.723  26.311  14.637
  53.286  27.199  14.282  53.332  26.377  15.502  53.690  52.465  58.277  30.282
  51.901  57.710  29.756  52.438  59.123  29.835  69.391  57.163  16.916  70.290
  57.446  17.083  68.871  57.964  16.986  55.925  18.210  57.080  56.252  17.311
  57.114  55.440  18.256  56.256  43.469  30.500   3.878  43.572  30.733   2.955
  44.166  30.980   4.326  64.525  40.769  12.166  64.410  40.766  13.116  63.986
  40.041  11.857  57.130  41.824  71.305  57.506  41.375  70.547  56.291  41.387
  71.450  48.869   8.391  50.036  49.458   7.646  49.919  48.064   8.009  50.385
  59.644  47.187  13.070  60.004  47.903  12.547  58.940  46.827  12.531  45.334
  68.593  53.462  45.260  69.276  54.129  44.658  67.957  53.694  39.060  15.353
  45.621  39.807  14.906  45.223  39.358  16.254  45.746  12.385  15.924  56.424
  13.103  15.524  55.934  11.734  16.146  55.758  18.547  24.233   5.887  18.080
  24.434   6.698  18.561  25.061   5.407  21.970  32.643  47.121  21.454  32.505
  46.327  22.317  31.777  47.334  14.714  33.012  20.897  14.353  33.176  20.026
  15.661  32.970  20.761  65.455  43.349  25.528  64.707  43.363  24.930  65.091
  43.045  26.359  28.643  62.483  42.491  29.339  63.119  42.656  28.299  62.723
  41.630  52.782  68.072  60.585  53.522  68.566  60.936  52.915  67.180  60.905
  23.296  63.458  31.535  23.888  64.186  31.725  23.870  62.695  31.465  66.778
  47.369  45.605  66.315  48.029  45.089  66.621  47.624  46.515  60.766  74.075
  57.045  61.553  73.595  56.785  60.042  73.503  56.792  72.909  41.254  49.692
  72.966  41.129  48.745  72.423  40.491  50.006  30.616  66.440  50.607  30.604
  67.260  50.113  31.484  66.417  51.011  24.145  18.110  51.687  23.218  18.234
  51.893  24.587  18.840  52.121  55.813  70.776   6.388  56.583  71.324   6.537
  55.136  71.388   6.099  19.626  16.957   7.036  19.044  17.598   6.629  19.763
  16.294   6.360   4.514  14.267  24.371   3.617  14.425  24.075   4.999  14.066
  23.571  68.042  35.313  28.763  67.862  36.173  28.383  67.197  34.864  28.752
  61.038  65.830  10.621  60.223  66.212  10.297  61.046  66.038  11.555  29.710
  66.806  43.343  28.871  66.361  43.463  29.536  67.470  42.675  70.549  38.052
   9.591  70.427  38.948   9.277  70.118  38.036  10.445  68.780  50.759  36.653
  69.462  51.122  36.087  68.859  51.253  37.469  17.942  67.728  55.558  18.630
  67.855  54.905  18.230  66.969  56.065  19.645  55.716  13.551  19.219  54.906
  13.268  20.010  56.087  12.748  43.395  55.458  58.754  44.166  54.891  58.731
  43.596  56.160  58.135  64.182  13.401  15.352  63.408  13.963  15.327  64.921
  14.010  15.324   4.931  38.137  39.021   4.622  38.914  38.556   5.874  38.120
  38.859   3.729  52.581  15.806   3.166  52.685  16.573   3.827  51.634  15.708
  16.800  20.647  12.952  16.942  19.943  13.585  16.256  21.282  13.418  60.337
  51.349  20.449  60.021  51.752  19.641  60.210  50.410  20.314  33.079  23.936
  67.594  33.110  23.198  66.986  33.011  24.708  67.031  45.277   9.041  17.775
  45.273   9.706  18.463  44.571   8.442  18.017  44.707  27.367  69.523  45.538
  26.906  69.406  44.507  27.268  70.454  66.640  61.241   2.301  67.241  60.519
   2.119  65.875  61.059   1.755   4.268  18.215  35.985   4.485  17.999  36.892
   3.364  18.529  36.024  71.650  28.024  15.708  72.389  28.422  16.168  71.885
  27.099  15.632  71.469  32.051  25.832  71.797  32.182  24.943  71.989  32.649
  26.370  68.179  10.353  40.448  68.508   9.539  40.828  68.652  10.441  39.621
   8.928  13.525  35.450   9.208  14.410  35.684   8.161  13.656  34.892  55.755
  60.207  37.311  55.654  59.330  36.940  56.695  60.381  37.262  30.052  29.748
  19.449  29.488  30.154  18.791  29.882  30.243  20.250  72.057  72.081  24.192
  71.428  72.792  24.071  72.401  72.214  25.075  50.516  56.777  50.219  49.640
  57.156  50.293  50.642  56.303  51.040  54.890  12.249  18.979  54.965  11.525
  18.357  55.776  12.362  19.322  32.797   4.803  57.442  32.516   4.071  57.991
  33.347   4.401  56.770  43.392  52.316   1.997  43.011  51.439   2.002  42.952
  52.764   1.274  70.772  32.089  67.770  70.552  31.405  67.137  70.231  32.836
  67.513  47.344  15.074  19.151  48.234  15.312  19.412  47.378  15.028  18.195
  58.723  28.200   4.225  59.612  28.490   4.018  58.463  28.739   4.972  47.112
  10.845  50.324  47.356  10.506  51.185  46.423  10.253  50.021  25.872  63.825
  23.735  26.673  63.423  23.400  25.803  63.507  24.635  17.281  73.783  57.877
  17.956  73.160  58.147  16.471  73.432  58.247  20.394  24.900  20.715  19.545
  24.585  21.025  20.897  24.104  20.544  62.702   9.091  41.896  63.029   9.901
  41.505  61.820   9.309  42.198  68.904  12.520  48.155  69.718  12.776  47.720
  68.235  13.080  47.760  71.019   1.205  54.742  71.714   0.610  55.026  70.212
   0.704  54.860   0.889   3.006  31.165   0.368   2.726  30.412   0.682   2.370
  31.850  38.568   3.884  59.138  38.752   4.272  59.994  38.389   4.633  58.570
  54.744  12.979  39.804  54.327  13.801  40.060  54.136  12.586  39.177  34.366
   1.759  19.939  33.616   2.324  19.752  34.086   1.228  20.685   1.674  55.949
  57.717   1.385  55.588  58.556   1.905  56.856  57.914  23.665   8.229  10.564
  23.658   7.296  10.350  23.132   8.635   9.880  12.841  41.186  60.220  12.701
  41.742  60.987  13.773  41.279  60.024  71.585  14.490  24.092  71.672  15.380
  23.749  70.668  14.425  24.359  15.843  20.918  43.157  16.077  21.695  43.665
  16.666  20.640  42.754  37.719  54.143  64.592  38.333  54.834  64.839  36.961
  54.281  65.160  57.772   5.185  70.327  58.482   5.826  70.284  58.138   4.456
  70.828   1.594  78.750  24.248   1.081  78.024  24.603   1.867  78.449  23.381
  40.794   4.331  47.116  40.904   4.644  46.218  41.680   4.325  47.477  31.296
  10.322  46.286  32.069  10.175  45.741  31.643  10.424  47.172  72.176   8.995
   8.554  71.753   8.367   9.140  73.078   9.047   8.869  24.628  75.658  35.196
  25.016  75.321  34.388  25.057  75.161  35.893   2.937  62.682  23.572   3.262
  61.850  23.915   2.653  63.166  24.347  61.510  72.089   0.305  60.957  71.776
   1.021  61.890  71.293  -0.069   8.741  34.332  63.305   8.690  35.142  62.798
   9.037  34.610  64.172  55.752  71.960  31.398  56.580  71.974  30.917  55.383
  71.096  31.214  18.369   8.553  29.172  18.516   8.293  28.262  18.093   7.748
  29.609  49.134  54.846  59.112  48.900  55.167  59.983  48.720  55.463  58.509
  26.488   7.027  39.329  25.622   6.620  39.360  26.715   7.035  38.399  51.698
  16.294  50.139  52.554  16.253  49.711  51.096  15.900  49.508  61.947  67.620
  51.339  61.303  68.320  51.231  61.743  67.236  52.192  23.849  27.394  22.976
  24.401  26.935  22.343  22.995  26.969  22.902   3.902  75.035  14.568   4.582
  75.536  15.018   4.136  74.120  14.725  20.260   9.339  35.569  20.498  10.245
  35.762  20.572   9.194  34.676  21.179  26.566  22.482  20.782  26.225  23.284
  20.866  25.981  21.793  62.270  45.672  13.895  61.682  46.404  13.712  61.825
  44.909  13.525  26.937  70.664  71.585  27.719  71.154  71.328  27.271  69.814
  71.870  16.248  71.395   9.622  16.787  70.768  10.104  16.218  71.050   8.730
   7.441  70.328  19.844   6.690  69.753  19.996   7.367  71.002  20.519  53.733
  49.219  64.767  54.554  48.830  65.067  53.624  48.890  63.875  53.564  42.516
  13.420  54.177  43.104  12.978  54.077  41.729  13.604  32.456  26.494  41.266
  33.281  26.761  41.672  31.786  26.732  41.907  27.664  80.194  31.276  27.180
  79.387  31.102  28.503  80.071  30.831  68.941  63.169   8.272  69.170  62.334
   7.864  68.249  62.950   8.895  24.037   2.949  23.294  24.420   3.170  24.143
  23.812   2.021  23.367  36.847  51.542   5.624  36.956  50.696   5.191  37.719
  51.937   5.601  22.904   6.117  44.900  23.168   6.962  45.266  23.675   5.812
  44.423  30.965   3.310  42.744  30.334   3.827  43.245  31.460   2.828  43.405
  61.152  46.286  24.989  60.558  45.742  24.473  61.090  47.154  24.590  17.420
   6.845  15.738  17.879   6.066  16.050  16.615   6.508  15.344   2.221  61.918
  50.443   1.533  61.434  49.987   2.224  62.780  50.026  60.547   0.274  61.530
  60.102   1.025  61.138  59.872  -0.159  62.052  65.228  26.611  15.085  65.980
  26.263  15.563  64.921  25.876  14.555  23.202   0.024  57.338  22.740   0.055
  56.501  22.774   0.692  57.873   8.494  47.400  34.706   7.813  47.086  34.111
   8.276  48.320  34.856   6.791  58.723  48.780   6.821  59.641  49.049   7.657
  58.553  48.411  52.109  55.755  26.208  51.602  54.955  26.073  51.702  56.397
  25.626  51.388  17.150   8.854  50.550  16.688   8.821  51.475  17.551   7.989
  51.662  70.493   5.624  51.987  69.594   5.678  52.399  70.993   5.272  21.951
  23.513   2.650  21.643  23.115   3.465  21.185  23.966   2.300   0.915  47.486
  47.113   1.362  48.075  47.721   0.244  48.032  46.702  24.880   5.149  48.332
  24.922   5.372  49.262  25.689   5.503  47.964  10.382   3.472  69.574  10.152
   3.009  70.379  10.068   2.902  68.872  60.215  29.896  38.577  59.283  30.044
  38.420  60.411  30.408  39.361  52.215  70.900  22.700  52.458  70.786  23.619
  51.543  70.237  22.545  44.109  14.917  58.166  44.983  14.674  58.471  43.527
  14.271  58.567  63.962  68.043  11.289  63.378  67.642  11.933  64.145  67.341
  10.664  63.876  65.681  68.918  64.057  65.779  69.853  62.994  65.309  68.883
  21.272  75.411  58.388  21.597  75.767  59.215  22.059  75.125  57.924  64.575
  54.508  37.435  63.815  54.586  38.012  64.779  53.573  37.432  46.267  78.000
  40.367  45.517  78.595  40.343  47.024  78.563  40.206  39.654   6.079  53.345
  40.403   6.230  52.768  39.941   5.382  53.934  17.746  40.772  71.168  17.318
  40.531  71.990  18.561  41.195  71.437  61.291  47.140  31.653  61.268  47.927
  32.196  62.152  46.757  31.821  24.476  35.574  69.014  24.476  35.671  69.967
  23.619  35.900  68.740  54.325  21.373   5.734  54.816  21.373   4.912  54.977
  21.584   6.402   7.194  16.785  54.286   6.647  16.973  55.048   6.916  15.915
  54.000  55.107  67.710  51.126  55.055  68.634  51.372  55.253  67.250  51.953
  40.828  44.595  71.364  40.709  43.674  71.132  40.870  44.598  72.320  46.694
  25.939  16.839  47.618  26.001  16.597  46.701  25.549  17.713   0.010  37.475
  28.908   0.620  38.164  29.172  -0.418  37.209  29.721  60.264  59.324  54.634
  60.589  58.499  54.275  59.322  59.187  54.736  12.621  56.770  40.345  13.281
  56.470  40.969  13.049  56.700  39.492  10.292  13.646  21.346  11.248  13.653
  21.380  10.042  12.829  21.778  35.181   8.253  31.364  35.599   7.474  31.732
  35.321   8.177  30.420  50.906   4.033  25.179  51.507   4.653  25.592  51.457
   3.527  24.582   9.321  24.344  62.620   9.106  23.941  61.779   8.647  24.022
  63.219  36.223  57.268  13.480  35.286  57.098  13.576  36.288  57.809  12.693
  74.094  56.859  24.091  74.648  56.399  24.722  73.483  57.360  24.630  50.966
  21.265  48.204  51.083  20.842  49.055  51.797  21.125  47.750  12.601  19.891
  48.995  12.965  19.575  49.822  13.278  19.699  48.347  28.695  54.046  50.168
  29.601  53.878  49.909  28.688  53.915  51.116  20.171   1.356  59.200  20.199
   1.404  58.244  19.650   2.116  59.462  54.812  19.331  45.673  54.136  19.297
  44.996  55.567  19.728  45.237  34.103   0.614  67.218  33.956  -0.285  67.512
  33.249   1.037  67.308  31.515  51.225   8.520  32.416  51.397   8.247  30.978
  51.695   7.881  35.973  78.687  32.021  35.214  79.019  31.541  35.599  78.141
  32.712  16.917  61.222  24.410  17.314  60.812  25.179  16.168  61.706  24.757
  15.534   9.823  22.039  16.242   9.487  21.489  15.677  10.769  22.062  64.078
  18.690  11.959  63.813  19.293  12.655  63.903  17.820  12.317  33.821  67.272
   3.461  33.605  68.052   2.949  34.444  66.793   2.914  48.404  20.692   2.532
  49.208  20.808   2.025  48.508  19.840   2.955  35.671   0.890   6.113  35.956
   1.154   5.238  35.038   1.560   6.371  40.645  71.619   7.317  41.050  70.916
   7.825  40.622  72.365   7.916  27.845  72.239  16.569  27.956  73.174  16.740
  27.919  71.827  17.430  46.035  16.672  47.590  45.444  17.411  47.441  45.650
  16.204  48.331  72.595   4.382  51.458  73.219   3.677  51.631  71.755   3.936
  51.346  72.710  72.189  62.841  72.461  73.113  62.808  72.586  71.875  61.946
  54.425  59.517   7.754  55.101  60.125   7.455  53.980  59.241   6.952  55.585
  65.230  62.112  54.724  65.643  62.172  56.047  65.524  62.897  68.145  41.653
  16.360  67.237  41.827  16.114  68.341  42.306  17.032   1.295  26.745  64.453
   0.786  26.527  63.672   1.394  25.913  64.915  55.523   3.725  69.528  56.227
   4.342  69.726  55.379   3.821  68.586  10.496  53.821  45.005   9.572  54.022
  45.158  10.816  54.553  44.478   1.914  21.999   5.553   2.530  22.155   6.269
   1.902  21.048   5.450   3.337  63.906   5.123   3.807  64.323   4.401   3.518
  62.972   5.019  11.833  72.056  47.836  12.106  72.973  47.874  10.895  72.093
  47.650  31.332  58.591  71.501  31.088  59.013  72.325  30.753  58.985  70.849
  14.631   2.435  21.236  15.219   2.337  21.985  13.753   2.354  21.609  24.253
  51.487  17.559  24.923  51.721  18.202  23.427  51.735  17.973  13.408  73.835
   8.473  13.074  74.228   9.280  12.792  73.130   8.278  61.903  44.877  40.904
  61.894  44.384  40.084  61.012  45.213  40.991   6.116   9.198  61.361   6.601
   9.791  61.935   5.952   9.713  60.570  27.751  65.893   3.630  27.737  65.371
   4.433  26.839  65.909   3.340  59.579  73.862  39.050  60.427  74.274  39.214
  59.202  74.368  38.330  21.947  16.920  55.611  21.550  17.153  54.771  21.214
  16.613  56.145  74.095  44.179  56.192  74.727  44.598  55.607  73.630  43.555
  55.636   8.301  71.997  41.092   7.718  71.381  40.648   7.960  72.860  40.859
  38.610  78.961  19.212  38.154  78.120  19.231  37.914  79.608  19.100  29.375
   5.218  44.498  29.211   4.959  45.405  28.504   5.289  44.108  71.064  38.996
  16.836  70.159  39.123  16.552  71.544  38.809  16.030  19.151  56.376   3.105
  19.276  57.136   3.674  19.998  55.929   3.114   4.734  49.844   8.847   4.994
  49.090   8.318   4.150  50.346   8.279  15.245  78.091  69.006  14.989  77.345
  69.548  15.966  78.499  69.485  50.582  75.965  18.348  50.059  75.171  18.461
  51.191  75.751  17.641  67.080  48.861  53.320  66.147  48.848  53.537  67.337
  47.939  53.316  70.973  40.014  56.074  70.725  40.886  56.382  71.244  39.549
  56.866  63.477  50.229   0.694  63.653  49.720  -0.097  62.526  50.194   0.795
  58.661  55.534  33.335  59.484  55.843  32.955  58.587  56.007  34.163   9.374
   6.297  43.651   9.333   5.388  43.949  10.281   6.416  43.371  48.490  37.829
   6.741  48.124  37.471   7.550  47.968  38.613   6.569  40.189  22.882  66.967
  40.147  22.095  66.425  39.289  23.209  66.985   0.127  62.437   9.813   0.154
  62.680   8.887   0.393  63.231  10.277   6.994  51.873  17.784   6.766  51.133
  17.222   6.229  51.989  18.348  20.739   8.566  44.548  21.440   8.064  44.963
  20.873   8.434  43.609  41.216  77.416  41.261  41.236  77.357  42.216  42.109
  77.201  40.989  24.890  14.570  57.169  25.689  15.077  57.028  24.192  15.225
  57.191   2.392  77.292  10.091   1.862  76.582  10.454   2.846  77.663  10.847
  58.442  66.442  40.855  58.204  66.081  40.001  59.213  65.940  41.120  70.583
  48.698  65.446  71.395  48.860  65.927  70.043  49.469  65.620  43.140  60.402
   3.892  43.349  60.319   2.962  42.340  60.926   3.912  15.101  19.730  35.589
  15.015  19.333  36.456  14.665  20.578  35.670  61.494  40.532  25.992  61.303
  40.923  26.844  60.641  40.473  25.559  54.729   5.907  22.128  53.865   5.512
  22.013  54.945   6.265  21.267  67.819  55.513   3.112  67.258  54.832   2.742
  67.217  56.091   3.581  74.363  49.517  49.231  73.593  50.064  49.384  74.214
  48.739  49.769  70.230  11.679  31.342  70.223  10.926  30.751  70.260  12.439
  30.761  37.426  43.083  70.447  36.487  43.021  70.270  37.504  42.914  71.386
  48.071  13.979  71.165  47.447  13.464  70.654  48.917  13.814  70.749  60.806
  52.406   9.011  61.499  51.746   9.000  60.682  52.608   9.939  64.252  14.694
  43.818  65.066  14.575  43.329  63.632  14.097  43.399  45.509  57.608  28.668
  46.248  57.014  28.537  45.705  58.361  28.110  17.819  68.369  62.733  18.558
  68.604  62.173  17.813  67.412  62.732  30.938   8.594  34.586  31.574   7.950
  34.275  30.587   8.988  33.788  56.894  79.061  58.028  55.987  78.756  58.005
  56.879  79.892  57.555  72.890  56.354  45.524  72.642  56.244  44.606  73.118
  55.472  45.818  49.586  49.910   8.294  48.756  50.386   8.320  49.417  49.105
   8.782  21.013  75.680  63.599  21.664  76.361  63.770  20.188  76.156  63.509
   9.152  62.638   8.464   9.407  63.399   8.985   9.899  62.043   8.527  36.749
   0.909  18.646  35.998   1.279  19.111  36.504   0.954  17.722  42.405   3.477
  13.879  41.966   3.113  14.648  43.288   3.687  14.185  69.422  31.632  65.310
  68.605  31.309  65.691  69.501  32.528  65.637  36.286  13.487  70.509  35.508
  13.742  71.005  36.633  14.311  70.167  55.952  53.098  47.353  55.412  52.492
  47.859  56.784  53.130  47.825  45.742  48.686  18.421  46.524  48.146  18.309
  45.488  48.552  19.334  57.507  35.046  60.066  57.513  35.605  59.289  56.692
  34.549  59.997  69.240  44.442   2.000  70.099  44.069   2.198  69.158  44.363
   1.049   0.607  74.821   1.238   0.005  75.531   1.014   0.330  74.539   2.110
  24.105  23.051   8.414  23.884  22.195   8.780  23.474  23.652   8.810  55.614
  33.146  65.220  56.520  32.969  64.966  55.539  34.100  65.185  45.361  77.411
  14.894  44.715  78.095  14.718  45.546  77.029  14.036  29.780   2.994  33.100
  29.574   3.656  32.439  28.943   2.565  33.278  71.179  26.862  60.729  71.024
  27.782  60.945  70.553  26.672  60.030  50.419  32.444  67.871  50.052  31.958
  68.609  50.638  31.771  67.227  29.963  76.990  17.017  29.446  77.746  16.738
  30.579  77.346  17.657  40.357  58.614  14.744  41.195  58.159  14.660  39.711
  57.914  14.836  35.359  71.517   6.229  35.727  71.881   5.425  36.119  71.345
   6.785  40.412  63.232   7.020  39.615  63.458   6.541  41.102  63.739   6.591
   3.902  19.849  70.170   3.329  19.684  69.422   4.267  20.719  70.006  40.658
  61.554  10.799  40.861  62.173  11.500  41.111  61.904  10.032  69.628  46.656
  14.273  69.771  46.491  15.205  69.874  47.573  14.151  15.529  55.362  14.275
  15.715  55.316  13.337  15.067  56.193  14.387  38.640  19.435   8.159  38.121
  18.751   8.582  39.543  19.237   8.405  35.609  13.410  56.458  35.267  14.256
  56.167  36.560  13.520  56.446  59.780  16.760  52.107  60.040  16.086  52.736
  59.013  17.174  52.503   4.487  60.598  50.412   3.720  61.100  50.687   5.136
  61.261  50.176  42.704  75.941  69.018  43.509  75.541  69.349  42.186  75.203
  68.696  29.766  55.683   7.315  30.359  55.314   7.969  29.720  56.614   7.530
  16.382  18.833  56.582  16.811  19.480  57.142  16.956  18.757  55.820   1.908
  73.838  28.801   1.820  74.462  28.081   2.590  74.213  29.360  68.127  67.932
  21.263  68.675  67.350  21.789  67.860  67.399  20.514  55.619  54.037  33.824
  56.336  54.310  34.396  55.795  54.477  32.993  44.448  24.677  63.507  44.039
  23.828  63.674  43.751  25.314  63.664  12.032  64.242  20.623  12.622  64.858
  20.189  11.694  64.725  21.377  35.227  48.604  15.621  35.749  48.701  16.418
  34.404  49.051  15.819  19.345  39.265  69.361  20.102  39.004  69.884  18.860
  39.867  69.924  70.215  41.512   3.586  70.048  41.446   2.646  70.422  42.436
   3.728  46.750  49.358  11.546  47.285  48.633  11.222  46.115  48.944  12.131
  53.571  58.234  22.332  52.798  58.788  22.441  53.464  57.841  21.466   9.028
  74.599  64.648   8.994  74.500  63.696   9.944  74.805  64.834  68.255  75.542
  21.978  68.564  75.052  22.740  69.041  75.964  21.631  66.170  22.294  32.017
  66.883  21.958  32.559  66.408  23.205  31.845  69.811  52.248   9.733  69.436
  53.090   9.474  69.078  51.635   9.689  50.714  61.818  48.678  50.838  60.875
  48.789  51.600  62.180  48.703  55.006  25.358  42.419  55.694  25.307  41.755
  54.211  25.555  41.924   6.678  41.788  60.451   7.336  42.212  61.002   6.010
  42.460  60.315  16.620  15.152  22.390  16.709  15.998  22.828  16.896  15.318
  21.489  59.163  66.192  51.320  58.510  65.601  51.695  59.838  66.263  51.995
  70.427  33.064  16.515  69.499  33.162  16.728  70.869  33.072  17.365  48.145
  64.432  57.541  48.767  64.808  56.918  47.451  65.087  57.611  60.302  49.022
  11.257  60.351  49.954  11.468  61.095  48.850  10.748  18.142  48.310  10.662
  18.911  48.348  11.231  18.392  48.816   9.889  50.791  11.148  21.662  50.498
  10.268  21.900  50.771  11.637  22.485  69.722  23.656  34.630  69.832  23.880
  35.555  69.448  24.474  34.216  53.384  15.809   5.175  54.310  15.600   5.299
  53.287  16.690   5.536  14.513  18.309   3.234  15.035  19.040   3.566  13.818
  18.724   2.724  73.735   2.388  65.710  73.448   3.095  66.288  74.244   2.827
  65.029  27.302  70.260  39.798  27.744  71.064  40.073  27.404  70.245  38.846
  29.406  40.666   1.778  30.127  40.217   1.335  29.622  41.596   1.703  56.875
  39.277  27.511  57.406  38.749  26.915  55.971  39.069  27.275  60.745  73.449
  69.862  61.083  72.845  70.523  60.513  74.237  70.353  10.677  32.342  32.657
  10.102  31.782  32.136  10.085  32.959  33.088  20.002   8.238  61.754  19.584
   8.822  61.121  20.271   8.814  62.470   1.350  61.676  53.564   1.464  61.922
  52.646   1.816  62.354  54.053  21.817  69.426  13.571  21.787  68.508  13.303
  22.750  69.644  13.577  16.572  63.606  43.730  16.836  62.749  43.394  16.212
  64.061  42.968  30.138  59.999  49.455  29.187  60.086  49.519  30.460  60.248
  50.322  55.217  24.142  37.722  55.924  24.457  38.285  54.418  24.330  38.213
   2.509  73.643   3.114   2.766  74.436   2.643   1.630  73.834   3.442  63.211
  75.643   8.055  64.162  75.552   8.120  62.896  74.753   7.897  58.586  59.220
   5.826  57.657  59.142   5.609  58.766  58.462   6.382  20.926  51.085  50.698
  20.287  50.480  50.321  20.490  51.936  50.678  49.514  67.930  13.671  50.015
  67.298  13.156  49.773  68.783  13.323   1.390  70.666  17.251   0.809  70.759
  18.006   2.147  71.213  17.461  26.895  20.716  33.665  26.772  19.798  33.906
  27.838  20.860  33.742  13.480  60.911  58.736  13.985  61.533  58.212  12.580
  61.234  58.689  54.878  45.979  10.162  54.907  45.450   9.365  54.241  46.667
   9.969  15.479  33.735  61.715  15.206  33.413  62.575  16.175  34.364  61.905
  66.301  55.356  35.327  65.503  54.972  35.689  66.889  54.611  35.198  15.253
  67.216   9.544  15.663  67.408   8.701  15.987  67.028  10.129  21.206   0.061
  65.097  21.971   0.241  64.550  21.535   0.116  65.994  73.443  25.450  70.427
  74.280  25.779  70.097  72.786  25.865  69.868   1.228  14.635  62.729   0.746
  15.183  63.347   1.896  14.204  63.261  14.498  60.307   3.150  13.776  60.607
   3.702  14.089  60.108   2.308  42.953  76.498  22.079  43.035  76.719  21.151
  43.762  76.824  22.475  69.940   1.301  46.225  70.065   2.119  45.742  70.828
   0.985  46.392  69.360  65.161   2.044  68.460  65.474   2.133  69.590  64.841
   2.916  52.981  72.926  60.681  52.693  72.378  61.411  53.443  72.324  60.098
   8.139  37.217  13.594   8.384  36.301  13.468   8.571  37.472  14.409  19.495
  30.260  16.661  18.562  30.086  16.788  19.778  30.657  17.484  26.254  31.334
  64.536  25.451  31.158  65.026  26.647  32.084  64.982  17.504  42.402  60.301
  17.277  41.508  60.045  18.424  42.496  60.054  59.704  27.040  12.871  59.494
  27.959  13.036  59.774  26.977  11.918  41.567  44.854  12.882  41.514  44.956
  11.932  42.414  45.232  13.118  61.301  63.011  63.450  62.129  62.963  63.928
  61.398  62.377  62.739   0.446   0.995   9.249  -0.455   0.683   9.170   0.981
   0.264   8.941  21.235  42.604  11.570  21.824  43.302  11.856  20.363  42.998
  11.605  15.656  52.393  40.474  14.920  52.991  40.605  16.432  52.935  40.614
  42.675  12.043  69.457  42.518  12.739  68.819  43.106  11.351  68.955  13.201
  59.815  36.802  13.989  60.320  37.004  12.593  60.027  37.510  61.557  30.037
  25.811  61.298  30.534  26.587  61.683  30.699  25.133  59.227  67.394  58.089
  59.840  67.006  57.465  58.402  66.934  57.933   9.179  38.171  51.452   9.645
  38.460  52.237   9.418  37.250  51.357  35.067  41.506  62.294  35.546  42.334
  62.333  34.562  41.559  61.482  31.164  27.425  16.695  30.556  27.993  16.221
  31.463  27.957  17.433  61.684  68.585  29.734  61.236  69.183  30.333  62.391
  68.207  30.258  43.508  22.100  23.349  43.339  22.822  23.954  44.427  21.877
  23.492  32.735  27.295  57.009  33.458  27.914  56.904  33.150  26.433  56.966
  15.656  28.550   4.380  16.311  29.070   3.913  14.920  29.150   4.505  17.180
  70.845  58.426  16.893  70.909  59.337  17.933  70.255  58.452  68.054   3.924
  63.968  68.548   4.022  63.154  67.670   4.788  64.120  61.618  13.561  23.745
  61.765  14.350  24.266  60.672  13.545  23.596  27.608  32.330  55.311  27.189
  32.752  54.560  26.955  31.707  55.630  41.818  12.844  19.269  42.385  12.743
  18.504  41.261  13.593  19.056  40.567  26.285   6.956  39.858  25.802   6.533
  40.279  27.197   6.940  42.702   0.901  64.846  43.476   0.341  64.887  43.026
   1.732  64.498  52.222  22.933  30.411  52.422  22.686  31.314  53.078  22.998
  29.987  18.949  24.779  56.565  18.893  24.425  55.678  18.038  24.907  56.830
   8.531  67.043  11.375   8.576  67.982  11.553   7.651  66.908  11.024  70.486
  42.889  14.579  69.657  43.337  14.753  71.080  43.214  15.256  27.570  76.894
  34.755  28.077  77.647  34.451  26.701  77.250  34.942   0.181  21.108   8.712
  -0.303  21.186   9.533   0.874  21.765   8.779  65.176  17.533  25.369  65.850
  18.210  25.312  64.402  17.931  24.970  38.084  35.125   4.449  38.319  34.567
   5.190  38.591  34.775   3.716  29.628  61.418  67.348  29.269  61.224  66.482
  29.424  62.342  67.491  60.388  70.754   2.710  60.887  69.944   2.812  60.620
  71.277   3.477  20.364  62.888  53.049  20.306  63.721  52.580  21.249  62.572
  52.866  68.011  16.506  47.470  67.362  17.057  47.907  67.651  15.620  47.526
  38.167  72.016  63.644  38.715  71.564  63.002  37.291  71.655  63.509  66.399
   9.795   5.955  66.927  10.250   5.299  66.680   8.882   5.898  51.116  78.112
  55.841  51.626  78.866  55.548  50.264  78.477  56.080  71.973  37.344  21.964
  71.759  36.429  21.783  71.852  37.789  21.126  20.302   6.150  67.931  20.845
   6.927  68.059  20.051   6.183  67.008  53.344  15.717  41.550  54.243  16.014
  41.691  52.918  16.448  41.102  64.194  35.127  47.210  65.011  34.860  47.631
  64.469  35.518  46.381  35.280  66.216   1.019  35.325  65.300   0.744  36.007
  66.639   0.563  13.656  40.759  20.157  14.365  40.568  19.544  13.146  41.446
  19.728  13.244  45.981  64.050  13.527  46.803  64.451  13.884  45.336  64.350
  55.080  19.146  59.479  55.745  18.868  60.109  55.361  18.760  58.649  14.751
  46.553  46.206  15.373  46.810  46.887  14.758  45.596  46.223  48.014  54.906
  34.459  48.231  54.408  35.247  48.708  55.562  34.391  62.617  39.600  22.131
  61.990  39.101  22.655  63.455  39.163  22.281  23.606  39.084  70.292  22.787
  38.869  70.738  23.449  38.849  69.378  70.299  76.243  61.493  70.704  76.055
  62.340  70.345  77.196  61.412   3.131   2.409   3.026   3.126   2.106   3.934
   2.970   3.350   3.086  18.080  52.072  71.018  18.365  52.706  71.675  17.124
  52.093  71.064  67.716  26.844  71.225  66.885  27.315  71.173  68.272  27.398
  71.772   4.748  75.259  51.016   4.502  74.695  51.749   5.657  75.500  51.193
  58.649  71.966  55.286  59.139  71.290  55.753  58.454  71.576  54.434  20.609
  14.562   5.350  21.155  14.762   6.111  21.192  14.679   4.600  72.335  55.425
  67.445  72.517  54.640  67.961  71.613  55.172  66.870  59.554   3.592  42.285
  60.441   3.827  42.560  59.682   3.001  41.544  35.789  78.063  71.139  35.624
  78.079  72.082  36.652  77.657  71.054  20.114   4.622  23.983  19.290   5.052
  23.754  20.274   4.878  24.891  69.272  49.925  -0.027  68.426  49.476  -0.018
  69.774  49.504   0.671  18.877   0.481  21.654  19.544   0.650  20.988  19.185
   0.955  22.427  20.501  18.941  44.431  20.697  18.228  45.038  20.851  19.723
  44.858  52.213  78.190  44.876  52.070  77.957  43.958  53.110  78.523  44.902
  25.817  70.828  65.034  26.227  70.103  65.505  26.523  71.461  64.906  45.993
   0.699  70.736  46.133  -0.245  70.807  46.764   1.088  71.149  59.867  54.532
   7.534  60.218  53.820   8.070  58.924  54.369   7.506  69.999  71.483  17.415
  70.673  71.322  18.075  69.188  71.178  17.822  11.620  50.503  52.701  11.800
  49.615  52.391  11.447  50.399  53.637   7.365  48.339   7.714   7.020  47.729
   8.366   8.028  48.843   8.184  28.980  25.073  14.072  28.146  25.509  14.246
  29.500  25.225  14.861  65.845  51.831  21.323  65.155  52.191  20.765  65.521
  51.957  22.215  72.198  79.667  46.652  71.585  78.933  46.704  72.597  79.708
  47.522  53.214  75.281  66.718  53.670  75.123  67.545  52.285  75.253  66.948
  62.353  34.342  44.855  62.477  35.283  44.729  61.406  34.216  44.794   5.096
  65.047  28.147   5.250  64.168  28.494   5.795  65.580  28.526   2.161  74.054
  38.496   2.794  73.359  38.317   1.612  74.086  37.712   0.604  14.909  71.052
   0.602  15.833  70.802   1.186  14.490  70.416  32.227  46.895  68.333  33.156
  46.712  68.474  31.821  46.741  69.185  21.171  36.866  50.405  21.430  36.700
  49.498  21.434  36.077  50.878   5.544  49.228  70.414   4.609  49.085  70.556
   5.962  48.881  71.203  41.165  53.516  53.711  40.453  53.666  53.090  40.749
  53.574  54.571  47.005  14.087  59.435  47.751  13.489  59.491  47.399  14.959
  59.401  69.866  59.150  61.080  69.123  58.892  60.534  70.505  59.505  60.462
  29.053  56.001   1.382  28.307  55.404   1.325  29.321  55.964   2.300  62.848
  18.808  61.159  61.985  18.732  60.752  63.356  18.092  60.778  60.149  24.865
  14.071  60.210  25.306  14.918  59.852  25.546  13.468  19.937  69.829  44.273
  20.726  69.590  43.787  20.003  69.338  45.092  56.098  48.474  66.543  56.167
  48.673  67.476  56.947  48.727  66.180  67.145  19.401  44.973  66.213  19.372
  44.757  67.587  19.420  44.124   5.376   7.022  20.004   5.843   6.218  20.233
   4.732   6.747  19.352  46.782  24.801  64.889  47.337  24.167  64.434  46.030
  24.920  64.309  66.806  35.984  24.161  65.883  36.037  24.409  67.178  35.335
  24.757  37.181  20.903  67.259  37.262  21.856  67.224  36.584  20.739  67.989
  16.739  32.791  31.393  17.227  33.260  30.716  17.225  31.976  31.519  16.061
  73.260  71.430  16.216  73.001  70.522  15.298  72.747  71.698   1.515   8.609
  66.222   1.705   8.052  65.467   2.036   8.235  66.932  46.687  17.154  27.309
  47.512  16.739  27.560  46.909  17.682  26.542  10.759  72.113  17.503  10.186
  72.534  16.863  10.360  71.256  17.655  45.973  38.186  17.745  46.293  37.417
  18.218  45.111  37.926  17.420  66.107  33.329   2.561  66.137  33.115   3.493
  66.978  33.676   2.367   5.806  75.144  58.534   5.392  76.001  58.630   6.745
  75.324  58.579  31.938  64.134   3.403  32.412  63.799   2.642  31.165  64.561
   3.035  42.343  79.476  39.467  42.287  79.751  40.382  41.528  79.786  39.073
  23.291  22.834  55.006  22.705  22.466  55.667  22.746  23.453  54.520  33.091
  55.666  48.038  33.842  56.207  47.794  32.459  56.285  48.403   7.966  53.306
  22.905   7.307  52.708  23.257   7.463  54.051  22.577  51.624  52.943  63.942
  51.729  53.074  64.885  52.213  52.218  63.734  16.491  61.668  63.045  17.424
  61.518  63.198  16.413  61.744  62.094  23.688  28.934  56.269  23.779  29.116
  57.205  23.441  28.010  56.228  73.579  64.249  52.984  72.897  64.092  52.331
  73.120  64.658  53.717  67.215  30.349  66.471  66.946  29.907  67.276  66.393
  30.594  66.046  52.630  77.920  10.257  52.612  78.371  11.101  52.762  76.999
  10.480  53.624  38.400  18.130  52.833  38.939  18.129  53.395  37.639  18.664
  24.542  50.978   7.726  24.225  51.829   7.421  24.104  50.343   7.158  43.573
  38.251   1.823  43.965  38.575   1.012  43.998  37.406   1.973  65.696  61.559
   4.847  66.055  60.953   5.495  66.229  61.417   4.065  68.548  41.705  51.621
  68.917  41.416  50.787  68.327  40.893  52.079  72.796  10.353  61.177  72.463
  10.703  62.003  73.335  11.058  60.818   1.519   1.209  43.717   1.116   0.525
  44.251   2.461   1.076  43.827  17.207  16.821  45.883  16.904  16.157  46.503
  17.742  16.335  45.255  68.181  43.911   4.601  68.498  44.112   3.720  68.942
  44.047   5.166  73.572   2.792  57.627  73.366   2.719  56.695  74.402   3.269
  57.652  51.646  10.963  48.039  52.485  10.694  48.414  51.020  10.863  48.756
  69.282  47.522  67.744  68.658  46.923  67.333  69.627  48.043  67.020  29.053
  20.524  57.421  28.887  19.606  57.207  29.697  20.809  56.772  51.383  68.064
  29.862  52.016  67.747  30.506  51.575  67.561  29.070  46.382  79.695  32.989
  46.491  80.597  32.689  45.619  79.373  32.509  18.499  77.006  62.960  17.610
  76.659  63.043  18.645  77.067  62.016   6.137  56.361   5.628   6.765  55.893
   5.077   6.276  56.003   6.505  13.540   1.633  59.114  13.040   0.944  58.677
  14.120   1.164  59.713  18.117  23.338  10.908  18.612  24.135  11.097  17.380
  23.363  11.518  66.047  30.963  32.685  66.249  30.833  33.611  66.765  31.504
  32.356  69.745  28.686  34.577  69.560  28.522  35.502  69.820  29.638  34.512
  67.912  33.646  33.493  67.055  33.751  33.904  68.343  34.492  33.617  58.110
   9.416  16.870  57.257   9.507  17.296  57.953   9.676  15.963  35.802  74.471
  58.842  36.323  74.300  59.627  35.890  73.674  58.318  23.170  11.643  57.142
  23.895  12.259  57.033  22.412  12.099  56.775  42.766  36.583  64.054  43.333
  36.764  64.804  41.933  36.998  64.277  33.446  72.586  55.789  33.248  71.681
  55.546  33.930  72.934  55.040  72.857  75.954  52.034  72.844  76.593  51.321
  73.062  76.471  52.814  17.339  40.051   7.118  17.928  39.323   6.917  17.895
  40.695   7.557  36.774  22.933  20.287  37.533  23.300  20.741  37.118  22.171
  19.822  51.681  13.680  35.244  50.813  13.292  35.354  52.267  12.931  35.140
  50.659   5.255  70.491  51.161   6.048  70.681  51.260   4.538  70.689  73.145
   8.185  23.177  72.992   7.322  23.561  72.451   8.283  22.525  23.419  19.014
  15.663  22.954  18.635  14.917  24.136  18.404  15.833  27.864   8.661  41.568
  27.500   8.003  40.976  28.573   9.066  41.068  28.020  12.910  42.083  28.385
  13.761  41.841  27.425  13.103  42.808  62.684  26.786  11.554  62.601  25.836
  11.474  62.036  27.135  10.941  26.902  47.556  65.549  27.550  46.922  65.241
  27.004  48.306  64.962  23.495  63.130  49.519  23.861  63.208  48.638  23.304
  62.197  49.618   6.065  33.095  70.449   6.053  32.339  71.035   5.816  33.833
  71.006  21.195  24.384  27.296  20.649  24.352  28.081  22.018  23.971  27.559
  59.750  17.312  57.719  59.706  18.176  57.310  59.534  17.471  58.638  15.032
  59.356   7.769  15.532  60.110   7.454  15.028  59.453   8.721  60.201  21.327
  54.148  59.868  20.756  53.455  61.036  20.934  54.401  57.956  31.801  26.370
  57.630  30.926  26.581  57.326  32.396  26.777   2.787  54.061  72.047   3.039
  54.794  71.485   1.918  53.809  71.735  21.974  60.681   3.186  21.986  59.724
   3.165  22.897  60.933   3.172  16.982  13.890  53.678  17.719  14.321  54.111
  17.023  12.983  53.981   2.912  47.424  23.849   3.324  48.118  24.363   2.033
  47.341  24.219  49.124  22.178   6.313  49.609  22.080   7.132  48.460  21.489
   6.344  20.241  11.642  13.184  20.528  10.822  12.783  20.875  12.292  12.880
  48.988  23.630  62.491  48.248  23.072  62.251  49.179  24.130  61.698  51.391
  70.640  63.589  50.692  70.008  63.423  50.937  71.476  63.697   7.191  74.065
  21.204   7.238  74.814  21.799   7.087  73.308  21.781  64.814  36.899  22.064
  64.350  36.657  22.866  65.164  37.771  22.243  15.945   4.032   0.562  16.216
   4.385   1.410  15.418   4.729   0.170  57.550  12.399  61.154  57.110  11.735
  60.623  58.043  11.898  61.804  64.700  22.963  53.627  65.621  22.767  53.452
  64.720  23.550  54.383  39.166  19.357  57.070  39.141  18.406  56.957  38.416
  19.677  56.568   6.953  54.031  48.361   6.596  53.243  47.951   6.211  54.634
  48.406  50.427  25.758  14.899  50.224  25.821  15.832  49.999  26.520  14.509
  36.276  61.363  70.705  36.465  60.987  71.565  35.435  60.980  70.456   0.176
  24.619   8.544  -0.396  23.870   8.713   0.923  24.487   9.127  71.622  64.130
  60.232  71.226  64.617  60.954  70.883  63.707  59.794  57.627  14.524  70.045
  57.851  14.723  70.954  57.016  13.789  70.104  55.274  67.583  38.840  54.450
  67.146  38.623  55.921  66.878  38.861  39.162  48.228  71.174  39.012  48.358
  70.238  40.112  48.135  71.254  53.722  69.512  63.938  52.877  69.962  63.931
  54.145  69.784  63.124  14.529   8.657  24.713  14.880   9.173  23.987  14.335
   9.303  25.393  21.139  72.002  70.670  21.121  72.849  70.225  21.091  72.220
  71.601  53.485   7.665  62.784  52.971   7.634  61.977  54.102   8.384  62.648
  47.514  32.858  67.407  47.390  33.377  66.612  48.419  32.552  67.354  65.406
  25.498  60.994  64.972  25.860  61.766  66.328  25.731  61.107  37.713  78.525
  53.948  37.868  78.941  54.796  36.816  78.769  53.722  19.433  60.960  69.157
  20.099  61.647  69.187  18.613  61.413  69.354  60.967  42.810   2.979  61.252
  43.610   3.420  61.719  42.549   2.447  44.008  31.565   7.338  43.066  31.493
   7.189  44.237  32.434   7.007  35.842  62.949  22.942  35.427  63.188  23.771
  36.534  62.336  23.189  26.943  19.744   2.847  26.396  18.994   2.614  27.740
  19.630   2.330   2.756  47.512  67.592   3.594  47.973  67.550   2.120  48.190
  67.819  56.470  40.744  57.605  56.412  40.340  58.471  57.330  40.483  57.276
  40.968  23.437  50.720  40.540  22.601  50.536  41.792  23.396  50.234  17.971
  20.685  69.669  18.270  21.570  69.878  18.566  20.387  68.981  44.522   2.172
  40.901  44.430   1.301  41.287  44.485   2.769  41.648  41.537  68.236  56.687
  41.547  67.601  57.403  40.616  68.296  56.433  11.901  44.038  22.879  11.081
  43.549  22.803  12.244  43.798  23.739  62.522   9.978  68.592  61.576   9.914
  68.463  62.638   9.930  69.540  43.564  49.774   4.385  43.594  49.228   5.171
  44.481  49.962   4.189  17.803  26.945  28.058  17.400  27.619  28.606  18.146
  26.304  28.680  26.505  14.710  29.271  26.446  14.920  30.203  27.445  14.672
  29.093  25.584  10.175  52.002  25.681   9.668  52.808  24.638  10.281  51.898
  72.470  53.705  30.780  73.061  54.428  30.571  72.688  53.025  30.142  64.424
  41.202   3.479  64.081  41.365   2.600  65.363  41.072   3.349  42.359  51.681
  12.588  41.866  52.293  13.134  41.860  51.633  11.772  19.974  11.342  18.020
  20.088  12.222  17.659  20.132  10.757  17.280  19.561  64.609  59.256  19.012
  64.743  60.028  18.939  64.464  58.543  44.361  15.239  69.561  43.876  15.269
  68.736  43.925  15.882  70.119   1.668  14.425  37.622   2.212  13.651  37.475
   1.898  15.019  36.907  72.844  12.880  71.703  73.590  13.433  71.937  72.372
  13.383  71.040  11.037   6.551  20.936  11.888   6.979  21.029  10.860   6.179
  21.800  69.622   5.002  18.723  69.394   4.507  17.936  70.466   4.643  18.996
   4.639   1.394  43.964   5.574   1.540  43.819   4.207   1.958  43.323  69.955
  46.013  61.185  70.843  45.872  60.857  70.076  46.285  62.095  61.125  47.267
  53.939  61.987  47.088  53.562  60.693  46.413  53.965   9.636  49.142  20.240
   9.907  50.056  20.323   8.740  49.126  20.577  45.493  18.318  60.201  45.854
  18.828  60.926  46.243  17.837  59.850  16.385  33.773  43.907  17.240  33.610
  43.509  15.852  33.023  43.646  42.508  25.879   4.723  42.040  25.630   3.926
  41.842  25.856   5.410  52.877  14.978   2.344  53.074  14.502   3.151  52.361
  14.363   1.823   9.263  47.405  55.404   8.546  46.880  55.760  10.051  46.898
  55.598  30.553  11.062  23.529  31.504  10.966  23.570  30.242  10.227  23.180
  30.246  72.992  55.780  30.721  73.005  54.949  29.651  73.740  55.728  16.669
  30.006  41.357  17.236  29.998  42.128  16.939  30.784  40.869  64.076  59.050
  14.409  63.329  59.311  14.948  63.717  58.968  13.525  41.303  41.569  63.710
  40.637  42.087  63.258  42.047  41.557  63.108  27.877  68.152  50.222  28.602
  68.207  49.600  27.147  67.806  49.709  54.976  28.059  59.839  55.817  28.515
  59.819  54.892  27.674  58.967  72.621  50.492  26.487  72.510  49.639  26.908
  73.122  50.304  25.694  15.997  19.165  25.849  16.178  18.375  26.359  15.224
  19.547  26.266  62.054  48.103  59.926  61.846  47.820  59.036  61.866  47.339
  60.471  50.466  15.287  21.716  50.027  16.025  21.293  51.370  15.581  21.830
  56.352  74.797  17.768  55.897  74.601  16.949  55.659  75.080  18.365  72.915
  53.806  70.003  73.125  54.709  70.238  72.000  53.697  70.264  49.605   9.732
  18.844  48.814   9.496  19.328  50.315   9.302  19.322  29.799  51.418   3.451
  30.116  50.557   3.179  29.414  51.793   2.659  61.382   6.687  64.393  61.323
   7.565  64.770  61.001   6.115  65.059  28.030  58.401  26.168  27.967  57.978
  27.024  27.415  59.134  26.217  45.265  51.054  67.074  44.741  50.717  67.801
  46.146  50.716  67.236   1.774  77.742   1.319   1.907  78.684   1.211   0.841
  77.611   1.151  74.248  79.254  45.054  73.627  79.731  45.605  74.565  78.543
  45.612  35.404  36.567  69.410  35.709  37.302  69.942  35.324  35.841  70.029
  61.576  54.603  27.479  61.916  54.336  26.625  60.806  54.051  27.614  57.613
  44.278  52.382  57.048  44.349  53.151  57.711  43.336  52.242  57.277  59.050
   8.885  57.859  58.308   8.723  56.668  58.735   9.553  63.005   8.037   7.211
  62.287   8.633   7.427  63.507   7.964   8.022  13.301  12.213  31.268  13.207
  13.101  30.924  14.115  12.236  31.772  12.693  41.851  28.209  12.826  41.021
  28.667  12.000  42.289  28.703  53.951  15.124  49.062  53.601  14.910  48.197
  54.399  14.326  49.343  20.901  25.133  17.741  21.266  24.989  18.614  21.665
  25.288  17.185  70.661  11.723  36.818  70.520  12.204  36.003  71.362  12.201
  37.261  53.624  46.437  56.404  54.558  46.479  56.610  53.392  47.334  56.162
  47.035  70.252   2.434  47.894  70.582   2.698  47.223  69.631   1.730  46.403
  62.283  39.548  45.799  61.549  39.442  46.392  62.728  38.700  12.797  62.361
  45.466  11.885  62.069  45.468  13.302  61.569  45.281  22.904  61.905  71.527
  23.621  61.361  71.854  23.275  62.363  70.773  47.173  33.765  54.935  47.173
  34.721  54.976  47.143  33.566  53.999   8.283  21.029  71.523   7.758  21.770
  71.222   8.467  21.222  72.442  27.759  32.556  20.115  28.170  32.224  20.913
  26.930  32.932  20.412  64.016  20.760  28.033  63.069  20.887  27.982  64.353
  21.139  27.220   7.207  23.198  22.596   6.766  24.038  22.471   6.544  22.635
  22.995   7.953  54.608  44.686   7.200  54.113  45.006   7.660  54.980  43.854
  53.019  25.565  34.276  52.341  26.112  33.881  53.686  26.186  34.570  47.453
  74.516  53.389  46.573  74.763  53.672  47.720  73.834  54.005  42.822   8.382
  45.451  43.290   7.600  45.744  43.440   8.828  44.872  26.749  15.592  24.740
  27.025  14.693  24.916  26.179  15.523  23.974  35.649  60.183  62.744  36.528
  59.939  62.455  35.181  59.351  62.816  19.796  22.279  17.825  19.259  22.060
  18.586  19.736  23.232  17.755  65.490  18.019   9.715  65.008  18.283  10.499
  65.842  17.155   9.931  63.031  41.519  35.777  62.107  41.352  35.591  63.240
  40.928  36.500  44.940  31.230  54.790  45.424  30.603  55.327  44.405  31.719
  55.416  15.959  66.546  22.056  16.385  65.689  22.066  16.561  67.119  22.531
  55.391  57.651  33.753  56.054  58.018  33.168  55.882  57.373  34.526  52.292
  62.984  32.020  52.430  63.346  31.145  51.395  63.234  32.243  56.212  32.090
  56.227  55.306  32.335  56.417  56.580  32.856  55.788  45.580  58.922  23.805
  45.583  58.933  22.848  45.846  58.033  24.036   0.610   1.357  38.452   1.376
   1.471  37.888  -0.133   1.359  37.849  12.859  12.189  41.232  11.993  12.596
  41.230  12.781  11.461  41.849  25.988  12.419  32.540  26.303  11.547  32.301
  25.207  12.255  33.068  38.487  59.644  24.289  39.301  59.750  23.797  37.943
  59.084  23.735  35.208  12.335  48.642  35.306  11.541  48.116  35.848  12.945
  48.276  61.208  55.665  12.416  61.138  56.614  12.525  60.511  55.443  11.799
  72.006   4.419  42.494  72.786   4.018  42.879  71.367   3.707  42.453  13.124
  77.701  14.245  14.039  77.893  14.450  13.165  77.141  13.469  33.120  78.255
  57.313  32.595  78.304  56.514  33.615  77.441  57.224  19.014  41.956   8.079
  19.166  42.890   8.224  19.806  41.531   8.406  46.204   0.353  45.228  46.509
   1.150  44.795  45.566   0.659  45.873  54.173  20.938  19.001  53.301  20.559
  19.108  54.629  20.328  18.421  54.742  36.788  13.014  54.979  36.042  12.463
  55.555  37.024  13.460  40.042  58.005  27.448  39.499  58.781  27.590  39.523
  57.282  27.801   7.870  60.205  53.504   8.470  59.575  53.904   7.395  60.585
  54.243  27.402  58.330  44.371  26.887  57.533  44.247  27.683  58.293  45.286
  47.562  51.890  54.350  46.643  52.008  54.590  47.635  52.287  53.481   2.257
  39.130  10.818   1.887  39.177  11.699   1.659  38.557  10.337   6.953  63.341
  72.196   7.867  63.227  71.936   6.454  63.170  71.398   2.110  59.553  14.854
   3.064  59.626  14.846   1.906  59.004  14.097  73.293  55.662  40.379  72.623
  55.412  39.742  74.113  55.640  39.885  73.303  36.693  41.212  73.104  36.548
  42.137  72.631  36.199  40.742  51.811  18.917  32.689  52.187  18.715  33.546
  51.852  18.090  32.209  11.847  49.635  35.860  12.514  48.949  35.886  11.057
  49.212  36.198  65.606  13.625   2.155  64.913  12.966   2.110  66.041  13.458
   2.992  42.648  70.985  19.710  41.849  71.439  19.979  42.698  71.130  18.765
   9.206  72.321  43.760  10.157  72.378  43.663   8.866  72.452  42.875  70.629
  49.040  13.887  70.302  49.366  14.726  71.279  49.688  13.615  42.296  10.562
  15.901  41.685  10.474  16.632  41.770  10.370  15.124  12.664  44.323  61.906
  13.471  44.212  61.405  12.917  44.869  62.651  29.760  34.275  10.754  30.142
  34.375  11.626  30.197  33.506  10.388  52.723  33.499  12.067  52.034  33.487
  12.731  53.351  32.839  12.361  14.830  78.696   3.062  13.914  78.618   3.330
  15.043  79.619   3.200  40.611  54.530  47.162  40.574  55.025  46.343  41.334
  53.916  47.039   7.797  78.625   0.414   7.920  77.921   1.050   7.157  79.208
   0.823  67.790  62.520  26.147  66.980  62.579  26.653  67.548  62.821  25.272
  52.739  24.628  17.041  52.990  24.603  16.118  52.621  25.558  17.233  67.759
  23.651  17.006  67.205  24.364  17.325  67.898  23.852  16.081   5.701  59.045
   9.771   5.390  59.931   9.583   6.330  59.158  10.483  51.616  15.070  14.513
  51.061  14.292  14.455  52.487  14.762  14.262   2.775  12.134  21.836   2.014
  11.879  21.315   2.535  12.981  22.212  52.324   7.855  19.267  52.169   7.714
  20.201  52.743   8.715  19.221  24.831  61.951  55.971  24.461  61.147  56.337
  24.069  62.477  55.730  71.789  44.914  52.841  72.294  45.720  52.729  72.413
  44.290  53.212  16.061  79.425  24.888  16.215  78.484  24.802  15.341  79.493
  25.515  36.841  51.320  56.725  37.619  51.434  57.271  36.131  51.713  57.234
  53.586   9.749  71.053  53.432  10.653  70.781  54.468   9.551  70.738  25.064
   0.711  27.900  25.098  -0.185  28.237  25.825   1.141  28.289  11.113  50.355
  41.910  10.457  50.031  42.527  10.988  51.304  41.904  22.704  20.810   6.459
  22.293  21.660   6.617  23.312  20.969   5.738  57.534  79.271   2.789  57.614
  80.180   2.498  56.729  79.255   3.307  29.252  58.381   7.771  30.181  58.501
   7.967  28.943  59.254   7.529   2.257  67.060  68.689   1.506  67.571  68.990
   2.344  66.359  69.335  27.804  10.574  16.444  28.501  10.004  16.120  27.144
   9.973  16.790  40.180  58.257  56.898  39.466  58.287  56.261  40.756  57.561
  56.580  23.700   5.995  54.281  23.657   5.982  55.238  22.787   6.062  54.002
  28.537  10.962  66.245  27.902  10.275  66.445  28.243  11.325  65.410  71.075
  70.149   4.408  71.246  70.867   3.798  70.673  69.468   3.868  17.104  46.084
   3.098  16.971  46.564   2.281  16.853  45.184   2.891  18.391  21.302  63.231
  18.455  21.529  62.304  17.457  21.158  63.379  55.701  58.718  52.571  55.875
  59.551  52.133  54.897  58.872  53.068  22.689  30.157  48.085  23.074  29.665
  47.359  22.207  29.502  48.589  15.095  72.542  48.759  14.897  71.935  48.046
  15.700  73.176  48.373  31.524  23.107  46.631  31.383  22.222  46.295  31.416
  23.673  45.867  13.971  43.021  40.399  13.729  42.512  41.172  14.810  43.421
  40.628  50.475   6.118  11.831  51.221   5.544  11.658  50.780   6.708  12.521
  27.935  14.513  17.185  27.095  14.549  16.728  27.899  13.701  17.689  59.068
  44.715   3.872  59.303  43.942   3.359  58.110  44.722   3.869  23.381  58.846
  56.037  23.789  58.182  55.481  22.525  58.481  56.258  43.394  53.289   9.737
  43.904  52.653  10.239  42.484  53.022   9.866  72.191  24.286  31.337  72.870
  24.748  31.829  72.196  23.399  31.698  31.638  79.053  50.404  31.279  78.264
  50.811  31.033  79.252  49.690  60.412  50.033  55.485  60.803  49.839  56.337
  60.858  49.443  54.877  69.857  16.243  65.505  69.520  16.451  66.376  69.493
  15.380  65.308  26.586  72.898  68.256  25.767  72.927  68.752  26.414  73.427
  67.477   7.097  39.494  62.039   6.790  39.853  61.207   6.418  38.872  62.298
  17.595  20.187  66.355  16.667  20.301  66.149  17.745  19.245  66.275  71.505
  74.861   8.521  72.239  74.252   8.608  71.817  75.672   8.922  48.682  70.891
  50.715  49.336  71.172  51.356  47.850  71.202  51.070  12.437  11.542  14.698
  11.664  11.230  14.229  12.499  10.972  15.465   6.305  58.730  16.269   6.355
  57.787  16.425   6.212  59.112  17.142   8.381  59.446  63.987   8.575  58.917
  63.214   8.986  60.186  63.929  72.070  10.594   2.964  72.730  10.682   2.277
  72.261   9.750   3.374  62.526  11.458  56.936  62.518  11.535  55.982  61.630
  11.667  57.201  64.055  62.911  68.013  63.979  62.919  68.967  63.770  63.784
  67.743  44.077  46.851   1.372  44.766  47.469   1.127  43.264  47.278   1.103
  22.949   9.633  37.438  23.228  10.549  37.441  22.029   9.663  37.178   5.747
  18.156  18.128   5.971  17.237  17.985   5.681  18.242  19.079  58.731  30.483
  47.981  58.952  31.287  47.510  57.950  30.152  47.538  11.964  30.850  11.142
  12.713  31.085  11.691  11.212  30.890  11.733  19.509  76.898  43.168  18.776
  77.111  43.745  19.735  75.995  43.392  40.351  42.218  66.239  40.934  41.963
  65.524  40.920  42.262  67.008   0.469  76.600  19.380   0.378  75.864  18.775
  -0.170  76.424  20.070  26.500  47.272  60.668  26.997  48.089  60.691  26.255
  47.166  59.748  44.906  78.886  64.832  44.740  78.650  65.744  45.662  78.356
  64.581  52.279  77.763   5.478  51.416  77.688   5.885  52.848  78.077   6.180
  12.341  10.004  63.549  11.853  10.629  63.013  11.894   9.169  63.410  57.835
  29.992  62.925  58.528  30.145  63.568  57.801  30.801  62.414  67.505   4.035
  46.918  67.864   4.366  47.741  66.716   4.558  46.773  69.253  68.406  60.909
  69.957  68.901  61.328  69.613  68.149  60.060   7.718  20.842   8.169   7.528
  20.026   8.633   8.263  21.342   8.776  32.259  79.360  59.778  32.558  78.940
  58.971  31.429  79.772  59.540  66.959  74.405  28.077  66.810  73.622  27.547
  66.235  74.414  28.702  35.917   4.298  48.468  36.351   4.007  47.666  36.318
   5.145  48.663  14.429  10.399  26.715  15.359  10.618  26.771  14.163  10.249
  27.622  33.955  33.570   9.001  34.149  32.755   8.539  33.705  34.184   8.310
  42.981  75.635  49.022  42.882  75.701  49.972  43.700  75.015  48.899   1.109
  33.185  36.813   0.661  32.339  36.844   0.881  33.606  37.642   2.270  13.345
  44.030   2.400  14.133  44.558   2.902  12.716  44.378  52.348  20.768   7.230
  52.437  21.444   7.902  53.076  20.930   6.630  52.867  10.031  32.789  53.204
   9.836  31.915  52.130   9.431  32.901  23.980  29.267  39.006  24.484  30.006
  39.347  23.434  29.646  38.318  32.803  69.306  41.317  32.436  69.579  42.158
  33.084  70.122  40.902  48.179   0.358  39.512  47.999   0.688  38.632  48.082
   1.123  40.079  39.235  47.756  16.124  38.515  48.168  16.602  39.589  48.455
  15.575  28.046  13.740   9.282  27.096  13.656   9.200  28.172  14.529   9.808
  35.268  10.672  14.989  34.662  11.169  15.540  35.695  11.333  14.445  40.057
  67.687  65.349  40.369  68.535  65.034  40.019  67.784  66.301  56.908  71.364
   0.821  57.078  70.514   1.227  57.726  71.586   0.377   8.629  60.549  70.031
   9.100  60.284  69.241   7.887  59.947  70.082   9.167   1.974  71.312   8.541
   1.893  72.032   9.372   1.071  71.069  19.747  49.465  18.829  18.890  49.857
  18.662  19.851  49.511  19.779  36.454   6.095  32.347  37.287   6.131  32.817
  36.348   5.171  32.118  21.284  10.265  46.720  20.979   9.494  46.242  21.415
   9.954  47.616   0.712  61.427  39.846   1.021  60.534  40.001  -0.228  61.331
  39.690  73.132  19.616  44.786  73.486  19.350  43.937  73.112  20.572  44.748
   3.125  21.304   0.705   2.382  21.874   0.505   3.888  21.881   0.663  63.990
  59.299  28.195  64.701  59.208  28.830  63.249  59.620  28.710  25.550  60.065
  51.706  25.717  60.667  50.981  24.720  60.362  52.077  28.375  33.410  51.474
  28.254  32.461  51.480  27.500  33.762  51.312  61.455  79.890  12.493  61.516
  78.941  12.595  62.307  80.217  12.784  39.373  60.586   7.737  39.034  60.454
   6.851  39.756  61.463   7.717  38.196  19.016  69.974  37.687  19.443  70.663
  38.998  19.536  69.911  65.358  64.866  36.999  65.672  64.039  36.633  65.531
  64.794  37.938  64.669  42.402  71.033  65.464  42.844  71.332  64.797  41.486
  71.280   3.155  47.668  30.970   3.810  48.316  31.229   2.316  48.115  31.087
  33.556  78.286  69.266  33.899  78.271  70.159  33.003  79.066  69.234  29.130
  36.964  66.505  28.702  37.764  66.200  28.417  36.333  66.603  17.079  72.487
  30.809  17.858  72.953  31.112  17.203  71.589  31.116  51.312  79.747   7.331
  50.767  79.773   8.117  52.110  79.297   7.608  67.524  29.487  43.895  67.229
  29.837  43.055  68.264  28.922  43.673  39.759  43.435   5.599  40.313  44.140
   5.265  40.240  43.087   6.350  71.427  55.000  51.563  71.244  54.070  51.700
  71.920  55.029  50.743   3.137  56.669  50.344   3.417  57.540  50.627   2.966
  56.196  51.159   1.210  71.058  53.537   1.712  71.206  54.339   1.863  71.086
  52.838  20.692  30.246  26.559  19.926  30.489  27.078  20.777  30.947  25.913
  62.702  72.583  55.475  63.423  72.872  54.916  63.077  72.561  56.356  68.219
  75.529  15.242  67.554  75.819  15.866  68.859  76.241  15.225   1.548   0.606
   1.647   0.992   1.189   1.130   2.227   1.178   2.004  66.977  38.807  63.601
  66.261  38.608  62.998  67.193  37.966  64.003  23.876  66.022  18.253  24.027
  65.222  17.751  23.869  65.734  19.166   8.881  22.317  10.224   9.045  23.243
  10.044   9.752  21.937  10.337  59.633   6.927  35.741  60.331   7.581  35.733
  59.558   6.645  34.830   1.168  75.055  11.038   1.116  74.202  11.469   0.752
  75.660  11.653  41.423  12.867  71.905  41.802  12.240  71.290  42.170  13.382
  72.212  10.030  47.604  36.939  10.734  46.961  36.858   9.369  47.317  36.309
  13.797   9.587  46.703  13.329  10.213  47.256  13.660   8.742  47.131  52.670
  34.352  64.429  52.990  33.529  64.799  52.696  34.969  65.160  29.827  70.214
  33.444  29.500  70.503  32.592  29.045  70.159  33.994   5.665  66.959   1.722
   6.018  66.499   0.961   5.637  66.294   2.411  56.473  41.785  43.266  56.259
  42.407  43.961  56.962  41.090  43.707  57.813  38.386  11.901  57.177  37.982
  12.492  57.432  39.237  11.684  51.363  33.000   8.876  50.818  33.266   8.135
  51.629  32.105   8.668  69.309  28.623  41.772  69.402  27.715  41.483  70.153
  28.834  42.172  19.856   1.093   5.170  20.407   0.923   5.934  19.286   1.813
   5.440  25.176  40.296  54.634  24.963  40.669  55.489  25.829  40.893  54.268
  27.814  30.971  48.407  27.771  30.521  47.563  28.671  30.735  48.761  17.591
  29.528   8.910  16.926  29.956   9.451  17.095  28.934   8.347  71.803  22.209
  40.436  72.238  22.404  39.605  72.517  22.151  41.071   4.698  33.950  39.575
   4.173  33.161  39.712   5.563  33.623  39.328   4.740  68.371  25.084   4.735
  67.420  25.194   4.285  68.519  24.255  64.550  69.674  66.439  64.992  70.311
  67.001  63.631  69.720  66.701  46.472  79.391  18.106  46.373  78.887  18.913
  46.863  78.777  17.485  57.997  37.057  58.372  58.217  37.708  59.039  57.465
  37.537  57.736   5.389  37.836   9.097   5.753  36.954   9.177   4.615  37.827
   9.660  11.965  66.972  61.305  12.800  66.861  61.760  11.527  67.680  61.778
   0.126  43.761  51.941   0.159  44.194  51.088   1.014  43.431  52.076  12.747
   2.143  55.958  11.974   1.702  55.606  13.229   1.454  56.416  33.671  31.943
   5.729  34.333  31.792   6.403  33.830  32.839   5.432   9.393  72.540  11.220
   9.077  72.806  10.356   8.706  72.824  11.823  72.278  77.117  10.175  73.093
  77.112  10.678  71.600  76.899  10.814  51.768  68.060  57.806  50.830  68.244
  57.745  51.951  68.055  58.745  23.270  36.749  17.903  23.028  37.293  18.653
  23.559  35.923  18.290  57.253  78.797  54.546  56.403  78.647  54.960  57.052
  79.319  53.769  17.435  73.083  12.563  16.655  72.604  12.844  17.099  73.777
  11.995  16.722   9.337  15.364  17.154   8.489  15.260  17.318   9.961  14.950
  67.480  27.717   4.500  66.556  27.952   4.579  67.624  27.075   5.195  25.520
  64.338  67.125  25.831  63.446  67.275  25.676  64.493  66.193  51.839  11.128
  66.150  51.858  10.171  66.154  51.391  11.354  65.335  71.749  45.137  66.310
  71.625  44.367  66.864  72.300  45.721  66.831  25.189  50.345  62.107  24.486
  49.710  61.973  25.360  50.317  63.048   7.188  33.661  12.751   7.395  33.926
  13.647   6.820  32.782  12.840  20.360   0.984  29.628  20.946   1.740  29.649
  20.362   0.654  30.527  66.055  61.584  39.882  65.904  61.392  38.957  65.213
  61.412  40.303  25.962  26.090  37.701  25.061  26.060  37.378  26.306  26.922
  37.375  31.297   3.859  48.466  31.424   3.236  49.181  32.145   4.292  48.372
  57.607  57.690  23.505  57.172  58.498  23.234  58.061  57.387  22.719  74.024
  44.569  10.944  74.333  43.808  10.453  73.861  44.234  11.826  62.907  42.191
   0.981  63.508  42.339   0.250  62.436  41.392   0.745  23.955   7.571  59.033
  23.629   7.009  58.331  24.738   7.124  59.354  25.330  23.387  42.684  24.583
  22.797  42.583  25.073  23.980  43.390  71.210  13.322  46.915  71.048  14.086
  46.361  72.030  12.957  46.584   1.955  18.499   5.628   1.466  17.848   6.132
   2.417  19.016   6.288  55.826   8.092  14.966  56.290   7.255  14.961  56.293
   8.629  14.327  41.521  25.431   9.363  41.333  25.466   8.425  42.150  26.138
   9.507  24.824  21.136  37.966  25.300  21.956  37.837  25.243  20.518  37.366
  40.502   3.700   7.923  40.571   2.969   7.309  40.567   3.295   8.788  18.945
  60.707  21.897  19.368  61.542  22.097  18.285  60.602  22.582  24.695  24.169
  28.240  24.507  25.061  28.532  24.291  24.111  27.374  64.819  53.260  63.427
  65.660  52.806  63.369  64.849  53.912  62.727  21.018  77.901  38.779  21.481
  77.118  39.078  21.713  78.525  38.572   9.450  11.364  18.521  10.272  11.084
  18.924   9.013  10.548  18.276  39.950  39.128  61.816  40.396  39.530  62.561
  39.019  39.217  62.019  35.302   1.015  44.106  35.915   1.740  44.225  35.371
   0.508  44.915  67.129   6.518   7.845  66.868   6.766   6.959  67.014   7.316
   8.362  57.886  36.022   8.404  57.557  35.436   7.722  57.241  36.728   8.445
  40.369  50.702   0.704  39.786  50.205   0.130  41.189  50.208   0.698  59.089
   3.692  63.735  58.635   4.374  63.241  59.696   4.169  64.301  17.392  55.328
  33.627  17.510  54.646  32.966  18.206  55.830  33.601  44.854  61.724  10.352
  44.211  62.248   9.875  45.328  61.247   9.671  67.875  65.991  14.737  68.450
  65.390  15.211  67.574  65.488  13.980  20.772   3.060  37.629  20.093   2.727
  38.216  21.403   2.343  37.561  47.451  56.303  54.878  46.701  56.458  54.305
  47.958  55.625  54.431   0.222  41.192  42.345   0.598  40.357  42.067  -0.471
  40.950  42.959  33.458  61.155  60.928  33.060  60.685  61.661  34.333  61.388
  61.239  34.692  13.547  23.380  34.364  13.071  22.617  33.917  13.970  23.750
  64.881  73.300  24.308  64.182  73.366  24.958  65.003  74.196  23.995  66.454
  60.640  64.840  66.934  61.454  64.993  67.067  60.089  64.353  12.555  63.448
  71.331  12.623  64.103  70.636  12.122  63.907  72.051  25.686  32.322  53.093
  24.817  31.925  53.147  26.046  31.998  52.267  14.135  57.574  14.922  14.681
  58.081  15.523  13.592  58.228  14.483  37.919  54.680  20.147  38.194  55.395
  19.573  36.964  54.733  20.155  66.978  36.289  64.866  66.507  35.780  64.206
  66.350  36.396  65.580  15.541  26.366  17.976  15.107  25.736  17.399  16.474
  26.253  17.795  61.824  20.469  49.978  62.009  19.656  50.448  62.371  21.125
  50.411  61.525  19.545  20.085  60.841  19.691  20.739  61.059  19.194  19.326
  51.012   5.309  19.258  50.794   5.054  18.362  51.317   6.213  19.182  64.797
  64.637   6.404  65.389  65.382   6.512  64.306  64.835   5.607  67.035  12.295
   7.669  66.307  11.747   7.962  67.546  11.727   7.093  18.623  12.161  30.795
  19.344  11.726  31.250  18.623  13.052  31.143  12.692  49.400  22.084  13.359
  48.949  21.567  12.197  48.696  22.503  51.382  50.590  19.251  51.707  51.434
  18.935  51.096  50.764  20.147  40.145  20.223  66.391  39.227  20.034  66.586
  40.572  19.367  66.396   9.215   4.679  58.308   8.768   5.523  58.245   9.517
   4.636  59.215  66.645  15.792  35.564  66.490  15.538  34.654  65.772  15.969
  35.915  63.277  10.307  12.697  63.707  11.088  12.348  62.722  10.635  13.404
  13.172  53.319  40.994  12.913  52.441  40.715  12.344  53.783  41.121  52.474
  14.898  46.487  51.850  15.465  46.033  52.275  14.018  46.166  63.557  19.784
  14.555  64.170  20.515  14.635  64.099  19.003  14.666   8.297  28.533  52.863
   8.515  29.394  52.505   8.242  28.674  53.808  28.213  25.405  54.412  28.224
  26.326  54.673  27.284  25.192  54.326  20.059  18.749  53.953  20.771  19.376
  54.082  19.808  18.487  54.839   0.223  26.386   3.778   0.288  26.195   4.714
  -0.019  25.550   3.380  28.977  21.458   6.388  28.736  20.836   5.702  28.605
  21.087   7.189  63.322  27.875   8.742  63.687  28.297   9.520  62.399  28.129
   8.742  12.115   5.308  37.778  12.444   4.478  38.125  12.903   5.804  37.557
  70.146  47.804  37.144  70.954  48.251  36.892  69.507  48.508  37.254  48.368
  72.778  14.975  48.498  72.144  15.680  47.432  72.728  14.777  44.734  77.583
[truncated: 12,010,612 more chars]
