# Supplementary material for: Multiscale Simulations Identify Origins of Differential Carbapenem Hydrolysis by the OXA-48 β-Lactamase
Source: ACS Catal. 2022 Apr 4;12(8):4534–44. doi: 10.1021/acscatal.1c05694 (PMC9097296; doi:10.1021/acscatal.1c05694)
Supplement: Supplementary file 2 — cs1c05694_si_002.zip [file cs1c05694_si_002.zip › SI_files/ts_struct/us/mer/orientationIII/mer_orientationIII_ts.crd]

Cpptraj Generated trajectory                                                    
  63.880  55.849  47.008  64.418  55.248  46.274  64.485  56.684  47.359  63.799
  55.105  47.801  62.549  56.312  46.500  62.283  56.912  47.371  62.534  57.114
  45.224  63.130  58.018  45.348  63.103  56.359  44.039  63.307  57.114  43.280
  63.968  55.748  44.300  62.371  55.664  43.627  61.107  57.536  44.777  61.233
  58.374  44.091  60.660  56.749  44.328  60.539  57.924  45.517  61.591  55.194
  46.440  61.953  54.083  46.005  60.410  55.406  47.045  60.246  56.253  47.712
  59.376  54.437  47.175  59.845  53.524  47.542  58.233  55.038  48.073  58.114
  56.088  47.803  57.401  54.395  47.786  58.416  54.961  49.063  58.698  54.036
  45.849  58.744  54.691  44.810  58.000  52.837  45.836  57.847  52.480  46.769
  57.401  52.147  44.657  57.944  52.337  43.827  57.386  50.650  44.789  56.776
  50.536  45.685  56.833  50.228  43.950  58.801  49.991  44.819  59.351  50.081
  43.883  59.248  50.471  45.677  58.794  48.465  45.012  58.498  48.278  45.960
  58.132  47.943  44.338  60.151  47.755  44.878  60.929  48.299  45.393  60.014
  46.769  45.297  60.647  47.758  43.485  61.439  47.029  43.401  59.930  47.571
  42.798  61.136  48.692  43.206  55.985  52.674  44.236  54.967  51.926  44.169
  55.884  53.987  44.087  56.842  54.494  44.197  54.620  54.688  43.762  53.888
  54.300  44.470  54.641  56.211  43.793  55.281  56.600  43.000  53.655  56.642
  43.619  55.191  56.711  45.183  56.057  56.142  45.519  55.424  57.688  45.073
  54.202  56.742  46.292  53.033  56.359  46.107  54.472  57.422  47.379  54.089
  54.180  42.413  54.850  53.918  41.465  52.809  53.969  42.369  52.249  54.511
  43.132  52.041  53.759  41.093  52.247  52.819  40.786  50.532  53.834  41.340
  50.364  54.654  41.905  50.092  54.057  40.459  49.824  52.625  41.875  49.771
  52.239  43.177  50.232  52.784  44.001  49.091  51.053  43.233  48.791  50.645
  44.198  48.752  50.555  42.032  48.209  49.313  41.614  47.936  48.563  42.357
  48.071  49.024  40.275  47.634  48.072  39.972  48.510  49.976  39.321  48.579
  49.571  38.312  49.100  51.212  39.752  49.598  51.789  39.089  49.203  51.592
  41.103  52.503  54.736  39.961  52.516  55.937  40.218  53.000  54.317  38.766
  53.005  53.238  38.609  53.446  55.199  37.677  53.676  56.201  38.040  54.687
  54.593  37.064  54.417  53.689  36.704  55.162  55.066  36.309  55.857  54.430
  38.085  55.629  53.769  38.814  56.564  53.887  37.610  56.415  55.754  38.667
  57.342  56.443  38.187  55.825  56.136  39.768  55.051  55.499  40.196  56.046
  57.133  40.148  52.337  55.464  36.572  51.688  54.517  36.126  52.374  56.695
  35.956  53.234  57.340  36.138  51.359  57.176  35.011  50.493  56.520  35.100
  50.779  58.485  35.443  50.246  58.239  36.362  51.563  59.197  35.700  49.782
  59.076  34.442  50.303  59.801  33.817  49.257  58.336  33.838  48.679  59.903
  35.211  47.497  59.679  34.843  49.041  60.796  36.012  51.808  57.095  33.495
  52.278  58.113  32.927  51.825  55.912  32.988  51.434  55.188  33.704  52.325
  55.320  31.715  53.359  55.635  31.575  52.357  53.794  31.809  52.493  53.526
  32.856  51.469  53.499  31.593  53.443  53.070  31.098  54.084  52.171  31.701
  53.652  53.349  29.839  54.218  52.618  29.431  52.959  53.998  29.304  51.657
  55.795  30.433  51.343  55.050  29.508  51.389  57.098  30.351  51.825  57.645
  31.079  50.440  57.788  29.417  49.497  57.515  29.653  50.642  59.273  29.514
  51.470  59.582  29.024  49.709  59.654  29.098  50.543  59.853  31.003  49.891
  59.155  31.528  51.547  59.791  31.424  49.836  61.244  31.177  48.797  60.955
  31.124  50.092  61.624  32.077  50.106  62.249  30.120  49.764  61.872  29.168
  49.416  63.037  30.381  51.463  62.793  29.999  51.547  63.469  29.161  51.740
  63.316  30.902  52.019  61.977  29.783  50.551  57.399  27.993  49.577  57.335
  27.254  51.695  56.894  27.511  52.468  56.772  28.270  52.006  56.449  26.098
  51.909  57.208  25.438  53.408  55.829  26.098  53.524  55.367  25.118  54.162
  56.603  26.241  53.483  54.818  27.069  54.083  53.956  26.779  51.087  55.420
  25.514  51.039  55.322  24.290  50.215  54.727  26.338  50.443  54.719  27.404
  49.282  53.791  25.734  49.800  53.226  24.960  48.886  52.708  26.711  48.236
  53.173  27.452  48.280  51.990  26.178  49.971  52.144  27.571  51.281  51.928
  27.162  51.652  52.092  26.238  51.915  51.427  28.278  52.964  51.182  28.195
  51.084  51.108  29.340  51.299  50.499  30.560  52.260  50.253  30.751  50.262
  50.264  31.442  50.386  49.900  32.462  48.975  50.613  31.017  48.104  50.637
  31.672  48.768  51.231  29.784  47.747  51.506  29.521  49.818  51.579  28.900
  48.017  54.400  25.150  47.269  53.650  24.448  47.728  55.670  25.348  48.439
  56.309  25.851  46.619  56.433  24.887  45.698  56.047  25.299  46.780  57.921
  25.272  47.739  58.238  24.889  46.081  58.522  24.709  46.501  58.140  26.751
  45.705  57.477  27.412  47.259  59.030  27.270  47.253  59.173  28.340  47.793
  59.612  26.640  46.508  56.255  23.325  45.314  56.148  22.938  47.556  56.120
  22.463  48.450  56.143  22.813  47.442  55.834  21.000  47.249  56.729  20.573
  48.815  55.343  20.526  49.579  56.111  20.642  49.088  54.401  21.000  48.807
  55.195  19.446  46.375  54.766  20.624  45.653  54.803  19.614  46.208  53.705
  21.433  46.769  53.637  22.366  45.235  52.669  21.135  45.268  52.543  20.133
  45.577  51.399  21.992  45.323  51.508  23.046  45.036  50.509  21.668  47.056
  51.153  21.780  47.688  50.795  20.573  48.992  50.628  20.867  49.695  50.132
  20.198  49.262  50.833  22.121  50.291  50.846  22.479  48.041  51.080  22.756
  47.832  51.294  23.804  43.816  53.124  21.457  42.953  52.723  20.692  43.536
  53.948  22.473  44.285  54.552  22.985  42.243  54.565  22.533  41.492  53.904
  22.391  42.028  55.150  23.948  42.792  55.833  24.291  41.055  55.596  24.092
  41.983  54.042  24.999  40.909  53.112  25.051  40.124  53.126  24.416  40.896
  52.147  26.097  40.007  51.518  26.135  41.900  52.034  27.028  41.791  51.305
  27.831  43.080  52.756  26.837  43.865  52.577  27.572  43.121  53.827  25.881
  43.946  54.527  26.012  42.001  55.629  21.471  40.971  55.682  20.789  42.891
  56.675  21.359  43.822  56.541  21.909  42.576  57.881  20.555  41.647  58.242
  20.719  43.606  59.033  20.723  43.218  59.805  20.199  43.919  59.399  22.192
  43.008  59.525  22.611  44.339  58.644  22.715  44.607  60.235  22.314  44.906
  58.710  20.263  44.854  58.771  19.175  42.434  57.526  19.068  41.543  58.019
  18.394  43.301  56.622  18.532  44.195  56.336  19.087  43.157  56.165  17.101
  43.163  57.061  16.480  44.301  55.210  16.598  44.143  54.246  17.083  44.142
  55.122  15.524  45.760  55.747  16.681  45.902  56.121  17.695  46.466  54.950
  16.446  46.105  56.860  15.635  46.763  57.816  16.029  45.628  56.882  14.507
  41.854  55.487  16.789  41.528  55.434  15.559  41.098  54.955  17.778  41.431
  55.011  18.814  39.723  54.526  17.556  39.575  54.329  16.495  39.426  53.204
  18.209  39.322  53.333  19.287  38.536  52.946  17.960  40.361  52.055  17.997
  41.424  51.840  18.726  41.785  52.383  19.497  42.036  50.763  18.291  42.906
  50.329  18.784  41.304  50.230  17.244  40.317  51.142  16.998  39.587  51.168
  16.189  38.583  55.574  17.955  37.432  55.208  18.205  38.971  56.852  18.174
  40.023  57.040  17.960  38.181  57.932  18.832  38.789  58.720  19.003  37.061
  58.427  17.835  36.501  57.517  17.623  36.404  59.180  18.270  37.621  58.888
  16.488  38.589  59.155  16.594  37.556  58.028  15.822  36.773  60.079  15.925
  35.700  59.932  16.043  37.039  60.950  16.523  36.921  60.305  14.429  36.762
  59.344  13.939  36.318  61.123  14.036  38.305  60.764  14.174  38.445  61.192
  13.270  38.479  61.471  14.874  39.049  60.093  14.310  37.699  57.523  20.231
  36.599  57.955  20.553  38.325  56.552  20.956  39.242  56.138  20.538  37.849
  56.019  22.272  36.803  56.282  22.428  38.158  54.510  22.257  37.933  54.134
  21.258  39.210  54.271  22.415  37.372  53.874  23.272  36.336  53.699  22.984
  38.429  56.745  23.560  39.288  57.601  23.395  37.921  56.337  24.705  37.133
  55.602  24.545  38.257  56.870  26.052  39.214  57.392  26.050  37.253  57.990
  26.357  36.269  57.527  26.433  37.556  58.291  27.360  37.257  59.202  25.421
  37.060  58.930  24.384  36.413  59.729  25.597  38.469  60.124  25.657  39.424
  59.734  26.288  38.469  61.346  25.272  37.680  61.728  24.625  39.340  61.999
  25.342  38.239  55.609  27.011  37.331  54.783  27.027  39.259  55.531  27.819
  40.138  56.148  27.632  39.417  54.390  28.772  38.666  54.477  29.558  39.317
  53.432  28.262  40.795  54.364  29.386  41.671  55.169  29.102  41.001  53.403
  30.253  40.175  52.729  30.481  42.220  53.125  31.056  43.022  53.779  30.713
  41.923  53.567  32.439  41.476  54.561  32.442  40.987  52.664  33.287  41.451
  51.679  33.245  40.865  53.144  34.258  40.012  52.650  32.800  43.232  53.578
  33.161  43.885  54.288  32.653  42.961  54.038  34.111  43.620  52.656  33.299
  42.628  51.635  30.943  41.833  50.752  31.028  43.896  51.302  30.766  44.639
  52.093  30.872  44.366  50.001  31.197  43.545  49.293  31.305  45.313  49.502
  30.114  46.057  50.297  30.054  46.152  48.341  30.539  45.578  47.619  31.120
  46.610  47.839  29.687  46.918  48.650  31.249  44.643  49.228  28.756  43.907
  49.969  28.442  45.388  49.168  27.963  44.140  48.356  28.835  45.075  50.159
  32.571  45.558  51.268  32.832  45.063  49.144  33.403  44.525  48.227  33.211
  45.976  49.031  34.627  46.549  49.863  34.637  45.184  49.126  35.909  44.487
  48.321  36.087  46.049  49.115  37.163  45.412  49.185  38.033  46.625  48.205
  37.236  46.754  49.933  37.174  44.401  50.448  36.004  44.998  51.248  36.153
  43.816  50.506  35.085  43.691  50.354  36.825  46.817  47.764  34.474  46.284
  46.775  33.961  48.049  47.727  34.934  48.448  48.576  35.488  48.965  46.621
  35.004  48.593  45.708  34.787  50.095  46.873  33.990  50.562  47.845  34.149
  50.806  46.057  34.119  49.790  46.741  32.512  49.124  47.595  32.387  50.979
  46.893  31.621  51.351  47.831  31.651  51.694  46.225  31.871  50.569  46.894
  30.698  48.940  45.534  32.120  48.697  45.574  31.058  49.538  44.652  32.349
  48.002  45.553  32.673  49.606  46.731  36.460  49.834  47.776  37.019  49.975
  45.591  37.004  49.679  44.662  36.517  50.770  45.366  38.253  51.322  46.266
  38.522  49.905  45.037  39.372  49.365  45.938  39.662  49.224  44.338  39.113
  50.574  44.608  40.646  50.911  43.341  41.010  50.850  42.487  40.474  51.617
  43.475  42.194  51.990  42.638  42.619  51.615  44.695  42.745  52.095  45.182
  43.944  52.505  44.506  44.694  52.114  46.592  44.149  52.262  46.956  45.166
  51.543  47.434  43.152  51.543  48.516  43.285  50.996  46.911  41.965  50.485
  47.525  41.224  51.075  45.523  41.713  51.794  44.168  38.083  51.422  43.184
  37.526  53.036  44.409  38.459  53.296  45.432  38.732  54.125  43.463  38.268
  53.755  42.586  37.738  55.310  44.100  37.482  55.021  44.388  36.558  55.577
  44.956  37.947  56.561  43.276  37.411  56.782  42.310  38.095  57.507  43.684
  36.608  58.371  43.176  36.730  57.401  44.363  35.868  54.482  42.935  39.606
  55.011  43.699  40.427  54.251  41.659  39.890  53.834  41.023  39.108  54.322
  41.174  41.231  53.997  41.996  41.868  53.381  40.049  41.445  52.353  40.372
  41.280  53.619  39.355  40.639  53.374  39.336  42.787  52.516  38.667  42.731
  54.281  38.761  42.974  52.883  40.231  43.918  53.064  39.943  45.095  52.199
  41.263  43.656  55.728  40.778  41.703  56.027  41.034  42.826  56.658  40.362
  40.861  56.218  40.252  39.870  58.092  40.366  41.112  58.374  39.746  41.962
  58.834  40.006  39.799  58.388  40.390  38.979  59.754  40.383  39.976  59.085
  38.464  39.632  58.766  37.672  40.488  59.577  38.083  38.482  59.747  37.090
  38.414  60.057  38.793  37.808  58.630  41.745  41.502  59.418  41.844  42.476
  58.199  42.810  40.751  57.578  42.576  39.886  58.645  44.216  40.998  59.642
  44.216  41.159  58.327  44.989  39.724  58.576  44.341  38.883  57.260  45.200
  39.667  59.112  46.355  39.592  58.636  46.960  38.820  59.041  46.954  40.499
  60.604  46.002  39.219  61.202  45.689  40.075  60.641  45.259  38.536  61.232
  47.265  38.641  60.459  47.874  38.414  61.711  47.867  39.297  61.931  46.944
  37.425  62.956  46.605  37.576  61.336  46.401  36.691  62.103  47.876  36.887
  57.923  44.849  42.222  58.354  45.919  42.656  56.743  44.319  42.669  56.335
  43.389  42.274  55.746  44.978  43.561  54.864  44.355  43.515  56.197  44.759
  45.034  56.978  45.485  45.204  55.323  44.968  45.634  56.654  43.329  45.434
  55.772  42.711  45.503  57.279  42.957  44.635  57.502  43.174  46.721  57.691
  44.058  47.603  57.990  42.000  46.820  57.826  41.242  46.172  58.492  41.840
  47.774  55.383  46.450  43.285  55.652  47.356  44.162  54.923  46.742  42.065
  54.716  45.939  41.358  54.848  48.144  41.497  54.552  48.793  42.321  56.086
  48.825  40.888  56.877  48.727  41.631  56.385  48.366  39.946  55.847  50.384
  40.629  55.323  50.516  39.835  55.435  50.848  41.426  57.141  51.177  40.534
  58.215  50.672  40.189  57.188  52.497  40.745  56.315  53.126  40.915  58.165
  52.980  40.733  53.706  48.054  40.488  53.607  47.030  39.766  52.915  49.108
  40.271  52.978  49.825  40.979  51.827  49.205  39.282  51.834  48.369  38.716
  50.886  49.265  39.828  51.889  50.361  38.361  52.467  51.406  38.709  51.268
  50.152  37.196  50.847  49.174  36.965  51.410  51.055  36.056  51.712  52.023
  36.456  52.492  50.535  35.052  52.094  49.926  34.352  52.808  51.315  34.493
  53.639  49.801  35.673  54.848  50.457  35.990  54.953  51.448  35.829  55.943
  49.800  36.669  56.835  50.371  36.925  55.756  48.456  37.035  56.596  47.879
  37.423  54.584  47.784  36.704  54.384  46.748  36.978  53.550  48.451  36.040
  52.687  47.953  35.878  49.994  51.343  35.326  49.242  50.415  35.035  49.760
  52.564  34.825  50.320  53.443  35.143  48.475  52.931  34.095  48.185  52.068
  33.496  47.234  53.045  35.029  47.096  52.027  35.394  47.430  53.999  36.209
  46.624  53.935  36.941  48.344  53.799  36.767  47.507  54.918  35.798  46.107
  53.390  34.317  45.792  52.501  33.769  48.561  54.093  33.177  49.165  55.102
  33.525  47.862  54.144  32.012  47.588  53.222  31.706  47.781  55.372  31.164
  48.820  55.703  31.190  47.405  54.954  29.693  47.561  55.703  28.917  48.095
  54.132  29.506  46.004  54.452  29.476  45.581  53.483  30.117  45.180  55.087
  28.694  44.183  54.649  28.655  45.421  56.027  28.197  46.993  56.569  31.771
  47.158  57.698  31.243  46.160  56.294  32.772  46.152  55.315  33.250  45.349
  57.364  33.338  45.853  58.330  33.323  44.124  57.591  32.429  44.532  58.142
  31.582  43.718  56.711  32.144  42.973  58.419  32.932  43.070  59.092  33.958
  41.909  58.265  32.219  41.088  58.816  32.428  41.892  57.607  31.453  44.950
  57.102  34.800  43.931  56.458  35.114  45.902  57.472  35.657  46.607  58.090
  35.282  45.915  57.032  37.034  45.981  56.025  36.996  47.221  57.626  37.679
  47.931  57.369  37.008  47.244  58.632  37.582  47.610  57.106  39.096  46.955
  57.460  39.778  47.625  55.572  39.181  46.598  55.344  38.897  48.334  55.065
  38.526  47.916  55.324  40.202  48.991  57.615  39.493  48.934  58.702  39.447
  49.207  57.232  40.490  49.720  57.306  38.744  44.629  57.443  37.747  44.131
  56.710  38.650  44.066  58.593  37.406  44.562  59.364  36.816  42.845  59.011
  38.069  42.910  58.902  39.151  42.605  60.533  37.868  41.706  60.799  38.425
  43.513  61.017  38.229  42.312  61.019  36.451  42.893  60.451  35.851  41.291
  60.771  36.163  42.634  62.435  36.206  41.953  63.050  36.794  43.672  62.676
  36.434  42.520  62.760  34.715  41.467  62.705  34.438  42.691  63.820  34.526
  43.363  61.876  33.820  44.421  61.870  34.081  43.155  60.816  33.965  43.132
  61.890  32.836  41.622  58.102  37.620  40.873  57.673  38.491  41.351  57.744
  36.309  41.990  58.242  35.580  40.248  56.754  35.962  39.408  57.254  36.444
  40.058  56.539  34.480  39.960  57.538  34.054  40.965  56.153  34.015  38.782
  55.633  34.140  38.903  54.637  34.262  38.072  56.027  34.740  38.381  55.706
  32.631  37.985  56.621  32.475  39.269  55.537  32.022  37.469  54.611  32.355
  37.494  53.709  32.967  36.311  54.749  31.637  35.380  53.914  31.814  35.438
  53.112  32.550  34.495  54.174  31.401  36.061  55.742  30.779  36.746  56.456
  30.574  35.206  55.606  30.258  40.581  55.427  36.563  39.642  54.784  37.066
  41.856  55.031  36.738  42.670  55.695  36.447  42.245  53.795  37.437  41.720
  52.979  36.939  43.766  53.655  37.355  44.286  54.590  37.565  44.022  52.906
  37.983  44.033  53.531  36.306  41.799  53.686  38.930  41.978  52.651  39.577
  41.389  54.820  39.509  41.538  55.682  38.876  40.834  55.035  40.843  40.919
  54.110  41.393  41.671  56.083  41.562  41.837  56.940  40.926  41.141  56.487
  42.412  43.032  55.729  42.129  43.178  55.238  43.220  44.050  56.022  41.412
  44.942  55.756  41.802  43.947  56.236  40.348  39.262  55.266  40.867  38.679
  54.994  41.900  38.680  55.691  39.749  39.248  55.942  38.853  37.242  55.954
  39.702  36.899  56.500  40.581  37.028  56.817  38.454  37.568  57.754  38.591
  37.374  56.329  37.640  35.562  57.268  38.212  34.892  56.409  38.175  35.240
  57.818  39.095  35.505  58.146  36.940  36.482  58.247  36.095  34.383  58.814
  36.682  33.476  58.745  37.284  34.285  59.260  35.704  36.410  54.653  39.613
  36.853  53.700  38.968  35.269  54.520  40.268  34.774  55.406  40.666  34.562
  53.259  40.257  35.225  52.397  40.184  33.964  53.126  41.695  34.724  53.190
  42.474  33.248  53.920  41.909  33.654  52.092  41.842  33.403  53.113  39.263
  32.769  54.123  38.917  33.059  51.841  39.010  33.628  51.069  39.528  32.079
  51.368  38.002  31.315  52.123  37.813  32.891  51.204  36.672  33.533  50.330
  36.790  32.161  50.988  35.892  33.641  52.407  36.216  32.888  53.348  35.512
  31.814  53.218  35.383  33.516  54.511  35.026  32.907  55.192  34.432  34.855
  54.694  35.197  35.246  55.557  34.847  35.617  53.771  35.888  36.665  54.039
  36.021  35.061  52.592  36.409  35.656  51.962  37.071  31.459  49.982  38.456
  31.837  49.404  39.502  30.345  49.584  37.840  30.049  50.034  37.045  29.787
  48.232  38.018  29.645  48.037  38.999  28.482  48.168  37.221  28.713  48.476
  36.202  28.114  47.142  37.192  27.366  48.953  37.902  27.765  49.808  38.448
  26.345  49.433  36.924  25.547  49.666  37.498  26.638  50.313  36.352  26.007
  48.546  36.389  26.566  48.051  38.953  27.222  47.421  39.553  25.979  48.684
  39.619  25.889  47.356  38.456  30.791  47.138  37.431  31.399  47.397  36.378
  31.077  46.012  38.082  30.609  45.666  39.387  29.696  45.239  39.451  30.756
  46.451  40.129  31.521  44.542  39.803  30.893  43.754  40.220  32.132  45.028
  40.564  32.356  44.085  38.638  32.358  43.003  38.505  33.399  44.269  38.898
  31.873  44.971  37.513  32.753  45.358  37.000  31.219  44.112  36.525  31.914
  43.342  35.850  29.906  44.093  36.400  29.295  44.623  37.130  29.111  43.288
  35.421  28.074  43.303  35.753  29.111  43.952  34.010  30.045  43.810  33.465
  28.450  43.294  33.446  28.839  45.008  33.988  29.596  41.829  35.428  29.629
  41.139  36.451  24.865  35.639  20.685  25.235  35.896  19.692  23.844  35.261
  20.636  25.392  34.925  21.052  24.996  36.834  21.505  23.843  37.687  21.273
  23.327  37.482  20.335  24.175  38.691  21.011  23.120  37.663  22.089  25.989
  37.037  22.375  26.881  36.169  22.471  26.002  38.308  23.216  25.107  38.292
  23.838  27.205  38.468  24.209  28.180  38.213  23.793  27.028  37.787  25.041
  26.184  39.626  22.473  27.069  39.610  21.836  26.437  40.609  23.515  25.501
  40.974  23.938  26.969  41.439  23.049  27.093  39.881  24.726  26.472  39.828
  25.520  28.627  40.622  25.324  28.664  40.432  27.042  27.478  40.305  28.008
  26.622  39.579  27.805  26.742  41.646  28.178  26.589  42.096  27.201  27.197
  42.385  28.850  25.723  41.433  28.495  29.855  40.384  27.839  31.243  40.516
  27.285  31.345  40.827  26.015  32.248  40.252  28.067  29.579  40.196  29.193
  29.884  40.831  29.953  28.205  39.709  29.284  28.292  38.589  29.274  27.509
  40.088  30.621  26.894  40.940  30.353  28.462  40.520  31.699  29.351  41.463
  31.570  26.516  38.933  30.959  26.246  39.122  32.007  25.301  38.899  30.080
  24.375  38.850  30.694  25.238  39.840  29.449  25.400  38.175  29.279  27.249
  37.666  31.015  28.084  37.879  31.486  30.037  41.313  34.290  29.958  41.810
  33.323  30.330  39.855  34.264  29.591  39.240  34.779  30.382  39.320  32.832
  30.910  40.026  32.171  30.877  38.355  32.769  29.018  39.205  32.261  31.733
  39.521  34.835  31.957  38.389  35.036  32.582  40.547  35.186  32.263  41.571
  35.063  33.764  40.245  36.086  34.219  39.374  35.639  34.758  41.428  36.107
  35.761  41.144  36.389  34.932  41.913  34.666  35.852  42.329  34.670  34.887
  41.113  33.927  34.232  42.727  34.479  34.382  42.370  37.017  33.517  42.866
  36.577  33.435  39.768  37.515  34.269  39.160  38.193  32.186  40.135  38.032
  31.507  40.805  37.504  31.628  39.709  39.322  32.419  39.821  40.063  30.353
  40.396  39.703  30.466  41.477  39.625  29.693  40.071  39.011  29.809  40.081
  41.113  30.609  40.583  42.173  31.548  41.078  41.926  30.152  40.422  43.528
  30.673  41.009  44.285  29.000  39.664  43.821  28.657  39.588  44.853  28.286
  39.158  42.790  27.555  38.400  43.030  28.657  39.341  41.449  28.096  38.842
  40.673  31.401  38.180  39.290  31.177  37.598  40.334  31.339  37.541  38.101
  31.324  38.130  37.281  31.264  36.148  37.949  30.492  35.876  38.668  32.553
  35.393  38.508  32.492  34.229  38.859  28.946  35.684  34.742  28.994  34.616
  34.952  29.672  35.925  33.965  27.469  37.581  34.389  28.146  37.992  33.739
  26.881  38.379  35.291  26.841  39.694  35.144  26.346  37.884  36.374  27.573
  36.174  34.512  27.301  35.721  33.489  26.918  35.736  35.270  29.486  36.253
  36.057  29.639  37.242  35.917  28.778  36.141  36.878  30.773  35.594  36.495
  30.607  34.524  36.619  31.534  35.587  35.714  33.759  36.063  38.639  33.736
  37.065  38.516  34.814  35.445  39.460  34.896  34.401  39.158  36.143  36.134
  39.162  35.938  37.200  39.058  37.221  35.740  40.147  37.427  34.673  40.062
  38.184  36.235  40.021  36.967  36.001  41.174  36.593  35.668  37.711  36.843
  34.611  37.799  35.959  35.877  36.850  37.741  36.464  37.180  37.467  37.447
  36.794  38.423  36.697  37.998  38.269  35.778  36.518  34.489  35.372  40.959
  34.584  34.246  41.448  34.046  36.487  41.647  34.353  37.896  41.391  33.637
  38.317  40.684  35.329  38.064  40.937  34.282  38.660  42.717  33.974  39.692
  42.551  35.323  38.671  43.038  33.343  37.807  43.509  32.338  38.154  43.269
  33.583  37.946  44.563  33.598  36.383  42.977  34.434  35.908  43.492  32.396
  35.492  43.166  32.455  34.742  44.198  31.441  35.292  42.228  31.428  35.940
  41.453  30.216  34.458  42.394  29.803  34.629  43.388  29.099  34.959  41.399
  29.208  36.043  41.423  29.328  34.620  40.388  27.677  34.481  41.581  27.387
  33.718  42.474  26.788  34.717  40.642  25.859  34.357  40.806  26.993  35.374
  39.903  30.575  32.929  42.300  29.966  32.113  43.014  31.572  32.573  41.536
  32.167  33.210  41.026  32.129  31.201  41.594  31.341  30.470  41.409  33.178
  30.992  40.534  34.048  31.581  40.826  33.423  29.930  40.496  32.821  31.492
  39.189  32.991  32.435  39.136  32.732  30.843  42.888  32.546  29.772  43.440
  33.514  31.817  43.483  33.628  32.688  42.984  34.242  31.637  44.731  34.791
  30.698  44.664  35.138  32.814  45.011  35.839  32.889  44.179  34.562  33.740
  45.012  35.923  32.706  46.338  35.260  32.545  47.188  36.779  31.481  46.386
  37.559  31.458  47.147  36.204  30.556  46.424  37.292  31.328  45.436  36.752
  34.014  46.504  35.989  34.764  46.713  37.469  33.953  47.322  37.321  34.134
  45.583  33.279  31.429  45.939  33.329  30.512  46.699  32.312  32.289  46.018
  32.171  32.911  45.235  31.268  32.216  47.049  31.695  32.073  48.041  30.493
  33.496  47.115  30.028  33.686  46.148  29.327  33.336  48.141  29.659  32.909
  49.087  28.854  34.312  48.251  28.530  32.834  47.592  31.387  34.710  47.415
  31.829  34.684  48.411  32.100  34.696  46.591  30.726  36.100  47.343  31.454
  36.891  47.524  30.356  36.190  46.322  29.834  36.300  47.937  30.338  30.980
  46.785  29.819  30.312  47.706  30.105  30.620  45.525  30.406  31.190  44.748
  29.331  29.437  45.162  28.372  29.525  45.671  28.986  29.319  43.678  29.862
  29.392  43.034  28.566  28.349  43.410  28.295  30.093  43.345  29.979  28.123
  45.665  29.375  27.182  46.160  31.328  28.088  45.477  31.711  28.865  44.957
  32.212  26.983  45.916  31.816  26.044  45.529  33.568  27.140  45.277  33.864
  28.184  45.170  34.392  26.832  45.921  33.753  26.490  43.896  32.802  26.760
  43.439  34.839  27.151  43.029  34.947  26.714  42.036  34.661  28.218  42.889
  35.765  27.107  43.603  33.955  24.998  43.877  34.042  24.677  42.839  34.781
  24.719  44.532  33.119  24.498  44.366  32.391  26.894  47.420  32.221  25.780
  47.964  32.776  27.986  48.105  32.806  28.888  47.650  33.136  27.801  49.538
  33.902  27.027  49.577  33.721  29.104  50.084  34.204  29.675  49.291  32.932
  29.781  50.410  34.639  28.797  51.210  34.427  29.372  52.309  35.525  27.945
  51.015  31.957  27.278  50.367  32.077  26.703  51.498  30.752  27.447  49.812
  30.740  27.851  48.887  29.424  27.144  50.400  29.492  27.000  51.479  28.506
  28.393  50.296  28.254  28.622  49.260  27.556  28.262  50.813  29.019  29.654
  51.030  30.070  29.881  50.846  28.123  30.782  50.632  28.472  30.988  49.620
  27.069  30.530  50.750  28.415  31.680  51.175  28.914  29.498  52.510  29.805
  28.947  52.810  28.921  30.462  53.019  27.987  29.053  52.872  28.780  25.967
  49.742  27.779  25.531  50.254  29.425  25.216  48.799  30.284  25.516  48.359
  28.916  23.950  48.291  29.680  23.270  47.914  28.510  23.458  49.175  27.825
  24.019  47.188  27.212  23.002  46.918  27.552  25.170  46.552  28.141  25.982
  46.666  26.412  25.321  45.570  25.547  24.680  45.741  25.895  26.772  45.446
  26.740  27.401  45.166  24.747  26.750  44.442  24.029  25.951  44.628  24.278
  27.728  44.335  25.126  26.581  43.434  25.387  27.234  46.731  24.488  26.674
  46.986  26.072  27.025  47.553  25.136  28.294  46.778  26.985  24.732  44.215
  26.298  24.073  43.442  28.289  25.058  43.913  28.832  25.693  44.481  29.195
  24.225  43.052  28.589  23.598  42.399  30.115  25.131  42.163  30.862  25.569
  42.825  31.016  24.382  41.240  30.291  23.954  40.548  31.540  25.071  40.578
  31.633  23.595  41.674  29.565  26.332  41.478  30.373  26.983  41.144  29.060
  25.945  40.593  28.843  26.847  42.113  29.991  23.260  43.887  30.695  23.709
  44.806  30.073  21.950  43.590  29.543  21.688  42.771  30.771  20.945  44.477
  30.895  21.424  45.448  29.878  19.685  44.546  29.336  19.508  43.617  30.474
  18.798  44.760  28.909  19.696  45.693  29.499  19.646  46.609  28.362  20.634
  45.793  27.958  18.515  45.843  27.438  18.267  44.918  28.631  17.703  46.118
  26.897  18.774  46.877  27.338  19.177  47.789  26.115  19.402  46.452  26.213
  17.470  47.065  25.318  17.651  47.499  26.088  16.907  46.237  26.701  16.913
  47.751  32.154  20.627  43.931  33.160  20.644  44.712  32.328  20.355  42.635
  31.547  20.476  42.006  33.669  20.336  42.053  34.359  20.976  42.602  34.048
  18.891  41.944  35.089  18.821  41.630  34.069  18.419  42.926  33.234  17.881
  41.161  32.318  18.282  40.459  33.584  16.667  41.214  33.557  20.910  40.649
  32.561  21.579  40.371  34.549  20.737  39.786  35.295  20.081  39.970  34.501
  21.182  38.381  33.991  22.145  38.398  35.955  21.467  37.991  35.897  22.083
  37.094  36.448  22.004  38.801  36.974  20.434  37.613  36.461  19.656  37.049
  37.742  21.029  37.118  37.599  19.803  38.835  36.826  19.333  39.711  38.831
  19.664  39.003  33.741  20.332  37.401  33.663  20.777  36.274  33.169  19.173
  37.773  33.176  18.853  38.731  32.422  18.344  36.750  32.530  18.735  35.738
  33.088  16.975  36.674  32.969  16.580  37.683  32.524  16.434  35.914  34.505
  17.042  36.162  34.798  17.162  34.827  36.123  17.245  34.758  36.673  17.499
  33.865  36.646  17.086  35.978  37.626  17.062  36.219  35.611  17.047  36.896
  35.654  16.786  37.943  30.946  18.198  37.124  30.155  17.666  36.410  30.572
  18.671  38.310  31.332  18.988  38.896  29.144  18.716  38.781  28.719  17.714
  38.728  29.013  19.328  40.230  29.630  18.752  40.920  29.295  20.379  40.163
  27.584  19.208  40.771  26.903  19.367  39.935  27.454  18.195  41.153  27.201
  20.255  41.806  27.882  21.225  42.034  26.181  19.957  42.572  25.794  19.026
  42.515  25.910  20.531  43.358  28.291  19.530  37.785  28.390  20.792  37.770
  27.258  18.918  37.149  27.034  17.987  37.469  26.319  19.535  36.207  26.796
  20.397  35.741  25.914  18.491  35.126  25.410  17.643  35.589  24.919  18.998
  34.113  25.225  19.918  33.613  24.665  18.253  33.359  23.968  19.102  34.636
  27.163  18.070  34.377  27.634  19.017  34.113  27.837  17.514  35.029  26.854
  17.437  33.545  25.075  20.103  36.905  24.515  19.403  37.760  24.632  21.268
  36.495  25.211  21.699  35.788  23.367  21.955  36.783  22.768  21.413  37.515
  23.694  23.318  37.375  23.447  24.008  36.568  23.110  23.504  38.276  25.170
  23.499  37.665  25.777  22.883  38.812  25.224  22.193  39.432  27.061  23.227
  39.188  27.401  22.828  40.133  27.788  24.088  38.470  28.823  24.376  38.583
  27.257  24.729  37.343  27.884  25.413  36.791  25.900  24.509  37.016  25.401
  25.078  36.246  22.498  22.110  35.471  23.040  22.400  34.403  21.208  21.834
  35.584  20.835  21.617  36.497  20.313  21.562  34.397  20.859  20.974  33.659
  19.176  20.564  34.924  19.684  19.749  35.439  18.485  21.083  35.587  18.295
  20.040  33.735  17.785  20.839  33.196  18.913  19.710  32.900  17.332  18.964
  34.103  17.175  18.417  33.173  17.710  18.287  34.869  15.956  19.486  34.467
  16.086  20.234  35.249  15.503  19.994  33.616  15.006  18.400  34.899  14.103
  18.795  35.118  14.868  17.579  34.327  15.326  18.078  35.801  19.768  22.802
  33.703  19.258  23.645  34.394  19.704  22.862  32.363  20.024  22.086  31.801
  18.977  23.995  31.643  19.322  24.991  31.918  19.207  23.924  30.176  20.279
  24.086  30.063  18.890  22.920  29.893  18.344  24.866  29.329  17.983  26.182
  29.521  18.260  26.680  30.438  17.166  26.644  28.527  16.820  27.589  28.445
  16.938  25.674  27.605  16.191  25.666  26.395  15.609  26.545  26.161  16.220
  24.512  25.529  15.628  24.478  24.627  16.941  23.402  26.015  17.043  22.541
  25.370  17.644  23.357  27.251  18.088  22.435  27.597  17.690  24.551  28.070
  17.437  23.947  31.989  16.811  22.909  31.682  16.837  25.113  32.356  17.525
  25.831  32.531  15.454  25.441  32.705  15.070  24.741  33.447  15.545  26.768
  33.400  14.607  26.842  33.950  16.269  26.707  34.212  15.638  28.118  32.626
  15.680  28.012  31.364  15.856  29.160  33.255  14.417  25.450  31.569  13.228
  25.629  31.786  14.884  25.258  30.304  15.885  25.383  30.268  14.059  24.902
  29.165  14.551  24.153  28.545  13.121  24.486  29.535  13.611  26.153  28.388
  12.961  26.114  27.344  13.913  27.385  28.873  14.542  27.287  29.658  13.589
  28.600  28.280  12.594  28.568  27.837  13.394  29.673  29.380  14.243  30.263
  29.725  12.811  30.512  28.999  12.680  29.219  30.644  13.376  28.449  30.978
  12.651  29.949  31.453  11.294  28.621  30.524  10.308  29.147  29.910  11.010
  27.458  31.091  11.786  26.865  31.350  10.080  27.066  31.049  14.625  29.038
  27.324  15.796  29.246  27.621  14.088  29.193  26.090  13.090  29.058  26.011
  14.965  29.301  24.938  15.845  28.685  25.122  14.351  28.882  23.591  13.512
  29.459  23.204  15.455  28.961  22.537  15.605  29.988  22.206  16.370  28.471
  22.872  15.095  28.386  21.684  14.009  27.501  23.771  13.450  27.432  24.549
  15.446  30.733  24.821  14.547  31.600  24.591  16.750  30.977  24.915  17.390
  30.261  25.227  17.350  32.354  24.866  16.700  33.228  24.920  18.193  32.556
  26.197  18.950  31.793  26.381  18.760  33.466  25.996  17.234  32.749  27.391
  16.786  33.737  27.282  16.353  32.113  27.306  17.839  32.547  28.811  18.416
  31.626  28.742  18.530  33.375  28.972  17.000  32.460  29.978  16.449  33.293
  30.129  16.700  31.321  30.632  15.828  31.256  31.488  15.431  32.123  31.821
  15.707  30.400  32.010  17.115  30.155  30.401  17.819  29.917  29.717  16.704
  29.360  30.869  18.102  32.603  23.577  18.202  31.640  22.731  18.699  33.818
  23.370  18.410  34.582  23.964  19.338  34.157  22.103  18.637  33.907  21.306
  19.645  35.639  22.130  20.020  35.967  23.100  20.378  35.888  21.363  18.430
  36.491  21.793  17.243  36.179  21.963  18.716  37.633  21.270  20.671  33.412
  21.912  21.015  33.070  20.752  21.298  33.026  23.047  20.846  33.231  23.926
  22.557  32.388  23.089  23.116  32.663  22.194  23.474  32.935  24.268  22.960
  33.001  25.227  24.710  31.999  24.438  25.553  32.317  25.052  24.392  31.045
  24.858  25.255  31.825  23.510  24.012  34.351  24.075  24.700  34.646  24.868
  24.510  34.344  23.105  22.958  35.485  24.052  22.228  35.198  24.809  23.389
  36.404  24.449  22.619  35.613  23.024  22.369  30.852  23.078  21.899  30.245
  24.073  22.738  30.180  21.973  22.905  30.675  21.109  22.747  28.725  21.876
  21.791  28.206  21.948  23.467  28.307  20.632  22.910  28.767  19.815  24.443
  28.792  20.635  23.599  27.234  20.498  23.399  28.050  23.105  22.739  27.100
  23.632  24.601  28.492  23.516  25.110  29.209  23.020  25.364  27.805  24.604
  25.380  26.752  24.324  26.831  28.348  24.726  27.184  27.914  25.661  27.650
  27.829  23.544  28.078  26.877  23.860  27.104  27.626  22.623  28.372  28.599
  23.274  26.983  29.717  24.859  26.805  30.181  24.038  24.663  27.945  25.964
  25.081  27.203  26.927  23.663  28.816  26.108  23.283  29.271  25.291  22.897
  28.915  27.343  23.492  28.679  28.226  22.458  30.384  27.626  21.887  30.709
  26.757  21.744  30.342  28.449  23.545  31.398  27.985  24.865  31.342  27.738
  25.323  30.617  27.081  25.530  32.436  28.192  26.536  32.506  28.253  24.559
  33.389  28.639  24.582  34.716  29.079  25.558  35.179  29.082  23.395  35.381
  29.446  23.424  36.425  29.718  22.158  34.716  29.325  21.277  35.148  29.776
  22.157  33.398  28.811  21.230  32.846  28.762  23.339  32.742  28.416  21.750
  27.967  27.378  21.250  27.534  28.393  21.380  27.472  26.152  21.801  27.897
  25.338  20.354  26.487  25.839  19.572  26.629  26.585  19.739  26.795  24.486
  20.526  26.829  23.733  19.014  26.006  24.286  19.004  28.144  24.310  18.451
  28.708  25.280  19.038  28.797  23.213  18.539  29.675  23.230  19.349  28.412
  22.332  20.941  24.993  25.940  20.727  24.131  25.128  21.510  24.727  27.110
  21.641  25.480  27.770  22.132  23.457  27.563  21.352  22.712  27.401  23.376
  23.168  26.630  23.928  22.293  26.974  23.125  22.858  25.616  24.412  24.400
  26.624  24.081  24.974  25.758  24.371  25.065  27.487  25.902  23.880  26.318
  25.779  23.138  25.529  26.516  24.666  25.879  26.558  23.225  27.413  26.219
  23.291  28.362  27.698  22.687  27.377  28.338  22.435  26.314  27.861  22.626
  25.444  29.056  21.725  26.347  28.284  22.206  28.452  27.792  22.222  29.334
  29.156  21.715  28.313  22.598  23.434  29.023  22.660  24.520  29.670  22.875
  22.242  29.552  22.641  21.481  28.930  23.444  22.038  30.831  22.845  22.622
  31.531  23.265  20.559  31.221  23.991  19.930  30.706  23.192  20.573  32.309
  21.923  19.930  30.894  21.881  18.822  30.311  20.870  20.508  31.229  24.894
  22.495  31.051  25.550  22.669  30.051  25.368  22.889  32.273  24.727  22.745
  33.039  26.766  23.346  32.480  27.358  23.076  31.606  26.764  24.821  32.611
  25.945  25.062  33.288  27.695  25.161  33.065  26.646  25.492  31.307  27.653
  25.749  30.425  27.018  26.202  29.310  27.534  26.478  28.402  25.716  26.346
  29.555  25.042  26.369  28.803  25.430  26.033  30.885  24.447  25.987  31.329
  27.258  22.756  33.761  26.527  22.445  34.673  28.612  22.636  33.832  29.019
  22.863  32.936  29.400  22.783  35.074  28.748  22.659  35.938  30.430  21.570
  34.998  30.767  21.540  36.034  29.819  20.683  34.829  31.417  21.771  33.867
  32.144  22.764  33.788  31.425  20.856  32.899  32.004  20.987  32.082  30.767
  20.089  32.901  30.059  24.148  35.216  29.928  24.999  34.295  30.939  24.425
  36.190  31.200  23.669  36.807  31.556  25.694  36.403  30.694  26.354  36.500
  32.231  25.670  37.778  31.452  25.552  38.531  32.919  24.840  37.935  33.024
  26.946  38.249  33.689  27.214  37.429  31.937  28.100  38.368  31.124  27.848
  39.049  32.367  29.076  38.592  31.460  28.316  37.412  33.712  26.709  39.617
  34.291  25.790  39.707  34.361  27.578  39.722  32.967  26.760  40.410  32.482
  26.214  35.226  32.364  27.429  34.870  33.353  25.349  34.695  33.258  24.356
  34.857  34.311  25.601  33.656  35.011  26.369  33.986  35.232  24.406  33.313
  34.613  23.689  32.773  36.377  24.798  32.303  37.044  23.971  32.063  35.859
  25.066  31.382  36.971  25.634  32.674  35.708  23.596  34.574  34.860  23.294
  35.189  36.192  22.740  34.105  36.714  24.349  35.453  37.219  23.685  36.155
  37.612  24.618  34.897  36.355  25.260  35.932  33.656  26.194  32.318  34.176
  27.091  31.690  32.498  25.647  32.038  32.114  24.944  32.653  31.665  25.794
  30.880  32.391  26.065  30.113  30.947  24.515  30.410  30.394  24.737  29.497
  31.825  23.270  30.186  32.541  23.445  29.383  32.306  22.947  31.109  31.075
  22.538  29.886  29.961  24.183  31.347  29.152  24.683  31.214  30.747  26.985
  31.048  30.757  27.854  30.181  30.124  27.103  32.209  30.129  26.366  32.899
  29.430  28.350  32.542  28.816  28.523  31.659  28.551  28.068  33.799  27.884
  28.888  34.065  27.967  27.170  33.598  29.240  27.918  34.631  30.341  29.581
  32.661  29.971  30.644  32.233  31.520  29.482  33.270  31.840  28.616  33.679
  32.523  30.568  33.307  32.203  31.446  33.867  33.793  30.083  34.115  33.537
  29.882  35.156  34.135  29.137  33.695  34.959  31.089  33.999  35.817  30.726
  34.565  35.311  31.169  32.971  34.576  32.815  34.493  34.522  32.697  36.247
  33.967  33.545  36.648  33.959  31.809  36.534  35.516  32.763  36.689  32.952
  30.990  31.887  33.011  32.222  31.695  33.205  30.057  30.950  33.109  29.079
  31.185  33.610  30.305  29.585  34.528  30.892  29.541  33.758  28.884  28.913
  34.489  28.315  29.487  32.832  28.323  29.044  34.176  28.849  27.409  33.413
  29.384  26.842  35.157  29.252  27.159  34.073  27.424  26.935  34.776  26.958
  27.625  33.032  27.116  27.039  34.587  27.278  25.473  33.823  27.382  24.703
  35.427  27.945  25.280  35.260  25.914  25.297  35.676  25.683  24.407  36.019
  25.958  25.963  34.654  25.153  25.568  32.548  31.070  28.781  32.892  32.182
  28.357  31.287  30.637  28.787  31.052  29.786  29.278  30.217  31.257  28.107
  30.651  31.896  27.338  29.372  30.213  27.516  28.894  29.694  28.347  28.541
  30.658  26.969  29.987  29.248  26.586  29.943  27.910  26.919  29.547  27.594
  27.873  30.409  26.913  25.954  30.314  25.855  26.147  30.997  27.447  24.759
  31.661  26.586  23.904  31.042  25.880  23.701  30.937  28.809  24.355  31.358
  29.094  23.403  30.416  29.695  25.306  30.337  30.744  25.062  29.416  32.323
  28.926  28.267  32.642  28.498  29.891  32.805  30.037  30.878  32.700  30.224
  29.321  33.838  30.977  29.814  33.709  31.941  29.624  35.267  30.448  29.211
  35.372  29.445  29.294  35.968  31.215  30.996  35.327  30.118  31.125  36.180
  29.697  27.823  33.709  31.274  27.010  34.679  31.223  27.504  32.430  31.495
  28.238  31.760  31.674  26.112  31.934  31.627  25.455  32.239  30.813  26.088
  30.342  31.551  26.536  29.926  32.452  24.633  29.775  31.413  23.963  30.179
  32.172  24.387  30.153  30.421  24.555  28.696  31.280  26.922  29.835  30.375
  26.579  30.263  29.433  27.961  29.973  30.678  26.931  28.752  30.254  25.454
  32.531  32.817  25.321  31.834  33.813  25.009  33.779  32.823  25.241  34.292
  31.985  23.998  34.392  33.665  24.547  34.687  34.560  23.313  35.652  32.955
  22.991  35.321  31.968  22.168  36.275  33.802  21.855  37.204  33.325  21.324
  35.585  33.792  22.555  36.598  34.768  24.470  36.703  32.804  24.941  37.089
  33.708  25.213  36.219  32.170  24.074  37.584  32.301  22.916  33.423  34.268
  22.885  33.390  35.502  22.133  32.564  33.524  22.030  32.751  32.034  22.870
  32.289  31.515  21.769  33.792  31.845  20.825  31.921  31.580  21.056  31.250
  30.753  20.003  32.607  31.374  20.527  31.039  32.791  21.159  30.176  32.578
  19.521  30.637  32.906  21.077  31.690  34.054  20.296  32.226  34.593  21.607
  30.666  35.079  20.843  30.206  35.893  22.947  30.462  35.031  23.460  31.055
  34.394  23.640  29.553  35.973  22.882  28.810  36.219  24.794  28.774  35.263
  25.497  29.418  34.735  25.664  28.086  36.209  26.438  27.518  35.693  26.181
  28.730  36.920  25.050  27.402  36.795  24.316  27.745  34.285  23.663  27.082
  34.853  23.740  28.244  33.507  25.141  27.187  33.842  24.118  30.219  37.213
  23.626  29.805  38.307  24.831  31.326  37.121  24.865  31.696  36.182  25.170
  32.193  38.197  25.717  31.629  38.954  26.175  33.218  37.711  25.746  33.685
  36.824  26.250  34.052  38.408  27.581  32.785  37.403  28.032  32.566  36.072
  27.314  32.703  35.277  29.275  31.934  35.908  29.671  31.833  34.908  30.003
  31.529  37.055  31.277  31.115  36.824  31.615  31.047  37.720  29.583  31.787
  38.387  30.269  31.674  39.213  28.326  32.412  38.589  27.974  32.654  39.581
  24.027  32.984  38.828  24.121  33.342  39.988  22.913  33.229  38.164  22.947
  32.908  37.207  21.641  33.715  38.731  21.568  34.719  39.149  20.471  33.853
  37.680  20.593  33.173  36.836  19.480  33.789  38.128  20.490  35.279  37.125
  20.326  36.012  37.915  21.528  35.415  36.823  19.519  35.675  35.941  19.129
  34.860  35.080  19.155  36.927  35.704  19.394  37.651  36.367  18.410  36.990
  35.025  21.218  32.803  39.925  21.169  33.193  41.079  20.988  31.491  39.623
  21.164  31.174  38.680  20.678  30.348  40.546  19.825  30.684  41.136  20.219
  29.078  39.828  20.937  28.695  39.102  20.145  28.311  40.599  18.932  29.193
  39.127  19.112  29.821  38.255  18.498  28.223  38.886  17.762  29.781  39.902
  16.884  30.412  39.228  17.595  29.529  41.149  21.663  30.146  41.664  21.188
  29.872  42.760  22.943  30.413  41.429  23.200  30.402  40.452  23.977  30.435
  42.440  23.899  29.494  42.986  25.358  30.562  41.859  25.432  31.453  41.235
  25.901  30.652  42.800  25.987  29.402  41.153  25.321  28.215  40.848  24.398
  28.022  41.373  25.897  27.256  40.002  25.434  26.300  39.803  27.168  27.505
  39.512  27.688  26.790  38.891  27.796  28.736  39.717  28.791  28.788  39.300
  27.236  29.761  40.510  27.834  30.614  40.793  23.661  31.502  43.531  23.406
  31.282  44.723  23.609  32.777  43.050  23.670  32.943  42.055  23.292  33.928
  43.899  24.096  34.055  44.625  23.410  35.197  43.043  23.113  36.077  43.613
  24.459  35.247  42.753  22.847  35.039  42.123  21.998  33.949  44.653  21.987
  34.086  45.880  20.868  33.560  44.027  20.854  33.515  43.018  19.586  33.335
  44.709  19.128  34.216  45.159  18.613  32.928  43.632  19.042  32.046  43.156
  17.662  32.733  44.126  18.300  34.048  42.608  17.670  34.824  43.043  19.204
  34.489  42.189  17.622  33.295  41.407  18.237  32.671  40.758  16.835  32.652
  41.799  16.975  34.256  40.485  16.923  35.226  40.761  16.829  34.136  39.163
  16.630  33.091  38.498  16.422  32.268  39.044  16.570  33.228  37.499  16.775
  35.197  38.418  17.090  36.066  38.824  16.566  35.026  37.444  19.723  32.244
  45.751  19.072  32.341  46.810  20.440  31.173  45.572  20.792  30.953  44.651
  20.560  30.175  46.663  19.577  29.983  47.093  21.010  28.815  46.029  20.232
  28.423  45.374  21.885  28.989  45.403  21.330  27.713  46.956  21.858  26.891
  46.472  22.032  28.022  47.731  20.092  27.126  47.679  19.757  27.452  48.807
  19.478  26.182  47.045  19.754  25.808  46.148  18.796  25.657  47.574  21.446
  30.542  47.879  20.956  30.446  49.022  22.600  31.148  47.672  22.871  31.270
  46.707  23.414  31.856  48.664  23.838  31.071  49.291  24.655  32.472  47.929
  24.269  33.132  47.151  25.544  33.245  48.982  26.351  33.689  48.399  25.005
  34.090  49.409  25.977  32.567  49.718  25.533  31.424  47.204  26.261  30.982
  47.885  24.936  30.661  46.705  26.191  32.153  46.052  26.831  32.972  46.378
  26.870  31.416  45.623  25.440  32.393  45.300  22.596  32.837  49.467  22.666
  32.830  50.698  21.787  33.649  48.739  21.711  33.519  47.741  21.054  34.728
  49.355  20.358  35.155  48.633  20.499  34.188  50.122  21.779  35.916  49.960
  23.017  35.929  49.952  21.037  36.949  50.389  20.028  36.940  50.343  21.595
  38.210  50.661  22.139  38.577  49.790  20.300  39.020  51.032  19.586  38.857
  50.225  19.904  38.667  51.985  20.391  40.522  51.316  21.136  40.794  52.063
  20.681  40.966  50.363  19.065  41.098  51.778  19.048  41.652  52.882  18.039
  40.814  51.096  22.626  38.395  51.842  23.646  39.047  51.751  22.319  37.654
  52.922  21.493  37.074  52.958  23.172  37.795  54.113  23.238  38.861  54.327
  22.442  37.255  55.310  22.931  37.342  56.280  21.429  37.656  55.308  22.455
  36.176  55.160  24.579  37.116  54.036  25.601  37.655  54.428  24.661  35.906
  53.467  23.783  35.426  53.327  25.903  35.291  53.146  26.566  35.450  53.997
  25.693  33.764  52.880  24.980  33.742  52.056  26.670  33.342  52.642  25.316
  32.987  54.147  26.092  33.190  54.885  24.348  33.243  54.577  25.491  31.497
  53.902  26.403  31.279  53.346  25.597  31.020  54.876  24.369  30.920  53.138
  23.478  31.354  53.331  24.249  29.857  52.358  23.116  29.748  51.740  22.497
  30.545  51.717  22.888  28.950  51.165  25.205  29.013  52.205  25.856  28.819
  52.952  25.231  28.341  51.451  26.645  35.926  52.030  27.843  36.173  52.292
  26.059  36.325  50.876  25.053  36.232  50.854  26.728  37.215  49.894  27.539
  36.609  49.491  25.654  37.540  48.783  25.055  36.699  48.433  24.995  38.307
  49.189  26.226  38.121  47.480  25.395  38.278  46.793  26.717  39.093  47.542
  27.282  37.129  46.540  26.118  36.062  45.738  25.572  35.478  46.479  25.434
  36.652  45.129  26.691  35.338  45.159  27.307  38.530  50.570  28.473  38.854
  50.408  26.443  39.199  51.363  25.471  38.943  51.454  26.900  40.341  52.120
  27.181  41.126  51.419  25.816  40.870  53.030  25.078  41.241  52.318  25.524
  40.073  53.713  26.153  42.056  53.786  26.496  42.696  53.158  28.172  40.049
  53.000  29.215  40.669  52.783  28.162  38.975  53.777  27.273  38.526  53.942
  29.266  38.678  54.708  29.588  39.620  55.153  28.890  37.803  55.855  28.353
  36.904  55.551  29.798  37.522  56.388  28.005  38.650  56.809  28.322  39.666
  57.045  27.086  38.842  56.255  27.688  37.996  58.161  28.513  37.434  58.600
  27.470  38.790  58.875  26.513  36.993  58.248  26.615  36.144  57.573  26.513
  36.572  59.254  25.277  37.729  57.887  25.423  38.229  57.021  24.533  37.054
  57.778  24.993  38.390  58.595  30.555  38.241  54.000  31.665  38.470  54.533
  30.387  37.576  52.838  29.445  37.353  52.550  31.505  37.300  51.974  32.256
  36.719  52.510  31.076  36.268  50.839  30.169  36.672  50.389  31.904  36.230
  50.131  30.803  34.886  51.378  30.036  34.890  52.153  30.381  34.343  50.533
  32.296  33.957  51.808  31.618  32.306  52.116  31.368  31.725  51.228  32.178
  31.546  52.660  30.660  32.424  52.624  32.164  38.559  51.344  33.364  38.808
  51.424  31.336  39.504  50.768  30.334  39.406  50.851  31.961  40.658  50.151
  32.732  40.288  49.475  30.937  41.238  49.161  30.066  41.438  49.785  31.272
  42.220  48.829  30.557  40.327  48.003  30.407  39.283  48.279  29.190  40.836
  47.538  29.294  41.876  47.229  28.818  40.182  46.750  28.529  40.712  48.396
  31.599  40.343  46.944  31.307  39.766  46.066  31.780  41.324  46.506  32.518
  39.941  47.370  32.591  41.587  51.144  33.728  41.945  50.955  32.037  41.857
  52.309  31.053  41.634  52.369  32.656  42.528  53.443  32.842  43.556  53.132
  31.637  42.536  54.616  31.325  41.518  54.848  32.180  42.924  55.478  30.404
  43.410  54.478  30.407  44.693  54.016  31.245  45.153  53.691  29.202  45.235
  54.201  28.872  46.210  53.873  28.341  44.241  54.511  29.088  43.089  54.680
  28.724  42.129  55.016  33.994  41.893  53.873  34.999  42.570  54.195  34.136
  40.580  53.870  33.270  40.114  53.637  35.393  39.803  54.101  35.711  40.276
  55.030  35.117  38.354  54.399  35.972  37.748  54.698  34.508  38.427  55.300
  34.644  37.794  53.593  36.457  40.026  52.979  37.649  40.099  53.239  35.970
  40.063  51.752  34.963  39.993  51.712  36.803  40.252  50.494  37.722  39.666
  50.522  35.947  39.891  49.225  35.079  40.549  49.216  36.541  40.071  48.329
  35.411  38.519  49.022  35.682  37.545  49.989  36.266  37.826  50.853  35.181
  36.258  49.835  35.523  35.561  50.586  34.319  35.959  48.772  34.150  34.908
  48.590  34.162  36.920  47.722  33.565  36.721  46.845  34.666  38.217  47.867
  34.493  38.924  47.069  37.200  41.766  50.350  37.756  42.170  49.343  36.627
  42.572  51.234  36.271  42.278  52.133  36.574  44.015  51.151  35.929  44.429
  51.926  38.005  44.525  51.389  38.444  43.954  52.206  38.577  44.287  50.492
  38.140  45.957  51.902  39.315  46.271  52.176  37.243  46.807  52.030  36.141
  44.555  49.727  36.364  45.749  49.397  35.462  43.737  48.923  35.100  42.921
  49.396  35.197  43.877  47.461  36.140  43.791  46.922  34.350  42.710  46.962
  34.842  41.785  47.264  33.382  42.759  47.461  34.122  42.591  45.434  35.157
  42.054  44.654  36.027  41.613  45.118  35.103  42.082  43.232  35.859  41.635
  42.605  33.993  42.684  42.623  33.940  42.916  41.308  34.357  42.219  40.797
  32.958  43.252  43.434  32.082  43.752  43.048  32.988  43.175  44.847  32.203
  43.545  45.489  34.497  45.160  47.136  33.272  45.229  47.255  35.225  46.129
  46.719  36.207  45.996  46.913  34.724  47.498  46.368  35.571  48.075  45.998
  33.952  47.375  45.608  34.041  48.187  47.608  34.669  48.262  48.645  32.811
  48.558  47.464  32.261  48.546  46.617  32.063  49.162  48.476  32.718  49.675
  49.180  31.048  50.188  47.902  30.465  50.644  48.703  31.511  51.055  47.431
  30.126  49.644  46.866  30.321  48.490  46.391  29.093  50.458  46.400  28.465
  50.076  45.708  29.135  51.415  46.722  31.441  48.189  49.408  30.915  48.604
  50.473  31.350  46.914  49.031  31.893  46.710  48.204  30.624  45.731  49.597
  30.970  44.961  48.908  31.181  45.319  50.938  30.765  46.079  51.600  30.808
  44.360  51.297  32.769  45.400  51.002  33.135  44.394  51.204  33.207  45.717
  50.056  33.260  46.238  52.211  32.748  46.131  53.395  34.095  47.065  51.967
  29.064  45.806  49.579  28.406  44.923  50.137  28.495  46.817  48.933  29.057
  47.345  48.280  27.073  47.216  49.090  26.704  46.839  50.043  26.846  48.718
  49.047  27.377  49.068  49.932  27.380  49.209  48.234  25.461  49.253  48.994
  25.318  50.471  48.680  24.519  48.559  49.458  26.209  46.601  48.034  26.195
  47.039  46.881  25.512  45.563  48.454  25.742  45.122  49.334  24.708  44.592
  47.631  25.087  44.580  46.609  24.775  43.155  48.192  24.244  42.429  47.576
  26.204  42.607  48.289  26.702  42.627  47.319  26.830  43.213  48.944  26.248
  41.549  48.547  24.097  43.117  49.560  24.870  43.387  50.280  23.239  43.778
  49.681  23.557  41.699  49.880  22.604  41.629  49.355  24.192  40.912  49.473
  23.555  41.627  50.967  23.290  45.075  47.499  22.378  44.265  47.235  23.053
  46.360  47.589  23.846  46.984  47.635  21.732  46.984  47.212  20.984  46.406
  47.755  21.650  48.504  47.455  22.413  48.961  46.825  20.648  48.866  47.227
  21.863  48.755  48.883  22.749  48.464  49.110  21.350  46.827  45.739  22.219
  46.811  44.876  20.058  46.765  45.537  19.389  46.736  46.293  19.595  46.343
  44.234  18.837  47.005  43.815  20.446  46.207  43.567  18.923  44.995  44.349
  18.648  44.577  45.457  18.666  44.293  43.260  19.209  44.573  42.456  18.136
  42.941  43.261  17.477  42.926  44.129  17.207  42.801  42.053  17.774  42.877
  41.125  16.893  41.760  41.979  16.034  43.699  41.980  15.289  43.813  42.945
  15.826  44.307  40.856  15.067  44.972  40.812  16.532  44.338  40.134  19.128
  41.821  43.611  20.278  41.901  43.165  18.795  40.858  44.389  17.828  40.907
  44.674  19.775  39.882  44.949  20.438  40.470  45.583  19.086  38.850  45.920
  18.332  39.342  46.534  18.299  37.691  45.338  17.669  37.348  46.159  17.751
  37.982  44.442  19.018  36.913  45.080  20.097  38.289  46.918  19.576  37.634
  47.616  20.966  37.807  46.468  20.499  39.079  47.553  20.584  39.130  43.897
  21.729  38.793  44.143  20.025  39.004  42.700  19.059  39.288  42.617  20.560
  38.439  41.477  21.481  37.885  41.662  19.628  37.453  40.833  20.109  37.089
  39.925  19.376  36.665  41.543  18.269  38.091  40.391  17.428  37.280  39.998
  17.964  39.262  40.636  21.117  39.437  40.502  21.338  39.034  39.380  21.304
  40.709  40.899  21.024  40.779  41.867  21.454  41.898  40.022  21.964  41.627
  39.098  20.061  42.403  39.689  19.310  41.615  39.620  19.829  43.080  40.510
  20.099  43.021  38.428  20.241  43.968  38.500  22.257  43.074  40.551  22.555
  43.938  39.774  22.616  43.089  41.849  22.345  42.376  42.511  23.293  44.213
  42.421  22.768  45.159  42.288  23.318  44.032  43.973  23.899  44.857  44.386
  22.280  44.013  44.306  24.104  42.807  44.491  25.525  42.964  44.426  25.912
  43.912  44.083  26.376  41.867  44.796  27.435  42.076  44.841  25.792  40.672
  45.194  26.377  39.795  45.427  24.394  40.510  45.173  23.959  39.606  45.573
  23.571  41.633  44.872  22.520  41.488  45.073  24.689  44.526  41.839  25.258
  45.570  42.065  25.232  43.596  40.958  24.702  42.759  40.761  26.553  43.962
  40.324  26.966  44.861  40.781  27.453  42.758  40.454  28.457  43.032  40.130
  27.540  42.512  41.513  26.831  41.539  39.818  26.947  41.197  38.510  27.595
  41.709  37.815  26.211  39.984  38.258  26.147  39.546  37.350  25.642  39.482
  39.492  24.835  38.327  39.705  24.768  37.535  38.975  24.443  38.074  41.025
  23.915  37.163  41.265  24.691  39.074  41.967  24.436  38.889  42.999  25.387
  40.277  41.701  25.544  40.926  42.550  25.967  40.514  40.439  26.363  44.383
  38.761  27.407  44.684  38.118  25.143  44.290  38.276  24.398  44.078  38.924
  24.802  44.641  36.888  25.705  44.563  36.283  23.756  43.591  36.378  24.158
  42.579  36.341  22.885  43.596  37.033  23.320  43.853  34.897  22.903  44.856
  34.805  24.467  43.757  33.866  25.323  44.360  34.170  24.871  42.745  33.909
  24.098  43.866  32.847  22.329  42.917  34.323  22.786  41.937  34.187  21.566
  42.817  35.096  21.816  43.294  33.439  24.253  46.010  36.782  24.663  46.716
  35.881  23.264  46.366  37.598  23.011  45.621  38.231  22.454  47.599  37.642
  23.071  48.329  37.119  21.218  47.473  36.733  20.768  48.453  36.577  21.541
  47.057  35.778  20.181  46.425  37.235  19.026  46.418  36.736  20.365  45.752
  38.338  22.019  48.168  39.048  21.160  49.027  39.146  22.634  47.674  40.095
  23.360  47.000  39.898  22.470  48.068  41.407  21.575  48.684  41.486  22.310
  47.129  41.936  23.649  48.863  41.982  24.193  49.789  41.396  23.907  48.517
  43.247  23.316  47.769  43.580  24.656  49.381  44.100  24.630  50.390  43.689
  24.168  49.407  45.074  26.126  48.974  44.266  26.886  49.893  44.636  26.646
  47.817  43.841  26.011  47.203  43.352  28.057  47.584  43.772  28.390  47.754
  44.796  28.439  46.057  43.527  27.803  45.785  42.685  29.831  45.771  42.918
  29.992  46.454  42.084  30.584  46.048  43.655  29.837  44.724  42.615  28.172
  45.084  44.660  27.217  45.362  45.106  28.050  44.054  44.324  29.226  44.989
  45.800  29.023  44.215  46.540  30.185  44.749  45.341  29.351  45.962  46.276
  28.844  48.548  42.824  28.563  48.801  41.658  29.962  49.024  43.434  30.134
  48.871  44.417  30.920  49.886  42.694  30.783  49.790  41.617  30.662  51.365
  43.058  30.782  51.530  44.129  31.445  51.977  42.611  29.402  51.976  42.480
  28.525  51.524  42.942  29.479  53.045  42.681  29.303  51.793  40.951  30.140
  52.286  40.457  29.352  50.736  40.688  28.209  52.550  40.284  28.305  53.489
  39.925  26.968  52.148  40.271  26.663  50.928  40.731  27.416  50.358  41.090
  25.706  50.619  40.637  26.081  52.894  39.674  26.376  53.813  39.376  25.135
  52.567  39.534  32.306  49.470  43.128  32.585  49.229  44.290  33.208  49.428
  42.150  32.841  49.535  41.215  34.608  49.039  42.275  34.896  49.389  43.266
  34.653  47.485  42.273  33.890  47.092  42.944  34.384  46.891  40.889  33.450
  47.276  40.479  35.206  47.137  40.217  34.294  45.805  40.900  35.933  47.043
  42.916  36.705  47.242  42.172  36.061  47.708  43.770  35.993  45.560  43.382
  35.152  45.393  44.055  35.909  45.061  42.416  36.964  45.315  43.813  35.521
  49.603  41.154  35.029  49.739  40.006  36.751  50.089  41.350  37.195  50.173
  42.253  37.717  50.502  40.305  37.231  50.896  39.413  38.601  51.627  40.910
  39.345  52.030  40.222  37.963  52.453  41.224  39.279  51.141  42.083  39.062
  51.666  42.858  38.682  49.348  39.797  38.629  48.195  40.271  39.502  49.560
  38.786  39.289  50.435  38.329  40.422  48.676  38.070  39.833  47.818  37.747
  40.854  49.465  36.839  41.480  48.873  36.171  40.017  49.801  36.227  41.402
  50.323  37.230  41.550  48.228  38.989  42.021  47.115  39.039  41.982  49.156
  39.842  41.595  50.089  39.849  42.933  48.844  40.911  43.810  48.314  40.537
  43.510  50.137  41.391  44.081  49.977  42.306  44.437  50.992  40.503  45.367
  50.455  40.317  44.003  51.434  39.605  44.765  51.872  41.056  42.514  51.068
  41.670  42.290  51.515  40.850  42.370  48.057  42.153  43.105  47.282  42.804
  41.110  48.236  42.434  40.560  48.948  41.975  40.397  47.382  43.405  40.951
  47.190  44.323  39.013  47.990  43.811  38.444  48.418  42.986  38.451  47.247
  44.378  39.114  49.232  44.796  39.885  49.928  44.465  38.124  49.685  44.847
  39.420  48.735  46.257  39.289  47.510  46.488  39.700  49.546  47.203  40.088
  45.960  42.848  40.023  44.949  43.574  39.945  45.843  41.535  39.850  46.715
  41.034  39.867  44.509  40.808  39.072  43.969  41.322  39.427  44.725  39.333
  40.074  45.476  38.880  39.610  43.825  38.745  37.960  45.297  39.263  37.580
  45.612  40.235  37.904  46.167  38.608  36.980  44.240  38.762  37.110  43.051
  39.075  36.017  44.613  37.943  35.821  45.512  37.525  35.459  43.815  37.674
  41.233  43.739  40.764  41.261  42.564  40.976  42.422  44.414  40.639  42.410
  45.361  40.290  43.785  43.928  40.855  43.934  42.946  40.406  44.957  44.782
  40.158  44.790  45.846  40.324  46.405  44.447  40.663  46.629  43.383  40.585
  47.232  44.907  40.123  46.568  44.717  41.707  44.655  44.578  38.645  44.790
  43.526  38.393  43.632  44.845  38.381  45.606  45.445  37.847  46.623  45.122
  38.067  45.462  45.453  36.767  45.481  46.503  38.080  44.018  43.635  42.338
  44.629  42.678  42.647  43.467  44.411  43.286  43.047  45.298  43.045  43.563
  44.156  44.678  44.594  43.989  44.992  42.981  45.391  45.440  43.516  46.281
  45.108  41.926  45.413  45.165  43.092  45.328  46.798  42.330  45.748  47.204
  42.722  42.871  45.020  43.048  42.163  45.943  41.589  42.588  44.369  41.211
  43.264  43.720  40.828  41.342  44.591  40.649  41.127  45.644  39.408  41.431
  43.971  38.807  42.241  44.384  39.493  41.593  42.896  38.689  40.113  44.110
  38.310  39.682  45.428  38.413  40.387  46.240  37.703  38.489  45.655  37.484
  38.222  46.678  37.548  37.550  44.637  37.087  36.593  44.832  37.950  37.965
  43.368  37.854  37.332  42.497  38.543  39.250  43.108  38.752  39.463  42.071
  41.668  40.169  44.065  42.000  39.292  44.842  41.996  40.225  42.802  41.829
  41.014  42.194  42.743  39.162  42.108  42.158  38.244  42.172  42.694  39.547
  40.622  43.101  40.544  40.452  43.381  38.903  40.073  41.318  39.659  39.860
  40.641  40.166  40.547  41.543  40.492  38.565  41.732  41.542  38.789  42.205
  40.009  37.847  40.596  40.386  38.035  40.807  38.212  39.476  41.263  37.829
  38.563  40.930  37.543  40.328  39.766  38.306  39.166  44.140  38.900  42.626
  44.462  37.703  42.640  44.874  39.798  43.255  44.599  40.753  43.075  46.086
  39.520  44.094  46.847  38.992  43.519  46.814  40.835  44.444  46.170  41.620
  44.840  47.583  40.622  45.187  47.660  41.314  43.221  48.350  40.563  42.836
  46.940  41.556  42.440  48.468  42.569  43.530  48.658  42.988  42.542  47.904
  43.335  44.062  49.715  42.167  44.297  50.452  41.815  43.702  49.962  42.303
  45.517  51.027  41.935  46.029  51.721  41.396  45.532  51.295  42.157  46.978
  49.104  42.857  46.339  48.318  43.265  45.853  49.356  43.013  47.304  45.683
  38.646  45.293  46.269  37.537  45.452  44.781  39.069  46.139  44.431  40.000
  45.962  44.284  38.312  47.236  45.079  38.344  47.982  43.168  38.933  48.036
  42.387  39.142  47.304  42.863  38.200  48.782  43.670  40.256  48.607  44.384
  40.057  49.406  44.125  40.939  47.890  42.446  40.965  49.158  41.658  41.085
  48.415  41.973  40.372  49.941  42.794  42.322  49.834  42.089  42.466  50.652
  43.796  42.239  50.256  42.595  43.406  48.863  43.370  43.439  48.216  41.662
  43.431  48.479  42.695  44.222  49.450  43.912  36.840  46.844  44.220  35.938
  47.573  43.287  36.653  45.656  42.753  37.469  45.394  42.837  35.333  45.122
  42.399  34.801  45.968  41.799  35.623  44.034  40.962  36.168  44.469  42.178
  36.335  43.301  41.350  34.337  43.367  42.172  33.647  43.176  40.327  33.636
  44.280  39.920  32.779  43.743  40.815  33.265  45.181  39.509  34.337  44.444
  40.532  34.692  42.018  39.895  35.572  42.109  41.214  34.956  41.210  40.004
  33.808  41.661  44.041  34.519  44.673  44.089  33.342  44.944  45.013  35.116
  43.955  44.936  36.123  43.981  46.214  34.384  43.454  45.864  33.527  42.879
  47.003  35.310  42.452  46.465  35.665  41.573  47.201  36.178  43.081  48.324
  34.795  42.097  48.592  34.291  40.878  47.728  34.218  40.234  49.875  33.831
  40.440  50.084  33.480  39.440  50.906  33.850  41.365  52.223  33.706  41.018
  52.312  33.395  40.114  50.608  34.312  42.643  51.425  34.370  43.347  49.378
  34.773  43.024  49.388  35.177  44.025  47.046  33.853  44.657  47.518  32.748
  44.794  47.162  34.723  45.693  46.815  35.665  45.585  47.821  34.419  47.011
  48.779  33.904  46.935  48.259  35.770  47.641  47.401  36.440  47.692  48.597
  35.535  48.651  49.416  36.440  46.924  49.234  37.431  45.976  50.455  37.589
  45.443  50.617  38.398  44.745  51.357  36.710  46.017  52.332  36.545  45.810
  50.687  35.964  46.903  50.984  35.139  47.533  47.161  33.393  48.016  47.696
  33.241  49.085  46.132  32.669  47.678  45.876  32.580  46.705  45.137  32.035
  48.617  44.140  32.028  48.175  45.510  30.620  48.901  46.485  30.674  49.385
  44.759  30.155  49.539  45.518  29.834  47.568  44.543  29.824  46.781  46.587
  29.108  47.335  46.492  28.408  46.614  47.453  29.343  47.799  44.917  32.900
  49.911  44.714  32.355  50.994  44.982  34.239  49.828  45.005  34.491  48.851
  44.873  35.174  50.899  45.167  34.701  51.836  45.919  36.265  50.614  46.870
  35.770  50.417  45.550  36.775  49.724  46.301  37.319  51.714  45.387  37.885
  51.894  46.641  36.735  52.569  47.437  38.290  51.430  48.278  37.710  51.050
  47.120  38.975  50.643  47.890  38.996  52.761  47.030  39.315  53.350  48.439
  38.340  53.436  48.748  40.171  52.467  48.174  40.917  52.099  49.214  40.514
  53.296  49.354  40.025  51.672  43.461  35.792  51.193  43.366  36.634  52.095
  42.395  35.328  50.584  42.565  34.677  49.830  41.061  35.507  51.178  40.839
  36.491  51.590  40.099  35.343  50.002  40.150  34.320  49.628  39.079  35.437
  50.374  40.362  36.264  48.731  41.384  36.166  48.367  39.512  35.797  47.518
  40.023  36.278  46.683  39.579  34.742  47.250  38.465  36.080  47.619  40.049
  37.702  49.068  40.651  38.021  49.919  40.115  38.307  48.164  39.021  37.697
  49.428  40.833  34.495  52.343  41.399  33.390  52.361  39.912  34.816  53.270
  39.291  35.576  53.031  39.523  33.884  54.334  40.462  33.530  54.760  38.672
  34.612  55.361  38.571  34.017  56.269  39.124  35.575  55.598  37.272  34.830
  54.773  36.909  35.135  53.424  35.572  35.334  53.407  34.995  35.538  52.517
  35.102  35.209  54.668  34.131  35.164  54.941  36.177  35.045  55.534  36.122
  35.067  56.612  38.844  32.586  53.878  38.943  31.645  54.611  38.105  32.503
  52.797  37.933  33.417  52.405  37.523  31.294  52.099  36.809  30.865  52.801
  36.746  31.656  50.793  36.365  30.769  50.286  35.498  32.529  51.049  35.807
  33.434  51.571  34.939  32.812  50.157  34.777  32.072  51.727  37.612  32.348
  49.784  38.464  31.760  49.442  36.914  32.630  48.996  37.958  33.301  50.184
  38.614  30.222  51.822  39.853  30.433  51.853  38.128  28.994  51.500  37.133
  28.929  51.343  38.991  27.789  51.333  39.576  27.619  52.237  38.132  26.548
  51.232  37.471  26.480  52.097  37.452  26.623  50.383  38.969  25.481  51.124
  38.478  24.733  50.775  39.966  27.847  50.209  39.604  28.245  49.078  41.238
  27.358  50.436  41.585  27.306  51.383  42.234  27.428  49.368  42.356  28.427
  48.947  43.509  26.852  49.913  43.921  27.624  50.563  43.313  26.015  50.583
  44.652  26.515  48.853  44.677  27.192  47.999  45.606  26.580  49.375  44.528
  25.082  48.308  44.581  24.825  47.045  44.507  24.057  49.004  41.736  26.468
  48.229  41.625  26.948  47.097  41.203  25.298  48.559  41.325  24.969  49.506
  40.457  24.415  47.629  41.124  23.911  46.929  39.781  23.351  48.518  40.396
  22.915  49.305  38.899  23.784  48.989  39.285  22.070  47.797  39.924  21.847
  46.942  39.324  21.194  48.445  37.863  22.208  47.427  37.328  22.364  48.364
  37.779  23.077  46.774  37.423  20.985  46.695  38.092  20.279  46.420  36.249
  20.884  46.134  35.987  19.751  45.544  36.759  19.100  45.580  35.033  19.534
  45.292  35.258  21.700  46.345  35.427  22.570  46.830  34.394  21.527  45.851
  39.438  25.101  46.726  39.277  24.760  45.570  38.776  26.147  47.285  38.964
  26.277  48.269  37.745  26.943  46.592  37.135  26.219  46.050  36.838  27.699
  47.536  37.356  28.534  48.009  36.228  28.198  46.783  36.149  26.821  48.327
  36.044  27.234  49.187  38.375  27.883  45.580  37.955  27.993  44.466  39.426
  28.535  45.985  39.770  28.356  46.918  40.110  29.582  45.304  39.423  30.337
  44.921  41.113  30.331  46.207  41.600  29.581  46.829  41.847  30.884  45.621
  40.392  31.207  47.249  39.850  32.047  46.813  39.593  30.663  47.752  41.381
  31.904  48.223  41.891  32.921  47.889  41.552  31.611  49.490  41.111  30.796
  49.891  42.105  32.255  50.039  40.870  28.864  44.127  40.903  29.430  43.021
  41.355  27.622  44.342  41.289  27.343  45.310  42.030  26.750  43.348  42.940
  27.271  43.052  42.482  25.499  44.078  43.035  25.932  44.912  41.660  24.914
  44.490  43.379  24.580  43.349  43.162  24.558  42.280  44.378  25.006  43.433
  43.395  23.117  43.793  42.377  22.745  43.676  44.098  22.587  43.151  43.711
  22.896  45.222  43.953  23.738  45.725  43.959  21.770  45.925  43.798  20.571
  45.522  43.642  20.410  44.537  44.256  19.780  45.952  44.254  21.888  47.183
  44.314  22.803  47.606  44.313  21.035  47.721  41.166  26.479  42.092  41.508
  26.637  40.906  39.974  26.038  42.385  39.705  25.927  43.352  38.970  25.689
  41.423  39.411  25.024  40.681  37.817  24.891  42.026  37.393  25.365  42.911
  36.736  24.622  41.013  35.950  24.044  41.499  36.179  25.552  40.896  37.084
  24.272  40.041  38.294  23.512  42.516  38.447  22.855  41.660  39.261  23.606
  43.010  37.390  22.704  43.493  36.475  22.404  42.983  37.942  21.805  43.767
  37.205  23.234  44.427  38.503  26.918  40.643  38.364  26.839  39.475  38.286
  28.091  41.286  38.362  28.050  42.292  38.069  29.394  40.564  37.264  29.242
  39.845  37.768  30.582  41.493  38.666  30.654  42.107  37.632  32.005  40.785
  37.032  32.658  41.419  38.572  32.525  40.599  37.134  32.063  39.817  36.481
  30.353  42.289  36.590  29.407  42.821  36.289  31.200  42.948  35.638  30.340
  41.599  39.317  29.728  39.671  39.160  30.114  38.468  40.545  29.545  40.164
  40.677  29.140  41.080  41.753  29.810  39.344  41.579  30.775  38.869  43.003
  29.919  40.272  42.986  29.076  40.963  43.932  29.968  39.703  42.880  31.199
  41.145  42.891  32.108  40.545  41.992  31.181  41.777  43.974  31.219  42.212
  44.950  31.015  41.771  43.961  32.226  42.629  43.756  30.404  43.431  42.879
  30.817  43.929  43.473  29.390  43.149  44.958  30.500  44.250  45.736  29.901
  44.017  45.377  31.413  44.351  44.747  30.166  45.180  41.892  28.921  38.138
  42.437  29.298  37.125  41.469  27.650  38.268  41.051  27.371  39.145  41.345
  26.761  37.135  42.201  26.980  36.496  41.464  25.224  37.394  40.841  24.889
  38.223  41.110  24.690  36.512  42.851  24.897  37.797  43.328  25.785  38.211
  42.821  24.091  38.530  43.604  24.410  36.595  44.042  25.234  35.758  43.896
  23.131  36.442  43.773  22.421  37.150  44.591  22.814  35.782  40.165  27.118
  36.209  40.304  27.148  35.023  39.040  27.435  36.779  39.081  27.419  37.788
  37.842  27.763  36.043  37.594  26.905  35.418  36.716  27.937  37.057  35.792
  28.238  36.563  36.511  27.014  37.599  37.019  28.661  37.813  37.918  29.012
  35.157  37.616  28.958  33.950  38.582  30.046  35.594  38.807  30.011  36.578
  38.873  31.277  34.810  38.058  31.425  34.102  38.861  32.476  35.806  38.721
  33.346  35.165  37.909  32.464  36.337  40.101  32.695  36.732  40.706  31.805
  36.902  40.864  33.128  36.084  39.858  33.687  38.283  41.241  34.781  38.242
  42.194  34.253  38.208  41.105  35.376  37.338  41.222  35.490  39.070  40.206
  31.190  33.976  40.709  32.214  33.606  40.716  30.031  33.387  40.316  29.134
  33.622  41.755  30.033  32.289  42.531  30.731  32.604  42.421  28.625  32.346
  42.607  28.351  33.385  41.776  27.879  31.882  43.674  28.462  31.460  43.655
  28.954  30.488  44.915  29.124  32.034  45.736  28.952  31.338  44.841  30.211
  31.996  45.089  28.753  33.044  44.026  27.036  31.227  44.180  26.694  32.250
  43.305  26.501  30.608  45.045  27.028  30.840  41.278  30.455  30.877  40.250
  29.977  30.469  42.075  31.191  30.156  42.901  31.463  30.670  41.712  31.858
  28.843  40.694  31.558  28.594  41.838  33.356  29.003  42.881  33.663  29.083
  41.318  34.144  27.743  40.477  33.733  27.185  40.932  35.121  28.034  42.129
  34.223  27.019  41.097  33.748  30.204  40.209  33.885  29.865  42.627  31.452
  27.675  42.232  31.494  26.512  43.927  31.176  28.002  44.162  31.201  28.984
  45.058  30.796  27.172  44.671  30.100  26.428  45.639  31.976  26.379  44.893
  32.211  25.621  45.569  32.855  27.021  47.048  31.930  25.638  47.372  32.929
  25.347  47.763  31.490  26.334  47.041  31.077  24.380  48.144  30.873  23.801
  45.961  30.777  23.849  46.177  30.081  27.986  46.397  30.427  29.180  46.799
  29.058  27.388  46.462  28.744  26.489  47.977  28.430  27.846  48.452  29.280
  28.336  47.752  27.287  28.795  48.700  27.087  29.295  46.963  27.469  29.525
  47.512  26.431  28.164  48.777  28.009  26.561  48.343  27.327  25.666  50.066
  28.415  26.540  50.393  28.959  27.325  51.049  27.938  25.553  50.718  26.939
  25.272  51.021  28.936  24.398  51.596  28.612  23.531  49.979  28.973  24.080
  51.508  30.294  24.765  52.634  30.475  25.190  50.738  31.344  24.723  51.069
  32.241  25.049  49.802  31.185  24.378  52.377  27.742  26.306  52.552  28.114
  27.448  53.349  27.114  25.620  53.174  26.953  24.638  54.720  26.785  26.100
  54.608  26.350  27.093  55.238  26.173  25.361  55.619  28.024  26.277  56.782
  27.830  26.535  55.036  29.243  26.254  54.048  29.310  26.055  55.686  30.434
  26.797  56.619  30.168  27.295  55.925  31.481  25.743  54.947  31.776  25.363
  56.423  32.330  26.212  56.687  31.091  24.502  57.612  30.231  24.569  56.524
  31.710  23.469  54.875  31.147  27.942  55.451  31.482  28.967  53.534  31.342
  27.811  53.114  31.138  26.916  52.646  31.993  28.851  53.245  31.829  29.747
  52.637  33.532  28.570  52.217  34.087  29.409  53.663  33.901  28.563  52.015
  33.883  27.248  50.615  34.195  27.156  50.029  34.085  28.056  50.051  34.589
  25.944  48.992  34.786  25.865  50.809  34.633  24.792  50.172  34.984  23.671
  50.842  34.715  23.038  52.182  34.404  24.865  52.725  34.379  23.931  52.837
  34.110  26.108  53.908  33.974  26.159  51.270  31.385  29.081  50.691  30.679
  28.283  50.764  31.696  30.269  51.337  32.257  30.884  49.359  31.411  30.780
  48.924  30.839  29.960  49.359  30.505  32.011  50.281  30.740  32.544  48.222
  30.728  32.995  47.270  30.475  32.530  48.348  30.038  33.829  48.111  31.768
  33.305  49.478  28.990  31.699  48.584  28.706  31.144  50.335  28.912  31.031
  49.673  27.826  32.754  49.245  28.152  33.701  49.265  26.873  32.415  50.725
  27.553  32.841  48.573  32.740  30.945  49.051  33.816  31.367  47.238  32.656
  30.652  46.910  31.780  30.269  46.285  33.782  30.948  46.951  34.386  31.564
  45.869  34.557  29.671  45.096  33.998  29.144  45.125  35.805  30.149  44.365
  35.591  30.901  45.825  36.486  30.633  44.692  36.437  29.374  46.944  34.914
  28.599  47.702  35.562  29.039  47.439  34.049  28.158  46.477  35.709  27.407
  45.683  35.177  26.883  46.042  36.641  27.768  47.342  35.962  26.794  45.139
  33.221  31.758  44.404  32.359  31.289  44.933  33.809  32.957  45.610  34.495
  33.257  43.699  33.537  33.731  43.007  32.809  33.310  44.157  33.007  35.083
  44.726  33.819  35.535  43.260  32.919  35.696  44.968  31.730  35.085  44.511
  31.036  34.380  45.989  31.969  34.789  45.147  31.062  36.431  45.476  31.847
  37.112  44.163  30.834  36.841  46.112  29.982  36.442  47.045  30.351  36.557
  45.969  28.736  36.033  44.773  28.160  35.967  44.059  28.671  36.466  44.742
  27.185  35.703  47.000  28.073  35.608  47.914  28.496  35.684  46.889  27.156
  35.201  42.853  34.850  33.749  43.347  35.768  34.371  41.755  35.008  33.038
  41.432  34.250  32.453  40.916  36.147  32.878  41.111  36.804  33.725  41.435
  36.840  31.572  42.474  37.144  31.700  41.347  36.186  30.705  40.814  37.735
  31.529  39.420  35.950  32.931  38.946  34.854  32.796  38.715  37.101  33.071
  39.310  37.875  33.327  37.257  37.380  32.682  37.089  36.587  31.953  36.449
  37.056  33.900  36.684  36.055  34.261  36.786  37.674  34.733  34.885  37.184
  33.797  34.570  36.706  34.724  34.610  38.238  33.851  34.151  36.553  32.564
  33.099  36.805  32.692  34.482  37.097  31.679  34.190  35.043  32.322  35.145
  34.650  32.670  33.466  34.607  33.011  33.772  34.669  30.914  34.588  34.878
  30.357  33.685  33.663  30.879  32.974  35.134  30.505  37.035  38.774  32.110
  37.565  39.845  32.524  36.152  38.876  31.132  35.856  37.969  30.800  35.526
  40.033  30.470  36.296  40.793  30.601  35.269  39.842  28.967  34.819  40.759
  28.587  36.570  39.481  28.233  37.400  40.146  28.471  36.980  38.529  28.568
  36.256  39.412  27.191  34.367  38.797  28.662  33.544  39.245  28.452  34.218
  40.553  31.050  33.459  39.697  31.586  33.893  41.791  30.860  34.325  42.301
  30.103  32.542  42.266  31.257  31.766  41.512  31.123  32.552  42.459  32.329
  31.965  43.414  30.581  32.775  44.262  30.131  30.619  43.576  30.585  30.055
  42.896  31.074  30.050  44.743  29.950  30.764  45.565  29.905  29.785  44.438
  28.519  30.721  44.100  28.075  29.172  43.546  28.390  29.187  45.539  27.682
  29.825  46.740  27.455  30.815  46.958  27.830  29.138  47.744  26.692  29.618
  48.699  26.540  27.782  47.582  26.335  27.022  48.565  25.777  27.550  49.361
  25.682  27.152  46.331  26.619  26.086  46.289  26.449  27.844  45.308  27.300
  27.308  44.405  27.552  28.760  45.165  30.704  27.962  44.336  31.052  28.533
  46.434  30.778  29.242  46.989  30.321  27.311  46.948  31.448  26.934  46.344
  32.273  27.682  48.263  32.088  28.498  48.082  32.787  27.911  49.062  31.382
  26.670  48.703  32.953  26.831  49.633  33.133  26.142  47.078  30.497  26.188
  47.931  29.584  25.034  46.399  30.735  24.994  46.025  31.673  23.856  46.100
  29.902  24.206  46.209  28.875  23.317  44.664  29.968  22.650  44.450  29.133
  24.409  43.589  29.804  25.021  43.648  28.904  25.096  43.723  30.639  23.952
  42.599  29.812  22.509  44.420  31.117  22.184  43.545  30.889  22.653  47.050
  30.030  21.852  47.121  29.135  22.518  47.753  31.149  23.222  47.657  31.866
  21.372  48.588  31.531  20.668  48.702  30.707  20.691  47.978  32.801  21.428
  47.977  33.604  19.915  48.714  33.013  20.087  46.594  32.586  19.390  46.638
  31.750  20.851  45.828  32.457  19.346  46.069  33.776  20.081  45.863  34.554
  18.623  46.780  34.173  18.633  44.848  33.555  18.070  44.877  32.716  18.540
  43.749  34.278  18.978  43.779  35.557  19.186  44.657  36.012  18.699  42.953
  36.066  17.897  42.725  33.796  17.397  42.693  32.919  17.693  42.068  34.535
  21.816  50.035  31.915  21.334  51.027  31.339  22.768  50.281  32.795  23.339
  49.509  33.107  23.042  51.623  33.319  22.033  52.031  33.370  23.633  51.400
  34.747  24.511  50.796  34.521  23.979  52.750  35.400  24.780  53.300  34.907
  23.116  53.383  35.609  24.342  52.586  36.415  22.706  50.610  35.690  22.500
  49.628  35.265  23.169  50.583  36.676  21.289  51.291  35.867  20.734  51.369
  34.932  20.715  50.607  36.492  21.405  52.260  36.353  24.021  52.403  32.446
  25.073  51.907  32.024  23.621  53.630  32.099  22.631  53.825  32.152  24.427
  54.656  31.433  25.092  54.030  30.838  23.497  55.506  30.584  22.779  55.992
  31.244  24.208  56.232  30.188  22.664  54.836  29.478  22.041  54.049  29.902
  21.983  55.536  28.995  23.552  54.113  28.391  22.991  53.297  27.640  24.720
  54.562  28.227  25.344  55.537  32.312  25.048  55.696  33.460  26.465  56.064
  31.909  27.241  56.983  32.667  27.496  56.701  33.688  26.560  57.819  32.827
  28.513  57.314  31.878  29.406  56.946  32.384  28.639  58.389  31.753  28.392
  56.614  30.558  29.303  56.042  30.384  28.164  57.311  29.752  27.205  55.687
  30.705  26.529  55.743  29.852  27.673  54.203  30.801  28.067  53.745  31.862
  27.806  53.559  29.681  27.555  54.111  28.874  28.170  52.180  29.474  27.903
  51.677  30.403  27.287  51.536  28.399  27.337  52.222  27.553  27.776  50.592
  28.159  25.933  51.152  28.906  26.098  50.404  29.681  25.468  52.065  29.277
  25.027  50.652  27.839  24.907  51.393  27.049  25.551  49.822  27.366  23.717
  50.267  28.411  23.744  49.463  29.147  23.387  51.126  28.995  22.617  50.167
  27.429  22.685  49.288  26.936  21.666  50.181  27.768  22.569  50.938  26.778
  29.653  52.050  29.267  30.347  52.615  28.406  30.210  51.087  30.086  29.459
  50.550  30.496  31.548  50.558  30.198  32.074  51.024  29.365  32.011  50.919
  31.627  33.018  50.535  31.786  32.166  52.374  31.786  32.633  52.763  30.881
  31.261  52.964  31.926  32.813  52.559  32.644  31.205  50.363  32.817  31.385
  50.983  33.695  30.163  50.529  32.544  31.535  48.877  33.135  32.615  48.740
  33.184  31.062  48.501  34.043  31.134  48.170  32.409  31.689  49.087  29.825
  30.720  48.307  30.048  32.913  48.738  29.316  33.651  49.423  29.242  33.482
  47.403  29.148  32.674  46.771  29.518  33.685  47.143  28.109  34.732  47.194
  30.078  35.553  48.095  30.317  34.987  45.937  30.431  34.252  45.288  30.190
  36.163  45.437  31.156  36.897  46.218  31.358  35.782  44.814  32.530  35.127
  43.979  32.279  36.676  44.369  32.965  35.199  45.732  33.563  33.843  45.900
  33.781  33.109  45.639  33.033  33.671  46.744  34.900  32.784  47.203  35.052
  34.876  47.034  35.601  35.249  47.836  36.686  34.495  48.410  37.204  36.597
  48.071  36.934  36.939  48.788  37.666  37.593  47.427  36.132  38.659  47.588
  36.199  37.128  46.529  35.156  37.896  45.987  34.625  35.796  46.426  34.722
  36.972  44.269  30.454  36.399  43.350  29.830  38.333  44.133  30.675  38.860
  44.898  31.071  38.959  42.803  30.748  38.165  42.079  30.929  39.780  42.437
  29.467  39.087  42.634  28.649  40.676  43.051  29.382  40.183  40.996  29.364
  39.460  39.945  29.727  38.513  40.025  30.239  40.127  38.821  29.300  39.797
  37.873  29.408  41.358  39.075  28.711  42.414  38.258  28.213  42.216  37.202
  28.331  43.475  38.927  27.502  44.271  38.359  27.043  43.473  40.368  27.392
  44.313  40.955  27.050  42.423  41.136  28.013  42.372  42.196  27.816  41.332
  40.488  28.617  39.857  42.779  31.987  40.762  43.583  32.148  39.612  41.938
  32.935  38.857  41.271  32.881  40.444  41.819  34.173  41.283  42.512  34.107
  39.709  42.155  35.447  40.456  42.222  36.238  38.929  43.495  35.290  38.145
  43.559  34.536  38.711  43.926  36.267  39.711  44.121  34.859  38.665  41.127
  35.826  37.891  41.533  36.478  38.011  40.779  35.026  39.175  40.285  36.293
  41.093  40.403  34.231  40.521  39.380  33.835  42.318  40.255  34.778  42.802
  41.078  35.109  42.913  38.995  35.068  42.504  38.439  35.912  42.889  38.312
  34.219  44.409  39.046  35.328  44.853  40.061  35.904  45.121  37.957  34.956
  44.572  37.353  34.361  46.591  37.906  35.003  46.960  38.924  34.877  47.131
  37.546  36.387  48.214  37.656  36.433  46.709  38.315  37.035  46.811  36.181
  36.980  47.395  35.020  36.598  48.202  35.062  35.882  46.954  33.896  37.350
  47.257  32.939  37.240  45.939  34.357  38.207  45.151  33.677  39.179  45.284
  32.613  39.314  44.273  34.444  39.950  43.585  33.988  40.647  44.192  35.856
  39.769  43.491  36.400  40.385  44.938  36.483  38.799  44.896  37.560  38.731
  45.817  35.773  37.995  47.343  37.007  33.938  46.965  35.927  33.594  48.524
  37.501  33.549  48.793  38.422  33.867  49.399  36.782  32.595  48.856  35.937
  32.173  49.888  37.654  31.438  50.461  38.484  31.852  50.829  36.905  30.481
  50.423  35.934  30.199  50.949  37.488  29.568  51.779  36.718  30.982  48.688
  38.250  30.672  48.235  37.433  30.111  47.996  38.722  31.370  49.142  38.867
  29.897  50.613  36.307  33.391  51.422  37.058  33.884  50.849  35.030  33.376
  50.172  34.470  32.878  51.932  34.190  34.008  52.502  34.708  34.780  51.382
  32.893  34.743  50.937  32.215  34.014  52.216  32.378  35.218  50.217  33.096
  35.759  50.479  33.914  36.430  49.352  33.419  35.180  49.769  31.835  36.554
  50.683  31.155  37.111  48.521  31.576  36.736  52.955  33.842  32.968  52.607
  33.100  32.028  54.193  34.319  33.142  54.383  34.785  34.018  55.426  33.944
  32.418  55.142  33.615  31.418  56.260  35.221  32.193  56.299  35.721  33.161
  57.303  35.054  31.925  55.578  36.213  31.127  54.546  36.478  31.359  56.451
  37.534  31.078  57.490  37.226  30.957  56.111  38.208  30.293  56.293  38.053
  32.023  55.593  35.657  29.769  55.237  36.371  29.027  56.633  35.431  29.531
  55.014  34.736  29.700  56.211  32.960  33.176  55.931  32.757  34.368  57.395
  32.533  32.633  57.675  32.946  31.756  58.298  31.597  33.258  57.778  30.641
  33.204  59.657  31.552  32.488  59.468  31.530  31.415  60.245  32.445  32.700
  60.454  30.250  32.818  61.678  30.248  32.707  59.761  29.228  33.164  58.589
  31.905  34.772  58.542  30.976  35.564  58.848  33.224  35.105  58.792  33.861
  34.323  59.256  33.691  36.420  58.975  32.867  37.075  60.765  34.081  36.435
  60.897  34.912  35.743  60.894  34.295  37.496  61.473  32.734  36.079  62.268
  32.710  35.124  61.287  31.786  36.806  58.301  34.797  36.918  58.503  35.185
  38.061  57.276  35.234  36.223  57.095  34.886  35.293  56.559  36.477  36.630
  56.746  36.582  37.699  57.325  37.633  35.985  58.396  37.445  35.915  57.014
  37.622  34.941  57.092  39.023  36.631  56.520  39.075  37.706  57.362  40.169
  36.017  56.974  40.978  36.479  57.792  40.246  35.106  55.069  36.460  36.423
  54.688  35.729  35.498  54.289  37.322  37.085  54.760  37.919  37.749  52.873
  37.495  36.946  52.619  37.131  35.950  52.066  36.579  37.854  52.515  35.590
  37.771  52.219  37.080  39.321  53.288  37.206  39.492  51.657  38.014  39.319
  51.735  36.444  40.063  50.704  36.578  37.322  50.030  35.993  37.948  50.275
  37.579  37.362  50.660  36.103  36.342  52.454  38.944  36.804  52.771  39.764
  37.725  51.946  39.281  35.623  51.756  38.597  34.905  51.416  40.647  35.357
  51.846  41.371  36.049  51.818  41.103  33.908  51.670  40.269  33.222  51.115
  41.878  33.603  53.275  41.469  33.683  54.239  40.509  33.432  54.112  39.450
  33.263  55.421  41.190  33.317  56.269  40.746  32.994  55.369  42.560  33.597
  56.300  43.582  33.448  57.330  43.408  33.175  55.809  44.942  33.452  56.448
  45.784  33.235  54.459  45.213  33.818  54.089  46.221  33.937  53.604  44.094
  33.926  52.544  44.272  34.038  53.980  42.770  33.721  49.889  40.622  35.467
  49.196  40.114  34.578  49.434  41.163  36.604  50.057  41.628  37.248  48.052
  41.249  36.894  47.406  40.449  36.531  47.832  41.569  38.364  48.422  42.437
  38.660  46.824  41.871  38.649  48.127  40.327  39.226  49.434  40.109  39.792
  50.313  40.673  39.517  49.617  39.165  40.829  50.617  39.001  41.202  48.593
  38.388  41.308  48.586  37.661  42.107  47.349  38.576  40.665  46.490  38.077
  41.090  47.119  39.518  39.673  46.122  39.625  39.271  47.569  42.442  36.139
  48.306  43.443  36.009  46.342  42.430  35.613  45.785  41.591  35.690  45.829
  43.507  34.763  46.301  44.434  35.089  46.227  43.197  33.286  46.088  44.088
  32.673  47.287  42.946  33.231  45.388  42.118  32.576  44.130  42.421  31.992
  43.731  43.418  32.113  43.431  41.425  31.292  42.544  41.648  30.719  44.000
  40.124  31.197  43.299  39.409  30.791  45.221  39.794  31.763  45.556  38.780
  31.599  45.984  40.835  32.390  46.954  40.710  32.848  44.345  43.758  35.000
  43.610  42.866  35.463  43.934  44.958  34.598  44.681  45.595  34.362  42.506
  45.286  34.515  41.954  44.472  34.046  42.043  45.638  35.915  42.031  44.743
  36.537  42.615  46.404  36.439  41.013  45.993  35.871  42.294  46.502  33.528
  42.580  47.668  33.838  41.776  46.263  32.330  41.472  45.319  32.139  41.284
  47.341  31.393  41.863  48.264  31.399  41.413  46.761  29.928  42.301  47.003
  29.345  41.557  45.693  30.088  40.219  46.978  28.972  40.376  46.279  28.150
  39.323  46.664  29.507  39.917  48.628  28.283  41.152  48.509  27.001  42.183
  48.483  27.354  40.999  47.611  26.402  41.012  49.362  26.338  39.819  47.759
  31.754  38.981  46.915  31.988  39.509  49.013  31.743  40.208  49.657  31.401
  38.172  49.580  31.866  37.351  48.885  31.689  38.026  49.985  33.336  38.010
  49.087  33.954  38.881  50.624  33.554  36.720  50.757  33.585  36.733  51.988
  33.536  35.630  50.044  33.770  34.717  50.473  33.822  35.676  49.039  33.687
  38.003  50.680  30.825  38.696  51.715  30.920  36.935  50.530  30.009  36.287
  49.765  30.135  36.776  51.531  29.018  37.169  52.476  29.392  37.417  51.115
  27.677  37.364  52.056  27.131  38.375  50.598  27.732  36.570  50.085  26.883
  36.233  49.270  27.523  35.663  50.553  26.501  37.406  49.524  25.392  37.489
  50.997  24.347  36.508  51.371  24.056  38.058  51.697  24.958  38.090  50.822
  23.455  35.305  51.878  28.838  34.387  51.198  29.216  35.094  52.977  28.046
  35.847  53.593  27.776  33.776  53.407  27.551  33.105  53.106  28.356  33.694
  54.941  27.463  34.549  55.227  26.851  32.766  55.182  26.944  33.652  55.701
  28.814  33.755  56.944  28.797  33.529  54.998  29.859  33.255  52.748  26.283
  33.902  52.846  25.231  32.151  52.046  26.402  31.620  52.090  27.261  31.495
  51.403  25.246  31.910  51.741  24.297  31.741  49.902  25.362  31.359  49.522
  26.309  31.321  49.375  24.506  33.289  49.631  25.325  33.766  50.414  24.736
  33.677  49.799  26.330  33.947  48.123  24.665  33.232  48.288  22.975  33.758
  47.661  22.256  32.189  47.976  22.935  33.309  49.357  22.778  29.990  51.814
  25.228  29.162  51.070  25.858  29.540  52.820  24.450  30.381  53.906  23.907
  30.831  53.466  23.017  31.105  54.231  24.654  29.402  55.020  23.596  29.631
  55.761  22.830  29.125  55.563  24.499  28.136  54.328  23.344  28.168  53.908
  22.339  27.277  54.952  23.591  28.165  53.096  24.296  27.849  53.365  25.304
  27.152  52.067  23.756  26.030  51.984  24.189  27.605  51.085  22.975  28.532
  51.045  22.575  26.778  50.083  22.341  25.894  49.939  22.960  26.314  50.520
  20.947  25.405  49.956  20.733  25.845  52.009  20.863  25.051  52.096  21.605
  26.625  52.722  21.132  25.642  52.327  19.840  27.243  50.228  19.931  27.980
  50.843  19.956  27.487  48.722  22.403  28.619  48.491  22.841  26.721  47.676
  22.060  25.766  47.831  21.770  27.228  46.294  21.815  27.956  45.975  22.561
  26.100  45.346  22.037  25.757  45.647  23.027  25.345  45.527  21.271  26.484
  43.986  22.123  27.229  43.881  21.526  28.009  46.094  20.514  28.231  44.947
  20.036  28.470  47.193  19.956  28.276  48.071  20.416  29.387  47.277  18.802
  29.242  46.426  18.137  29.151  48.672  18.087  28.121  48.755  17.740  29.368
  49.570  18.666  30.062  48.878  16.892  30.196  47.952  16.033  30.614  49.990
  16.767  30.860  47.295  19.271  31.286  48.019  20.147  31.621  46.453  18.660
  31.247  45.800  17.986  33.054  46.509  18.769  33.522  45.982  17.937  33.357
  47.556  18.774  33.676  45.857  20.004  34.889  46.108  20.284  32.941  44.979
  20.724  31.992  44.806  20.425  33.400  44.556  22.095  33.594  45.458  22.675
  32.301  43.856  22.906  32.114  42.839  22.560  32.681  43.669  23.911  31.003
  44.671  22.962  30.858  45.309  22.090  29.828  43.664  23.002  28.906  44.207
  23.211  29.746  43.168  22.034  29.926  43.081  23.918  30.791  45.612  24.222
  29.764  45.885  24.468  31.244  45.120  25.082  31.251  46.573  23.992  34.750
  43.741  22.158  35.443  43.740  23.217  35.224  43.182  21.061  34.716  43.212
  20.188  36.618  42.674  21.159  36.668  41.857  21.880  36.821  42.130  20.237
  37.706  43.779  21.403  38.827  43.401  21.773  37.389  45.097  21.293  36.459
  45.293  20.952  38.367  46.177  21.413  39.095  46.060  20.610  37.681  47.539
  21.042  37.379  47.322  20.017  36.806  47.766  21.651  38.549  48.855  20.973
  39.004  48.906  21.962  39.570  48.798  19.876  40.105  49.743  19.789  40.211
  48.011  20.274  39.183  48.381  18.946  37.802  50.162  20.717  37.292  50.081
  19.757  37.046  50.362  21.477  38.547  50.949  20.832  39.038  46.272  22.865
  40.172  46.753  22.944  38.366  45.794  23.928  37.432  45.522  23.659  38.816
  45.707  25.357  38.984  46.732  25.687  37.723  45.097  26.231  37.556  44.077
  25.885  38.029  45.136  27.277  36.378  45.846  26.000  36.440  46.849  26.421
  36.080  45.978  24.960  35.276  45.034  26.679  35.483  44.873  27.737  34.342
  45.593  26.626  34.992  43.726  26.047  35.629  43.373  25.348  34.000  42.873
  26.282  34.015  41.716  25.746  34.612  41.469  24.969  33.214  41.146  25.974
  33.080  43.085  27.214  32.880  43.987  27.622  32.463  42.318  27.441  40.076
  44.811  25.397  41.117  45.240  25.928  40.038  43.612  24.822  39.139  43.455
  24.390  41.072  42.513  24.817  41.528  42.563  25.806  40.417  41.187  24.521
  39.906  41.231  23.559  41.188  40.432  24.367  39.373  40.756  25.599  39.564
  39.811  26.109  39.369  41.570  26.324  37.940  40.849  25.121  37.272  41.869
  25.177  37.466  39.884  24.493  37.940  39.010  24.314  36.550  40.084  24.116
  42.197  42.934  23.823  43.327  42.826  24.258  41.835  43.449  22.667  40.857
  43.460  22.418  42.748  43.925  21.684  43.487  43.166  21.427  41.957  44.280
  20.407  41.384  43.407  20.096  41.334  45.167  20.526  42.709  44.501  19.650
  43.672  45.137  22.095  44.881  45.116  21.897  43.109  46.254  22.581  42.108
  46.270  22.711  43.894  47.307  23.245  44.518  47.831  22.521  42.938  48.376
  23.742  42.171  47.873  24.331  43.704  49.315  24.654  43.121  50.211  24.868
  43.995  48.855  25.598  44.607  49.647  24.141  42.287  49.181  22.552  43.069
  49.586  21.908  41.758  48.453  21.939  41.184  50.231  22.927  40.721  50.585
  22.006  40.501  49.861  23.692  41.693  51.182  23.086  44.767  46.781  24.354
  45.978  47.121  24.441  44.329  45.883  25.226  43.370  45.572  25.166  45.196
  45.333  26.298  45.577  46.199  26.838  44.437  44.506  27.350  43.949  43.620
  26.945  45.239  44.075  28.549  45.314  44.935  29.215  44.684  43.264  29.020
  46.181  43.593  28.290  43.355  45.276  27.858  42.555  45.112  27.353  46.404
  44.528  25.830  47.555  44.766  26.318  46.219  43.603  24.782  45.335  43.540
  24.297  47.274  42.920  24.105  47.836  42.350  24.846  46.620  42.040  23.063
  45.920  42.654  22.496  47.304  41.644  22.313  45.908  40.854  23.614  46.640
  40.067  23.795  45.430  40.992  24.584  44.825  40.353  22.707  43.998  41.063
  22.706  45.120  40.328  21.658  44.262  39.062  23.217  44.979  38.243  23.268
  43.961  39.318  24.233  43.056  38.538  22.522  42.650  37.847  23.137  42.317
  39.197  22.326  43.218  38.022  21.669  48.221  43.906  23.462  49.418  43.676
  23.688  47.692  44.950  22.814  46.698  45.128  22.777  48.540  45.932  22.137
  49.282  45.469  21.487  47.729  46.807  21.199  46.827  47.201  21.667  48.298
  47.688  20.903  47.318  46.108  19.907  46.585  45.334  20.132  46.836  46.853
  19.274  48.501  45.575  19.098  48.547  44.358  18.709  49.454  46.341  18.847
  49.353  46.804  23.135  50.504  47.224  22.855  48.899  47.017  24.363  47.956
  46.764  24.618  49.734  47.614  25.405  50.277  48.465  24.994  48.756  48.125
  26.460  47.971  47.391  26.643  49.363  48.482  27.845  49.760  47.676  28.463
  50.174  49.201  27.727  48.637  48.998  28.473  48.156  49.361  25.874  48.966
  50.045  25.618  47.462  49.042  25.096  47.572  49.812  26.675  50.815  46.686
  25.980  51.979  47.079  26.003  50.427  45.432  26.370  49.439  45.228  26.333
  51.432  44.404  26.704  51.984  44.721  27.589  50.784  42.987  26.992  50.170
  42.571  26.193  51.634  42.340  27.212  49.950  42.996  28.244  49.142  43.716
  28.118  49.349  41.587  28.393  49.055  41.023  27.508  50.091  40.847  28.693
  48.556  41.642  29.139  50.689  43.406  29.548  50.921  44.465  29.667  50.071
  42.998  30.349  51.677  42.950  29.613  52.492  44.140  25.532  53.576  43.748
  25.903  52.233  44.440  24.234  51.264  44.641  24.034  53.274  44.412  23.215
  53.894  43.546  23.444  52.659  44.213  21.887  51.907  43.434  22.008  52.152
  45.153  21.669  53.540  43.744  20.729  54.237  44.581  20.706  53.973  42.812
  21.093  52.745  43.609  19.420  51.950  42.893  19.630  52.361  44.580  19.108
  53.591  43.124  18.250  54.631  43.405  18.416  53.687  42.038  18.244  53.111
  43.662  16.941  52.477  43.032  16.471  52.714  44.583  17.057  53.837  43.759
  16.245  54.183  45.654  23.202  55.395  45.571  22.868  53.693  46.825  23.529
  52.739  46.893  23.854  54.482  48.040  23.579  55.067  48.020  22.660  53.478
  49.188  23.612  52.761  48.911  22.839  52.902  49.141  24.536  54.032  50.575
  23.443  54.657  50.829  24.299  54.698  50.529  22.581  53.007  51.668  23.287
  52.121  51.655  22.413  53.032  52.655  24.072  53.660  52.682  24.863  52.533
  53.492  23.806  55.441  48.079  24.769  56.637  48.482  24.609  54.930  47.580
  25.942  53.925  47.676  25.970  55.752  47.290  27.132  56.444  48.131  27.181
  54.960  47.413  28.441  54.112  46.731  28.507  55.638  47.214  29.270  54.318
  48.809  28.673  53.592  48.865  27.862  53.825  48.755  29.644  55.271  50.006
  28.741  54.818  51.170  28.505  56.465  49.831  29.146  56.567  45.991  26.981
  57.453  45.771  27.855  56.444  45.284  25.839  55.880  45.743  25.139  57.283
  44.145  25.508  56.904  43.646  24.616  58.704  44.656  25.183  59.322  44.891
  26.049  59.109  43.769  24.695  58.862  45.677  24.051  58.188  46.519  24.205
  59.877  46.071  24.109  58.620  45.058  22.689  59.367  44.306  22.434  57.594
  44.696  22.638  58.662  46.115  21.621  59.672  46.514  21.525  58.492  45.656
  20.648  57.552  47.120  21.671  57.340  47.653  20.840  56.698  46.682  21.987
  57.830  47.790  22.373  57.151  42.950  26.410  58.162  42.280  26.538  56.028
  42.602  27.084  55.249  43.226  26.931  55.786  41.701  28.156  56.717  41.616
  28.717  54.724  42.257  29.077  53.810  42.415  28.505  54.095  41.183  30.002
  53.720  40.390  29.354  54.861  40.658  30.572  53.291  41.535  30.649  55.142
  43.550  29.895  55.524  43.297  30.884  55.815  44.215  29.355  53.954  44.320
  30.384  54.217  45.328  30.704  53.257  44.481  29.562  53.370  43.883  31.194
  55.535  40.260  27.546  56.225  39.307  27.903  54.762  40.228  26.501  54.389
  41.107  26.172  54.578  39.012  25.725  54.729  38.123  26.338  53.166  39.013
  25.092  53.112  38.378  24.208  52.138  38.395  26.064  51.216  38.154  25.536
  52.624  37.519  26.495  51.865  39.077  26.869  52.629  40.348  24.620  52.266
  41.053  25.368  53.454  40.848  24.113  51.474  40.258  23.622  51.233  41.280
  23.327  51.790  39.655  22.771  50.614  39.763  24.074  55.673  38.937  24.604
  56.181  40.046  24.250  56.030  37.753  24.119  55.217  36.499  24.248  54.276
  36.542  23.700  55.012  36.318  25.303  56.041  35.318  23.844  55.502  34.648
  23.175  56.342  34.735  24.714  57.210  35.919  23.092  56.954  35.682  22.059
  58.094  35.338  23.354  57.224  37.450  23.311  58.133  37.683  23.866  57.302
  38.274  21.977  58.411  38.741  21.614  56.303  38.148  21.217  36.000  36.356
   8.626  35.844  47.696  50.579   7.110  17.204  64.154   7.283  17.808  64.876
   7.972  17.032  63.774  45.666  20.825  20.071  44.723  20.745  20.217  45.862
  21.741  20.267  37.323  11.095  51.076  37.965  11.616  50.594  37.541  10.188
  50.861  12.133  13.077  21.908  11.283  13.094  21.469  12.253  12.161  22.159
  70.709  22.053  34.564  71.395  21.452  34.854  70.474  22.546  35.350  31.113
   6.688  25.475  31.982   6.449  25.797  30.507   6.233  26.059  56.835  75.956
  66.064  56.892  76.694  65.457  56.692  75.194  65.502  59.350  21.590  66.819
  60.010  21.727  67.500  59.632  22.150  66.096  60.350  20.859  16.515  59.971
  21.485  15.898  60.933  21.385  17.062   6.006   4.228  54.655   6.946   4.048
  54.656   5.706   3.934  53.795  49.793  65.270  61.421  49.251  66.051  61.532
  49.231  64.547  61.700  31.318  20.266  13.080  31.821  21.023  13.380  30.573
  20.643  12.613  56.497  76.085  40.264  57.153  75.701  40.846  56.748  75.787
  39.390  11.711  71.990  37.033  12.635  71.796  37.187  11.424  72.439  37.828
  10.479  41.380  40.917  10.000  41.949  41.520  11.242  41.895  40.657  16.875
  53.739  24.952  16.948  53.978  24.028  16.667  52.805  24.942  31.706  70.359
   0.687  31.935  69.640   0.098  32.041  71.142   0.249   0.557   6.841  53.500
  -0.004   6.120  53.786   0.681   7.373  54.286  61.798   2.937  11.637  61.504
   2.286  12.274  62.714   2.713  11.470  53.289  47.022   8.085  52.393  47.346
   7.990  53.840  47.764   7.835  29.404   1.479   0.965  29.990   1.396   0.213
  29.691   0.793   1.568  74.175  50.195  22.606  73.317  50.576  22.793  74.026
  49.249  22.624  40.061  41.511  58.813  40.409  42.345  59.130  40.521  41.357
  57.988  46.436  15.403  21.757  46.136  14.650  22.266  46.847  15.020  20.982
  38.828  52.265  37.484  39.122  53.167  37.358  37.985  52.348  37.929  19.931
  45.876  25.290  19.684  46.770  25.527  20.087  45.914  24.346  27.154  10.349
  42.494  26.346   9.856  42.354  27.212  10.934  41.739   1.554  27.612  40.478
   0.661  27.429  40.769   1.470  27.788  39.541  15.670  69.703  38.853  14.753
  69.748  39.125  15.963  68.839  39.141  34.992  68.822   4.082  35.321  68.551
   4.939  35.759  68.796   3.511  25.379  62.460  51.124  26.039  61.768  51.084
  25.066  62.544  50.223  66.706   6.697  40.023  67.136   5.852  40.159  65.793
   6.543  40.269  33.516  67.518  22.598  33.016  66.717  22.440  32.858  68.164
  22.853  30.991  34.008  23.911  30.052  34.172  24.001  31.049  33.283  23.290
  38.438  60.871  52.774  39.181  61.398  52.479  37.846  61.501  53.185  30.399
  53.971  56.949  31.327  54.062  57.168  29.980  54.724  57.364  27.811  62.280
  36.317  27.856  61.522  35.734  27.300  62.926  35.830  50.700  30.283  65.832
  50.375  31.000  65.289  51.542  30.049  65.442  18.537  32.110  11.219  17.862
  31.616  11.685  18.143  32.969  11.068  10.360  52.128  34.842  10.123  52.783
  35.499  11.225  51.820  35.112   2.819  21.502  36.529   3.113  20.593  36.591
   3.455  21.920  35.948  66.860  20.509  22.291  66.999  19.786  21.680  66.010
  20.325  22.690  35.118  73.990  50.741  34.407  73.958  51.381  35.761  73.360
  51.066  35.481  41.122  39.949  36.020  41.849  39.636  35.500  40.485  39.234
  73.247  57.535  70.956  72.362  57.469  70.600  73.123  57.553  71.905  56.314
  68.178   2.820  56.446  67.726   1.986  57.109  67.995   3.321  52.653   8.077
   0.007  52.023   8.395   0.653  53.447   7.904   0.512   7.329  64.639  41.938
   6.978  64.518  41.056   6.909  63.956  42.460  29.398  13.167  42.068  28.739
  12.576  41.704  29.385  13.927  41.487  64.855  26.419   7.675  64.299  26.833
   7.015  64.342  26.461   8.482  35.388  46.901  14.204  34.492  46.809  14.528
  35.938  46.744  14.971  71.399  16.992  35.867  71.785  17.260  35.033  71.666
  16.079  35.973   7.488  28.913  30.141   7.314  28.027  30.456   8.423  29.044
  30.299  53.424  68.793  65.329  53.539  68.154  66.032  52.806  68.378  64.727
  56.525  36.268  59.222  55.843  35.661  58.934  56.046  37.036  59.533  21.453
  15.564  28.774  21.015  15.759  27.945  21.181  14.670  28.984  20.828  13.699
  23.958  21.013  13.476  24.870  19.912  13.976  23.960  18.808   1.324  53.935
  19.411   0.960  53.286  18.898   0.748  54.694  17.347  55.731  36.598  16.998
  55.310  35.813  18.262  55.451  36.633  30.424  43.766  19.165  29.923  43.586
  18.370  29.831  44.284  19.710  58.327  58.552  28.226  58.881  57.960  28.735
  58.420  58.250  27.322  63.270  53.613  21.177  63.707  54.265  20.628  63.675
  52.782  20.929  56.301  61.918  42.631  56.876  61.231  42.970  55.419  61.555
  42.713  21.580  23.349  60.123  20.778  23.164  59.634  21.522  24.281  60.333
   7.053  73.467  59.073   7.073  72.984  59.899   7.974  73.563  58.829  36.142
  37.413   3.637  35.957  36.937   2.827  36.801  38.062   3.389  18.435   5.109
  17.121  18.028   5.928  16.838  19.371   5.243  16.968  45.478  14.855  59.661
  45.502  14.323  60.456  44.562  14.834  59.386  29.771  10.423  52.299  29.176
  11.129  52.551  29.967  10.593  51.378   2.721  70.546  37.540   2.893  70.488
  36.600   2.371  69.686  37.773  38.699  26.932   4.034  38.063  26.920   3.319
  38.397  27.634   4.611  32.899  39.516  21.379  32.827  40.207  20.720  32.099
  39.596  21.899  59.319  39.164  17.599  58.645  39.670  18.053  59.723  38.634
  18.286  60.598  21.334  44.853  60.834  21.407  43.929  60.159  20.486  44.922
  38.418  71.354   3.467  37.813  70.946   2.848  39.200  70.804   3.436  33.711
  57.657  52.766  33.166  58.226  52.222  34.253  57.176  52.141  40.353  55.729
  45.270  41.097  55.160  45.070  40.578  56.130  46.110  24.982  65.063  16.925
  24.900  65.873  16.421  25.846  64.722  16.691  36.792  36.373  62.576  37.651
  36.274  62.987  36.823  35.797  61.813  46.280  78.627  52.452  45.562  78.078
  52.765  46.200  79.437  52.956  57.381  49.207  56.898  57.759  48.498  57.418
  56.553  48.852  56.575   9.887  52.170  30.420   9.387  51.503  29.949  10.506
  52.507  29.772  15.468  18.082   6.352  14.994  18.205   5.530  14.921  17.479
   6.856  28.638  41.157  11.537  28.971  40.645  10.801  29.393  41.264  12.116
  72.822   1.427  62.607  73.747   1.384  62.365  72.805   1.972  63.394  61.772
  56.372  27.646  61.771  55.447  27.398  62.679  56.652  27.524  21.077  41.091
  13.931  20.682  41.510  14.695  21.111  41.782  13.270  23.977  15.272  59.169
  24.519  14.982  58.436  23.351  15.882  58.779   9.876  47.711  15.557   9.476
  47.021  15.029   9.155  48.058  16.083  41.363  74.679  38.052  40.775  74.706
  37.297  40.825  74.979  38.785  26.117   1.644  16.132  26.908   1.112  16.216
  25.656   1.272  15.380  20.043  62.037  18.242  19.444  61.541  17.685  19.488
  62.692  18.666  54.226   4.345  44.734  55.140   4.554  44.930  53.770   4.458
  45.568  64.696  19.462  66.801  65.540  19.905  66.893  64.920  18.534  66.725
  15.950  18.780  24.178  16.538  19.395  23.739  15.257  19.330  24.543  39.359
  53.755   9.330  40.018  54.375   9.640  39.860  52.983   9.069  43.769  10.503
  59.535  42.861  10.801  59.475  43.914  10.364  60.471  59.304  17.620  30.408
  59.424  17.046  31.165  58.990  17.039  29.715  23.939  21.226  55.061  23.659
  22.136  55.163  24.438  21.220  54.244  55.713   4.250  49.054  55.603   3.328
  49.287  55.085   4.713  49.609  53.718  20.331  19.510  54.330  19.813  18.988
  53.899  21.237  19.263  40.116  31.952   3.205  40.977  31.536   3.245  40.032
  32.241   2.296  63.612  27.071  17.714  62.662  27.059  17.597  63.811  27.971
  17.972  15.353  50.405   7.267  16.152  50.754   6.871  15.545  50.372   8.204
  38.498  62.115  69.529  38.836  61.263  69.251  39.136  62.746  69.198  46.050
  78.455  20.280  45.576  79.061  20.850  46.766  78.976  19.917  69.621  63.372
  71.381  70.265  63.566  70.700  70.120  62.921  72.062  43.805  43.929   0.202
  43.011  44.462   0.240  44.510  44.561   0.062  42.205  19.324   8.274  42.228
  19.246   7.321  42.824  18.663   8.584  39.477  39.801   4.766  39.563  38.895
   5.064  40.213  39.926   4.166   8.439  61.572  20.105   8.080  62.365  19.707
   8.710  61.033  19.362   2.798  18.909  15.695   2.931  19.857  15.674   3.538
  18.553  15.201   0.373  18.600  34.999   0.811  17.859  34.581   0.518  18.467
  35.936  37.403  78.672  14.333  37.649  78.593  15.255  37.179  77.781  14.067
   2.717  66.129  58.863   3.578  66.544  58.918   2.327  66.272  59.726  41.246
  64.727  13.800  40.338  64.975  13.975  41.766  65.332  14.330  20.240  19.517
   1.560  20.095  19.792   2.465  21.178  19.328   1.515  30.767  19.039  64.856
  30.522  19.253  63.956  30.910  18.092  64.847  36.203  24.012  10.222  36.979
  24.554  10.366  35.710  24.475   9.546  34.697  56.848   2.707  35.005  56.570
   3.570  35.137  56.258   2.095   5.281  30.862  37.257   4.659  31.529  36.967
   5.651  31.215  38.066  33.045  67.593  62.113  32.671  68.173  62.776  33.516
  66.927  62.614   7.267  15.248  40.037   7.940  15.320  39.360   6.503  14.897
  39.580  12.805  43.115  28.920  11.866  42.975  28.794  13.205  42.279  28.683
  29.161  70.815  45.048  29.565  70.321  45.762  29.459  70.373  44.253   2.565
   4.695  54.344   3.251   5.033  54.921   2.098   5.475  54.046   1.432  11.709
  13.376   2.254  11.230  13.485   1.675  12.491  12.880  16.147  74.815  54.963
  16.463  73.977  54.625  16.922  75.376  54.978   4.054  37.259  10.403   3.238
  36.980  10.820   3.923  38.190  10.221   6.657  66.951   8.289   7.164  67.681
   7.933   6.540  66.357   7.548  39.007  64.101  37.201  39.672  64.475  36.623
  39.453  63.994  38.041  34.700  74.778   6.904  33.860  74.717   6.449  35.348
  74.846   6.203  46.800  44.945   4.051  47.616  45.299   3.697  46.167  45.656
   3.950  27.175  36.827  38.924  27.255  36.700  37.978  26.721  37.665  39.015
  26.463  59.024  53.681  25.511  58.989  53.770  26.755  58.135  53.886  14.050
  61.712  18.804  13.214  61.249  18.758  13.810  62.629  18.937  26.403  74.740
  29.174  27.074  75.227  28.695  26.557  73.825  28.939  57.537  65.444  15.602
  57.619  66.391  15.487  56.655  65.240  15.290  73.617  49.981   5.228  74.553
  50.018   5.031  73.359  50.896   5.337  39.782  64.659  48.816  40.442  65.320
  49.022  39.913  64.471  47.887  54.401  15.030  62.639  55.107  14.396  62.512
  54.137  15.275  61.752  43.908  36.942  54.888  43.517  36.859  54.018  44.057
  36.041  55.172  19.873  79.441  13.076  19.906  80.039  13.822  19.006  79.578
  12.696  59.592  40.470  27.737  59.085  41.213  27.410  59.930  40.046  26.948
  47.949  47.113  11.529  47.268  46.455  11.393  47.906  47.668  10.751   1.182
   2.597  21.093   1.663   2.945  21.844   1.700   2.860  20.333  35.639  23.661
  23.566  34.969  22.983  23.645  36.132  23.421  22.782  49.040  64.676  33.993
  48.506  64.983  33.260  49.541  65.445  34.263  42.377  28.268  11.756  43.214
  27.859  11.536  41.859  27.561  12.141  37.613  31.114   3.061  36.870  31.713
   2.986  38.359  31.681   3.258  47.550   8.652   1.555  46.599   8.673   1.667
  47.835   7.904   2.079  54.536  74.261  16.552  54.314  75.183  16.686  55.457
  74.273  16.293   1.188  59.042  70.413   0.422  58.516  70.645   1.669  59.139
  71.235  72.010  66.637  36.919  71.340  66.829  36.263  72.736  66.265  36.418
  12.285   4.282  34.356  12.565   3.413  34.644  12.549   4.866  35.067  61.780
  71.850   9.022  61.574  70.927   9.171  60.938  72.299   9.098  22.835   7.793
   7.062  22.973   7.769   8.009  23.706   7.655   6.689  13.605   6.836  68.843
  14.353   6.248  68.951  13.111   6.464  68.112  26.516  40.690  13.535  27.176
  40.706  12.842  26.868  40.084  14.187  24.508  65.194  56.364  25.448  65.334
  56.257  24.156  66.063  56.555  29.949  44.128  63.935  30.122  44.796  64.599
  29.146  43.698  64.231  34.367  63.314  15.000  34.931  63.508  14.252  33.713
  64.013  14.995  58.722   2.421  45.982  58.240   3.216  46.209  58.197   2.010
  45.295  17.788  41.002  36.574  17.214  41.128  37.329  18.516  40.480  36.910
  50.649  67.552  65.565  50.917  66.838  66.144  49.851  67.898  65.965  10.170
  38.954  48.058  10.634  39.693  47.666  10.080  39.190  48.982  10.341   8.907
  70.939  10.213   9.074  70.005   9.490   9.094  71.335  72.277   0.164  29.704
  72.172  -0.276  30.548  72.707   0.992  29.918  62.650  64.940  62.667  61.718
  64.762  62.541  62.905  64.376  63.398  33.712  56.628  69.372  33.897  57.563
  69.291  34.574  56.219  69.447  65.945  41.875  11.738  66.220  41.110  12.244
  65.679  41.519  10.891  25.577  17.464  61.314  24.765  16.994  61.505  26.011
  16.931  60.648   1.644  52.933  70.332   1.050  52.486  70.935   1.351  53.844
  70.338   8.230  45.818  65.367   9.039  45.420  65.687   8.286  46.731  65.646
  61.233  26.241  22.555  62.058  26.043  22.111  61.467  26.892  23.217  14.568
  13.623  42.690  14.424  12.789  43.136  13.861  13.677  42.048  40.480  79.539
  32.401  40.114  78.796  32.879  39.715  80.019  32.083   3.230  20.488  40.020
   2.962  19.580  39.879   2.964  20.943  39.221  30.646  24.152  23.664  30.614
  23.793  22.777  31.161  23.517  24.161   2.185  49.725  12.071   2.972  50.254
  11.937   2.374  48.898  11.628  28.160  18.119  25.131  29.020  18.246  25.531
  27.545  18.174  25.862  63.037  49.248  48.257  62.270  48.975  47.754  62.836
  48.994  49.158   8.680  37.926  12.683   8.614  37.447  11.857   8.816  37.246
  13.343  23.628   1.765  45.992  23.163   1.651  46.820  23.891   0.880  45.741
  28.884  57.925  43.468  28.874  58.042  44.418  29.096  58.791  43.122  44.796
  61.583  15.759  45.555  61.998  15.350  44.128  61.577  15.073  39.465   7.944
   5.965  38.588   8.317   6.046  39.775   8.243   5.110   5.200  77.723  19.816
   5.342  78.605  19.473   6.011  77.511  20.277  42.298  55.558   6.991  43.228
  55.780   6.931  42.059  55.284   6.106  44.535  65.040  23.325  45.155  65.500
  22.760  43.713  65.519  23.220  17.466  13.831  37.768  16.813  13.906  38.464
  17.350  12.945  37.425   2.507  31.762  69.498   1.897  31.347  70.108   3.301
  31.906  70.014  34.661  14.797  23.369  34.012  14.831  22.667  34.344  15.425
  24.019  34.610  51.096  13.857  34.854  50.516  14.579  34.752  51.978  14.201
  47.606  18.461  15.025  47.240  19.338  14.913  48.036  18.488  15.880  73.392
  68.000  16.497  73.602  67.091  16.712  72.477  68.103  16.761   0.482  11.782
  17.156   1.238  11.212  17.296  -0.261  11.182  17.089   7.797  34.309  46.560
   7.113  34.285  47.229   8.610  34.423  47.052  16.965  52.082  12.948  16.192
  51.582  12.686  16.690  52.556  13.732  58.475  54.419  32.017  57.525  54.499
  32.100  58.820  54.850  32.800  71.789  27.890  58.146  72.249  28.259  58.900
  72.318  27.136  57.887  10.839  54.567  21.711  10.396  53.760  21.973  10.267
  55.267  22.027   7.787  16.065  72.317   8.707  15.940  72.084   7.427  16.589
  71.602  22.533  46.034   1.692  22.340  45.337   1.066  22.207  46.831   1.273
  68.692   8.461  56.522  68.385   8.515  55.617  69.561   8.065  56.457  65.363
  23.880  12.271  65.388  23.124  12.858  66.239  23.916  11.888  36.489  78.232
  64.439  36.398  78.899  65.120  37.407  78.284  64.175  58.277  60.166  40.150
  58.673  60.925  40.579  58.331  59.467  40.801  33.318  53.993  57.981  34.164
  53.931  58.425  32.676  53.997  58.691  42.230  12.806  25.238  41.376  13.129
  24.953  42.049  12.336  26.052  55.910  41.659  49.404  56.045  40.983  48.739
  56.723  41.662  49.909   4.038  22.891  66.422   4.769  22.278  66.489   3.300
  22.429  66.820  30.652  64.461  27.929  30.091  65.236  27.939  31.410  64.720
  27.405  70.199  17.482  15.450  69.889  17.058  14.650  71.056  17.839  15.215
  73.742  55.404  60.474  74.634  55.150  60.237  73.239  55.293  59.668  72.820
  16.017  30.625  73.328  15.373  30.133  72.671  16.730  30.003  60.061  66.775
   6.664  60.437  67.369   7.314  60.346  65.904   6.942  58.452  31.576  71.950
  59.290  31.118  71.887  57.827  30.993  71.519  63.133  74.467  13.783  63.231
  74.066  12.919  63.773  74.012  14.332  12.418  66.595  66.843  13.115  67.005
  66.331  12.393  65.690  66.532  70.897  63.063   4.186  71.027  63.897   4.638
  69.948  62.988   4.091  51.575  12.824  26.549  51.907  12.219  25.885  52.310
  13.411  26.727  38.871  36.134  25.425  38.438  35.899  26.246  39.173  35.299
  25.066   3.222  39.224  46.185   2.465  39.490  46.708   3.685  38.594  46.737
   1.777  58.406  22.501   1.918  58.092  21.608   2.653  58.440  22.885  23.993
  21.039  62.838  23.185  21.299  62.396  24.670  21.119  62.167  71.547  26.468
   6.082  70.770  27.013   6.206  71.527  25.851   6.813   2.278  51.311  16.037
   2.669  52.151  15.797   2.983  50.836  16.479  18.923  53.253  15.061  19.103
  52.540  14.448  18.732  54.006  14.502  15.588  53.336  16.133  15.797  53.760
  16.966  14.671  53.077  16.219  68.450   6.971  44.146  68.063   7.833  43.994
  68.227   6.765  45.054  33.549  60.182  13.495  33.062  60.468  14.268  33.059
  60.543  12.756  42.968  12.219  22.343  43.869  12.537  22.407  42.822  11.747
  23.162  65.761  61.340  16.410  66.304  60.843  15.798  64.991  61.589  15.900
  20.266   9.001  48.109  20.320   8.499  47.295  19.349   8.929  48.373  65.520
   2.546  33.040  65.658   3.474  33.229  66.393   2.209  32.839  67.671  57.862
  12.204  67.917  56.956  12.017  66.719  57.837  12.299  39.483   5.290   6.681
  40.299   4.972   7.068  39.678   6.188   6.414  33.158  11.983  59.218  32.450
  12.365  58.699  32.791  11.169  59.562   4.867  61.988  15.171   5.071  61.523
  15.982   4.801  62.907  15.432  45.328  68.924   4.960  45.040  68.631   4.095
  46.212  68.567   5.050  68.133  37.325  28.149  67.967  36.451  28.503  68.764
  37.713  28.755  42.954  32.204  14.872  43.017  31.882  15.771  43.549  31.643
  14.375   6.028  11.176  47.366   5.652  11.919  47.838   5.801  11.336  46.449
  14.676  53.100   5.207  15.360  52.973   4.549  14.946  52.550   5.942   1.280
  13.854  58.477   1.997  13.220  58.462   1.534  14.518  57.836  47.015  56.082
  49.827  47.916  56.255  50.100  46.865  55.166  50.060  65.292  16.293  59.793
  64.570  15.665  59.775  65.102  16.897  59.076  27.251  63.426  16.451  27.864
  63.027  17.069  27.810  63.820  15.781  54.729  48.137  66.266  55.503  47.710
  65.898  54.933  48.246  67.194  25.661  44.008  60.287  25.862  43.679  61.162
  25.630  44.959  60.390  55.579  11.494  21.362  55.582  11.078  22.224  56.390
  11.196  20.950  28.441  51.077  59.013  29.106  51.034  58.325  28.036  50.210
  59.009   7.851  48.420  24.403   8.119  47.671  23.870   8.491  49.101  24.196
  46.806  79.448  30.492  46.832  79.046  29.624  47.097  80.348  30.348  67.492
  47.036  65.190  68.249  46.519  65.468  67.863  47.731  64.647  32.953  57.435
  18.545  33.697  56.861  18.724  32.869  57.972  19.333  46.009  61.985  18.481
  45.399  61.302  18.203  46.864  61.555  18.485   1.514  21.493  67.199   1.841
  20.622  66.975   0.813  21.656  66.567  31.011  79.373  36.253  30.865  79.133
  35.338  31.265  78.554  36.678  44.450  30.980  61.585  43.790  31.466  62.079
  44.056  30.119  61.442  25.401  48.526  15.263  25.552  48.613  16.204  26.170
  48.056  14.940  56.265  26.981  42.811  55.896  27.129  43.682  55.867  27.658
  42.264  46.779   8.525  17.768  46.807   9.323  17.241  47.693   8.356  17.996
  58.286  51.149  10.172  58.060  51.945  10.654  58.788  51.460   9.419  14.003
  74.926  16.877  13.923  74.213  16.244  13.501  75.645  16.493   6.098  28.669
  50.693   5.882  29.375  50.084   6.544  28.015  50.153  49.852  61.731  65.473
  49.884  60.803  65.240  50.494  62.145  64.897  21.853  75.645  44.162  21.856
  75.893  45.087  22.523  76.200  43.763  66.943  32.258   2.535  66.399  31.717
   3.107  67.809  31.854   2.575  26.534  12.221   5.692  26.549  11.800   6.551
  25.675  11.998   5.332  70.402  71.498  16.147  70.029  72.149  15.553  71.328
  71.457  15.908  33.631  27.462  69.081  33.747  26.945  68.283  34.104  28.276
  68.909  68.263  35.991  33.035  68.830  35.333  32.633  67.722  35.496  33.650
   8.425  51.232  16.758   8.758  51.365  17.645   8.526  52.084  16.333  52.531
  58.621  20.540  52.435  57.776  20.981  53.425  58.612  20.199  24.182  62.653
  32.071  23.961  63.536  32.365  25.012  62.757  31.604  61.174  56.013  52.119
  61.928  56.603  52.100  60.605  56.373  52.799  67.924  32.208  15.243  68.410
  32.491  16.017  68.517  31.605  14.795   8.976  22.637  26.212   8.434  22.636
  27.000   9.841  22.912  26.516   4.227  51.882  57.359   4.628  52.337  58.100
   4.934  51.797  56.719  10.406  54.921  25.314  10.866  54.086  25.228  11.096
  55.556  25.504  16.903  33.897  71.374  15.975  33.660  71.356  16.927  34.730
  71.845  34.303  60.305  59.592  34.043  59.394  59.453  35.084  60.416  59.050
  55.090  52.167  69.004  54.483  52.647  69.568  54.532  51.769  68.335  41.986
  76.982  46.830  42.860  76.995  46.439  42.135  77.166  47.757  52.057  39.127
  20.124  51.915  38.223  20.404  51.176  39.494  20.047  68.835  65.229  56.565
  68.730  64.282  56.657  68.022  65.521  56.152  13.956  51.535  22.674  13.356
  50.863  22.999  14.724  51.046  22.378   4.246  26.378  41.926   4.691  26.971
  41.320   3.318  26.594  41.834  62.834  72.800  68.123  63.048  73.665  67.775
  61.938  72.888  68.448  14.916  78.280  43.062  14.854  77.416  43.470  14.104
  78.367  42.561  10.116  46.324  36.092   9.335  46.061  36.579   9.912  46.110
  35.181  72.704  37.126  65.974  72.908  37.214  66.906  73.445  37.536  65.528
  62.605  54.797  70.592  62.965  55.051  71.442  62.422  53.862  70.678   3.617
  75.115  41.958   3.667  76.060  42.105   4.136  74.735  42.667  60.993  12.175
  15.154  61.477  12.209  15.979  60.775  11.249  15.042  13.768  40.258   3.039
  14.444  40.932   3.115  13.402  40.384   2.163  18.840  13.730  44.655  18.016
  14.200  44.780  19.344  13.915  45.448  60.085  72.276   4.004  59.854  71.501
   4.516  60.675  72.771   4.571  71.156   5.297   8.939  71.288   4.572   8.328
  71.091   4.878   9.797  12.865  20.247  33.030  12.140  20.002  32.455  13.578
  20.474  32.433  71.264  69.961  58.537  71.362  70.151  57.604  71.015  70.798
  58.927  29.943  43.764   3.533  30.437  43.435   2.782  30.475  44.484   3.873
  49.173  38.028  63.861  49.128  37.352  63.185  49.927  38.564  63.615  64.792
  11.860  16.371  64.923  12.808  16.389  64.116  11.724  15.707   2.337  23.700
  64.252   2.779  23.332  65.017   2.345  22.993  63.607  25.819  61.378  43.091
  25.898  61.790  42.231  25.195  60.664  42.958   9.485  77.844   0.147   9.328
  78.216   1.016   9.129  78.495  -0.459   5.865  19.745  57.741   5.290  19.150
  57.260   6.537  19.176  58.116  31.301  73.211  49.732  32.166  72.813  49.635
  30.891  72.721  50.445  72.707  14.607  33.545  73.219  15.161  32.955  73.284
  13.869  33.742  70.735  14.463  63.452  70.799  13.556  63.752  70.019  14.455
  62.816  36.855  38.363   9.587  36.973  38.943   8.835  37.655  38.472  10.101
  70.689  54.370  42.498  70.466  53.489  42.798  71.126  54.233  41.657  37.035
  50.889  71.951  37.386  51.395  71.218  36.087  50.902  71.818  42.944  12.619
  45.923  42.274  13.277  46.108  43.280  12.369  46.784   4.994  73.355  49.387
   5.400  73.317  50.253   5.731  73.344  48.776  15.695  71.447  61.753  15.632
  70.981  60.920  16.200  72.234  61.550  38.737  70.218  51.552  39.260  69.503
  51.914  39.029  70.294  50.644  24.853  52.688  60.032  24.499  52.264  59.249
  25.784  52.805  59.840  50.759  15.844  51.684  51.065  14.960  51.889  49.808
  15.760  51.623  71.636  56.040   7.625  72.213  55.291   7.776  71.212  56.190
   8.470   2.098  50.543   5.189   2.560  50.117   4.467   2.595  51.345   5.352
  50.654  52.169  14.534  50.469  52.109  13.597  50.867  53.091  14.678  43.003
  60.150  50.939  42.849  61.064  51.180  43.636  59.836  51.585   2.653  38.027
   0.239   2.615  37.121   0.547   2.371  38.548   0.991  57.027  25.652  71.837
  56.879  24.777  72.193  57.950  25.654  71.582  49.415  43.027  16.754  49.365
  43.786  16.172  49.106  43.353  17.599  31.166  11.288  29.877  31.175  10.492
  29.345  30.331  11.254  30.343  61.941  62.186  54.631  62.576  62.125  53.918
  61.890  63.122  54.826  35.184  34.248   7.874  34.303  34.214   8.246  35.309
  33.387   7.475  65.949  56.305  65.660  65.538  57.091  65.300  65.668  55.600
  65.077  71.013  60.203  70.624  70.814  59.271  70.540  70.401  60.634  70.026
  71.481   5.981  13.504  70.711   6.500  13.738  72.103   6.619  13.155  41.831
  31.664  70.168  42.370  31.325  69.454  41.012  31.925  69.746  34.619  66.215
  67.681  35.222  66.855  67.304  34.749  66.289  68.626  12.301  55.161  30.361
  12.787  55.820  30.856  11.704  54.772  31.000  36.427  18.092  62.844  36.666
  17.165  62.807  35.918  18.175  63.651  36.831   4.236  61.676  36.714   5.071
  61.223  35.992   4.079  62.108   4.182  36.243  20.903   4.944  35.768  21.234
   4.149  37.041  21.431  24.803  66.859  25.109  25.580  66.305  25.188  24.071
  66.243  25.092   4.737  34.987   9.002   4.768  35.150   8.059   4.657  35.857
   9.393  71.817  21.799   3.414  72.075  21.450   4.267  70.905  22.064   3.528
  48.608  32.392  63.994  48.914  33.298  63.941  48.106  32.356  64.808  44.541
  13.790  64.778  43.963  13.032  64.696  45.320  13.452  65.218   4.567  32.039
  71.377   4.223  31.417  72.018   5.256  31.557  70.920   4.397  58.408  38.109
   3.555  58.285  37.670   4.231  58.162  39.019  26.730  16.257  21.994  27.571
  16.699  22.112  26.785  15.483  22.555  67.907  64.748   1.838  67.969  63.829
   2.097  68.815  65.022   1.711  34.125  18.101  68.647  34.695  17.583  69.217
  34.158  18.984  69.014  34.541  15.672  67.351  35.363  15.265  67.625  34.634
  16.592  67.599  36.707  40.409  68.155  37.124  41.268  68.230  37.420  39.817
  67.918  42.427  78.580  64.064  42.011  78.329  63.239  42.559  77.752  64.527
  59.566   0.577   7.539  58.693   0.208   7.671  59.862   0.812   8.418  64.033
  29.888  18.434  63.112  30.073  18.251  64.508  30.623  18.045  61.977  43.445
  19.199  61.857  43.033  20.055  61.866  42.730  18.572  49.856  73.302  15.814
  49.536  72.906  16.624  49.255  74.028  15.648  18.493  53.317  60.424  18.335
  53.417  59.485  19.412  53.058  60.486   7.323  10.456  63.530   7.756  10.830
  62.762   7.449   9.512  63.440  58.791  61.126  33.443  58.092  60.710  32.939
  58.396  61.927  33.786  37.131  76.624  12.171  36.517  77.348  12.049  36.579
  75.843  12.192  31.333  38.784  59.643  30.605  39.377  59.829  31.643  39.050
  58.777  18.390  64.365  34.909  19.227  64.418  35.372  18.579  64.705  34.034
  46.745  70.129   6.907  46.009  69.862   6.356  46.563  71.044   7.123  60.533
  20.799  59.918  61.307  21.029  59.404  60.563  19.844  59.982  28.269  79.702
  17.087  27.833  78.861  16.949  29.042  79.487  17.609  47.716   8.859  70.674
  47.267   8.026  70.819  48.073   9.090  71.532  34.161  78.806  29.841  34.532
  79.346  30.539  33.279  78.594  30.146  73.100  37.715  37.685  74.053  37.771
  37.743  72.786  38.498  38.138   0.974  57.556  20.023   0.264  58.157  20.249
   0.565  56.690  20.027  21.714   3.549  41.577  21.589   3.036  40.779  21.766
   2.896  42.275  26.834   2.657  65.097  27.659   3.034  64.792  26.458   3.331
  65.663  19.346  16.069  68.415  19.797  16.826  68.041  19.210  15.479  67.674
   1.084  14.051  67.590   0.900  14.642  66.860   1.333  13.226  67.173  30.601
  45.381  15.895  30.024  44.973  15.249  30.363  46.308  15.876  15.825   1.650
  48.259  16.009   2.587  48.189  14.881   1.581  48.116  39.199   9.532   8.837
  39.313   9.642   7.893  38.443   8.951   8.920  70.554  79.646  70.424  71.335
  79.461  69.902  69.853  79.165  69.986  39.521  73.537  67.808  38.781  73.908
  68.289  39.528  74.013  66.977  21.860  29.214  65.402  21.591  28.383  65.794
  22.802  29.262  65.565  26.105  70.278  62.083  26.588  70.248  61.257  25.684
  71.137  62.084  42.843  47.491  52.070  42.766  47.599  51.122  42.456  48.288
  52.434  59.290  61.909   3.118  59.005  62.809   3.277  60.242  61.969   3.042
   2.786  33.155   9.908   2.006  33.710   9.899   3.512  33.761   9.760  18.131
  56.258  28.949  18.219  57.191  29.142  18.317  56.189  28.012   4.224  10.472
  41.439   3.801  10.556  42.294   4.350  11.374  41.145  40.485  77.592  20.080
  40.969  77.228  20.821  39.646  77.130  20.092   7.381  73.722  48.129   7.963
  73.374  48.805   7.853  74.474  47.771   8.458  78.066  42.258   8.153  77.172
  42.104   8.255  78.532  41.446  10.379  23.696  13.334  11.312  23.895  13.259
   9.940  24.474  12.992  69.581  74.324  17.869  68.846  74.513  17.286  70.186
  73.811  17.333  61.866  50.807  60.658  61.065  50.821  61.181  61.938  49.903
  60.352  52.958   6.150  65.532  53.296   6.899  66.023  52.529   5.605  66.192
   9.733  17.266  40.851  10.286  17.622  40.156   9.372  18.037  41.289  24.629
  28.421  63.392  25.170  28.996  63.933  25.071  28.405  62.543  27.730  12.976
  51.150  28.160  13.271  51.952  27.013  13.597  51.020   7.129  56.147  21.203
   7.070  56.261  22.152   7.795  56.777  20.927  25.591  45.183  11.874  25.929
  46.054  11.664  24.992  45.329  12.606  51.283  75.290  70.542  51.307  75.164
  71.490  51.843  74.595  70.194  35.143  38.979  12.179  35.596  38.852  11.346
  34.228  39.120  11.935  18.573  61.509   6.047  18.687  61.580   5.100  18.378
  60.584   6.196   0.921  14.981  70.152   0.828  14.591  69.283   0.770  15.916
  70.013  73.171  24.266  46.229  72.982  24.957  46.863  73.942  24.579  45.756
  61.028  78.078  31.881  61.797  77.686  31.468  60.313  77.475  31.678  43.803
  66.300  55.718  44.173  65.881  54.941  44.123  65.771  56.450  60.928   4.259
  14.039  61.343   3.946  13.235  60.122   3.748  14.107  54.364   6.107  51.240
  54.578   6.135  52.172  53.592   5.543  51.188  58.552  57.853  57.514  57.687
  57.980  57.125  58.904  57.082  57.068  57.830   6.138  50.621  57.429   5.853
  49.800  57.102   6.177  51.242  50.112  49.394  -0.100  49.519  49.127   0.602
  50.959  49.503   0.332  27.364  77.492  22.174  27.865  78.305  22.242  27.303
  77.326  21.233  72.081  56.066  12.153  71.843  56.246  13.063  73.016  55.864
  12.186  45.499  63.254  13.410  45.631  64.190  13.260  44.558  63.167  13.567
  52.958  15.881  33.404  52.946  16.820  33.217  52.060  15.593  33.239  59.138
   3.989  71.529  59.161   3.736  72.452  58.537   3.363  71.124  44.353  78.121
   9.219  45.119  77.922   9.758  44.467  77.585   8.434  63.092  44.015  71.783
  63.610  44.080  70.981  62.396  43.393  71.569  12.599  51.329  15.527  12.908
  51.573  14.654  11.720  51.705  15.583  50.965  77.593  16.242  51.891  77.362
  16.168  50.847  77.814  17.166  68.161  48.562  29.127  68.396  49.115  29.872
  67.321  48.910  28.826  51.176  36.469   2.023  51.320  35.548   1.806  50.851
  36.858   1.211  56.734  19.295  35.512  56.954  20.112  35.064  56.949  18.610
  34.880  60.475  49.351  40.858  59.582  49.623  40.647  61.032  49.967  40.381
  70.304  55.905  47.361  70.651  55.681  46.498  69.546  55.332  47.471  43.504
  74.411  71.461  43.380  73.706  70.825  42.636  74.803  71.557  11.189  20.687
  69.441  12.049  20.897  69.077  10.571  20.927  68.750  22.139  19.639  17.664
  22.390  19.622  16.740  22.684  18.966  18.072  38.660  73.243  23.139  37.827
  72.968  22.756  38.907  74.023  22.641  57.986  20.745  27.391  58.693  21.387
  27.323  58.318  20.088  28.003   6.075   4.238  19.534   6.687   3.689  19.043
   6.152   5.102  19.131  13.797   8.486  16.464  13.748   7.680  15.950  12.885
   8.754  16.575  67.343  29.153   0.971  66.626  29.298   0.354  66.914  28.846
   1.769  49.291  33.841  17.747  48.808  33.493  18.497  49.505  34.740  17.996
  67.826  71.943  20.258  67.931  71.240  20.899  68.247  72.701  20.663  31.486
  14.154  32.828  30.915  14.901  33.005  32.255  14.535  32.404  63.340  70.290
  55.009  64.193  70.341  55.441  62.855  69.638  55.514  51.535  46.614  57.921
  51.199  47.493  58.094  51.538  46.186  58.777  51.588  62.784  48.936  50.890
  62.378  48.422  52.094  62.046  49.277  37.602  70.183  28.168  36.748  70.489
  28.475  37.810  70.755  27.429  26.107  52.276  46.425  26.356  51.782  45.643
  26.174  51.643  47.140  70.220   8.764  65.636  69.448   9.111  65.189  70.157
   7.815  65.522  68.518  78.510  68.672  67.622  78.831  68.774  68.852  78.975
  67.905  61.675  46.132  70.127  61.547  47.063  70.308  62.582  46.070  69.825
  56.324  12.917  24.586  56.222  12.081  25.040  56.227  13.576  25.273  24.514
   2.167  39.782  24.823   1.864  40.635  25.128   2.858  39.535  40.224  73.120
  52.526  39.807  73.234  53.380  39.541  72.741  51.973  17.146  57.333  60.664
  17.669  57.392  59.865  17.042  58.241  60.950  48.431  52.079  16.708  48.809
  52.120  15.830  47.493  51.964  16.560  74.168  15.306  65.146  74.749  15.304
  64.385  73.360  15.709  64.829   5.312  23.808  17.414   4.591  24.364  17.711
   5.796  23.598  18.213  45.005  29.594  20.392  44.888  28.675  20.152  45.915
  29.652  20.683  59.098  74.867  67.233  58.305  75.369  67.041  59.814  75.428
  66.939  48.358  66.885   7.098  49.142  67.424   7.199  48.010  67.127   6.239
  14.449  70.367  44.270  14.259  69.586  44.789  13.701  70.944  44.422  70.265
  34.737  11.919  69.609  35.434  11.923  70.439  34.567  12.845  27.770  66.546
  41.495  27.995  66.392  42.412  27.017  65.977  41.334  33.293  76.773  40.246
  33.702  76.784  41.111  32.415  76.425  40.400  12.028  21.659  10.292  12.592
  22.322   9.894  12.049  20.926   9.676  17.154  72.047  54.552  17.716  71.812
  55.291  16.501  71.348  54.515  39.229   9.082   3.350  39.222   8.232   2.910
  38.315   9.366   3.337  36.137  20.113  17.306  37.084  20.078  17.172  35.765
  19.894  16.452   5.803  60.610  17.373   5.949  59.742  16.997   5.892  60.480
  18.317  33.360  31.636  61.653  33.543  30.934  61.029  33.497  32.441  61.154
   4.698  16.918  20.335   4.386  16.020  20.451   4.482  17.131  19.427  11.001
  32.687   5.612  10.508  33.255   6.204  11.396  32.030   6.184   5.003  76.755
  13.089   4.551  77.052  13.878   4.446  76.059  12.741  26.046  36.449  61.336
  25.511  37.164  60.990  25.449  35.702  61.377   1.314  34.265  31.007   1.097
  33.472  30.517   1.435  33.965  31.908  54.592  76.573   8.446  53.663  76.779
   8.548  54.934  77.276   7.894   6.205   8.154  56.448   5.680   7.372  56.623
   7.028   7.815  56.095  50.498  69.152  48.786  51.078  69.703  49.311  50.246
  68.440  49.374  32.136  58.523  66.282  32.654  58.914  66.985  31.877  57.666
  66.622  34.570  11.858  41.088  34.220  11.301  41.783  35.483  11.585  40.999
  37.334  68.458   2.635  38.031  67.899   2.977  37.331  68.287   1.693   6.120
  61.089  60.702   5.334  61.337  60.215   5.881  61.214  61.621  17.455  47.654
  12.335  16.779  47.904  12.964  17.038  47.758  11.480  44.990  32.854  64.507
  44.784  31.941  64.309  45.738  32.807  65.102   9.925  68.562  10.307  10.113
  68.052   9.519   9.011  68.829  10.206  49.430  53.839  52.492  48.728  53.526
  51.922  50.152  54.037  51.896  43.526  15.969  21.698  43.953  15.112  21.698
  44.095  16.520  21.161  73.108  70.901  23.327  72.194  70.870  23.609  73.215
  70.127  22.774  19.705  72.507  15.805  20.643  72.660  15.916  19.637  72.016
  14.987  40.878  54.073  57.885  41.622  53.997  58.484  40.480  53.203  57.887
  36.936  22.019  67.008  36.404  21.449  66.452  37.310  21.432  67.665  46.057
  69.242  18.245  46.100  68.639  18.987  45.126  69.446  18.155  33.783  47.925
   1.429  33.410  48.723   1.804  34.377  48.237   0.746  57.164   7.395  61.108
  57.527   8.149  61.575  57.013   6.741  61.791  43.069  20.859  28.825  42.679
  20.965  29.693  42.830  21.657  28.355  44.497  34.234  55.366  45.200  34.493
  55.961  44.868  33.516  54.854  29.980   2.435  42.375  30.822   2.673  41.987
  29.715   3.212  42.867  64.457  64.908  33.745  63.609  64.513  33.947  65.049
  64.164  33.638  60.356  50.597   2.793  60.321  49.775   3.281  60.828  51.198
   3.369  20.036   2.200  35.312  20.899   2.078  34.917  19.530   1.442  35.020
  45.217  55.195  61.920  45.968  55.754  61.723  45.594  54.325  62.051   8.786
   2.507  37.231   8.624   1.576  37.082   9.737   2.596  37.176  50.132  35.632
  14.735  50.287  36.466  15.179  50.773  35.033  15.118  33.370  25.618   5.553
  32.544  25.428   5.109  33.945  25.945   4.862  61.159  26.715  50.781  60.644
  26.196  51.398  62.057  26.406  50.898  65.543   2.608  29.985  66.307   2.102
  29.711  65.526   2.520  30.938  36.481  77.722  41.881  36.267  77.840  40.955
  37.401  77.460  41.882   9.695  73.755  59.796  10.331  73.047  59.900  10.177
  74.446  59.343   8.779  54.031  39.893   9.348  54.651  40.349   7.930  54.124
  40.325  59.528  11.967  22.377  58.948  12.726  22.446  59.877  11.851  23.261
  29.144  20.861   2.756  28.320  20.648   3.195  29.324  20.101   2.203  67.404
  69.283  59.374  67.094  70.153  59.627  67.679  68.878  60.197   5.094  64.934
  24.219   5.533  65.781  24.136   5.712  64.307  23.843  72.812  49.792  64.377
  72.999  50.019  63.466  71.872  49.943  64.474  28.772  62.401  46.469  28.716
  61.559  46.919  28.550  62.202  45.559  23.352  43.122  25.942  22.988  42.542
  26.610  23.011  43.988  26.164  59.157  35.099  44.302  58.605  34.536  43.760
  60.036  34.731  44.212  50.717  51.055  56.556  50.685  51.951  56.221  51.560
  50.717  56.253  26.901  58.622  41.218  26.969  59.084  40.383  27.803  58.553
  41.529  26.315  67.744  12.802  26.701  68.618  12.751  25.877  67.626  11.958
  14.459  77.923  23.985  15.407  77.982  24.103  14.190  78.814  23.762  72.824
  32.495  46.717  73.760  32.299  46.760  72.397  31.643  46.811  62.430  14.795
  27.773  63.269  14.504  28.130  62.269  15.638  28.196  41.845   5.947  14.585
  40.982   5.865  14.180  41.664   6.023  15.522   2.329  37.233  64.808   2.755
  37.590  65.587   3.047  37.059  64.200  51.442  62.786  63.176  51.064  62.132
  62.588  51.792  63.459  62.592  13.897  41.143   6.145  13.251  40.613   5.677
  14.349  40.521   6.715  66.316  58.059  56.119  66.911  58.692  56.521  66.387
  57.280  56.671  65.867  69.240  50.821  65.936  70.088  51.261  66.109  69.421
  49.913   4.085  21.346  31.899   3.467  21.471  31.179   4.869  21.823  31.628
  73.529  52.502  52.590  73.655  52.565  53.537  74.169  51.849  52.306  46.562
  64.973   3.840  47.251  64.492   4.298  45.984  64.293   3.494  37.743  18.951
  42.195  38.692  19.037  42.106  37.394  19.282  41.367  22.414  50.720  54.212
  22.621  50.830  53.284  22.993  50.017  54.505  51.336   6.990  48.377  50.497
   7.402  48.581  51.850   7.684  47.964  56.922  46.881  65.423  57.308  46.960
  66.295  56.588  45.985  65.389  10.178  11.092  23.437   9.586  10.924  24.170
   9.603  11.377  22.726  35.744  64.043  12.768  36.540  64.549  12.605  35.849
  63.255  12.235  34.448   4.909  29.011  35.170   5.115  28.417  33.844   5.646
  28.919  15.997  39.271  42.310  16.780  39.377  41.770  15.914  38.325  42.429
  63.879   8.174   4.688  63.644   9.023   5.064  63.072   7.862   4.279  64.643
  51.908  41.753  65.241  51.653  41.051  64.087  52.582  41.361  67.961  24.473
  15.981  68.348  25.187  16.488  67.017  24.593  16.082  22.524  72.043  45.540
  23.020  71.807  44.756  21.668  71.632  45.415  59.361  13.831  56.671  59.596
  13.654  57.582  58.562  14.355  56.728  28.918  18.743   1.148  28.058  18.373
   1.346  29.416  18.012   0.783   5.132  70.865   5.397   4.484  71.510   5.681
   5.657  71.326   4.742  13.843  20.363  25.451  13.701  20.137  26.370  13.288
  21.129  25.303  22.561  51.539  65.332  23.120  52.087  64.782  21.742  51.463
  64.842   5.322   9.180  69.511   5.496   9.776  68.782   5.431   9.721  70.294
  31.798  23.476   8.714  32.548  24.060   8.832  31.976  22.737   9.295   1.632
  57.106  65.212   1.918  57.345  66.094   1.068  57.829  64.939  68.246  22.630
  60.453  68.621  22.761  59.582  68.608  23.343  60.979   8.986  27.034  66.309
   8.255  27.196  65.713   9.279  26.149  66.094  51.022  30.411  53.782  50.325
  30.123  54.372  50.616  30.414  52.915  43.937  12.365  48.379  43.884  11.916
  49.223  44.470  13.140  48.553  53.284  16.751  17.838  52.693  16.185  17.342
  52.783  16.999  18.615  62.862  15.958  11.041  61.923  15.859  10.883  62.942
  16.798  11.493  55.524  58.709  33.696  56.214  59.137  33.188  54.791  58.632
  33.086  11.939  11.831  52.791  12.693  11.857  52.203  11.771  12.749  53.006
   4.984  73.779  66.289   4.837  74.436  66.969   5.880  73.476  66.437  68.617
  15.116  29.298  67.974  15.728  28.939  68.306  14.935  30.185  33.504  52.962
  55.404  33.429  53.452  56.223  32.599  52.770  55.157  21.882  42.863  57.280
  22.011  42.676  56.350  21.223  43.558  57.294  69.262  14.294  55.528  69.887
  14.579  56.194  68.728  15.069  55.352  63.713  15.903  68.925  64.490  15.402
  68.678  64.053  16.758  69.190   3.046  40.288  53.934   2.252  40.808  54.059
   2.990  39.603  54.600  34.110  14.177  39.248  33.857  13.644  40.002  33.820
  15.061  39.472   8.172  53.936  10.734   8.796  53.211  10.723   8.636  54.658
  10.310  41.751  76.268  41.523  41.796  75.532  42.133  42.652  76.386  41.223
  17.027  15.738  54.281  17.665  16.217  53.753  17.388  15.755  55.167  50.290
  25.994  67.634  50.477  26.495  66.840  49.595  26.487  68.070   1.739  54.440
  19.231   2.082  54.640  18.360   1.405  53.546  19.157  49.502  43.973   6.911
  50.149  44.199   7.579  49.993  43.465   6.265  15.572  21.585   1.876  15.583
  21.909   0.976  15.162  20.723   1.815  23.325  67.933  55.026  23.481  68.144
  54.106  24.190  67.983  55.433  12.138  75.654  22.156  11.585  75.632  21.375
  13.032  75.607  21.818  13.401  16.052  27.234  12.690  15.460  26.988  13.830
  16.268  26.405   3.321  56.167  43.126   3.149  56.669  43.922   3.573  55.299
  43.441  25.995  64.697  39.754  25.205  64.697  39.213  25.908  63.920  40.305
  27.031   3.532  59.180  26.904   3.068  60.007  27.505   2.911  58.627  30.265
  11.888  39.215  30.670  11.404  38.495  30.377  12.808  38.977  55.273  64.695
  14.188  54.838  65.475  13.844  54.767  64.462  14.967  31.257  38.432  65.293
  31.320  38.798  64.410  32.145  38.135  65.492  67.676  33.015  10.618  66.886
  33.430  10.271  67.942  33.577  11.345   6.827  29.116  55.675   7.752  29.235
  55.460   6.554  29.959  56.036  42.656  76.158  65.587  42.567  76.127  66.540
  42.115  75.434  65.272  25.688  19.288  17.588  25.515  18.556  18.180  26.626
  19.230  17.403  18.488  51.416  46.310  18.076  51.508  47.169  19.427  51.438
  46.492  73.323  11.350  36.965  73.913  11.729  37.616  72.465  11.718  37.177
  39.959  63.237  57.574  40.093  63.668  58.418  40.592  62.519  57.569  22.777
  68.698  14.596  22.476  68.816  15.497  22.011  68.362  14.130  72.260  61.822
  35.320  71.808  62.598  35.650  71.742  61.546  34.563  18.666  64.860  32.213
  17.762  65.077  31.982  19.190  65.239  31.507  31.478  12.434  34.873  31.772
  13.162  34.324  31.124  11.796  34.254  59.559   9.367  43.138  59.954  10.232
  43.243  58.632   9.545  42.979  35.414  76.131   4.769  36.247  76.583   4.634
  35.179  75.800   3.902  39.012   1.885  51.229  38.150   1.829  51.643  39.111
   2.811  51.007  70.632  14.220   0.954  70.742  15.171   0.950  71.173  13.919
   1.684  21.565  43.061   2.190  21.221  43.062   1.297  21.134  42.318   2.612
  55.923  59.116  17.143  55.507  59.008  16.288  56.823  58.819  17.011  22.583
  44.430  62.957  22.832  43.587  62.578  22.716  45.060  62.249  73.170   7.595
  12.253  72.784   7.858  11.417  74.111   7.719  12.131   8.296  29.906  41.358
   8.854  30.221  40.647   7.637  29.364  40.923  69.120  61.380  69.252  68.702
  61.069  68.449  68.626  62.165  69.490  13.519  41.488  45.578  13.269  41.708
  44.681  13.218  42.231  46.100  67.127  23.804  24.313  66.239  23.611  24.012
  67.695  23.430  23.640  10.419   0.555  30.964  10.071   0.909  31.783   9.757
   0.775  30.308  53.309  11.123  50.775  53.837  11.385  51.529  53.711  10.309
  50.473  65.349  25.196  55.306  65.475  25.891  54.660  65.982  24.522  55.059
  32.313  67.776  53.075  31.778  67.521  52.324  32.682  66.954  53.396  52.368
  12.735   2.170  52.611  12.797   1.246  51.823  11.950   2.222  59.498  68.143
  36.532  60.187  68.754  36.795  58.845  68.691  36.098  26.476  33.706  59.332
  25.634  33.278  59.487  27.058  33.340  59.998  66.146   8.700  71.217  66.416
   8.028  71.843  65.392   8.320  70.767  36.943  10.302  70.248  36.513  11.156
  70.203  36.285   9.685  69.927  32.431  16.757  55.000  32.700  15.978  55.486
  31.476  16.769  55.076  39.800  70.167  46.904  39.338  70.889  46.478  40.429
  69.865  46.249  65.981  38.207  11.717  65.770  38.530  12.593  66.781  38.674
  11.475  64.727  35.273  18.083  64.159  34.596  17.714  65.614  34.939  17.950
  26.087  23.700  68.853  26.089  24.657  68.892  26.345  23.497  67.954  49.497
   1.852  56.826  48.627   1.470  56.944  49.731   2.187  57.691  60.113  11.835
  36.899  60.237  12.510  37.566  60.305  12.277  36.072  27.176  46.506  14.969
  27.262  45.783  14.349  27.977  47.018  14.854   4.605  17.928  17.645   5.169
  18.378  17.016   4.113  17.299  17.117   0.733  56.419  16.161   0.731  56.731
  15.256   0.070  56.952  16.599  58.148   8.902   2.138  58.884   9.253   2.639
  57.519   9.623   2.099   6.677  59.122  36.812   5.898  58.905  37.325   7.046
  59.889  37.249  16.618  24.133  21.824  15.763  24.463  22.101  16.959  24.811
  21.242  10.745  60.843  21.771  10.771  61.494  22.472   9.893  60.974  21.354
  19.382  28.446  61.942  20.157  29.008  61.961  19.153  28.322  62.862  18.699
  75.652  70.071  18.120  74.900  70.196  19.431  75.309  69.559  17.266  17.006
  43.884  17.024  16.639  43.033  17.028  16.327  44.515  55.893  54.772   4.679
  56.809  54.572   4.874  55.778  54.506   3.767  46.908  44.631  46.059  47.543
  45.227  46.457  46.501  45.145  45.361  16.373   5.904  70.701  15.888   5.507
  71.424  16.516   5.185  70.085  64.518   0.678  61.241  65.007   0.611  60.421
  63.730   0.154  61.094  44.934  63.077  63.586  45.643  62.627  64.045  44.135
  62.687  63.939  12.432  47.716  16.627  11.515  47.629  16.364  12.399  47.840
  17.575  26.770  13.403  58.443  26.929  12.595  58.931  27.256  14.072  58.923
  41.235  11.420  59.641  40.666  11.545  60.400  40.654  11.518  58.887  58.945
  28.193  40.653  59.878  28.121  40.854  58.705  27.328  40.319  22.539  66.389
  70.843  22.303  66.533  71.759  23.082  67.143  70.614  16.252   5.023  51.936
  16.737   4.360  51.444  16.386   4.785  52.854  20.353  55.552  46.574  19.598
  55.191  47.040  20.411  56.458  46.876  22.570  65.377  25.139  22.440  64.431
  25.078  21.686  65.743  25.102  65.741  61.598  63.980  66.167  61.623  63.123
  66.352  62.046  64.565  62.203  21.269  18.640  62.336  21.261  19.588  62.214
  20.346  18.389  26.861  70.165  59.349  26.919  70.807  58.641  27.533  69.516
  59.140  19.095  44.047  65.894  18.254  44.034  66.351  18.962  44.655  65.167
  31.693  58.622  32.723  31.675  58.305  31.820  31.099  59.372  32.726  73.172
  29.176  29.349  72.620  28.484  28.983  73.646  29.528  28.595  42.999  46.622
   1.023  43.566  46.824   1.767  42.117  46.828   1.332   2.110   1.944   5.943
   1.797   1.871   6.845   1.814   2.807   5.655  11.858   2.641  42.175  11.093
   3.212  42.101  11.495   1.778  42.373  41.516  71.689  19.518  41.278  71.227
  20.322  42.446  71.495  19.397   3.360   3.167  45.514   2.538   3.268  45.994
   3.129   2.635  44.752  33.044  18.552  61.885  32.461  17.960  62.360  33.369
  19.155  62.553   9.583  45.178  33.497   8.628  45.229  33.461   9.836  44.819
  32.647  24.112  78.276  59.232  23.943  77.353  59.421  23.262  78.703  59.341
  51.798  33.269  21.616  51.040  32.692  21.516  52.428  32.751  22.117  25.594
  79.425  49.440  25.487  78.782  48.738  25.773  80.248  48.985  19.192  20.332
  64.547  18.926  20.281  65.465  20.142  20.218  64.566  40.476   2.716  35.520
  40.496   1.996  36.151  39.638   3.150  35.678  26.755  55.237  11.056  26.016
  55.578  10.550  26.522  54.326  11.235  53.657   9.826  27.620  52.739   9.797
  27.351  53.786  10.721  27.935  67.724   3.250   8.029  68.109   2.480   7.612
  67.226   3.676   7.331  20.398  62.140  12.617  21.062  62.397  13.257  20.892
  61.714  11.917  28.719  68.570  26.374  28.272  68.994  25.642  29.641  68.556
  26.116  46.608  60.021  29.893  46.623  59.203  30.390  45.719  60.072  29.541
  68.304  24.803  57.469  68.980  24.457  56.885  68.609  25.682  57.694  15.233
  66.457  10.813  15.912  66.901  10.305  14.563  66.228  10.169  56.446  75.213
  25.322  55.936  74.421  25.491  56.065  75.871  25.903  52.472  73.710   4.055
  53.280  73.704   3.541  52.662  74.287   4.794  66.994  60.809  49.350  67.007
  60.541  48.431  67.915  60.817  49.611  39.683  16.865  69.069  40.594  16.723
  68.812  39.649  17.786  69.330  73.778  60.965  50.985  74.375  60.231  50.844
  72.971  60.707  50.539  58.811  28.125  35.446  58.491  28.916  35.880  59.147
  28.434  34.604  11.542  55.964  11.353  10.796  56.181  11.912  11.444  55.028
  11.175  65.958  19.368  42.328  65.164  19.140  41.846  65.888  20.311  42.474
  65.601  16.701  19.974  65.537  17.512  20.478  66.542  16.537  19.905  71.784
  44.289  40.792  72.326  43.793  40.178  70.959  43.806  40.828  38.250  53.712
  52.484  38.986  53.636  53.091  38.052  54.648  52.465  28.354  76.160  19.685
  28.216  75.462  20.325  28.464  75.701  18.852  66.896  14.856  42.537  67.653
  14.800  43.121  66.141  14.748  43.115  40.803  76.054  50.782  41.048  75.213
  51.167  40.120  75.837  50.147   3.955   0.345  30.748   4.564   0.861  31.277
   3.095   0.532  31.122  46.348  63.548  39.984  47.106  64.100  39.794  46.675
  62.653  39.898  20.283  41.222  61.002  19.367  40.960  60.913  20.263  41.957
  61.615  71.895  37.154  26.642  71.768  37.132  27.591  72.826  36.967  26.521
  10.985  41.203  46.964  11.201  41.718  47.741  11.338  41.712  46.234  47.255
  26.890  52.460  46.362  26.570  52.583  47.764  26.453  53.143  61.859  38.864
   0.768  61.524  37.973   0.668  62.044  38.947   1.704  53.367  70.448  33.878
  52.975  71.103  33.300  52.620  70.012  34.288  50.248  52.278  46.609  50.903
  51.633  46.875  50.128  52.830  47.382  72.218  38.145  62.040  72.248  38.919
  62.603  73.050  37.700  62.199  54.496   5.295  18.617  54.047   6.073  18.948
  54.233   4.594  19.214  12.674  15.525  38.266  12.336  15.869  37.439  11.899
  15.428  38.819  30.783  29.221  10.876  30.143  28.567  10.594  30.438  30.051
  10.546  68.290  70.149  17.278  68.851  70.749  16.787  67.431  70.571  17.280
  48.650  46.998   7.504  49.484  47.406   7.738  48.711  46.110   7.856  16.094
  11.341  31.081  15.618  11.331  30.250  16.740  12.040  30.978  36.679  58.036
  67.228  37.005  58.926  67.095  36.674  57.923  68.179  73.713  15.784  25.786
  72.852  15.856  26.197  74.248  16.439  26.235  70.404  31.338  14.184  70.849
  32.181  14.089  70.991  30.818  14.732  17.308  59.570  42.836  17.643  60.050
  43.594  18.081  59.156  42.454  57.550  74.846  38.015  57.467  75.183  37.123
  58.402  75.164  38.314  57.405  75.450  43.486  56.949  74.652  43.756  57.564
  75.922  44.303  69.870   6.293  17.850  70.765   6.556  17.636  69.330   6.712
  17.180   2.863  45.386  67.530   3.710  44.945  67.588   2.823  45.710  66.630
  55.196   6.312  35.620  56.009   6.382  36.120  54.986   7.213  35.376  23.444
  67.343   3.980  24.069  67.311   3.256  23.521  66.487   4.401  24.396   0.963
  30.540  24.209   1.658  31.171  24.554   0.188  31.079  51.668  18.375  32.032
  50.989  18.395  32.706  51.206  18.585  31.220  15.106  37.018  25.805  14.174
  36.896  25.987  15.158  37.878  25.389  21.686  57.483  60.214  22.048  56.600
  60.136  20.868  57.451  59.719  34.409  55.627  50.030  34.243  56.346  49.420
  33.660  55.041  49.919  36.277  28.817  54.280  36.398  27.871  54.193  35.667
  29.047  53.579  27.612  41.795  67.715  27.844  40.969  67.290  27.021  41.542
  68.425  61.462  49.492  29.651  61.424  50.321  30.126  60.630  49.448  29.179
  55.931  35.480  16.345  55.802  34.848  17.053  56.873  35.647  16.341  26.995
  18.104   9.532  26.571  17.247   9.479  27.866  17.964   9.160   4.570  40.551
  49.900   3.888  41.092  49.503   4.250  39.654  49.806  48.839  10.660  33.967
  48.339  11.444  33.741  48.195   9.952  33.951  69.678  56.537  50.332  70.167
  56.524  49.510  69.598  55.615  50.578  17.457  59.870  27.575  16.562  59.532
  27.584  17.790  59.689  28.454  61.537  65.867  72.215  62.081  65.314  71.654
  60.728  65.989  71.719  39.909   9.412  48.995  40.392   8.587  48.949  39.088
   9.235  48.535  39.489  56.550  57.516  39.678  55.614  57.452  40.338  56.975
  57.395  62.214  67.878  41.906  62.124  67.044  41.444  62.123  68.541  41.221
  72.635   2.011   4.871  72.125   1.628   4.157  73.150   1.281   5.216  29.220
  41.427   5.789  28.816  41.707   4.968  29.731  40.653   5.553  53.892  73.166
  49.275  54.684  72.681  49.506  53.576  72.743  48.477  47.613   6.634  29.375
  46.707   6.382  29.552  48.052   5.812  29.156  31.162  64.638   2.195  31.984
  64.811   1.736  30.519  65.191   1.751  66.539  26.661  32.991  67.338  27.159
  33.163  66.696  25.809  33.397  32.060  68.281  10.776  32.304  67.381  10.994
  32.162  68.762  11.598  46.786   4.177  62.526  46.995   3.244  62.485  46.127
   4.305  61.844  21.701  12.338  62.007  20.825  12.510  61.660  21.618  12.485
  62.950  14.485  62.928  65.484  13.755  63.142  66.066  14.771  63.773  65.138
  28.728  23.642  51.839  28.245  24.172  51.205  28.862  24.225  52.587   4.189
  67.182   9.752   4.292  68.013  10.217   5.002  67.083   9.257  18.221  54.404
  47.731  17.582  53.858  47.273  18.372  53.951  48.560  12.034  62.420  11.361
  12.753  62.404  10.729  11.312  62.838  10.892  14.881  11.457  17.045  14.400
  11.690  16.251  14.694  10.527  17.174   0.550  19.771  42.176   0.671  20.056
  41.270   1.195  20.273  42.673  65.645  31.255  16.634  65.585  30.312  16.478
  66.569  31.462  16.500  51.339   4.310  52.769  51.311   4.585  51.852  52.198
   3.901  52.870  56.253  72.320  68.262  56.172  71.539  67.715  55.399  72.747
  68.200  35.001  62.507  47.430  35.547  63.291  47.487  34.768  62.444  46.503
  67.998  76.779  35.564  68.347  75.930  35.835  67.779  77.221  36.384  53.272
  30.035  39.971  53.389  29.725  39.073  52.341  29.904  40.150  41.102  74.404
  43.487  40.876  75.225  43.925  41.361  73.818  44.198  69.948  37.113  51.934
  69.270  36.735  51.375  69.897  38.055  51.769  39.853  43.253  47.967  39.416
  43.826  47.336  39.149  42.943  48.536   8.939  41.502  54.360   8.934  42.244
  54.964   9.239  40.763  54.890  61.204  17.608  53.666  61.178  16.659  53.789
  60.439  17.799  53.122  41.767  69.853  27.139  42.086  70.746  27.265  41.378
  69.616  27.981  19.093   4.922   3.083  19.741   4.363   3.512  19.187   5.772
   3.513  23.634  64.764   5.172  24.527  64.605   5.479  23.251  63.891   5.090
   2.838  35.693  68.235   2.203  35.305  68.837   3.118  34.965  67.680  45.051
  72.123  26.344  44.953  73.006  25.987  45.819  71.768  25.897  33.675  60.537
   6.534  33.805  59.953   5.787  33.409  59.957   7.247  11.749  22.686  24.775
  11.573  23.372  25.419  11.298  22.980  23.984  14.423  78.561  10.245  14.180
  78.047   9.475  15.145  79.113   9.946  16.486  72.798  65.140  17.029  72.010
  65.108  16.536  73.159  64.255   2.455  10.469  20.316   3.099  10.573  21.016
   2.245  11.364  20.048  46.882  53.548  42.361  47.477  52.913  41.962  46.472
  53.071  43.083  19.373  73.467  53.289  19.987  73.533  54.021  18.608  73.025
  53.657  44.809   5.501   4.504  44.435   4.974   3.798  44.412   6.365   4.393
  63.909  42.877  50.205  63.629  43.789  50.124  63.370  42.523  50.912  18.008
  72.950   8.431  17.798  73.250   9.315  18.328  73.733   7.982  53.148  57.820
  51.319  52.715  58.081  50.507  53.556  56.979  51.114  42.899  13.577  59.691
  43.592  13.108  60.156  42.237  12.910  59.512  11.471  40.033   4.768  12.140
  39.588   4.247  11.144  40.727   4.195  11.832   4.106  13.582  11.277   3.815
  12.859  11.632   3.501  14.296  29.019  16.970  29.737  29.505  16.171  29.534
  28.226  16.664  30.176  31.822  63.961  55.131  31.790  64.411  55.975  32.647
  64.247  54.738  16.626  13.426  19.470  15.687  13.609  19.499  16.686  12.473
  19.527  28.736  19.138  12.223  28.831  19.337  11.291  29.106  18.260  12.319
  25.695  66.649  53.134  26.307  66.704  53.868  25.253  65.809  53.253  19.462
  23.064   7.824  18.758  22.921   7.192  19.029  23.467   8.577  32.388  39.325
  14.420  32.173  39.061  15.315  32.082  38.599  13.877  11.267  53.188  10.666
  11.824  52.802  11.341  11.755  53.063   9.852  53.836  65.654  31.294  53.902
  66.536  31.660  53.284  65.178  31.915  63.767  33.133  61.935  62.847  33.319
  62.122  63.830  33.171  60.981   4.235  45.738  55.233   4.726  45.215  55.868
   3.410  45.267  55.122  40.558   1.722  55.227  40.682   0.801  54.995  41.328
   2.165  54.870  72.758  37.743  42.252  72.864  38.439  41.604  71.868  37.419
  42.112  40.081  10.830  66.059  40.238  11.134  66.953  40.221   9.884  66.099
  55.843  63.733  40.461  56.762  63.931  40.281  55.871  63.060  41.141  27.929
  62.374  27.184  28.196  62.003  26.342  28.704  62.288  27.740  38.771  67.525
  37.401  38.319  67.046  36.706  38.115  67.621  38.092  16.250  59.641  16.099
  15.857  59.064  16.754  15.622  59.647  15.377  51.198  63.906  44.650  51.263
  62.975  44.866  52.081  64.246  44.794  56.209  72.383  42.349  56.628  71.625
  42.756  56.830  72.669  41.679  44.025  12.986   3.192  43.427  13.078   2.451
  44.780  12.519   2.834  38.439  49.009   5.217  39.237  48.706   4.785  38.545
  48.743   6.130  47.550  63.136  35.908  47.741  63.918  35.390  48.218  62.504
  35.641  15.749  38.679  68.579  16.205  37.895  68.274  16.285  39.001  69.304
   8.330  19.273  65.570   8.352  19.866  64.819   9.194  18.860  65.574  53.893
  24.712  43.994  54.304  25.557  44.176  53.603  24.779  43.084  22.739  64.794
  65.999  22.833  64.774  66.951  22.976  63.911  65.716  68.611  69.651  52.887
  69.154  69.563  52.104  69.215  69.501  53.615  37.391  58.075  29.898  36.748
  58.554  29.375  38.238  58.350  29.546  25.012  61.821  67.403  24.140  61.480
  67.204  25.320  62.190  66.575  74.133  42.517  58.546  73.992  43.437  58.322
  73.424  42.308  59.155  59.026  34.902  18.607  59.520  35.154  17.826  58.317
  35.543  18.658  12.701  28.652   0.075  12.994  29.563   0.065  13.355  28.196
   0.604  33.798  37.947  25.556  32.931  37.944  25.151  33.640  38.229  26.457
  42.554  12.549  13.464  42.944  13.370  13.165  43.024  12.341  14.272  19.510
  77.540  53.625  19.240  77.958  52.807  20.269  77.009  53.382  59.917  26.761
  29.397  60.812  26.605  29.095  60.002  26.888  30.342  29.859  35.540  11.014
  30.600  35.437  10.416  29.140  35.837  10.456  61.507  16.529  65.240  61.882
  17.210  65.800  60.822  16.129  65.776  31.276  12.835  13.596  30.816  13.337
  12.923  30.586  12.547  14.193  47.430  75.684  26.267  47.905  75.857  25.454
  47.884  74.937  26.656  68.804  27.444  28.707  68.049  27.677  29.248  68.711
  26.503  28.559  56.902   3.208  18.419  56.379   4.008  18.356  56.546   2.749
  19.179  47.089  50.727   1.839  46.806  50.911   2.735  47.096  49.772   1.782
  34.337   0.613  62.764  33.605   1.170  62.499  34.363  -0.079  62.104  54.759
  40.987  61.491  55.554  41.370  61.121  54.661  40.152  61.035   9.703  31.869
  30.095  10.434  32.270  30.565   9.731  30.947  30.352  18.944   9.098  53.143
  19.215   9.084  54.060  19.062   8.196  52.845   7.928  78.278  17.878   7.284
  78.610  18.504   7.455  77.613  17.378   3.219   0.176   2.351   3.737   0.654
   2.998   2.820   0.859   1.812   0.126  52.719  42.179   0.711  53.385  41.819
   0.514  51.887  41.908  42.216  16.717  15.199  42.364  16.438  14.295  42.258
  15.907  15.708  71.079  50.566  53.494  71.221  50.676  54.434  71.947  50.677
  53.106  63.818  39.953  35.138  64.218  39.288  35.699  63.637  39.496  34.317
  35.967  75.003  67.502  35.752  75.882  67.189  36.651  75.143  68.157   1.975
  30.131  36.879   2.442  30.909  37.185   1.906  30.251  35.932  28.138   5.898
  39.938  27.464   6.137  40.574  28.962   6.147  40.357  19.715  14.788  63.434
  20.477  14.304  63.753  20.024  15.690  63.348  31.601  48.945  68.248  31.278
  49.168  67.375  31.055  49.459  68.844  19.595   0.133  41.818  20.535   0.052
  41.975  19.396   1.047  42.024  18.583  34.519  56.449  18.070  33.992  57.062
  17.933  35.042  55.979  71.456   3.311  11.133  71.997   2.741  11.680  71.005
   2.713  10.537  61.494  15.733  39.297  61.870  16.608  39.196  60.562  15.889
  39.446  12.989   2.784  60.282  12.283   3.363  59.995  13.018   2.094  59.620
  72.079  61.471  19.496  71.366  61.943  19.924  72.818  62.079  19.521   0.243
  26.131  64.142   0.864  25.414  64.015   0.457  26.483  65.006  25.096  54.170
  17.282  25.278  54.892  17.883  24.146  54.185  17.169  70.860  19.240  54.995
  70.940  19.988  55.587  71.507  19.407  54.309  66.582  52.018   3.971  66.137
  52.076   4.816  66.532  51.091   3.737  66.497  67.893  22.544  66.027  67.340
  21.920  66.786  67.289  23.229  16.286  53.950  64.791  16.238  54.260  63.886
  15.379  53.748  65.023  70.367  10.634  51.323  71.255  10.449  51.629  70.412
  10.513  50.374   3.377  52.358   0.717   3.491  51.620   0.118   4.077  52.254
   1.361  34.152  63.355   3.713  33.822  62.680   3.120  33.365  63.747   4.092
   4.742   3.759   2.522   4.754   3.097   3.214   4.317   4.517   2.923  64.886
  12.150  64.212  64.121  12.714  64.328  64.810  11.497  64.907  18.854  28.194
  68.274  19.711  28.576  68.463  18.234  28.905  68.436  36.362  51.396  44.393
  36.756  51.151  45.231  36.852  52.170  44.116  18.934  61.227  44.453  19.827
  61.256  44.798  18.661  62.144  44.418  60.519  43.485   2.102  60.648  44.416
   2.284  60.840  43.369   1.207  13.995  10.912  59.896  13.433  10.141  59.823
  14.871  10.592  59.682  73.311  26.686  54.334  73.569  27.282  55.037  73.780
  27.007  53.564  11.977  12.075  42.933  11.295  11.660  42.405  12.734  11.496
  42.844  57.264  34.418  54.840  56.959  35.126  54.273  57.746  34.861  55.538
  69.749  43.193   7.209  69.990  43.070   8.128  69.355  44.065   7.180  61.927
  44.991  65.304  62.361  44.856  66.146  61.008  44.783  65.471   1.012   9.421
   8.613   1.660  10.003   8.217   0.168   9.800   8.366  55.342   8.414  68.414
  54.691   8.210  67.743  54.982   9.173  68.874  72.585  35.672  19.036  72.512
  34.767  19.341  71.711  36.039  19.167  50.842  16.713  16.460  50.577  16.641
  15.543  50.023  16.845  16.937  64.810  70.796  31.737  64.830  70.732  32.692
  64.491  71.682  31.563  15.793  43.175   5.888  15.126  42.503   5.747  16.527
  42.904   5.337  37.013  66.687  35.143  37.347  67.021  34.310  36.556  65.879
  34.911  36.762  27.375   1.680  36.978  28.237   1.325  36.488  26.863   0.919
  12.475  47.415  63.403  11.626  47.692  63.746  12.877  46.927  64.121  40.785
  63.031  25.675  41.315  63.187  26.456  41.048  62.160  25.378   6.940  52.868
  13.402   6.150  53.353  13.641   7.187  53.220  12.547  56.887  73.827  21.058
  55.964  73.744  20.819  57.339  73.205  20.488  66.307  21.020  12.987  67.162
  21.271  12.636  66.222  20.092  12.767  58.269  75.537  17.201  57.930  75.778
  16.338  58.757  74.728  17.049  15.288  69.260  63.183  15.206  70.103  62.736
  14.757  68.659  62.661   7.157   0.864   4.287   7.314   1.332   5.107   6.231
   0.624   4.320  54.235  22.949  18.522  54.420  23.788  18.942  53.281  22.924
  18.445  13.515  37.926  55.580  14.197  37.586  56.159  13.798  38.818  55.376
  10.916  31.485  58.683  10.491  32.246  59.077  10.450  30.733  59.049  58.273
  46.581  12.184  58.824  46.181  11.511  58.863  47.165  12.660  35.923  64.911
  37.304  36.012  65.274  36.423  36.822  64.841  37.626  69.957  65.448  33.339
  70.507  65.843  32.662  69.882  66.125  34.011  35.162   5.678  47.033  34.510
   6.206  47.493  34.721   4.845  46.865  51.042  52.042  60.717  51.150  51.117
  60.940  51.883  52.297  60.337  37.782  33.816  21.648  38.124  34.663  21.365
  36.995  33.686  21.119   8.391   9.881   7.443   8.763  10.404   8.153   7.514
  10.243   7.314  48.566  35.986   0.029  48.102  35.821   0.850  47.887  36.290
  -0.573  23.958  64.569  37.812  24.173  64.353  36.905  23.755  63.726  38.217
  23.933  12.239  57.750  24.110  11.864  56.887  24.767  12.627  58.017  10.766
  69.666  46.609  11.340  70.284  47.060  11.267  69.390  45.841  61.984  63.836
  34.134  61.899  63.014  34.617  61.296  64.396  34.492   3.986  57.076  18.802
   4.646  57.747  18.979   3.155  57.494  19.026  37.778  30.236  66.706  37.777
  30.091  65.759  37.717  29.358  67.082  12.476  64.918  36.941  11.840  65.022
  36.233  12.966  64.129  36.709  31.442  12.865  45.497  31.811  13.152  44.662
  30.574  12.530  45.273  21.814  41.762  28.099  21.689  42.243  28.917  21.063
  42.009  27.560  65.630  20.819  46.021  65.350  21.712  46.223  65.637  20.781
  45.065  45.561  58.136  48.288  45.482  57.212  48.521  45.435  58.603  49.114
  54.051  26.251  12.051  53.582  25.793  11.354  54.124  25.607  12.755  -0.084
   5.524  22.958  -0.284   4.871  22.287   0.819   5.337  23.214  21.642   0.498
  53.197  22.439   0.237  52.735  21.043  -0.239  53.077  25.181  61.045   8.856
  26.010  60.846   8.421  25.053  60.321   9.470  36.594  61.240  31.296  36.187
  60.380  31.402  37.033  61.195  30.447  43.132  49.886   6.843  42.752  49.598
   6.013  43.115  50.842   6.795  13.176  30.519  20.596  13.874  31.164  20.713
  13.090  30.429  19.647  29.410  70.914  22.146  29.038  71.677  21.704  28.762
  70.684  22.812  58.301  47.211  51.909  57.952  47.341  51.027  57.527  47.200
  52.473  73.544  31.727  66.451  73.855  32.538  66.048  73.839  31.036  65.859
  12.776  32.770  26.543  13.423  32.806  25.839  11.948  33.000  26.120  33.392
  22.166  13.984  34.145  21.589  13.860  33.627  22.971  13.523  12.556  75.231
   9.784  12.454  75.767  10.570  12.778  74.361  10.116  45.593  63.423  20.634
  44.947  63.912  20.124  45.775  62.645  20.107  32.881  61.601  49.109  33.575
  61.914  48.530  33.027  60.657  49.170  39.203  25.538  63.338  39.407  24.631
  63.109  39.453  25.614  64.259   6.860  17.702  48.647   7.735  18.088  48.681
   6.587  17.805  47.736  45.298  48.964   0.486  45.479  48.031   0.370  45.933
  49.404  -0.079   4.630   4.256  58.482   5.506   3.894  58.349   4.072   3.490
  58.617   8.743  70.421  65.659   9.505  70.394  66.238   8.077  69.905  66.115
  31.149  57.626   3.464  30.513  58.333   3.357  30.775  57.070   4.148  57.695
  78.166  56.742  56.951  78.673  57.065  57.321  77.586  56.079  46.042  67.282
  37.003  45.956  68.235  37.032  46.923  67.112  37.336  55.579  68.063  42.004
  55.645  68.994  42.217  55.750  68.019  41.064  16.222  39.762  33.487  17.007
  39.770  32.939  16.124  38.848  33.753  42.622  67.449  23.047  43.187  68.154
  23.364  41.740  67.712  23.309   5.740  69.842  57.116   5.141  69.744  57.857
   5.188  70.160  56.402  14.051  62.659   0.698  14.911  63.075   0.649  14.232
  61.767   0.995  12.419  66.901  16.423  13.184  67.122  15.892  11.723  66.741
  15.786   0.839   7.343  50.956   0.720   8.292  50.975   0.962   7.099  51.873
  46.775  75.932   3.958  47.038  76.658   3.392  45.820  75.913   3.895  65.480
   8.962  30.054  65.965   8.310  29.549  65.275   9.651  29.422   0.673  64.301
  39.474   1.155  65.042  39.843  -0.202  64.648  39.301  63.734  41.899   1.722
  63.249  42.661   2.039  64.272  41.631   2.467   7.062  11.781  17.230   6.278
  12.082  17.689   7.209  10.896  17.562   8.251  52.516  70.471   8.770  52.492
  71.275   8.826  52.932  69.828  56.576  16.074  10.898  55.823  16.220  10.325
  56.200  16.015  11.776  60.884  23.731  18.818  61.127  22.827  18.615  59.992
  23.820  18.483   3.356  24.251  54.966   3.301  25.063  55.469   3.669  24.525
  54.104  15.048  27.554  15.782  15.896  27.984  15.665  14.490  27.936  15.105
  26.614   4.391  54.935  27.472   4.059  54.670  26.797   5.247  55.322  18.074
  36.642  50.860  17.458  37.368  50.757  17.550  35.859  50.695   8.358  68.780
   4.050   8.905  69.555   3.923   8.938  68.043   3.854  64.203  33.910  43.934
  64.457  34.595  43.315  64.612  34.170  44.760  15.235  23.318  49.435  15.685
  24.040  48.997  14.632  22.976  48.775  23.695  25.573  68.144  23.234  26.405
  68.247  24.033  25.596  67.249  70.351  45.705  69.816  69.996  46.568  70.029
  69.683  45.301  69.263  23.598  61.205  20.151  23.372  61.773  19.415  22.755
  60.975  20.543  34.513  74.713  27.420  33.713  74.250  27.173  35.107  74.577
  26.682  71.643  39.716  38.805  70.885  39.802  38.226  71.267  39.658  39.684
  19.038  67.007  38.552  18.387  67.098  37.856  19.850  67.330  38.163   5.027
  66.515  51.768   4.546  66.460  52.594   5.037  65.618  51.436  34.151  59.294
  45.955  34.669  60.037  45.644  34.800  58.670  46.281  61.804  59.263  64.203
  61.628  59.602  63.325  61.089  59.604  64.739  57.131  36.484  48.584  57.802
  36.658  47.924  57.608  36.479  49.415  24.848   9.001  62.575  25.749   8.734
  62.394  24.624   9.592  61.856  18.989  11.405  51.543  19.003  10.568  52.007
  18.182  11.381  51.029  32.815  64.638   8.578  32.947  65.393   8.005  32.120
  64.134   8.154   0.578  47.697  16.803  -0.232  47.632  17.308   1.215  48.062
  17.417  26.735  44.185  52.125  27.261  44.329  52.912  27.309  44.442  51.404
  60.346  71.747  71.128  60.166  71.731  72.068  60.859  70.954  70.969  69.632
  14.268  25.475  69.025  14.991  25.632  69.127  13.640  24.959  48.054  51.173
  45.651  47.433  51.900  45.704  48.896  51.559  45.894  67.600   3.972  52.922
  66.698   4.070  53.225  67.569   4.213  51.996  44.978  34.287  61.991  44.831
  33.749  62.769  45.344  35.104  62.330  53.668  72.578  14.628  52.982  73.000
  14.110  53.831  73.186  15.349  17.581  69.906  36.957  16.848  69.882  37.572
  17.531  69.071  36.492  42.612  52.638  43.972  42.686  53.484  43.530  42.730
  51.993  43.275  41.248  74.156  63.977  41.747  73.941  63.189  41.428  73.435
  64.579  56.281  20.114  50.859  56.905  20.748  51.210  55.425  20.523  50.988
  32.679  34.745  56.453  31.978  34.201  56.092  33.132  34.172  57.071   6.994
  61.370  26.691   7.132  60.570  27.200   7.764  61.907  26.877  17.038  25.106
  18.027  17.446  25.187  17.164  17.655  25.529  18.624  66.888  68.502  13.959
  66.675  67.871  14.647  66.945  67.976  13.162  12.649  32.557  33.566  12.462
  32.879  34.448  12.911  31.645  33.694   1.991  12.186  64.734   1.330  11.497
  64.809   1.544  12.897  64.275  74.181  37.437  18.260  74.410  37.989  19.008
  73.471  36.881  18.582   2.863  70.046  40.917   3.460  69.298  40.882   3.312
  70.733  40.425  37.378  45.537   7.673  37.324  44.650   8.029  36.751  45.543
   6.950  45.013  44.676  12.587  44.550  44.369  11.807  45.116  45.617  12.450
  17.864  14.822  59.158  17.023  14.384  59.024  17.942  14.906  60.108  69.636
  74.194  30.103  69.345  75.096  29.970  68.873  73.661  29.882  62.224  59.645
  48.718  63.158  59.575  48.518  61.831  59.976  47.911   1.921  36.844  31.497
   1.893  35.994  31.059   1.525  37.450  30.871  21.399  18.487  20.242  22.113
  17.951  20.589  21.552  18.507  19.298  69.918   5.330  55.450  70.567   6.017
  55.301  69.868   5.252  56.403  46.579   4.939  38.035  46.872   5.372  37.233
  47.301   5.063  38.652  51.315  66.285  15.685  50.521  65.925  15.290  51.201
  67.233  15.628   0.780  51.990  18.541   1.278  51.502  17.886   0.267  51.323
  18.998   9.983  50.164  27.186   9.647  50.591  27.974  10.699  49.611  27.501
  55.409  41.682  67.308  54.954  42.179  67.989  54.902  40.875  67.222  51.394
   1.763  55.050  52.070   2.337  55.409  50.729   1.716  55.737  51.314   2.369
  13.187  51.904   1.735  12.779  51.624   2.438  14.090  18.698  44.255  52.950
  18.766  44.619  53.833  18.707  43.307  53.081  30.420  16.169  41.206  30.938
  16.909  40.887  30.720  16.037  42.106  12.786   3.493  18.114  13.030   3.257
  19.010  13.371   4.216  17.889  63.555   5.010  37.868  62.955   4.829  38.592
  63.921   5.871  38.069  16.679  54.685  18.408  16.074  55.295  18.831  17.401
  55.236  18.106  15.640  11.767  67.972  15.446  11.862  68.905  15.468  10.845
  67.784  54.520   0.874  70.893  54.694   0.195  71.545  53.644   0.672  70.564
  36.483  32.743  10.443  35.741  32.172  10.243  37.191  32.143  10.678  32.707
  33.576  70.662  32.120  34.125  71.181  32.375  33.648  69.767  12.715  78.112
  19.713  13.158  78.558  18.990  13.411  77.626  20.156  54.917  38.416  51.586
  54.579  37.579  51.907  54.198  39.032  51.722  27.341  72.003  57.235  27.429
  72.843  56.783  27.468  71.348  56.550  66.528  76.791  29.278  66.638  77.612
  29.757  66.746  76.111  29.915  33.545  17.773  58.039  33.788  17.371  58.873
  33.287  18.666  58.270   5.498   4.031  64.334   5.383   3.081  64.329   5.735
   4.248  63.432  23.379  58.797  32.817  22.933  59.379  33.432  22.976  57.941
  32.965   2.347  17.922  31.730   1.442  17.648  31.881   2.672  18.163  32.598
  31.903  76.625  27.766  31.708  75.835  27.262  31.107  77.153  27.700  19.522
  45.871  40.929  19.872  45.905  40.039  18.935  46.625  40.985   4.565  27.275
  62.808   4.527  27.482  63.742   5.462  27.489  62.551  71.748  77.030  36.470
  72.136  76.218  36.795  71.029  77.211  37.076  17.078  73.528  70.478  16.591
  73.226  71.245  16.566  73.215  69.732   6.780  32.847  30.392   6.493  32.154
  30.987   7.736  32.810  30.425  73.489  54.692  31.057  73.460  53.771  31.318
  73.703  54.670  30.124  25.005  47.406  57.625  24.411  46.671  57.780  25.873
  47.006  57.577  51.244  74.042  36.481  51.143  73.218  36.957  51.526  74.670
  37.146  25.606  56.639  66.339  24.773  56.256  66.064  26.116  55.897  66.663
  67.091  23.084  39.757  67.191  23.638  38.983  67.885  22.550  39.773   5.606
  14.642   8.406   6.535  14.875   8.401   5.174  15.390   8.818  14.227  49.169
  38.730  14.392  49.512  39.608  13.685  49.837  38.310   7.860   5.434  64.985
   8.612   4.860  64.842   7.109   4.927  64.677   5.578  44.538  46.901   5.464
  44.550  47.851   6.315  43.945  46.756  44.002  62.864  51.698  43.868  63.720
  51.291  43.692  62.975  52.597  37.340  40.710  57.388  36.483  40.327  57.198
  37.153  41.429  57.991  64.456  18.180  36.529  64.924  18.217  37.363  64.820
  17.415  36.084  48.099  19.884  57.767  47.281  19.984  57.279  47.892  20.196
  58.648  26.102  14.873  63.213  25.297  14.655  62.744  25.846  15.569  63.818
  71.795  58.775  25.034  71.049  58.467  24.519  71.916  59.684  24.761  50.574
  27.341  65.576  50.976  28.187  65.769  50.661  27.245  64.627  37.042  47.782
   9.445  36.825  46.859   9.311  37.878  47.899   8.994  34.006  31.043  12.533
  33.404  31.779  12.426  34.712  31.389  13.079  53.297  71.386  53.003  53.107
  71.740  53.871  54.078  71.861  52.716  58.470  76.221  10.828  58.667  76.450
   9.920  57.593  75.839  10.793   1.842  70.827  34.470   0.964  70.449  34.429
   1.711  71.757  34.286  53.895  11.130  12.319  53.357  10.530  12.835  53.925
  10.735  11.447  55.176  62.602  68.516  54.382  63.041  68.821  54.859  61.911
  67.935   5.809  78.472  65.706   6.436  78.692  66.395   6.118  77.635  65.360
  14.803   6.964  39.877  15.529   7.017  39.255  14.062   6.658  39.355  71.565
   8.382  61.969  72.251   7.812  62.319  71.133   7.852  61.299  56.877  22.541
  39.898  56.553  23.144  40.566  57.800  22.772  39.795  62.372  60.191  41.733
  63.124  60.723  41.994  62.720  59.590  41.075  70.850  75.073  54.908  70.743
  76.022  54.974  70.993  74.913  53.975   3.158  77.635  43.071   3.953  78.153
  43.195   2.573  78.210  42.578   5.828  48.903  66.694   6.595  48.536  66.253
   5.994  49.846  66.717  27.865  23.374   1.454  28.269  22.536   1.678  27.561
  23.725   2.291  57.058  50.221  69.961  56.351  50.271  69.317  56.784  49.532
  70.566  58.933  74.775  22.870  58.178  74.527  22.337  59.349  73.944  23.097
  33.848  53.726   4.548  34.137  54.151   5.355  33.779  54.440   3.914  14.195
  74.135  63.077  14.562  73.756  62.278  13.894  73.380  63.584   2.988  19.171
  52.330   3.666  18.985  51.681   3.151  20.077  52.593   0.898  12.802  38.530
   1.528  13.204  39.128   0.744  13.470  37.861  13.174  38.640  46.362  13.485
  38.809  47.251  13.062  39.510  45.978  50.263  39.156  54.858  49.642  38.449
  55.031  50.493  39.491  55.724  39.410  24.404   3.123  39.336  25.276   3.511
  39.719  23.849   3.838  40.553  75.050   2.042  41.056  75.838   1.837  39.774
  75.113   1.490   7.190   0.330  27.697   7.193  -0.422  28.289   8.114   0.552
  27.586  13.324  67.205  29.178  13.700  67.222  28.298  13.557  68.055  29.553
  59.307  39.356   6.138  58.465  39.560   5.731  59.171  38.508   6.559  45.141
  26.679   4.350  44.242  26.429   4.141  45.488  27.035   3.532  18.738  55.494
  40.160  19.107  55.056  40.926  17.828  55.671  40.399  61.027  39.574  36.332
  61.941  39.312  36.444  60.712  39.039  35.603  22.873  77.090  47.028  23.460
  77.676  46.551  23.342  76.256  47.062  39.116  56.680  65.511  38.602  57.203
  66.126  38.480  56.378  64.863  33.039  69.217  49.188  33.648  69.121  48.455
  33.224  70.089  49.539  71.500  34.555  48.672  71.266  35.277  48.089  71.667
  33.817  48.086  52.116  61.424  45.657  53.050  61.314  45.833  51.754  60.540
  45.725  68.395  55.980  62.072  68.292  56.864  62.425  69.172  56.033  61.515
  35.029  63.918  58.532  34.231  63.428  58.331  34.844  64.345  59.369  42.563
  18.277  36.627  41.729  17.914  36.925  43.106  18.308  37.415  37.698  22.398
  62.548  38.457  22.359  63.130  37.851  21.703  61.907  32.941  73.680  61.267
  32.321  73.172  61.789  32.713  73.478  60.360  18.022  61.781  11.287  18.832
  61.938  11.773  17.878  62.589  10.795  50.959  18.211  36.064  50.722  18.772
  36.802  51.914  18.157  36.102  54.947  58.591  14.668  55.438  58.432  13.862
  54.307  57.880  14.703   3.359  10.431  60.385   3.947   9.698  60.568   3.935
  11.128  60.072  14.521  50.995  64.856  14.426  51.943  64.755  13.806  50.626
  64.338  54.168  58.111  59.518  53.805  58.890  59.941  54.637  58.449  58.756
   7.639  39.207  18.191   7.195  38.379  18.007   8.428  39.181  17.650  39.594
  73.630  19.397  38.745  73.214  19.247  40.232  72.928  19.266  11.573  67.349
  20.309  11.207  67.228  19.433  11.607  68.298  20.426  56.114  78.539   6.403
  55.822  78.907   5.569  56.041  79.263   7.024  71.847  41.343  16.222  72.546
  41.876  16.600  72.165  40.444  16.296  16.658   3.290  21.462  16.923   3.424
  20.552  16.532   4.174  21.807  30.487  10.445  36.796  30.937  11.065  36.223
  29.557  10.585  36.617  45.448  15.423   3.665  46.086  15.770   4.288  45.977
  15.086   2.942   5.905  40.001  41.736   5.993  40.039  42.689   6.078  40.896
  41.444  62.237  47.419  61.669  61.945  47.682  62.542  62.162  46.464  61.669
  59.469  28.525  10.479  59.381  27.577  10.578  60.409  28.669  10.375   6.155
  76.755  70.555   6.908  77.345  70.517   5.416  77.324  70.770   2.855  72.503
   2.936   3.600  72.722   3.495   2.572  73.342   2.574  23.519  40.810  15.301
  23.879  41.567  14.838  22.787  40.522  14.755  19.963  56.675  24.282  20.648
  57.257  23.955  19.662  56.200  23.507   6.729  18.605   9.891   7.144  19.468
   9.872   7.051  18.168   9.103  30.726  31.032  14.591  30.818  31.866  14.130
  31.547  30.932  15.072  65.289  66.217  47.602  65.476  66.415  46.685  64.449
  65.759  47.582  48.113  19.197  23.004  48.750  18.487  22.925  48.550  19.850
  23.551  37.987   7.048  14.666  37.229   7.607  14.499  38.700   7.459  14.178
  51.586  41.297  57.685  51.320  41.028  58.564  50.800  41.691  57.306  46.919
   8.055  62.443  46.320   7.309  62.454  46.706   8.521  61.634   9.750  63.592
  10.435   8.886  63.259  10.192   9.634  64.540  10.490   7.983  40.854   7.561
   7.373  40.970   8.289   7.568  41.309   6.827  33.748  43.260  18.096  34.167
  42.401  18.046  33.095  43.249  17.396  15.006   0.515  62.589  14.662   1.372
  62.841  14.227  -0.010  62.404  35.702  49.804  62.506  35.385  49.493  61.659
  35.731  49.019  63.054  47.418  68.672   9.069  47.445  69.353   8.396  47.792
  67.900   8.643  26.621  19.923  20.315  26.721  19.264  19.629  26.898  19.478
  21.116  28.754  18.774  57.199  28.504  19.657  57.473  27.922  18.325  57.051
   5.399  12.406  32.693   6.091  11.834  33.026   5.853  13.019  32.114  10.747
  29.901  70.061  11.659  30.165  69.936  10.516  29.446  69.252  63.564  44.638
  12.786  64.022  44.679  11.946  63.675  43.732  13.075  67.659  79.125  30.521
  67.996  79.948  30.165  67.692  79.244  31.470  47.693  32.417  57.496  47.242
  31.877  58.146  47.275  33.275  57.566  72.139  23.181  26.268  71.202  23.150
  26.073  72.226  23.885  26.910  15.430  30.239   9.129  16.233  29.826   8.811
  15.680  30.636   9.964  17.623  23.457  40.815  18.244  22.878  40.374  17.751
  24.308  40.396  60.652  25.052   3.572  60.934  25.301   2.692  59.702  24.961
   3.502   7.264  31.643  15.599   6.372  31.850  15.320   7.378  32.128  16.416
  70.741  48.739  10.294  69.990  48.285  10.676  70.384  49.570   9.979  60.248
  68.032  67.797  60.472  68.707  68.437  60.519  68.399  66.956   2.049  58.508
   7.320   2.576  58.767   6.565   1.163  58.407   6.971  30.465  36.693  15.396
  30.748  36.679  16.310  29.573  36.345  15.417  71.897  67.922  60.283  71.327
  67.169  60.125  71.747  68.497  59.533  34.544  43.428  64.445  35.144  42.689
  64.542  34.525  43.836  65.311   5.692   8.101  67.114   6.063   8.976  67.221
   5.000   8.051  67.774  31.201  74.991  22.542  31.409  75.578  21.814  30.270
  74.797  22.434  49.268   5.659  39.778  49.630   5.425  38.923  49.700   6.483
  40.003  19.146  55.988  55.917  20.065  56.134  55.692  18.776  55.556  55.147
  64.592  40.990  68.264  64.501  40.912  69.214  63.694  40.954  67.934  22.959
  34.742   1.360  23.717  34.157   1.350  22.270  34.232   1.787  65.168  10.686
   1.191  64.539  10.917   0.507  65.914  10.320   0.717  10.436  31.009  35.184
  10.337  31.127  36.129  10.200  31.858  34.811  35.337  54.054   9.441  34.902
  53.264   9.122  35.819  53.766  10.216  70.610  46.012   3.364  71.553  46.134
   3.250  70.527  45.148   3.766  20.145  23.123  50.531  19.592  22.406  50.222
  20.983  22.709  50.735  20.853  43.216  67.879  20.460  44.002  68.258  20.408
  43.108  67.038  58.154  46.617  35.402  58.731  47.350  35.617  57.440  47.013
  34.902  54.684  20.515  54.202  55.177  21.272  54.519  54.561  20.683  53.268
  31.635  53.697  12.705  31.950  53.827  11.811  31.669  52.749  12.835  60.123
  31.798  39.234  59.864  30.877  39.218  60.475  31.964  38.359  12.507   4.839
  40.524  12.283   4.082  41.064  12.787   5.506  41.150  13.137   6.217  28.824
  13.717   6.978  28.811  12.360   6.499  28.343  28.948  36.363   2.230  28.230
  35.849   2.598  29.659  36.270   2.864  69.181  63.771  24.123  68.722  62.941
  24.253  68.546  64.328  23.672  28.989  79.836  31.082  28.564  80.150  30.284
  28.479  79.067  31.338   6.067  65.655  32.095   5.629  65.587  31.247   5.445
  66.127  32.649  10.269   4.208  17.995  10.401   4.721  18.792  11.050   3.658
  17.931  57.758  57.606  43.233  57.887  56.746  43.633  57.292  57.423  42.417
  37.318  76.381  47.181  36.449  76.218  47.548  37.419  77.332  47.220  30.208
  65.281  40.911  29.279  65.466  41.051  30.641  65.627  41.691  62.440  66.630
  59.515  61.501  66.443  59.508  62.832  65.904  59.031  15.262  75.198   8.420
  15.035  74.319   8.118  14.419  75.632   8.551  19.554  66.132  70.443  20.399
  66.483  70.722  19.308  66.670  69.690   8.916  40.027  38.439   9.603  39.467
  38.079   9.379  40.636  39.014  43.982   4.738  66.209  44.495   4.524  66.988
  43.506   3.933  66.007   4.224  73.134  59.036   3.973  73.372  59.928   5.136
  73.416  58.960  71.585   6.417  21.280  70.744   6.248  20.857  72.220   5.932
  20.754  40.151  25.858  30.277  40.861  25.811  30.918  40.498  26.407  29.575
   2.277  79.160   5.787   2.137  79.817   5.104   2.512  79.668   6.563   2.084
   1.853  43.702   2.008   0.935  43.442   1.394   2.299  43.211  49.759  35.832
   6.475  49.855  36.732   6.164  49.475  35.921   7.384  40.619  63.584  54.883
  39.708  63.435  54.632  40.645  63.384  55.819  15.784  64.370   2.467  15.580
  63.439   2.380  16.596  64.391   2.972  61.291  22.824   8.243  61.935  23.530
   8.179  60.828  22.845   7.406  56.281  28.842  52.428  56.848  29.157  53.132
  56.876  28.680  51.696  16.755  25.515  10.014  16.729  25.500   9.058  17.084
  24.650  10.259  43.484  69.037  56.172  43.237  68.122  56.042  44.192  69.185
  55.545  65.894  43.622  71.596  66.046  42.683  71.485  64.964  43.690  71.810
  49.005  42.324  70.115  49.600  42.201  69.375  49.580  42.514  70.856  45.897
  37.873  17.897  46.276  37.134  17.421  46.479  37.999  18.647  66.419  28.812
  61.780  66.284  29.157  60.898  65.892  28.013  61.809   9.355  49.950  41.377
   9.674  49.090  41.105   9.146  50.398  40.558  29.066  59.751  69.303  29.504
  59.315  70.033  28.762  59.036  68.744  36.489   2.726  26.132  35.735   2.248
  26.476  36.850   3.184  26.892  56.145  14.746  54.900  56.696  15.227  55.518
  55.339  15.260  54.848  20.228  12.874  53.432  21.167  12.990  53.289  19.984
  12.152  52.852  64.951  49.878  67.373  64.857  50.378  68.184  64.053  49.747
  67.067  67.616  16.879  40.528  67.354  16.197  41.147  66.858  16.983  39.953
   5.154  77.895   6.184   4.219  77.759   6.032   5.199  78.315   7.043   0.366
  69.837   9.415   0.220  70.347   8.618   0.367  68.926   9.120  68.799  71.455
  48.703  69.433  71.403  49.418  68.900  72.341  48.357  70.134  57.538  70.530
  69.649  57.579  69.706  69.951  56.663  70.873  12.690  74.634  12.915  12.564
  74.069  12.153  13.585  74.961  12.826  44.408  69.611  58.731  44.012  70.403
  59.094  43.768  69.294  58.093   2.401  41.298  48.158   2.566  41.756  47.334
   1.542  40.894  48.040  17.504  46.969   7.536  17.682  47.532   6.783  16.594
  46.695   7.421  14.100  25.678  56.213  14.021  26.223  55.430  14.900  25.985
  56.639  40.621   5.275  20.206  40.071   5.130  20.976  41.365   5.780  20.534
  59.375  66.889  62.767  59.687  65.987  62.840  58.563  66.821  62.265  45.276
  29.876   7.871  46.200  30.126   7.855  44.955  30.198   8.713  65.656  43.406
   6.553  65.737  43.866   5.717  65.718  44.096   7.213  70.712  18.898   7.426
  71.129  18.102   7.755  70.972  19.579   8.046  67.593  41.575   6.877  67.007
  42.323   6.765  68.428  41.963   7.140  69.605  71.546  31.599  69.078  71.360
  30.822  69.755  72.491  31.566   2.571  17.899  39.726   1.942  17.937  39.006
   2.452  17.026  40.102  23.574  15.112  20.781  23.833  15.959  21.145  23.146
  14.660  21.508  34.125  22.011   1.744  34.804  22.487   2.223  33.362  22.039
   2.321  19.769   4.506  59.723  20.503   4.372  59.124  19.156   3.801  59.513
  32.893  18.067  31.232  33.174  18.934  30.939  32.090  18.231  31.727  49.565
  51.437  69.846  50.401  51.167  70.225  49.584  52.394  69.882  35.122  19.459
  27.368  35.613  19.217  28.153  35.068  18.650  26.860  53.217  56.688  56.800
  52.682  56.775  57.588  53.546  57.572  56.634  62.625  70.814  61.545  62.027
  70.079  61.404  62.186  71.357  62.200   2.500  51.346  26.830   2.659  51.382
  25.887   3.344  51.096  27.206   9.814   4.230  24.294  10.037   3.363  23.955
   8.954   4.115  24.699  22.563  61.565  48.301  23.385  62.037  48.436  21.883
  62.200  48.527  34.478  10.628  65.717  34.413   9.713  65.445  33.571  10.929
  65.767   7.815   9.133  47.085   7.002   9.612  46.922   7.648   8.644  47.890
  20.938  30.945  17.107  20.555  31.000  17.983  20.681  31.763  16.682   6.055
  79.534  71.543   6.016  80.446  71.831   5.162  79.210  71.653  18.457  38.667
   1.548  18.451  38.560   2.499  19.305  39.068   1.358  38.028  23.240  58.925
  38.310  23.390  59.827  37.535  24.028  58.694   2.157  13.388  19.669   1.570
  13.433  18.915   1.612  13.643  20.413  43.970  24.910  53.425  43.020  24.802
  53.382  44.312  24.277  52.793  20.526  57.266  11.922  20.513  57.228  12.878
  20.322  56.373  11.644  10.433  65.661   1.274   9.560  65.821   0.917  10.318
  65.717   2.223  14.923  33.418  63.720  14.630  34.326  63.642  14.252  32.996
  64.257  46.009  16.343   0.939  46.522  17.036   1.355  46.650  15.839   0.437
  54.267  35.262  51.935  55.134  34.922  51.716  53.678  34.518  51.804  46.533
  56.380  42.494  46.627  55.482  42.175  47.416  56.633  42.759   5.693  31.884
  54.985   4.989  32.530  54.923   5.959  31.733  54.078  69.850  14.004  66.728
  70.471  13.434  66.274  70.400  14.604  67.233  66.279  27.921  54.393  65.811
  28.080  53.573  65.845  28.490  55.030  65.701   3.479  66.457  65.165   3.425
  65.665  66.224   4.272  66.339  17.699   8.194  35.185  16.891   8.439  34.734
  18.318   8.001  34.480  10.650  71.528  34.391  10.286  72.408  34.298  11.257
  71.596  35.128  10.673  31.605  18.067  10.154  32.027  18.751  11.422  32.188
  17.940  60.193   2.907   9.060  60.780   2.354   9.576  59.321   2.724   9.411
  26.951  55.463  35.791  26.605  55.458  34.899  27.489  54.673  35.844  16.363
  57.262  66.819  16.826  58.050  67.102  17.058  56.639  66.607   7.532  35.406
  50.444   8.383  35.482  50.013   6.907  35.307  49.726  46.326  45.067  58.095
  46.022  45.580  58.843  47.275  45.022  58.205  54.248  12.205  66.578  53.953
  12.946  66.047  54.969  11.824  66.077  10.789  45.104  68.740  10.743  44.706
  67.870  10.274  45.907  68.663   7.046  45.839  19.684   7.394  44.953  19.780
   7.522  46.356  20.334  58.453  19.841  24.956  57.641  20.046  24.491  58.305
  20.157  25.847  64.856  54.291   2.801  65.644  54.050   3.287  65.119  55.050
   2.280  22.938  59.239  68.334  22.675  58.932  69.201  23.882  59.081  68.300
  18.531  23.282   0.579  17.656  23.104   0.235  19.076  22.582   0.220  21.038
  57.066   5.501  21.509  57.376   6.274  21.708  57.012   4.819   6.811  50.384
  52.875   5.922  50.045  52.981   6.763  50.944  52.100  40.950  79.089  60.565
  40.698  79.465  61.409  40.123  78.985  60.094  39.925  59.220   9.683  40.798
  59.285   9.296  39.385  59.812   9.159  53.240   3.346   0.068  53.828   3.601
   0.779  53.600   2.520  -0.255  24.409  71.153  39.226  24.937  71.464  39.961
  23.544  70.993  39.602  62.669  36.637  53.226  62.309  37.161  52.510  62.876
  35.793  52.824  71.398  55.891  38.198  71.507  56.798  38.485  70.928  55.958
  37.367   4.407  32.496  14.901   3.767  32.641  15.598   4.118  31.690  14.475
  12.742  32.610   9.044  13.113  31.952   8.458  13.121  32.410   9.900  29.017
  72.488  59.331  28.612  72.222  58.506  28.504  72.040  60.005  13.272  58.714
  36.711  13.524  58.265  37.518  14.027  59.261  36.495   6.123  31.130  27.936
   6.356  31.267  28.854   6.947  31.239  27.461  58.823  69.552  69.715  59.418
  70.296  69.804  58.277  69.770  68.960  51.460  52.649  -0.153  50.607  52.674
   0.279  52.077  52.434   0.547  22.548  19.842   8.624  23.345  19.377   8.368
  22.097  19.237   9.213   3.176  78.545  66.100   4.104  78.753  66.208   3.168
  77.768  65.540  19.664  41.604  11.186  20.506  41.990  11.426  19.746  40.681
  11.427   5.204  47.932  15.069   5.742  48.697  14.864   4.355  48.122  14.670
  61.874  24.755  69.492  62.546  24.084  69.616  62.360  25.531  69.211   7.884
  44.101  58.856   7.892  44.927  59.339   8.062  43.434  59.518  40.941  43.569
  70.756  40.322  44.228  70.442  41.607  43.520  70.070  13.096  60.853  69.380
  13.145  61.788  69.178  12.162  60.646  69.330  65.996  35.532  54.222  65.944
  35.399  53.275  66.478  36.353  54.322  28.490  55.595  39.585  27.814  56.240
  39.378  29.180  55.756  38.940  17.588  45.064  38.520  17.583  45.834  37.950
  18.514  44.917  38.714  71.825  74.577  59.540  71.105  73.991  59.309  71.406
  75.426  59.683  15.429  29.740  56.966  15.599  29.718  56.024  14.482  29.862
  57.035  50.148  59.873  50.798  49.773  59.314  50.117  50.452  59.263  51.469
   9.402  60.614  43.557  10.271  60.600  43.958   9.178  61.543  43.503  46.968
  69.050  49.809  47.147  69.963  49.582  47.716  68.786  50.345  62.962  38.258
  29.346  63.859  38.207  29.676  62.772  39.195  29.314  44.816  39.838  16.369
  44.681  39.297  15.591  45.476  39.367  16.877  64.955  14.505  15.875  64.282
  14.793  15.258  65.646  15.164  15.800  21.819  27.541  50.694  20.950  27.533
  50.292  22.217  26.714  50.420  15.075  26.218  66.948  14.975  27.042  66.472
  14.206  26.043  67.309  50.975  49.203  58.856  51.303  49.435  59.725  51.002
  50.023  58.363  72.093  56.874  33.164  72.541  56.662  33.983  72.220  56.101
  32.614  18.341  76.279  55.603  19.110  75.963  56.076  18.700  76.759  54.856
  53.281  67.171  39.593  53.178  67.079  40.540  54.228  67.208  39.458  23.084
  72.784  50.891  23.495  73.636  50.746  22.874  72.467  50.012  28.108  22.113
  62.272  27.809  21.665  63.063  27.305  22.306  61.788  27.484  40.844  33.011
  27.080  40.073  34.170  27.075  41.726  32.898  48.770  60.604  71.622  48.193
  60.196  70.977  48.771  61.532  71.390  32.222   3.181  40.968  31.873   3.828
  40.355  33.024   2.865  40.551  47.283  48.457   9.371  46.614  49.097   9.128
  47.452  47.970   8.565  69.497  68.169   2.833  69.636  67.230   2.961  69.989
  68.582   3.542  71.549  69.031  53.754  71.544  69.293  52.833  71.491  68.076
  53.731  49.624   2.244  10.265  49.354   1.482   9.753  48.968   2.312  10.958
  67.357  77.915  62.327  66.853  77.160  62.021  68.258  77.597  62.374  45.803
  14.205  48.603  45.597  14.402  49.517  46.556  13.616  48.649   2.099  72.612
  55.155   2.920  72.194  55.413   2.133  73.478  55.560  31.074   8.402   6.810
  30.764   8.286   5.912  31.113   9.351   6.930  20.359  50.743   2.721  19.467
  50.539   2.439  20.806  51.017   1.921  57.372  41.348  60.425  57.703  40.872
  61.187  57.928  42.125  60.368   7.524  76.936  20.669   7.703  76.272  20.003
   7.996  77.712  20.367  28.854  69.624  32.500  28.927  70.536  32.779  29.603
  69.490  31.919  65.372   0.897  53.175  65.261   1.835  53.326  64.479   0.557
  53.114  32.310  11.787  17.868  32.498  11.418  17.005  31.523  11.327  18.160
   2.240   0.559  54.172   2.275   1.226  54.858   1.765  -0.170  54.570  33.934
  45.103  66.460  34.233  45.990  66.661  33.018  45.090  66.738  61.053  20.079
   8.854  61.311  20.955   8.567  61.878  19.641   9.059  56.941  43.928  16.477
  56.944  44.330  15.608  56.312  43.210  16.406   8.616  16.383  35.676   8.709
  17.021  36.383   9.385  16.524  35.124  51.919  17.243  41.610  52.366  18.081
  41.731  52.525  16.723  41.083  59.199  18.699  66.347  59.432  19.154  65.537
  58.892  19.392  66.931  73.939  72.779  59.807  73.921  72.252  59.008  73.291
  73.467  59.656  36.102  16.997  55.874  35.532  17.175  55.127  36.946  17.375
  55.627  28.601  66.087  57.320  29.478  65.759  57.518  28.045  65.714  58.005
  50.110  71.765   7.791  49.969  71.362   6.934  49.271  72.174   8.004  64.362
  44.229  18.107  63.718  44.004  18.779  64.927  43.459  18.049  15.621  25.845
  51.528  16.348  25.739  50.914  15.215  26.675  51.276  48.536  79.563  19.098
  49.438  79.426  18.811  48.459  80.511  19.204  29.322  14.125  48.592  29.727
  14.986  48.484  28.451  14.311  48.941  63.298  25.107  20.281  62.542  24.727
  19.833  63.568  25.834  19.720  36.959  67.093  69.299  37.221  66.767  70.160
  36.926  68.044  69.403  41.659  66.298  50.380  42.555  66.302  50.714  41.652
  66.975  49.703  66.457  69.862  48.335  67.287  70.327  48.231  66.157  69.704
  47.439  37.889  69.583  66.039  37.219  70.208  65.763  38.337  70.017  66.765
  36.960  78.216  60.519  37.109  78.374  59.587  37.340  78.979  60.955  58.672
  14.234  42.641  58.187  14.311  43.463  59.270  14.981  42.644  69.951  60.512
  60.210  69.630  61.003  60.966  70.549  61.115  59.769  58.292  58.611  24.297
  58.451  59.414  24.793  58.787  57.938  24.765  11.437  34.274  65.086  11.266
  34.374  64.150  11.882  33.430  65.160  60.678  44.595  45.619  61.078  43.833
  45.199  60.300  44.252  46.429  34.556   7.336  24.165  34.039   6.976  23.443
  35.464   7.165  23.917  49.100  23.157  60.498  49.501  23.956  60.155  49.827
  22.539  60.575  51.763   2.977   3.750  52.159   3.113   2.889  52.237   3.575
   4.328   2.331  40.819  43.042   1.432  40.717  42.729   2.367  41.714  43.380
   2.155  59.524  15.902   2.513  59.114  15.115   1.219  59.327  15.871  13.466
  52.867  18.320  13.648  51.963  18.577  13.396  53.343  19.148  18.016  15.950
  19.292  18.754  15.869  18.688  17.667  15.061  19.363   7.301  31.548  70.882
   7.243  32.163  70.151   8.189  31.662  71.221  64.601  36.757  69.449  64.119
  36.439  70.213  65.414  37.111  69.809   6.847  45.845  23.369   6.463  45.041
  23.020   6.283  46.543  23.038  67.331  27.641   8.522  66.493  27.422   8.116
  67.482  28.556   8.282  21.095  56.590  15.165  20.445  57.292  15.127  20.760
  55.991  15.832  25.367  57.083   8.859  26.045  57.535   8.357  25.248  57.623
   9.641  31.381  75.645  13.822  31.809  76.485  13.982  31.373  75.558  12.869
  66.347  51.449   0.798  67.196  51.122   1.096  66.476  52.391   0.694   0.234
  39.452  40.498   0.746  39.525  39.693   0.214  38.513  40.685   5.134  68.531
  62.119   5.491  69.406  61.964   4.216  68.683  62.344  59.920  38.507  25.834
  59.719  38.551  24.900  60.876  38.534  25.875   9.448  50.479  24.005   9.270
  51.334  23.613   9.979  50.675  24.777  52.679   4.393  38.585  52.823   5.199
  38.088  52.174   3.834  37.995   6.163  48.383  43.548   7.010  48.629  43.922
   5.784  49.210  43.250   0.475  71.848  64.266   1.377  72.100  64.466   0.009
  72.679  64.177  36.866  26.052  58.547  36.159  25.425  58.395  36.898  26.150
  59.499  60.160   6.417  53.739  60.063   7.215  54.259  59.601   5.776  54.179
  41.997  69.159  45.544  41.925  69.758  44.801  42.894  69.273  45.858  17.237
  44.139  20.692  18.145  44.380  20.513  17.064  43.403  20.105  12.985  44.280
  17.549  13.726  44.883  17.613  12.240  44.780  17.884  37.111  77.866  68.461
  36.643  78.408  69.096  36.520  77.814  67.709  51.086  47.199   2.079  51.723
  47.140   2.791  50.312  47.594   2.481  47.311  58.765  12.920  47.547  59.429
  13.568  47.021  58.016  13.440  38.027  24.368  29.384  38.426  23.925  28.635
  38.770  24.698  29.890  65.633  19.739  38.416  65.598  20.205  39.251  66.546
  19.466  38.332  46.446  29.555  55.289  46.237  30.238  55.927  46.266  29.957
  54.440  31.684  44.853  68.422  31.350  44.028  68.068  30.899  45.373  68.595
  73.365  23.248   6.537  73.399  23.738   5.715  73.304  22.332   6.268  12.136
  28.192  61.384  11.476  28.724  60.938  12.618  27.765  60.676  63.305   2.134
  23.346  64.165   2.554  23.367  62.861   2.536  22.599  10.804  13.265  49.050
  11.705  12.978  49.202  10.779  13.493  48.121   9.871   6.171  33.568  10.747
   6.554  33.618   9.547   6.197  34.468  70.827  24.269  59.536  71.218  24.302
  58.663  70.330  25.083  59.607  34.859  25.381  51.378  35.390  26.161  51.220
  34.320  25.607  52.136  66.104   5.406  24.986  66.222   6.243  24.539  65.297
   5.515  25.490  11.689  33.730  70.161  11.315  34.586  70.372  11.649  33.680
  69.206  39.994  77.593  38.115  39.104  77.737  37.795  40.553  77.763  37.357
   3.077  32.845   1.975   3.367  32.098   1.451   3.736  32.923   2.665  37.923
  30.067  28.225  37.917  29.112  28.158  38.225  30.242  29.117  59.758  49.076
   5.273  60.695  49.270   5.255  59.638  48.411   4.595  41.987  69.840  68.279
  42.895  69.876  67.979  41.599  69.121  67.782  18.510  14.510  35.151  18.111
  14.257  35.983  19.125  15.207  35.383   4.706  38.557  22.006   3.942  39.116
  22.144   5.316  39.103  21.510   2.925  43.733  58.867   2.682  43.093  58.198
   3.753  44.100  58.558  64.520  66.681  70.599  63.818  66.464  69.986  64.554
  67.637  70.595   4.595  71.287  62.109   3.676  71.409  61.871   4.638  71.539
  63.031  36.255  51.192  15.898  36.796  51.761  15.351  36.757  50.381  15.971
  57.580  37.966  56.084  57.919  38.338  56.898  58.033  37.127  55.998  26.020
  16.040  27.414  26.155  16.972  27.242  25.117  15.875  27.144   8.326  11.709
  61.564   8.836  12.519  61.583   8.577  11.288  60.742  68.555   7.421   9.887
  68.199   6.562  10.114  69.346   7.227   9.384  28.231   8.413  24.487  27.296
   8.515  24.309  28.550   7.851  23.781  42.559  72.105  58.975  42.701  72.738
  58.270  42.060  71.398  58.565  19.764  48.114  68.266  20.189  47.410  67.776
  19.219  48.561  67.619  58.017  75.023  62.690  57.122  74.963  63.025  57.915
  75.058  61.739  23.654  16.941  18.096  23.351  16.067  17.851  24.209  16.796
  18.863  50.026  42.859  12.420  49.383  43.232  13.024  49.636  42.972  11.554
  61.098  67.746  21.484  61.754  67.561  22.157  60.480  68.340  21.909  28.410
  17.620  49.764  27.649  17.464  50.322  29.155  17.609  50.365  33.569  74.747
   3.090  33.363  74.095   3.760  32.728  74.937   2.674  46.098   9.805  50.023
  46.682   9.713  50.776  45.227   9.910  50.407  39.580  18.196  50.178  39.494
  17.503  50.834  40.335  18.708  50.469  45.545  70.496  64.957  45.559  69.539
  64.985  44.707  70.735  65.353  25.694  70.341  19.572  24.836  70.216  19.166
  25.560  71.045  20.207  38.368   8.212  62.231  39.274   8.109  61.939  37.847
   8.126  61.433  30.020  16.905  10.819  30.948  17.091  10.960  29.708  16.585
  11.666  23.738  67.562  65.618  23.656  66.610  65.579  23.038  67.840  66.209
  13.594  27.326  69.555  14.398  27.056  69.998  12.891  27.037  70.137  56.634
  26.714  55.089  57.105  27.236  54.440  56.663  25.821  54.745   4.321   4.540
  42.310   4.087   3.669  41.988   3.555   4.824  42.809   0.424  17.154  62.180
   0.380  17.928  61.619   1.256  17.242  62.646  57.178   2.715   9.428  56.579
   3.214   9.985  57.099   3.123   8.566   0.460  23.063  29.397   1.326  23.199
  29.781   0.626  22.963  28.460  27.700  71.198   6.611  28.265  71.938   6.391
  27.356  70.900   5.769  43.964  23.473  21.235  43.527  22.702  21.596  43.624
  23.546  20.343  73.115  71.130   0.454  72.446  71.614  -0.030  72.716  70.278
   0.628  55.885  16.584  29.049  56.633  16.514  28.456  55.121  16.446  28.488
  68.475  21.190  25.052  67.691  21.137  24.506  69.187  21.358  24.434  18.185
  13.946   1.510  19.098  14.231   1.487  17.758  14.449   0.817  56.309   5.864
  58.728  56.499   6.290  59.564  57.159   5.800  58.294  42.586  76.948  61.325
  42.014  77.587  60.899  43.465  77.172  61.019  52.340   4.051  24.653  53.227
   4.292  24.920  52.462   3.520  23.866   1.242   7.546  41.809   1.970   7.725
  41.215   1.556   6.834  42.366  17.341  16.315  41.014  16.627  15.881  40.548
  18.097  15.742  40.880  64.923  17.033  24.703  64.135  16.496  24.786  65.594
  16.429  24.385  57.132  66.743  60.437  56.773  67.524  60.859  56.490  66.517
  59.765  18.177  63.579   7.807  17.531  63.331   8.469  18.225  62.822   7.224
  49.184  26.335  50.502  48.470  26.407  51.135  49.855  25.825  50.955  50.359
  24.004  17.119  50.362  23.046  17.120  51.109  24.246  17.662  48.094  40.815
  62.831  47.883  40.175  62.151  47.852  41.659  62.450  55.051  25.038  69.496
  55.232  24.966  70.433  54.891  24.137  69.213  56.508  52.664  29.831  56.049
  52.494  30.654  56.177  51.997  29.230  49.544  43.342   2.346  49.137  42.482
   2.449  50.105  43.435   3.116  10.058  24.416   2.336  10.239  23.769   3.018
   9.109  24.535   2.364  59.957  43.396  51.004  60.513  43.016  51.685  60.197
  42.922  50.207  66.061  48.707  18.560  65.992  48.276  17.707  65.959  47.998
  19.195  27.701  32.292   4.430  28.014  31.390   4.495  27.990  32.584   3.565
  28.286  20.599  49.278  28.650  19.716  49.342  29.045  21.160  49.116  44.436
  48.224  20.057  44.924  47.591  20.583  45.103  48.659  19.525  45.605  11.221
  27.253  44.659  11.361  27.208  45.737  10.733  28.065  52.421  31.967  57.337
  52.884  31.267  56.876  52.013  32.482  56.642  33.477  10.140  42.747  33.847
   9.277  42.561  32.564  10.074  42.468  68.024   2.981  20.595  67.436   2.955
  21.350  67.915   3.861  20.235  53.862  16.424   4.675  54.519  15.782   4.945
  53.497  16.753   5.497  10.322  76.131  19.037   9.744  75.404  19.269  11.200
  75.817  19.255  13.471  27.025  59.301  13.646  26.131  59.007  13.646  27.568
  58.533  35.320  72.511  16.983  35.079  73.126  16.290  34.584  72.540  17.594
   7.295  13.699  15.143   6.383  13.988  15.121   7.383  13.248  15.983  65.346
  48.756  61.768  64.868  49.584  61.741  66.202  48.985  62.132   4.394  78.142
  60.041   5.157  77.669  59.709   3.836  78.265  59.273  20.322  50.783  40.886
  20.517  49.961  40.436  21.041  51.366  40.644  30.296  52.631  17.709  30.255
  51.772  17.288  30.537  53.232  17.004  61.186  18.083  26.541  61.371  17.705
  25.681  61.977  17.913  27.052  72.749  12.852   8.810  73.390  13.563   8.808
  72.243  12.988   9.611  60.550  73.392  29.454  59.740  73.008  29.118  61.066
  72.642  29.750  64.912  46.632  63.743  65.129  47.219  63.019  65.742  46.496
  64.199  22.206  58.873  28.117  21.505  58.777  27.472  22.632  58.017  28.136
  58.999  19.925  10.673  59.744  19.846  10.077  58.454  20.610  10.286   7.367
   0.939  15.841   7.252   0.248  16.494   7.052   0.552  15.024   3.928  63.959
  45.809   4.450  64.108  46.597   3.996  64.778  45.318  32.872  73.870  55.910
  33.164  73.086  55.445  31.947  73.707  56.096  63.065  53.631  52.047  63.108
  53.228  51.181  62.297  54.202  52.008  10.987  13.803  33.041  10.184  13.553
  32.583  11.690  13.411  32.524  62.540  73.785  42.744  62.477  74.735  42.839
  63.096  73.507  43.472  74.075  55.055  50.044  73.529  54.564  50.659  74.721
  54.419  49.738  11.042  14.311  64.354  11.804  14.875  64.486  10.679  14.190
  65.231  41.514   4.675   8.925  42.434   4.838   8.715  41.532   4.311   9.810
  42.407  17.177  68.362  41.956  17.372  67.540  43.330  17.104  68.117   3.384
   1.529  10.498   2.507   1.912  10.491   3.488   1.184  11.385   2.657   7.731
  12.972   3.544   7.888  13.297   2.632   8.171  12.122   7.144  28.538  65.163
   7.176  29.249  64.523   6.231  28.514  65.449  41.423  65.546  35.537  42.179
  65.301  36.069  41.669  66.383  35.142  22.354   5.405  26.244  22.895   4.667
  25.962  22.739   5.679  27.077  20.951   4.022  36.951  20.602   3.289  36.444
  20.226   4.645  37.001  69.420  39.881  51.890  69.044  40.422  52.584  70.257
  40.299  51.687  54.398  68.480  32.078  54.213  68.776  31.187  54.311  69.268
  32.615  62.872   0.737  70.052  63.704   0.506  70.464  62.259   0.822  70.782
  43.921   4.147   6.628  44.384   4.628   5.942  43.890   4.755   7.367  24.778
  41.999  11.839  24.929  42.932  11.990  25.335  41.559  12.483  73.138  16.743
  53.356  73.909  16.220  53.574  73.445  17.358  52.690  24.898  25.967  56.778
  24.267  26.012  57.496  24.409  26.263  56.010  16.379  44.827  28.575  16.335
  44.673  27.631  15.619  45.377  28.764   5.089  31.692  59.120   4.356  31.299
  58.646   5.846  31.549  58.552   1.904  55.138  32.407   1.038  55.238  32.012
   2.218  54.294  32.083  66.400  59.511  34.966  65.484  59.661  34.733  66.783
  59.113  34.184  62.061  46.424  16.227  62.027  45.509  15.949  61.823  46.402
  17.154  68.543  72.013  13.074  67.877  72.690  12.954  69.350  72.411  12.750
  30.590  50.591  70.022  30.687  49.935  70.712  30.311  51.383  70.482  56.638
   8.205  20.659  56.979   7.407  21.063  57.090   8.915  21.114   6.205  21.532
  59.606   6.028  20.874  58.934   7.138  21.436  59.795  70.947  56.458  64.452
  70.161  56.096  64.042  71.550  56.606  63.724  33.684  39.690   7.118  33.768
  40.592   6.809  32.840  39.397   6.774  44.986   0.088  38.636  44.198  -0.010
  39.171  45.028   1.024  38.441  70.276  39.836  71.308  70.129  38.915  71.525
  69.631  40.311  71.832  66.597  53.446  69.003  66.483  52.673  68.450  65.783
  53.938  68.899   1.141   1.948  18.157   0.847   2.536  17.461   1.861   2.418
  18.578  14.821  38.849   7.394  15.474  38.282   6.983  13.990  38.396   7.256
   0.581  45.749  48.309  -0.042  46.338  47.884   1.086  45.373  47.588   1.679
   1.918  27.551   1.704   1.019  27.878   1.881   2.457  28.316  64.485  29.765
  71.388  64.232  29.453  70.520  65.068  30.505  71.216  65.047  29.624  52.333
  65.044  29.924  51.424  64.841  30.407  52.844  65.966  17.519   4.093  66.822
  17.208   4.386  66.140  18.382   3.717  59.371  69.483  39.460  59.371  69.776
  40.371  59.084  70.249  38.962  16.597  67.695  69.523  15.934  67.635  70.210
  16.188  67.289  68.758  17.161  48.391  35.900  16.298  48.018  36.075  17.759
  47.645  35.946   5.495  18.583   6.928   4.797  18.463   7.572   5.950  19.376
   7.212  24.863   8.953  41.766  24.612   9.101  42.678  24.162   9.358  41.256
   1.914   0.451  34.990   2.737   0.096  34.656   1.312   0.400  34.248  47.434
  31.346  39.164  47.493  30.417  39.385  47.983  31.442  38.385   6.789  51.990
   8.833   5.915  51.601   8.875   6.732  52.768   9.387  13.400  21.730  13.572
  12.737  21.361  12.988  13.164  22.654  13.648  19.429  25.690  58.265  19.010
  24.908  58.624  19.061  26.414  58.773  10.787  21.640  72.013   9.998  22.076
  72.336  10.526  21.268  71.170  73.131  72.856  15.747  72.668  73.404  15.114
  73.119  71.980  15.360  58.817  29.226  28.421  58.270  28.969  27.679  58.729
  28.504  29.044  54.886  20.815  71.580  54.528  21.456  72.195  54.120  20.339
  71.259  24.209  38.519  60.430  23.259  38.410  60.421  24.372  39.141  61.140
  52.765  28.424  11.661  52.996  28.822  10.821  53.418  27.735  11.787   5.920
  25.607  36.020   6.485  26.285  36.390   5.140  25.617  36.575  47.259  44.500
   8.287  46.578  44.169   7.701  48.081  44.229   7.876   3.281  29.368  14.973
   3.894  28.866  14.435   2.456  29.338  14.487  48.558  75.564  33.352  48.688
  74.652  33.610  49.426  75.961  33.428  21.548  77.831  25.969  21.468  78.713
  25.605  21.913  77.309  25.255  61.465  37.337  31.536  61.581  37.338  30.586
  61.202  36.440  31.744  66.465  25.575  59.328  67.266  25.271  58.902  66.030
  26.112  58.666  59.758  71.831  16.216  59.362  71.458  15.428  60.400  72.459
  15.886  40.730  28.015  28.447  40.572  28.562  27.677  40.250  28.449  29.152
  43.785  71.104   5.977  44.078  70.496   5.298  42.851  71.220   5.807  67.687
  22.478  31.363  68.263  22.032  30.742  68.225  23.180  31.728  46.855  23.938
  32.346  47.329  24.323  31.609  47.254  23.075  32.462  68.401  54.703  15.296
  69.338  54.817  15.455  68.254  53.763  15.401  38.069  35.366  67.411  38.982
  35.149  67.224  37.613  35.218  66.582  40.134  54.156  65.542  39.667  54.991
  65.514  40.885  54.320  66.112  13.749   9.507  50.460  13.002   9.117  50.008
  14.284   8.759  50.728   6.850  57.557  47.140   6.614  56.759  47.612   7.477
  57.267  46.477  26.646  60.523  70.057  27.569  60.344  69.880  26.195  60.278
  69.249   1.521  75.288  30.766   1.668  74.366  30.976   0.768  75.282  30.175
  61.410  39.725  14.869  61.798  40.219  14.146  61.006  40.390  15.425   2.521
  12.138  69.473   2.771  11.578  68.738   2.211  12.946  69.064  26.040  67.457
  64.353  26.312  66.552  64.504  25.187  67.525  64.782  61.549  38.787  47.029
  61.132  39.031  46.202  62.487  38.873  46.859  43.255   7.810  65.010  43.653
   8.197  65.790  43.985   7.399  64.547  18.346  21.944  62.425  18.593  21.306
  63.095  17.736  22.533  62.869  62.202  40.445  18.400  62.353  39.520  18.591
  61.338  40.628  18.769  40.365   2.390  58.456  40.969   1.733  58.111  39.776
   1.897  59.027   9.376  77.215  52.276   8.825  77.055  51.510   9.123  76.535
  52.900  59.545   7.248  68.883  60.091   7.575  69.598  59.735   6.311  68.847
  70.156  77.453  27.728  70.844  76.838  27.471  70.028  78.005  26.956  29.669
  16.730  61.735  29.639  16.689  60.779  29.681  17.666  61.935  14.989  69.689
  66.318  15.373  68.875  66.643  15.063  69.626  65.366  49.125   7.535  68.719
  48.423   8.047  69.121  49.931   7.937  69.044  56.371   9.227  32.314  55.960
  10.055  32.066  55.815   8.556  31.918  49.759  24.934  30.586  50.214  24.509
  31.313  50.309  25.685  30.365  38.592  73.266   5.553  38.827  74.126   5.205
  38.434  72.728   4.777  58.376  10.187  38.889  58.605  11.065  38.586  59.216
   9.780  39.100   1.416  63.459  50.301   1.084  62.611  50.596   0.837  63.705
  49.579  53.658   9.574  39.468  53.134  10.166  40.008  54.374  10.118  39.142
  74.035  29.924  68.717  73.648  30.791  68.593  74.282  29.902  69.641  37.930
   9.285  26.358  37.645  10.177  26.158  37.340   8.994  27.053  22.500  66.175
  28.436  22.401  66.057  27.492  22.869  65.347  28.744  46.499  47.495   5.705
  47.320  47.152   6.057  45.884  47.444   6.437  34.367  67.371   0.803  34.923
  68.150   0.780  34.759  66.817   1.479  73.056   4.123  14.569  72.365   3.465
  14.646  72.696   4.778  13.971  54.500   3.556  62.314  54.341   2.623  62.457
  53.657   3.900  62.018  63.476  75.432  46.779  64.249  75.608  47.314  62.885
  76.162  46.963  35.076   0.647  53.584  35.482   0.143  52.879  34.282   0.158
  53.802  11.250  76.265  16.522  10.830  77.093  16.288  11.058  76.155  17.454
  46.500  43.420  62.974  46.550  43.444  63.930  47.133  44.077  62.685  61.582
  32.007  70.750  61.314  32.529  71.506  62.093  32.611  70.211  71.356  47.125
   6.479  71.650  47.053   5.570  71.839  46.440   6.941  22.598  75.547  59.227
  23.183  75.330  59.952  22.242  74.704  58.946   1.331  46.482  31.618   1.066
  46.108  32.458   1.486  45.723  31.056  15.161  77.961  59.763  15.491  77.644
  60.604  14.978  78.889  59.912  68.092  21.834  16.131  68.191  22.781  16.229
  67.984  21.700  15.190  60.714  25.926  10.536  61.214  25.123  10.682  60.958
  26.203   9.653  36.140  14.182  47.127  36.732  14.247  47.876  36.505  13.476
  46.593  18.203   0.749  66.527  17.853   0.691  67.416  19.054   0.312  66.576
  26.190  28.986  68.923  26.956  28.582  69.332  25.448  28.477  69.250  16.505
  73.358  29.895  16.588  72.467  29.556  16.919  73.326  30.757   1.429  30.409
  43.776   1.063  31.187  43.355   2.092  30.094  43.162  56.415  71.632  48.524
  56.951  70.876  48.283  56.971  72.143  49.112  14.486  58.121  57.852  15.098
  57.441  57.571  14.072  57.762  58.636   6.791  19.646  30.662   7.512  19.558
  30.038   6.063  19.178  30.255  52.248  19.995   0.810  51.741  19.602   0.099
  52.574  19.249   1.313  57.854  32.013  57.930  57.260  31.290  58.135  57.291
  32.787  57.910  62.975  70.176   4.926  62.280  70.563   5.458  62.606  70.133
   4.044   2.361   9.890  17.302   2.254   9.060  16.837   2.676   9.639  18.170
  61.322  47.546  64.145  60.587  47.798  64.704  61.566  46.672  64.450  45.432
  76.136  68.684  45.005  76.985  68.798  44.734  75.556  68.379  64.889  63.411
  58.180  64.631  62.821  57.472  64.864  64.283  57.786  19.392  70.355   5.701
  20.318  70.324   5.942  19.342  71.039   5.033  58.278   3.132  33.458  58.155
   3.059  32.512  59.146   2.762  33.616  59.640  48.938  35.673  60.011  49.478
  34.975  59.731  49.471  36.463  27.614  69.963  24.002  27.328  70.795  24.378
  26.931  69.340  24.250   9.484  47.593  11.038   9.610  47.597  10.089  10.166
  47.007  11.368  28.589  20.894  31.192  29.445  20.475  31.284  28.166  20.419
  30.477  73.175  55.959  63.128  73.201  56.031  62.174  74.042  55.632  63.367
  64.701  20.380  53.791  64.465  20.779  52.954  64.910  21.122  54.359  33.712
  29.751   3.773  33.826  29.675   2.826  34.057  28.929   4.122  57.933  69.226
  47.742  58.182  69.869  47.078  57.485  68.537  47.251  23.165  28.143  60.077
  22.351  28.407  59.648  23.826  28.738  59.724  67.551  -0.185  50.958  67.350
   0.267  51.777  67.019   0.263  50.300  40.240  20.688  54.864  39.787  19.858
  55.017  39.925  21.264  55.561  60.911  54.227  10.268  60.892  54.159   9.313
  61.384  53.445  10.554  25.780  47.113  63.060  26.646  47.298  63.422  25.581
  46.225  63.358  55.970  20.982  63.966  56.238  20.206  63.475  55.028  20.871
  64.096  63.593  72.729  26.870  64.053  72.481  27.672  64.258  73.166  26.338
  10.480  17.810  65.818  11.168  17.507  65.226  10.599  17.287  66.611  17.214
  59.266  10.071  16.669  59.807   9.499  17.645  59.892  10.653  -0.018   2.486
  57.720   0.523   2.384  56.937  -0.360   3.379  57.659  37.954  55.396  68.105
  37.847  54.454  67.973  37.060  55.738  68.123  18.302  23.189  10.490  19.120
  22.867  10.868  17.623  22.650  10.894   7.217  78.349  33.109   6.915  78.698
  33.947   8.167  78.283  33.205  30.803  42.745  16.446  30.819  43.700  16.380
  31.530  42.455  15.895  50.469  59.301  64.197  50.440  58.367  64.408  50.591
  59.328  63.248  49.172  17.304  66.469  49.798  16.581  66.493  49.651  18.023
  66.055  67.310  30.490  37.972  67.539  30.280  38.877  66.502  30.003  37.811
  17.064  31.630  20.403  17.412  31.517  21.287  16.787  32.546  20.369  47.503
  47.081  53.327  46.838  47.243  52.658  47.861  47.947  53.524  38.917  61.161
  65.946  38.256  61.317  65.271  38.782  61.866  66.580  56.630   1.278  44.572
  56.519   0.336  44.704  56.129   1.469  43.779  12.940  10.566  22.996  12.032
  10.669  23.279  13.454  11.005  23.674  45.010  41.990  71.207  44.558  42.801
  71.439  45.393  42.166  70.348  52.519  13.453  31.565  52.545  14.261  31.053
  51.876  13.625  32.252  59.258   0.704  50.355  59.419   1.479  50.894  59.526
   0.966  49.474  30.653  28.044   3.020  31.429  27.715   2.568  30.643  28.982
   2.827  31.519  48.357  59.763  31.346  49.217  60.146  32.454  48.214  59.906
  24.573   7.613  66.930  24.118   8.037  67.658  24.657   8.299  66.268  50.715
  32.809  48.875  49.758  32.821  48.913  50.917  32.783  47.940  44.345  67.096
  50.786  45.195  66.679  50.640  44.446  67.978  50.427  45.264  55.479  10.164
  44.912  55.308  11.038  46.175  55.727  10.317  30.278  48.878   0.172  30.150
  49.113   1.091  30.894  48.146   0.196  28.267  12.242  17.901  28.702  11.912
  18.687  28.952  12.714  17.428  22.420  17.929  52.753  22.060  17.157  52.316
  21.815  18.100  53.475  54.415  33.142  36.567  55.081  32.627  36.111  54.496
  34.020  36.196  68.253  32.633  36.203  67.463  32.373  36.676  68.963  32.503
  36.832  56.321  48.545   0.079  55.401  48.445   0.324  56.807  48.211   0.833
   2.230  34.765  51.998   1.327  34.851  51.692   2.397  33.823  51.991  64.002
  18.345  55.607  64.483  18.933  55.024  63.306  17.982  55.059  69.832  76.910
  59.172  70.120  77.763  58.846  69.180  76.618  58.535  67.495  29.631  40.828
  68.440  29.500  40.897  67.119  28.979  41.420  54.515  30.011  34.851  55.024
  29.214  35.004  54.981  30.690  35.338  68.085  10.039  44.045  67.383  10.591
  44.390  67.854   9.904  43.126  30.021  75.995  55.158  30.531  75.884  55.961
  29.565  75.161  55.046  65.987  66.524  45.134  65.569  65.989  44.459  66.924
  66.370  45.016  48.790  56.541  70.158  47.854  56.397  70.297  49.140  56.700
  71.034  21.907  47.268  11.055  21.810  46.971  10.151  22.665  47.852  11.035
  47.503  70.902  26.146  47.826  70.443  26.921  47.549  70.251  25.446  52.889
  25.764  33.243  53.609  25.392  33.753  53.313  26.381  32.646  38.033  65.273
  11.660  38.929  65.483  11.922  38.085  65.138  10.714  20.853  60.283  20.278
  20.578  61.056  19.785  20.895  59.585  19.625  48.479  13.067  53.951  48.435
  12.201  53.545  48.491  12.889  54.892  72.773  59.489  60.138  72.085  59.139
  60.703  72.312  60.065  59.528  16.611  10.663   2.513  16.436  10.206   1.690
  16.199  11.520   2.402  55.287  64.882  19.626  54.716  64.226  20.025  54.805
  65.183  18.856  54.118   3.007  20.197  53.609   2.874  20.997  53.983   2.206
  19.691  27.845  77.572  32.009  26.993  77.189  31.798  27.986  77.349  32.929
  48.236   9.933  26.787  47.464  10.412  27.087  47.888   9.115  26.434  52.688
  73.739   0.505  53.615  73.589   0.693  52.314  72.861   0.430  20.962  59.018
  66.363  20.199  58.955  66.938  21.708  59.076  66.960  41.915  19.560  51.181
  42.094  19.334  52.094  41.068  20.004  51.206  57.848  63.732  34.571  57.611
  64.114  33.726  58.564  64.282  34.890  18.378   3.112  46.559  17.675   3.751
  46.676  17.928   2.304  46.312  60.921  76.753  66.491  61.473  77.018  67.227
  61.191  77.324  65.772   0.210  21.016  12.429   0.224  21.565  11.645   1.132
  20.840  12.614  37.247  13.234  15.224  37.907  13.086  15.902  37.504  12.652
  14.509  48.079   8.491  51.279  48.794   8.693  50.676  48.322   7.651  51.667
  28.367  70.164  37.834  29.152  70.253  37.294  28.482  69.331  38.291  64.301
  64.864  53.104  65.065  64.727  52.544  64.489  64.358  53.894   7.828  73.697
  27.980   7.229  73.421  27.286   8.264  72.890  28.254  32.685  34.286  19.083
  32.146  33.803  18.456  33.327  34.746  18.542  22.268   0.883  42.143  22.305
   0.365  41.339  23.151   1.237  42.240   5.158  32.244  42.257   4.625  31.615
  42.744   5.909  32.413  42.826  72.158  14.373  49.457  71.532  15.083  49.320
  72.142  14.217  50.402   9.136  76.796  61.601   9.800  76.585  60.944   9.192
  76.082  62.236  59.149  19.599  46.464  58.497  19.625  47.164  59.974  19.820
  46.897  51.963  32.777  60.183  52.352  32.398  59.395  51.538  33.579  59.879
  12.936   0.972  30.008  12.084   0.635  30.287  12.784   1.302  29.122  22.255
  24.711  33.006  21.867  25.060  33.808  22.645  23.878  33.272  34.365  51.955
  61.739  33.998  52.677  62.250  34.844  51.429  62.379  19.925  49.422  53.512
  20.391  48.895  52.863  20.612  49.745  54.096  22.252  77.047  23.419  22.744
  76.272  23.692  21.547  76.702  22.870  41.603  34.959  62.913  42.074  34.880
  63.742  42.290  35.053  62.254  61.554  71.722  32.594  60.731  71.363  32.924
  61.761  71.184  31.830  69.721  27.244   9.602  69.859  26.331   9.348  68.929
  27.506   9.134  67.578  25.226  68.172  66.972  25.093  68.901  68.185  25.897
  68.485   2.201  32.897  65.115   1.485  33.532  65.108   2.489  32.870  66.027
  43.739  13.498   5.784  43.916  13.175   4.901  44.303  14.266   5.876  48.850
  80.168  68.302  48.431  79.373  67.973  48.687  80.153  69.245  67.860  45.061
  55.369  68.291  45.447  54.606  68.496  44.432  55.710  70.202   8.369   7.522
  70.688   7.915   6.834  70.145   9.275   7.217  15.498   7.887  28.421  15.766
   7.816  29.337  15.745   8.777  28.168  62.683   0.163  52.466  61.923  -0.410
  52.564  62.373   1.023  52.753  56.549  15.959  49.856  56.223  15.073  49.700
  56.038  16.275  50.602  32.424  21.920  16.636  33.348  21.965  16.882  32.418
  22.090  15.694  49.074  21.245  20.220  49.599  21.650  19.530  48.616  21.977
  20.634  22.080  61.795  36.591  22.786  61.770  35.945  21.598  60.981  36.450
  21.236  15.716  60.755  21.465  15.246  59.953  20.322  15.972  60.630  23.896
  23.412   3.409  23.767  23.376   4.357  24.494  24.148   3.277  12.189  42.464
  13.319  12.455  43.341  13.597  11.794  42.596  12.458  17.213  46.776  59.153
  16.290  46.915  59.364  17.234  46.721  58.197  71.429  26.133  19.002  70.719
  25.616  19.384  71.825  26.584  19.748   2.485  64.326  24.055   2.506  63.408
  23.786   3.399  64.607  24.020  36.870  34.727  26.991  36.685  34.296  26.156
  36.027  35.088  27.266  64.858   5.841   3.185  63.985   5.707   2.815  64.726
   6.482   3.884  30.468  13.404  62.946  30.854  12.702  63.470  29.547  13.157
  62.856  68.761   2.858  60.083  68.235   2.781  60.879  69.665   2.771  60.385
   2.579  27.812  35.134   2.199  28.663  34.912   1.832  27.279  35.404  35.514
  79.226   8.612  36.350  79.610   8.879  34.949  79.979   8.442   8.636   3.520
  54.364   8.575   2.771  53.772   8.830   4.263  53.793  -0.300  21.664  69.630
   0.280  21.921  70.347   0.286  21.520  68.888  53.839  66.101  45.157  53.677
  65.356  45.735  53.651  66.869  45.697  15.986  62.990  35.480  16.246  62.091
  35.684  16.798  63.418  35.209  68.146  15.395  32.088  67.954  16.313  32.280
  67.835  14.919  32.858   3.981  58.037  41.059   4.301  58.817  41.512   3.969
  57.357  41.733  18.212  11.441  71.393  17.621  10.698  71.274  17.663  12.210
  71.235  15.595  71.181  14.686  15.001  71.931  14.661  15.027  70.430  14.855
  45.955  48.017  68.821  45.739  48.631  68.119  46.616  48.473  69.343  63.921
  36.734  20.142  64.344  36.361  19.368  63.643  35.973  20.652  36.724  69.961
  44.757  36.536  69.038  44.585  35.987  70.432  44.369  44.674  36.788  65.924
  44.735  37.688  66.244  45.286  36.753  65.189   1.222  59.561   3.794   1.595
  60.234   4.363   0.830  60.050   3.070  71.332   3.850  32.754  71.038   3.861
  33.665  72.259   3.617  32.804  24.003  41.880   3.254  23.053  41.885   3.367
  24.236  42.802   3.142  49.179  37.006  12.683  50.081  37.184  12.416  49.255
  36.305  13.331   5.951  29.269   2.788   5.591  28.514   3.253   6.706  28.921
   2.314  67.014  46.734   5.170  66.678  45.865   4.951  67.233  47.127   4.324
  62.689  33.959  52.534  62.008  33.454  52.978  62.694  33.619  51.639  10.465
   9.288  26.486  10.334   8.452  26.038   9.941   9.913  25.986  67.824  33.886
  61.927  67.117  34.529  61.966  68.525  34.328  61.447  71.612  23.114  13.777
  72.413  23.566  13.512  71.879  22.203  13.900  73.686  79.892   6.454  74.026
  79.651   7.316  74.056  79.239   5.860  67.912  31.892  63.906  67.881  32.187
  64.816  67.574  32.633  63.402  23.278  13.213  23.008  23.546  12.497  23.585
  22.460  13.533  23.388   9.220  48.914  52.789   9.539  49.039  51.895   8.360
  49.334  52.796  30.263   8.029  19.664  30.250   8.020  20.621  30.124   7.116
  19.414  72.514  59.386  66.987  72.938  58.650  66.545  71.662  59.464  66.557
   0.959  27.412   3.228   0.042  27.424   3.502   1.313  28.245   3.540  35.671
  20.659  -0.002  36.479  20.665   0.511  35.034  21.112   0.551  12.042  43.042
  10.499  12.953  43.139  10.221  11.629  42.541   9.795  47.672   0.732  35.707
  46.822   0.325  35.875  48.299   0.012  35.776  24.115  48.364  55.428  24.831
  48.277  54.799  24.413  47.881  56.199  51.127   2.342  49.568  51.525   2.002
  50.370  51.135   1.601  48.963  18.045  51.905  16.991  18.298  52.455  16.250
  17.127  52.127  17.151  32.014  35.330   9.408  32.125  35.063   8.495  32.380
  36.213   9.445  67.506  17.461  62.964  66.861  16.756  62.908  67.931  17.330
  63.812  20.079  23.983  53.335  20.250  23.061  53.142  20.059  24.407  52.477
  54.422   5.556  41.912  54.132   6.282  41.360  54.310   4.779  41.364  13.509
  64.562  12.661  14.047  64.953  11.972  12.709  64.288  12.214  57.827  48.545
  63.486  57.430  47.845  64.004  57.120  48.857  62.923  59.558  54.206  41.014
  60.312  54.643  41.410  59.609  54.434  40.086   5.237  56.176  56.346   4.783
  56.517  57.116   6.094  55.904  56.673  45.480  24.294  28.484  46.300  23.942
  28.830  44.826  24.077  29.149  65.756  56.740  68.542  65.100  56.053  68.662
  65.959  56.717  67.607  69.396  60.620  50.922  70.243  60.481  50.497  69.404
  61.543  51.175   3.459  72.796   6.466   2.519  72.894   6.311   3.574  73.018
   7.390  44.835  55.890   7.291  45.547  56.460   7.003  44.846  55.958   8.246
  39.713   5.055  51.415  38.779   4.892  51.547  39.858   4.880  50.485  14.726
  58.424   7.140  15.361  57.708   7.173  14.322  58.347   6.276  69.150   2.008
  52.695  68.579   2.770  52.789  69.030   1.517  53.507  18.702  70.565  25.530
  18.644  69.920  26.234  18.486  71.398  25.949  32.976  77.502   4.850  33.407
  77.468   5.705  33.625  77.150   4.241  41.718   5.433  26.950  41.029   5.175
  26.337  42.421   4.801  26.799  63.481   1.104  34.372  63.408   1.825  34.998
  64.239   1.331  33.833  70.398  50.543  65.109  70.020  49.934  65.743  70.250
  51.409  65.489  17.669  30.135  14.434  17.651  30.713  15.196  18.537  30.269
  14.053   6.219  16.999  29.354   6.305  16.260  28.752   6.720  17.703  28.942
  59.490  52.217   8.017  59.155  51.963   7.158  59.958  53.037   7.859  14.097
  33.457  28.955  13.994  34.378  28.717  13.751  32.975  28.204  55.820  24.311
  41.642  56.310  25.086  41.917  54.915  24.614  41.567  33.723  25.867  54.576
  33.050  25.622  55.212  33.315  26.553  54.048  34.976  54.960  19.302  34.913
  54.055  18.997  35.898  55.188  19.184  55.247  74.698  59.783  54.667  74.629
  59.026  54.970  73.988  60.363  21.263  66.267   1.520  21.660  65.481   1.896
  20.349  66.026   1.372  42.966  15.787  -0.070  43.784  16.243   0.127  42.898
  15.113   0.606  61.387  16.875  45.400  60.827  17.159  46.122  62.223  17.312
  45.558  55.616   4.728  64.471  55.344   4.144  63.763  54.808   5.161  64.748
  16.696  51.509  61.395  16.795  50.959  60.618  17.462  52.082  61.382  17.024
  18.184  13.454  17.225  18.637  12.634  16.517  18.820  13.960  44.806  33.883
   1.517  44.861  33.576   2.422  44.640  33.090   1.006   1.328  17.179   7.078
   1.943  16.704   6.519   0.596  16.574   7.197  71.485  64.561  46.513  71.707
  65.195  45.832  71.978  64.851  47.281  27.523   1.916  37.851  27.233   1.047
  37.573  28.452   1.942  37.623  45.958  45.573  67.890  45.877  46.429  68.310
  46.627  45.699  67.217   2.605  74.638  46.913   1.939  74.035  47.242   3.207
  74.755  47.648   8.016  47.475  69.230   7.885  48.281  69.729   8.323  46.840
  69.877   5.018  71.537  64.654   4.754  72.190  65.302   5.922  71.765  64.439
  57.727  68.558  55.650  58.047  69.240  56.241  57.037  68.985  55.143  28.081
  35.594  15.549  27.806  34.931  16.182  27.294  35.779  15.037  64.682  18.370
  50.125  65.071  17.538  49.854  65.032  18.523  51.002  57.677   2.426  69.886
  57.211   3.034  69.312  57.408   1.558  69.584  68.196  37.534  59.202  67.732
  36.710  59.054  67.713  37.957  59.912  50.242  61.577  61.029  50.247  60.685
  60.683  49.842  62.101  60.335   3.332   6.527  19.583   2.389   6.680  19.645
   3.636   6.532  20.491  37.376  53.117  11.193  38.156  53.378  10.703  37.427
  52.162  11.232  69.308  30.052  64.977  69.880  30.693  65.401  68.737  30.576
  64.416  16.788  37.186  16.658  17.596  37.101  17.164  16.636  38.130  16.607
  25.629  48.745  17.842  25.134  49.561  17.774  26.422  48.985  18.321  69.819
  30.636  34.666  70.429  31.147  34.134  69.111  31.246  34.872  72.636  58.290
  39.491  73.204  57.907  40.159  73.201  58.901  39.018  69.142  26.066  40.399
  68.354  25.911  40.919  68.820  26.438  39.578  62.659  62.042  30.597  62.442
  62.777  30.024  63.007  62.450  31.390  31.664  68.300  28.352  32.180  67.601
  28.753  32.312  68.869  27.937  21.451  49.121  69.941  20.823  48.723  69.338
  21.557  50.016  69.620  15.523  50.119  57.235  15.200  50.198  58.133  14.817
  49.674  56.766   6.268  17.198   4.579   6.180  17.507   5.480   5.921  16.306
   4.597   5.850  37.986  34.623   4.933  37.717  34.682   6.202  37.831  35.499
  37.176  20.707  20.136  37.994  20.226  20.012  36.802  20.773  19.257   4.199
  49.561  33.147   4.451  49.820  34.034   4.558  50.248  32.586   4.042  37.134
  47.737   4.225  36.804  48.617   3.607  36.405  47.294  45.213  49.594  63.978
  44.894  48.824  64.449  45.477  49.258  63.121  32.571  70.509  40.042  32.767
  71.405  39.769  32.438  70.033  39.222  30.724  78.953  65.097  31.250  78.989
  65.895  31.309  78.574  64.441   7.183  59.472  42.176   6.669  60.272  42.067
   7.990  59.762  42.601  22.718   9.724  33.679  22.513   9.795  34.611  21.879
   9.524  33.264  67.908   4.272  42.784  68.213   5.074  43.209  68.036   4.432
  41.849  18.369  18.785  47.479  17.545  18.924  47.946  18.368  17.852  47.265
  40.502  53.399  53.881  40.073  52.803  54.496  41.141  53.873  54.413  53.023
  14.342  24.104  52.363  13.757  23.732  53.724  13.759  24.396   9.474  23.848
  46.720  10.069  24.274  46.103  10.037  23.273  47.238  16.978  65.333  24.074
  16.339  64.699  24.398  17.787  65.117  24.538  59.178  27.707   5.404  59.103
  27.999   4.495  58.275  27.665   5.717  14.229  64.412  55.433  13.335  64.678
  55.649  14.189  63.457  55.385   1.597  70.666   1.271   0.744  70.976   0.969
   2.015  71.441   1.647  22.673  17.608  57.099  23.255  18.352  56.944  21.791
  17.972  57.014  67.069  68.176   7.001  66.491  68.513   6.316  66.988  67.224
   6.935   3.376  78.495  21.720   3.891  78.126  21.003   2.511  78.096  21.624
  70.087  74.897  66.697  70.613  74.223  66.266  69.846  75.499  65.993  64.947
  63.361  37.117  63.994  63.442  37.069  65.099  62.437  37.316  10.750  55.416
  19.074  10.776  55.107  19.979  10.843  54.622  18.547  13.043  35.177  55.648
  12.568  34.809  54.903  12.889  36.120  55.588  28.812  11.406  26.084  28.962
  10.478  25.903  27.870  11.471  26.239  41.627  16.020   3.901  42.430  16.512
   3.731  41.012  16.672   4.236   4.197  77.927  15.600   3.271  77.926  15.357
   4.309  78.728  16.113  47.153  50.296   5.172  46.468  50.964   5.207  46.712
  49.487   5.430  69.944  64.385  12.624  69.978  64.280  13.575  69.609  65.272
  12.493  45.649  66.039  41.619  45.846  65.227  42.087  46.506  66.430  41.448
  56.361   8.307  56.443  55.756   7.648  56.785  55.799   9.041  56.196   1.297
  57.723  28.613   0.906  58.198  27.880   1.339  56.815  28.315  43.990   6.096
  58.601  43.288   5.827  58.009  43.561   6.201  59.450   1.853  13.694  43.558
   1.704  12.988  42.928   2.722  13.515  43.917  26.006  71.511  41.833  26.866
  71.360  41.442  25.932  70.845  42.516  39.575  56.730  69.800  39.233  56.749
  70.694  38.932  56.219  69.308  16.230  25.839  48.657  16.292  26.762  48.901
  16.225  25.844  47.700  28.924  52.423  71.203  29.138  52.584  72.121  27.991
  52.625  71.135  51.304   1.240  52.233  51.388   1.628  53.105  50.513   1.637
  51.869  58.213  34.544  27.692  57.851  35.374  27.382  59.155  34.621  27.538
  35.989  24.065  63.641  36.577  23.505  63.133  35.254  23.495  63.869  22.992
  66.684  49.354  23.133  66.301  48.488  23.855  66.665  49.768  67.031  48.638
  70.410  67.097  47.752  70.766  67.829  48.748  69.891   9.287  74.141  62.453
   9.802  73.383  62.729   9.417  74.187  61.506  42.212  45.501  15.660  41.283
  45.730  15.689  42.668  46.335  15.775  16.555  34.128  67.508  16.884  34.037
  66.614  15.722  33.656  67.506  55.390  31.871  41.934  55.239  30.938  42.085
  54.852  32.080  41.170  59.707  26.119  60.381  59.877  27.057  60.291  58.940
  26.068  60.951  47.654  55.618   1.001  47.617  56.313   1.659  47.269  56.010
   0.217  38.798   0.240  12.476  38.271  -0.394  12.962  38.741   1.045  12.991
  68.999  64.584  37.908  68.761  65.477  38.157  68.631  64.036  38.601  13.345
  74.950  37.375  12.406  74.952  37.563  13.446  74.309  36.671  48.202  14.587
  68.376  48.361  15.110  67.591  48.847  13.881  68.328  16.566  11.322  45.342
  17.398  11.318  45.814  15.904  11.441  46.023  73.988  29.675  64.961  73.422
  29.046  64.514  74.178  30.339  64.298  52.017  11.659  60.291  51.293  11.492
  59.688  52.404  10.796  60.445  31.479  22.933  21.264  31.059  22.634  20.457
  32.417  22.854  21.090   5.226  67.786  24.667   5.837  68.474  24.934   4.507
  67.848  25.296  51.143   0.691  16.558  51.744  -0.048  16.463  50.293   0.346
  16.283  51.649  73.870  33.776  51.262  74.717  33.553  51.728  73.887  34.730
  20.487  12.569  32.414  20.394  11.622  32.510  21.197  12.802  33.013  28.533
  44.738  13.325  28.492  44.761  12.369  27.977  43.998  13.571  66.082  13.539
  58.723  66.907  13.054  58.758  65.406  12.870  58.831  60.599  51.904  58.174
  59.831  51.965  58.743  60.956  52.792  58.158  16.446  -0.035   2.986  16.572
   0.694   3.593  17.332  -0.281   2.720  18.618  21.831  13.762  18.182  21.390
  14.492  18.761  22.725  14.072   6.169  10.800  67.406   5.650  11.226  66.724
   6.540  11.523  67.912  69.481  51.248  59.069  69.599  50.341  59.350  69.695
  51.768  59.845  18.853   6.303  61.563  18.052   6.649  61.170  19.032   5.500
  61.073   0.142  78.150  52.656   0.596  77.544  52.071  -0.630  78.427  52.161
  68.162  58.384  51.788  68.631  57.694  51.318  68.709  59.162  51.680  49.345
  62.906   9.034  49.937  62.159   9.129  49.315  63.299   9.906  35.526   3.101
  65.312  36.440   3.190  65.045  35.044   3.670  64.712  25.631  70.073  66.713
  24.836  69.539  66.716  25.809  70.231  65.786  63.358  44.612  62.829  62.829
  44.430  63.606  63.947  45.316  63.100  37.394  42.052  15.504  36.826  41.316
  15.278  37.571  42.484  14.669  56.052  79.235  18.556  56.804  79.192  19.147
  55.839  78.320  18.372  31.165  74.981  40.904  30.756  75.431  41.643  31.678
  74.279  41.305  40.936  76.546  58.128  41.753  76.946  57.829  40.250  77.040
  57.679  66.942  48.251  48.418  67.791  48.547  48.089  67.028  48.289  49.370
  45.557  78.949  35.937  45.388  79.186  36.849  46.305  78.353  35.979  22.218
  13.503   5.463  22.227  13.837   6.360  21.317  13.212   5.325  16.691  49.720
  33.163  16.688  50.574  33.595  17.167  49.148  33.765  72.344  17.259  56.305
  72.372  16.696  55.532  71.944  18.072  55.996   8.095  58.141  11.046   8.255
  57.479  11.719   8.079  57.649  10.225  55.166  10.113  15.139  55.741   9.754
  14.463  54.912  10.973  14.806  46.269  56.531  70.955  45.757  55.803  70.601
  45.616  57.189  71.195  72.360  16.346   9.150  73.114  15.812   8.902  72.588
  16.694  10.013  17.522  24.660  43.653  18.040  23.931  43.312  17.503  25.296
  42.938  17.783  41.793   2.272  18.021  41.532   1.382  16.929  42.215   2.177
  38.030  75.192   1.027  37.439  74.680   1.578  37.485  75.483   0.296  29.366
  13.561   7.657  28.699  13.497   8.341  30.174  13.278   8.084  43.271  28.682
  59.007  43.980  28.080  59.233  42.686  28.166  58.452  61.650  22.336  37.953
  61.445  23.040  37.338  62.601  22.236  37.895  16.075  28.870  36.933  16.531
  28.672  36.116  16.715  29.355  37.454  73.709  14.010  18.464  73.447  14.022
  17.543  73.866  13.086  18.656  57.286  -0.006   9.286  57.229   0.895   9.604
  56.376  -0.272   9.153  18.597  48.536  60.574  18.319  49.410  60.300  18.156
  47.943  59.965  17.184  63.869  44.423  16.355  63.732  44.881  17.059  63.454
  43.570  56.253  79.812  31.276  56.395  79.541  32.183  55.721  79.113  30.897
   5.262  71.084  27.548   5.239  71.074  28.505   4.359  71.266  27.289  61.964
  69.817  70.305  61.887  68.866  70.376  62.794  69.957  69.850  30.666  39.314
   8.019  30.112  38.661   8.446  30.819  39.976   8.694  70.694  32.164  66.100
  71.453  31.821  66.571  70.780  33.115  66.167  29.097   8.922  43.433  28.273
   9.182  43.020  29.694   9.648  43.254   8.431  79.840  55.350   8.774  79.687
  54.470   9.186  80.145  55.852  69.848  24.916  36.336  70.121  24.297  37.012
  70.546  24.880  35.682  68.776  27.544  61.960  67.918  27.969  61.961  69.060
  27.580  61.047  17.846  68.009   1.090  17.999  67.068   1.171  18.223  68.240
   0.241  19.381  40.503  66.165  18.878  39.690  66.198  20.244  40.238  65.845
  71.016  48.124  24.913  70.735  48.579  25.706  71.879  47.772  25.131  33.304
   9.795  39.137  33.747  10.216  39.874  33.502  10.355  38.387  21.162  47.795
  51.390  21.266  47.981  50.457  21.281  46.847  51.460  13.058  63.125  52.615
  13.365  63.245  53.514  13.451  62.298  52.335  34.789  76.029  16.980  34.913
  76.853  16.509  35.543  75.495  16.731  16.503  62.180  42.305  16.739  62.446
  41.416  16.894  61.312  42.407  31.071  10.305  41.609  30.991   9.825  40.785
  30.863  11.211  41.381  29.254   4.478  53.399  28.644   4.268  52.693  29.377
   5.425  53.336  63.492  10.789  35.105  63.133  11.647  34.879  63.008  10.174
  34.554  55.351  37.202  63.422  54.834  37.681  64.070  55.232  36.281  63.656
  55.256  39.563   2.731  54.866  40.334   2.319  54.507  39.057   3.048  69.087
  41.340  63.062  69.227  42.068  63.668  68.229  41.513  62.674  50.991   5.821
  72.384  51.506   6.475  71.911  50.684   5.221  71.704  72.874  46.563  58.360
  73.749  46.730  58.710  72.642  47.371  57.902  15.149  22.610  41.945  14.316
  22.764  41.501  15.811  22.928  41.330   8.363  44.541  62.793   9.011  45.054
  62.310   8.617  44.637  63.711  40.018  16.849  28.987  40.206  17.287  28.157
  40.566  16.065  28.974  63.595   8.351   9.091  63.821   7.461   8.819  64.149
   8.515   9.854  51.640  22.469  19.503  51.527  21.800  20.178  51.575  23.299
  19.975  47.340  41.472  55.259  47.962  42.000  54.758  46.638  41.276  54.638
  42.850  24.281  63.334  43.471  23.565  63.197  43.248  24.815  64.022  72.299
  10.761  18.459  72.395  10.151  19.190  71.733  11.454  18.799  63.647  20.063
  47.754  64.040  19.533  48.447  64.384  20.312  47.196  71.062   2.339  45.481
  71.836   2.810  45.170  70.545   3.004  45.937  74.100  77.481  48.752  73.220
  77.132  48.612  74.391  77.754  47.882  60.925   6.621  15.369  60.773   5.956
  14.697  61.878   6.690  15.426  40.868  63.717  22.783  41.077  63.705  23.718
  40.154  64.349  22.706  35.441  64.547  45.216  34.945  65.117  45.804  36.262
  65.014  45.065  30.043  70.798   4.120  30.997  70.871   4.124  29.740  71.599
   4.547  31.887  53.988  63.058  32.026  54.930  63.156  30.950  53.867  63.209
  72.180  53.295  64.770  71.904  52.670  64.100  71.404  53.832  64.930  72.668
  44.962   7.640  73.593  45.050   7.873  72.248  44.652   8.442  59.670  67.117
   3.957  59.954  67.368   4.835  60.036  67.791   3.384   3.459  39.492  60.902
   2.753  40.088  61.152   3.790  39.844  60.076  11.740  64.074  59.422  12.506
  63.721  58.970  11.040  63.450  59.231   8.644  17.921   2.943   8.160  18.216
   2.172   7.981  17.519   3.504  63.685  77.327  25.121  63.375  78.208  24.911
  63.125  76.747  24.605  10.546  16.348  47.584  10.441  15.521  47.115  10.761
  16.090  48.480  11.454  41.930  69.098  10.994  41.972  68.259  11.768  41.028
  69.155  24.132  20.037  57.433  24.883  19.459  57.295  24.169  20.656  56.704
  34.587  74.075  37.050  35.167  73.545  37.597  33.758  74.093  37.528   8.694
   1.836  52.297   8.618   2.316  51.472   9.081   0.996  52.051  61.626  65.359
  18.067  61.710  64.416  18.207  60.700  65.490  17.864  71.290  16.061  23.956
  70.798  15.299  24.264  72.188  15.898  24.244  73.753  44.264   2.942  74.559
  44.751   2.773  73.245  44.355   2.136  63.824  37.820  10.251  64.593  37.871
  10.818  63.497  36.928  10.369  61.330  46.696   6.672  61.863  47.192   6.051
  61.075  45.907   6.193  27.293  56.652   3.263  27.483  57.157   4.054  27.975
  55.981   3.238  43.370  41.440   4.854  42.863  40.973   4.189  44.149  41.746
   4.390   9.379  77.437   5.168   9.237  77.747   4.274  10.329  77.340   5.240
  25.974   8.232  70.326  25.224   8.817  70.433  25.632   7.364  70.539  30.069
   3.223  28.182  29.354   2.950  28.757  30.599   2.434  28.067  13.403  15.166
  22.578  13.293  15.735  21.816  12.862  14.400  22.385  69.189  13.455  38.204
  68.847  14.085  37.570  69.642  12.801  37.671  48.955  24.469  26.015  48.347
  25.190  25.850  48.817  23.867  25.283  69.045  46.452  53.367  68.829  47.379
  53.468  68.893  46.271  52.440  19.112  38.268   4.312  19.647  38.972   3.947
  19.153  38.401   5.259  22.510  27.906  68.739  21.756  28.012  69.318  23.267
  27.926  69.325  65.355  76.976  17.388  66.046  76.851  16.739  65.337  77.920
  17.541  49.210  77.183  44.775  49.922  76.769  45.262  49.479  77.120  43.858
  11.454  66.359  39.564  11.577  65.830  40.353  12.006  65.938  38.905  19.530
  21.787  38.505  18.603  21.930  38.313  19.640  20.837  38.461  10.578   8.276
  59.177  10.241   9.103  58.832   9.811   7.844  59.553  51.754  70.955  50.354
  51.779  71.320  51.238  52.579  70.476  50.269  18.380  33.491  32.951  18.011
  32.764  33.453  18.833  34.027  33.602  61.953  14.173   7.341  62.432  14.047
   8.160  62.562  14.651   6.778  47.089   5.982  52.898  47.685   5.521  52.308
  46.858   5.332  53.561  63.064   4.591  64.926  62.151   4.421  65.157  63.021
   5.301  64.285  67.742  24.986  10.587  68.244  24.414  11.168  67.922  25.870
  10.908  27.432  27.536  58.845  27.950  28.173  58.352  27.816  26.689  58.620
  43.001  13.449  69.681  42.880  14.331  69.331  42.620  13.485  70.559   3.057
  49.499  66.118   3.915  49.162  66.374   2.848  50.154  66.784  30.589   5.639
  11.855  29.721   5.434  11.507  31.181   5.054  11.381  67.077  32.865  27.446
  66.803  32.741  28.355  66.880  32.030  27.021  51.447  20.904  48.138  51.541
  19.960  48.264  52.340  21.217  47.996  63.185  60.613  11.309  63.755  61.289
  10.943  62.821  60.167  10.544  14.236  66.476  43.299  14.518  65.904  42.585
  13.849  65.883  43.942  53.630  27.333  22.542  54.399  27.877  22.712  53.095
  27.855  21.944  15.216  70.695  10.215  14.726  71.049   9.473  14.546  70.326
  10.790   9.612  61.574  33.463   8.860  61.923  32.984   9.226  61.075  34.184
  41.463  50.546  48.776  40.973  51.196  49.279  40.853  50.258  48.098  23.333
  70.903  30.797  22.871  70.292  30.222  23.793  71.492  30.199  10.433  58.458
  70.431  10.518  58.334  71.376  10.197  59.380  70.330  74.344  14.682  36.781
  73.518  14.938  37.192  74.112  14.504  35.869  42.034  80.170  57.593  42.685
  79.539  57.901  41.786  79.853  56.725  35.912  75.345  71.358  35.602  74.817
  72.094  35.191  75.946  71.173   3.778  39.816  24.866   3.022  39.239  24.759
   4.532  39.228  24.854   0.784  11.072  71.366   1.385  11.543  70.789  -0.088
  11.326  71.064  47.236  34.763   5.085  48.028  34.849   5.615  46.520  34.782
   5.720  10.091  73.544  65.396  10.349  73.779  66.287   9.890  74.381  64.977
  40.828  67.166  16.927  41.152  67.332  17.812  41.620  67.075  16.396  57.352
  50.627  53.259  56.534  50.953  53.636  57.595  51.286  52.609   8.129  13.118
  71.585   7.899  13.940  72.019   8.726  12.684  72.195  48.526  55.121  47.391
  49.448  54.989  47.610  48.497  55.991  46.992  58.555  62.989  15.108  58.180
  63.864  15.015  57.838  62.456  15.452  57.152  70.676   6.398  56.461  71.297
   6.167  57.222  70.740   7.351   0.565  32.246  29.634  -0.240  32.216  29.118
   1.229  31.853  29.067  16.804  53.994   8.292  17.583  54.424   7.938  17.120
  53.524   9.064  66.569  47.436  45.672  66.201  47.862  46.447  67.475  47.244
  45.912  51.191  67.765  21.834  50.235  67.749  21.880  51.452  68.396  22.504
  59.328   1.007  67.070  59.349   1.294  66.157  60.245   1.011  67.344  69.678
  53.824  51.095  70.361  53.154  51.064  68.858  53.332  51.073  18.758  25.673
  50.645  19.095  24.919  50.160  18.997  26.429  50.109  40.178  32.082  65.988
  40.244  31.815  65.071  39.394  31.638  66.310   1.956  53.169  28.763   2.899
  53.251  28.909   1.870  52.429  28.162  48.638  78.020  31.825  48.222  77.160
  31.885  47.946  78.599  31.505  65.330  -0.241  17.427  64.890   0.239  18.128
  66.043   0.335  17.153  53.858  15.551  47.870  53.499  16.070  48.590  54.578
  15.060  48.265   7.567  39.314  24.862   6.893  38.779  24.443   7.267  39.411
  25.766  58.652  12.269  63.741  59.556  12.508  63.944  58.338  11.828  64.531
  41.482  66.713  57.463  42.044  66.204  56.879  41.732  66.430  58.342  72.664
  25.424  71.503  72.136  25.815  70.807  72.217  25.676  72.312  12.531  12.749
  68.783  13.236  12.246  69.190  12.300  13.409  69.436  22.519  45.466  13.126
  22.345  45.797  12.245  22.357  46.215  13.699  39.175  14.735  37.087  39.636
  15.566  37.194  38.876  14.742  36.178  37.177  34.801  60.462  36.928  34.291
  59.691  38.032  34.452  60.714  54.046  26.651  64.611  53.722  26.019  65.253
  54.989  26.692  64.771  40.103  52.019  63.707  41.027  51.860  63.515  40.110
  52.736  64.341  12.639  22.318  40.605  12.019  21.877  40.024  12.740  23.192
  40.228  56.752  15.285  44.989  56.849  14.937  45.875  55.938  15.788  45.017
  23.928  43.453  14.576  23.665  43.366  15.492  23.328  44.106  14.216  68.762
  14.592  47.451  68.447  14.001  46.767  69.003  14.013  48.174  59.691  77.205
  48.745  60.231  77.931  48.432  60.322  76.533  49.005  33.640  59.390  68.604
  34.570  59.597  68.692  33.216  60.239  68.481  47.193  54.178  65.195  46.286
  54.472  65.279  47.597  54.814  64.604  58.126  46.611  55.110  58.073  47.062
  54.267  58.763  45.910  54.967  58.928  56.840   1.498  59.342  57.639   1.822
  58.515  57.100   0.675  56.462  76.115  19.084  56.926  75.912  19.896  57.120
  76.003  18.398  48.628   1.519  60.831  47.776   1.471  61.265  49.255   1.254
  61.504  29.520   1.867  58.152  29.818   1.021  58.486  29.735   1.845  57.219
  20.744  54.296  42.272  21.156  55.003  42.769  20.315  53.755  42.935  38.113
  67.090   0.142  38.250  66.213  -0.218  38.996  67.439   0.264  41.165  79.815
  11.290  40.282  79.940  11.638  41.361  78.894  11.458   1.274  66.306  29.336
   0.641  65.942  29.955   0.883  66.152  28.475   0.291  18.789  51.490   0.333
  18.296  50.670   1.199  19.031  51.670  63.726   0.272  30.734  63.812   0.980
  30.095  63.037   0.569  31.328  62.802  30.559  54.797  62.668  29.745  54.312
  62.327  31.220  54.293   4.385   5.935  56.316   4.487   5.429  57.122   5.062
   5.594  55.732  20.275   7.043  14.017  20.629   7.078  14.906  20.332   7.945
  13.701  36.201  43.413  56.442  35.369  43.289  56.900  36.043  43.069  55.563
  21.871  62.517  39.251  22.118  62.255  38.364  20.921  62.402  39.279  48.140
  23.361  23.672  48.590  23.820  22.963  47.238  23.677  23.628  59.619  76.534
  13.096  59.447  76.470  12.156  58.859  76.998  13.447  34.377   0.637   2.235
  35.142   1.207   2.158  34.052   0.549   1.339  24.311  49.339  63.588  24.129
  49.063  64.486  24.852  48.637  63.226  35.512  62.775  21.639  36.149  63.190
  21.057  34.713  62.716  21.115  13.202  11.143  10.600  13.821  10.824   9.942
  13.752  11.558  11.265  68.905  43.712  23.079  69.414  43.026  22.647  68.125
  43.263  23.404  26.745  72.353  25.180  26.603  73.245  25.496  25.936  71.890
  25.398  74.066  16.705  48.966  73.297  16.341  48.527  74.686  16.881  48.258
   1.469  76.413  45.504   1.918  75.699  45.957   2.048  76.637  44.776  33.277
  30.813  70.606  34.046  30.361  70.260  33.436  31.737  70.415  52.588  75.668
  57.840  52.231  75.799  56.962  51.819  75.626  58.409  43.092  39.857  70.525
  43.722  39.175  70.291  43.632  40.606  70.774  38.375  20.598  15.667  38.340
  21.472  16.056  39.204  20.583  15.187   7.711   3.131  34.511   8.600   3.100
  34.158   7.820   2.967  35.448  58.699  27.827  24.109  58.328  28.626  24.484
  59.059  28.103  23.266  17.765  51.374  64.018  17.106  51.030  63.415  17.327
  52.098  64.466  19.730  36.005  53.214  19.876  35.063  53.123  19.328  36.266
  52.386  18.497  52.825  49.916  17.729  52.264  49.808  19.093  52.313  50.462
  15.519  70.465  69.817  16.169  69.845  69.486  14.755  69.926  70.019  63.074
  36.673  60.952  63.418  37.434  60.485  62.691  37.035  61.751   3.908  26.720
  16.694   4.794  26.859  16.359   3.466  27.557  16.553  47.329  52.736   9.730
  47.775  51.919   9.506  46.900  53.006   8.918  62.030  41.902  26.432  62.007
  42.502  27.177  62.805  41.362  26.583  18.936   9.890   3.434  18.116  10.260
   3.106  19.472  10.652   3.654  59.224  43.284  60.000  58.852  43.062  59.147
  60.039  43.743  59.794   7.250  44.562  35.441   6.716  43.888  35.860   7.016
  45.371  35.896  14.044  26.916   1.822  13.152  26.582   1.913  14.540  26.179
   1.464  45.696  17.978  51.111  46.099  18.277  51.926  46.436  17.772  50.539
   2.262  69.410  23.087   2.132  68.463  23.144   1.597  69.706  22.465  19.369
  72.481  50.664  19.433  73.184  51.311  19.454  72.924  49.820  17.426  28.596
  45.863  17.826  28.777  45.013  18.039  28.001  46.295  61.055  59.855  31.662
  61.775  60.482  31.596  60.331  60.270  31.192  32.859  70.136  63.380  32.599
  69.952  64.283  32.104  70.585  63.000  57.965   0.953   0.445  58.146   0.100
   0.049  57.883   1.550  -0.298  59.513  60.162  18.368  58.979  59.743  17.693
  59.538  61.084  18.115  44.821  17.836   7.998  44.278  17.809   7.210  45.717
  17.912   7.668  58.152  66.206  37.957  57.684  66.053  37.136  58.631  67.022
  37.811  58.490  47.500  58.701  58.318  46.919  59.442  59.436  47.643  58.723
  12.774  37.029  52.771  11.976  37.505  53.000  13.398  37.266  53.458  64.960
  72.756  29.130  65.623  73.411  29.348  64.286  72.865  29.801   6.148  46.848
   7.363   5.754  46.057   7.732   6.464  47.335   8.124  16.308   7.557  11.535
  15.678   8.276  11.597  17.005   7.898  10.974  30.988   8.206  38.525  31.807
   8.643  38.755  30.431   8.905  38.183   8.764  16.558  61.995   8.661  15.631
  62.210   9.290  16.562  61.195  40.276  62.862   9.427  40.766  63.684   9.452
  40.730  62.333   8.771  11.279  21.084  63.262  10.364  21.258  63.039  11.757
  21.839  62.921  68.222  33.308   5.122  68.356  33.968   5.803  68.819  33.565
   4.419  18.725   4.405  11.180  18.193   5.053  11.642  18.181   4.133  10.440
   0.993  30.766  50.087   0.746  30.899  49.172   0.160  30.712  50.555  13.209
  37.725  18.549  13.486  36.840  18.787  12.505  37.929  19.165  18.398  17.578
  59.830  18.042  17.740  60.704  17.893  16.835  59.500  27.631   7.814  27.011
  27.874   8.212  26.175  28.216   7.062  27.097  47.304  67.366  45.312  47.845
  66.711  44.870  46.430  67.243  44.942  45.876  44.876  51.045  46.731  44.753
  50.633  45.685  45.807  50.929   7.502   2.563  60.473   7.100   2.872  61.285
   7.099   1.709  60.316  64.282  15.721   3.256  64.235  16.070   2.366  64.772
  16.381   3.747  11.552  56.378   3.898  12.139  55.747   4.315  11.915  57.232
   4.132  20.404  30.873  13.561  20.722  30.600  12.701  20.560  31.817  13.586
  52.168  13.515  42.621  51.265  13.529  42.938  52.572  14.289  43.015  74.056
  58.946  26.778  73.378  58.483  26.286  74.568  59.402  26.110   7.497   6.823
  35.042   7.298   6.474  35.911   7.241   7.744  35.090  59.096  64.876  39.978
  58.934  65.296  39.134  58.525  65.339  40.591  17.934  54.414  69.436  18.366
  54.755  68.653  17.211  55.022  69.594  71.678  60.349  42.401  71.329  61.224
  42.234  72.289  60.193  41.680  63.696  51.935   2.030  64.287  51.488   1.423
  64.210  52.667   2.369  63.585   2.666  49.485  63.866   3.203  50.226  62.773
   3.076  49.187  69.477  64.813  53.163  69.350  64.235  52.411  68.729  65.409
  53.135  63.515  59.680  25.717  63.697  60.307  25.018  62.596  59.442  25.594
   3.381  14.963  27.051   2.966  14.593  26.272   3.425  15.903  26.876  40.183
  72.296  31.021  39.619  71.565  31.273  40.244  72.835  31.809  32.465  56.477
  63.629  32.380  57.131  62.935  32.127  56.913  64.412  65.050  13.555  37.684
  65.001  12.616  37.509  65.505  13.620  38.523  63.156  20.835   1.705  63.089
  21.788   1.768  63.663  20.579   2.475  23.371  77.560   1.054  23.609  78.480
   1.165  22.735  77.563   0.338  36.169  64.145  25.627  36.136  63.366  25.071
  37.044  64.505  25.482   4.844  21.713   9.404   5.512  21.448   8.771   4.170
  21.037   9.338  39.319  53.172  61.255  39.159  52.742  62.095  39.967  52.617
  60.821   2.536  36.419  37.857   3.418  36.051  37.914   1.990  35.688  37.567
   8.639  18.618  68.162   8.591  19.572  68.220   8.256  18.411  67.310   7.198
  69.666  25.593   7.793  69.175  26.159   6.833  70.344  26.161  59.790  74.954
  25.702  59.026  75.007  25.128  60.070  75.862  25.812  22.896  59.594  15.989
  22.567  59.535  16.886  23.828  59.790  16.088  45.138  23.588  58.870  45.860
  23.349  58.288  44.557  24.118  58.324  38.024  30.019  69.934  38.111  29.265
  69.351  38.783  30.567  69.732  48.834  15.860  56.514  49.102  15.069  56.982
  49.403  16.547  56.860  69.713  72.239   1.616  70.418  72.295   0.972  68.918
  72.135   1.092  64.633  22.612  20.273  64.261  23.469  20.061  64.430  22.486
  21.200  16.822  70.298  20.955  16.268  69.518  20.981  17.322  70.264  21.771
  46.367  71.503  68.293  45.879  70.832  67.815  47.140  71.046  68.625  28.282
  44.971   5.678  28.801  44.918   6.480  28.867  44.648   4.992   4.619   4.018
  38.697   5.554   3.835  38.790   4.577   4.747  38.078  18.885  17.752  21.346
  18.523  17.295  20.587  19.741  18.063  21.053  22.998  75.464  66.627  23.281
  75.619  65.726  23.705  74.949  67.015  43.441  22.826   1.684  43.482  22.221
   0.943  43.060  23.625   1.320  24.704  78.724  32.133  25.044  77.921  31.738
  25.383  78.992  32.752  15.588  21.478   4.601  14.864  20.866   4.735  15.791
  21.408   3.668  70.148   5.779  65.996  70.523   4.900  65.943  69.267   5.687
  65.634  53.140   8.499  30.505  53.347   9.283  29.995  52.549   8.809  31.192
  49.098  47.282  68.516  48.926  47.312  67.575  48.924  48.173  68.820  62.854
  35.387  10.202  62.018  35.125  10.586  63.438  34.647  10.372  64.884  57.527
   3.375  65.565  56.987   3.776  64.085  57.007   3.461  26.869   4.448  36.329
  27.515   4.528  35.627  27.123   3.653  36.798   6.778  47.924  33.050   5.887
  48.267  33.123   7.340  48.675  33.244  30.605  59.513  27.958  31.143  60.185
  27.539  30.540  58.816  27.305  11.490  10.013  44.513  11.589  10.940  44.296
  10.638   9.958  44.945  37.674  44.260   1.682  37.015  43.618   1.944  38.428
  43.735   1.415  15.632  12.915   0.744  16.536  13.039   1.031  15.274  13.801
   0.687  52.973  69.250   6.530  52.711  69.836   5.820  53.638  68.683   6.139
  64.121  77.409  59.521  64.420  76.749  60.147  64.921  77.708  59.088  54.334
  37.639  46.206  53.908  38.424  45.862  54.373  37.041  45.459  67.494  13.076
  62.958  68.092  12.668  62.332  66.807  12.423  63.094  67.193   5.848  65.260
  66.982   6.589  65.828  67.000   6.160  64.376   7.971  19.715  17.765   7.280
  20.149  17.264   7.607  19.626  18.646  25.976  79.006  13.627  25.321  78.489
  14.096  25.541  79.841  13.451   9.700  56.204  61.688   8.827  55.811  61.703
  10.009  56.067  60.792  33.902  71.069   6.311  34.834  71.254   6.427  33.863
  70.513   5.533  62.559  56.568  64.722  62.734  57.436  64.361  61.807  56.696
  65.300  31.368  72.881  68.817  31.632  73.649  68.309  30.463  72.718  68.551
  66.726  34.105  34.310  66.434  33.618  33.539  67.562  33.703  34.545  68.779
  69.267  38.154  68.962  70.186  38.349  67.935  69.282  37.703  52.077  72.222
   9.634  52.809  72.488   9.078  51.347  72.099   9.026  54.597   8.078   1.780
  55.349   8.640   1.968  53.857   8.522   2.194  19.864  24.217  17.103  19.338
  24.033  16.325  20.251  23.372  17.335   4.955  50.548  41.653   4.858  50.944
  42.519   4.686  51.236  41.044  49.789  72.741  61.581  49.142  72.762  62.286
  49.748  73.615  61.192   1.998   3.251  66.697   2.028   3.954  67.346   2.654
   2.621  66.995  44.417  29.926  65.454  45.315  30.055  65.147  44.229  29.007
  65.262   6.979  28.480  61.648   6.560  28.348  60.798   7.106  29.427  61.709
  62.448  27.420  14.440  62.164  26.586  14.816  63.196  27.191  13.889  28.632
  54.371  53.039  28.730  53.458  52.771  29.409  54.549  53.569  48.510  45.468
   1.206  48.671  45.328   0.273  48.822  44.666   1.626   9.324  44.124  56.494
   9.343  45.058  56.284   9.087  44.092  57.420   7.527  72.926  66.639   8.075
  72.568  67.337   8.073  73.594  66.224  41.238  13.718   5.385  41.414  14.482
   4.835  42.105  13.385   5.617  27.355  19.896  14.468  27.435  19.830  13.517
  28.245  19.763  14.794  47.146  53.300  50.768  46.294  53.016  51.099  47.276
  52.788  49.970  53.897  27.127   4.867  54.075  27.873   4.294  54.079  26.360
   4.324  47.868  41.986  19.533  46.951  42.131  19.300  48.296  42.823  19.350
   6.909  17.246  69.895   7.263  17.914  69.308   6.088  16.976  69.483  24.303
  21.342  19.882  25.094  20.840  20.075  24.191  21.258  18.935  55.348  12.835
  71.645  55.989  12.449  71.048  55.850  13.465  72.161  63.405  31.755  47.465
  62.882  31.432  48.199  62.780  31.839  46.745  47.766  60.715  62.566  48.683
  60.735  62.291  47.272  60.681  61.747  70.025  58.246  43.576  69.225  58.658
  43.250  70.734  58.760  43.189  16.362  16.617  68.160  17.238  16.286  67.960
  16.374  16.767  69.106  58.722  46.531  31.728  58.185  46.236  32.464  58.352
  47.379  31.486  45.560  27.799  24.413  44.723  27.783  23.948  46.063  28.487
  23.978  12.422  30.326  51.821  11.683  29.746  52.003  12.203  31.142  52.270
  28.041  24.695  11.239  28.839  25.083  11.598  28.289  24.409  10.360  12.123
  21.300  54.768  12.898  21.854  54.857  12.469  20.439  54.531  31.577  39.229
   0.579  30.874  39.373   1.213  32.122  38.549   0.976  10.961  50.380   5.766
  10.559  50.419   6.634  11.678  49.754   5.861  48.827   3.839  53.817  49.676
   4.172  53.526  48.676   3.064  53.276  18.839  79.325  16.718  17.895  79.317
  16.562  19.101  80.232  16.555  -0.298   3.631  63.990   0.339   3.854  63.311
   0.232   3.446  64.765  13.093  64.436  18.198  12.993  64.649  17.270  12.197
  64.405  18.533  72.937  71.016  62.018  73.037  71.507  61.202  73.763  71.151
  62.482   9.117  67.830  16.042   9.133  68.525  15.384   8.193  67.746  16.279
  59.643  56.333  29.661  60.409  56.179  29.108  59.889  55.977  30.515  73.311
  25.564  58.103  74.079  25.526  58.673  73.606  25.177  57.278  18.574  68.839
  32.550  18.771  69.742  32.303  19.403  68.493  32.880  10.853  74.524  56.432
  10.167  73.863  56.523  11.665  74.020  56.373  65.105  64.204   2.404  64.865
  63.326   2.107  65.948  64.376   1.985  35.233  14.937  14.515  34.510  14.450
  14.119  35.922  14.285  14.638  41.931  67.221   1.604  41.862  66.266   1.595
  42.796  67.395   1.974  33.074  41.143  66.559  32.694  41.039  65.686  34.018
  41.186  66.406  33.692   0.596  71.677  33.341   1.459  71.457  33.018  -0.018
  71.383   1.891  35.908  16.702   1.196  36.265  17.255   2.517  36.627  16.610
  64.667  54.219  29.960  64.116  53.783  29.311  64.820  55.092  29.597  47.083
  78.135   2.294  46.680  77.591   1.618  46.490  78.881   2.386  54.912   0.095
   3.967  55.224   0.119   3.062  54.976   1.002   4.266  20.095  15.819  10.259
  19.442  15.172   9.993  19.621  16.650  10.265  63.417   8.818  46.085  64.075
   9.170  46.685  62.800   9.538  45.956  30.969  29.064  18.894  30.900  29.864
  19.414  30.083  28.917  18.562  71.242  51.343  39.150  71.380  51.248  38.207
  71.246  52.289  39.299  39.892  14.635  70.683  40.187  15.099  71.466  39.841
  15.312  70.008  35.949   5.633  50.400  35.164   5.465  49.879  35.925   4.971
  51.091   5.296  48.725  25.421   5.244  48.080  26.127   6.053  48.452  24.902
  43.593   8.523  48.481  43.772   9.411  48.171  44.446   8.089  48.470  17.600
   9.065  43.920  16.863   9.008  43.312  17.289   9.639  44.620  25.063  74.004
  43.198  25.706  74.008  43.907  25.285  73.231  42.679  25.228  62.096  45.628
  24.466  62.558  45.279  25.727  61.836  44.854  11.010  72.956   5.694  11.214
  73.516   6.443  11.034  73.545   4.940  24.248  18.007  71.457  24.057  17.718
  70.565  25.151  18.321  71.420  38.114  29.681   0.924  38.211  30.425   0.331
  38.028  30.075   1.792  37.915  54.310  46.841  38.794  53.996  47.054  37.502
  54.461  47.691  18.398  62.760  70.533  18.192  62.408  69.666  18.224  63.698
  70.459  23.859  51.259  67.579  24.549  50.636  67.350  23.193  51.137  66.903
  30.955  14.234  38.119  31.771  14.727  38.207  30.364  14.829  37.658  64.305
   7.516  49.041  65.166   7.768  48.707  64.257   6.571  48.890  66.203  24.887
  29.496  65.266  24.842  29.689  66.555  25.481  30.159  22.083  39.347  35.415
  22.627  38.709  35.876  22.708  39.898  34.943  31.474  10.014  48.062  31.007
   9.647  47.311  32.330  10.263  47.712  10.414  56.053  33.963  10.759  55.939
  34.848  10.923  55.443  33.428  41.090   5.216  31.617  41.616   4.515  32.002
  40.937   5.825  32.340  52.865  56.101  67.676  52.425  56.399  68.472  53.796
  56.122  67.895  35.299  26.372  20.218  35.964  26.499  20.895  34.471  26.563
  20.658  27.133  36.415  27.618  28.006  36.401  27.226  27.256  36.847  28.463
  39.386  66.483  52.075  39.716  67.210  52.602  40.172  66.009  51.803  42.121
  19.857  24.779  41.300  20.026  24.316  42.495  19.097  24.335  43.304  34.718
  13.540  43.362  33.838  13.913  42.379  34.951  13.620  30.865  34.447   3.751
  31.609  34.001   3.346  31.250  34.952   4.468  16.812  22.037  37.775  16.477
  21.141  37.746  16.070  22.560  38.080  28.857   8.894   8.693  29.085   8.972
   9.619  29.593   8.421   8.304  37.189   6.965  28.958  38.007   7.203  29.394
  36.731   7.797  28.836  61.555  10.733  45.692  61.063  11.104  44.960  62.091
  11.458  46.013  38.442  12.144  53.979  39.302  11.735  53.877  38.065  12.131
  53.099  52.435  20.758  34.398  53.127  20.271  34.845  52.900  21.330  33.787
   1.653  67.989  31.636   1.522  68.922  31.463   1.513  67.567  30.789  68.079
  45.734  42.232  68.271  44.977  42.786  68.575  46.451  42.627  49.258  48.820
  17.847  49.373  47.947  18.224  48.344  49.040  18.028  65.251  50.722  70.065
  65.686  51.262  70.725  65.740  49.900  70.067   8.708  13.078  44.722   8.772
  13.485  43.859   8.855  12.146  44.559   6.239  76.444  16.683   5.555  77.086
  16.491   5.895  75.618  16.342   3.990  22.154   3.623   4.719  21.553   3.776
   3.940  22.678   4.423  20.910  21.062  53.027  20.816  20.530  53.817  21.731
  20.764  52.635   2.791  10.483  37.527   2.629  11.426  37.561   2.727  10.263
  36.598   0.602  28.098  37.892  -0.208  28.216  37.396   1.174  28.802  37.588
  58.337  40.552  33.289  58.604  39.854  32.692  58.870  41.304  33.032  50.813
  27.369  53.146  50.646  28.013  53.834  50.273  26.616  53.386  71.130  64.816
  69.055  71.623  65.336  68.420  70.213  65.019  68.870   8.643  50.170  60.046
   8.164  49.720  59.350   8.883  49.475  60.659  43.216  21.797  53.111  43.613
  21.815  52.241  42.547  22.482  53.083   1.756  34.988  60.287   2.301  34.319
  60.702   0.912  34.557  60.149  72.419  23.118  42.232  72.562  22.237  41.888
  73.299  23.454  42.404  42.951  52.682   6.543  43.220  53.186   5.775  42.386
  53.277   7.035   6.387  10.547  38.618   6.977  10.366  37.887   5.944   9.714
  38.781  14.618  20.597   8.278  13.958  20.480   7.594  14.750  19.720   8.636
  62.893  29.978  58.053  62.637  30.411  58.867  62.735  30.632  57.373  22.850
  62.826  61.959  23.092  63.672  61.582  21.903  62.881  62.084  64.044  40.694
  16.311  63.363  40.726  16.982  64.767  41.201  16.679  69.620  33.381  26.409
  68.731  33.394  26.764  69.499  33.374  25.460  69.924  77.291  61.904  70.593
  77.930  62.147  69.863  77.358  60.951  30.992  47.835  54.491  31.722  47.254
  54.278  30.722  47.568  55.370   7.588  45.977  14.170   7.850  45.844  13.259
   6.934  46.675  14.132  70.670   6.604  47.931  71.228   6.183  48.585  70.096
   5.904  47.620  21.344  24.930  10.251  21.675  24.741   9.373  20.528  24.433
  10.312  40.822  10.683  53.337  41.290  10.915  52.535  40.757   9.728  53.309
  66.655  66.900  41.180  66.255  66.086  40.874  66.905  67.360  40.379  50.756
  48.614  48.523  51.524  48.165  48.170  51.059  48.995  49.347   3.579  75.338
  22.378   4.283  74.815  21.995   2.784  74.833  22.206  36.261  60.279  69.582
  36.392  60.780  68.777  36.795  60.732  70.235   4.900  41.773  68.788   5.111
  41.864  67.859   4.451  40.931  68.851  41.340  18.272  43.583  41.987  18.970
  43.487  41.190  17.960  42.690  58.428   6.005  12.474  58.399   6.163  11.530
  58.487   5.053  12.555  40.800   9.340  32.691  40.071   9.590  33.259  41.565
   9.352  33.266   7.104  69.088  29.677   6.168  68.899  29.742   7.389  68.623
  28.891  48.807  74.546  20.434  48.021  75.087  20.352  48.546  73.832  21.016
  70.414  52.617   6.950  71.009  53.285   7.289  70.954  51.830   6.877  61.531
   7.503  60.841  61.729   7.449  59.906  62.026   8.262  61.147  34.657  51.904
  18.267  34.179  51.077  18.197  35.305  51.867  17.563  66.267  16.548  28.577
  66.621  16.812  27.728  65.925  17.357  28.957  18.726  35.918   8.516  17.918
  35.522   8.842  19.357  35.199   8.502   3.025  71.450  50.233   2.700  71.980
  50.961   3.766  71.948  49.886   6.669   8.211  30.424   6.784   7.415  30.943
   5.998   7.983  29.781  68.444  33.643  43.036  67.969  32.834  43.226  68.824
  33.499  42.169  56.933  39.207  47.897  56.615  38.373  48.244  56.919  39.092
  46.947  55.560  11.481  30.988  55.370  11.995  31.772  54.782  11.583  30.440
  56.687  44.134  67.066  56.486  43.199  67.077  56.345  44.463  67.898   0.326
  44.708  23.162   1.004  45.207  23.617   0.653  43.809  23.157  45.476  47.644
  51.784  44.549  47.462  51.937  45.555  48.591  51.896  22.876  23.650  63.662
  22.573  24.448  63.231  22.421  22.943  63.205  73.283  55.229  20.223  73.375
  55.403  21.160  74.181  55.121  19.911  65.307  72.190  41.647  65.470  72.555
  40.778  65.742  72.796  42.247  55.278  45.749   9.850  54.728  46.201   9.210
  55.683  45.037   9.356  17.845  74.663  13.381  18.309  74.128  12.737  18.234
  74.417  14.221  37.337  11.009  62.968  36.616  11.149  62.354  37.583  10.092
  62.844  37.103  64.108  48.790  38.027  64.213  49.018  36.806  64.992  48.576
  53.924  61.669  55.430  53.957  62.567  55.760  54.703  61.587  54.881  39.932
  73.510  55.257  39.168  73.069  55.630  40.649  72.887  55.376   9.073  37.310
  29.785   9.241  36.641  29.122   8.290  37.764  29.474  60.709  77.733  45.348
  60.056  77.037  45.419  61.294  77.589  46.092  27.393  22.859  13.541  27.335
  21.981  13.918  26.896  22.802  12.725  56.758  57.651  12.893  56.771  57.407
  11.968  57.251  58.471  12.931  27.149  77.869  50.862  26.641  78.504  50.357
  27.774  78.401  51.354  52.416  64.673  60.881  52.316  64.626  59.930  51.520
  64.737  61.213  53.835  76.645  18.764  53.416  76.872  19.594  54.741  76.445
  19.000  57.617  16.401  19.380  57.407  17.119  19.976  56.947  15.740  19.556
  47.305  16.737   5.326  47.476  17.464   4.728  48.038  16.136   5.188   8.480
  73.763  45.003   9.201  73.245  44.643   7.886  73.116  45.382  19.685   4.839
  34.386  19.502   4.130  33.770  19.331   4.529  35.220  18.238  35.496  30.784
  17.997  34.853  31.451  18.115  36.343  31.213  12.954  42.226  43.175  13.825
  42.623  43.214  12.876  41.909  42.275  47.404  59.787  46.522  46.951  60.210
  45.793  46.703  59.407  47.051  60.426  57.642  53.977  60.021  57.405  54.811
  61.108  58.271  54.211  60.740   9.174  35.373  59.837   8.914  35.193  60.662
  10.025  35.804  68.661  62.232  11.141  67.888  61.857  11.563  68.816  63.052
  11.610  33.004  57.281  12.555  32.777  58.168  12.833  32.203  56.774  12.690
  59.632  66.023  45.979  60.386  65.592  45.577  59.279  66.582  45.287  56.390
  69.672  12.637  56.638  70.578  12.454  55.443  69.704  12.768   3.005  28.483
  25.368   3.514  29.152  24.910   2.093  28.711  25.188   0.167  30.107  27.021
   0.584  30.958  26.886   0.107  29.728  26.144  57.443  65.105  32.279  58.286
  65.553  32.343  57.365  64.871  31.354   4.781  36.590  27.460   3.932  36.573
  27.902   5.275  35.876  27.864  24.111   1.936  71.134  24.091   2.349  70.271
  24.979   2.143  71.479  11.225  34.568  62.375  12.118  34.225  62.398  11.294
  35.382  61.875  34.034  58.702  62.245  34.207  58.301  61.393  34.398  58.085
  62.879  59.300  46.972  61.413  60.085  47.470  61.185  58.946  47.422  62.181
  69.031  58.621  18.372  69.880  58.953  18.079  69.246  57.873  18.929  65.889
  60.595  37.406  66.105  60.392  36.495  65.013  60.231  37.531  68.072  43.857
  29.248  67.789  43.670  30.143  68.609  44.646  29.326   8.157  62.467  65.938
   7.609  62.879  65.271   8.105  63.057  66.690  58.138  71.080  45.696  57.532
  71.763  45.407  58.852  71.557  46.120   9.893  41.812   0.329   8.943  41.851
   0.223  10.208  42.643  -0.027   2.250  40.260  68.803   1.595  39.786  69.314
   1.880  41.136  68.692  55.185  71.282  38.475  55.003  72.048  39.019  56.128
  71.319  38.315  27.002  56.443  54.292  27.503  55.841  53.742  26.430  55.876
  54.808  70.739  22.440  53.394  71.582  22.816  53.649  70.892  22.082  52.520
  14.365   2.163  40.948  13.491   2.244  41.329  14.947   2.559  41.596  35.480
  18.501   1.954  34.533  18.419   2.068  35.779  18.946   2.747  17.626  36.895
  67.921  18.538  36.744  68.171  17.170  36.094  68.182  22.016  32.363   5.836
  21.749  31.456   5.986  21.303  32.887   6.202  30.887  22.016  18.891  30.044
  21.994  18.438  31.535  22.079  18.189  12.655  55.479  43.531  12.704  56.375
  43.863  12.889  54.932  44.282  31.232  22.875  11.712  31.364  23.806  11.533
  30.889  22.850  12.606  40.155  68.186  53.950  41.049  68.492  54.103  39.968
  67.611  54.691  35.212  31.141  25.331  34.815  31.407  26.160  35.631  31.936
  25.001  45.936  24.606  22.949  45.747  25.535  22.820  45.261  24.152  22.443
  54.938  38.100  16.142  55.095  37.193  16.404  54.655  38.536  16.946  32.994
  31.552   5.881  32.529  31.007   6.516  32.946  31.058   5.062  66.319  39.384
  27.857  66.793  38.637  28.223  66.089  39.918  28.617  13.205  69.289  17.808
  14.064  68.935  18.039  12.706  68.530  17.507  31.511   2.809  31.892  30.968
   3.564  31.663  30.887   2.146  32.186   2.269  12.239   2.787   1.706  12.973
   2.540   3.067  12.367   2.274  13.365   8.901  12.283  13.561   9.285  13.138
  13.556   9.599  11.657  27.580  19.467  29.182  27.993  18.632  29.402  27.050
  19.276  28.408  64.117   5.383  30.363  63.190   5.198  30.510  64.542   4.527
  30.403  64.236  41.223  64.794  63.922  41.036  65.679  64.521  40.374  64.456
  71.356  19.968  42.692  71.468  19.204  43.257  72.210  20.086  42.276  15.099
   8.750   0.480  14.239   8.711   0.060  15.021   8.174   1.240   1.019  31.711
  58.649   0.980  31.052  59.342   0.337  32.342  58.880   3.351  28.370  69.420
   4.086  28.978  69.338   2.715  28.675  68.773  33.829   1.415   7.474  33.423
   1.104   6.665  34.725   1.641   7.222  42.747  27.707  64.425  41.842  27.855
  64.700  43.042  26.970  64.961  69.420  17.833   1.086  70.356  17.630   1.075
  69.374  18.764   0.871  13.580  78.317  53.138  13.394  79.181  53.506  13.677
  77.747  53.901  19.519  47.292  17.389  20.114  46.632  17.034  19.229  47.788
  16.623   0.606  21.136   1.614  -0.318  21.296   1.422   0.750  20.226   1.354
   4.889  60.768  50.412   4.723  60.282  51.220   4.685  60.148  49.712  69.906
  58.884  65.790  70.343  58.051  65.617  69.173  58.902  65.175  49.494  23.271
  69.584  48.844  23.554  68.941  50.161  22.818  69.067  48.817  62.574  43.171
  49.664  62.863  43.511  48.183  63.165  43.576  47.220  65.971  69.099  46.881
  66.439  69.862  47.894  65.391  69.453  24.649  21.201  13.344  24.759  20.775
  12.494  24.444  22.112  13.131   9.535  72.847  39.024   9.539  71.961  39.386
   9.740  73.412  39.769  68.188  39.413  11.011  68.525  40.241  10.669  68.971
  38.901  11.212  60.315  56.919  17.571  60.910  57.457  18.094  60.388  56.043
  17.952  12.860  29.416  57.452  12.301  28.642  57.391  12.375  30.017  58.018
  74.358  10.109  49.850  74.306  11.064  49.802  73.480   9.809  49.616  10.889
  43.969   4.463  10.279  44.147   5.179  11.730  43.823   4.896  33.692  69.854
  26.594  33.887  70.544  25.960  33.312  70.316  27.341  63.109   0.005  24.922
  62.897   0.718  24.319  63.599   0.426  25.628  59.646  64.487  24.294  59.586
  64.863  23.416  60.430  63.938  24.266  16.257  41.003  15.646  16.189  40.308
  14.991  15.825  40.646  16.421  41.452  49.178   8.849  42.159  49.144   8.205
  41.785  49.752   9.539  42.315  31.334   7.591  42.058  30.856   8.380  41.966
  30.810   6.870  60.993  62.159  27.683  60.791  63.094  27.644  61.935  62.110
  27.521  28.146   0.393  22.450  27.193   0.463  22.509  28.348   0.638  21.547
  68.068   9.801  64.076  68.331  10.284  63.292  68.264  10.395  64.800  67.729
  54.009  44.090  67.947  53.166  43.691  67.963  54.656  43.425  69.956  58.699
  38.337  70.818  59.055  38.552  69.729  59.110  37.502  28.448  78.801  25.327
  27.575  79.117  25.562  28.593  79.133  24.441  67.188  10.694  19.501  66.277
  10.960  19.373  67.500  11.246  20.218  20.537  52.579  27.477  20.070  53.016
  28.188  21.455  52.815  27.611  22.293  48.554  60.616  23.157  48.834  60.315
  21.682  48.950  59.995  58.157  23.131  63.754  58.904  22.606  63.469  57.446
  22.499  63.861  59.619  58.003  33.063  58.928  57.615  32.526  59.961  58.721
  32.531  13.549  30.615   7.281  14.141  30.281   7.955  13.515  29.919   6.625
  57.822  59.613   9.694  57.607  59.789   8.778  57.077  59.959  10.186   4.923
  47.674  22.676   5.309  48.268  22.032   4.281  48.211  23.142  33.468   4.491
  49.890  33.331   3.631  50.287  33.226   5.113  50.576   2.190  62.408  15.436
   2.709  61.804  14.904   1.282  62.176  15.245  61.212   0.853  31.958  60.866
   1.263  31.165  61.071  -0.084  31.825  39.848  56.609   2.177  39.854  56.240
   3.061  40.389  57.395   2.242  29.979  33.107   6.606  29.905  32.955   5.664
  30.863  33.454   6.724  38.640  27.053  15.768  39.465  26.674  15.467  38.774
  27.207  16.703  41.560   7.126   0.629  41.048   6.521   0.093  41.497   7.964
   0.170  41.772  45.074  51.040  40.948  45.431  51.372  42.441  45.679  51.360
  27.055   2.145   6.576  27.861   1.904   7.032  27.292   2.132   5.648  15.766
   5.199  30.669  16.000   4.407  31.152  15.619   4.899  29.772  56.825  51.910
  57.115  56.580  51.607  56.241  57.370  51.208  57.469  21.006  57.234  32.694
  20.948  58.112  32.317  20.609  56.664  32.036  26.070  57.216  24.351  26.713
  57.501  25.001  26.233  57.775  23.591  48.895  15.992  48.183  49.342  15.269
  48.622  49.581  16.424  47.674  23.448  54.488  10.130  23.433  55.436   9.999
  22.913  54.346  10.911   4.222  25.840  19.981   4.953  25.249  19.797   3.456
  25.267  20.023  25.725  59.791  57.420  26.550  59.434  57.090  25.115  59.054
  57.384  36.320  10.025   3.159  36.125  10.831   2.681  35.547   9.876   3.702
  27.051   4.883  66.990  27.858   4.426  66.752  27.332   5.776  67.189  59.953
  77.628  60.533  59.333  76.929  60.327  59.410  78.335  60.883  62.104  64.724
  51.526  62.565  63.995  51.111  62.778  65.176  52.034  32.857  46.956  70.059
  32.661  46.374  69.325  32.384  47.763  69.858  39.668  39.004  10.372  40.407
  39.067  10.977  40.072  38.943   9.506  46.674  62.803  28.076  47.454  63.355
  28.123  46.688  62.443  27.189   9.637  51.865  19.194   8.926  52.375  19.582
   9.705  51.088  19.749   0.339   6.593  18.883   0.066   7.182  19.587  -0.295
   5.876  18.911  51.689  56.640  61.847  51.825  55.888  62.423  52.023  56.354
  60.996  64.634  55.804  54.140  64.235  56.369  53.478  65.131  56.402  54.698
  51.184  13.165  53.129  50.494  13.507  53.697  50.951  12.246  52.996  52.359
  19.348  16.421  51.894  18.558  16.698  53.211  19.287  16.853  69.822  63.873
  64.802  70.295  63.447  65.517  70.050  64.799  64.882  34.324  66.926  41.123
  35.229  66.639  40.999  33.807  66.123  41.058  17.021  44.814  62.513  16.406
  44.321  63.056  17.790  44.248  62.447   6.770  54.617   2.515   6.823  54.810
   1.579   7.543  55.038   2.891  64.695  55.964   7.194  64.541  55.570   8.053
  63.924  56.510   7.039  63.497  19.345  63.964  63.971  19.288  64.794  63.999
  18.795  63.363  13.464  77.690   7.520  12.731  77.097   7.353  14.099  77.485
   6.834  33.827   2.993  70.110  32.941   3.344  70.193  33.972   2.931  69.165
  60.230  68.630   1.573  59.596  69.309   1.341  60.529  68.284   0.732  44.095
   6.887  69.345  44.905   6.865  69.855  44.271   7.513  68.643  43.495  73.156
  12.214  42.827  73.822  12.050  43.151  72.648  12.949  30.224  44.627  61.165
  31.180  44.574  61.166  29.963  44.274  62.015  54.314  13.001  15.008  54.714
  13.547  15.685  53.537  13.489  14.735  69.496  15.728  13.531  69.746  14.992
  14.090  69.791  15.474  12.656   4.660  17.607  56.239   5.064  17.509  55.377
   3.719  17.555  56.069  67.185  62.154  59.072  67.008  62.061  60.008  66.460
  62.685  58.743   7.516  51.203   6.472   7.686  51.528   7.356   7.737  51.938
   5.900  68.437  36.061   5.186  69.225  36.232   5.702  68.226  36.903   4.784
  72.253  29.418  61.186  72.371  28.754  61.866  71.311  29.421  61.015  67.418
  41.130  31.531  67.341  42.084  31.504  66.984  40.878  32.345  53.737  63.675
  65.077  53.272  63.504  64.258  54.244  62.878  65.235  61.037  35.271  28.456
  60.592  36.102  28.623  61.429  35.379  27.590  42.339  71.931  70.164  41.616
  72.002  70.788  42.083  71.215  69.582  28.378   6.064   1.196  28.236   6.916
   1.610  27.519   5.818   0.853  31.479  28.148  62.469  32.288  28.257  62.968
  31.326  27.203  62.464  48.566  49.926  67.723  47.903  50.314  67.152  48.713
  50.585  68.401  32.595   9.399  28.232  32.944   8.555  27.945  33.365   9.897
  28.504  53.342  20.326  64.014  53.071  19.856  64.803  53.661  19.642  63.425
  63.288   2.294  39.874  62.816   1.508  39.601  64.183   1.994  40.031  46.699
  76.154   9.272  46.360  76.332   8.395  47.104  76.978   9.544  23.409  72.043
  28.194  23.205  72.003  27.260  22.809  72.704  28.542  56.142  37.271   6.147
  55.248  36.929   6.176  56.362  37.442   7.063   0.589  34.933  10.712   0.649
  35.726  11.246  -0.331  34.889  10.452  16.609  32.289  61.928  16.249  31.405
  62.001  16.066  32.818  62.513  72.196  75.796  68.928  72.621  74.940  68.870
  71.995  75.901  69.858  72.920  20.370  53.353  73.706  20.143  53.850  73.068
  19.996  52.485  59.832   7.725  20.038  59.807   7.118  19.297  59.291   7.307
  20.708  46.267  51.692  68.872  46.543  51.511  67.974  45.332  51.485  68.881
  12.484  43.195  22.389  13.091  43.147  21.651  12.887  42.652  23.067  53.445
  51.249  46.330  53.894  51.819  45.705  54.145  50.734  46.730  56.923  56.045
  59.783  56.418  56.853  59.864  57.829  56.312  59.937  67.286  59.537  14.995
  68.024  58.985  15.253  67.467  59.769  14.084  27.637  17.115  70.235  27.500
  17.952  69.791  28.434  17.244  70.748   3.003  43.475  31.950   2.962  42.520
  31.914   3.341  43.668  32.825  34.250  38.450  18.330  33.628  38.993  17.847
  33.759  38.146  19.094  38.219  67.970  22.417  38.056  68.295  23.302  37.348
  67.863  22.036  67.114  13.738  66.168  68.014  14.062  66.144  66.779  13.895
  65.285  14.029  32.437  54.450  13.982  32.787  55.340  13.212  32.720  54.038
   8.481  14.922  42.387   7.843  15.187  41.725   9.100  15.652  42.428  21.360
  70.326  36.565  21.048  70.380  37.468  22.309  70.228  36.644  11.363  36.816
  15.317  10.572  36.305  15.144  11.808  36.862  14.471  24.839  26.041  60.872
  25.640  26.521  60.661  24.132  26.620  60.589  34.806  35.821  24.068  33.963
  35.567  24.444  34.993  36.677  24.454  28.431  26.136  19.919  28.162  25.323
  20.346  27.852  26.213  19.161  23.944  24.230  22.920  23.713  24.892  23.571
  23.169  23.671  22.862  55.419  58.654  25.417  56.111  58.115  25.033  54.854
  58.879  24.678  20.589  14.222  47.112  21.319  14.090  46.508  20.932  13.954
  47.965  69.294  51.917  42.830  68.759  51.437  43.462  68.934  51.673  41.978
  60.310   2.113  29.601  60.465   1.769  28.721  59.934   2.981  29.456  26.585
  54.895  45.273  26.411  53.967  45.425  27.409  55.064  45.730  71.597  59.737
  17.684  71.017  60.299  17.170  71.880  60.288  18.413  24.345  57.204  27.270
  25.175  57.558  26.950  24.522  56.275  27.419  43.586  56.754  54.914  43.332
  55.845  55.074  43.196  56.966  54.066  52.074   5.716  14.323  52.989   5.435
  14.339  51.589   4.974  14.683   0.230  54.839  12.768   0.825  54.503  12.097
   0.788  55.361  13.344  37.253  30.573  20.308  36.628  30.074  19.782  36.927
  31.472  20.278  23.216  73.383  38.299  23.643  72.613  38.673  22.460  73.537
  38.865  21.652   5.616  69.700  21.126   5.852  68.937  21.539   6.349  70.305
  73.421  73.920  34.905  72.819  73.200  34.712  73.456  73.952  35.861  18.776
  17.137   1.544  19.348  17.900   1.453  19.125  16.501   0.920  39.176  70.023
  32.005  38.265  70.128  32.278  39.688  70.345  32.747  41.276  20.507  35.557
  42.126  20.119  35.762  40.713  19.759  35.358  43.866  22.345   7.964  43.800
  23.084   8.569  44.585  22.579   7.378  26.390  51.262  65.764  26.415  52.168
  65.456  26.127  50.756  64.996  47.055  15.354   9.400  47.415  16.235   9.508
  47.734  14.775   9.746  71.212   7.139  43.258  71.803   7.101  44.011  70.344
   6.979  43.628   3.550  76.305  64.025   3.251  76.769  63.243   3.061  75.482
  64.016  60.625  60.290  38.397  60.528  61.216  38.617  59.952  59.849  38.915
  12.854  78.416  41.174  12.025  78.889  41.244  12.692  77.745  40.511  17.143
  33.213  58.989  17.263  32.420  58.467  16.728  32.908  59.796  49.916  13.364
  19.796  50.239  14.230  19.546  48.964  13.439  19.739  53.126  74.414  11.519
  52.606  74.215  12.297  52.731  73.885  10.826  63.666  59.612  20.850  63.472
  60.421  21.323  64.622  59.564  20.842   2.755  45.193   8.472   3.711  45.179
   8.427   2.473  45.230   7.558  60.278  13.456  28.885  60.120  12.540  28.659
  60.834  13.785  28.178  11.053  63.832  34.533  11.319  64.075  33.646  10.235
  63.350  34.414  40.066  71.445  49.481  39.375  72.028  49.167  40.150  70.782
  48.796  44.030  20.755  71.296  43.740  19.862  71.113  43.490  21.304  70.728
  12.667  72.292  39.974  12.801  71.362  39.789  13.222  72.745  39.338  46.857
  11.463  16.321  46.774  11.435  15.368  47.794  11.576  16.477  62.469  17.031
  28.919  63.294  17.480  29.103  61.995  17.052  29.750  36.347  76.739  19.346
  36.220  77.688  19.363  35.602  76.407  18.845   6.545  75.467  37.868   6.628
  74.752  37.237   5.656  75.382  38.211  14.020  30.856  36.888  14.784  30.298
  36.739  13.965  30.937  37.840  60.553  23.639  14.076  59.684  23.539  14.466
  60.524  23.100  13.285  67.476  23.135  66.565  67.871  23.577  65.814  67.500
  23.785  67.267  31.768  75.658  48.165  31.552  74.829  48.592  31.055  75.800
  47.543  70.988   1.553  36.109  71.444   0.828  35.681  71.591   1.846  36.792
  27.507  69.316  41.230  26.709  69.223  40.709  27.671  68.439  41.576  66.970
  10.050  68.728  67.689  10.502  69.170  66.598   9.478  69.400   5.993   1.200
   8.963   5.319   1.672   9.452   6.619   0.919   9.631   4.109  70.859  30.149
   4.086  70.116  30.752   3.215  70.921  29.811  24.193  37.304   9.211  23.721
  36.563   9.591  24.089  37.196   8.266  39.177  18.247  25.130  39.008  18.940
  24.492  39.873  18.599  25.686  74.078  62.597   6.812  73.276  62.129   6.579
  74.273  62.308   7.704  73.262  24.508  61.159  72.496  24.473  60.587  72.908
  24.404  62.041  62.495  14.032  14.152  62.869  13.619  13.373  61.842  13.406
  14.465  14.044  27.509  37.851  14.167  27.417  38.796  14.738  28.108  37.576
  11.761  46.915  71.823  12.448  46.495  71.305  11.937  47.852  71.740  13.677
  38.294  59.057  13.971  39.095  58.622  14.450  37.730  59.070  46.628   5.443
  46.832  45.908   5.306  46.215  46.546   4.724  47.459  13.171  71.238  68.010
  13.968  70.722  67.886  13.312  72.027  67.487  62.963   6.506  67.041  63.293
   6.202  66.196  62.462   5.766  67.383  23.790  10.673  24.843  23.122  10.040
  25.106  24.120  10.341  24.008  58.414  66.141  68.241  58.953  65.350  68.239
  59.044  66.861  68.253  44.720  68.974  15.430  44.206  68.741  16.204  45.628
  68.958  15.732  34.443   4.003  62.737  34.243   4.907  62.495  33.690   3.500
  62.427  53.744   5.849  57.026  54.356   5.700  57.747  53.151   5.098  57.057
  47.212  24.163  71.030  47.450  23.498  70.384  46.261  24.244  70.951  37.699
  48.773  16.076  38.643  48.816  15.928  37.521  47.843  16.217  46.487  63.046
  46.263  46.666  63.556  45.473  46.251  62.177  45.940  32.619  69.952  58.799
  33.200  69.322  59.225  32.584  70.692  59.405  55.585  67.397  50.775  56.440
  67.553  51.176  55.691  66.575  50.296  64.389  11.280  58.704  63.892  11.415
  57.897  65.031  10.606  58.480  22.971  12.781  33.571  23.450  12.048  33.185
  23.651  13.345  33.939  32.697  64.791  31.009  33.220  65.147  30.291  32.217
  64.062  30.617  44.908  64.651  17.606  45.793  64.790  17.942  44.789  63.702
  17.630  69.569   6.770  23.051  69.704   7.147  23.920  70.333   7.050  22.547
  34.534  53.204  67.181  34.652  54.150  67.094  35.422  52.848  67.150  45.993
  75.809  33.815  46.943  75.917  33.766  45.644  76.684  33.643  67.253   6.984
  33.846  66.406   7.108  33.416  67.800   7.691  33.505  55.851   9.674  64.662
  55.224   9.538  63.952  56.034   8.794  64.992  25.490  59.183  11.368  25.705
  58.726  12.181  25.637  60.108  11.568  71.441  51.922  50.655  72.017  51.869
  51.418  71.981  51.619  49.926  56.038  13.263  36.409  55.308  13.214  37.026
  56.179  12.358  36.132   1.459  78.769  30.847   1.348  77.823  30.941   2.319
  78.870  30.439  17.969  34.560  17.784  18.276  35.451  17.949  17.457  34.335
  18.560  20.011  58.257  47.649  19.582  58.369  48.497  20.925  58.489  47.810
  26.777  22.913  66.246  26.300  23.184  65.461  27.628  23.345  66.170  54.387
  51.247  19.087  53.620  50.684  19.188  55.022  50.901  19.715  66.554  45.109
  59.949  67.474  45.272  60.154  66.353  44.283  60.389  56.383  20.833  67.297
  56.562  20.948  66.364  57.231  20.963  67.721   8.321  68.762   7.116   8.800
  69.577   7.266   8.063  68.801   6.195   0.484  59.554  55.384   0.861  60.257
  55.914   1.121  59.416  54.683  26.296  56.716  70.158  26.419  55.767  70.157
  25.670  56.876  70.865  73.093  18.992   3.408  73.068  19.371   4.286  73.784
  19.476   2.957   3.492  39.009   6.785   4.416  38.780   6.681   3.038  38.475
   6.133  52.077   5.030  69.623  52.197   4.673  68.743  52.759   4.610  70.147
  48.172  28.859  10.124  47.942  28.139   9.537  48.751  29.417   9.604   7.088
  52.885  37.383   6.413  53.419  37.801   6.599  52.245  36.864   1.577  57.078
   1.364   0.756  57.538   1.542   1.406  56.173   1.625  44.420   7.669  24.685
  44.360   7.673  25.640  43.660   8.173  24.395  65.574  29.042  20.925  64.939
  29.192  20.225  65.857  29.919  21.184  74.352  79.042  13.081  73.956  78.498
  12.400  74.035  79.926  12.897  53.560  40.544  50.628  54.418  40.960  50.540
  53.364  40.213  49.751  44.829  51.891  56.318  44.278  51.356  55.748  44.248
  52.159  57.030   9.849   7.053  24.443   9.718   6.123  24.628   9.821   7.113
  23.488  12.917   6.059  36.379  12.459   6.019  37.219  13.598   6.719  36.509
  31.541  78.517  30.557  30.851  79.180  30.598  31.172  77.821  30.014  16.915
  21.018   9.626  17.509  20.570   9.022  16.094  21.095   9.140  17.945  54.853
  66.604  17.461  54.523  65.847  17.987  54.108  67.204  59.978  73.142  43.860
  59.550  73.998  43.835  60.805  73.275  43.397  34.956  24.176  58.563  34.384
  23.929  57.837  34.994  23.394  59.114  46.117  71.139  21.383  47.016  70.816
  21.314  46.173  71.872  21.995  50.786  49.831  64.304  51.717  50.044  64.376
  50.343  50.678  64.340   6.293  17.942  34.042   6.657  18.817  33.911   6.987
  17.457  34.488  71.072  46.096  51.214  71.452  46.757  50.635  70.130  46.151
  51.054  60.092  19.602  63.982  60.931  19.169  63.824  60.101  20.362  63.400
  53.263  78.396  29.150  52.519  78.471  29.748  53.025  77.682  28.559  59.776
  63.542  51.819  59.393  63.334  50.967  60.667  63.826  51.618   3.217  17.155
  59.351   3.654  16.780  60.116   2.602  17.792  59.716  23.947  43.203  23.292
  24.866  43.429  23.150  23.912  42.896  24.198  10.986  41.645  26.481  10.790
  42.577  26.393  10.699  41.423  27.367  32.231   4.231  35.112  31.367   3.823
  35.173  32.153   5.033  35.628  27.428   1.818  53.084  27.426   2.534  52.449
  27.837   1.087  52.619  65.097  42.373  61.120  65.753  41.821  61.547  64.276
  42.153  61.560  28.026  73.902  34.206  28.454  73.487  33.457  27.283  73.332
  34.403  23.475  52.929   2.733  23.488  53.453   1.932  23.731  53.540   3.423
  27.547  57.839  56.788  27.486  57.138  57.437  27.080  57.500  56.025  38.674
  49.039  67.084  39.187  49.182  66.289  37.771  49.216  66.821  14.289  41.571
  71.024  13.731  41.027  71.579  14.584  40.982  70.329  26.908  58.593  62.618
  26.800  58.277  61.721  27.478  57.945  63.033  48.624  77.095  68.939  49.371
  76.649  69.337  48.976  77.485  68.138  60.138  77.445   3.791  60.281  78.351
   4.066  60.584  77.379   2.946   6.967  29.256  25.456   6.587  29.128  26.325
   7.901  29.082  25.574  43.429  63.714  11.135  42.756  63.065  11.341  42.940
  64.479  10.833  69.995  33.594   0.226  69.772  32.664   0.268  70.270  33.815
   1.116   0.435  39.390  47.695  -0.263  39.499  48.340  -0.015  39.405  46.850
  41.506  -0.027   3.013  41.514   0.522   3.797  40.786   0.319   2.485  72.886
  18.441  67.919  72.676  18.543  66.990  72.468  19.191  68.342  13.173  72.620
   0.147  12.612  72.726  -0.620  12.568  72.420   0.861  17.641  48.403   5.058
  17.035  48.582   4.339  18.067  47.582   4.813  30.705  69.038  68.758  31.085
  68.324  68.246  31.104  68.950  69.624  63.285  47.744   2.410  62.423  48.126
   2.245  63.889  48.293   1.910  40.020  75.043  60.851  39.864  75.083  59.908
  40.746  75.649  61.000  67.431  29.050  66.887  67.935  28.262  66.685  67.847
  29.740  66.371  48.111  30.160   0.060  47.253  30.179  -0.364  48.035  30.783
   0.783  23.443  50.772  24.363  22.915  51.305  23.768  24.317  51.161  24.320
  29.843  16.918  58.904  30.387  16.338  58.371  29.378  17.461  58.268   3.543
  43.062  44.421   4.401  43.255  44.041   3.723  42.410  45.098  27.974  44.262
  71.882  28.848  44.333  71.497  27.895  43.341  72.129  28.523  32.224  60.811
  28.720  32.470  61.714  29.161  31.541  60.604  36.921  79.188  26.111  36.649
  78.628  26.838  36.115  79.352  25.620  18.402  48.204  20.384  17.495  48.304
  20.094  18.909  48.158  19.573  43.074  60.924  31.149  42.328  60.544  30.686
  43.717  61.104  30.463   8.010   2.802  17.888   8.123   2.246  17.117   8.808
   3.330  17.921  46.077  68.553  30.573  46.022  67.812  29.970  45.337  68.434
  31.167  21.817  15.074  51.062  22.468  14.575  51.555  21.508  14.467  50.390
  40.816  59.758  15.040  41.087  60.059  15.907  41.626  59.464  14.624  28.288
  55.289  47.390  28.047  55.983  48.004  27.975  54.484  47.805   4.114  77.719
   3.325   3.804  78.577   3.034   4.667  77.909   4.083  15.386  70.116  59.240
  15.290  69.329  58.703  14.915  70.795  58.757  37.515  12.400  25.613  36.559
  12.428  25.579  37.787  12.387  24.696  34.935  60.341  39.727  35.225  59.850
  40.496  35.685  60.320  39.132  19.869  71.777  46.338  19.033  71.372  46.107
  19.632  72.502  46.917  47.658  17.330  11.424  48.602  17.204  11.525  47.530
  18.273  11.525  42.890  10.155  27.463  42.085  10.339  26.980  43.047   9.222
  27.322  70.923  22.509  46.752  70.197  21.904  46.899  71.067  22.922  47.603
  46.597  23.513  51.684  45.828  23.074  51.321  46.839  24.159  51.020  53.636
  10.562   9.428  53.186  11.250   8.937  53.452   9.760   8.939   4.028  65.589
  42.153   4.684  65.530  41.458   3.539  64.768  42.089  18.404  17.224  23.921
  18.491  17.450  22.995  17.697  17.786  24.240  60.691  42.280  71.173  60.183
  42.396  70.370  60.414  41.428  71.511  69.370  30.735  20.472  69.028  30.242
  21.217  70.298  30.501  20.436  21.173  34.567  57.363  20.919  33.907  58.007
  20.354  34.803  56.926  40.617  77.221  23.211  40.049  77.553  23.906  41.472
  77.119  23.628  30.023  11.348   6.170  29.682  11.567   5.302  29.366  11.688
   6.777   7.474   3.629  39.243   7.950   4.460  39.219   7.988   3.043  38.687
  36.073   7.391  20.063  36.052   7.309  19.110  35.157   7.312  20.331  47.281
  21.445  48.883  46.613  21.266  49.544  47.463  20.592  48.489  62.705   3.748
  16.168  62.052   3.948  15.497  62.226   3.245  16.826  19.712  45.571  19.534
  19.484  46.219  18.868  20.588  45.825  19.826  11.094  56.428  28.216  11.466
  55.899  28.921  11.769  56.433  27.538  41.853  33.997   7.038  42.055  33.167
   7.470  41.285  34.457   7.655  74.382  33.063  43.247  74.421  34.020  43.270
  73.576  32.845  43.715  60.932   0.213  10.162  61.157  -0.590  10.632  61.717
   0.425   9.658   2.700  21.564  15.909   1.755  21.681  15.812   3.018  22.415
  16.211  13.440  50.914  60.245  13.848  50.314  60.870  12.576  51.094  60.615
  35.439  24.779   7.444  35.937  25.590   7.339  34.626  24.933   6.962  27.840
   7.141  37.459  28.144   6.815  38.306  26.980   6.736  37.341   2.620  47.918
  61.139   2.608  46.966  61.038   2.950  48.244  60.302  70.319  36.778  41.307
  69.728  37.463  40.992  70.684  36.392  40.511  50.741  67.837  55.625  51.124
  66.973  55.473  50.831  68.289  54.786  53.988  53.691  57.868  53.065  53.747
  57.618  54.464  53.742  57.039  16.053  30.592  42.903  15.641  29.729  42.941
  16.727  30.506  42.229  61.364  51.779  69.632  60.512  51.479  69.315  61.156
  52.352  70.370  12.224  35.438  29.188  11.898  34.730  29.744  12.214  36.210
  29.753   7.419  58.647   7.878   6.612  58.222   7.588   7.153  59.540   8.100
  59.996  22.524  27.474  60.695  23.173  27.397  60.445  21.718  27.728  21.181
  25.671  35.253  21.675  26.374  35.675  20.780  25.193  35.978  65.803  38.018
  23.293  65.114  38.108  23.951  66.508  38.585  23.606  26.431  58.962  22.378
  26.657  59.876  22.209  26.217  58.605  21.516  71.484   5.432  62.956  71.486
   5.378  63.912  72.187   4.843  62.682  62.251  70.176  30.115  63.168  70.149
  29.841  61.756  70.035  29.308  12.765  41.168  24.285  12.103  41.529  24.875
  12.581  40.229  24.266  18.864  15.621  51.691  18.263  15.252  51.044  19.368
  14.869  52.005  34.844  77.993  11.121  35.171  78.389  10.313  34.031  78.463
  11.307  55.733  22.441  37.263  56.052  22.528  38.162  56.526  22.389  36.731
  38.434  14.544  43.815  37.659  14.059  43.532  38.136  15.452  43.884  26.976
  60.009  50.943  26.535  59.551  51.659  27.904  59.978  51.175  66.777  41.469
  23.519  66.547  41.293  24.431  67.492  40.860  23.331   6.351  76.077  64.018
   5.407  76.217  64.089   6.436  75.242  63.559  71.184  43.572  24.490  70.364
  43.899  24.120  70.917  42.860  25.072  10.144  53.987   1.603  10.559  53.478
   2.300   9.609  54.633   2.065   4.912  16.209  24.641   4.150  16.727  24.379
   5.597  16.857  24.806  18.840   6.250  21.044  18.427   6.926  20.506  19.140
   6.716  21.824  66.939  54.129  60.305  67.117  54.498  61.170  67.613  53.461
  60.185  64.176  14.806  56.930  64.773  14.221  57.397  64.675  15.614  56.813
  33.240   2.688  15.981  33.837   2.361  15.309  33.477   2.201  16.770  12.018
  41.325  53.887  11.956  41.999  54.563  11.283  40.739  54.065  27.894  54.308
   6.813  27.498  53.480   6.543  27.257  54.974   6.552  11.787  32.745  48.647
  11.003  33.261  48.836  12.506  33.255  49.019  70.360  35.498  43.824  70.047
  35.577  42.923  70.128  36.331  44.233   3.336  56.761  35.307   2.405  56.656
  35.503   3.411  57.656  34.975  62.573  12.560  56.254  63.096  13.360  56.196
  61.667  12.869  56.288  15.616   4.391  35.294  15.115   3.604  35.082  15.374
   4.594  36.197  63.256   7.255  35.227  62.446   7.725  35.422  63.818   7.421
  35.984  43.692  44.267  58.467  43.487  43.610  59.132  43.099  44.067  57.742
  66.772  58.094  44.768  66.562  57.216  45.086  67.644  58.274  45.120  45.963
  50.917  16.108  45.028  51.078  15.984  46.254  50.538  15.278  26.470  75.774
  54.437  26.199  75.745  53.520  25.832  76.351  54.857  68.581  20.474  18.735
  67.626  20.402  18.751  68.750  21.311  18.303  73.912  35.954  24.926  73.575
  36.621  24.328  73.455  35.152  24.671  34.794  15.841  63.409  34.005  16.199
  63.815  34.570  14.931  63.214  23.854  28.774   6.012  24.403  29.553   6.095
  23.196  28.870   6.701  13.628  58.385  70.731  12.815  57.941  70.489  13.411
  59.317  70.697  46.453   0.880  13.698  45.755   1.534  13.728  46.144   0.174
  14.266  37.083  17.084  20.415  37.381  16.598  19.646  37.860  17.553  20.718
  45.846  77.797  47.175  45.690  78.139  48.055  45.940  78.577  46.628  58.313
  40.919  55.561  59.208  40.616  55.714  57.773  40.137  55.675   1.589  55.302
  41.223   2.395  55.648  41.606   0.961  56.021  41.298  45.741  75.854  55.961
  46.575  76.323  55.925  45.079  76.530  55.813  42.097  24.943  33.720  42.837
  25.235  34.253  41.324  25.180  34.233  34.502  13.960  56.249  34.275  14.521
  56.990  35.183  13.379  56.588  42.271  49.036  60.928  41.797  48.349  61.396
  43.179  48.940  61.216  22.364  60.808  54.359  22.615  60.920  55.276  22.166
  61.693  54.055  41.405  28.913  14.528  40.821  29.589  14.184  41.627  28.378
  13.766   1.835  61.869  56.174   2.612  61.739  55.630   1.731  62.820  56.221
   6.462  20.364  42.861   6.233  21.283  43.002   5.625  19.901  42.897  40.689
   9.567  16.752  40.672  10.250  16.082  39.767   9.411  16.957  35.936  59.988
   1.402  36.604  59.594   1.963  36.414  60.624   0.870  12.600  56.058  69.035
  13.363  55.524  68.815  12.424  55.856  69.954  41.682  31.948  24.050  41.868
  31.865  24.985  42.507  31.719  23.621  19.913  41.529   8.377  18.962  41.551
   8.273  20.060  41.781   9.289  33.021   4.788  26.305  32.556   4.137  26.830
  33.593   4.273  25.736  35.700  12.565  43.881  35.915  12.255  44.761  36.041
  11.887  43.298  25.546  40.928  57.625  25.256  41.495  56.910  26.210  41.442
  58.085   3.445  59.421  34.618   2.533  59.686  34.736   3.946  60.228  34.736
  61.867  17.681  70.250  62.242  17.587  69.374  62.020  18.597  70.479  16.134
  60.019  56.568  16.873  59.574  56.153  15.690  59.333  57.066  53.641  38.520
  13.910  53.335  37.613  13.888  54.112  38.593  14.740  36.397  34.025  69.039
  37.048  34.612  68.653  35.672  34.600  69.283  70.277  39.893  41.129  70.037
  39.913  42.055  69.548  40.323  40.683  36.778  15.179  58.663  37.102  16.067
  58.816  35.866  15.203  58.952  16.741  38.856  50.104  16.378  39.277  49.325
  17.367  39.492  50.451  41.977  31.119  60.093  42.317  30.382  59.585  41.058
  31.184  59.834  56.901   7.757  13.760  56.184   7.815  13.128  57.465   7.063
  13.419  54.355  43.802   0.273  55.207  43.479   0.566  54.302  43.539  -0.646
   6.006  66.338  63.659   5.811  67.107  63.124   6.748  66.605  64.201  32.707
  32.961   2.520  33.316  32.367   2.958  33.142  33.187   1.697  61.129   4.305
  48.666  60.775   3.741  47.978  61.020   5.194  48.326  14.652  10.749  20.933
  13.946  10.734  21.579  14.373  11.397  20.287  31.269  62.732  24.976  31.808
  62.531  24.211  31.553  62.104  25.640  19.341   4.141  53.139  20.121   3.822
  53.593  18.848   3.349  52.924  61.506  54.216  31.357  61.775  54.731  32.118
  62.098  54.495  30.658  25.123  34.833  71.001  24.597  35.597  71.241  25.332
  34.415  71.836  54.620  57.990   7.336  55.445  57.514   7.431  54.322  57.777
   6.451   5.035   2.734  25.470   5.394   1.886  25.209   4.126   2.546  25.705
  27.113   1.709   3.552  27.646   1.091   3.052  27.513   2.562   3.381  29.160
  57.132  63.478  29.761  57.362  62.770  29.554  57.515  64.261  13.396  52.757
   8.881  13.447  53.536   8.328  13.649  52.036   8.304  55.904  45.522  13.865
  55.019  45.209  13.682  56.103  46.116  13.141  43.980  64.362  29.620  44.336
  65.251  29.639  44.574  63.854  30.173  26.015  33.138  10.351  26.523  32.336
  10.476  25.649  33.326  11.215  15.282   8.745  34.109  14.695   8.102  33.711
  14.808   9.574  34.045  39.063  25.800   7.758  39.940  26.080   7.498  38.990
  24.903   7.430  74.156  77.226  67.144  74.286  76.388  67.587  73.362  77.586
  67.540  66.422  33.940  71.934  66.528  33.115  72.408  67.105  33.921  71.264
  46.281   7.474  20.262  45.741   8.052  20.801  46.590   8.032  19.548  15.121
  75.199   2.488  15.610  75.978   2.751  14.707  75.443   1.660  13.437  72.997
  15.106  12.988  72.155  15.186  12.768  73.593  14.769   6.048  68.123   5.199
   6.889  68.353   4.804   5.611  68.964   5.338   9.107  58.627  15.367   9.967
  58.574  15.784   9.288  58.962  14.488  28.836  74.070  42.219  29.123  73.336
  41.677  28.325  74.621  41.626  48.048  29.799  12.691  48.109  29.420  11.814
  48.222  30.731  12.562  69.071  37.011  13.835  69.623  37.783  13.709  69.646
  36.371  14.254  50.061   4.044  18.940  49.277   3.690  18.520  50.461   3.290
  19.372  15.005  25.268  42.550  15.515  24.498  42.802  15.637  25.845  42.122
  13.013  61.730  48.330  13.899  61.588  47.995  13.097  62.482  48.917   0.517
   1.927  10.460   0.391   2.854  10.663   0.012   1.465  11.129  59.144  76.644
   8.321  59.477  76.087   7.617  58.651  77.330   7.871  13.959  57.231  48.750
  14.308  57.634  47.955  13.387  57.900  49.126  39.388  70.845  67.920  39.347
  71.797  68.005  40.319  70.637  68.007  37.037  18.933  67.026  37.108  19.356
  67.881  37.871  18.476  66.915  30.403  31.368  70.690  30.204  30.865  69.901
  31.338  31.222  70.839  17.873   7.011  47.822  16.943   7.237  47.846  18.072
   6.911  46.891  14.026  57.634  39.414  13.323  57.625  40.063  14.702  58.191
  39.801  22.050  53.582   8.040  22.524  52.778   7.827  22.418  53.862   8.878
  67.733  51.969  15.591  68.124  51.176  15.956  67.364  51.691  14.752   0.477
  29.564  24.419   0.394  30.197  23.707   0.183  28.736  24.040  18.445  25.478
  39.298  19.387  25.637  39.362  18.251  25.558  38.365  56.572  78.872  24.434
  57.521  78.813  24.550  56.212  78.637  25.289  29.474  59.160   6.260  30.014
  59.748   5.731  30.097  58.711   6.831   0.200  76.894   3.636   0.336  76.797
   4.578   0.592  76.109   3.255   8.741  59.745  18.228   8.873  59.509  17.310
   8.551  58.914  18.665  13.344  67.315  22.512  12.693  67.135  21.834  12.853
  67.267  23.333  44.807   3.793  60.644  44.070   3.191  60.539  44.749   4.376
  59.887  68.321  36.891  49.568  67.519  36.485  49.239  68.893  36.947  48.803
  42.731  37.187  19.693  42.782  38.136  19.575  41.828  36.966  19.464  30.865
  79.408  58.814  30.611  78.551  58.469  31.822  79.387  58.825   6.082  72.340
  69.677   5.969  72.954  68.952   7.031  72.266  69.783  44.305  14.536  25.963
  43.983  14.008  26.694  43.619  14.470  25.299  67.562  47.224  16.351  66.724
  46.768  16.438  67.965  46.838  15.573   6.490  22.828  31.498   6.149  23.663
  31.818   7.384  22.788  31.839  37.912  47.385  13.320  38.327  48.201  13.600
  36.975  47.537  13.449  17.053  41.786  54.944  17.778  42.059  55.506  17.458
  41.622  54.092  13.570  58.058  43.932  12.873  58.712  43.977  14.140  58.363
  43.227   4.209  37.057  70.113   3.648  36.741  69.405   3.624  37.567  70.673
  43.058  27.459  24.050  42.672  27.601  24.914  42.610  26.685  23.711  71.929
  78.803   9.847  71.437  78.781   9.026  72.801  78.484   9.612  20.681  61.352
   8.288  20.347  60.608   8.789  19.900  61.753   7.906  23.041  39.659  57.533
  23.491  40.071  56.795  23.402  40.095  58.306   8.711  67.478  31.657   8.050
  66.803  31.808   8.464  67.872  30.820  59.959  56.172  37.352  60.174  57.076
  37.120  59.166  56.243  37.883  24.450   2.634  68.419  23.597   2.263  68.195
  24.443   3.507  68.025  16.829  61.887   0.702  16.762  60.932   0.685  17.410
  62.099  -0.030  16.916  71.366  45.025  16.216  70.934  44.535  16.530  71.550
  45.881  16.379  75.450  49.563  16.214  75.754  48.670  16.276  76.232  50.105
   3.365  68.856  14.065   3.601  69.167  14.939   2.426  68.676  14.121  23.709
  19.741   4.635  23.240  20.545   4.857  23.657  19.688   3.681  20.246  16.244
  26.138  20.344  16.954  25.504  19.310  16.044  26.132  73.947  57.560  42.005
  74.342  58.390  42.276  73.726  57.121  42.827  10.488   8.177  64.677  10.127
   7.749  63.901  10.493   9.108  64.457  19.296  44.498  14.511  18.661  44.726
  13.831  18.973  43.672  14.872  56.265  69.839  58.073  56.433  69.933  59.011
  56.657  70.618  57.680  25.706  59.743   2.707  25.464  59.425   3.577  25.695
  60.696   2.788  16.912   7.091  57.700  17.411   7.015  56.887  16.255   6.398
  57.643  55.015  49.081   6.588  54.567  49.542   7.297  55.836  48.781   6.979
  63.171  24.880  60.155  63.476  25.660  59.692  62.430  24.567  59.635  14.230
  43.317  57.477  14.180  44.114  58.005  13.392  43.281  57.017   1.002  77.336
  70.685   1.345  77.074  71.539   1.413  78.182  70.511  71.859  46.500  63.086
  72.156  46.136  62.252  71.900  47.449  62.961  39.084  68.822  35.022  39.083
  68.846  35.979  38.325  69.348  34.769  64.717  22.731  60.758  64.366  23.617
  60.662  65.652  22.860  60.916   1.487  42.920  68.821   0.705  43.470  68.786
   2.131  43.385  68.286   6.241   4.011  22.448   5.943   3.780  21.569   6.852
   3.314  22.685   4.234   7.190  29.706   3.411   7.491  30.091   4.545   6.512
  30.305  62.965  63.462  41.227  63.794  63.817  40.906  63.075  63.416  42.176
  26.386  10.423  19.095  25.858  11.168  19.384  26.896  10.761  18.360  13.986
   6.427   7.799  13.442   6.744   8.521  13.719   5.516   7.680  48.617   3.713
  16.028  49.202   4.083  15.367  47.737   3.881  15.692  30.506  65.011  67.314
  30.418  64.059  67.284  30.012  65.322  66.555  53.800  42.625  55.989  53.324
  42.366  56.778  54.067  43.529  56.157  10.703  57.799  41.217  10.771  56.847
  41.138  10.018  58.042  40.593  14.124  22.990  55.629  14.784  23.189  54.966
  14.175  23.721  56.245  62.396  79.222  19.442  61.934  78.488  19.038  62.728
  78.872  20.268   3.586  19.005  36.525   3.633  19.075  35.571   3.391  18.082
  36.688  18.799  35.999  28.251  19.529  36.618  28.237  18.738  35.720  29.165
  41.159  27.696   7.585  41.923  27.178   7.332  41.235  28.501   7.073  61.400
  31.261  18.411  61.442  31.478  17.480  60.553  31.603  18.698  71.170   2.097
  15.026  70.708   1.592  15.695  70.476   2.440  14.463   2.571  33.857  20.049
   1.699  33.703  20.413   2.971  34.490  20.645   3.206  42.388   2.788   2.525
  41.723   2.689   3.065  42.748   3.664  72.496  10.630  54.668  72.955  10.638
  55.508  72.217  11.536  54.539   7.897  75.401  42.549   7.401  74.688  42.146
   7.914  75.183  43.481  65.813  38.540  64.210  66.106  37.783  63.701  65.936
  38.277  65.122  20.777  12.503  35.850  21.591  12.745  35.408  20.160  12.331
  35.138   3.364   3.699  19.290   4.300   3.541  19.409   3.275   4.651  19.329
  47.921  45.453  55.513  47.088  45.170  55.889  47.675  46.072  54.825  45.705
  69.971  36.688  45.953  70.893  36.612  44.924  69.888  36.139   0.304  27.727
  11.051   0.078  26.797  11.024  -0.225  28.123  10.359  50.941  45.026  66.836
  51.120  45.868  66.418  51.279  45.123  67.726  54.308  18.651  32.715  53.371
  18.718  32.530  54.616  19.558  32.720   7.608  28.095  48.091   7.637  27.158
  47.899   7.328  28.499  47.269  66.980  23.062   3.171  66.378  23.273   3.884
  67.703  22.600   3.597  73.619   9.207  27.309  74.101   9.355  28.122  73.982
   8.393  26.960  59.198  62.559   0.268  58.351  62.424  -0.155  59.031  62.396
   1.197   7.377  58.669  57.904   7.377  58.113  58.684   7.861  59.451  58.168
  25.457  56.430   1.200  25.846  55.558   1.130  25.920  56.841   1.930   5.958
  19.643  15.934   6.274  18.879  15.452   5.532  20.186  15.271  65.485  48.808
   0.778  65.893  49.664   0.909  65.495  48.680  -0.170  13.012  60.262  63.873
  13.630  60.616  64.512  12.755  61.018  63.344  64.640  76.415  52.875  65.004
  75.693  53.388  63.831  76.648  53.330  57.860  59.176  53.823  58.500  58.497
  53.609  58.257  59.988  53.507  18.575   0.233  69.509  19.395   0.409  69.049
  18.499   0.944  70.145  42.624  50.139  65.847  42.997  49.258  65.861  42.309
  50.252  64.951  24.776  68.370  59.223  25.357  67.701  59.584  25.295  69.174
  59.241   6.787  43.416  15.255   6.487  43.342  16.161   7.278  44.237  15.232
  31.993  65.535  25.647  32.687  65.454  24.992  31.446  64.761  25.513   3.171
  78.630  62.372   3.637  78.729  61.542   3.802  78.908  63.036  56.543  17.998
  52.556  55.842  17.437  52.222  56.460  18.808  52.053  48.908   3.162   2.836
  48.501   2.387   3.222  49.678   3.325   3.382  17.488  24.324  63.885  18.312
  24.633  64.262  17.036  23.899  64.614  46.679  25.284  55.203  47.061  24.451
  55.479  45.759  25.081  55.032  57.224  73.769  70.172  57.138  74.606  69.717
  56.907  73.121  69.543   8.028  15.489   8.049   8.595  15.099   7.384   8.235
  16.423   8.023  36.875  43.685  61.762  35.960  43.838  61.527  37.001  42.745
  61.634   1.829  56.970  56.604   1.081  57.093  56.018   1.662  57.569  57.332
   0.042  28.885  59.290  -0.126  29.235  60.165   0.576  28.105  59.443   7.755
  76.624  67.456   7.081  76.228  68.009   8.509  76.730  68.036   3.434  30.671
  63.798   2.886  30.566  63.020   2.981  31.329  64.324  53.966   1.179  45.754
  54.410   0.728  46.473  54.629   1.767  45.394  13.179  55.266  34.790  13.341
  54.323  34.799  12.794  55.451  35.647  29.833  71.323  17.265  29.494  71.788
  18.030  29.101  70.782  16.969   3.591  46.398  44.691   4.037  47.244  44.722
   4.268  45.761  44.921   3.948  20.211  47.295   3.835  20.011  48.224   4.818
  20.608  47.240  45.283  20.056  23.247  46.181  19.738  23.154  44.755  19.262
  23.327  16.578  79.467   9.017  17.271  78.823   9.160  16.516  79.545   8.065
  68.185  28.409  21.418  68.462  27.515  21.619  67.300  28.312  21.066  46.370
  24.309  61.276  47.109  23.710  61.382  45.956  24.036  60.458  61.943  52.654
  28.312  61.132  52.945  28.729  61.746  51.774  27.992   3.062   2.566  40.739
   2.147   2.717  40.501   3.563   2.955  40.022  44.890  31.107  18.207  44.687
  30.585  18.984  44.059  31.521  17.973  51.071   1.080   6.313  50.893   0.666
   5.469  50.749   1.976   6.214   9.804  33.643  59.912   8.987  34.112  60.085
  10.361  33.850  60.662  26.774   6.213  13.822  26.067   6.804  14.081  27.422
   6.292  14.522  61.698  23.366  33.925  61.629  24.154  34.465  62.592  23.055
  34.069  45.957  32.753  21.832  45.034  32.688  21.589  46.079  32.071  22.493
   0.052  64.254  47.965   0.729  64.196  47.290  -0.050  65.193  48.121  16.688
  69.194  55.512  17.139  69.299  54.674  16.743  68.257  55.698  70.129  41.920
  28.404  69.334  42.260  28.816  70.235  42.450  27.615   3.410  46.158  64.951
   3.223  46.878  64.348   4.323  46.290  65.206  40.604  46.090   7.337  40.537
  45.547   8.123  39.973  45.707   6.727  69.957  36.270  57.597  69.334  35.838
  57.014  69.412  36.695  58.258   5.882  27.544  14.603   6.472  26.807  14.443
   6.458  28.308  14.639   7.257  73.419  13.176   6.868  74.286  13.061   7.253
  73.036  12.298  72.353  11.999  71.201  71.585  11.429  71.246  72.295  12.409
  70.338  73.953   5.287  57.262  73.973   6.100  56.758  74.487   5.471  58.035
  42.091  59.960  67.043  41.882  59.084  66.719  43.024  60.068  66.858   4.498
  53.592  29.249   5.145  53.708  28.553   4.784  54.186  29.943  33.100   1.589
  36.227  32.690   2.254  35.674  32.448   0.890  36.284  61.603  52.338   4.189
  62.417  51.885   3.969  61.840  52.918   4.913  60.603  37.958  34.094  60.251
  37.088  34.280  60.837  37.928  33.166  26.879   6.949  56.028  26.534   7.618
  56.620  27.203   7.441  55.274  32.111  16.569   8.062  32.701  16.377   8.791
  31.970  17.514   8.110  56.454  76.166  15.069  56.120  75.456  14.521  56.232
  76.964  14.589  13.266  68.033   9.141  13.984  68.267   8.553  12.490  68.421
   8.738  43.991  41.207   9.501  43.045  41.263   9.366  44.086  40.885  10.398
   7.042  52.856  27.730   7.772  53.470  27.807   7.149  52.465  26.862  57.849
   7.432  -0.190  58.566   6.799  -0.217  57.972   7.899   0.636  43.869  73.535
  22.729  42.933  73.691  22.861  44.251  73.622  23.602  70.991  59.371   2.728
  70.718  58.456   2.673  70.724  59.649   3.604  37.298  74.309  14.989  37.945
  75.014  14.996  37.250  74.036  14.073  73.823  38.945  24.098  73.578  39.599
  23.444  73.851  39.431  24.923  54.995  79.489  47.754  55.109  78.539  47.734
  54.783  79.686  48.666  70.808  69.129  46.863  70.153  69.652  46.401  71.592
  69.678  46.868  59.059   3.014  59.600  58.258   3.326  60.020  59.700   2.969
  60.310  68.402  67.966  33.106  67.762  67.738  33.780  67.892  68.013  32.297
  19.942  70.971  59.502  20.768  71.004  59.985  19.276  70.836  60.176  65.112
  75.273  70.514  64.756  75.172  71.397  65.040  74.401  70.126   9.560  76.019
  69.859   9.298  76.936  69.943   9.224  75.601  70.651  62.184  53.707  60.976
  61.683  53.977  61.746  61.957  52.785  60.854  59.998  42.728  32.506  60.366
  43.588  32.708  60.761  42.169  32.359  69.298  47.782  33.409  68.604  47.123
  33.428  70.016  47.361  32.937   1.668  53.998  44.323   1.173  54.817  44.311
   1.394  53.541  43.528  65.630   8.385  11.327  66.263   8.738  10.701  65.727
   8.937  12.103  33.997   0.666  49.633  33.939   1.420  50.220  33.329   0.060
  49.954  10.542  58.062  32.331   9.628  58.345  32.306  10.603  57.517  33.115
  18.417  10.196  14.400  18.034  10.833  15.003  18.234  10.549  13.530  14.234
  68.071  14.597  15.038  67.585  14.412  13.809  68.163  13.745  38.663  59.774
  35.922  37.939  59.150  35.969  38.815  59.895  34.984  13.229  18.529  12.132
  13.531  19.437  12.162  12.457  18.514  12.697  22.015  10.420  20.266  21.774
  11.086  19.622  21.825   9.588  19.834  15.871  74.883  18.911  15.361  75.380
  18.272  15.981  74.020  18.511  20.203  25.283  64.674  21.065  24.866  64.656
  20.301  26.010  65.288  38.158  18.007  13.336  38.705  18.363  14.036  38.245
  17.058  13.423  73.541  38.048  55.409  73.579  37.091  55.413  72.626  38.250
  55.209   8.498  18.665  28.783   8.768  18.441  27.893   9.063  18.136  29.346
  45.105  17.115  67.963  45.628  16.933  67.182  45.656  17.694  68.490  67.623
   7.537  62.802  66.722   7.855  62.746  68.108   8.260  63.199  36.183  19.064
  29.754  36.606  19.751  30.269  36.503  18.247  30.137  45.784  42.914  48.565
  46.169  42.575  47.757  46.026  43.840  48.576  51.162  55.207  44.668  50.529
  54.720  45.195  51.790  55.550  45.304  59.744  59.100   3.247  59.578  60.014
   3.018  59.157  58.927   3.984  14.279   2.892  31.629  13.871   2.365  30.942
  14.030   2.457  32.444  14.819  43.610  54.432  14.203  43.333  55.110  15.510
  42.949  54.451  64.211  14.094   9.753  65.001  14.609   9.590  63.692  14.634
  10.349  15.684  37.664   4.238  15.396  38.548   4.466  16.283  37.418   4.944
  17.497  40.662  60.569  17.730  41.214  59.823  16.540  40.687  60.596  52.816
  50.803  42.689  51.891  50.867  42.930  53.282  51.211  43.419  64.600  12.745
  50.044  64.011  13.453  50.304  65.051  12.500  50.852  58.092  35.036  61.049
  58.267  35.873  61.480  57.661  35.275  60.229  53.597  35.306  58.983  53.336
  36.084  59.477  53.524  35.569  58.066  14.430  37.174  66.777  13.984  37.685
  66.101  14.974  37.811  67.240  36.045  58.954  48.942  36.725  58.670  49.553
  36.209  59.889  48.819  24.640  49.319  59.585  25.272  48.944  58.971  24.318
  50.106  59.146  13.298   1.119  65.351  12.786   1.755  65.850  13.900   1.651
  64.831   7.549  59.218  28.659   7.233  59.657  29.449   8.378  58.819  28.923
  44.168  71.914  40.144  44.100  71.945  39.189  44.886  71.304  40.313  43.461
  60.986  55.083  43.290  60.790  56.005  43.488  61.942  55.043  71.881  59.982
  63.418  72.434  59.532  64.056  72.065  60.912  63.554  68.482  71.784  38.913
  68.602  71.779  39.863  67.627  72.194  38.783  62.391  52.835  67.372  61.673
  53.419  67.127  62.106  52.438  68.196  27.040  62.173  55.215  26.761  62.925
  54.693  26.351  61.522  55.084  23.388  74.751  70.439  22.852  75.462  70.088
  23.846  74.397  69.677  53.955  35.985  44.181  53.988  35.078  44.487  54.212
  35.936  43.260  56.649  26.297  11.181  56.753  26.874  10.424  55.706  26.283
  11.344  25.354  70.311  44.838  26.132  69.813  45.091  25.202  70.906  45.572
  57.978  71.984  38.396  57.992  72.818  37.925  58.252  72.206  39.285  35.424
  12.894  28.639  34.995  13.389  27.940  35.381  11.983  28.349  73.703  65.540
  18.558  73.170  65.945  19.242  74.007  64.719  18.946  60.634  71.772  58.966
  59.835  71.650  59.479  61.188  71.029  59.205  40.132  76.669  44.851  39.848
  77.562  44.655  40.915  76.779  45.391  66.850  57.058  48.205  67.285  56.329
  48.648  67.552  57.503  47.731  42.591  65.139  32.183  42.755  64.866  31.280
  41.689  65.457  32.177  58.345  24.535  18.141  57.845  24.833  17.381  57.746
  24.646  18.879   5.958  55.929  28.027   5.852  55.906  28.978   6.884  55.732
  27.885  54.098  59.372  68.302  54.569  59.244  69.125  53.184  59.482  68.563
  15.012  14.941  39.458  14.549  14.284  39.978  14.317  15.434  39.021  15.837
  45.907  17.644  16.638  46.388  17.849  15.983  45.563  16.762  17.770  54.854
  54.085  17.980  55.151  53.200  17.895  53.905  54.055  58.576  79.016  70.627
  58.362  78.983  69.695  59.388  78.515  70.705   7.379  49.114   8.816   7.506
  50.061   8.761   8.185  48.744   8.455   3.557  38.220  16.560   4.211  38.594
  15.970   2.828  38.840  16.533  47.474  73.786  38.234  46.867  74.397  37.817
  47.734  73.190  37.532  55.823  59.907  71.406  56.201  59.671  72.253  56.250
  60.732  71.175  62.595  68.133  32.062  63.506  68.105  31.769  62.163  68.727
  31.448  52.229  31.486  43.653  52.391  32.074  42.915  51.279  31.375  43.667
  25.354  75.639  51.835  25.903  76.338  51.481  25.566  74.874  51.300  17.760
  50.572  58.968  17.400  50.242  58.144  18.383  51.248  58.703  28.096  28.756
  16.497  28.575  28.437  15.732  27.426  29.336  16.135  41.449  46.993  12.653
  42.371  47.150  12.449  41.454  46.202  13.190  67.332  48.529  53.716  66.520
  48.775  54.159  67.572  49.304  53.207  59.522  55.743  56.205  60.054  54.997
  55.927  58.677  55.360  56.441  43.179  57.159  62.885  43.882  56.547  62.666
  42.859  56.861  63.737  -0.130  44.403  10.398   0.700  44.404  10.874  -0.477
  45.287  10.520  54.302  22.701  48.234  54.186  23.246  47.456  55.251  22.627
  48.335  15.440  14.014  26.226  15.858  14.185  27.070  15.546  14.829  25.736
  60.668  57.455  49.098  61.062  57.127  49.907  61.073  58.312  48.965  46.769
  31.065  68.997  47.532  30.493  69.075  47.122  31.950  69.081  66.939  32.120
  30.137  66.757  31.902  31.051  67.843  31.835  29.999  50.901  49.784  53.892
  51.069  48.844  53.946  49.967  49.849  53.695  57.656  18.486  44.096  58.101
  18.763  44.897  56.859  18.052  44.402   3.477  69.913  55.195   2.670  69.931
  54.680   3.415  69.107  55.709  11.288  26.967  24.893  10.975  26.228  24.372
  10.664  27.032  25.616  15.520  71.489  72.258  15.587  71.229  71.340  14.614
  71.782  72.359  71.425  19.126  65.291  70.468  19.160  65.283  71.636  18.254
  64.957   5.344  34.698  58.404   4.459  34.927  58.687   5.400  33.751  58.534
  63.922  12.941  20.915  63.935  12.839  19.963  63.177  13.519  21.083   3.630
  78.682  33.527   4.173  78.209  32.897   2.753  78.319  33.408  14.290   6.854
  54.963  14.659   6.373  55.704  14.304   7.770  55.242   2.757  25.471  32.270
   2.459  25.435  33.179   2.930  26.398  32.111  65.075  71.286   6.755  65.916
  71.073   6.350  64.447  70.709   6.320  67.870  73.755  57.379  66.937  73.681
  57.579  68.005  74.687  57.208  36.304  20.819  53.817  36.684  20.098  53.315
  35.361  20.742  53.670   3.203  43.170  22.050   2.767  43.463  22.850   3.749
  43.911  21.789   1.667  33.863  57.219   1.830  34.272  58.069   1.440  32.957
  57.428   7.010   3.620  50.458   6.186   3.490  50.926   6.975   2.997  49.732
  25.407  10.716  47.136  25.972  10.551  47.891  25.732  10.122  46.459  64.567
  13.720  31.569  64.466  12.775  31.680  63.803  14.096  32.006  67.386  10.493
  36.262  66.451  10.522  36.465  67.676   9.643  36.593   2.289  51.148  51.475
   2.844  51.605  52.106   2.643  50.259  51.443  21.833  56.390  52.499  21.825
  56.965  51.734  22.702  55.988  52.488   6.608  28.834  45.528   7.404  29.202
  45.145   6.278  28.231  44.861  71.469  72.768  27.842  72.158  73.413  27.682
  70.926  73.162  28.525  54.019  50.374   4.475  54.139  51.286   4.739  54.312
  49.865   5.232   0.986  51.881  46.606   0.974  52.680  46.078   1.081  51.174
  45.968  35.221  69.312  35.173  34.946  68.401  35.074  34.430  69.822  35.000
  38.708  38.542  67.870  39.181  38.420  68.693  38.484  37.655  67.588  68.083
  56.817  58.984  67.283  56.296  58.916  68.707  56.241  59.426  43.511   8.292
  18.914  43.653   7.881  19.766  43.438   9.227  19.107  41.124  53.942   4.440
  41.937  54.055   3.948  40.781  53.098   4.145  54.266  27.511  61.946  53.342
  27.603  61.713  54.255  27.089  62.805  36.901  70.773  36.869  36.796  70.214
  37.640  36.478  70.286  36.162  54.476  30.339  20.051  53.982  30.556  19.261
  53.836  30.408  20.760  60.545  15.580  35.454  60.426  16.469  35.786  61.049
  15.135  36.135   9.411  10.697  58.499   9.081  11.175  57.739  10.154  11.217
  58.805  73.319  61.538  47.560  73.372  61.478  46.606  73.748  62.367  47.771
  38.929  61.843  11.665  38.080  61.860  11.224  39.513  62.323  11.078  49.106
   4.911  12.482  48.871   4.045  12.815  49.949   4.779  12.048   4.196  58.284
  51.566   4.346  57.713  52.320   4.801  57.961  50.898  68.534  25.549  53.970
  67.916  26.227  53.696  67.981  24.805  54.210  37.786  20.000  61.020  37.636
  19.381  60.306  37.374  19.592  61.781  55.200  27.232  57.249  54.601  27.959
  57.079  55.772  27.209  56.482  22.770  75.559  16.036  23.001  76.366  15.576
  22.418  74.987  15.354  41.928  13.165   1.500  41.225  13.601   1.019  41.479
  12.538   2.066  45.596  20.979  26.008  45.422  20.736  25.098  45.045  21.747
  26.160  31.390  32.467  21.627  31.857  32.978  20.966  32.077  31.978  22.081
  49.410  25.543  11.459  49.970  25.957  12.115  49.922  25.575  10.651  13.781
  50.123  34.264  14.002  50.060  33.335  13.971  49.253  34.614  32.278  65.056
  15.207  31.700  64.708  14.528  31.895  64.747  16.028  63.576   3.925  68.339
  64.157   4.183  69.055  64.136   3.930  67.563  31.355  26.088  14.205  30.581
  25.834  14.708  31.337  27.045  14.204   3.219   5.300  68.525   3.906   5.303
  69.192   3.635   5.683  67.752  23.705  62.633  64.669  24.163  63.012  63.919
  22.905  62.260  64.298  43.998  68.002  26.485  43.159  68.253  26.872  44.331
  68.808  26.091  30.894  39.608  62.697  31.282  40.339  63.178  30.372  40.023
  62.010  31.263  35.315  64.119  30.975  35.989  63.504  32.141  35.077  63.820
  43.488  47.529  54.756  42.568  47.490  55.015  43.482  47.332  53.820  74.503
  27.375  32.224  73.988  26.587  32.051  73.902  27.957  32.690  59.732  29.842
  58.434  59.078  29.265  58.040  59.528  30.710  58.085  56.505  21.524  59.196
  56.793  22.306  59.667  56.919  20.797  59.662   7.848  33.613  68.509   7.166
  33.743  67.850   8.239  32.768  68.284  74.316   4.384  11.247  74.547   5.030
  10.579  73.363   4.311  11.191  62.090  16.921  14.336  61.503  17.070  15.078
  62.137  15.968  14.255  65.124  23.930  36.382  65.007  22.985  36.285  64.726
  24.135  37.228  28.672  53.026  49.590  29.306  52.583  49.025  28.432  52.367
  50.241   1.475  30.102  33.986   2.276  30.588  33.791   1.070  29.955  33.132
  53.143  61.036  14.231  52.455  61.286  13.614  53.817  60.630  13.686  55.598
   8.642  18.371  56.000   8.388  19.201  55.689   9.594  18.342  39.075  63.697
  28.456  38.374  63.211  28.890  38.775  64.606  28.461   7.979  67.635  53.656
   8.728  67.123  53.959   7.258  67.363  54.225  48.868  44.841  58.805  49.306
  44.476  58.035  49.583  45.144  59.365  25.602   4.040   0.906  25.169   4.568
   0.236  24.885   3.619   1.380  18.194  76.297   2.573  18.878  75.638   2.692
  17.974  76.577   3.461  39.397   2.713   8.460  39.073   2.886   7.576  40.317
   2.979   8.434  63.137  57.431  31.505  62.585  57.931  30.904  62.557  57.203
  32.231  25.538  50.584   2.811  25.506  50.137   1.965  25.053  51.398   2.670
  67.304  62.683  65.748  66.914  63.335  66.330  68.042  63.136  65.340  70.892
  45.558  32.072  70.548  45.360  31.201  71.690  46.060  31.906   0.566  73.291
  48.566  -0.167  73.868  48.782   1.057  73.211  49.384  19.872  43.139  47.309
  20.713  43.593  47.368  19.543  43.358  46.437  27.477  20.773  58.343  27.084
  20.375  59.121  26.821  21.399  58.037  36.440  14.140  30.959  36.756  13.377
  31.444  36.022  13.772  30.180  13.267  74.667  41.687  13.092  73.837  41.243
  12.402  75.052  41.824  33.537  21.974  56.815  34.359  21.524  57.012  32.952
  21.281  56.511  13.512  79.489  46.702  14.421  79.226  46.562  13.212  79.781
  45.841  43.069  53.482  47.038  43.519  54.096  46.456  43.493  52.640  46.872
  64.486  69.303  28.143  65.289  69.159  27.643  64.012  69.971  27.647  33.196
  56.941  47.740  32.560  56.241  47.589  33.674  57.012  46.913  63.270  18.729
  17.769  62.821  18.538  16.945  63.094  17.966  18.320  15.773  62.682   5.504
  15.942  61.809   5.148  15.932  62.593   6.443  17.442   4.338  24.218  18.130
   4.933  24.517  16.936   4.853  23.590   5.262  32.321   6.579   4.335  32.308
   6.819   5.673  32.881   7.238   1.668  42.565  24.594   0.930  42.129  25.020
   2.387  42.486  25.222  10.549  52.704   4.032   9.854  53.080   4.573  10.902
  51.988   4.559  11.106  47.220  24.396  10.937  46.307  24.163  10.362  47.469
  24.945  14.439  16.432  59.918  14.399  17.122  60.581  14.356  16.896  59.085
  18.056  61.810  25.407  17.763  60.962  25.741  17.851  61.783  24.472  28.960
  63.843  50.030  28.920  63.346  50.847  29.764  63.542  49.606   9.881  29.213
  24.112  10.322  28.381  23.936   9.376  29.388  23.318  36.176  33.469  24.592
  36.953  33.681  24.075  35.599  34.224  24.477  37.674  18.756  58.152  37.321
  19.595  57.856  37.630  18.193  57.379  59.809  34.615  21.186  60.088  35.520
  21.321  59.247  34.649  20.412  27.812   2.223  44.693  28.385   2.989  44.734
  26.950   2.580  44.479  40.319  42.995  65.988  41.016  42.603  65.462  40.773
  43.376  66.740  65.203   1.187  26.420  66.088   1.523  26.274  65.307   0.530
  27.108  13.204  77.359  57.700  13.774  78.102  57.898  13.544  77.008  56.877
  14.738  24.234  64.985  15.014  24.761  65.735  14.303  24.856  64.402  35.895
  67.538  30.058  35.261  67.993  30.613  35.724  67.872  29.177  65.555  71.326
  11.399  66.464  71.059  11.532  65.213  70.702  10.758  52.845  70.601  67.162
  53.247  70.177  67.920  53.046  70.021  66.428  63.490  73.489  31.385  63.507
  74.378  31.738  62.847  73.029  31.925  68.702  21.355  44.744  69.584  21.709
  44.861  68.313  21.387  45.619  66.118   0.960  67.124  66.052   1.889  66.901
  66.826   0.630  66.571  58.127  72.310  25.537  57.993  73.043  26.139  59.056
  72.095  25.625  20.555  74.512   2.886  21.021  73.762   2.518  21.241  75.152
   3.073  25.171  14.758  37.146  24.717  13.992  37.497  24.670  15.504  37.473
  10.373   5.536  70.946   9.952   6.260  71.409   9.748   4.814  71.012  48.018
  26.893  22.757  47.620  27.084  23.606  48.820  26.416  22.970  46.607  70.445
  40.674  47.027  70.119  41.470  46.250  69.662  40.254  67.412  73.538  15.797
  67.336  73.077  14.961  66.661  73.235  16.307  53.324   3.910  29.020  53.524
   4.663  29.575  54.174   3.635  28.673  23.654  56.916   4.564  23.847  56.122
   5.062  24.205  57.589   4.964  61.102   0.070  42.383  61.899  -0.359  42.069
  61.404   0.657  43.076  70.943  72.296  37.595  71.773  72.127  38.039  70.285
  72.245  38.289  25.345  67.157  15.178  24.624  67.769  15.035  25.816  67.143
  14.345  50.981  62.096  55.695  51.837  62.031  55.272  50.352  62.007  54.979
  63.509  78.134  41.928  63.583  78.153  40.974  64.390  78.339  42.240   6.116
  19.044   1.505   5.324  18.511   1.432   5.969  19.588   2.279  33.128   0.619
  18.645  33.316   0.214  17.799  33.331  -0.062  19.287  14.677  23.766  37.572
  14.339  23.974  38.443  14.703  24.608  37.118  15.054  67.166   2.542  15.281
  67.805   3.218  15.582  66.396   2.753  31.312  38.364  24.843  30.951  38.335
  23.957  31.229  39.281  25.106  11.720  45.640  50.984  11.011  45.574  50.344
  12.396  45.048  50.656  65.602  64.408  11.833  65.010  65.133  11.632  65.492
  64.262  12.773  66.995  28.164  11.330  67.167  27.975  10.407  66.232  28.742
  11.317  59.535  49.336  66.545  59.296  49.550  65.643  59.383  50.147  67.031
   1.160  38.745  29.265   0.921  38.209  28.509   2.092  38.926  29.145  48.086
  27.549  55.667  47.437  28.250  55.610  47.574  26.742  55.611  33.519  59.517
   3.145  34.189  60.046   2.712  33.760  58.613   2.942  21.578   1.639   5.495
  21.215   1.448   6.360  21.581   0.795   5.044  35.190  51.229   4.921  35.861
  51.345   5.594  34.691  52.045   4.937  56.624  23.440  12.122  56.642  24.330
  11.769  57.226  22.948  11.563   7.106  60.756  71.089   6.554  60.657  70.313
   6.975  59.946  71.581   1.672  36.993  41.215   1.877  37.427  42.043   2.505
  36.970  40.743   4.425  40.532  36.277   5.282  40.686  35.880   4.551  40.732
  37.204  29.109  33.929  63.175  29.859  34.493  63.363  28.824  33.617  64.034
  70.600  10.283  10.493  71.345  10.090   9.924  69.859  10.373   9.894  42.722
  40.676  13.765  43.198  41.502  13.683  43.406  40.006  13.786  13.074  75.171
  45.628  12.829  74.279  45.384  13.607  75.482  44.896  62.281   8.710  56.329
  61.381   8.515  56.068  62.459   8.103  57.048  27.673  74.041  37.872  28.571
  74.181  38.174  27.688  73.171  37.471   3.058  74.540  56.506   2.592  74.491
  57.341   3.936  74.212  56.703  69.106  54.733   5.780  69.912  55.242   5.695
  69.397  53.875   6.091  64.752   5.613  45.989  64.938   6.522  45.754  64.006
   5.372  45.439   4.522  16.609  68.552   4.345  15.678  68.420   4.401  17.001
  67.687  43.084  34.753  65.274  43.652  35.500  65.461  43.668  33.995  65.303
  42.921  39.916  52.305  42.831  38.985  52.104  42.038  40.195  52.549  65.861
  54.360  35.115  66.251  55.107  35.571  65.420  54.746  34.358   9.738  66.730
  18.458   9.964  65.932  17.979   9.391  67.320  17.789  39.959  15.526   1.568
  39.336  15.700   2.273  40.817  15.573   1.990  35.305  23.750  68.451  35.921
  24.292  68.945  35.843  23.045  68.092  24.845  19.695  24.853  24.887  18.911
  24.305  24.554  20.387  24.260  23.438  55.183  65.337  22.977  55.257  64.502
  22.785  54.831  65.941  32.937  55.755  16.301  33.637  56.246  15.871  32.766
  56.239  17.109  61.205   4.830   7.091  60.827   4.155   7.654  61.862   5.258
   7.641  21.010  22.850  40.317  21.843  22.381  40.361  20.537  22.433  39.597
  43.553  48.179  15.040  43.674  49.118  15.183  44.012  47.765  15.770  70.900
  56.991   5.222  71.366  56.795   6.035  70.276  57.675   5.463  70.964  70.620
  55.817  70.039  70.448  55.989  71.141  70.175  54.988  73.312   8.720  70.991
  73.804   9.541  71.018  73.687   8.241  70.251   2.955  14.568  39.732   3.612
  13.872  39.709   3.021  14.930  40.616  46.309   6.796  43.585  46.394   7.628
  43.118  47.199   6.585  43.864  46.844  14.653   6.826  46.844  15.480   6.344
  46.881  14.913   7.746  35.835  58.729  41.922  35.093  58.181  42.176  36.589
  58.327  42.353  32.210  62.341  51.789  32.245  63.283  51.619  32.777  61.957
  51.120  57.251  14.343  65.680  57.094  13.424  65.897  57.878  14.641  66.339
  65.683  53.471  52.823  65.708  54.213  53.427  64.770  53.424  52.539  19.689
  53.006  31.855  20.317  53.545  32.337  20.180  52.219  31.619   2.592  19.167
  66.658   2.633  18.211  66.622   2.409  19.434  65.757   5.188  28.423  27.527
   4.540  28.440  26.823   5.365  29.345  27.711  20.480  32.376  59.202  19.935
  32.399  59.989  20.328  31.507  58.831  72.282  58.605  56.944  72.044  59.163
  57.684  72.939  59.110  56.465  73.021  71.957  57.106  72.305  71.423  56.762
  72.927  72.799  56.661  19.435  51.942  57.259  18.760  52.590  57.459  19.992
  52.368  56.608  43.706  65.571  39.553  44.628  65.569  39.811  43.303  64.899
  40.103  30.132  29.373  68.480  29.571  29.950  67.961  30.435  28.711  67.858
  18.031  76.987  45.252  18.256  77.629  44.578  17.954  76.159  44.778  69.022
  42.586  53.874  69.643  42.907  54.527  68.170  42.640  54.306  11.576  19.663
  44.497  12.195  19.769  43.775  11.172  18.809  44.343  46.229  46.180  43.926
  47.134  45.872  43.984  46.306  47.110  43.711  34.736  22.394  17.990  35.187
  21.590  17.730  35.247  23.096  17.586   9.893  47.685   8.288   9.289  47.437
   7.588  10.760  47.633   7.886  30.859  60.251  36.135  31.154  60.977  35.586
  31.437  60.277  36.897  73.366   5.076  50.230  74.118   4.678  50.669  73.519
   6.018  50.298  19.644  55.743   2.106  19.847  55.253   1.309  19.212  55.106
   2.675  19.736  71.202  22.462  20.280  70.497  22.814  20.007  71.280  21.547
  18.112  39.035  53.968  18.378  39.847  53.536  17.780  38.484  53.259   6.868
  34.196  62.161   6.029  34.189  62.621   6.708  34.727  61.380   2.261  41.783
  57.160   1.480  41.924  57.694   2.013  41.084  56.553   3.697  46.302  26.896
   4.324  45.861  27.470   3.240  46.917  27.470  62.847  77.612  56.688  61.892
  77.541  56.670  63.096  77.271  57.547  23.292  44.190  66.128  22.509  43.720
  66.414  23.092  44.471  65.235  59.112   0.103  24.709  59.494   0.838  25.190
  59.534   0.133  23.851   6.193  55.851  38.177   5.884  56.705  37.874   6.603
  56.031  39.023  15.941   1.630  52.792  15.213   1.484  52.188  16.702   1.751
  52.224  64.123  53.518  27.042  63.718  54.093  26.392  63.386  53.079  27.466
  68.486  57.222  33.324  67.884  57.486  32.629  68.565  56.273  33.225  18.631
  29.023  43.388  18.199  29.265  42.569  19.553  29.238  43.245  69.024  22.115
   4.686  69.109  22.629   5.488  69.076  21.204   4.977  43.668  76.728  38.050
  43.146  75.929  38.121  44.102  76.807  38.899  10.641  67.163   8.165  10.704
  66.237   7.930  10.417  67.603   7.344  32.491  77.250  37.415  32.715  77.339
  38.342  33.336  77.229  36.966  62.554  34.844  26.059  62.430  35.386  25.280
  63.480  34.949  26.279  48.032  78.534   5.660  48.726  78.872   5.093  47.487
  79.298   5.852  37.827  16.756   3.239  37.161  16.906   2.568  37.329  16.535
   4.026   4.761  57.340  54.154   4.821  56.796  54.939   5.310  58.100  54.346
  72.877   7.060  45.490  72.216   7.118  46.180  73.313   7.912  45.504  67.250
  58.483  31.688  67.739  59.148  31.204  66.619  58.141  31.054   9.586   4.823
  59.984   9.982   4.713  59.120   8.909   4.147  60.026  39.304  12.127  61.582
  38.821  12.313  60.777  38.685  11.642  62.127  25.024  68.488  39.203  24.257
  67.969  38.959  24.770  69.393  39.019  46.386  25.477  34.531  46.469  24.899
  33.772  45.660  25.108  35.034   3.454  66.713  33.470   3.466  65.763  33.583
   2.661  66.885  32.963  73.669   2.223  69.283  73.511   1.991  68.368  73.775
   3.174  69.274  41.366  24.603  53.225  40.745  24.353  53.910  40.906  25.271
  52.717  28.062  66.140  27.192  27.619  65.689  26.473  28.425  66.930  26.792
  61.748  22.240  57.946  62.284  23.013  57.770  60.915  22.593  58.260  66.599
  46.736  33.718  66.754  46.910  32.790  66.004  45.986  33.725  49.194  25.369
  53.965  48.931  24.452  53.890  49.350  25.497  54.901  54.449  39.618  64.182
  54.505  40.129  63.375  55.354  39.555  64.489   5.176  75.196  68.641   4.224
  75.269  68.709   5.504  75.582  69.453   7.974  67.262  35.378   8.161  68.186
  35.215   8.663  66.980  35.979  71.775  33.352  20.722  71.792  32.592  21.303
  71.852  32.983  19.842  36.909  34.036  64.968  36.782  33.449  64.223  37.714
  34.512  64.763  31.024  18.005  68.244  30.671  17.258  67.761  31.912  17.739
  68.482  42.914  19.896  11.255  43.784  20.159  11.556  42.901  20.130  10.327
  41.958   9.576  51.037  41.528   9.747  50.199  42.019   8.622  51.084   7.926
  73.724   3.712   8.332  74.299   3.062   7.550  74.321   4.359  72.349  74.595
  31.189  72.691  74.718  30.303  71.398  74.609  31.082  69.410  24.935  20.070
  69.059  25.471  20.781  68.636  24.567  19.643  53.541  41.318   1.321  54.067
  42.115   1.384  52.652  41.631   1.156  15.311  62.449  16.580  14.979  62.253
  17.457  15.669  61.618  16.268  38.054   3.158  64.465  38.210   3.964  63.973
  38.640   3.221  65.219  19.106  57.313  58.439  19.464  56.657  57.841  19.289
  58.150  58.012  34.946  30.504   9.906  34.678  30.468  10.824  34.297  29.971
   9.446  19.481  17.139  29.720  20.329  16.697  29.778  19.638  18.008  30.088
  41.219  76.919  30.508  40.605  77.589  30.205  42.056  77.377  30.582  10.483
  75.060  40.812   9.920  75.646  40.307  10.113  75.073  41.694  69.828  46.383
  46.032  70.633  45.931  46.283  69.745  47.095  46.666   2.385  54.087  15.441
   2.934  54.840  15.219   1.604  54.470  15.840  49.812   4.801  29.740  50.116
   4.274  29.001  50.330   5.604  29.690  64.128  15.259   5.973  64.859  14.729
   6.288  64.176  15.192   5.019  37.427  14.584  22.952  37.789  14.708  23.829
  36.491  14.758  23.052   4.824  64.061   1.709   5.252  64.877   1.968   5.338
  63.746   0.966  40.351  19.628  69.646  39.800  19.757  70.418  41.237  19.531
  69.997  61.567  26.384  66.481  61.735  25.607  65.948  62.412  26.832  66.524
  51.723  24.959  69.957  51.582  25.455  69.150  51.022  24.308  69.963  21.115
  12.419  26.590  21.791  11.752  26.704  20.311  12.000  26.896  57.072  72.250
   8.944  57.539  73.048   9.193  57.545  71.547   9.388   9.641  54.868  56.067
   8.734  54.691  56.314   9.644  55.791  55.813  64.397  67.601  20.020  64.890
  68.292  19.577  63.833  68.067  20.637  69.281  42.955  40.538  68.919  42.457
  39.806  68.800  42.639  41.303  14.493  41.160  27.740  15.277  41.417  28.226
  14.752  41.217  26.820  21.009  26.462  18.119  20.872  27.160  17.478  20.535
  25.712  17.760  64.728  70.045   9.246  64.238  69.261   9.492  64.765  70.014
   8.290  32.156  60.740  11.224  31.449  60.098  11.283  31.923  61.285  10.472
  13.640  21.448  67.384  13.677  22.238  67.923  14.219  21.635  66.646  13.507
  35.752  63.221  12.893  36.227  63.781  13.771  36.391  62.559  61.074  68.849
  55.652  60.404  69.356  56.111  60.680  68.642  54.804  47.890  14.837  71.231
  48.761  14.442  71.270  47.642  14.779  70.309  65.044   7.419  32.358  64.184
   7.026  32.210  65.189   7.973  31.592  72.296  16.882  63.995  73.055  17.002
  63.424  71.712  16.308  63.500  70.680  22.162  17.085  70.006  21.749  16.544
  70.794  23.032  16.702   4.184   0.700  16.696   3.418   0.330  17.135   3.832
   1.407  16.156  37.022  43.085  68.932  36.165  42.818  69.265  36.938  44.027
  68.782   6.939  17.520  14.395   7.229  18.090  13.682   7.747  17.150  14.749
  14.986  66.909  39.286  15.109  66.376  38.500  14.974  66.276  40.004   5.271
   3.598  12.194   5.927   4.281  12.333   4.504   4.066  11.864  13.606  64.439
  15.477  14.282  63.777  15.617  13.529  64.506  14.525   7.265   8.754  23.540
   7.719   8.037  23.097   6.873   8.348  24.313  63.490  71.456  39.152  63.662
  71.538  38.214  64.052  70.735  39.436  66.110   7.894  16.368  65.950   8.037
  17.301  67.063   7.901  16.285  55.083  19.989  27.491  55.482  19.652  28.293
  55.739  20.585  27.129  11.198  74.874   4.103  11.029  74.905   3.161  11.566
  75.734   4.309  71.885  23.726  56.444  72.801  23.598  56.197  71.756  24.673
  56.403  65.269  57.061  29.781  64.688  57.279  30.510  64.945  57.590  29.051
  48.910   8.114  41.114  48.450   8.953  41.115  48.230   7.469  40.918  57.123
  26.084  49.823  56.572  26.539  49.185  57.757  25.602  49.291  30.758  14.609
  28.991  31.305  13.847  28.800  30.113  14.623  28.284  68.742  65.814  45.142
  68.786  65.522  46.052  69.614  66.167  44.961  61.835  60.291  15.473  61.705
  60.097  16.401  61.874  59.432  15.052  69.812  39.804  48.716  69.488  39.236
  49.415  69.559  39.357  47.908  37.055  43.737  66.015  37.980  43.501  65.953
  36.802  43.485  66.903   3.981  52.465   5.608   4.838  52.499   6.033   3.514
  53.227   5.950  65.505  55.619  41.929  65.210  55.045  42.637  66.338  55.242
  41.646  30.887  24.242  66.598  30.546  23.473  66.142  31.170  23.909  67.450
  57.135  33.626  42.930  57.357  34.047  42.100  56.389  33.063  42.721  70.459
  10.400  45.607  69.799  10.335  44.917  71.295  10.396  45.140  42.051  59.912
  45.195  41.279  60.279  44.764  42.346  60.605  45.787  24.172  17.160  23.851
  23.703  16.825  24.615  24.924  16.575  23.757   1.696  52.005  56.816   1.489
  52.806  57.297   2.606  51.816  57.046  16.893  38.958  63.421  17.316  39.799
  63.247  17.345  38.617  64.193  41.819  74.090  29.581  41.247  73.384  29.881
  41.872  74.689  30.326   9.709  11.795   8.845  10.478  11.476   8.373   9.804
  12.748   8.842  63.288  24.445  38.827  63.862  24.993  39.363  62.405  24.658
  39.128  11.164  23.804  35.532  11.689  24.523  35.884  11.458  23.715  34.626
  21.066  74.027  39.872  21.178  74.941  39.610  20.123  73.929  40.004  66.469
   0.327   5.221  67.097   0.361   4.500  66.009  -0.504   5.099  21.969  48.638
   0.652  21.888  48.943  -0.252  21.510  49.299   1.170  21.577  65.555  43.985
  21.420  66.105  43.218  20.822  65.714  44.552   8.121  14.790  23.800   8.076
  14.151  23.088   7.661  15.558  23.462  28.696  22.439  17.139  27.798  22.770
  17.167  29.110  22.931  16.430  59.987  21.875  62.526  60.938  21.794  62.601
  59.815  21.815  61.587   1.007  40.980  60.688   0.788  41.376  59.845   0.285
  41.229  61.265  28.285  60.292  24.824  28.699  59.852  24.082  27.551  60.771
  24.439  48.460  70.614  33.942  48.236  69.807  33.478  47.630  70.917  34.310
   8.772  48.228  66.781   9.219  49.056  66.954   8.652  47.835  67.646  19.467
  54.009  63.065  18.727  54.561  63.317  19.192  53.121  63.294  14.985   2.129
  14.890  14.157   1.903  15.313  14.766   2.856  14.307  31.101  75.086   1.792
  30.601  74.271   1.832  30.975  75.401   0.897  58.563  52.409  59.911  57.903
  53.057  60.157  58.654  51.854  60.686  66.307  14.048  33.738  65.673  13.917
  33.032  66.825  13.243  33.747  64.474  18.398  29.964  64.387  19.319  30.210
  64.577  17.936  30.796  12.170  39.200  37.912  12.654  40.025  37.922  11.948
  39.063  36.990  11.144  53.538  32.289  10.878  53.162  33.128  10.600  53.089
  31.641  60.761  37.416  51.006  59.950  37.193  51.463  61.020  36.604  50.569
  65.736  45.680  28.587  65.720  46.227  27.801  65.540  46.285  29.303  55.737
   4.516  21.856  54.939   4.909  21.501  55.738   3.623  21.513  39.133   2.335
  14.175  38.823   3.078  14.692  39.997   2.135  14.536  11.539  11.169   0.076
  11.468  10.497  -0.602  11.268  10.726   0.881  29.006  69.016  28.901  29.921
  68.815  28.704  28.546  68.879  28.073  73.510  61.367  68.456  73.830  60.884
  69.219  73.282  60.687  67.822  36.230  15.902  51.589  35.783  15.992  50.747
  36.235  16.788  51.952  18.802  52.028   9.679  19.172  51.883   8.808  19.549
  51.949  10.273   5.210  33.012  19.860   5.491  33.232  18.971   4.254  33.064
  19.828  27.198  30.715  12.915  26.685  29.992  12.553  27.137  30.601  13.863
  28.843  63.493   6.178  28.413  63.387   7.027  28.306  62.981   5.572  44.473
  69.134  67.675  44.377  68.276  67.260  44.882  68.947  68.519   6.472   7.682
  26.069   6.912   6.910  26.424   6.485   8.316  26.786   3.639  33.700  55.073
   3.017  33.191  54.554   3.294  33.662  55.965  68.139  36.693   1.512  67.209
  36.467   1.492  68.205  37.377   2.178  43.071  57.565  26.243  43.992  57.465
  26.486  43.083  58.174  25.504  49.901  19.947  45.696  50.410  19.137  45.662
  49.879  20.176  46.626  28.303  12.124  29.105  28.492  11.280  29.514  28.502
  11.991  28.178  48.327  32.586  12.135  48.005  33.444  12.409  49.129  32.776
  11.647  14.370  32.302  68.374  13.723  32.802  68.871  14.267  31.402  68.684
   1.281  75.066   8.559   1.482  74.162   8.315   1.750  75.201   9.382  33.256
   0.465   4.925  33.189  -0.489   4.883  33.275   0.743   4.009  63.866  77.431
   2.520  63.437  76.831   3.130  64.122  78.179   3.060  69.760  79.225  25.878
  68.912  79.540  25.564  70.088  79.933  26.432  61.520  53.462  23.144  62.065
  53.581  22.365  61.296  52.532  23.140  58.437  25.629  47.311  58.110  25.381
  46.447  59.105  24.974  47.512   4.497  52.467  39.602   5.301  52.828  39.974
   4.079  53.212  39.168  47.490  16.159  45.789  46.578  15.885  45.696  47.729
  15.896  46.678  72.064  10.059  30.413  72.875  10.031  29.906  71.917   9.151
  30.680  60.250  62.721  58.961  59.621  63.393  58.701  59.888  61.906  58.612
  11.275  76.005  59.400  11.814  76.447  58.743  11.851  75.912  60.159  17.769
  49.920  51.937  18.209  49.861  51.089  18.468  49.794  52.579  74.047  27.226
  15.720  73.223  26.748  15.625  74.546  27.003  14.934  48.563  13.560  59.006
  48.460  13.110  58.167  47.668  13.692  59.318   5.621  44.725  67.064   5.542
  44.305  66.208   6.371  45.313  66.974  36.205  64.145  51.633  36.595  63.866
  50.805  36.464  65.062  51.722  28.955  27.138   9.699  28.051  27.398   9.521
  29.112  26.401   9.108  61.564   1.648  27.154  61.908   0.768  27.307  62.189
   2.229  27.586  25.007  13.468  68.775  25.627  13.238  69.468  24.938  14.421
  68.823  32.227  23.570  51.204  31.560  23.683  51.881  32.583  24.448  51.069
  47.613   8.627  57.765  47.679   9.306  57.094  48.363   8.055  57.602   8.429
  47.010   5.976   8.170  46.908   5.060   7.609  46.947   6.465   1.024  29.085
  17.650   0.433  28.570  17.102   1.745  29.323  17.068  56.854  27.873   9.154
  57.195  27.326   8.446  56.949  28.769   8.832  54.067  39.689  18.098  53.247
  39.551  18.570  54.703  39.906  18.780  63.970  27.956   3.639  63.742  27.271
   4.267  63.269  28.602   3.724  62.095  43.667  60.302  62.158  43.880  61.233
  62.915  43.988  59.927  73.733  40.864  43.280  73.565  40.495  42.413  73.547
  41.798  43.182  21.027  24.584   4.617  20.266  24.034   4.432  21.657  23.991
   5.026  48.452  24.233  20.855  47.578  24.307  21.238  48.947  24.952  21.248
  17.187  66.923  62.792  18.040  66.523  62.959  16.953  66.629  61.911  13.500
  57.310  66.599  14.409  57.021  66.673  13.077  56.977  67.390  26.143  33.742
   6.018  26.139  34.533   5.479  26.742  33.147   5.566  62.037  13.759  69.355
  62.233  14.585  68.913  62.864  13.506  69.767  71.718  50.084   7.294  70.936
  49.547   7.166  72.302  49.830   6.579  65.151  56.005  57.987  65.470  55.174
  57.636  64.879  55.799  58.882  24.851   2.940  53.252  25.200   3.320  54.058
  25.573   2.419  52.900  27.470  37.859  12.389  26.636  37.974  11.934  27.251
  37.947  13.317  64.586  61.769  23.914  65.062  61.571  23.108  65.220  62.237
  24.458  61.193  47.648  58.211  61.272  48.417  57.647  61.998  47.647  58.729
  72.627  28.153  40.490  71.992  28.093  41.203  72.701  27.258  40.159  60.653
  69.010  61.066  60.456  68.403  61.779  60.683  68.459  60.284  40.177  72.378
  -0.060  40.148  72.259   0.889  39.259  72.462  -0.319  31.199   5.663   0.680
  30.288   5.916   0.832  31.492   5.308   1.519  12.674  79.099  27.683  13.181
  78.288  27.635  13.238  79.707  28.160  40.085  15.746  17.374  40.556  15.974
  18.175  39.604  16.541  17.144  29.458  61.741  39.795  30.383  61.985  39.811
  29.136  62.079  38.960  12.010  58.428   9.902  11.845  57.721  10.525  12.913
  58.695  10.076  33.724  34.553  60.174  33.001  35.166  60.040  34.035  34.354
  59.291   9.709  58.441  35.343   9.410  57.857  34.646   9.264  58.123  36.129
  37.407   8.195  34.340  37.029   8.527  35.154  36.676   7.770  33.892  17.635
  22.021  49.940  17.738  22.659  49.233  16.719  22.102  50.204  28.029   0.632
  19.714  28.810   1.158  19.543  27.598   0.559  18.863  66.735  31.361  43.514
  66.172  30.600  43.376  66.433  31.735  44.342  44.008  78.624  68.482  44.687
  78.615  67.808  43.211  78.881  68.017  70.123  36.864   9.260  69.982  37.688
   9.726  69.600  36.224   9.742  35.861  22.294  29.567  36.517  22.927  29.857
  35.881  21.606  30.232  58.174  31.285  64.459  58.141  30.661  63.734  57.820
  32.095  64.094  73.586  15.866  41.528  73.252  16.455  42.205  74.538  15.916
  41.615  56.955   6.664  40.943  56.301   6.267  41.518  57.719   6.797  41.504
  44.689  26.087  26.591  45.233  25.724  27.290  45.309  26.517  26.003  74.071
  21.152  39.731  74.313  21.520  38.880  73.245  20.698  39.569  15.087  49.623
  51.042  15.886  49.740  51.555  15.228  48.809  50.560  12.613   2.087  27.502
  12.314   2.939  27.184  13.521   2.027  27.206  55.134   7.888  11.634  55.254
   8.484  10.894  54.242   8.059  11.936  53.574  56.535   1.697  53.707  56.754
   0.775  52.655  56.747   1.864  12.957  59.183  31.172  12.894  59.950  31.742
  12.223  58.628  31.436   8.038   9.359   1.165   8.833   8.852   1.327   7.339
   8.845   1.568  33.852  73.967  41.902  34.015  74.872  42.166  34.718  73.559
  41.894  31.679  53.217  65.981  31.632  53.816  65.237  32.517  53.417  66.398
  64.739   8.823  26.903  64.549   9.761  26.881  63.878   8.404  26.916  68.700
  24.188  13.281  68.446  24.497  14.151  69.593  23.862  13.394  35.211  66.034
  19.807  35.377  65.859  18.880  35.475  65.229  20.253  27.206  54.978  26.990
  26.417  54.618  27.393  26.882  55.534  26.281  18.555   8.150  18.942  18.295
   7.645  18.171  18.105   8.989  18.842  62.458  79.459  28.275  62.619  79.423
  29.218  63.235  79.058  27.885  38.656  24.013   0.336  38.925  23.095   0.294
  38.857  24.280   1.233  39.690  11.480  57.544  38.804  11.764  57.317  39.636
  10.524  57.567  40.713  12.371  19.846  40.103  12.966  19.410  40.996  12.847
  20.626   7.752  70.782  37.971   7.421  70.895  37.080   8.284  71.562  38.130
  73.144  15.658  11.873  72.779  14.778  11.773  74.052  15.512  12.138  31.591
  42.426   1.578  31.806  41.992   2.404  32.253  42.111   0.963   6.015  34.340
  66.074   5.921  34.562  65.148   5.530  35.025  66.535  54.321  52.817   5.409
  53.419  53.137   5.418  54.825  53.532   5.021  41.782  77.394  10.490  42.586
  77.791  10.157  41.343  77.050   9.711  10.148  62.345  24.079   9.896  61.756
  24.790   9.482  63.032  24.089   1.738  17.463  54.262   1.862  17.808  53.377
   1.441  18.216  54.773  46.924  64.949  66.640  47.163  65.516  67.373  47.302
  65.378  65.872  26.702   8.261  45.784  26.942   7.692  45.052  27.265   7.976
  46.503  38.439  59.667  71.663  38.930  60.284  72.206  38.640  59.927  70.764
  18.294   3.489  56.289  18.923   3.039  55.725  18.204   2.917  57.051  24.724
  59.452  71.914  25.434  59.517  71.276  25.158  59.213  72.733  51.547  59.435
   1.459  52.205  60.126   1.539  51.542  59.216   0.528  12.237  40.975  58.785
  12.476  40.574  59.621  13.022  40.889  58.244  73.072  28.014  67.193  73.389
  28.846  67.544  73.845  27.613  66.794  51.965  27.725  45.098  51.790  28.045
  44.213  51.635  26.826  45.098  21.464  13.154  58.617  22.366  13.027  58.321
  20.958  13.250  57.810  35.413  19.711  49.414  34.692  20.116  48.932  35.478
  20.220  50.221  64.715  72.144  64.305  65.259  71.357  64.283  65.214  72.765
  64.836  23.054  18.814  27.922  22.721  18.654  28.805  22.421  19.417  27.533
  53.265   2.352  33.763  53.193   3.012  34.453  54.202   2.164  33.709  57.049
   2.235  24.370  57.695   1.534  24.455  56.219   1.826  24.616  10.210  32.053
  71.896  10.702  32.588  71.273  10.464  31.153  71.693   1.897  40.543  16.098
   1.483  40.595  16.959   2.087  41.453  15.869  15.952  30.803  12.299  16.117
  30.315  13.106  15.845  31.710  12.586  71.874  54.130  40.190  71.706  54.768
  39.497  72.742  54.358  40.522  51.906   4.167  67.021  51.051   3.907  66.678
  52.393   3.347  67.096   8.555  67.670  48.614   9.495  67.806  48.489   8.499
  66.928  49.217  67.859  11.005   5.911  67.095  11.576   6.000  67.491  10.134
   5.767   9.330  71.405   3.901   8.768  72.166   3.753   9.993  71.713   4.519
   4.706  21.038  50.138   5.553  20.960  50.579   4.128  21.424  50.797  44.836
  71.488  10.354  44.134  71.057   9.865  44.384  71.973  11.044  53.516  32.099
  65.621  53.087  31.467  65.045  54.167  32.527  65.065  28.283  15.171  45.744
  28.208  14.405  46.313  28.863  15.766  46.219  73.531  57.223  35.857  74.036
  56.718  36.494  73.573  58.124  36.177  42.841  18.428  70.604  42.939  17.559
  70.994  42.717  18.258  69.670  51.952  37.999  66.239  51.574  37.894  65.366
  52.631  37.326  66.289  56.973  18.428  55.328  56.698  18.381  54.413  57.602
  19.149  55.353  36.658  72.473  19.227  36.259  72.730  18.395  36.730  71.520
  19.173  20.330  53.325  24.581  19.745  53.037  25.282  21.085  53.697  25.037
  63.980  60.351  33.588  63.839  59.623  32.982  63.233  60.312  34.186  32.029
   6.137   4.037  32.457   5.298   3.867  31.813   6.110   4.969   2.697  60.976
  18.103   2.738  60.370  17.363   2.453  61.815  17.713  29.476  47.294  61.336
  29.595  46.351  61.221  30.271  47.682  60.971  25.780  63.179  69.772  26.204
  62.364  70.040  25.422  62.988  68.905  62.669  69.838   2.232  61.841  69.370
   2.126  63.339  69.197   1.997  23.557  55.968  39.571  23.696  56.899  39.745
  23.301  55.602  40.418   8.791  18.110   7.643   9.255  18.258   6.820   9.250
  18.660   8.279  21.034  38.423  11.007  21.700  38.223  10.349  20.247  38.622
  10.499  29.921   4.353  22.298  30.555   3.737  22.664  29.134   3.829  22.150
   4.676  47.723  17.708   4.646  47.482  16.782   5.586  47.979  17.859  28.591
  53.725   4.011  27.855  53.310   4.460  29.367  53.338   4.415  12.153  48.518
  50.486  11.507  49.068  50.930  12.159  47.703  50.988  71.716  13.333  11.478
  70.775  13.163  11.512  72.094  12.710  12.099   6.688  76.205  59.817   7.506
  76.487  60.226   6.917  75.401  59.352  52.336  37.923  49.778  51.640  37.275
  49.884  53.090  37.540  50.226  13.727  18.607  54.356  13.668  18.242  53.473
  13.861  17.845  54.921  59.715  40.521  19.909  59.283  39.860  20.451  59.452
  41.356  20.296  38.247  56.995   0.117  38.208  57.940  -0.032  38.585  56.907
   1.008  72.165  29.968  49.967  72.111  30.407  49.119  71.300  30.093  50.358
  42.034  75.431  68.282  41.725  74.564  68.019  41.677  75.557  69.161  19.420
  54.918  11.243  18.522  54.988  10.919  19.484  54.026  11.583  16.045   4.087
  42.416  15.822   4.522  43.239  16.801   3.541  42.631  27.728  77.148  -0.170
  28.664  77.219  -0.356  27.672  77.150   0.785  64.446  38.418   7.444  63.993
  37.617   7.180  64.722  38.251   8.345   9.619  38.941  34.020  10.431  39.148
  34.483   9.190  38.286  34.570  11.961  37.045  60.915  12.695  37.442  60.445
  11.619  37.750  61.464  73.840  73.639  22.211  73.114  74.260  22.286  73.645
  72.964  22.860  48.264   3.431  48.663  48.979   3.233  48.059  47.648   2.707
  48.551  59.486   8.164  64.083  59.172   8.750  63.394  59.439   8.688  64.883
  40.048   8.358  13.443  40.294   9.113  13.978  40.424   8.542  12.582  38.738
  35.267   1.223  39.393  35.521   1.873  38.023  34.892   1.737  11.797  67.617
  12.289  11.672  67.043  13.045  10.955  67.598  11.833  59.162  32.344  48.959
  59.380  32.883  48.199  58.496  32.848  49.427   9.070  48.059  61.896   9.903
  47.715  61.574   9.156  48.043  62.849  52.858  11.462  71.608  53.710  11.893
  71.670  53.058  10.527  71.652  42.131   1.884  30.232  41.710   1.581  31.037
  42.251   1.090  29.712  40.450  59.633  22.315  39.876  58.967  22.694  39.989
  60.458  22.464  50.409  52.973  18.383  49.597  52.981  17.877  50.699  52.061
  18.358  68.753  16.340  45.090  69.092  16.842  45.831  68.595  16.995  44.410
  14.410  27.057  53.778  14.462  27.036  52.822  15.241  27.443  54.054  73.345
   5.410   0.888  74.041   6.058   0.773  72.746   5.812   1.517  57.197  25.162
  15.686  57.204  25.565  14.818  57.460  24.254  15.530  16.269  64.571  48.594
  15.764  65.161  48.034  15.847  64.635  49.451  37.737  14.050  34.423  36.812
  14.107  34.182  37.783  13.307  35.024  14.476  47.267  34.314  14.561  47.001
  35.229  13.998  46.549  33.899  53.426  30.692  49.669  53.396  30.272  48.809
  52.690  30.310  50.148  70.415   1.669  22.943  71.036   1.270  23.553  70.212
   2.520  23.330  59.584  66.693  32.641  59.142  67.311  33.223  60.022  67.245
  31.994   5.763  13.375  55.701   4.953  13.195  55.223   5.493  13.423  56.618
   3.699  10.963  52.908   3.352  11.004  52.016   3.261  11.680  53.368  37.818
   0.442   9.492  37.917   0.419  10.443  38.329   1.203   9.216  47.738  68.546
  15.813  48.230  69.350  15.642  47.818  68.414  16.758  10.249  44.485  30.918
   9.526  43.937  30.615  10.425  45.076  30.186  27.640  50.762  62.751  27.942
  50.510  63.624  27.085  50.035  62.471  35.060  64.196  42.189  35.076  64.416
  43.120  34.327  63.587  42.099  65.098  27.246  27.163  66.036  27.058  27.210
  65.005  28.104  27.577  69.093  35.670  16.621  69.218  35.882  17.546  68.178
  35.891  16.447  34.921  33.828   4.909  35.195  34.532   5.498  34.596  33.142
   5.491  23.603  53.938  45.244  23.060  54.648  44.901  23.999  53.543  44.467
  55.582  63.010  46.809  54.833  63.596  46.913  56.220  63.523  46.312  36.564
  21.086  10.810  36.147  21.131  11.671  36.238  21.857  10.346   4.606  20.501
  24.815   4.380  19.618  25.110   5.556  20.479  24.701  49.710  23.250  72.275
  48.884  22.774  72.356  49.797  23.421  71.337  57.013  22.872  47.116  57.780
  23.015  47.671  57.201  23.365  46.317   1.127  18.845   0.431   1.808  18.197
   0.608   0.736  18.563  -0.396  66.146  18.850  26.634  66.143  18.248  25.890
  65.759  19.656  26.292  21.808  78.870   3.804  21.880  78.553   4.704  22.584
  78.521   3.365  48.749  52.831   1.066  48.326  52.021   1.350  48.024  53.424
   0.871  62.006  56.713   1.048  61.613  56.625   1.916  62.848  56.264   1.119
  51.524  46.009  16.821  51.077  46.201  17.645  50.823  45.758  16.219  63.235
  25.465  42.519  63.940  24.937  42.893  62.828  25.889  43.274  25.158  44.113
   7.205  25.949  44.250   6.683  25.251  44.716   7.943  46.117   1.479  48.425
  46.275   0.945  47.646  46.088   0.849  49.145  18.305  52.182  53.849  18.035
  51.639  54.590  18.307  51.584  53.102  43.013  14.410  38.188  43.962  14.324
  38.102  42.738  14.849  37.383  24.651  77.725  55.144  24.841  78.383  54.476
  23.714  77.820  55.315  70.217  33.306  37.937  70.705  34.124  37.841  70.133
  33.188  38.883  38.721   4.026  30.712  39.598   4.050  30.328  38.872   4.049
  31.657  10.785  79.189  57.097  11.548  78.612  57.065  10.072  78.663  56.735
  25.403  21.387  45.166  26.134  21.716  45.690  24.862  22.159  45.000  25.124
  43.946  72.240  25.056  44.215  71.323  26.026  44.156  72.484  36.347  72.599
  21.918  36.370  72.666  20.964  35.541  73.048  22.171  23.297  66.842  46.301
  23.534  66.979  45.384  22.774  66.041  46.296  38.227  13.478   0.982  38.647
  13.201   0.168  38.584  14.350   1.150  51.463  49.371  61.508  51.089  49.576
  62.365  51.654  48.434  61.549  53.465  70.864   2.737  52.671  70.804   2.206
  53.153  70.816   3.641  14.761   8.547  36.827  14.978   8.579  35.896  15.104
   9.367  37.182   6.402  72.390  31.629   6.110  71.762  30.968   7.355  72.402
  31.543  29.800  69.275  42.933  30.467  68.812  42.427  29.082  69.412  42.314
  63.778  31.751  38.242  62.853  31.800  37.999  64.234  32.226  37.547  23.941
  14.440  61.639  23.044  14.203  61.402  24.375  14.603  60.802  17.305  57.330
   2.245  17.445  57.715   3.111  18.093  56.811   2.085   8.632  57.006  18.522
   9.234  56.272  18.640   7.782  56.595  18.362  71.925  25.190  40.464  71.023
  25.454  40.280  71.839  24.451  41.066  29.958  34.292  69.293  30.079  34.062
  68.372  29.421  35.085  69.273   0.842  68.175  14.138   0.255  68.002  14.874
   0.299  68.642  13.504  62.247  75.311   1.607  63.163  75.137   1.388  62.104
  76.217   1.332   3.674  54.755  37.902   3.477  54.750  36.965   4.629  54.798
  37.946   1.214  55.128  24.200   0.374  55.465  23.888   1.745  55.041  23.409
  18.532  73.159  26.356  18.612  73.723  25.587  18.542  73.764  27.098  13.481
   5.995  15.072  12.640   5.635  14.789  14.093   5.746  14.379  11.307  18.826
  61.135  10.697  18.105  61.295  11.138  19.444  61.846  59.424  66.081  26.580
  58.755  65.673  26.031  60.246  65.917  26.118  12.819  79.007  62.254  12.020
  79.156  61.749  12.797  78.074  62.466  21.305  13.920  43.303  21.905  13.718
  44.020  20.434  13.866  43.696  14.172  79.173  17.387  14.888  79.805  17.325
  14.331  78.560  16.669  49.280  20.180  34.663  48.939  20.204  35.558  50.230
  20.237  34.767  55.814   3.443  34.341  55.804   4.383  34.519  56.713   3.261
  34.067  12.465  20.282  22.539  11.742  20.255  21.913  12.704  21.207  22.590
   1.764  28.248  62.673   2.578  27.826  62.946   1.095  27.573  62.784   7.095
  10.043  33.643   6.435   9.357  33.546   7.670   9.932  32.885  12.626   8.079
  32.176  12.892   7.351  32.738  12.019   7.686  31.548  69.225  49.449  16.829
  68.571  48.801  16.568  68.887  49.817  17.645  28.978  61.911  57.684  28.253
  61.937  57.059  29.765  61.926  57.139  12.437  39.395  20.656  12.640  39.827
  19.827  11.489  39.268  20.635   3.537  40.134  27.691   3.421  39.562  26.932
   3.478  41.020  27.334  45.058  73.787  31.932  45.201  74.335  32.704  44.811
  72.933  32.288  72.027  23.808  69.518  72.679  23.107  69.522  72.273  24.368
  70.254  48.964  75.982  15.356  49.677  76.523  15.696  48.167  76.438  15.625
  70.074  70.447  19.435  70.034  71.395  19.303  69.506  70.087  18.753  25.931
   2.730  18.673  25.887   2.474  17.751  25.033   2.974  18.897  27.841  12.758
  63.224  27.775  12.115  63.929  27.136  13.380  63.400  32.928  25.935  16.814
  32.696  25.917  15.885  32.176  25.542  17.257  60.489   6.451  51.067  60.501
   6.470  52.024  59.559   6.460  50.840  64.606  34.289  40.567  64.666  33.343
  40.437  63.683  34.444  40.770  35.770  16.633  46.184  36.333  16.738  45.417
  35.766  15.690  46.351  44.018  19.588  49.428  43.105  19.519  49.709  44.505
  19.071  50.070  49.855  77.618  27.011  49.125  77.722  26.400  50.184  76.735
  26.840  10.852   1.521  20.023  11.165   2.422  19.947  11.074   1.119  19.183
  42.482   4.402  62.905  42.258   3.637  62.375  43.207   4.108  63.456  66.356
  15.888  47.766  66.003  16.453  47.078  67.172  15.547  47.400  62.297  37.032
   4.996  61.510  37.050   4.451  61.998  37.320   5.858  43.132  72.312  51.728
  42.269  72.699  51.876  42.974  71.610  51.096  65.502  76.076  22.353  65.976
  76.263  21.543  66.068  76.419  23.045  13.864   5.392  65.144  14.724   5.643
  65.480  13.585   4.674  65.712  28.255  60.017  34.592  27.608  59.312  34.609
  29.079  59.591  34.826   8.468  32.179  52.511   8.877  31.385  52.169   7.528
  32.017  52.433  50.877  14.263  46.916  51.716  14.724  46.909  50.830  13.866
  47.785  31.862  44.807  57.804  32.427  45.093  57.086  32.416  44.865  58.582
   7.269  75.281  30.088   8.086  75.126  30.561   7.353  74.763  29.288  13.620
  64.252   4.229  14.385  63.965   4.727  13.970  64.508   3.376  34.674  16.700
  28.548  35.126  17.218  29.214  33.798  17.081  28.501  61.140  59.910  23.979
  61.493  59.161  23.498  60.193  59.776  23.970  10.098  26.918  59.444   9.356
  26.471  59.851  10.193  27.729  59.944  34.595  19.653  33.907  34.238  20.219
  34.591  34.590  18.777  34.294  21.791   1.409  10.658  21.192   0.757  10.294
  21.888   1.158  11.576  45.170  27.464  11.494  45.659  27.978  12.136  45.716
  26.694  11.338  36.225  71.642  51.747  35.673  70.913  52.028  37.064  71.237
  51.530  23.021  13.271  38.281  22.989  13.021  39.204  22.157  13.642  38.103
  64.665  30.768  63.223  64.460  31.541  62.697  65.269  30.262  62.679  71.961
  14.372  52.093  71.594  13.879  52.826  72.294  15.178  52.489  17.354  62.761
  62.696  16.841  63.485  62.339  16.837  62.441  63.435  52.647  41.258  10.266
  53.587  41.398  10.373  52.285  42.137  10.151  54.904  76.736   3.349  55.762
  76.705   2.926  55.096  76.931   4.266  26.475  38.611   8.971  25.645  38.162
   9.130  26.264  39.541   9.052  72.774  27.813   4.104  72.211  27.350   4.725
  72.683  28.736   4.340   4.141   6.838  10.585   4.633   6.627  11.378   4.538
   7.648  10.265  24.126  70.266   1.287  24.776  69.614   1.023  23.283  69.838
   1.138  56.657  11.515  59.097  56.131  11.919  58.408  56.996  12.253  59.604
  36.441  27.552  10.381  35.545  27.756  10.650  36.420  27.598   9.425  22.835
  62.325  17.937  22.886  63.110  17.392  21.912  62.265  18.185  45.772  59.935
   2.891  45.821  60.379   3.738  46.031  60.602   2.255  21.678  59.386  35.273
  21.278  58.517  35.246  22.497  59.258  35.753  50.808  68.669  70.452  50.538
  69.165  71.225  50.973  69.336  69.785  14.566   5.658  17.666  14.516   5.753
  16.715  14.294   6.511  18.006  21.197  68.174  12.209  20.684  68.850  11.765
  21.237  67.453  11.581  13.085  29.276  14.852  13.649  30.009  15.097  12.291
  29.399  15.373  62.840   9.290  24.336  63.509   9.673  23.769  62.712   8.406
  23.993  55.548  37.245  70.167  55.336  36.464  69.656  54.819  37.844  70.001
  37.495  72.244  56.098  37.030  72.153  56.930  36.981  72.884  55.605   8.862
  53.082  23.613   9.315  53.704  24.183   7.943  53.347  23.653  57.904  15.767
  63.401  58.526  15.257  62.882  57.571  15.148  64.051  16.505  74.136  35.249
  15.610  74.002  34.938  16.878  73.255  35.293  35.208  22.262  60.730  35.984
  21.702  60.750  34.850  22.207  61.616  58.135   9.717  62.205  58.397  10.567
  61.852  57.429   9.919  62.819   7.928  38.122  52.341   7.520  37.634  51.626
   7.192  38.477  52.839  55.406  29.024  41.309  54.542  29.138  40.912  56.021
  29.263  40.616   1.809  61.687  26.488   1.463  61.297  25.686   1.741  62.631
  26.345  35.363   9.813  17.121  35.656   8.905  17.194  34.921   9.990  17.952
  16.912  76.565  71.938  17.369  76.181  72.686  17.328  76.168  71.173  46.019
  54.288  53.615  46.284  53.522  54.124  46.621  54.301  52.871  50.848  59.784
  57.297  51.785  59.602  57.222  50.691  60.488  56.668  50.785  78.388  55.633
  50.536  78.714  56.498  51.375  79.057  55.285  22.313  55.187  59.194  22.410
  55.114  58.244  22.180  54.287  59.491  61.879  58.951  34.970  60.955  58.910
  35.214  61.998  58.223  34.360  32.131  40.327   3.476  31.610  39.829   4.106
  33.037  40.176   3.743  68.928  75.995  69.015  69.727  75.575  68.696  68.910
  76.843  68.572  40.918  70.016   2.465  41.717  70.542   2.423  41.033  69.468
   3.242  33.577  57.180   9.451  34.534  57.176   9.427  33.361  57.334  10.371
  52.120  15.529  56.850  51.830  16.396  57.133  52.798  15.285  57.480  10.311
  24.407  66.732  10.708  23.727  66.188  10.719  24.295  67.591   7.226  56.431
  64.004   7.004  55.872  63.259   6.385  56.623  64.418  60.086  74.084   9.570
  60.597  74.619  10.177  59.597  74.718   9.046   9.277   2.637  66.963   9.572
   3.397  67.465   9.341   2.914  66.049  70.054  67.731  35.193  69.436  68.139
  35.798  69.686  67.899  34.325  48.545   2.480  13.031  49.468   2.247  13.133
  48.081   1.876  13.610  12.691  14.153   8.118  13.219  14.941   7.989  12.553
  14.109   9.064  73.297  28.703   8.766  73.526  27.962   8.206  72.476  29.034
   8.403  53.047  22.607   8.174  53.564  21.809   8.063  52.710  22.798   7.299
   6.922  42.650   0.215   6.227  42.046   0.479   6.789  43.423   0.763  30.661
  15.227   6.073  30.118  14.741   6.694  31.327  15.649   6.617   8.771  37.566
  61.410   8.016  37.148  60.997   9.526  37.230  60.927  54.589  33.233   2.548
  54.505  33.720   1.728  55.208  32.531   2.347  38.683  31.177  15.796  39.330
  30.966  16.469  39.203  31.477  15.050   5.143  39.118   1.556   5.438  38.373
   1.033   5.005  39.819   0.919  21.860  69.085  25.931  21.463  69.903  25.633
  21.696  68.466  25.219  14.946  46.238  37.518  14.432  46.872  38.018  14.310
  45.579  37.240  43.900   8.680  41.645  44.594   8.119  41.299  43.258   8.070
  42.010  21.257  77.527  33.700  21.009  77.151  34.544  22.002  77.000  33.412
   0.215  22.182   9.888   1.070  22.605   9.811   0.287  21.396   9.346  29.757
  72.830   1.958  30.352  72.185   2.341  29.387  72.390   1.193  36.505  10.134
  23.173  37.247  10.718  23.331  36.904   9.287  22.978  64.807   4.175  52.733
  64.144   3.917  53.373  64.318   4.637  52.053   1.504  59.405  30.555   1.588
  60.282  30.182   1.330  58.840  29.802   4.718  51.793  44.265   3.973  51.929
  44.850   5.380  52.413  44.573  73.659  72.278  32.024  73.987  72.700  32.818
  73.285  72.994  31.510  70.664  74.304  47.823  71.098  74.591  47.020  70.872
  73.372  47.888  15.517  50.983  44.418  15.871  51.030  43.530  15.909  50.194
  44.791  26.874  36.636   6.921  26.989  35.793   7.360  27.044  37.286   7.603
  73.694  69.718  39.064  73.363  69.928  38.191  74.519  69.259  38.904  44.774
   0.533  21.614  44.097   0.709  22.267  44.759   1.300  21.041  58.829  75.784
  35.349  59.332  76.136  36.083  59.078  74.861  35.308  27.277   1.025  29.099
  26.323   0.946  29.099  27.441   1.952  29.272  50.253  19.849  29.792  49.556
  19.193  29.768  50.120  20.368  28.999  34.118  17.116  13.201  34.595  16.514
  13.771  34.635  17.145  12.396  73.097   8.137  23.009  73.613   7.359  23.222
  72.352   7.801  22.511  73.157  46.627  18.766  72.287  46.229  18.728  73.670
  46.031  19.312  16.847  37.214   6.538  17.617  37.769   6.667  17.032  36.426
   7.049  54.706  22.393   1.710  53.869  22.847   1.608  54.576  21.818   2.464
  17.004  16.861   3.728  17.515  17.412   4.321  17.518  16.836   2.921   4.687
  23.685  70.606   4.048  22.991  70.763   5.414  23.247  70.163  17.795  76.312
  64.688  17.786  77.178  64.280  17.417  76.453  65.556  30.204  40.677  70.668
  29.408  41.021  71.073  30.547  40.052  71.307  50.417  11.566  11.430  51.243
  11.345  11.000  50.641  11.631  12.358  46.766  21.210  69.757  45.882  21.533
  69.932  46.737  20.911  68.848  31.035  33.283  17.195  30.258  32.777  16.956
  31.233  33.799  16.414  61.469  60.627  61.689  60.624  61.057  61.825  61.882
  61.128  60.986  59.738  35.481  33.415  59.504  35.109  32.565  60.473  34.948
  33.717  48.419   2.212  51.551  48.300   1.324  51.216  48.481   2.758  50.767
   1.934   7.802  33.674   2.516   7.080  33.436   1.073   7.394  33.767  26.159
  61.674  59.845  25.705  62.113  59.125  26.615  60.942  59.430  10.794   0.945
  63.676  10.833   0.659  62.764  11.623   0.654  64.054  14.582   4.226  38.479
  13.847   4.271  39.091  15.316   3.917  39.009  36.801  29.563  23.049  37.178
  30.062  22.325  36.428  30.226  23.629  58.076  56.358  64.078  58.551  57.096
  63.695  57.215  56.386  63.661   7.604  70.825  22.645   7.886  71.059  23.530
   8.186  71.321  22.069  43.023  63.423  27.297  43.141  63.736  28.194  43.659
  63.921  26.783  21.128  17.737  33.019  20.739  18.597  32.864  21.502  17.487
  32.174  60.444  37.121  21.170  59.682  37.665  21.367  61.138  37.468  21.730
  47.750  73.920  63.763  47.112  74.516  64.154  47.458  73.818  62.857  52.776
  73.644  69.213  52.842  73.136  68.405  53.547  74.212  69.202  63.461  42.237
  14.233  62.825  42.730  14.750  63.670  41.475  14.774  65.135  61.990  68.598
  64.238  61.679  68.723  65.603  61.235  68.243  65.744  41.167  25.947  66.079
  40.637  26.670  65.646  42.043  26.318  27.836  15.769  40.190  28.707  15.915
  40.559  27.972  15.788  39.242  52.556  10.871  41.894  52.423  11.792  42.121
  51.784  10.425  42.241  51.967  51.179   2.380  51.137  51.037   2.836  52.635
  50.901   3.006   2.983  23.807  30.128   3.698  24.305  29.732   2.854  24.214
  30.985  58.713  75.092  55.577  58.536  75.455  56.444  57.870  74.743  55.287
   9.656  65.265  54.228  10.190  65.175  53.439  10.289  65.289  54.945   9.034
  36.123  66.610   8.248  36.204  67.150   8.707  36.115  65.710  33.452  28.826
  64.286  33.458  29.239  65.150  34.367  28.595  64.125   3.760  57.186  31.836
   3.273  57.914  31.449   3.085  56.591  32.161  53.281  12.700   6.855  54.129
  12.794   7.290  53.500  12.494   5.946  49.280  60.188   2.640  50.070  59.871
   2.201  49.330  61.141   2.564  29.277   1.025  48.493  29.743   0.563  47.796
  29.660   1.902  48.497  28.804   2.054  24.516  29.038   1.535  23.746  29.604
   2.534  24.733  43.248  58.697  14.224  43.703  59.224  13.566  43.855  57.984
  14.420   6.329  31.813  39.480   7.092  32.390  39.434   5.929  32.012  40.327
  70.731  38.587   5.285  70.613  38.700   4.342  71.608  38.929   5.459  13.245
  52.490  35.419  13.376  51.712  34.877  13.054  52.145  36.292   0.688  41.320
  37.475   0.393  41.394  36.567   1.196  40.509  37.497   8.278  32.492  42.560
   7.805  32.536  43.391   8.151  31.592  42.259  59.514  31.734  27.960  59.344
  30.820  28.188  59.107  32.236  28.667  28.912  40.280  60.345  28.454  41.117
  60.272  28.304  39.714  60.820  62.958  29.173  39.146  63.579  29.857  38.895
  62.161  29.382  38.659   7.532  54.668  61.800   7.408  54.036  62.508   7.709
  54.131  61.028  30.611  30.193  55.033  31.231  30.696  55.561  31.147  29.798
  54.346   7.006  18.805  61.398   7.113  17.953  61.822   7.151  18.630  60.468
  62.134  10.886  38.898  61.613  11.386  38.269  61.551  10.186  39.190  69.206
  63.533  50.420  70.155  63.554  50.291  68.868  64.193  49.814  73.001  56.317
  66.507  72.456  56.190  65.730  73.895  56.355  66.169  68.027   2.221  25.672
  68.305   2.623  26.496  68.396   2.787  24.994  12.530  47.912  12.891  11.770
  48.494  12.875  12.536  47.551  13.777  52.221   2.978  43.361  52.962   3.512
  43.647  51.477   3.310  43.864  73.940  72.412  43.492  74.637  72.747  42.928
  73.954  71.465  43.353  15.400  29.889  51.627  15.594  29.898  52.564  14.474
  30.125  51.572  20.980  64.111  35.693  21.409  63.784  36.484  21.105  63.415
  35.048  68.810  17.203  70.386  68.895  17.496  71.293  68.659  18.006  69.888
  41.810  19.869   2.386  42.372  19.136   2.136  42.301  20.324   3.071  44.471
  66.840   3.161  44.233  66.571   4.049  45.272  66.353   2.970  18.390  23.542
  56.157  19.162  23.977  55.793  17.798  23.443  55.412  39.720  38.131  55.043
  38.934  37.827  55.497  40.384  38.191  55.729  73.375  73.392  69.324  73.094
  72.873  68.571  74.331  73.352  69.300  15.866  71.817  47.515  15.704  72.542
  48.119  15.794  71.032  48.058  46.403   5.645  12.033  47.285   5.279  12.098
  46.074   5.638  12.932  73.917  30.514  39.824  74.068  30.676  40.755  73.902
  29.560  39.746   1.105  63.490  62.612   2.017  63.676  62.391   0.843  62.808
  61.994   2.109  45.595  39.544   1.967  44.659  39.406   1.229  45.968  39.586
   0.786  38.836  20.511   0.062  39.236  20.992   1.544  38.945  21.085  60.026
  57.191  66.631  60.360  57.712  67.362  59.755  57.838  65.980  71.829  45.010
  60.268  72.599  44.814  60.802  72.178  45.460  59.499   2.104  73.126  38.841
   1.818  72.226  38.683   1.442  73.667  38.410  46.445  11.869   3.010  47.136
  12.338   2.542  46.601  12.071   3.933  50.274  69.312   1.465  49.373  69.004
   1.561  50.193  70.256   1.330   3.883  25.447  67.187   3.998  24.553  66.864
   4.510  25.524  67.906   1.798  73.510  33.104   2.716  73.619  32.858   1.743
  73.868  33.990  56.996  62.466  27.016  56.947  63.332  26.610  56.203  62.405
  27.548  71.694  20.203  69.964  71.516  20.170  70.904  72.501  20.713  69.891
  48.532  70.426  20.941  49.090  70.285  20.177  49.133  70.725  21.624  70.899
  55.329  15.835  71.667  55.855  16.060  71.162  54.428  16.023  40.236   4.744
  48.735  40.425   4.063  48.089  39.494   5.224  48.366  34.658   2.745  23.966
  35.147   2.912  23.160  35.291   2.905  24.667   6.916  48.928  58.437   6.052
  49.105  58.808   6.734  48.488  57.606  19.099  73.790  64.542  18.907  74.702
  64.323  18.333  73.495  65.033   7.883  66.980  23.576   8.064  67.377  22.724
   7.008  67.292  23.805  18.908   0.009  63.348  18.543   0.775  63.792  18.503
  -0.738  63.789  50.274  19.975  10.106  50.237  19.961   9.149  50.941  20.631
  10.310  55.456  62.151  36.268  55.259  61.707  37.092  56.276  61.755  35.972
  19.854   7.309  33.658  19.814   6.353  33.641  20.603   7.508  34.219  68.145
  16.301  26.261  68.352  16.645  27.130  68.401  17.000  25.660  49.962  15.656
  62.987  49.898  15.643  62.032  50.525  16.406  63.179  56.560  61.831  49.174
  56.583  62.117  48.261  56.192  60.948  49.139   5.563  23.076   1.328   4.840
  22.714   1.841   5.143  23.452   0.555  71.958  12.598  65.584  72.394  13.341
  65.168  72.323  11.829  65.146  41.464   0.638   6.195  41.863   0.414   7.035
  40.791  -0.029   6.063  56.084  29.019  30.580  56.180  28.292  29.965  55.725
  29.733  30.054  59.845   0.860  55.024  60.346   1.397  54.410  60.446   0.706
  55.753  34.143  49.249  53.590  33.863  48.521  53.036  34.933  49.584  53.166
  56.108  70.732   2.512  55.247  70.890   2.897  56.284  69.808   2.687  35.633
  31.622   7.340  35.245  31.073   6.658  35.383  31.198   8.160  36.221  57.217
  12.703  35.813  56.399  12.420  36.999  57.300  12.151  55.752  60.934  10.936
  54.873  60.709  11.240  55.934  61.783  11.339  11.438  77.937  43.873  10.713
  77.724  43.285  11.298  77.378  44.637  34.461  43.818   3.576  34.976  43.556
   2.813  33.725  44.309   3.211  74.350  61.039   1.789  74.396  61.863   2.274
  73.484  61.048   1.382  44.275  77.054  44.628  44.653  76.625  45.396  44.732
  76.660  43.885  69.459  18.219  61.361  68.805  17.988  62.021  69.349  17.562
  60.674  24.224  20.938  65.531  24.102  20.995  64.584  23.573  21.540  65.893
  69.996  43.013  59.626  70.536  43.793  59.753  70.258  42.423  60.334  18.502
  28.909  35.703  18.670  28.463  34.872  19.332  29.333  35.919  71.228  44.023
  13.070  71.976  43.631  13.521  71.415  44.962  13.069  10.162   1.328  10.586
   9.471   1.832  10.156   9.984   1.427  11.521  18.245  10.328  61.575  17.323
  10.354  61.831  18.463  11.238  61.373  59.381  61.499  53.443  60.276  61.503
  53.784  59.416  62.064  52.671  24.827  21.775  22.741  24.625  22.660  23.047
  24.409  21.717  21.882   1.396  62.618  45.311   1.405  62.032  46.068   2.318
  62.819  45.153  60.022  39.348  44.902  59.115  39.560  45.121  59.974  38.955
  44.031   2.665  70.785  25.506   2.710  70.477  24.601   2.933  70.030  26.030
  51.094  44.733   8.812  51.627  44.197   9.399  51.497  45.600   8.848  37.991
  13.540  20.254  37.593  13.817  21.079  37.550  12.718  20.039  64.145  21.995
  56.217  63.574  21.534  56.832  64.936  22.184  56.721   3.456  11.976  57.292
   3.858  11.430  56.616   3.227  11.363  57.990  20.958  75.509  49.471  21.727
  75.961  49.817  20.364  75.440  50.219  60.027   3.302  26.037  60.665   2.691
  26.405  59.878   3.941  26.734  61.996  45.288  56.766  61.578  46.128  56.957
  62.481  45.075  57.563  73.561  69.307  11.966  74.089  69.400  11.173  72.698
  69.040  11.649  63.402  70.301  49.439  63.012  70.005  50.261  64.193  69.771
  49.344  69.735  59.547   5.326  69.187  59.868   6.043  69.128  59.427   4.596
   0.543  21.484  33.992  -0.206  20.894  33.915   0.918  21.284  34.850  50.628
  67.761  34.831  51.159  67.125  35.310  50.722  68.574  35.327  29.132  14.035
  35.486  28.676  13.414  34.918  30.008  13.663  35.593  30.502  49.811  10.979
  30.333  48.876  11.099  30.601  50.152  11.868  53.212  29.320  16.689  52.446
  28.966  17.140  53.956  29.039  17.223  27.660  38.528  62.002  28.440  38.491
  62.555  27.299  37.642  62.036  20.309  51.167  64.095  20.419  50.303  63.698
  19.367  51.244  64.245   6.575  11.857   7.601   7.348  12.387   7.406   6.095
  11.819   6.774  48.933  37.988   3.460  49.087  38.825   3.022  49.499  37.369
   2.998   9.258  23.309   8.757   9.709  23.174   7.924   9.383  24.239   8.949
  70.612  58.275  61.471  70.676  58.785  62.278  70.151  58.850  60.860  42.648
  31.434  66.754  43.257  30.937  66.207  41.954  31.707  66.153  54.783   3.354
  39.870  54.140   3.720  39.262  55.496   3.048  39.310   1.715  58.594  39.102
   1.616  59.502  38.816   2.035  58.660  40.002  35.534   4.373  14.438  36.395
   4.107  14.115  34.917   3.823  13.955  17.893  76.848   5.175  18.334  77.671
   5.383  18.387  76.183   5.655  15.047   6.811   2.920  14.360   6.501   3.510
  15.545   6.024   2.698   5.244   5.311  45.992   5.884   5.101  45.311   4.564
   4.644  45.895  71.554  39.025  59.489  72.392  39.419  59.247  71.722  38.603
  60.331  17.526  36.991  12.471  16.997  37.664  12.901  18.019  37.466  11.802
  51.005  23.109  57.896  51.857  23.527  57.773  51.128  22.534  58.652  26.854
  69.195   8.146  27.370  68.470   7.793  27.253  69.979   7.769  65.764  31.523
  22.362  66.258  32.125  21.805  64.941  31.979  22.538  21.268  45.943  15.791
  21.691  45.195  16.211  20.688  45.554  15.136   7.726   4.770  13.617   7.323
   4.447  14.423   8.045   3.982  13.177  70.771   9.577  38.279  71.117   9.710
  39.161  71.518   9.254  37.775  62.066  51.211  39.582  62.977  50.929  39.504
  62.067  52.116  39.271  66.389  49.825  14.564  66.620  49.049  15.074  66.361
  49.517  13.658  48.389  27.671  68.315  47.934  27.535  69.146  48.631  28.597
  68.322  49.448   2.991  65.705  49.324   3.343  64.824  48.580   2.683  65.965
   7.377  34.437   6.955   8.057  35.051   6.679   6.557  34.913   6.826  14.353
  34.820  44.600  13.642  35.272  45.055  13.929  34.074  44.174  64.683  66.095
  56.902  65.418  65.811  56.360  64.012  66.364  56.275  56.887   4.256  37.425
  56.437   3.554  36.955  57.747   3.892  37.633   3.157  71.415  21.482   2.622
  70.790  21.972   2.624  72.209  21.444  51.779   2.238  40.613  52.239   2.907
  40.106  51.925   2.487  41.526   3.043  75.692  35.178   3.782  75.184  34.846
   2.749  76.207  34.427  21.225  42.240  54.433  20.488  42.178  53.826  21.558
  43.130  54.315  24.211  13.204  26.710  23.429  13.755  26.736  23.872  12.309
  26.682  62.977  72.610  11.605  62.489  72.463  10.795  63.855  72.277  11.421
  63.124  78.512  22.135  63.214  77.762  22.723  63.663  79.195  22.534  20.678
  71.745  34.263  20.457  71.058  33.634  20.943  71.272  35.052  28.421  35.422
  20.231  27.878  35.589  21.002  28.850  34.587  20.418  73.587  31.558  62.054
  73.103  30.799  61.727  72.913  32.214  62.230   0.572  76.404  39.550   0.926
  77.293  39.560   0.145  76.307  40.401  49.319   8.443  18.469  49.846   7.945
  17.844  49.959   8.854  19.049  44.826  15.542  46.295  43.947  15.819  46.037
  44.690  15.024  47.089  35.525  19.975  56.685  35.058  19.272  57.136  35.775
  19.594  55.843   7.049  25.960  11.381   7.428  25.714  10.537   6.671  26.826
  11.231  55.716  29.998  55.989  54.886  29.583  55.754  55.593  30.921  55.771
  61.647  37.007  18.613  62.471  36.721  19.006  61.066  37.162  19.358   4.214
  39.031  30.073   3.602  39.624  30.509   4.159  39.267  29.148  24.976  14.712
  34.386  25.790  14.922  33.928  25.247  14.533  35.286  16.612  53.439  27.785
  16.917  53.501  26.880  17.413  53.344  28.301  32.126  47.753   9.486  31.763
  48.448   8.938  32.078  48.100  10.377  35.837  23.241   3.354  36.187  24.118
   3.513  36.090  22.738   4.129  57.560  61.060  60.013  58.170  61.067  59.275
  57.095  61.895  59.946  68.222  34.907  67.306  68.629  34.642  68.131  68.956
  35.015  66.701  40.764  38.707  60.736  41.490  39.245  61.051  40.376  39.219
  60.027  33.238  65.588  10.845  33.003  65.046  10.092  33.953  65.113  11.269
  46.470  42.231  15.377  47.121  41.568  15.147  45.714  41.728  15.681   6.578
  20.508  33.136   6.709  20.222  32.232   5.636  20.663  33.204  32.966  18.213
   5.250  32.123  17.768   5.339  32.984  18.512   4.341  19.432  32.691  61.864
  19.694  33.561  62.165  18.479  32.684  61.951  50.694  27.703  18.483  50.104
  27.196  17.924  50.234  28.530  18.628  20.511   6.542  57.236  20.080   7.038
  57.933  19.877   6.536  56.519   7.119  19.237  39.980   6.862  19.526  39.104
   7.952  19.678  40.143  13.740  70.295   4.374  13.890  70.245   3.429  14.367
  70.950   4.681  69.468   4.096  46.921  68.708   3.924  46.365  69.246   3.696
  47.761  57.465  39.361  52.042  56.660  39.185  51.556  57.366  40.261  52.353
  27.778  55.982  13.550  27.180  56.706  13.735  27.601  55.753  12.637  31.534
  76.980   8.475  31.119  77.823   8.294  32.344  76.997   7.964  25.459  57.589
  44.666  25.583  58.013  45.516  25.852  56.723  44.771  62.043  78.378  68.878
  62.203  79.243  69.255  62.891  78.111  68.523  52.503  25.011  66.384  51.823
  25.424  66.916  53.252  24.928  66.974  24.252   6.772  54.045  23.902   6.449
  54.875  25.182   6.549  54.074  24.192  78.212  26.692  23.314  78.112  27.061
  24.504  79.047  27.039   3.659  69.032  35.224   3.089  69.725  34.890   3.385
  68.248  34.748  61.861  46.800  30.395  61.037  46.606  29.948  61.910  47.756
  30.402  40.455  26.345  12.749  40.707  25.843  13.524  40.331  25.686  12.066
  67.211   5.695  55.096  68.108   5.361  55.069  67.283   6.599  54.792  65.213
  64.776  61.136  64.445  64.821  61.706  65.092  63.970  60.634  55.493  31.488
  51.925  55.481  31.532  50.969  55.712  30.577  52.120  21.548  37.826  18.532
  21.390  38.318  19.337  22.220  38.329  18.072  31.808  72.895  59.079  30.978
  72.426  59.167  31.777  73.274  58.200  40.815   2.353  27.723  41.184   2.207
  28.594  41.001   3.273  27.535  15.788  25.754  70.562  16.616  26.235  70.559
  15.868  25.143  71.294   6.546  61.184   8.272   5.998  61.439   9.014   6.629
  61.982   7.750  17.525  41.746   7.737  17.225  41.463   6.873  17.709  42.680
   7.632  11.844   6.573  66.564  11.345   7.131  65.968  12.522   6.180  66.014
   7.210  65.708  14.305   7.846  65.014  14.132   7.237  66.257  13.521  48.581
  18.257  70.461  48.218  18.252  69.575  48.121  17.548  70.911  40.712  64.237
  69.648  41.101  63.375  69.501  41.452  64.843  69.611  49.773  38.649   6.305
  49.265  38.638   5.494  49.307  39.264   6.871  59.985  24.010  58.478  60.562
  24.737  58.243  59.600  24.271  59.315  67.732  29.251  52.214  66.779  29.326
  52.166  67.899  28.842  53.063  27.627  77.024  12.348  28.198  76.888  13.103
  27.059  77.750  12.605  10.231  14.574  39.599   9.775  14.905  40.373   9.860
  13.703  39.457   9.185  17.813  26.043   9.918  17.198  26.082   9.418  18.420
  25.341   4.912  41.211  45.697   4.309  40.468  45.691   5.560  40.988  46.365
  39.173  59.913  41.524  39.072  58.995  41.776  39.174  59.900  40.567  37.163
  39.588  18.737  36.684  39.339  19.527  37.348  38.757  18.298  45.536  35.379
  58.375  45.479  35.970  59.125  44.815  34.762  58.499   2.489  45.049  61.199
   2.667  44.616  60.365   3.098  44.642  61.816  54.964  24.890  22.997  54.651
  25.727  22.655  55.883  25.048  23.213  35.969  67.442  12.523  36.182  66.603
  12.933  36.820  67.837  12.331  15.142   5.061  57.038  15.309   4.659  56.186
  14.754   4.360  57.562  36.503   7.215  17.397  37.352   7.341  16.973  36.348
   6.272  17.346  65.020  -0.086   7.644  65.711   0.047   6.995  65.120   0.645
   8.254  44.994  59.759  52.677  45.870  59.468  52.930  44.665  60.225  53.446
  70.460  29.893  39.577  71.143  29.346  39.964  70.341  29.541  38.695  70.146
  60.664  29.884  70.967  61.000  29.524  70.377  59.810  30.249  21.327  16.834
  15.227  20.900  17.100  14.413  21.796  17.616  15.518   7.245  77.665  50.496
   6.646  76.919  50.472   6.956  78.180  51.249  71.297  78.039  19.003  71.251
  77.212  19.482  71.128  78.709  19.665  30.103  27.375  66.783  29.191  27.088
  66.818  30.598  26.578  66.591   7.854  70.763   0.595   7.309  70.356  -0.078
   7.228  71.154   1.206  48.975  20.634  37.470  49.209  20.777  38.387  49.375
  21.368  37.004  57.875  19.597  40.178  57.709  19.091  39.382  57.891  20.508
  39.884   6.405   2.449   6.453   7.161   3.031   6.533   6.373   1.983   7.288
  29.579  58.014  46.260  29.496  57.655  47.143  29.987  58.871  46.386  47.713
  60.454  15.278  47.206  59.705  15.591  47.755  61.045  16.030  56.489  45.008
  18.993  56.844  44.745  18.144  56.045  45.838  18.821   9.672  51.099  57.424
  10.236  50.500  57.914   9.796  50.849  56.509  69.965  36.240  47.106  69.669
  35.402  46.750  70.331  36.704  46.353  25.894  48.806  68.621  26.726  49.043
  68.210  25.871  49.319  69.429  11.785  52.547  63.139  12.694  52.845  63.177
  11.593  52.483  62.204  16.527  30.983   1.926  17.368  30.777   1.519  16.674
  31.818   2.371  73.994   6.340  31.381  73.288   6.807  30.934  73.788   6.428
  32.311  10.127  48.963  48.242  10.586  48.175  48.535   9.242  48.869  48.595
  18.954  72.783  11.429  18.036  72.890  11.179  19.146  71.862  11.250  10.462
  71.443   1.500  10.200  71.507   2.418   9.673  71.145   1.046  44.908  22.361
  67.953  45.621  23.000  67.945  44.768  22.148  67.030  19.331  20.104  29.277
  20.020  19.945  28.632  19.781  20.070  30.121  69.315  74.599   9.474  68.624
  75.138   9.090  69.275  73.775   8.987  65.458  75.801  43.068  65.004  75.176
  43.633  65.868  76.418  43.675  24.279   7.703  33.064  23.673   8.379  33.365
  24.897   7.596  33.787  18.118  33.407  51.967  17.240  33.529  52.328  18.055
  33.731  51.069  42.349  35.431   0.489  41.983  35.582  -0.383  42.290  34.484
   0.612  15.525  76.555  35.549  16.005  75.743  35.386  14.908  76.333  36.247
   2.477  48.877   7.888   2.582  49.250   7.012   3.249  49.175   8.369  61.060
  11.805  20.050  60.522  11.867  20.839  61.639  11.061  20.213   2.509   3.386
  31.794   2.019   3.596  30.999   3.328   3.006  31.476  54.327  34.114  61.874
  54.605  33.221  61.670  54.497  34.607  61.071  61.722  29.551  23.723  62.074
  29.920  22.913  61.136  30.228  24.060  24.957   5.802  19.440  24.929   5.720
  18.487  25.642   6.450  19.605  12.703  33.418  36.174  13.205  32.787  36.690
  11.938  33.614  36.715  35.511   9.530  11.790  35.584   8.976  12.567  36.044
  10.299  11.992  73.440  37.607  52.266  73.447  36.726  51.890  74.132  37.591
  52.926  69.243  53.773  25.268  69.489  54.257  26.056  69.653  52.914  25.377
  15.669  56.707  15.024  15.381  57.586  14.779  15.843  56.765  15.964  12.089
  18.303  24.230  12.484  17.524  23.838  12.454  19.033  23.729  60.856  68.158
  15.611  60.842  67.214  15.454  60.641  68.250  16.539   3.923  69.761  19.471
   3.612  70.368  20.143   4.831  69.580  19.714  22.988  62.141   9.790  22.302
  62.150   9.122  23.770  61.842   9.327   1.014   0.651  65.962   1.487  -0.169
  66.107   1.538   1.313  66.414  32.990  62.207  57.816  32.470  61.842  57.100
  33.178  61.458  58.381  42.176  11.928  64.407  41.427  11.521  64.842  41.787
  12.506  63.751  23.964  51.627   6.838  23.582  50.805   7.146  24.546  51.901
   7.547  19.928  65.229  29.567  19.778  64.307  29.357  20.821  65.401  29.267
  34.141   1.839  58.254  34.964   2.190  57.913  33.467   2.412  57.888   6.124
  72.078   2.324   5.655  72.622   1.691   6.828  72.640   2.647   5.553  49.261
   5.819   5.633  48.611   6.518   6.194  49.934   6.044  54.294  68.434  19.485
  54.317  68.820  20.361  55.152  68.633  19.112  53.998  45.353  56.558  54.947
  45.460  56.624  53.658  45.728  57.371  20.366  75.944  67.107  19.665  75.307
  66.974  21.153  75.506  66.782   9.693  38.878  16.371  10.273  38.271  15.911
   9.506  39.564  15.729  63.214  73.098  59.845  63.119  72.164  60.030  63.663
  73.450  60.614   6.862  36.441   4.265   6.794  37.138   4.918   7.789  36.426
   4.026  70.310   0.225  50.858  70.328   1.151  51.099  69.454  -0.084  51.155
   3.934  37.207  56.208   3.270  37.038  56.877   4.295  36.343  56.007  60.125
  16.995  56.627  60.311  17.372  57.487  60.506  17.616  56.005  44.832  71.290
  54.393  44.249  71.345  53.635  45.416  70.558  54.193  11.261  22.007  65.954
  12.043  21.838  66.478  11.380  21.475  65.167  62.022  26.735  47.811  61.161
  27.017  48.120  62.630  27.042  48.484  25.532  16.304  50.801  25.592  17.169
  51.206  24.800  15.880  51.249  48.329  65.012  39.329  48.039  65.919  39.426
  49.273  65.044  39.487   7.091  78.231  47.776   7.436  78.242  48.668   7.340
  77.373  47.433  73.269  49.819  51.970  73.635  49.054  52.415  72.827  49.460
  51.201   3.470  64.975  49.182   2.866  64.555  49.795   4.174  64.338  49.065
  27.551  29.744  55.467  28.494  29.635  55.349  27.469  30.293  56.247  39.739
  21.095  52.167  39.190  21.875  52.246  39.754  20.723  53.049  14.445  19.648
  71.853  14.145  19.205  71.059  15.399  19.576  71.821  71.587   7.430  28.399
  70.766   7.130  28.788  71.499   8.382  28.358  47.183   9.394  42.852  48.119
   9.504  43.021  46.899  10.246  42.520  59.298  13.877   8.990  58.346  13.931
   8.910  59.630  14.430   8.282  36.639  26.870  22.788  36.383  27.771  22.593
  37.567  26.928  23.017  69.586  47.796  43.392  70.418  48.268  43.357  69.551
  47.435  44.277  20.874  76.190  56.933  21.289  76.928  56.487  21.422  76.036
  57.703  35.488  11.617  34.469  35.907  11.842  35.300  35.310  12.462  34.055
  45.235  58.545  56.156  44.907  58.607  57.054  44.666  57.899  55.738  52.944
  22.730  40.090  53.709  22.255  40.415  52.197  22.281  40.486  46.706  25.467
  41.901  47.559  25.831  41.662  46.914  24.708  42.446  29.019  62.031  18.009
  29.449  61.179  17.936  28.536  61.986  18.834  17.368  68.773   4.785  18.079
  69.246   5.218  17.051  69.379   4.115  69.715   4.649  37.917  70.195   3.858
  37.670  69.701   5.179  37.120  17.939  16.152  56.764  18.171  17.074  56.875
  17.922  15.800  57.654  60.953   6.721  47.137  61.857   7.037  47.142  60.654
   6.865  46.240  50.947   6.941  16.836  51.814   7.154  16.493  50.735   6.094
  16.445   6.202   0.883  56.089   5.814   1.034  55.227   6.970   0.340  55.914
  68.498  55.401   0.945  69.349  55.815   0.805  68.542  55.060   1.839  62.796
   3.619  35.661  62.839   4.231  36.396  63.347   4.016  34.987  59.970  13.081
  59.106  60.202  12.180  58.880  59.210  12.995  59.681  18.301  15.989  47.480
  18.015  15.873  48.387  19.153  15.555  47.441  18.146  15.863  65.701  17.468
  15.718  65.042  18.868  15.296  65.431  59.327   0.010  47.113  58.960   0.772
  46.665  60.181  -0.122  46.702  12.219  23.725  47.952  12.645  23.019  47.466
  12.395  24.512  47.436  52.981  69.805  45.797  53.329  70.477  45.211  52.215
  69.461  45.338  32.686  78.993  47.294  32.274  78.856  48.147  31.994  79.371
  46.751  18.996  37.052  18.418  19.872  37.226  18.074  18.972  37.514  19.256
  59.123  57.047  20.487  59.224  56.110  20.318  58.921  57.425  19.631  47.933
  50.448  11.497  48.598  49.854  11.149  48.392  51.281  11.609  19.856  61.195
   0.411  20.789  61.245   0.202  19.425  61.661  -0.305  47.449  51.820  55.256
  47.787  50.993  55.599  46.581  51.905  55.650  73.427  56.426  55.087  72.944
  57.219  55.319  73.409  56.407  54.130  57.919  13.633   2.150  57.129  14.160
   2.271  58.640  14.243   2.303  38.877  41.630  55.263  38.276  41.659  56.007
  38.622  40.845  54.779  35.648  63.380  71.656  35.419  64.297  71.507  34.909
  62.887  71.299  44.817  41.367  62.019  45.390  40.676  61.687  45.405  41.965
  62.481  68.761   1.674  55.468  68.783   1.448  56.398  68.490   2.592  55.452
   7.403  28.420   6.699   7.948  28.647   5.946   7.335  29.232   7.200  49.956
  77.555  38.542  50.794  77.527  38.079  50.059  78.261  39.180  35.951   3.652
  10.976  36.631   4.292  11.187  35.901   3.662  10.020   8.821   7.056   6.403
   8.743   7.482   5.549   8.556   7.729   7.031  37.944   6.324  10.978  37.836
   5.745  10.224  38.154   5.736  11.704  71.452  15.864  27.122  70.704  15.800
  26.528  71.191  16.522  27.766  25.655  75.948  15.690  25.411  75.995  16.614
  25.043  76.539  15.251   5.320  46.563  52.662   4.921  46.609  53.532   5.997
  45.893  52.744  10.410  52.453  13.954   9.587  52.757  14.336  10.150  51.760
  13.347  65.864   3.235   3.205  65.443   4.091   3.128  65.896   3.068   4.147
  39.813  52.720  68.430  40.322  52.374  69.164  40.458  52.867  67.739  70.080
  71.226  66.516  70.838  71.314  67.095  70.455  71.152  65.639  11.474  62.019
   1.703  12.411  62.117   1.531  11.292  61.097   1.522  68.353  43.798  51.550
  67.692  43.110  51.479  68.921  43.513  52.265  20.893  39.778   0.978  21.779
  39.579   0.676  21.014  40.140   1.856  73.243  21.328  65.787  73.168  21.915
  65.035  72.660  20.597  65.580  68.825  31.356  50.173  68.735  30.644  50.806
  68.403  32.106  50.593  26.988  11.777  60.715  26.045  11.689  60.850  27.294
  12.273  61.475  39.470  32.030  58.876  38.523  32.142  58.962  39.835  32.882
  59.118  61.375  40.997   5.288  61.070  41.622   4.630  60.589  40.513   5.541
   3.552   6.506  61.355   2.850   6.659  61.988   4.013   7.343  61.300   4.677
  56.177   4.118   4.240  56.727   3.468   5.395  55.763   3.638   6.213  38.921
   6.164   6.715  39.624   5.752   6.725  38.681   6.936  71.905  14.753  60.018
  72.575  15.427  59.903  72.287  14.139  60.645  14.867   9.403  56.994  15.328
   9.661  56.196  15.473   8.810  57.439  16.966  26.761  41.277  17.508  26.497
  40.533  17.184  27.682  41.418  41.895  77.768  36.147  42.109  78.449  35.509
  42.744  77.473  36.475   7.812   6.598  45.559   7.364   6.447  44.726   7.409
   7.394  45.906   7.128  72.923  52.717   6.371  72.744  53.275   6.901  72.532
  51.874   5.399  41.814  65.973   5.300  40.991  65.495   5.864  42.389  65.364
  70.380  42.167   1.869  69.759  41.748   1.274  70.726  42.908   1.372  49.620
  28.826  36.074  49.841  29.706  36.377  50.405  28.527  35.613  33.214  10.785
  45.643  32.592  11.497  45.491  33.247  10.314  44.811  70.332  55.803  10.019
  70.998  55.708  10.700  69.522  55.978  10.498  49.507  67.031  17.703  49.955
  67.580  18.346  49.994  67.169  16.890  16.871  14.061  32.999  17.434  14.084
  33.773  17.117  14.841  32.501  30.984  75.939  61.333  31.462  75.130  61.516
  30.504  75.755  60.525  49.400  75.029  39.686  49.670  75.772  39.147  48.729
  74.587  39.166  60.392  45.892   0.628  60.957  45.359   0.069  60.780  46.767
   0.597  19.232  10.019  29.275  18.305  10.002  29.036  19.604   9.249  28.845
  37.655  11.245  17.554  37.335  11.805  18.261  36.897  10.717  17.305  35.604
  25.298  17.863  34.745  25.632  17.603  35.807  25.765  18.673  69.538  43.597
  71.483  69.883  44.179  70.806  69.302  42.797  71.014  33.879  72.129  24.988
  34.575  72.408  24.393  33.148  71.903  24.413  41.180  26.650  20.585  40.630
  27.255  21.083  41.397  27.127  19.784  10.396  47.444  40.797   9.641  46.880
  40.630  11.065  47.136  40.184  49.006  65.057  10.611  49.180  65.828  11.152
  48.082  65.133  10.376   3.699  19.285  44.568   3.687  19.577  45.479   3.211
  19.958  44.094  32.643  34.914  15.687  33.063  34.450  14.962  32.051  35.534
  15.263  28.835   0.169  51.220  28.922   0.498  50.325  29.731   0.149  51.556
  34.420  50.294  71.663  33.723  50.385  72.314  34.152  50.865  70.944  45.985
  37.250   4.443  46.422  36.469   4.781  46.700  37.853   4.236  37.368  62.530
   5.120  37.433  62.888   4.235  36.523  62.842   5.444   2.302  35.577  45.075
   1.488  35.342  44.631   2.735  36.185  44.475   8.799  12.881  31.751   8.547
  11.981  31.545   8.030  13.404  31.525  60.274  18.336  35.884  60.414  18.901
  35.125  60.126  18.942  36.610  51.611  46.772  53.278  51.156  46.928  54.105
  51.013  46.219  52.776  71.769  19.593  39.390  71.427  19.251  38.565  71.132
  19.313  40.048   9.323  46.111  53.771  10.122  45.734  53.403   9.482  47.055
  53.773  31.960  63.043  40.325  32.556  63.334  39.634  31.418  63.809  40.511
  73.871  45.103  65.555  74.635  45.626  65.798  73.679  45.362  64.654  71.673
  72.894   7.247  71.618  73.494   6.504  70.787  72.544   7.340   3.805  19.309
[truncated: 12,010,612 more chars]
